# Supplementary material for: Using structure prediction of negative sense RNA virus nucleoproteins to assess evolutionary relationships
Source: bioRxiv. 2024 May 22:2024.02.16.580771. Originally published 2024 Feb 17. Preprint. [Version 2] doi: 10.1101/2024.02.16.580771 (PMC10888975; doi:10.1101/2024.02.16.580771)
Supplement: Supplement 2 — Supplementary File 2: Full NSV Dataset NP AlphaFold PDBs (.pdb files) [file media-2.zip › Full NSV Dataset NP AlphaFold PDBs/ANDV.pdb]

ATOM      1  N   MET A   1      59.103 -31.172  -6.396  1.00 54.64           N  
ATOM      2  H   MET A   1      59.612 -32.037  -6.280  1.00 54.64           H  
ATOM      3  H2  MET A   1      58.519 -31.248  -7.217  1.00 54.64           H  
ATOM      4  H3  MET A   1      58.515 -31.032  -5.586  1.00 54.64           H  
ATOM      5  CA  MET A   1      60.043 -30.039  -6.547  1.00 54.64           C  
ATOM      6  HA  MET A   1      59.455 -29.127  -6.650  1.00 54.64           H  
ATOM      7  C   MET A   1      60.833 -30.109  -7.849  1.00 54.64           C  
ATOM      8  CB  MET A   1      60.960 -29.824  -5.331  1.00 54.64           C  
ATOM      9  HB2 MET A   1      61.339 -30.774  -4.953  1.00 54.64           H  
ATOM     10  HB3 MET A   1      61.808 -29.214  -5.643  1.00 54.64           H  
ATOM     11  O   MET A   1      60.959 -29.051  -8.449  1.00 54.64           O  
ATOM     12  CG  MET A   1      60.220 -29.059  -4.223  1.00 54.64           C  
ATOM     13  HG2 MET A   1      59.573 -29.740  -3.670  1.00 54.64           H  
ATOM     14  HG3 MET A   1      59.591 -28.305  -4.695  1.00 54.64           H  
ATOM     15  SD  MET A   1      61.293 -28.172  -3.063  1.00 54.64           S  
ATOM     16  CE  MET A   1      61.803 -29.494  -1.933  1.00 54.64           C  
ATOM     17  HE1 MET A   1      60.926 -29.928  -1.452  1.00 54.64           H  
ATOM     18  HE2 MET A   1      62.459 -29.078  -1.168  1.00 54.64           H  
ATOM     19  HE3 MET A   1      62.343 -30.265  -2.482  1.00 54.64           H  
ATOM     20  N   SER A   2      61.285 -31.287  -8.325  1.00 68.53           N  
ATOM     21  H   SER A   2      61.218 -32.146  -7.798  1.00 68.53           H  
ATOM     22  CA  SER A   2      62.079 -31.369  -9.575  1.00 68.53           C  
ATOM     23  HA  SER A   2      63.000 -30.808  -9.414  1.00 68.53           H  
ATOM     24  C   SER A   2      61.382 -30.708 -10.770  1.00 68.53           C  
ATOM     25  CB  SER A   2      62.503 -32.809  -9.923  1.00 68.53           C  
ATOM     26  HB2 SER A   2      62.667 -33.382  -9.011  1.00 68.53           H  
ATOM     27  HB3 SER A   2      63.446 -32.763 -10.467  1.00 68.53           H  
ATOM     28  O   SER A   2      61.976 -29.872 -11.431  1.00 68.53           O  
ATOM     29  OG  SER A   2      61.565 -33.470 -10.745  1.00 68.53           O  
ATOM     30  HG  SER A   2      61.886 -33.387 -11.647  1.00 68.53           H  
ATOM     31  N   THR A   3      60.074 -30.930 -10.938  1.00 79.18           N  
ATOM     32  H   THR A   3      59.685 -31.750 -10.494  1.00 79.18           H  
ATOM     33  CA  THR A   3      59.300 -30.372 -12.061  1.00 79.18           C  
ATOM     34  HA  THR A   3      59.742 -30.728 -12.991  1.00 79.18           H  
ATOM     35  C   THR A   3      59.293 -28.840 -12.108  1.00 79.18           C  
ATOM     36  CB  THR A   3      57.840 -30.851 -11.981  1.00 79.18           C  
ATOM     37  HB  THR A   3      57.290 -30.197 -11.306  1.00 79.18           H  
ATOM     38  O   THR A   3      59.225 -28.253 -13.181  1.00 79.18           O  
ATOM     39  CG2 THR A   3      57.146 -30.854 -13.339  1.00 79.18           C  
ATOM     40 HG21 THR A   3      56.132 -31.239 -13.235  1.00 79.18           H  
ATOM     41 HG22 THR A   3      57.700 -31.475 -14.042  1.00 79.18           H  
ATOM     42 HG23 THR A   3      57.096 -29.838 -13.733  1.00 79.18           H  
ATOM     43  OG1 THR A   3      57.762 -32.161 -11.456  1.00 79.18           O  
ATOM     44  HG1 THR A   3      58.109 -32.742 -12.137  1.00 79.18           H  
ATOM     45  N   LEU A   4      59.352 -28.169 -10.950  1.00 81.87           N  
ATOM     46  H   LEU A   4      59.581 -28.688 -10.115  1.00 81.87           H  
ATOM     47  CA  LEU A   4      59.296 -26.704 -10.877  1.00 81.87           C  
ATOM     48  HA  LEU A   4      58.609 -26.358 -11.649  1.00 81.87           H  
ATOM     49  C   LEU A   4      60.666 -26.090 -11.200  1.00 81.87           C  
ATOM     50  CB  LEU A   4      58.724 -26.301  -9.501  1.00 81.87           C  
ATOM     51  HB2 LEU A   4      59.523 -26.254  -8.761  1.00 81.87           H  
ATOM     52  HB3 LEU A   4      58.044 -27.095  -9.191  1.00 81.87           H  
ATOM     53  O   LEU A   4      60.728 -25.092 -11.912  1.00 81.87           O  
ATOM     54  CG  LEU A   4      57.915 -24.986  -9.504  1.00 81.87           C  
ATOM     55  HG  LEU A   4      57.420 -24.861 -10.467  1.00 81.87           H  
ATOM     56  CD1 LEU A   4      56.826 -25.048  -8.428  1.00 81.87           C  
ATOM     57 HD11 LEU A   4      56.246 -24.126  -8.442  1.00 81.87           H  
ATOM     58 HD12 LEU A   4      56.147 -25.876  -8.629  1.00 81.87           H  
ATOM     59 HD13 LEU A   4      57.273 -25.170  -7.441  1.00 81.87           H  
ATOM     60  CD2 LEU A   4      58.783 -23.760  -9.222  1.00 81.87           C  
ATOM     61 HD21 LEU A   4      59.288 -23.863  -8.262  1.00 81.87           H  
ATOM     62 HD22 LEU A   4      59.531 -23.653 -10.007  1.00 81.87           H  
ATOM     63 HD23 LEU A   4      58.163 -22.863  -9.207  1.00 81.87           H  
ATOM     64  N   GLN A   5      61.748 -26.734 -10.743  1.00 84.66           N  
ATOM     65  H   GLN A   5      61.617 -27.597 -10.235  1.00 84.66           H  
ATOM     66  CA  GLN A   5      63.121 -26.379 -11.118  1.00 84.66           C  
ATOM     67  HA  GLN A   5      63.281 -25.317 -10.935  1.00 84.66           H  
ATOM     68  C   GLN A   5      63.365 -26.609 -12.615  1.00 84.66           C  
ATOM     69  CB  GLN A   5      64.122 -27.182 -10.274  1.00 84.66           C  
ATOM     70  HB2 GLN A   5      63.818 -28.229 -10.241  1.00 84.66           H  
ATOM     71  HB3 GLN A   5      65.105 -27.127 -10.741  1.00 84.66           H  
ATOM     72  O   GLN A   5      63.806 -25.691 -13.296  1.00 84.66           O  
ATOM     73  CG  GLN A   5      64.240 -26.620  -8.850  1.00 84.66           C  
ATOM     74  HG2 GLN A   5      63.258 -26.604  -8.377  1.00 84.66           H  
ATOM     75  HG3 GLN A   5      64.608 -25.596  -8.909  1.00 84.66           H  
ATOM     76  CD  GLN A   5      65.177 -27.440  -7.967  1.00 84.66           C  
ATOM     77  NE2 GLN A   5      65.877 -26.816  -7.045  1.00 84.66           N  
ATOM     78 HE21 GLN A   5      65.898 -25.807  -7.025  1.00 84.66           H  
ATOM     79 HE22 GLN A   5      66.543 -27.390  -6.548  1.00 84.66           H  
ATOM     80  OE1 GLN A   5      65.254 -28.655  -8.032  1.00 84.66           O  
ATOM     81  N   GLU A   6      62.971 -27.769 -13.150  1.00 86.45           N  
ATOM     82  H   GLU A   6      62.660 -28.507 -12.535  1.00 86.45           H  
ATOM     83  CA  GLU A   6      63.061 -28.082 -14.586  1.00 86.45           C  
ATOM     84  HA  GLU A   6      64.105 -28.092 -14.900  1.00 86.45           H  
ATOM     85  C   GLU A   6      62.317 -27.044 -15.443  1.00 86.45           C  
ATOM     86  CB  GLU A   6      62.439 -29.468 -14.837  1.00 86.45           C  
ATOM     87  HB2 GLU A   6      62.282 -29.593 -15.909  1.00 86.45           H  
ATOM     88  HB3 GLU A   6      61.462 -29.493 -14.353  1.00 86.45           H  
ATOM     89  O   GLU A   6      62.789 -26.626 -16.502  1.00 86.45           O  
ATOM     90  CG  GLU A   6      63.283 -30.655 -14.338  1.00 86.45           C  
ATOM     91  HG2 GLU A   6      64.114 -30.813 -15.026  1.00 86.45           H  
ATOM     92  HG3 GLU A   6      63.701 -30.415 -13.361  1.00 86.45           H  
ATOM     93  CD  GLU A   6      62.448 -31.947 -14.226  1.00 86.45           C  
ATOM     94  OE1 GLU A   6      62.711 -32.753 -13.296  1.00 86.45           O  
ATOM     95  OE2 GLU A   6      61.475 -32.098 -14.999  1.00 86.45           O  
ATOM     96  N   LEU A   7      61.148 -26.581 -14.988  1.00 88.21           N  
ATOM     97  H   LEU A   7      60.762 -26.990 -14.150  1.00 88.21           H  
ATOM     98  CA  LEU A   7      60.381 -25.567 -15.706  1.00 88.21           C  
ATOM     99  HA  LEU A   7      60.349 -25.866 -16.754  1.00 88.21           H  
ATOM    100  C   LEU A   7      61.046 -24.182 -15.650  1.00 88.21           C  
ATOM    101  CB  LEU A   7      58.953 -25.548 -15.150  1.00 88.21           C  
ATOM    102  HB2 LEU A   7      58.969 -25.089 -14.161  1.00 88.21           H  
ATOM    103  HB3 LEU A   7      58.595 -26.572 -15.044  1.00 88.21           H  
ATOM    104  O   LEU A   7      61.065 -23.472 -16.656  1.00 88.21           O  
ATOM    105  CG  LEU A   7      57.973 -24.794 -16.058  1.00 88.21           C  
ATOM    106  HG  LEU A   7      58.359 -23.803 -16.296  1.00 88.21           H  
ATOM    107  CD1 LEU A   7      57.667 -25.558 -17.347  1.00 88.21           C  
ATOM    108 HD11 LEU A   7      58.574 -25.682 -17.939  1.00 88.21           H  
ATOM    109 HD12 LEU A   7      57.259 -26.542 -17.119  1.00 88.21           H  
ATOM    110 HD13 LEU A   7      56.938 -25.006 -17.940  1.00 88.21           H  
ATOM    111  CD2 LEU A   7      56.654 -24.638 -15.326  1.00 88.21           C  
ATOM    112 HD21 LEU A   7      56.213 -25.619 -15.151  1.00 88.21           H  
ATOM    113 HD22 LEU A   7      56.820 -24.134 -14.374  1.00 88.21           H  
ATOM    114 HD23 LEU A   7      55.988 -24.052 -15.960  1.00 88.21           H  
ATOM    115  N   GLN A   8      61.617 -23.802 -14.505  1.00 89.57           N  
ATOM    116  H   GLN A   8      61.602 -24.443 -13.725  1.00 89.57           H  
ATOM    117  CA  GLN A   8      62.376 -22.554 -14.361  1.00 89.57           C  
ATOM    118  HA  GLN A   8      61.763 -21.721 -14.705  1.00 89.57           H  
ATOM    119  C   GLN A   8      63.649 -22.551 -15.220  1.00 89.57           C  
ATOM    120  CB  GLN A   8      62.733 -22.332 -12.885  1.00 89.57           C  
ATOM    121  HB2 GLN A   8      63.520 -21.581 -12.820  1.00 89.57           H  
ATOM    122  HB3 GLN A   8      63.113 -23.260 -12.457  1.00 89.57           H  
ATOM    123  O   GLN A   8      63.946 -21.543 -15.869  1.00 89.57           O  
ATOM    124  CG  GLN A   8      61.532 -21.831 -12.071  1.00 89.57           C  
ATOM    125  HG2 GLN A   8      60.698 -22.527 -12.163  1.00 89.57           H  
ATOM    126  HG3 GLN A   8      61.215 -20.870 -12.476  1.00 89.57           H  
ATOM    127  CD  GLN A   8      61.860 -21.661 -10.591  1.00 89.57           C  
ATOM    128  NE2 GLN A   8      61.181 -20.770  -9.902  1.00 89.57           N  
ATOM    129 HE21 GLN A   8      60.482 -20.196 -10.351  1.00 89.57           H  
ATOM    130 HE22 GLN A   8      61.456 -20.676  -8.935  1.00 89.57           H  
ATOM    131  OE1 GLN A   8      62.711 -22.309 -10.007  1.00 89.57           O  
ATOM    132  N   GLU A   9      64.367 -23.672 -15.282  1.00 90.73           N  
ATOM    133  H   GLU A   9      64.115 -24.448 -14.687  1.00 90.73           H  
ATOM    134  CA  GLU A   9      65.525 -23.848 -16.165  1.00 90.73           C  
ATOM    135  HA  GLU A   9      66.257 -23.065 -15.969  1.00 90.73           H  
ATOM    136  C   GLU A   9      65.118 -23.731 -17.639  1.00 90.73           C  
ATOM    137  CB  GLU A   9      66.186 -25.207 -15.899  1.00 90.73           C  
ATOM    138  HB2 GLU A   9      66.883 -25.417 -16.711  1.00 90.73           H  
ATOM    139  HB3 GLU A   9      65.422 -25.984 -15.886  1.00 90.73           H  
ATOM    140  O   GLU A   9      65.747 -22.990 -18.398  1.00 90.73           O  
ATOM    141  CG  GLU A   9      66.967 -25.216 -14.576  1.00 90.73           C  
ATOM    142  HG2 GLU A   9      67.754 -24.464 -14.637  1.00 90.73           H  
ATOM    143  HG3 GLU A   9      66.302 -24.930 -13.761  1.00 90.73           H  
ATOM    144  CD  GLU A   9      67.599 -26.581 -14.255  1.00 90.73           C  
ATOM    145  OE1 GLU A   9      68.216 -26.673 -13.169  1.00 90.73           O  
ATOM    146  OE2 GLU A   9      67.477 -27.509 -15.085  1.00 90.73           O  
ATOM    147  N   ASN A  10      64.006 -24.362 -18.032  1.00 89.83           N  
ATOM    148  H   ASN A  10      63.568 -24.997 -17.380  1.00 89.83           H  
ATOM    149  CA  ASN A  10      63.471 -24.262 -19.391  1.00 89.83           C  
ATOM    150  HA  ASN A  10      64.253 -24.557 -20.091  1.00 89.83           H  
ATOM    151  C   ASN A  10      63.066 -22.832 -19.769  1.00 89.83           C  
ATOM    152  CB  ASN A  10      62.277 -25.219 -19.537  1.00 89.83           C  
ATOM    153  HB2 ASN A  10      61.659 -25.188 -18.640  1.00 89.83           H  
ATOM    154  HB3 ASN A  10      61.662 -24.908 -20.381  1.00 89.83           H  
ATOM    155  O   ASN A  10      63.354 -22.397 -20.887  1.00 89.83           O  
ATOM    156  CG  ASN A  10      62.715 -26.642 -19.822  1.00 89.83           C  
ATOM    157  ND2 ASN A  10      62.081 -27.620 -19.227  1.00 89.83           N  
ATOM    158 HD21 ASN A  10      61.598 -27.409 -18.366  1.00 89.83           H  
ATOM    159 HD22 ASN A  10      62.476 -28.537 -19.376  1.00 89.83           H  
ATOM    160  OD1 ASN A  10      63.592 -26.890 -20.628  1.00 89.83           O  
ATOM    161  N   ILE A  11      62.425 -22.090 -18.858  1.00 92.97           N  
ATOM    162  H   ILE A  11      62.184 -22.524 -17.979  1.00 92.97           H  
ATOM    163  CA  ILE A  11      62.096 -20.670 -19.063  1.00 92.97           C  
ATOM    164  HA  ILE A  11      61.510 -20.571 -19.977  1.00 92.97           H  
ATOM    165  C   ILE A  11      63.381 -19.870 -19.275  1.00 92.97           C  
ATOM    166  CB  ILE A  11      61.260 -20.121 -17.881  1.00 92.97           C  
ATOM    167  HB  ILE A  11      61.721 -20.447 -16.949  1.00 92.97           H  
ATOM    168  O   ILE A  11      63.490 -19.154 -20.267  1.00 92.97           O  
ATOM    169  CG1 ILE A  11      59.831 -20.696 -17.964  1.00 92.97           C  
ATOM    170 HG12 ILE A  11      59.307 -20.244 -18.807  1.00 92.97           H  
ATOM    171 HG13 ILE A  11      59.884 -21.770 -18.144  1.00 92.97           H  
ATOM    172  CG2 ILE A  11      61.192 -18.580 -17.870  1.00 92.97           C  
ATOM    173 HG21 ILE A  11      60.614 -18.229 -17.015  1.00 92.97           H  
ATOM    174 HG22 ILE A  11      60.739 -18.215 -18.791  1.00 92.97           H  
ATOM    175 HG23 ILE A  11      62.187 -18.146 -17.768  1.00 92.97           H  
ATOM    176  CD1 ILE A  11      59.000 -20.489 -16.694  1.00 92.97           C  
ATOM    177 HD11 ILE A  11      59.540 -20.899 -15.841  1.00 92.97           H  
ATOM    178 HD12 ILE A  11      58.792 -19.432 -16.531  1.00 92.97           H  
ATOM    179 HD13 ILE A  11      58.053 -21.018 -16.797  1.00 92.97           H  
ATOM    180  N   THR A  12      64.370 -20.046 -18.400  1.00 91.62           N  
ATOM    181  H   THR A  12      64.217 -20.675 -17.624  1.00 91.62           H  
ATOM    182  CA  THR A  12      65.651 -19.328 -18.477  1.00 91.62           C  
ATOM    183  HA  THR A  12      65.456 -18.256 -18.425  1.00 91.62           H  
ATOM    184  C   THR A  12      66.371 -19.608 -19.800  1.00 91.62           C  
ATOM    185  CB  THR A  12      66.550 -19.710 -17.291  1.00 91.62           C  
ATOM    186  HB  THR A  12      66.835 -20.760 -17.368  1.00 91.62           H  
ATOM    187  O   THR A  12      66.843 -18.681 -20.462  1.00 91.62           O  
ATOM    188  CG2 THR A  12      67.815 -18.855 -17.238  1.00 91.62           C  
ATOM    189 HG21 THR A  12      68.381 -19.106 -16.341  1.00 91.62           H  
ATOM    190 HG22 THR A  12      68.438 -19.051 -18.111  1.00 91.62           H  
ATOM    191 HG23 THR A  12      67.546 -17.799 -17.207  1.00 91.62           H  
ATOM    192  OG1 THR A  12      65.870 -19.511 -16.072  1.00 91.62           O  
ATOM    193  HG1 THR A  12      65.230 -20.219 -15.964  1.00 91.62           H  
ATOM    194  N   ALA A  13      66.397 -20.868 -20.244  1.00 91.08           N  
ATOM    195  H   ALA A  13      66.029 -21.599 -19.653  1.00 91.08           H  
ATOM    196  CA  ALA A  13      66.982 -21.253 -21.527  1.00 91.08           C  
ATOM    197  HA  ALA A  13      68.018 -20.916 -21.551  1.00 91.08           H  
ATOM    198  C   ALA A  13      66.254 -20.604 -22.720  1.00 91.08           C  
ATOM    199  CB  ALA A  13      66.969 -22.783 -21.621  1.00 91.08           C  
ATOM    200  HB1 ALA A  13      65.945 -23.155 -21.588  1.00 91.08           H  
ATOM    201  HB2 ALA A  13      67.434 -23.097 -22.556  1.00 91.08           H  
ATOM    202  HB3 ALA A  13      67.527 -23.210 -20.788  1.00 91.08           H  
ATOM    203  O   ALA A  13      66.902 -20.093 -23.638  1.00 91.08           O  
ATOM    204  N   HIS A  14      64.917 -20.563 -22.704  1.00 92.28           N  
ATOM    205  H   HIS A  14      64.428 -20.973 -21.921  1.00 92.28           H  
ATOM    206  CA  HIS A  14      64.135 -19.916 -23.763  1.00 92.28           C  
ATOM    207  HA  HIS A  14      64.500 -20.268 -24.728  1.00 92.28           H  
ATOM    208  C   HIS A  14      64.295 -18.391 -23.761  1.00 92.28           C  
ATOM    209  CB  HIS A  14      62.654 -20.303 -23.658  1.00 92.28           C  
ATOM    210  HB2 HIS A  14      62.063 -19.589 -24.232  1.00 92.28           H  
ATOM    211  HB3 HIS A  14      62.329 -20.246 -22.619  1.00 92.28           H  
ATOM    212  O   HIS A  14      64.334 -17.789 -24.834  1.00 92.28           O  
ATOM    213  CG  HIS A  14      62.368 -21.677 -24.203  1.00 92.28           C  
ATOM    214  CD2 HIS A  14      61.766 -21.980 -25.394  1.00 92.28           C  
ATOM    215  HD2 HIS A  14      61.408 -21.268 -26.122  1.00 92.28           H  
ATOM    216  ND1 HIS A  14      62.678 -22.866 -23.593  1.00 92.28           N  
ATOM    217  HD1 HIS A  14      63.088 -22.958 -22.675  1.00 92.28           H  
ATOM    218  CE1 HIS A  14      62.277 -23.866 -24.394  1.00 92.28           C  
ATOM    219  HE1 HIS A  14      62.384 -24.917 -24.168  1.00 92.28           H  
ATOM    220  NE2 HIS A  14      61.697 -23.374 -25.502  1.00 92.28           N  
ATOM    221  N   GLU A  15      64.439 -17.752 -22.596  1.00 92.06           N  
ATOM    222  H   GLU A  15      64.350 -18.277 -21.738  1.00 92.06           H  
ATOM    223  CA  GLU A  15      64.719 -16.313 -22.510  1.00 92.06           C  
ATOM    224  HA  GLU A  15      63.973 -15.779 -23.099  1.00 92.06           H  
ATOM    225  C   GLU A  15      66.079 -15.974 -23.134  1.00 92.06           C  
ATOM    226  CB  GLU A  15      64.624 -15.809 -21.056  1.00 92.06           C  
ATOM    227  HB2 GLU A  15      65.015 -14.793 -21.011  1.00 92.06           H  
ATOM    228  HB3 GLU A  15      65.218 -16.446 -20.401  1.00 92.06           H  
ATOM    229  O   GLU A  15      66.170 -15.042 -23.936  1.00 92.06           O  
ATOM    230  CG  GLU A  15      63.159 -15.787 -20.594  1.00 92.06           C  
ATOM    231  HG2 GLU A  15      62.785 -16.811 -20.621  1.00 92.06           H  
ATOM    232  HG3 GLU A  15      62.586 -15.199 -21.311  1.00 92.06           H  
ATOM    233  CD  GLU A  15      62.905 -15.230 -19.187  1.00 92.06           C  
ATOM    234  OE1 GLU A  15      61.735 -14.814 -18.950  1.00 92.06           O  
ATOM    235  OE2 GLU A  15      63.844 -15.213 -18.367  1.00 92.06           O  
ATOM    236  N   GLN A  16      67.116 -16.773 -22.869  1.00 91.95           N  
ATOM    237  H   GLN A  16      66.987 -17.519 -22.200  1.00 91.95           H  
ATOM    238  CA  GLN A  16      68.436 -16.602 -23.493  1.00 91.95           C  
ATOM    239  HA  GLN A  16      68.790 -15.588 -23.305  1.00 91.95           H  
ATOM    240  C   GLN A  16      68.391 -16.797 -25.018  1.00 91.95           C  
ATOM    241  CB  GLN A  16      69.425 -17.593 -22.868  1.00 91.95           C  
ATOM    242  HB2 GLN A  16      69.004 -18.598 -22.909  1.00 91.95           H  
ATOM    243  HB3 GLN A  16      70.346 -17.586 -23.452  1.00 91.95           H  
ATOM    244  O   GLN A  16      68.963 -16.002 -25.778  1.00 91.95           O  
ATOM    245  CG  GLN A  16      69.777 -17.245 -21.414  1.00 91.95           C  
ATOM    246  HG2 GLN A  16      68.869 -17.166 -20.816  1.00 91.95           H  
ATOM    247  HG3 GLN A  16      70.281 -16.279 -21.389  1.00 91.95           H  
ATOM    248  CD  GLN A  16      70.687 -18.287 -20.771  1.00 91.95           C  
ATOM    249  NE2 GLN A  16      71.055 -18.107 -19.523  1.00 91.95           N  
ATOM    250 HE21 GLN A  16      70.684 -17.341 -18.978  1.00 91.95           H  
ATOM    251 HE22 GLN A  16      71.628 -18.838 -19.126  1.00 91.95           H  
ATOM    252  OE1 GLN A  16      71.098 -19.266 -21.369  1.00 91.95           O  
ATOM    253  N   GLN A  17      67.669 -17.820 -25.486  1.00 92.29           N  
ATOM    254  H   GLN A  17      67.252 -18.460 -24.825  1.00 92.29           H  
ATOM    255  CA  GLN A  17      67.450 -18.041 -26.918  1.00 92.29           C  
ATOM    256  HA  GLN A  17      68.416 -18.117 -27.417  1.00 92.29           H  
ATOM    257  C   GLN A  17      66.696 -16.875 -27.562  1.00 92.29           C  
ATOM    258  CB  GLN A  17      66.676 -19.343 -27.145  1.00 92.29           C  
ATOM    259  HB2 GLN A  17      65.798 -19.365 -26.499  1.00 92.29           H  
ATOM    260  HB3 GLN A  17      66.336 -19.369 -28.181  1.00 92.29           H  
ATOM    261  O   GLN A  17      67.067 -16.439 -28.654  1.00 92.29           O  
ATOM    262  CG  GLN A  17      67.535 -20.591 -26.895  1.00 92.29           C  
ATOM    263  HG2 GLN A  17      68.381 -20.586 -27.582  1.00 92.29           H  
ATOM    264  HG3 GLN A  17      67.927 -20.581 -25.878  1.00 92.29           H  
ATOM    265  CD  GLN A  17      66.752 -21.881 -27.109  1.00 92.29           C  
ATOM    266  NE2 GLN A  17      67.347 -23.024 -26.854  1.00 92.29           N  
ATOM    267 HE21 GLN A  17      66.768 -23.845 -26.959  1.00 92.29           H  
ATOM    268 HE22 GLN A  17      68.259 -23.048 -26.420  1.00 92.29           H  
ATOM    269  OE1 GLN A  17      65.613 -21.897 -27.541  1.00 92.29           O  
ATOM    270  N   LEU A  18      65.687 -16.324 -26.881  1.00 92.72           N  
ATOM    271  H   LEU A  18      65.411 -16.746 -26.006  1.00 92.72           H  
ATOM    272  CA  LEU A  18      64.905 -15.192 -27.370  1.00 92.72           C  
ATOM    273  HA  LEU A  18      64.548 -15.445 -28.368  1.00 92.72           H  
ATOM    274  C   LEU A  18      65.755 -13.924 -27.495  1.00 92.72           C  
ATOM    275  CB  LEU A  18      63.690 -14.984 -26.450  1.00 92.72           C  
ATOM    276  HB2 LEU A  18      64.044 -14.760 -25.444  1.00 92.72           H  
ATOM    277  HB3 LEU A  18      63.119 -15.912 -26.405  1.00 92.72           H  
ATOM    278  O   LEU A  18      65.633 -13.215 -28.493  1.00 92.72           O  
ATOM    279  CG  LEU A  18      62.755 -13.851 -26.904  1.00 92.72           C  
ATOM    280  HG  LEU A  18      63.312 -12.916 -26.961  1.00 92.72           H  
ATOM    281  CD1 LEU A  18      62.121 -14.133 -28.265  1.00 92.72           C  
ATOM    282 HD11 LEU A  18      61.454 -13.310 -28.524  1.00 92.72           H  
ATOM    283 HD12 LEU A  18      62.884 -14.204 -29.041  1.00 92.72           H  
ATOM    284 HD13 LEU A  18      61.545 -15.057 -28.229  1.00 92.72           H  
ATOM    285  CD2 LEU A  18      61.635 -13.662 -25.882  1.00 92.72           C  
ATOM    286 HD21 LEU A  18      61.043 -14.574 -25.811  1.00 92.72           H  
ATOM    287 HD22 LEU A  18      62.061 -13.435 -24.904  1.00 92.72           H  
ATOM    288 HD23 LEU A  18      60.987 -12.842 -26.191  1.00 92.72           H  
ATOM    289  N   VAL A  19      66.654 -13.656 -26.542  1.00 91.97           N  
ATOM    290  H   VAL A  19      66.673 -14.248 -25.724  1.00 91.97           H  
ATOM    291  CA  VAL A  19      67.608 -12.535 -26.636  1.00 91.97           C  
ATOM    292  HA  VAL A  19      67.050 -11.605 -26.743  1.00 91.97           H  
ATOM    293  C   VAL A  19      68.482 -12.677 -27.885  1.00 91.97           C  
ATOM    294  CB  VAL A  19      68.469 -12.433 -25.360  1.00 91.97           C  
ATOM    295  HB  VAL A  19      68.911 -13.405 -25.138  1.00 91.97           H  
ATOM    296  O   VAL A  19      68.591 -11.742 -28.681  1.00 91.97           O  
ATOM    297  CG1 VAL A  19      69.600 -11.406 -25.501  1.00 91.97           C  
ATOM    298 HG11 VAL A  19      69.196 -10.437 -25.795  1.00 91.97           H  
ATOM    299 HG12 VAL A  19      70.326 -11.735 -26.245  1.00 91.97           H  
ATOM    300 HG13 VAL A  19      70.124 -11.301 -24.551  1.00 91.97           H  
ATOM    301  CG2 VAL A  19      67.612 -11.991 -24.168  1.00 91.97           C  
ATOM    302 HG21 VAL A  19      68.213 -12.002 -23.258  1.00 91.97           H  
ATOM    303 HG22 VAL A  19      67.228 -10.985 -24.332  1.00 91.97           H  
ATOM    304 HG23 VAL A  19      66.769 -12.667 -24.024  1.00 91.97           H  
ATOM    305  N   THR A  20      69.035 -13.871 -28.112  1.00 91.89           N  
ATOM    306  H   THR A  20      68.873 -14.601 -27.433  1.00 91.89           H  
ATOM    307  CA  THR A  20      69.868 -14.155 -29.294  1.00 91.89           C  
ATOM    308  HA  THR A  20      70.682 -13.432 -29.333  1.00 91.89           H  
ATOM    309  C   THR A  20      69.067 -14.037 -30.595  1.00 91.89           C  
ATOM    310  CB  THR A  20      70.479 -15.560 -29.194  1.00 91.89           C  
ATOM    311  HB  THR A  20      69.691 -16.311 -29.242  1.00 91.89           H  
ATOM    312  O   THR A  20      69.557 -13.507 -31.594  1.00 91.89           O  
ATOM    313  CG2 THR A  20      71.503 -15.825 -30.299  1.00 91.89           C  
ATOM    314 HG21 THR A  20      71.990 -16.781 -30.105  1.00 91.89           H  
ATOM    315 HG22 THR A  20      72.258 -15.039 -30.289  1.00 91.89           H  
ATOM    316 HG23 THR A  20      71.015 -15.859 -31.273  1.00 91.89           H  
ATOM    317  OG1 THR A  20      71.187 -15.701 -27.987  1.00 91.89           O  
ATOM    318  HG1 THR A  20      70.574 -15.667 -27.249  1.00 91.89           H  
ATOM    319  N   ALA A  21      67.820 -14.512 -30.602  1.00 91.85           N  
ATOM    320  H   ALA A  21      67.470 -14.962 -29.768  1.00 91.85           H  
ATOM    321  CA  ALA A  21      66.939 -14.456 -31.764  1.00 91.85           C  
ATOM    322  HA  ALA A  21      67.477 -14.848 -32.627  1.00 91.85           H  
ATOM    323  C   ALA A  21      66.518 -13.019 -32.102  1.00 91.85           C  
ATOM    324  CB  ALA A  21      65.728 -15.357 -31.506  1.00 91.85           C  
ATOM    325  HB1 ALA A  21      65.089 -15.374 -32.389  1.00 91.85           H  
ATOM    326  HB2 ALA A  21      65.154 -14.983 -30.658  1.00 91.85           H  
ATOM    327  HB3 ALA A  21      66.059 -16.373 -31.291  1.00 91.85           H  
ATOM    328  O   ALA A  21      66.530 -12.648 -33.275  1.00 91.85           O  
ATOM    329  N   ARG A  22      66.215 -12.193 -31.093  1.00 93.30           N  
ATOM    330  H   ARG A  22      66.202 -12.572 -30.157  1.00 93.30           H  
ATOM    331  CA  ARG A  22      65.898 -10.768 -31.272  1.00 93.30           C  
ATOM    332  HA  ARG A  22      65.114 -10.664 -32.021  1.00 93.30           H  
ATOM    333  C   ARG A  22      67.087  -9.978 -31.804  1.00 93.30           C  
ATOM    334  CB  ARG A  22      65.408 -10.165 -29.949  1.00 93.30           C  
ATOM    335  HB2 ARG A  22      65.459  -9.079 -30.020  1.00 93.30           H  
ATOM    336  HB3 ARG A  22      66.057 -10.485 -29.134  1.00 93.30           H  
ATOM    337  O   ARG A  22      66.896  -9.119 -32.659  1.00 93.30           O  
ATOM    338  CG  ARG A  22      63.953 -10.554 -29.652  1.00 93.30           C  
ATOM    339  HG2 ARG A  22      63.847 -11.638 -29.615  1.00 93.30           H  
ATOM    340  HG3 ARG A  22      63.309 -10.163 -30.440  1.00 93.30           H  
ATOM    341  CD  ARG A  22      63.534  -9.954 -28.308  1.00 93.30           C  
ATOM    342  HD2 ARG A  22      63.750  -8.886 -28.317  1.00 93.30           H  
ATOM    343  HD3 ARG A  22      64.122 -10.429 -27.523  1.00 93.30           H  
ATOM    344  NE  ARG A  22      62.098 -10.148 -28.030  1.00 93.30           N  
ATOM    345  HE  ARG A  22      61.520 -10.592 -28.729  1.00 93.30           H  
ATOM    346  NH1 ARG A  22      62.079  -9.172 -25.950  1.00 93.30           N  
ATOM    347 HH11 ARG A  22      61.555  -8.872 -25.141  1.00 93.30           H  
ATOM    348 HH12 ARG A  22      63.080  -9.046 -26.007  1.00 93.30           H  
ATOM    349  NH2 ARG A  22      60.184  -9.940 -26.840  1.00 93.30           N  
ATOM    350 HH21 ARG A  22      59.696 -10.386 -27.604  1.00 93.30           H  
ATOM    351 HH22 ARG A  22      59.648  -9.647 -26.036  1.00 93.30           H  
ATOM    352  CZ  ARG A  22      61.463  -9.753 -26.944  1.00 93.30           C  
ATOM    353  N   GLN A  23      68.305 -10.303 -31.371  1.00 92.16           N  
ATOM    354  H   GLN A  23      68.399 -10.963 -30.612  1.00 92.16           H  
ATOM    355  CA  GLN A  23      69.505  -9.690 -31.939  1.00 92.16           C  
ATOM    356  HA  GLN A  23      69.379  -8.608 -31.885  1.00 92.16           H  
ATOM    357  C   GLN A  23      69.662 -10.049 -33.426  1.00 92.16           C  
ATOM    358  CB  GLN A  23      70.731 -10.079 -31.100  1.00 92.16           C  
ATOM    359  HB2 GLN A  23      70.537  -9.837 -30.055  1.00 92.16           H  
ATOM    360  HB3 GLN A  23      70.905 -11.152 -31.178  1.00 92.16           H  
ATOM    361  O   GLN A  23      69.813  -9.157 -34.255  1.00 92.16           O  
ATOM    362  CG  GLN A  23      71.997  -9.332 -31.548  1.00 92.16           C  
ATOM    363  HG2 GLN A  23      72.262  -9.648 -32.557  1.00 92.16           H  
ATOM    364  HG3 GLN A  23      72.824  -9.606 -30.893  1.00 92.16           H  
ATOM    365  CD  GLN A  23      71.840  -7.813 -31.516  1.00 92.16           C  
ATOM    366  NE2 GLN A  23      72.171  -7.123 -32.586  1.00 92.16           N  
ATOM    367 HE21 GLN A  23      72.433  -7.581 -33.447  1.00 92.16           H  
ATOM    368 HE22 GLN A  23      72.088  -6.117 -32.559  1.00 92.16           H  
ATOM    369  OE1 GLN A  23      71.385  -7.221 -30.546  1.00 92.16           O  
ATOM    370  N   LYS A  24      69.508 -11.330 -33.789  1.00 92.52           N  
ATOM    371  H   LYS A  24      69.393 -12.018 -33.058  1.00 92.52           H  
ATOM    372  CA  LYS A  24      69.542 -11.772 -35.197  1.00 92.52           C  
ATOM    373  HA  LYS A  24      70.474 -11.427 -35.645  1.00 92.52           H  
ATOM    374  C   LYS A  24      68.423 -11.168 -36.049  1.00 92.52           C  
ATOM    375  CB  LYS A  24      69.466 -13.302 -35.276  1.00 92.52           C  
ATOM    376  HB2 LYS A  24      68.622 -13.654 -34.682  1.00 92.52           H  
ATOM    377  HB3 LYS A  24      69.301 -13.589 -36.314  1.00 92.52           H  
ATOM    378  O   LYS A  24      68.624 -10.951 -37.239  1.00 92.52           O  
ATOM    379  CG  LYS A  24      70.757 -13.974 -34.795  1.00 92.52           C  
ATOM    380  HG2 LYS A  24      71.582 -13.655 -35.432  1.00 92.52           H  
ATOM    381  HG3 LYS A  24      70.973 -13.671 -33.771  1.00 92.52           H  
ATOM    382  CD  LYS A  24      70.628 -15.501 -34.855  1.00 92.52           C  
ATOM    383  HD2 LYS A  24      69.803 -15.813 -34.214  1.00 92.52           H  
ATOM    384  HD3 LYS A  24      70.435 -15.809 -35.883  1.00 92.52           H  
ATOM    385  CE  LYS A  24      71.937 -16.123 -34.358  1.00 92.52           C  
ATOM    386  HE2 LYS A  24      72.141 -15.731 -33.361  1.00 92.52           H  
ATOM    387  HE3 LYS A  24      72.748 -15.790 -35.005  1.00 92.52           H  
ATOM    388  NZ  LYS A  24      71.885 -17.607 -34.316  1.00 92.52           N  
ATOM    389  HZ1 LYS A  24      71.752 -17.994 -35.240  1.00 92.52           H  
ATOM    390  HZ2 LYS A  24      71.144 -17.919 -33.704  1.00 92.52           H  
ATOM    391  HZ3 LYS A  24      72.755 -17.965 -33.949  1.00 92.52           H  
ATOM    392  N   LEU A  25      67.244 -10.936 -35.467  1.00 93.47           N  
ATOM    393  H   LEU A  25      67.119 -11.222 -34.507  1.00 93.47           H  
ATOM    394  CA  LEU A  25      66.147 -10.238 -36.137  1.00 93.47           C  
ATOM    395  HA  LEU A  25      65.969 -10.721 -37.098  1.00 93.47           H  
ATOM    396  C   LEU A  25      66.536  -8.787 -36.435  1.00 93.47           C  
ATOM    397  CB  LEU A  25      64.869 -10.341 -35.281  1.00 93.47           C  
ATOM    398  HB2 LEU A  25      64.589 -11.391 -35.190  1.00 93.47           H  
ATOM    399  HB3 LEU A  25      65.083  -9.961 -34.283  1.00 93.47           H  
ATOM    400  O   LEU A  25      66.401  -8.358 -37.573  1.00 93.47           O  
ATOM    401  CG  LEU A  25      63.672  -9.547 -35.839  1.00 93.47           C  
ATOM    402  HG  LEU A  25      63.937  -8.492 -35.910  1.00 93.47           H  
ATOM    403  CD1 LEU A  25      63.249 -10.052 -37.215  1.00 93.47           C  
ATOM    404 HD11 LEU A  25      62.435  -9.423 -37.574  1.00 93.47           H  
ATOM    405 HD12 LEU A  25      64.078  -9.944 -37.915  1.00 93.47           H  
ATOM    406 HD13 LEU A  25      62.933 -11.093 -37.161  1.00 93.47           H  
ATOM    407  CD2 LEU A  25      62.470  -9.674 -34.904  1.00 93.47           C  
ATOM    408 HD21 LEU A  25      62.747  -9.342 -33.903  1.00 93.47           H  
ATOM    409 HD22 LEU A  25      61.670  -9.027 -35.264  1.00 93.47           H  
ATOM    410 HD23 LEU A  25      62.117 -10.704 -34.869  1.00 93.47           H  
ATOM    411  N   LYS A  26      67.099  -8.080 -35.452  1.00 92.03           N  
ATOM    412  H   LYS A  26      67.170  -8.505 -34.538  1.00 92.03           H  
ATOM    413  CA  LYS A  26      67.577  -6.702 -35.611  1.00 92.03           C  
ATOM    414  HA  LYS A  26      66.743  -6.083 -35.943  1.00 92.03           H  
ATOM    415  C   LYS A  26      68.674  -6.580 -36.673  1.00 92.03           C  
ATOM    416  CB  LYS A  26      68.058  -6.216 -34.240  1.00 92.03           C  
ATOM    417  HB2 LYS A  26      67.275  -6.413 -33.508  1.00 92.03           H  
ATOM    418  HB3 LYS A  26      68.952  -6.767 -33.948  1.00 92.03           H  
ATOM    419  O   LYS A  26      68.688  -5.621 -37.439  1.00 92.03           O  
ATOM    420  CG  LYS A  26      68.369  -4.717 -34.231  1.00 92.03           C  
ATOM    421  HG2 LYS A  26      69.175  -4.497 -34.931  1.00 92.03           H  
ATOM    422  HG3 LYS A  26      67.477  -4.163 -34.522  1.00 92.03           H  
ATOM    423  CD  LYS A  26      68.798  -4.298 -32.822  1.00 92.03           C  
ATOM    424  HD2 LYS A  26      68.011  -4.570 -32.118  1.00 92.03           H  
ATOM    425  HD3 LYS A  26      69.713  -4.826 -32.554  1.00 92.03           H  
ATOM    426  CE  LYS A  26      69.025  -2.787 -32.778  1.00 92.03           C  
ATOM    427  HE2 LYS A  26      68.110  -2.296 -33.110  1.00 92.03           H  
ATOM    428  HE3 LYS A  26      69.816  -2.530 -33.482  1.00 92.03           H  
ATOM    429  NZ  LYS A  26      69.374  -2.344 -31.405  1.00 92.03           N  
ATOM    430  HZ1 LYS A  26      70.207  -2.812 -31.078  1.00 92.03           H  
ATOM    431  HZ2 LYS A  26      68.621  -2.576 -30.774  1.00 92.03           H  
ATOM    432  HZ3 LYS A  26      69.511  -1.344 -31.372  1.00 92.03           H  
ATOM    433  N   ASP A  27      69.583  -7.550 -36.736  1.00 91.73           N  
ATOM    434  H   ASP A  27      69.598  -8.243 -36.002  1.00 91.73           H  
ATOM    435  CA  ASP A  27      70.634  -7.579 -37.759  1.00 91.73           C  
ATOM    436  HA  ASP A  27      71.120  -6.603 -37.792  1.00 91.73           H  
ATOM    437  C   ASP A  27      70.048  -7.838 -39.161  1.00 91.73           C  
ATOM    438  CB  ASP A  27      71.703  -8.620 -37.384  1.00 91.73           C  
ATOM    439  HB2 ASP A  27      72.456  -8.641 -38.172  1.00 91.73           H  
ATOM    440  HB3 ASP A  27      71.235  -9.603 -37.341  1.00 91.73           H  
ATOM    441  O   ASP A  27      70.465  -7.206 -40.129  1.00 91.73           O  
ATOM    442  CG  ASP A  27      72.412  -8.339 -36.047  1.00 91.73           C  
ATOM    443  OD1 ASP A  27      72.491  -7.160 -35.619  1.00 91.73           O  
ATOM    444  OD2 ASP A  27      72.863  -9.324 -35.420  1.00 91.73           O  
ATOM    445  N   ALA A  28      69.030  -8.703 -39.271  1.00 89.41           N  
ATOM    446  H   ALA A  28      68.718  -9.190 -38.443  1.00 89.41           H  
ATOM    447  CA  ALA A  28      68.313  -8.941 -40.527  1.00 89.41           C  
ATOM    448  HA  ALA A  28      69.046  -9.125 -41.312  1.00 89.41           H  
ATOM    449  C   ALA A  28      67.473  -7.730 -40.975  1.00 89.41           C  
ATOM    450  CB  ALA A  28      67.445 -10.197 -40.374  1.00 89.41           C  
ATOM    451  HB1 ALA A  28      66.955 -10.410 -41.324  1.00 89.41           H  
ATOM    452  HB2 ALA A  28      66.687 -10.038 -39.608  1.00 89.41           H  
ATOM    453  HB3 ALA A  28      68.075 -11.043 -40.098  1.00 89.41           H  
ATOM    454  O   ALA A  28      67.382  -7.461 -42.169  1.00 89.41           O  
ATOM    455  N   GLU A  29      66.887  -6.979 -40.038  1.00 92.09           N  
ATOM    456  H   GLU A  29      66.932  -7.285 -39.076  1.00 92.09           H  
ATOM    457  CA  GLU A  29      66.176  -5.728 -40.332  1.00 92.09           C  
ATOM    458  HA  GLU A  29      65.408  -5.917 -41.082  1.00 92.09           H  
ATOM    459  C   GLU A  29      67.118  -4.686 -40.941  1.00 92.09           C  
ATOM    460  CB  GLU A  29      65.497  -5.189 -39.059  1.00 92.09           C  
ATOM    461  HB2 GLU A  29      65.182  -4.159 -39.227  1.00 92.09           H  
ATOM    462  HB3 GLU A  29      66.207  -5.208 -38.232  1.00 92.09           H  
ATOM    463  O   GLU A  29      66.790  -4.104 -41.972  1.00 92.09           O  
ATOM    464  CG  GLU A  29      64.257  -6.026 -38.715  1.00 92.09           C  
ATOM    465  HG2 GLU A  29      63.540  -5.909 -39.528  1.00 92.09           H  
ATOM    466  HG3 GLU A  29      64.531  -7.080 -38.673  1.00 92.09           H  
ATOM    467  CD  GLU A  29      63.571  -5.666 -37.392  1.00 92.09           C  
ATOM    468  OE1 GLU A  29      62.359  -5.993 -37.307  1.00 92.09           O  
ATOM    469  OE2 GLU A  29      64.244  -5.140 -36.474  1.00 92.09           O  
ATOM    470  N   LYS A  30      68.324  -4.531 -40.378  1.00 90.69           N  
ATOM    471  H   LYS A  30      68.521  -5.045 -39.531  1.00 90.69           H  
ATOM    472  CA  LYS A  30      69.360  -3.650 -40.940  1.00 90.69           C  
ATOM    473  HA  LYS A  30      68.949  -2.649 -41.072  1.00 90.69           H  
ATOM    474  C   LYS A  30      69.836  -4.098 -42.321  1.00 90.69           C  
ATOM    475  CB  LYS A  30      70.566  -3.593 -40.004  1.00 90.69           C  
ATOM    476  HB2 LYS A  30      70.872  -4.607 -39.747  1.00 90.69           H  
ATOM    477  HB3 LYS A  30      71.388  -3.114 -40.536  1.00 90.69           H  
ATOM    478  O   LYS A  30      70.066  -3.258 -43.181  1.00 90.69           O  
ATOM    479  CG  LYS A  30      70.288  -2.793 -38.730  1.00 90.69           C  
ATOM    480  HG2 LYS A  30      69.464  -3.235 -38.171  1.00 90.69           H  
ATOM    481  HG3 LYS A  30      70.039  -1.765 -38.992  1.00 90.69           H  
ATOM    482  CD  LYS A  30      71.564  -2.823 -37.891  1.00 90.69           C  
ATOM    483  HD2 LYS A  30      72.384  -2.425 -38.488  1.00 90.69           H  
ATOM    484  HD3 LYS A  30      71.787  -3.855 -37.621  1.00 90.69           H  
ATOM    485  CE  LYS A  30      71.403  -1.985 -36.629  1.00 90.69           C  
ATOM    486  HE2 LYS A  30      70.611  -2.424 -36.023  1.00 90.69           H  
ATOM    487  HE3 LYS A  30      71.098  -0.981 -36.924  1.00 90.69           H  
ATOM    488  NZ  LYS A  30      72.694  -1.953 -35.903  1.00 90.69           N  
ATOM    489  HZ1 LYS A  30      72.972  -2.893 -35.661  1.00 90.69           H  
ATOM    490  HZ2 LYS A  30      72.645  -1.369 -35.081  1.00 90.69           H  
ATOM    491  HZ3 LYS A  30      73.403  -1.580 -36.518  1.00 90.69           H  
ATOM    492  N   ALA A  31      70.001  -5.404 -42.539  1.00 87.50           N  
ATOM    493  H   ALA A  31      69.855  -6.048 -41.776  1.00 87.50           H  
ATOM    494  CA  ALA A  31      70.421  -5.927 -43.839  1.00 87.50           C  
ATOM    495  HA  ALA A  31      71.350  -5.438 -44.131  1.00 87.50           H  
ATOM    496  C   ALA A  31      69.388  -5.617 -44.936  1.00 87.50           C  
ATOM    497  CB  ALA A  31      70.689  -7.430 -43.710  1.00 87.50           C  
ATOM    498  HB1 ALA A  31      71.042  -7.816 -44.666  1.00 87.50           H  
ATOM    499  HB2 ALA A  31      69.773  -7.953 -43.436  1.00 87.50           H  
ATOM    500  HB3 ALA A  31      71.451  -7.607 -42.951  1.00 87.50           H  
ATOM    501  O   ALA A  31      69.765  -5.142 -46.001  1.00 87.50           O  
ATOM    502  N   VAL A  32      68.092  -5.800 -44.647  1.00 89.28           N  
ATOM    503  H   VAL A  32      67.853  -6.186 -43.745  1.00 89.28           H  
ATOM    504  CA  VAL A  32      66.999  -5.437 -45.569  1.00 89.28           C  
ATOM    505  HA  VAL A  32      67.200  -5.885 -46.543  1.00 89.28           H  
ATOM    506  C   VAL A  32      66.916  -3.926 -45.799  1.00 89.28           C  
ATOM    507  CB  VAL A  32      65.650  -5.973 -45.044  1.00 89.28           C  
ATOM    508  HB  VAL A  32      65.520  -5.672 -44.004  1.00 89.28           H  
ATOM    509  O   VAL A  32      66.557  -3.502 -46.892  1.00 89.28           O  
ATOM    510  CG1 VAL A  32      64.432  -5.485 -45.844  1.00 89.28           C  
ATOM    511 HG11 VAL A  32      63.526  -5.976 -45.489  1.00 89.28           H  
ATOM    512 HG12 VAL A  32      64.576  -5.697 -46.903  1.00 89.28           H  
ATOM    513 HG13 VAL A  32      64.307  -4.410 -45.712  1.00 89.28           H  
ATOM    514  CG2 VAL A  32      65.609  -7.500 -45.122  1.00 89.28           C  
ATOM    515 HG21 VAL A  32      65.673  -7.801 -46.168  1.00 89.28           H  
ATOM    516 HG22 VAL A  32      66.440  -7.935 -44.565  1.00 89.28           H  
ATOM    517 HG23 VAL A  32      64.673  -7.873 -44.706  1.00 89.28           H  
ATOM    518  N   GLU A  33      67.228  -3.110 -44.791  1.00 86.65           N  
ATOM    519  H   GLU A  33      67.441  -3.506 -43.886  1.00 86.65           H  
ATOM    520  CA  GLU A  33      67.244  -1.647 -44.918  1.00 86.65           C  
ATOM    521  HA  GLU A  33      66.299  -1.320 -45.352  1.00 86.65           H  
ATOM    522  C   GLU A  33      68.359  -1.154 -45.856  1.00 86.65           C  
ATOM    523  CB  GLU A  33      67.367  -1.042 -43.509  1.00 86.65           C  
ATOM    524  HB2 GLU A  33      68.349  -1.281 -43.102  1.00 86.65           H  
ATOM    525  HB3 GLU A  33      66.608  -1.498 -42.874  1.00 86.65           H  
ATOM    526  O   GLU A  33      68.148  -0.210 -46.614  1.00 86.65           O  
ATOM    527  CG  GLU A  33      67.164   0.480 -43.470  1.00 86.65           C  
ATOM    528  HG2 GLU A  33      67.944   0.958 -44.063  1.00 86.65           H  
ATOM    529  HG3 GLU A  33      66.201   0.712 -43.924  1.00 86.65           H  
ATOM    530  CD  GLU A  33      67.205   1.058 -42.042  1.00 86.65           C  
ATOM    531  OE1 GLU A  33      66.817   2.239 -41.890  1.00 86.65           O  
ATOM    532  OE2 GLU A  33      67.624   0.341 -41.099  1.00 86.65           O  
ATOM    533  N   VAL A  34      69.527  -1.809 -45.834  1.00 88.55           N  
ATOM    534  H   VAL A  34      69.628  -2.565 -45.173  1.00 88.55           H  
ATOM    535  CA  VAL A  34      70.668  -1.481 -46.706  1.00 88.55           C  
ATOM    536  HA  VAL A  34      70.717  -0.399 -46.823  1.00 88.55           H  
ATOM    537  C   VAL A  34      70.499  -2.061 -48.114  1.00 88.55           C  
ATOM    538  CB  VAL A  34      71.989  -1.952 -46.061  1.00 88.55           C  
ATOM    539  HB  VAL A  34      71.918  -3.017 -45.838  1.00 88.55           H  
ATOM    540  O   VAL A  34      70.795  -1.370 -49.087  1.00 88.55           O  
ATOM    541  CG1 VAL A  34      73.209  -1.727 -46.965  1.00 88.55           C  
ATOM    542 HG11 VAL A  34      73.263  -0.680 -47.265  1.00 88.55           H  
ATOM    543 HG12 VAL A  34      73.131  -2.347 -47.858  1.00 88.55           H  
ATOM    544 HG13 VAL A  34      74.122  -2.006 -46.439  1.00 88.55           H  
ATOM    545  CG2 VAL A  34      72.266  -1.196 -44.752  1.00 88.55           C  
ATOM    546 HG21 VAL A  34      71.432  -1.314 -44.060  1.00 88.55           H  
ATOM    547 HG22 VAL A  34      73.167  -1.590 -44.281  1.00 88.55           H  
ATOM    548 HG23 VAL A  34      72.394  -0.134 -44.960  1.00 88.55           H  
ATOM    549  N   ASP A  35      70.029  -3.306 -48.229  1.00 89.85           N  
ATOM    550  H   ASP A  35      69.822  -3.826 -47.388  1.00 89.85           H  
ATOM    551  CA  ASP A  35      69.862  -4.018 -49.500  1.00 89.85           C  
ATOM    552  HA  ASP A  35      69.771  -3.289 -50.306  1.00 89.85           H  
ATOM    553  C   ASP A  35      68.597  -4.909 -49.483  1.00 89.85           C  
ATOM    554  CB  ASP A  35      71.130  -4.828 -49.804  1.00 89.85           C  
ATOM    555  HB2 ASP A  35      71.251  -5.616 -49.061  1.00 89.85           H  
ATOM    556  HB3 ASP A  35      71.994  -4.167 -49.734  1.00 89.85           H  
ATOM    557  O   ASP A  35      68.620  -6.041 -48.987  1.00 89.85           O  
ATOM    558  CG  ASP A  35      71.114  -5.442 -51.210  1.00 89.85           C  
ATOM    559  OD1 ASP A  35      70.144  -5.187 -51.963  1.00 89.85           O  
ATOM    560  OD2 ASP A  35      72.106  -6.136 -51.523  1.00 89.85           O  
ATOM    561  N   PRO A  36      67.451  -4.418 -49.987  1.00 87.52           N  
ATOM    562  CA  PRO A  36      66.165  -5.113 -49.919  1.00 87.52           C  
ATOM    563  HA  PRO A  36      66.101  -5.634 -48.964  1.00 87.52           H  
ATOM    564  C   PRO A  36      65.976  -6.171 -51.025  1.00 87.52           C  
ATOM    565  CB  PRO A  36      65.121  -3.990 -49.925  1.00 87.52           C  
ATOM    566  HB2 PRO A  36      64.988  -3.609 -48.913  1.00 87.52           H  
ATOM    567  HB3 PRO A  36      64.153  -4.291 -50.328  1.00 87.52           H  
ATOM    568  O   PRO A  36      64.924  -6.210 -51.682  1.00 87.52           O  
ATOM    569  CG  PRO A  36      65.784  -2.912 -50.779  1.00 87.52           C  
ATOM    570  HG2 PRO A  36      65.633  -3.138 -51.835  1.00 87.52           H  
ATOM    571  HG3 PRO A  36      65.408  -1.917 -50.541  1.00 87.52           H  
ATOM    572  CD  PRO A  36      67.264  -3.048 -50.438  1.00 87.52           C  
ATOM    573  HD2 PRO A  36      67.874  -2.837 -51.316  1.00 87.52           H  
ATOM    574  HD3 PRO A  36      67.518  -2.364 -49.628  1.00 87.52           H  
ATOM    575  N   ASP A  37      66.958  -7.049 -51.219  1.00 90.72           N  
ATOM    576  H   ASP A  37      67.801  -6.956 -50.671  1.00 90.72           H  
ATOM    577  CA  ASP A  37      66.859  -8.195 -52.124  1.00 90.72           C  
ATOM    578  HA  ASP A  37      66.386  -7.833 -53.036  1.00 90.72           H  
ATOM    579  C   ASP A  37      65.938  -9.311 -51.572  1.00 90.72           C  
ATOM    580  CB  ASP A  37      68.266  -8.674 -52.553  1.00 90.72           C  
ATOM    581  HB2 ASP A  37      68.152  -9.227 -53.485  1.00 90.72           H  
ATOM    582  HB3 ASP A  37      68.889  -7.806 -52.770  1.00 90.72           H  
ATOM    583  O   ASP A  37      65.479  -9.295 -50.420  1.00 90.72           O  
ATOM    584  CG  ASP A  37      69.000  -9.584 -51.561  1.00 90.72           C  
ATOM    585  OD1 ASP A  37      68.475  -9.801 -50.449  1.00 90.72           O  
ATOM    586  OD2 ASP A  37      70.008 -10.200 -51.959  1.00 90.72           O  
ATOM    587  N   ASP A  38      65.603 -10.286 -52.420  1.00 88.23           N  
ATOM    588  H   ASP A  38      65.964 -10.260 -53.363  1.00 88.23           H  
ATOM    589  CA  ASP A  38      64.693 -11.375 -52.042  1.00 88.23           C  
ATOM    590  HA  ASP A  38      63.793 -10.942 -51.605  1.00 88.23           H  
ATOM    591  C   ASP A  38      65.294 -12.298 -50.967  1.00 88.23           C  
ATOM    592  CB  ASP A  38      64.280 -12.168 -53.293  1.00 88.23           C  
ATOM    593  HB2 ASP A  38      65.173 -12.443 -53.855  1.00 88.23           H  
ATOM    594  HB3 ASP A  38      63.788 -13.087 -52.975  1.00 88.23           H  
ATOM    595  O   ASP A  38      64.561 -12.868 -50.149  1.00 88.23           O  
ATOM    596  CG  ASP A  38      63.302 -11.408 -54.202  1.00 88.23           C  
ATOM    597  OD1 ASP A  38      62.594 -10.502 -53.696  1.00 88.23           O  
ATOM    598  OD2 ASP A  38      63.249 -11.767 -55.398  1.00 88.23           O  
ATOM    599  N   VAL A  39      66.626 -12.406 -50.908  1.00 88.44           N  
ATOM    600  H   VAL A  39      67.173 -11.797 -51.500  1.00 88.44           H  
ATOM    601  CA  VAL A  39      67.347 -13.227 -49.925  1.00 88.44           C  
ATOM    602  HA  VAL A  39      66.875 -14.208 -49.879  1.00 88.44           H  
ATOM    603  C   VAL A  39      67.253 -12.606 -48.528  1.00 88.44           C  
ATOM    604  CB  VAL A  39      68.818 -13.418 -50.350  1.00 88.44           C  
ATOM    605  HB  VAL A  39      69.309 -12.447 -50.421  1.00 88.44           H  
ATOM    606  O   VAL A  39      66.915 -13.297 -47.558  1.00 88.44           O  
ATOM    607  CG1 VAL A  39      69.586 -14.272 -49.331  1.00 88.44           C  
ATOM    608 HG11 VAL A  39      69.090 -15.233 -49.192  1.00 88.44           H  
ATOM    609 HG12 VAL A  39      70.602 -14.435 -49.689  1.00 88.44           H  
ATOM    610 HG13 VAL A  39      69.652 -13.748 -48.378  1.00 88.44           H  
ATOM    611  CG2 VAL A  39      68.913 -14.122 -51.712  1.00 88.44           C  
ATOM    612 HG21 VAL A  39      68.407 -15.087 -51.679  1.00 88.44           H  
ATOM    613 HG22 VAL A  39      69.961 -14.264 -51.977  1.00 88.44           H  
ATOM    614 HG23 VAL A  39      68.462 -13.498 -52.484  1.00 88.44           H  
ATOM    615  N   ASN A  40      67.477 -11.300 -48.411  1.00 88.05           N  
ATOM    616  H   ASN A  40      67.790 -10.797 -49.229  1.00 88.05           H  
ATOM    617  CA  ASN A  40      67.392 -10.545 -47.167  1.00 88.05           C  
ATOM    618  HA  ASN A  40      67.971 -11.063 -46.403  1.00 88.05           H  
ATOM    619  C   ASN A  40      65.944 -10.487 -46.668  1.00 88.05           C  
ATOM    620  CB  ASN A  40      68.017  -9.151 -47.381  1.00 88.05           C  
ATOM    621  HB2 ASN A  40      67.816  -8.514 -46.520  1.00 88.05           H  
ATOM    622  HB3 ASN A  40      67.591  -8.679 -48.266  1.00 88.05           H  
ATOM    623  O   ASN A  40      65.697 -10.727 -45.482  1.00 88.05           O  
ATOM    624  CG  ASN A  40      69.531  -9.207 -47.519  1.00 88.05           C  
ATOM    625  ND2 ASN A  40      70.134  -8.235 -48.152  1.00 88.05           N  
ATOM    626 HD21 ASN A  40      71.097  -8.370 -48.423  1.00 88.05           H  
ATOM    627 HD22 ASN A  40      69.588  -7.513 -48.600  1.00 88.05           H  
ATOM    628  OD1 ASN A  40      70.184 -10.087 -46.973  1.00 88.05           O  
ATOM    629  N   LYS A  41      64.961 -10.281 -47.558  1.00 87.85           N  
ATOM    630  H   LYS A  41      65.228 -10.075 -48.510  1.00 87.85           H  
ATOM    631  CA  LYS A  41      63.529 -10.335 -47.198  1.00 87.85           C  
ATOM    632  HA  LYS A  41      63.340  -9.630 -46.389  1.00 87.85           H  
ATOM    633  C   LYS A  41      63.106 -11.712 -46.685  1.00 87.85           C  
ATOM    634  CB  LYS A  41      62.671  -9.955 -48.409  1.00 87.85           C  
ATOM    635  HB2 LYS A  41      63.023 -10.509 -49.279  1.00 87.85           H  
ATOM    636  HB3 LYS A  41      61.636 -10.240 -48.219  1.00 87.85           H  
ATOM    637  O   LYS A  41      62.427 -11.795 -45.658  1.00 87.85           O  
ATOM    638  CG  LYS A  41      62.710  -8.450 -48.695  1.00 87.85           C  
ATOM    639  HG2 LYS A  41      63.744  -8.111 -48.765  1.00 87.85           H  
ATOM    640  HG3 LYS A  41      62.211  -7.908 -47.892  1.00 87.85           H  
ATOM    641  CD  LYS A  41      62.002  -8.187 -50.025  1.00 87.85           C  
ATOM    642  HD2 LYS A  41      60.960  -8.502 -49.973  1.00 87.85           H  
ATOM    643  HD3 LYS A  41      62.509  -8.771 -50.793  1.00 87.85           H  
ATOM    644  CE  LYS A  41      62.081  -6.704 -50.386  1.00 87.85           C  
ATOM    645  HE2 LYS A  41      63.026  -6.312 -50.012  1.00 87.85           H  
ATOM    646  HE3 LYS A  41      61.264  -6.163 -49.907  1.00 87.85           H  
ATOM    647  NZ  LYS A  41      62.060  -6.536 -51.855  1.00 87.85           N  
ATOM    648  HZ1 LYS A  41      62.933  -6.903 -52.207  1.00 87.85           H  
ATOM    649  HZ2 LYS A  41      61.314  -7.052 -52.299  1.00 87.85           H  
ATOM    650  HZ3 LYS A  41      62.061  -5.562 -52.122  1.00 87.85           H  
ATOM    651  N   SER A  42      63.528 -12.786 -47.356  1.00 89.64           N  
ATOM    652  H   SER A  42      64.042 -12.646 -48.214  1.00 89.64           H  
ATOM    653  CA  SER A  42      63.270 -14.162 -46.908  1.00 89.64           C  
ATOM    654  HA  SER A  42      62.194 -14.306 -46.811  1.00 89.64           H  
ATOM    655  C   SER A  42      63.914 -14.434 -45.545  1.00 89.64           C  
ATOM    656  CB  SER A  42      63.807 -15.152 -47.946  1.00 89.64           C  
ATOM    657  HB2 SER A  42      64.886 -15.035 -48.043  1.00 89.64           H  
ATOM    658  HB3 SER A  42      63.344 -14.959 -48.914  1.00 89.64           H  
ATOM    659  O   SER A  42      63.275 -14.962 -44.630  1.00 89.64           O  
ATOM    660  OG  SER A  42      63.516 -16.475 -47.537  1.00 89.64           O  
ATOM    661  HG  SER A  42      62.623 -16.683 -47.822  1.00 89.64           H  
ATOM    662  N   THR A  43      65.158 -13.986 -45.360  1.00 91.35           N  
ATOM    663  H   THR A  43      65.640 -13.576 -46.147  1.00 91.35           H  
ATOM    664  CA  THR A  43      65.874 -14.101 -44.086  1.00 91.35           C  
ATOM    665  HA  THR A  43      65.914 -15.155 -43.810  1.00 91.35           H  
ATOM    666  C   THR A  43      65.139 -13.362 -42.968  1.00 91.35           C  
ATOM    667  CB  THR A  43      67.317 -13.600 -44.226  1.00 91.35           C  
ATOM    668  HB  THR A  43      67.331 -12.557 -44.543  1.00 91.35           H  
ATOM    669  O   THR A  43      64.932 -13.937 -41.898  1.00 91.35           O  
ATOM    670  CG2 THR A  43      68.109 -13.749 -42.926  1.00 91.35           C  
ATOM    671 HG21 THR A  43      68.062 -14.781 -42.579  1.00 91.35           H  
ATOM    672 HG22 THR A  43      69.148 -13.477 -43.114  1.00 91.35           H  
ATOM    673 HG23 THR A  43      67.708 -13.077 -42.167  1.00 91.35           H  
ATOM    674  OG1 THR A  43      67.976 -14.393 -45.182  1.00 91.35           O  
ATOM    675  HG1 THR A  43      67.758 -14.046 -46.051  1.00 91.35           H  
ATOM    676  N   LEU A  44      64.671 -12.135 -43.211  1.00 91.30           N  
ATOM    677  H   LEU A  44      64.891 -11.705 -44.098  1.00 91.30           H  
ATOM    678  CA  LEU A  44      63.889 -11.357 -42.248  1.00 91.30           C  
ATOM    679  HA  LEU A  44      64.488 -11.240 -41.345  1.00 91.30           H  
ATOM    680  C   LEU A  44      62.590 -12.072 -41.853  1.00 91.30           C  
ATOM    681  CB  LEU A  44      63.617  -9.964 -42.846  1.00 91.30           C  
ATOM    682  HB2 LEU A  44      63.135 -10.082 -43.816  1.00 91.30           H  
ATOM    683  HB3 LEU A  44      64.575  -9.469 -43.006  1.00 91.30           H  
ATOM    684  O   LEU A  44      62.286 -12.169 -40.661  1.00 91.30           O  
ATOM    685  CG  LEU A  44      62.729  -9.058 -41.973  1.00 91.30           C  
ATOM    686  HG  LEU A  44      61.765  -9.539 -41.808  1.00 91.30           H  
ATOM    687  CD1 LEU A  44      63.374  -8.779 -40.622  1.00 91.30           C  
ATOM    688 HD11 LEU A  44      64.352  -8.319 -40.764  1.00 91.30           H  
ATOM    689 HD12 LEU A  44      63.492  -9.710 -40.067  1.00 91.30           H  
ATOM    690 HD13 LEU A  44      62.742  -8.109 -40.039  1.00 91.30           H  
ATOM    691  CD2 LEU A  44      62.466  -7.725 -42.667  1.00 91.30           C  
ATOM    692 HD21 LEU A  44      62.013  -7.896 -43.644  1.00 91.30           H  
ATOM    693 HD22 LEU A  44      63.405  -7.187 -42.802  1.00 91.30           H  
ATOM    694 HD23 LEU A  44      61.799  -7.111 -42.061  1.00 91.30           H  
ATOM    695  N   GLN A  45      61.844 -12.615 -42.819  1.00 91.09           N  
ATOM    696  H   GLN A  45      62.142 -12.516 -43.779  1.00 91.09           H  
ATOM    697  CA  GLN A  45      60.629 -13.386 -42.532  1.00 91.09           C  
ATOM    698  HA  GLN A  45      59.943 -12.762 -41.959  1.00 91.09           H  
ATOM    699  C   GLN A  45      60.925 -14.621 -41.670  1.00 91.09           C  
ATOM    700  CB  GLN A  45      59.938 -13.802 -43.835  1.00 91.09           C  
ATOM    701  HB2 GLN A  45      59.227 -14.596 -43.608  1.00 91.09           H  
ATOM    702  HB3 GLN A  45      60.673 -14.196 -44.537  1.00 91.09           H  
ATOM    703  O   GLN A  45      60.251 -14.836 -40.660  1.00 91.09           O  
ATOM    704  CG  GLN A  45      59.162 -12.647 -44.484  1.00 91.09           C  
ATOM    705  HG2 GLN A  45      58.469 -12.227 -43.755  1.00 91.09           H  
ATOM    706  HG3 GLN A  45      59.855 -11.866 -44.797  1.00 91.09           H  
ATOM    707  CD  GLN A  45      58.360 -13.108 -45.698  1.00 91.09           C  
ATOM    708  NE2 GLN A  45      57.440 -12.307 -46.188  1.00 91.09           N  
ATOM    709 HE21 GLN A  45      56.963 -12.660 -47.005  1.00 91.09           H  
ATOM    710 HE22 GLN A  45      57.284 -11.383 -45.810  1.00 91.09           H  
ATOM    711  OE1 GLN A  45      58.523 -14.192 -46.225  1.00 91.09           O  
ATOM    712  N   ASN A  46      61.981 -15.371 -41.993  1.00 91.36           N  
ATOM    713  H   ASN A  46      62.464 -15.168 -42.856  1.00 91.36           H  
ATOM    714  CA  ASN A  46      62.406 -16.531 -41.206  1.00 91.36           C  
ATOM    715  HA  ASN A  46      61.567 -17.222 -41.121  1.00 91.36           H  
ATOM    716  C   ASN A  46      62.810 -16.142 -39.773  1.00 91.36           C  
ATOM    717  CB  ASN A  46      63.555 -17.235 -41.951  1.00 91.36           C  
ATOM    718  HB2 ASN A  46      64.320 -16.509 -42.223  1.00 91.36           H  
ATOM    719  HB3 ASN A  46      64.003 -17.984 -41.298  1.00 91.36           H  
ATOM    720  O   ASN A  46      62.482 -16.849 -38.818  1.00 91.36           O  
ATOM    721  CG  ASN A  46      63.085 -17.960 -43.202  1.00 91.36           C  
ATOM    722  ND2 ASN A  46      63.952 -18.163 -44.164  1.00 91.36           N  
ATOM    723 HD21 ASN A  46      63.563 -18.541 -45.017  1.00 91.36           H  
ATOM    724 HD22 ASN A  46      64.850 -17.700 -44.166  1.00 91.36           H  
ATOM    725  OD1 ASN A  46      61.949 -18.379 -43.314  1.00 91.36           O  
ATOM    726  N   ARG A  47      63.481 -14.995 -39.587  1.00 92.61           N  
ATOM    727  H   ARG A  47      63.734 -14.459 -40.405  1.00 92.61           H  
ATOM    728  CA  ARG A  47      63.826 -14.479 -38.249  1.00 92.61           C  
ATOM    729  HA  ARG A  47      64.240 -15.296 -37.657  1.00 92.61           H  
ATOM    730  C   ARG A  47      62.593 -14.038 -37.463  1.00 92.61           C  
ATOM    731  CB  ARG A  47      64.855 -13.337 -38.336  1.00 92.61           C  
ATOM    732  HB2 ARG A  47      64.459 -12.544 -38.971  1.00 92.61           H  
ATOM    733  HB3 ARG A  47      64.987 -12.921 -37.337  1.00 92.61           H  
ATOM    734  O   ARG A  47      62.513 -14.350 -36.276  1.00 92.61           O  
ATOM    735  CG  ARG A  47      66.243 -13.736 -38.863  1.00 92.61           C  
ATOM    736  HG2 ARG A  47      66.885 -12.855 -38.829  1.00 92.61           H  
ATOM    737  HG3 ARG A  47      66.171 -14.061 -39.900  1.00 92.61           H  
ATOM    738  CD  ARG A  47      66.903 -14.861 -38.065  1.00 92.61           C  
ATOM    739  HD2 ARG A  47      66.263 -15.742 -38.113  1.00 92.61           H  
ATOM    740  HD3 ARG A  47      67.009 -14.545 -37.027  1.00 92.61           H  
ATOM    741  NE  ARG A  47      68.225 -15.188 -38.631  1.00 92.61           N  
ATOM    742  HE  ARG A  47      68.625 -14.491 -39.243  1.00 92.61           H  
ATOM    743  NH1 ARG A  47      68.448 -17.277 -37.714  1.00 92.61           N  
ATOM    744 HH11 ARG A  47      67.544 -17.144 -37.283  1.00 92.61           H  
ATOM    745 HH12 ARG A  47      68.841 -18.204 -37.787  1.00 92.61           H  
ATOM    746  NH2 ARG A  47      69.990 -16.523 -39.151  1.00 92.61           N  
ATOM    747 HH21 ARG A  47      70.312 -15.819 -39.799  1.00 92.61           H  
ATOM    748 HH22 ARG A  47      70.438 -17.428 -39.165  1.00 92.61           H  
ATOM    749  CZ  ARG A  47      68.882 -16.323 -38.495  1.00 92.61           C  
ATOM    750  N   ARG A  48      61.618 -13.385 -38.105  1.00 92.49           N  
ATOM    751  H   ARG A  48      61.770 -13.147 -39.075  1.00 92.49           H  
ATOM    752  CA  ARG A  48      60.339 -13.016 -37.469  1.00 92.49           C  
ATOM    753  HA  ARG A  48      60.538 -12.438 -36.567  1.00 92.49           H  
ATOM    754  C   ARG A  48      59.567 -14.249 -37.003  1.00 92.49           C  
ATOM    755  CB  ARG A  48      59.480 -12.169 -38.424  1.00 92.49           C  
ATOM    756  HB2 ARG A  48      58.462 -12.134 -38.036  1.00 92.49           H  
ATOM    757  HB3 ARG A  48      59.455 -12.630 -39.412  1.00 92.49           H  
ATOM    758  O   ARG A  48      59.110 -14.278 -35.862  1.00 92.49           O  
ATOM    759  CG  ARG A  48      59.997 -10.731 -38.533  1.00 92.49           C  
ATOM    760  HG2 ARG A  48      61.013 -10.734 -38.930  1.00 92.49           H  
ATOM    761  HG3 ARG A  48      60.005 -10.280 -37.541  1.00 92.49           H  
ATOM    762  CD  ARG A  48      59.110  -9.895 -39.457  1.00 92.49           C  
ATOM    763  HD2 ARG A  48      59.167 -10.310 -40.463  1.00 92.49           H  
ATOM    764  HD3 ARG A  48      58.080  -9.946 -39.103  1.00 92.49           H  
ATOM    765  NE  ARG A  48      59.549  -8.488 -39.470  1.00 92.49           N  
ATOM    766  HE  ARG A  48      60.263  -8.223 -38.807  1.00 92.49           H  
ATOM    767  NH1 ARG A  48      58.175  -7.731 -41.148  1.00 92.49           N  
ATOM    768 HH11 ARG A  48      57.853  -6.964 -41.721  1.00 92.49           H  
ATOM    769 HH12 ARG A  48      57.777  -8.655 -41.232  1.00 92.49           H  
ATOM    770  NH2 ARG A  48      59.598  -6.325 -40.135  1.00 92.49           N  
ATOM    771 HH21 ARG A  48      60.309  -6.142 -39.441  1.00 92.49           H  
ATOM    772 HH22 ARG A  48      59.302  -5.565 -40.730  1.00 92.49           H  
ATOM    773  CZ  ARG A  48      59.104  -7.524 -40.252  1.00 92.49           C  
ATOM    774  N   ALA A  49      59.489 -15.285 -37.839  1.00 91.16           N  
ATOM    775  H   ALA A  49      59.853 -15.181 -38.775  1.00 91.16           H  
ATOM    776  CA  ALA A  49      58.838 -16.546 -37.485  1.00 91.16           C  
ATOM    777  HA  ALA A  49      57.811 -16.340 -37.185  1.00 91.16           H  
ATOM    778  C   ALA A  49      59.532 -17.247 -36.301  1.00 91.16           C  
ATOM    779  CB  ALA A  49      58.805 -17.436 -38.733  1.00 91.16           C  
ATOM    780  HB1 ALA A  49      58.289 -18.368 -38.504  1.00 91.16           H  
ATOM    781  HB2 ALA A  49      59.818 -17.662 -39.066  1.00 91.16           H  
ATOM    782  HB3 ALA A  49      58.272 -16.929 -39.537  1.00 91.16           H  
ATOM    783  O   ALA A  49      58.863 -17.728 -35.383  1.00 91.16           O  
ATOM    784  N   ALA A  50      60.869 -17.250 -36.272  1.00 90.85           N  
ATOM    785  H   ALA A  50      61.370 -16.897 -37.075  1.00 90.85           H  
ATOM    786  CA  ALA A  50      61.637 -17.833 -35.171  1.00 90.85           C  
ATOM    787  HA  ALA A  50      61.307 -18.862 -35.029  1.00 90.85           H  
ATOM    788  C   ALA A  50      61.415 -17.096 -33.836  1.00 90.85           C  
ATOM    789  CB  ALA A  50      63.118 -17.854 -35.566  1.00 90.85           C  
ATOM    790  HB1 ALA A  50      63.479 -16.837 -35.719  1.00 90.85           H  
ATOM    791  HB2 ALA A  50      63.243 -18.425 -36.486  1.00 90.85           H  
ATOM    792  HB3 ALA A  50      63.696 -18.327 -34.772  1.00 90.85           H  
ATOM    793  O   ALA A  50      61.201 -17.743 -32.811  1.00 90.85           O  
ATOM    794  N   VAL A  51      61.418 -15.755 -33.843  1.00 91.99           N  
ATOM    795  H   VAL A  51      61.609 -15.279 -34.713  1.00 91.99           H  
ATOM    796  CA  VAL A  51      61.130 -14.943 -32.645  1.00 91.99           C  
ATOM    797  HA  VAL A  51      61.791 -15.259 -31.838  1.00 91.99           H  
ATOM    798  C   VAL A  51      59.705 -15.192 -32.151  1.00 91.99           C  
ATOM    799  CB  VAL A  51      61.384 -13.444 -32.912  1.00 91.99           C  
ATOM    800  HB  VAL A  51      60.893 -13.154 -33.841  1.00 91.99           H  
ATOM    801  O   VAL A  51      59.521 -15.491 -30.975  1.00 91.99           O  
ATOM    802  CG1 VAL A  51      60.873 -12.535 -31.788  1.00 91.99           C  
ATOM    803 HG11 VAL A  51      61.146 -11.499 -31.991  1.00 91.99           H  
ATOM    804 HG12 VAL A  51      61.296 -12.840 -30.830  1.00 91.99           H  
ATOM    805 HG13 VAL A  51      59.786 -12.579 -31.723  1.00 91.99           H  
ATOM    806  CG2 VAL A  51      62.893 -13.188 -33.045  1.00 91.99           C  
ATOM    807 HG21 VAL A  51      63.309 -13.779 -33.861  1.00 91.99           H  
ATOM    808 HG22 VAL A  51      63.074 -12.134 -33.255  1.00 91.99           H  
ATOM    809 HG23 VAL A  51      63.397 -13.453 -32.116  1.00 91.99           H  
ATOM    810  N   SER A  52      58.715 -15.168 -33.047  1.00 90.84           N  
ATOM    811  H   SER A  52      58.929 -14.908 -33.999  1.00 90.84           H  
ATOM    812  CA  SER A  52      57.312 -15.423 -32.693  1.00 90.84           C  
ATOM    813  HA  SER A  52      57.000 -14.684 -31.955  1.00 90.84           H  
ATOM    814  C   SER A  52      57.102 -16.817 -32.082  1.00 90.84           C  
ATOM    815  CB  SER A  52      56.456 -15.252 -33.951  1.00 90.84           C  
ATOM    816  HB2 SER A  52      56.785 -15.957 -34.714  1.00 90.84           H  
ATOM    817  HB3 SER A  52      56.580 -14.239 -34.334  1.00 90.84           H  
ATOM    818  O   SER A  52      56.378 -16.967 -31.094  1.00 90.84           O  
ATOM    819  OG  SER A  52      55.093 -15.481 -33.672  1.00 90.84           O  
ATOM    820  HG  SER A  52      54.823 -14.929 -32.934  1.00 90.84           H  
ATOM    821  N   THR A  53      57.790 -17.834 -32.611  1.00 92.16           N  
ATOM    822  H   THR A  53      58.344 -17.654 -33.436  1.00 92.16           H  
ATOM    823  CA  THR A  53      57.748 -19.204 -32.072  1.00 92.16           C  
ATOM    824  HA  THR A  53      56.709 -19.531 -32.025  1.00 92.16           H  
ATOM    825  C   THR A  53      58.315 -19.265 -30.650  1.00 92.16           C  
ATOM    826  CB  THR A  53      58.512 -20.175 -32.986  1.00 92.16           C  
ATOM    827  HB  THR A  53      59.565 -19.895 -33.019  1.00 92.16           H  
ATOM    828  O   THR A  53      57.697 -19.857 -29.763  1.00 92.16           O  
ATOM    829  CG2 THR A  53      58.402 -21.626 -32.519  1.00 92.16           C  
ATOM    830 HG21 THR A  53      57.353 -21.907 -32.423  1.00 92.16           H  
ATOM    831 HG22 THR A  53      58.902 -21.752 -31.559  1.00 92.16           H  
ATOM    832 HG23 THR A  53      58.879 -22.279 -33.250  1.00 92.16           H  
ATOM    833  OG1 THR A  53      57.991 -20.133 -34.296  1.00 92.16           O  
ATOM    834  HG1 THR A  53      58.206 -19.281 -34.682  1.00 92.16           H  
ATOM    835  N   LEU A  54      59.458 -18.612 -30.403  1.00 92.64           N  
ATOM    836  H   LEU A  54      59.906 -18.114 -31.159  1.00 92.64           H  
ATOM    837  CA  LEU A  54      60.075 -18.552 -29.073  1.00 92.64           C  
ATOM    838  HA  LEU A  54      60.164 -19.566 -28.682  1.00 92.64           H  
ATOM    839  C   LEU A  54      59.213 -17.782 -28.064  1.00 92.64           C  
ATOM    840  CB  LEU A  54      61.476 -17.922 -29.181  1.00 92.64           C  
ATOM    841  HB2 LEU A  54      61.406 -17.026 -29.798  1.00 92.64           H  
ATOM    842  HB3 LEU A  54      61.799 -17.613 -28.187  1.00 92.64           H  
ATOM    843  O   LEU A  54      59.060 -18.233 -26.931  1.00 92.64           O  
ATOM    844  CG  LEU A  54      62.550 -18.858 -29.763  1.00 92.64           C  
ATOM    845  HG  LEU A  54      62.195 -19.296 -30.696  1.00 92.64           H  
ATOM    846  CD1 LEU A  54      63.818 -18.056 -30.054  1.00 92.64           C  
ATOM    847 HD11 LEU A  54      64.203 -17.624 -29.130  1.00 92.64           H  
ATOM    848 HD12 LEU A  54      64.573 -18.713 -30.486  1.00 92.64           H  
ATOM    849 HD13 LEU A  54      63.587 -17.263 -30.766  1.00 92.64           H  
ATOM    850  CD2 LEU A  54      62.915 -19.979 -28.787  1.00 92.64           C  
ATOM    851 HD21 LEU A  54      63.232 -19.565 -27.830  1.00 92.64           H  
ATOM    852 HD22 LEU A  54      62.063 -20.641 -28.628  1.00 92.64           H  
ATOM    853 HD23 LEU A  54      63.729 -20.579 -29.194  1.00 92.64           H  
ATOM    854  N   GLU A  55      58.613 -16.659 -28.464  1.00 92.57           N  
ATOM    855  H   GLU A  55      58.800 -16.318 -29.396  1.00 92.57           H  
ATOM    856  CA  GLU A  55      57.716 -15.870 -27.605  1.00 92.57           C  
ATOM    857  HA  GLU A  55      58.233 -15.620 -26.678  1.00 92.57           H  
ATOM    858  C   GLU A  55      56.465 -16.658 -27.213  1.00 92.57           C  
ATOM    859  CB  GLU A  55      57.315 -14.567 -28.315  1.00 92.57           C  
ATOM    860  HB2 GLU A  55      56.976 -14.794 -29.326  1.00 92.57           H  
ATOM    861  HB3 GLU A  55      56.498 -14.097 -27.768  1.00 92.57           H  
ATOM    862  O   GLU A  55      56.078 -16.666 -26.042  1.00 92.57           O  
ATOM    863  CG  GLU A  55      58.498 -13.592 -28.360  1.00 92.57           C  
ATOM    864  HG2 GLU A  55      58.799 -13.369 -27.336  1.00 92.57           H  
ATOM    865  HG3 GLU A  55      59.339 -14.081 -28.852  1.00 92.57           H  
ATOM    866  CD  GLU A  55      58.209 -12.278 -29.093  1.00 92.57           C  
ATOM    867  OE1 GLU A  55      58.989 -11.322 -28.835  1.00 92.57           O  
ATOM    868  OE2 GLU A  55      57.257 -12.224 -29.897  1.00 92.57           O  
ATOM    869  N   THR A  56      55.880 -17.383 -28.169  1.00 91.51           N  
ATOM    870  H   THR A  56      56.242 -17.310 -29.109  1.00 91.51           H  
ATOM    871  CA  THR A  56      54.719 -18.247 -27.920  1.00 91.51           C  
ATOM    872  HA  THR A  56      53.922 -17.647 -27.481  1.00 91.51           H  
ATOM    873  C   THR A  56      55.071 -19.353 -26.927  1.00 91.51           C  
ATOM    874  CB  THR A  56      54.199 -18.853 -29.231  1.00 91.51           C  
ATOM    875  HB  THR A  56      54.963 -19.494 -29.672  1.00 91.51           H  
ATOM    876  O   THR A  56      54.345 -19.566 -25.952  1.00 91.51           O  
ATOM    877  CG2 THR A  56      52.921 -19.666 -29.027  1.00 91.51           C  
ATOM    878 HG21 THR A  56      52.552 -20.007 -29.994  1.00 91.51           H  
ATOM    879 HG22 THR A  56      53.121 -20.539 -28.405  1.00 91.51           H  
ATOM    880 HG23 THR A  56      52.158 -19.049 -28.552  1.00 91.51           H  
ATOM    881  OG1 THR A  56      53.892 -17.824 -30.143  1.00 91.51           O  
ATOM    882  HG1 THR A  56      54.716 -17.486 -30.500  1.00 91.51           H  
ATOM    883  N   LYS A  57      56.221 -20.017 -27.116  1.00 90.47           N  
ATOM    884  H   LYS A  57      56.784 -19.793 -27.924  1.00 90.47           H  
ATOM    885  CA  LYS A  57      56.657 -21.094 -26.221  1.00 90.47           C  
ATOM    886  HA  LYS A  57      55.799 -21.755 -26.096  1.00 90.47           H  
ATOM    887  C   LYS A  57      56.991 -20.588 -24.818  1.00 90.47           C  
ATOM    888  CB  LYS A  57      57.839 -21.852 -26.857  1.00 90.47           C  
ATOM    889  HB2 LYS A  57      58.735 -21.234 -26.795  1.00 90.47           H  
ATOM    890  HB3 LYS A  57      57.631 -22.027 -27.913  1.00 90.47           H  
ATOM    891  O   LYS A  57      56.632 -21.230 -23.833  1.00 90.47           O  
ATOM    892  CG  LYS A  57      58.119 -23.208 -26.184  1.00 90.47           C  
ATOM    893  HG2 LYS A  57      59.046 -23.617 -26.586  1.00 90.47           H  
ATOM    894  HG3 LYS A  57      58.242 -23.069 -25.110  1.00 90.47           H  
ATOM    895  CD  LYS A  57      56.984 -24.207 -26.458  1.00 90.47           C  
ATOM    896  HD2 LYS A  57      56.026 -23.754 -26.207  1.00 90.47           H  
ATOM    897  HD3 LYS A  57      56.972 -24.459 -27.519  1.00 90.47           H  
ATOM    898  CE  LYS A  57      57.100 -25.483 -25.626  1.00 90.47           C  
ATOM    899  HE2 LYS A  57      57.294 -25.198 -24.592  1.00 90.47           H  
ATOM    900  HE3 LYS A  57      57.935 -26.084 -25.985  1.00 90.47           H  
ATOM    901  NZ  LYS A  57      55.818 -26.230 -25.702  1.00 90.47           N  
ATOM    902  HZ1 LYS A  57      55.048 -25.616 -25.478  1.00 90.47           H  
ATOM    903  HZ2 LYS A  57      55.777 -26.997 -25.047  1.00 90.47           H  
ATOM    904  HZ3 LYS A  57      55.621 -26.556 -26.638  1.00 90.47           H  
ATOM    905  N   LEU A  58      57.613 -19.415 -24.712  1.00 92.26           N  
ATOM    906  H   LEU A  58      57.913 -18.954 -25.560  1.00 92.26           H  
ATOM    907  CA  LEU A  58      57.897 -18.775 -23.430  1.00 92.26           C  
ATOM    908  HA  LEU A  58      58.457 -19.483 -22.818  1.00 92.26           H  
ATOM    909  C   LEU A  58      56.607 -18.424 -22.671  1.00 92.26           C  
ATOM    910  CB  LEU A  58      58.751 -17.522 -23.690  1.00 92.26           C  
ATOM    911  HB2 LEU A  58      59.586 -17.776 -24.344  1.00 92.26           H  
ATOM    912  HB3 LEU A  58      58.137 -16.783 -24.202  1.00 92.26           H  
ATOM    913  O   LEU A  58      56.530 -18.628 -21.459  1.00 92.26           O  
ATOM    914  CG  LEU A  58      59.309 -16.915 -22.395  1.00 92.26           C  
ATOM    915  HG  LEU A  58      58.532 -16.881 -21.631  1.00 92.26           H  
ATOM    916  CD1 LEU A  58      60.482 -17.736 -21.869  1.00 92.26           C  
ATOM    917 HD11 LEU A  58      61.337 -17.661 -22.541  1.00 92.26           H  
ATOM    918 HD12 LEU A  58      60.208 -18.784 -21.753  1.00 92.26           H  
ATOM    919 HD13 LEU A  58      60.755 -17.355 -20.885  1.00 92.26           H  
ATOM    920  CD2 LEU A  58      59.777 -15.480 -22.627  1.00 92.26           C  
ATOM    921 HD21 LEU A  58      58.937 -14.864 -22.948  1.00 92.26           H  
ATOM    922 HD22 LEU A  58      60.201 -15.077 -21.707  1.00 92.26           H  
ATOM    923 HD23 LEU A  58      60.545 -15.468 -23.401  1.00 92.26           H  
ATOM    924  N   GLY A  59      55.589 -17.923 -23.378  1.00 89.71           N  
ATOM    925  H   GLY A  59      55.725 -17.750 -24.364  1.00 89.71           H  
ATOM    926  CA  GLY A  59      54.271 -17.649 -22.803  1.00 89.71           C  
ATOM    927  HA2 GLY A  59      53.628 -17.242 -23.584  1.00 89.71           H  
ATOM    928  HA3 GLY A  59      54.364 -16.914 -22.004  1.00 89.71           H  
ATOM    929  C   GLY A  59      53.602 -18.907 -22.240  1.00 89.71           C  
ATOM    930  O   GLY A  59      53.063 -18.876 -21.133  1.00 89.71           O  
ATOM    931  N   GLU A  60      53.697 -20.029 -22.957  1.00 90.91           N  
ATOM    932  H   GLU A  60      54.129 -19.980 -23.869  1.00 90.91           H  
ATOM    933  CA  GLU A  60      53.178 -21.328 -22.511  1.00 90.91           C  
ATOM    934  HA  GLU A  60      52.122 -21.217 -22.266  1.00 90.91           H  
ATOM    935  C   GLU A  60      53.891 -21.830 -21.242  1.00 90.91           C  
ATOM    936  CB  GLU A  60      53.300 -22.332 -23.670  1.00 90.91           C  
ATOM    937  HB2 GLU A  60      54.352 -22.572 -23.826  1.00 90.91           H  
ATOM    938  HB3 GLU A  60      52.910 -21.873 -24.579  1.00 90.91           H  
ATOM    939  O   GLU A  60      53.230 -22.192 -20.267  1.00 90.91           O  
ATOM    940  CG  GLU A  60      52.511 -23.622 -23.409  1.00 90.91           C  
ATOM    941  HG2 GLU A  60      52.849 -24.065 -22.472  1.00 90.91           H  
ATOM    942  HG3 GLU A  60      51.458 -23.366 -23.294  1.00 90.91           H  
ATOM    943  CD  GLU A  60      52.668 -24.665 -24.528  1.00 90.91           C  
ATOM    944  OE1 GLU A  60      51.877 -25.629 -24.526  1.00 90.91           O  
ATOM    945  OE2 GLU A  60      53.637 -24.585 -25.327  1.00 90.91           O  
ATOM    946  N   LEU A  61      55.228 -21.775 -21.207  1.00 91.59           N  
ATOM    947  H   LEU A  61      55.713 -21.479 -22.042  1.00 91.59           H  
ATOM    948  CA  LEU A  61      56.018 -22.188 -20.039  1.00 91.59           C  
ATOM    949  HA  LEU A  61      55.750 -23.211 -19.774  1.00 91.59           H  
ATOM    950  C   LEU A  61      55.727 -21.322 -18.801  1.00 91.59           C  
ATOM    951  CB  LEU A  61      57.516 -22.131 -20.384  1.00 91.59           C  
ATOM    952  HB2 LEU A  61      57.747 -21.135 -20.760  1.00 91.59           H  
ATOM    953  HB3 LEU A  61      58.075 -22.279 -19.459  1.00 91.59           H  
ATOM    954  O   LEU A  61      55.574 -21.846 -17.697  1.00 91.59           O  
ATOM    955  CG  LEU A  61      58.013 -23.179 -21.395  1.00 91.59           C  
ATOM    956  HG  LEU A  61      57.384 -23.171 -22.285  1.00 91.59           H  
ATOM    957  CD1 LEU A  61      59.449 -22.845 -21.804  1.00 91.59           C  
ATOM    958 HD11 LEU A  61      59.815 -23.585 -22.516  1.00 91.59           H  
ATOM    959 HD12 LEU A  61      59.477 -21.867 -22.285  1.00 91.59           H  
ATOM    960 HD13 LEU A  61      60.100 -22.834 -20.930  1.00 91.59           H  
ATOM    961  CD2 LEU A  61      58.014 -24.590 -20.810  1.00 91.59           C  
ATOM    962 HD21 LEU A  61      58.673 -24.625 -19.942  1.00 91.59           H  
ATOM    963 HD22 LEU A  61      57.007 -24.884 -20.515  1.00 91.59           H  
ATOM    964 HD23 LEU A  61      58.376 -25.299 -21.554  1.00 91.59           H  
ATOM    965  N   LYS A  62      55.593 -19.998 -18.967  1.00 90.39           N  
ATOM    966  H   LYS A  62      55.746 -19.620 -19.892  1.00 90.39           H  
ATOM    967  CA  LYS A  62      55.236 -19.084 -17.864  1.00 90.39           C  
ATOM    968  HA  LYS A  62      55.915 -19.263 -17.030  1.00 90.39           H  
ATOM    969  C   LYS A  62      53.839 -19.365 -17.313  1.00 90.39           C  
ATOM    970  CB  LYS A  62      55.367 -17.619 -18.314  1.00 90.39           C  
ATOM    971  HB2 LYS A  62      54.898 -17.482 -19.288  1.00 90.39           H  
ATOM    972  HB3 LYS A  62      54.865 -16.977 -17.590  1.00 90.39           H  
ATOM    973  O   LYS A  62      53.637 -19.281 -16.102  1.00 90.39           O  
ATOM    974  CG  LYS A  62      56.846 -17.215 -18.375  1.00 90.39           C  
ATOM    975  HG2 LYS A  62      57.364 -17.855 -19.089  1.00 90.39           H  
ATOM    976  HG3 LYS A  62      57.286 -17.386 -17.392  1.00 90.39           H  
ATOM    977  CD  LYS A  62      57.076 -15.747 -18.762  1.00 90.39           C  
ATOM    978  HD2 LYS A  62      56.688 -15.564 -19.764  1.00 90.39           H  
ATOM    979  HD3 LYS A  62      56.589 -15.092 -18.041  1.00 90.39           H  
ATOM    980  CE  LYS A  62      58.598 -15.547 -18.730  1.00 90.39           C  
ATOM    981  HE2 LYS A  62      58.970 -15.844 -17.749  1.00 90.39           H  
ATOM    982  HE3 LYS A  62      59.053 -16.231 -19.447  1.00 90.39           H  
ATOM    983  NZ  LYS A  62      59.067 -14.172 -19.017  1.00 90.39           N  
ATOM    984  HZ1 LYS A  62      58.771 -13.513 -18.310  1.00 90.39           H  
ATOM    985  HZ2 LYS A  62      60.076 -14.210 -18.981  1.00 90.39           H  
ATOM    986  HZ3 LYS A  62      58.811 -13.870 -19.946  1.00 90.39           H  
ATOM    987  N   ARG A  63      52.893 -19.741 -18.178  1.00 87.98           N  
ATOM    988  H   ARG A  63      53.133 -19.774 -19.159  1.00 87.98           H  
ATOM    989  CA  ARG A  63      51.548 -20.156 -17.764  1.00 87.98           C  
ATOM    990  HA  ARG A  63      51.144 -19.404 -17.086  1.00 87.98           H  
ATOM    991  C   ARG A  63      51.585 -21.462 -16.968  1.00 87.98           C  
ATOM    992  CB  ARG A  63      50.650 -20.238 -19.001  1.00 87.98           C  
ATOM    993  HB2 ARG A  63      50.975 -21.056 -19.644  1.00 87.98           H  
ATOM    994  HB3 ARG A  63      50.733 -19.304 -19.557  1.00 87.98           H  
ATOM    995  O   ARG A  63      51.027 -21.507 -15.879  1.00 87.98           O  
ATOM    996  CG  ARG A  63      49.187 -20.449 -18.607  1.00 87.98           C  
ATOM    997  HG2 ARG A  63      49.072 -21.408 -18.103  1.00 87.98           H  
ATOM    998  HG3 ARG A  63      48.867 -19.652 -17.935  1.00 87.98           H  
ATOM    999  CD  ARG A  63      48.323 -20.432 -19.866  1.00 87.98           C  
ATOM   1000  HD2 ARG A  63      48.451 -19.470 -20.362  1.00 87.98           H  
ATOM   1001  HD3 ARG A  63      48.657 -21.228 -20.532  1.00 87.98           H  
ATOM   1002  NE  ARG A  63      46.909 -20.642 -19.525  1.00 87.98           N  
ATOM   1003  HE  ARG A  63      46.735 -21.039 -18.613  1.00 87.98           H  
ATOM   1004  NH1 ARG A  63      46.016 -19.973 -21.530  1.00 87.98           N  
ATOM   1005 HH11 ARG A  63      45.216 -19.847 -22.134  1.00 87.98           H  
ATOM   1006 HH12 ARG A  63      46.954 -19.831 -21.877  1.00 87.98           H  
ATOM   1007  NH2 ARG A  63      44.667 -20.633 -19.872  1.00 87.98           N  
ATOM   1008 HH21 ARG A  63      43.862 -20.461 -20.458  1.00 87.98           H  
ATOM   1009 HH22 ARG A  63      44.547 -21.001 -18.939  1.00 87.98           H  
ATOM   1010  CZ  ARG A  63      45.874 -20.414 -20.309  1.00 87.98           C  
ATOM   1011  N   GLN A  64      52.324 -22.465 -17.443  1.00 88.24           N  
ATOM   1012  H   GLN A  64      52.759 -22.359 -18.349  1.00 88.24           H  
ATOM   1013  CA  GLN A  64      52.524 -23.723 -16.710  1.00 88.24           C  
ATOM   1014  HA  GLN A  64      51.556 -24.194 -16.542  1.00 88.24           H  
ATOM   1015  C   GLN A  64      53.161 -23.498 -15.328  1.00 88.24           C  
ATOM   1016  CB  GLN A  64      53.403 -24.669 -17.542  1.00 88.24           C  
ATOM   1017  HB2 GLN A  64      54.295 -24.138 -17.874  1.00 88.24           H  
ATOM   1018  HB3 GLN A  64      53.717 -25.502 -16.912  1.00 88.24           H  
ATOM   1019  O   GLN A  64      52.776 -24.152 -14.358  1.00 88.24           O  
ATOM   1020  CG  GLN A  64      52.667 -25.244 -18.761  1.00 88.24           C  
ATOM   1021  HG2 GLN A  64      52.279 -24.435 -19.380  1.00 88.24           H  
ATOM   1022  HG3 GLN A  64      51.821 -25.839 -18.416  1.00 88.24           H  
ATOM   1023  CD  GLN A  64      53.561 -26.125 -19.630  1.00 88.24           C  
ATOM   1024  NE2 GLN A  64      53.012 -26.765 -20.638  1.00 88.24           N  
ATOM   1025 HE21 GLN A  64      52.042 -26.624 -20.881  1.00 88.24           H  
ATOM   1026 HE22 GLN A  64      53.634 -27.330 -21.199  1.00 88.24           H  
ATOM   1027  OE1 GLN A  64      54.758 -26.255 -19.440  1.00 88.24           O  
ATOM   1028  N   LEU A  65      54.097 -22.546 -15.211  1.00 87.50           N  
ATOM   1029  H   LEU A  65      54.438 -22.105 -16.053  1.00 87.50           H  
ATOM   1030  CA  LEU A  65      54.727 -22.210 -13.932  1.00 87.50           C  
ATOM   1031  HA  LEU A  65      55.072 -23.136 -13.472  1.00 87.50           H  
ATOM   1032  C   LEU A  65      53.715 -21.590 -12.968  1.00 87.50           C  
ATOM   1033  CB  LEU A  65      55.934 -21.280 -14.176  1.00 87.50           C  
ATOM   1034  HB2 LEU A  65      55.576 -20.366 -14.649  1.00 87.50           H  
ATOM   1035  HB3 LEU A  65      56.625 -21.761 -14.869  1.00 87.50           H  
ATOM   1036  O   LEU A  65      53.672 -21.970 -11.798  1.00 87.50           O  
ATOM   1037  CG  LEU A  65      56.697 -20.898 -12.892  1.00 87.50           C  
ATOM   1038  HG  LEU A  65      56.009 -20.442 -12.180  1.00 87.50           H  
ATOM   1039  CD1 LEU A  65      57.373 -22.099 -12.227  1.00 87.50           C  
ATOM   1040 HD11 LEU A  65      57.944 -21.765 -11.361  1.00 87.50           H  
ATOM   1041 HD12 LEU A  65      56.620 -22.810 -11.886  1.00 87.50           H  
ATOM   1042 HD13 LEU A  65      58.046 -22.591 -12.929  1.00 87.50           H  
ATOM   1043  CD2 LEU A  65      57.781 -19.868 -13.207  1.00 87.50           C  
ATOM   1044 HD21 LEU A  65      57.340 -19.009 -13.713  1.00 87.50           H  
ATOM   1045 HD22 LEU A  65      58.544 -20.313 -13.846  1.00 87.50           H  
ATOM   1046 HD23 LEU A  65      58.246 -19.529 -12.280  1.00 87.50           H  
ATOM   1047  N   ALA A  66      52.884 -20.667 -13.456  1.00 84.80           N  
ATOM   1048  H   ALA A  66      52.958 -20.412 -14.431  1.00 84.80           H  
ATOM   1049  CA  ALA A  66      51.824 -20.061 -12.660  1.00 84.80           C  
ATOM   1050  HA  ALA A  66      52.271 -19.607 -11.775  1.00 84.80           H  
ATOM   1051  C   ALA A  66      50.807 -21.108 -12.172  1.00 84.80           C  
ATOM   1052  CB  ALA A  66      51.161 -18.954 -13.488  1.00 84.80           C  
ATOM   1053  HB1 ALA A  66      50.408 -18.451 -12.883  1.00 84.80           H  
ATOM   1054  HB2 ALA A  66      50.677 -19.382 -14.366  1.00 84.80           H  
ATOM   1055  HB3 ALA A  66      51.910 -18.229 -13.807  1.00 84.80           H  
ATOM   1056  O   ALA A  66      50.453 -21.101 -10.992  1.00 84.80           O  
ATOM   1057  N   ASP A  67      50.408 -22.041 -13.041  1.00 85.02           N  
ATOM   1058  H   ASP A  67      50.684 -21.947 -14.008  1.00 85.02           H  
ATOM   1059  CA  ASP A  67      49.459 -23.109 -12.709  1.00 85.02           C  
ATOM   1060  HA  ASP A  67      48.562 -22.658 -12.282  1.00 85.02           H  
ATOM   1061  C   ASP A  67      50.031 -24.071 -11.650  1.00 85.02           C  
ATOM   1062  CB  ASP A  67      49.046 -23.859 -13.992  1.00 85.02           C  
ATOM   1063  HB2 ASP A  67      49.942 -24.209 -14.504  1.00 85.02           H  
ATOM   1064  HB3 ASP A  67      48.464 -24.735 -13.703  1.00 85.02           H  
ATOM   1065  O   ASP A  67      49.346 -24.409 -10.682  1.00 85.02           O  
ATOM   1066  CG  ASP A  67      48.191 -23.029 -14.969  1.00 85.02           C  
ATOM   1067  OD1 ASP A  67      47.556 -22.043 -14.529  1.00 85.02           O  
ATOM   1068  OD2 ASP A  67      48.143 -23.398 -16.166  1.00 85.02           O  
ATOM   1069  N   LEU A  68      51.311 -24.454 -11.757  1.00 83.35           N  
ATOM   1070  H   LEU A  68      51.821 -24.170 -12.581  1.00 83.35           H  
ATOM   1071  CA  LEU A  68      51.989 -25.292 -10.755  1.00 83.35           C  
ATOM   1072  HA  LEU A  68      51.378 -26.178 -10.581  1.00 83.35           H  
ATOM   1073  C   LEU A  68      52.135 -24.594  -9.397  1.00 83.35           C  
ATOM   1074  CB  LEU A  68      53.371 -25.715 -11.287  1.00 83.35           C  
ATOM   1075  HB2 LEU A  68      53.793 -24.891 -11.862  1.00 83.35           H  
ATOM   1076  HB3 LEU A  68      54.042 -25.896 -10.447  1.00 83.35           H  
ATOM   1077  O   LEU A  68      51.920 -25.220  -8.355  1.00 83.35           O  
ATOM   1078  CG  LEU A  68      53.333 -26.986 -12.151  1.00 83.35           C  
ATOM   1079  HG  LEU A  68      52.522 -26.917 -12.875  1.00 83.35           H  
ATOM   1080  CD1 LEU A  68      54.653 -27.129 -12.904  1.00 83.35           C  
ATOM   1081 HD11 LEU A  68      54.777 -26.263 -13.553  1.00 83.35           H  
ATOM   1082 HD12 LEU A  68      54.632 -28.024 -13.525  1.00 83.35           H  
ATOM   1083 HD13 LEU A  68      55.491 -27.184 -12.208  1.00 83.35           H  
ATOM   1084  CD2 LEU A  68      53.146 -28.243 -11.293  1.00 83.35           C  
ATOM   1085 HD21 LEU A  68      52.189 -28.205 -10.773  1.00 83.35           H  
ATOM   1086 HD22 LEU A  68      53.149 -29.123 -11.936  1.00 83.35           H  
ATOM   1087 HD23 LEU A  68      53.953 -28.326 -10.565  1.00 83.35           H  
ATOM   1088  N   VAL A  69      52.472 -23.302  -9.388  1.00 82.12           N  
ATOM   1089  H   VAL A  69      52.653 -22.853 -10.275  1.00 82.12           H  
ATOM   1090  CA  VAL A  69      52.569 -22.506  -8.152  1.00 82.12           C  
ATOM   1091  HA  VAL A  69      53.193 -23.043  -7.438  1.00 82.12           H  
ATOM   1092  C   VAL A  69      51.191 -22.341  -7.503  1.00 82.12           C  
ATOM   1093  CB  VAL A  69      53.230 -21.143  -8.439  1.00 82.12           C  
ATOM   1094  HB  VAL A  69      52.732 -20.671  -9.285  1.00 82.12           H  
ATOM   1095  O   VAL A  69      51.069 -22.456  -6.280  1.00 82.12           O  
ATOM   1096  CG1 VAL A  69      53.155 -20.185  -7.240  1.00 82.12           C  
ATOM   1097 HG11 VAL A  69      53.572 -20.666  -6.355  1.00 82.12           H  
ATOM   1098 HG12 VAL A  69      53.720 -19.279  -7.460  1.00 82.12           H  
ATOM   1099 HG13 VAL A  69      52.119 -19.903  -7.050  1.00 82.12           H  
ATOM   1100  CG2 VAL A  69      54.718 -21.323  -8.774  1.00 82.12           C  
ATOM   1101 HG21 VAL A  69      55.257 -21.695  -7.903  1.00 82.12           H  
ATOM   1102 HG22 VAL A  69      55.145 -20.370  -9.086  1.00 82.12           H  
ATOM   1103 HG23 VAL A  69      54.845 -22.037  -9.587  1.00 82.12           H  
ATOM   1104  N   ALA A  70      50.143 -22.116  -8.298  1.00 78.26           N  
ATOM   1105  H   ALA A  70      50.294 -22.017  -9.292  1.00 78.26           H  
ATOM   1106  CA  ALA A  70      48.769 -22.047  -7.809  1.00 78.26           C  
ATOM   1107  HA  ALA A  70      48.718 -21.306  -7.010  1.00 78.26           H  
ATOM   1108  C   ALA A  70      48.309 -23.391  -7.221  1.00 78.26           C  
ATOM   1109  CB  ALA A  70      47.860 -21.583  -8.953  1.00 78.26           C  
ATOM   1110  HB1 ALA A  70      46.833 -21.500  -8.597  1.00 78.26           H  
ATOM   1111  HB2 ALA A  70      48.190 -20.611  -9.320  1.00 78.26           H  
ATOM   1112  HB3 ALA A  70      47.894 -22.298  -9.775  1.00 78.26           H  
ATOM   1113  O   ALA A  70      47.749 -23.418  -6.123  1.00 78.26           O  
ATOM   1114  N   ALA A  71      48.608 -24.504  -7.897  1.00 74.86           N  
ATOM   1115  H   ALA A  71      49.019 -24.417  -8.816  1.00 74.86           H  
ATOM   1116  CA  ALA A  71      48.300 -25.847  -7.413  1.00 74.86           C  
ATOM   1117  HA  ALA A  71      47.230 -25.906  -7.216  1.00 74.86           H  
ATOM   1118  C   ALA A  71      49.031 -26.171  -6.098  1.00 74.86           C  
ATOM   1119  CB  ALA A  71      48.639 -26.855  -8.516  1.00 74.86           C  
ATOM   1120  HB1 ALA A  71      49.704 -26.817  -8.747  1.00 74.86           H  
ATOM   1121  HB2 ALA A  71      48.380 -27.861  -8.185  1.00 74.86           H  
ATOM   1122  HB3 ALA A  71      48.072 -26.622  -9.417  1.00 74.86           H  
ATOM   1123  O   ALA A  71      48.415 -26.709  -5.178  1.00 74.86           O  
ATOM   1124  N   GLN A  72      50.306 -25.782  -5.955  1.00 71.78           N  
ATOM   1125  H   GLN A  72      50.785 -25.387  -6.752  1.00 71.78           H  
ATOM   1126  CA  GLN A  72      51.030 -25.933  -4.688  1.00 71.78           C  
ATOM   1127  HA  GLN A  72      50.953 -26.974  -4.374  1.00 71.78           H  
ATOM   1128  C   GLN A  72      50.406 -25.110  -3.559  1.00 71.78           C  
ATOM   1129  CB  GLN A  72      52.515 -25.567  -4.841  1.00 71.78           C  
ATOM   1130  HB2 GLN A  72      52.848 -25.054  -3.938  1.00 71.78           H  
ATOM   1131  HB3 GLN A  72      52.662 -24.892  -5.684  1.00 71.78           H  
ATOM   1132  O   GLN A  72      50.247 -25.638  -2.463  1.00 71.78           O  
ATOM   1133  CG  GLN A  72      53.379 -26.822  -5.010  1.00 71.78           C  
ATOM   1134  HG2 GLN A  72      53.140 -27.294  -5.962  1.00 71.78           H  
ATOM   1135  HG3 GLN A  72      53.153 -27.525  -4.207  1.00 71.78           H  
ATOM   1136  CD  GLN A  72      54.874 -26.526  -4.965  1.00 71.78           C  
ATOM   1137  NE2 GLN A  72      55.709 -27.535  -5.074  1.00 71.78           N  
ATOM   1138 HE21 GLN A  72      55.350 -28.476  -5.151  1.00 71.78           H  
ATOM   1139 HE22 GLN A  72      56.681 -27.272  -4.984  1.00 71.78           H  
ATOM   1140  OE1 GLN A  72      55.342 -25.413  -4.814  1.00 71.78           O  
ATOM   1141  N   LYS A  73      50.005 -23.857  -3.818  1.00 65.58           N  
ATOM   1142  H   LYS A  73      50.183 -23.479  -4.737  1.00 65.58           H  
ATOM   1143  CA  LYS A  73      49.315 -23.023  -2.816  1.00 65.58           C  
ATOM   1144  HA  LYS A  73      49.904 -23.007  -1.899  1.00 65.58           H  
ATOM   1145  C   LYS A  73      47.955 -23.586  -2.401  1.00 65.58           C  
ATOM   1146  CB  LYS A  73      49.138 -21.590  -3.336  1.00 65.58           C  
ATOM   1147  HB2 LYS A  73      48.372 -21.103  -2.732  1.00 65.58           H  
ATOM   1148  HB3 LYS A  73      48.792 -21.609  -4.369  1.00 65.58           H  
ATOM   1149  O   LYS A  73      47.547 -23.404  -1.259  1.00 65.58           O  
ATOM   1150  CG  LYS A  73      50.424 -20.762  -3.227  1.00 65.58           C  
ATOM   1151  HG2 LYS A  73      50.792 -20.806  -2.202  1.00 65.58           H  
ATOM   1152  HG3 LYS A  73      51.184 -21.166  -3.895  1.00 65.58           H  
ATOM   1153  CD  LYS A  73      50.129 -19.302  -3.593  1.00 65.58           C  
ATOM   1154  HD2 LYS A  73      49.802 -19.255  -4.632  1.00 65.58           H  
ATOM   1155  HD3 LYS A  73      49.334 -18.928  -2.949  1.00 65.58           H  
ATOM   1156  CE  LYS A  73      51.383 -18.445  -3.404  1.00 65.58           C  
ATOM   1157  HE2 LYS A  73      52.157 -18.810  -4.079  1.00 65.58           H  
ATOM   1158  HE3 LYS A  73      51.743 -18.578  -2.384  1.00 65.58           H  
ATOM   1159  NZ  LYS A  73      51.103 -17.009  -3.662  1.00 65.58           N  
ATOM   1160  HZ1 LYS A  73      50.773 -16.879  -4.608  1.00 65.58           H  
ATOM   1161  HZ2 LYS A  73      51.940 -16.459  -3.536  1.00 65.58           H  
ATOM   1162  HZ3 LYS A  73      50.399 -16.668  -3.024  1.00 65.58           H  
ATOM   1163  N   LEU A  74      47.243 -24.245  -3.313  1.00 59.61           N  
ATOM   1164  H   LEU A  74      47.600 -24.293  -4.256  1.00 59.61           H  
ATOM   1165  CA  LEU A  74      45.983 -24.922  -2.999  1.00 59.61           C  
ATOM   1166  HA  LEU A  74      45.379 -24.271  -2.366  1.00 59.61           H  
ATOM   1167  C   LEU A  74      46.210 -26.200  -2.183  1.00 59.61           C  
ATOM   1168  CB  LEU A  74      45.218 -25.193  -4.306  1.00 59.61           C  
ATOM   1169  HB2 LEU A  74      45.934 -25.439  -5.091  1.00 59.61           H  
ATOM   1170  HB3 LEU A  74      44.569 -26.060  -4.179  1.00 59.61           H  
ATOM   1171  O   LEU A  74      45.460 -26.447  -1.246  1.00 59.61           O  
ATOM   1172  CG  LEU A  74      44.363 -23.985  -4.729  1.00 59.61           C  
ATOM   1173  HG  LEU A  74      44.871 -23.061  -4.454  1.00 59.61           H  
ATOM   1174  CD1 LEU A  74      44.147 -23.970  -6.240  1.00 59.61           C  
ATOM   1175 HD11 LEU A  74      43.536 -23.112  -6.520  1.00 59.61           H  
ATOM   1176 HD12 LEU A  74      43.651 -24.888  -6.557  1.00 59.61           H  
ATOM   1177 HD13 LEU A  74      45.110 -23.892  -6.745  1.00 59.61           H  
ATOM   1178  CD2 LEU A  74      42.992 -24.025  -4.045  1.00 59.61           C  
ATOM   1179 HD21 LEU A  74      42.417 -23.142  -4.326  1.00 59.61           H  
ATOM   1180 HD22 LEU A  74      43.120 -24.044  -2.962  1.00 59.61           H  
ATOM   1181 HD23 LEU A  74      42.449 -24.918  -4.353  1.00 59.61           H  
ATOM   1182  N   ALA A  75      47.257 -26.970  -2.488  1.00 57.92           N  
ATOM   1183  H   ALA A  75      47.813 -26.738  -3.298  1.00 57.92           H  
ATOM   1184  CA  ALA A  75      47.591 -28.190  -1.753  1.00 57.92           C  
ATOM   1185  HA  ALA A  75      46.679 -28.768  -1.607  1.00 57.92           H  
ATOM   1186  C   ALA A  75      48.177 -27.925  -0.353  1.00 57.92           C  
ATOM   1187  CB  ALA A  75      48.549 -29.019  -2.614  1.00 57.92           C  
ATOM   1188  HB1 ALA A  75      48.769 -29.959  -2.109  1.00 57.92           H  
ATOM   1189  HB2 ALA A  75      49.477 -28.470  -2.769  1.00 57.92           H  
ATOM   1190  HB3 ALA A  75      48.089 -29.232  -3.579  1.00 57.92           H  
ATOM   1191  O   ALA A  75      48.083 -28.789   0.514  1.00 57.92           O  
ATOM   1192  N   THR A  76      48.768 -26.750  -0.111  1.00 53.63           N  
ATOM   1193  H   THR A  76      48.930 -26.113  -0.878  1.00 53.63           H  
ATOM   1194  CA  THR A  76      49.272 -26.351   1.215  1.00 53.63           C  
ATOM   1195  HA  THR A  76      49.483 -27.254   1.788  1.00 53.63           H  
ATOM   1196  C   THR A  76      48.264 -25.580   2.054  1.00 53.63           C  
ATOM   1197  CB  THR A  76      50.583 -25.562   1.136  1.00 53.63           C  
ATOM   1198  HB  THR A  76      50.854 -25.202   2.129  1.00 53.63           H  
ATOM   1199  O   THR A  76      48.614 -25.165   3.160  1.00 53.63           O  
ATOM   1200  CG2 THR A  76      51.738 -26.426   0.636  1.00 53.63           C  
ATOM   1201 HG21 THR A  76      52.660 -25.846   0.641  1.00 53.63           H  
ATOM   1202 HG22 THR A  76      51.534 -26.775  -0.376  1.00 53.63           H  
ATOM   1203 HG23 THR A  76      51.858 -27.287   1.293  1.00 53.63           H  
ATOM   1204  OG1 THR A  76      50.460 -24.456   0.274  1.00 53.63           O  
ATOM   1205  HG1 THR A  76      51.319 -24.029   0.252  1.00 53.63           H  
ATOM   1206  N   LYS A  77      47.011 -25.411   1.603  1.00 47.33           N  
ATOM   1207  H   LYS A  77      46.754 -25.806   0.710  1.00 47.33           H  
ATOM   1208  CA  LYS A  77      45.958 -25.017   2.541  1.00 47.33           C  
ATOM   1209  HA  LYS A  77      46.270 -24.095   3.033  1.00 47.33           H  
ATOM   1210  C   LYS A  77      45.841 -26.131   3.584  1.00 47.33           C  
ATOM   1211  CB  LYS A  77      44.611 -24.776   1.850  1.00 47.33           C  
ATOM   1212  HB2 LYS A  77      43.830 -24.844   2.607  1.00 47.33           H  
ATOM   1213  HB3 LYS A  77      44.426 -25.546   1.100  1.00 47.33           H  
ATOM   1214  O   LYS A  77      45.531 -27.258   3.194  1.00 47.33           O  
ATOM   1215  CG  LYS A  77      44.551 -23.382   1.215  1.00 47.33           C  
ATOM   1216  HG2 LYS A  77      44.862 -22.640   1.951  1.00 47.33           H  
ATOM   1217  HG3 LYS A  77      45.222 -23.337   0.358  1.00 47.33           H  
ATOM   1218  CD  LYS A  77      43.118 -23.066   0.774  1.00 47.33           C  
ATOM   1219  HD2 LYS A  77      42.828 -23.748  -0.025  1.00 47.33           H  
ATOM   1220  HD3 LYS A  77      42.450 -23.210   1.624  1.00 47.33           H  
ATOM   1221  CE  LYS A  77      43.018 -21.615   0.296  1.00 47.33           C  
ATOM   1222  HE2 LYS A  77      43.614 -21.502  -0.610  1.00 47.33           H  
ATOM   1223  HE3 LYS A  77      43.447 -20.973   1.065  1.00 47.33           H  
ATOM   1224  NZ  LYS A  77      41.605 -21.230   0.053  1.00 47.33           N  
ATOM   1225  HZ1 LYS A  77      41.187 -21.820  -0.652  1.00 47.33           H  
ATOM   1226  HZ2 LYS A  77      41.071 -21.335   0.904  1.00 47.33           H  
ATOM   1227  HZ3 LYS A  77      41.536 -20.264  -0.235  1.00 47.33           H  
ATOM   1228  N   PRO A  78      46.100 -25.864   4.876  1.00 48.36           N  
ATOM   1229  CA  PRO A  78      45.821 -26.852   5.900  1.00 48.36           C  
ATOM   1230  HA  PRO A  78      46.428 -27.743   5.738  1.00 48.36           H  
ATOM   1231  C   PRO A  78      44.340 -27.212   5.788  1.00 48.36           C  
ATOM   1232  CB  PRO A  78      46.208 -26.207   7.235  1.00 48.36           C  
ATOM   1233  HB2 PRO A  78      47.229 -26.493   7.489  1.00 48.36           H  
ATOM   1234  HB3 PRO A  78      45.528 -26.489   8.039  1.00 48.36           H  
ATOM   1235  O   PRO A  78      43.468 -26.349   5.877  1.00 48.36           O  
ATOM   1236  CG  PRO A  78      46.159 -24.706   6.956  1.00 48.36           C  
ATOM   1237  HG2 PRO A  78      45.146 -24.341   7.124  1.00 48.36           H  
ATOM   1238  HG3 PRO A  78      46.868 -24.156   7.575  1.00 48.36           H  
ATOM   1239  CD  PRO A  78      46.496 -24.596   5.473  1.00 48.36           C  
ATOM   1240  HD2 PRO A  78      47.570 -24.452   5.354  1.00 48.36           H  
ATOM   1241  HD3 PRO A  78      45.948 -23.755   5.047  1.00 48.36           H  
ATOM   1242  N   VAL A  79      44.063 -28.485   5.514  1.00 49.52           N  
ATOM   1243  H   VAL A  79      44.831 -29.122   5.359  1.00 49.52           H  
ATOM   1244  CA  VAL A  79      42.730 -29.047   5.708  1.00 49.52           C  
ATOM   1245  HA  VAL A  79      41.978 -28.397   5.260  1.00 49.52           H  
ATOM   1246  C   VAL A  79      42.550 -29.061   7.217  1.00 49.52           C  
ATOM   1247  CB  VAL A  79      42.621 -30.456   5.090  1.00 49.52           C  
ATOM   1248  HB  VAL A  79      43.372 -31.111   5.534  1.00 49.52           H  
ATOM   1249  O   VAL A  79      43.121 -29.924   7.879  1.00 49.52           O  
ATOM   1250  CG1 VAL A  79      41.234 -31.065   5.330  1.00 49.52           C  
ATOM   1251 HG11 VAL A  79      41.056 -31.175   6.400  1.00 49.52           H  
ATOM   1252 HG12 VAL A  79      40.463 -30.422   4.905  1.00 49.52           H  
ATOM   1253 HG13 VAL A  79      41.179 -32.052   4.872  1.00 49.52           H  
ATOM   1254  CG2 VAL A  79      42.866 -30.417   3.575  1.00 49.52           C  
ATOM   1255 HG21 VAL A  79      42.769 -31.420   3.158  1.00 49.52           H  
ATOM   1256 HG22 VAL A  79      42.142 -29.755   3.098  1.00 49.52           H  
ATOM   1257 HG23 VAL A  79      43.871 -30.052   3.363  1.00 49.52           H  
ATOM   1258  N   ASP A  80      41.881 -28.046   7.764  1.00 50.19           N  
ATOM   1259  H   ASP A  80      41.550 -27.292   7.178  1.00 50.19           H  
ATOM   1260  CA  ASP A  80      41.723 -27.911   9.209  1.00 50.19           C  
ATOM   1261  HA  ASP A  80      42.721 -27.849   9.645  1.00 50.19           H  
ATOM   1262  C   ASP A  80      40.962 -29.139   9.748  1.00 50.19           C  
ATOM   1263  CB  ASP A  80      41.035 -26.595   9.589  1.00 50.19           C  
ATOM   1264  HB2 ASP A  80      41.497 -25.785   9.026  1.00 50.19           H  
ATOM   1265  HB3 ASP A  80      39.978 -26.635   9.325  1.00 50.19           H  
ATOM   1266  O   ASP A  80      39.791 -29.340   9.399  1.00 50.19           O  
ATOM   1267  CG  ASP A  80      41.183 -26.304  11.091  1.00 50.19           C  
ATOM   1268  OD1 ASP A  80      41.191 -27.275  11.895  1.00 50.19           O  
ATOM   1269  OD2 ASP A  80      41.341 -25.118  11.426  1.00 50.19           O  
ATOM   1270  N   PRO A  81      41.602 -29.994  10.569  1.00 49.54           N  
ATOM   1271  CA  PRO A  81      40.989 -31.223  11.061  1.00 49.54           C  
ATOM   1272  HA  PRO A  81      40.642 -31.807  10.208  1.00 49.54           H  
ATOM   1273  C   PRO A  81      39.809 -30.978  12.006  1.00 49.54           C  
ATOM   1274  CB  PRO A  81      42.105 -31.986  11.786  1.00 49.54           C  
ATOM   1275  HB2 PRO A  81      42.022 -31.838  12.863  1.00 49.54           H  
ATOM   1276  HB3 PRO A  81      42.077 -33.050  11.552  1.00 49.54           H  
ATOM   1277  O   PRO A  81      39.071 -31.914  12.312  1.00 49.54           O  
ATOM   1278  CG  PRO A  81      43.399 -31.339  11.301  1.00 49.54           C  
ATOM   1279  HG2 PRO A  81      43.715 -31.812  10.372  1.00 49.54           H  
ATOM   1280  HG3 PRO A  81      44.189 -31.392  12.051  1.00 49.54           H  
ATOM   1281  CD  PRO A  81      42.981 -29.906  11.022  1.00 49.54           C  
ATOM   1282  HD2 PRO A  81      43.658 -29.487  10.278  1.00 49.54           H  
ATOM   1283  HD3 PRO A  81      43.020 -29.318  11.939  1.00 49.54           H  
ATOM   1284  N   THR A  82      39.629 -29.755  12.507  1.00 58.49           N  
ATOM   1285  H   THR A  82      40.248 -29.009  12.222  1.00 58.49           H  
ATOM   1286  CA  THR A  82      38.653 -29.474  13.567  1.00 58.49           C  
ATOM   1287  HA  THR A  82      38.471 -30.394  14.122  1.00 58.49           H  
ATOM   1288  C   THR A  82      37.285 -29.038  13.039  1.00 58.49           C  
ATOM   1289  CB  THR A  82      39.227 -28.476  14.574  1.00 58.49           C  
ATOM   1290  HB  THR A  82      38.493 -28.342  15.369  1.00 58.49           H  
ATOM   1291  O   THR A  82      36.295 -29.074  13.775  1.00 58.49           O  
ATOM   1292  CG2 THR A  82      40.525 -28.979  15.212  1.00 58.49           C  
ATOM   1293 HG21 THR A  82      40.367 -29.963  15.654  1.00 58.49           H  
ATOM   1294 HG22 THR A  82      40.825 -28.279  15.992  1.00 58.49           H  
ATOM   1295 HG23 THR A  82      41.321 -29.032  14.469  1.00 58.49           H  
ATOM   1296  OG1 THR A  82      39.454 -27.225  13.977  1.00 58.49           O  
ATOM   1297  HG1 THR A  82      40.179 -27.247  13.348  1.00 58.49           H  
ATOM   1298  N   GLY A  83      37.179 -28.697  11.748  1.00 61.82           N  
ATOM   1299  H   GLY A  83      38.022 -28.686  11.192  1.00 61.82           H  
ATOM   1300  CA  GLY A  83      35.934 -28.212  11.142  1.00 61.82           C  
ATOM   1301  HA2 GLY A  83      35.170 -28.986  11.217  1.00 61.82           H  
ATOM   1302  HA3 GLY A  83      36.124 -27.998  10.090  1.00 61.82           H  
ATOM   1303  C   GLY A  83      35.390 -26.927  11.782  1.00 61.82           C  
ATOM   1304  O   GLY A  83      34.194 -26.661  11.642  1.00 61.82           O  
ATOM   1305  N   LEU A  84      36.246 -26.205  12.511  1.00 66.36           N  
ATOM   1306  H   LEU A  84      37.199 -26.538  12.557  1.00 66.36           H  
ATOM   1307  CA  LEU A  84      36.094 -24.808  12.902  1.00 66.36           C  
ATOM   1308  HA  LEU A  84      35.054 -24.580  13.133  1.00 66.36           H  
ATOM   1309  C   LEU A  84      36.534 -23.931  11.724  1.00 66.36           C  
ATOM   1310  CB  LEU A  84      36.982 -24.548  14.137  1.00 66.36           C  
ATOM   1311  HB2 LEU A  84      37.181 -23.480  14.218  1.00 66.36           H  
ATOM   1312  HB3 LEU A  84      37.948 -25.028  13.978  1.00 66.36           H  
ATOM   1313  O   LEU A  84      37.472 -24.287  11.009  1.00 66.36           O  
ATOM   1314  CG  LEU A  84      36.364 -25.044  15.457  1.00 66.36           C  
ATOM   1315  HG  LEU A  84      35.817 -25.971  15.288  1.00 66.36           H  
ATOM   1316  CD1 LEU A  84      37.428 -25.315  16.520  1.00 66.36           C  
ATOM   1317 HD11 LEU A  84      38.135 -26.058  16.152  1.00 66.36           H  
ATOM   1318 HD12 LEU A  84      36.963 -25.676  17.437  1.00 66.36           H  
ATOM   1319 HD13 LEU A  84      37.969 -24.392  16.733  1.00 66.36           H  
ATOM   1320  CD2 LEU A  84      35.407 -23.985  16.003  1.00 66.36           C  
ATOM   1321 HD21 LEU A  84      34.564 -23.852  15.325  1.00 66.36           H  
ATOM   1322 HD22 LEU A  84      35.044 -24.269  16.990  1.00 66.36           H  
ATOM   1323 HD23 LEU A  84      35.926 -23.033  16.106  1.00 66.36           H  
ATOM   1324  N   GLU A  85      35.856 -22.804  11.510  1.00 68.98           N  
ATOM   1325  H   GLU A  85      35.139 -22.523  12.164  1.00 68.98           H  
ATOM   1326  CA  GLU A  85      36.371 -21.784  10.590  1.00 68.98           C  
ATOM   1327  HA  GLU A  85      36.693 -22.292   9.681  1.00 68.98           H  
ATOM   1328  C   GLU A  85      37.578 -21.082  11.251  1.00 68.98           C  
ATOM   1329  CB  GLU A  85      35.280 -20.782  10.183  1.00 68.98           C  
ATOM   1330  HB2 GLU A  85      35.741 -19.931   9.682  1.00 68.98           H  
ATOM   1331  HB3 GLU A  85      34.792 -20.411  11.085  1.00 68.98           H  
ATOM   1332  O   GLU A  85      37.525 -20.810  12.453  1.00 68.98           O  
ATOM   1333  CG  GLU A  85      34.196 -21.375   9.262  1.00 68.98           C  
ATOM   1334  HG2 GLU A  85      33.799 -22.281   9.719  1.00 68.98           H  
ATOM   1335  HG3 GLU A  85      33.376 -20.660   9.211  1.00 68.98           H  
ATOM   1336  CD  GLU A  85      34.650 -21.686   7.820  1.00 68.98           C  
ATOM   1337  OE1 GLU A  85      33.838 -22.309   7.091  1.00 68.98           O  
ATOM   1338  OE2 GLU A  85      35.785 -21.325   7.431  1.00 68.98           O  
ATOM   1339  N   PRO A  86      38.671 -20.786  10.519  1.00 71.70           N  
ATOM   1340  CA  PRO A  86      39.930 -20.309  11.110  1.00 71.70           C  
ATOM   1341  HA  PRO A  86      40.307 -21.076  11.786  1.00 71.70           H  
ATOM   1342  C   PRO A  86      39.839 -18.981  11.872  1.00 71.70           C  
ATOM   1343  CB  PRO A  86      40.892 -20.143   9.928  1.00 71.70           C  
ATOM   1344  HB2 PRO A  86      41.914 -20.399  10.208  1.00 71.70           H  
ATOM   1345  HB3 PRO A  86      40.847 -19.123   9.547  1.00 71.70           H  
ATOM   1346  O   PRO A  86      40.698 -18.687  12.703  1.00 71.70           O  
ATOM   1347  CG  PRO A  86      40.344 -21.091   8.868  1.00 71.70           C  
ATOM   1348  HG2 PRO A  86      40.609 -20.773   7.860  1.00 71.70           H  
ATOM   1349  HG3 PRO A  86      40.708 -22.100   9.062  1.00 71.70           H  
ATOM   1350  CD  PRO A  86      38.841 -21.045   9.098  1.00 71.70           C  
ATOM   1351  HD2 PRO A  86      38.419 -22.000   8.786  1.00 71.70           H  
ATOM   1352  HD3 PRO A  86      38.394 -20.231   8.528  1.00 71.70           H  
ATOM   1353  N   ASP A  87      38.852 -18.151  11.543  1.00 77.00           N  
ATOM   1354  H   ASP A  87      38.166 -18.442  10.861  1.00 77.00           H  
ATOM   1355  CA  ASP A  87      38.588 -16.854  12.162  1.00 77.00           C  
ATOM   1356  HA  ASP A  87      39.478 -16.537  12.706  1.00 77.00           H  
ATOM   1357  C   ASP A  87      37.448 -16.897  13.190  1.00 77.00           C  
ATOM   1358  CB  ASP A  87      38.324 -15.816  11.059  1.00 77.00           C  
ATOM   1359  HB2 ASP A  87      38.288 -14.828  11.517  1.00 77.00           H  
ATOM   1360  HB3 ASP A  87      39.164 -15.821  10.364  1.00 77.00           H  
ATOM   1361  O   ASP A  87      37.126 -15.871  13.795  1.00 77.00           O  
ATOM   1362  CG  ASP A  87      37.027 -16.047  10.267  1.00 77.00           C  
ATOM   1363  OD1 ASP A  87      36.626 -17.223  10.108  1.00 77.00           O  
ATOM   1364  OD2 ASP A  87      36.489 -15.038   9.756  1.00 77.00           O  
ATOM   1365  N   ASP A  88      36.846 -18.067  13.423  1.00 77.75           N  
ATOM   1366  H   ASP A  88      37.175 -18.898  12.954  1.00 77.75           H  
ATOM   1367  CA  ASP A  88      35.797 -18.198  14.421  1.00 77.75           C  
ATOM   1368  HA  ASP A  88      35.138 -17.340  14.293  1.00 77.75           H  
ATOM   1369  C   ASP A  88      36.381 -18.137  15.841  1.00 77.75           C  
ATOM   1370  CB  ASP A  88      34.939 -19.449  14.184  1.00 77.75           C  
ATOM   1371  HB2 ASP A  88      35.486 -20.338  14.499  1.00 77.75           H  
ATOM   1372  HB3 ASP A  88      34.733 -19.531  13.117  1.00 77.75           H  
ATOM   1373  O   ASP A  88      37.341 -18.818  16.200  1.00 77.75           O  
ATOM   1374  CG  ASP A  88      33.591 -19.381  14.915  1.00 77.75           C  
ATOM   1375  OD1 ASP A  88      33.385 -18.490  15.777  1.00 77.75           O  
ATOM   1376  OD2 ASP A  88      32.727 -20.238  14.617  1.00 77.75           O  
ATOM   1377  N   HIS A  89      35.761 -17.320  16.688  1.00 77.13           N  
ATOM   1378  H   HIS A  89      34.963 -16.820  16.321  1.00 77.13           H  
ATOM   1379  CA  HIS A  89      36.107 -17.160  18.098  1.00 77.13           C  
ATOM   1380  HA  HIS A  89      37.184 -17.000  18.161  1.00 77.13           H  
ATOM   1381  C   HIS A  89      35.771 -18.380  18.979  1.00 77.13           C  
ATOM   1382  CB  HIS A  89      35.387 -15.913  18.625  1.00 77.13           C  
ATOM   1383  HB2 HIS A  89      35.559 -15.081  17.943  1.00 77.13           H  
ATOM   1384  HB3 HIS A  89      35.822 -15.647  19.588  1.00 77.13           H  
ATOM   1385  O   HIS A  89      36.162 -18.418  20.152  1.00 77.13           O  
ATOM   1386  CG  HIS A  89      33.897 -16.102  18.806  1.00 77.13           C  
ATOM   1387  CD2 HIS A  89      33.207 -15.957  19.979  1.00 77.13           C  
ATOM   1388  HD2 HIS A  89      33.636 -15.674  20.928  1.00 77.13           H  
ATOM   1389  ND1 HIS A  89      32.983 -16.506  17.853  1.00 77.13           N  
ATOM   1390  HD1 HIS A  89      33.187 -16.964  16.976  1.00 77.13           H  
ATOM   1391  CE1 HIS A  89      31.778 -16.562  18.437  1.00 77.13           C  
ATOM   1392  HE1 HIS A  89      30.885 -16.923  17.948  1.00 77.13           H  
ATOM   1393  NE2 HIS A  89      31.859 -16.242  19.740  1.00 77.13           N  
ATOM   1394  N   LEU A  90      34.999 -19.345  18.469  1.00 74.78           N  
ATOM   1395  H   LEU A  90      34.715 -19.263  17.503  1.00 74.78           H  
ATOM   1396  CA  LEU A  90      34.607 -20.533  19.222  1.00 74.78           C  
ATOM   1397  HA  LEU A  90      34.223 -20.202  20.187  1.00 74.78           H  
ATOM   1398  C   LEU A  90      35.808 -21.449  19.505  1.00 74.78           C  
ATOM   1399  CB  LEU A  90      33.488 -21.290  18.488  1.00 74.78           C  
ATOM   1400  HB2 LEU A  90      33.837 -21.541  17.486  1.00 74.78           H  
ATOM   1401  HB3 LEU A  90      33.314 -22.223  19.025  1.00 74.78           H  
ATOM   1402  O   LEU A  90      36.601 -21.771  18.628  1.00 74.78           O  
ATOM   1403  CG  LEU A  90      32.140 -20.555  18.379  1.00 74.78           C  
ATOM   1404  HG  LEU A  90      32.262 -19.628  17.819  1.00 74.78           H  
ATOM   1405  CD1 LEU A  90      31.142 -21.451  17.644  1.00 74.78           C  
ATOM   1406 HD11 LEU A  90      31.011 -22.390  18.181  1.00 74.78           H  
ATOM   1407 HD12 LEU A  90      30.188 -20.934  17.541  1.00 74.78           H  
ATOM   1408 HD13 LEU A  90      31.534 -21.653  16.647  1.00 74.78           H  
ATOM   1409  CD2 LEU A  90      31.546 -20.217  19.751  1.00 74.78           C  
ATOM   1410 HD21 LEU A  90      32.160 -19.461  20.239  1.00 74.78           H  
ATOM   1411 HD22 LEU A  90      31.489 -21.114  20.368  1.00 74.78           H  
ATOM   1412 HD23 LEU A  90      30.548 -19.797  19.620  1.00 74.78           H  
ATOM   1413  N   LYS A  91      35.912 -21.921  20.755  1.00 78.14           N  
ATOM   1414  H   LYS A  91      35.228 -21.604  21.427  1.00 78.14           H  
ATOM   1415  CA  LYS A  91      36.964 -22.867  21.188  1.00 78.14           C  
ATOM   1416  HA  LYS A  91      37.901 -22.603  20.699  1.00 78.14           H  
ATOM   1417  C   LYS A  91      36.685 -24.314  20.786  1.00 78.14           C  
ATOM   1418  CB  LYS A  91      37.143 -22.803  22.709  1.00 78.14           C  
ATOM   1419  HB2 LYS A  91      36.194 -23.034  23.194  1.00 78.14           H  
ATOM   1420  HB3 LYS A  91      37.868 -23.563  23.002  1.00 78.14           H  
ATOM   1421  O   LYS A  91      37.583 -25.148  20.806  1.00 78.14           O  
ATOM   1422  CG  LYS A  91      37.650 -21.438  23.182  1.00 78.14           C  
ATOM   1423  HG2 LYS A  91      38.574 -21.194  22.659  1.00 78.14           H  
ATOM   1424  HG3 LYS A  91      36.904 -20.672  22.969  1.00 78.14           H  
ATOM   1425  CD  LYS A  91      37.914 -21.487  24.689  1.00 78.14           C  
ATOM   1426  HD2 LYS A  91      38.669 -22.245  24.894  1.00 78.14           H  
ATOM   1427  HD3 LYS A  91      36.990 -21.748  25.206  1.00 78.14           H  
ATOM   1428  CE  LYS A  91      38.408 -20.119  25.159  1.00 78.14           C  
ATOM   1429  HE2 LYS A  91      39.310 -19.867  24.601  1.00 78.14           H  
ATOM   1430  HE3 LYS A  91      37.650 -19.375  24.915  1.00 78.14           H  
ATOM   1431  NZ  LYS A  91      38.681 -20.128  26.616  1.00 78.14           N  
ATOM   1432  HZ1 LYS A  91      37.840 -20.367  27.122  1.00 78.14           H  
ATOM   1433  HZ2 LYS A  91      39.391 -20.815  26.826  1.00 78.14           H  
ATOM   1434  HZ3 LYS A  91      39.002 -19.219  26.916  1.00 78.14           H  
ATOM   1435  N   GLU A  92      35.429 -24.607  20.481  1.00 78.03           N  
ATOM   1436  H   GLU A  92      34.780 -23.840  20.385  1.00 78.03           H  
ATOM   1437  CA  GLU A  92      34.930 -25.917  20.089  1.00 78.03           C  
ATOM   1438  HA  GLU A  92      35.756 -26.553  19.772  1.00 78.03           H  
ATOM   1439  C   GLU A  92      33.975 -25.728  18.918  1.00 78.03           C  
ATOM   1440  CB  GLU A  92      34.183 -26.598  21.243  1.00 78.03           C  
ATOM   1441  HB2 GLU A  92      33.380 -25.942  21.581  1.00 78.03           H  
ATOM   1442  HB3 GLU A  92      33.744 -27.521  20.867  1.00 78.03           H  
ATOM   1443  O   GLU A  92      33.333 -24.683  18.794  1.00 78.03           O  
ATOM   1444  CG  GLU A  92      35.094 -26.939  22.431  1.00 78.03           C  
ATOM   1445  HG2 GLU A  92      35.531 -26.019  22.819  1.00 78.03           H  
ATOM   1446  HG3 GLU A  92      35.903 -27.578  22.077  1.00 78.03           H  
ATOM   1447  CD  GLU A  92      34.351 -27.649  23.573  1.00 78.03           C  
ATOM   1448  OE1 GLU A  92      35.016 -27.909  24.601  1.00 78.03           O  
ATOM   1449  OE2 GLU A  92      33.135 -27.913  23.434  1.00 78.03           O  
ATOM   1450  N   LYS A  93      33.872 -26.744  18.061  1.00 71.97           N  
ATOM   1451  H   LYS A  93      34.406 -27.583  18.240  1.00 71.97           H  
ATOM   1452  CA  LYS A  93      33.011 -26.690  16.883  1.00 71.97           C  
ATOM   1453  HA  LYS A  93      33.391 -25.912  16.221  1.00 71.97           H  
ATOM   1454  C   LYS A  93      31.581 -26.323  17.279  1.00 71.97           C  
ATOM   1455  CB  LYS A  93      33.079 -28.036  16.161  1.00 71.97           C  
ATOM   1456  HB2 LYS A  93      34.125 -28.285  15.984  1.00 71.97           H  
ATOM   1457  HB3 LYS A  93      32.635 -28.809  16.789  1.00 71.97           H  
ATOM   1458  O   LYS A  93      30.995 -26.959  18.156  1.00 71.97           O  
ATOM   1459  CG  LYS A  93      32.353 -27.982  14.815  1.00 71.97           C  
ATOM   1460  HG2 LYS A  93      31.296 -27.762  14.964  1.00 71.97           H  
ATOM   1461  HG3 LYS A  93      32.800 -27.204  14.196  1.00 71.97           H  
ATOM   1462  CD  LYS A  93      32.490 -29.332  14.119  1.00 71.97           C  
ATOM   1463  HD2 LYS A  93      33.549 -29.559  13.998  1.00 71.97           H  
ATOM   1464  HD3 LYS A  93      32.017 -30.103  14.727  1.00 71.97           H  
ATOM   1465  CE  LYS A  93      31.822 -29.251  12.751  1.00 71.97           C  
ATOM   1466  HE2 LYS A  93      30.761 -29.042  12.888  1.00 71.97           H  
ATOM   1467  HE3 LYS A  93      32.268 -28.416  12.211  1.00 71.97           H  
ATOM   1468  NZ  LYS A  93      32.036 -30.515  12.014  1.00 71.97           N  
ATOM   1469  HZ1 LYS A  93      33.030 -30.676  11.940  1.00 71.97           H  
ATOM   1470  HZ2 LYS A  93      31.623 -31.287  12.518  1.00 71.97           H  
ATOM   1471  HZ3 LYS A  93      31.650 -30.450  11.083  1.00 71.97           H  
ATOM   1472  N   SER A  94      31.011 -25.334  16.588  1.00 71.91           N  
ATOM   1473  H   SER A  94      31.585 -24.808  15.944  1.00 71.91           H  
ATOM   1474  CA  SER A  94      29.602 -24.976  16.741  1.00 71.91           C  
ATOM   1475  HA  SER A  94      29.470 -24.516  17.721  1.00 71.91           H  
ATOM   1476  C   SER A  94      28.713 -26.220  16.646  1.00 71.91           C  
ATOM   1477  CB  SER A  94      29.199 -23.960  15.671  1.00 71.91           C  
ATOM   1478  HB2 SER A  94      29.852 -23.090  15.736  1.00 71.91           H  
ATOM   1479  HB3 SER A  94      29.314 -24.408  14.683  1.00 71.91           H  
ATOM   1480  O   SER A  94      28.875 -27.057  15.754  1.00 71.91           O  
ATOM   1481  OG  SER A  94      27.855 -23.552  15.855  1.00 71.91           O  
ATOM   1482  HG  SER A  94      27.721 -22.817  15.252  1.00 71.91           H  
ATOM   1483  N   SER A  95      27.739 -26.337  17.553  1.00 77.41           N  
ATOM   1484  H   SER A  95      27.651 -25.625  18.264  1.00 77.41           H  
ATOM   1485  CA  SER A  95      26.702 -27.376  17.478  1.00 77.41           C  
ATOM   1486  HA  SER A  95      27.188 -28.348  17.395  1.00 77.41           H  
ATOM   1487  C   SER A  95      25.801 -27.206  16.249  1.00 77.41           C  
ATOM   1488  CB  SER A  95      25.864 -27.363  18.759  1.00 77.41           C  
ATOM   1489  HB2 SER A  95      25.092 -28.130  18.697  1.00 77.41           H  
ATOM   1490  HB3 SER A  95      26.514 -27.587  19.605  1.00 77.41           H  
ATOM   1491  O   SER A  95      25.085 -28.132  15.861  1.00 77.41           O  
ATOM   1492  OG  SER A  95      25.264 -26.094  18.955  1.00 77.41           O  
ATOM   1493  HG  SER A  95      24.940 -26.049  19.858  1.00 77.41           H  
ATOM   1494  N   LEU A  96      25.852 -26.031  15.616  1.00 69.69           N  
ATOM   1495  H   LEU A  96      26.514 -25.351  15.963  1.00 69.69           H  
ATOM   1496  CA  LEU A  96      25.194 -25.722  14.359  1.00 69.69           C  
ATOM   1497  HA  LEU A  96      24.373 -26.423  14.208  1.00 69.69           H  
ATOM   1498  C   LEU A  96      26.169 -25.890  13.191  1.00 69.69           C  
ATOM   1499  CB  LEU A  96      24.621 -24.295  14.412  1.00 69.69           C  
ATOM   1500  HB2 LEU A  96      25.450 -23.596  14.522  1.00 69.69           H  
ATOM   1501  HB3 LEU A  96      24.133 -24.078  13.462  1.00 69.69           H  
ATOM   1502  O   LEU A  96      27.350 -25.563  13.271  1.00 69.69           O  
ATOM   1503  CG  LEU A  96      23.619 -24.050  15.556  1.00 69.69           C  
ATOM   1504  HG  LEU A  96      24.091 -24.254  16.517  1.00 69.69           H  
ATOM   1505  CD1 LEU A  96      23.182 -22.585  15.548  1.00 69.69           C  
ATOM   1506 HD11 LEU A  96      24.060 -21.944  15.628  1.00 69.69           H  
ATOM   1507 HD12 LEU A  96      22.650 -22.354  14.625  1.00 69.69           H  
ATOM   1508 HD13 LEU A  96      22.536 -22.392  16.404  1.00 69.69           H  
ATOM   1509  CD2 LEU A  96      22.367 -24.922  15.419  1.00 69.69           C  
ATOM   1510 HD21 LEU A  96      22.636 -25.971  15.547  1.00 69.69           H  
ATOM   1511 HD22 LEU A  96      21.655 -24.661  16.201  1.00 69.69           H  
ATOM   1512 HD23 LEU A  96      21.908 -24.774  14.441  1.00 69.69           H  
ATOM   1513  N   ARG A  97      25.647 -26.351  12.054  1.00 74.38           N  
ATOM   1514  H   ARG A  97      24.660 -26.567  12.043  1.00 74.38           H  
ATOM   1515  CA  ARG A  97      26.403 -26.382  10.799  1.00 74.38           C  
ATOM   1516  HA  ARG A  97      27.350 -26.890  10.980  1.00 74.38           H  
ATOM   1517  C   ARG A  97      26.715 -24.948  10.345  1.00 74.38           C  
ATOM   1518  CB  ARG A  97      25.583 -27.151   9.751  1.00 74.38           C  
ATOM   1519  HB2 ARG A  97      25.326 -28.134  10.145  1.00 74.38           H  
ATOM   1520  HB3 ARG A  97      24.659 -26.603   9.561  1.00 74.38           H  
ATOM   1521  O   ARG A  97      25.790 -24.143  10.244  1.00 74.38           O  
ATOM   1522  CG  ARG A  97      26.346 -27.329   8.435  1.00 74.38           C  
ATOM   1523  HG2 ARG A  97      27.190 -28.003   8.587  1.00 74.38           H  
ATOM   1524  HG3 ARG A  97      26.727 -26.363   8.103  1.00 74.38           H  
ATOM   1525  CD  ARG A  97      25.436 -27.876   7.334  1.00 74.38           C  
ATOM   1526  HD2 ARG A  97      24.537 -27.259   7.304  1.00 74.38           H  
ATOM   1527  HD3 ARG A  97      25.157 -28.903   7.571  1.00 74.38           H  
ATOM   1528  NE  ARG A  97      26.126 -27.826   6.032  1.00 74.38           N  
ATOM   1529  HE  ARG A  97      27.135 -27.845   6.066  1.00 74.38           H  
ATOM   1530  NH1 ARG A  97      24.296 -27.459   4.691  1.00 74.38           N  
ATOM   1531 HH11 ARG A  97      23.914 -27.256   3.779  1.00 74.38           H  
ATOM   1532 HH12 ARG A  97      23.705 -27.509   5.509  1.00 74.38           H  
ATOM   1533  NH2 ARG A  97      26.339 -27.508   3.793  1.00 74.38           N  
ATOM   1534 HH21 ARG A  97      25.943 -27.277   2.893  1.00 74.38           H  
ATOM   1535 HH22 ARG A  97      27.343 -27.521   3.899  1.00 74.38           H  
ATOM   1536  CZ  ARG A  97      25.584 -27.600   4.851  1.00 74.38           C  
ATOM   1537  N   TYR A  98      27.967 -24.671   9.974  1.00 76.12           N  
ATOM   1538  H   TYR A  98      28.710 -25.320  10.193  1.00 76.12           H  
ATOM   1539  CA  TYR A  98      28.327 -23.434   9.272  1.00 76.12           C  
ATOM   1540  HA  TYR A  98      28.073 -22.595   9.921  1.00 76.12           H  
ATOM   1541  C   TYR A  98      27.515 -23.291   7.974  1.00 76.12           C  
ATOM   1542  CB  TYR A  98      29.839 -23.364   9.016  1.00 76.12           C  
ATOM   1543  HB2 TYR A  98      30.170 -24.271   8.510  1.00 76.12           H  
ATOM   1544  HB3 TYR A  98      30.044 -22.527   8.349  1.00 76.12           H  
ATOM   1545  O   TYR A  98      27.440 -24.211   7.152  1.00 76.12           O  
ATOM   1546  CG  TYR A  98      30.643 -23.156  10.283  1.00 76.12           C  
ATOM   1547  CD1 TYR A  98      30.753 -21.865  10.842  1.00 76.12           C  
ATOM   1548  HD1 TYR A  98      30.316 -21.011  10.345  1.00 76.12           H  
ATOM   1549  CD2 TYR A  98      31.279 -24.248  10.906  1.00 76.12           C  
ATOM   1550  HD2 TYR A  98      31.258 -25.229  10.456  1.00 76.12           H  
ATOM   1551  CE1 TYR A  98      31.480 -21.671  12.032  1.00 76.12           C  
ATOM   1552  HE1 TYR A  98      31.593 -20.684  12.455  1.00 76.12           H  
ATOM   1553  CE2 TYR A  98      32.001 -24.053  12.096  1.00 76.12           C  
ATOM   1554  HE2 TYR A  98      32.523 -24.872  12.570  1.00 76.12           H  
ATOM   1555  OH  TYR A  98      32.779 -22.635  13.825  1.00 76.12           O  
ATOM   1556  HH  TYR A  98      32.785 -21.721  14.119  1.00 76.12           H  
ATOM   1557  CZ  TYR A  98      32.099 -22.771  12.662  1.00 76.12           C  
ATOM   1558  N   GLY A  99      26.825 -22.156   7.853  1.00 70.81           N  
ATOM   1559  H   GLY A  99      26.977 -21.449   8.559  1.00 70.81           H  
ATOM   1560  CA  GLY A  99      25.949 -21.821   6.733  1.00 70.81           C  
ATOM   1561  HA2 GLY A  99      25.159 -21.164   7.096  1.00 70.81           H  
ATOM   1562  HA3 GLY A  99      25.489 -22.726   6.337  1.00 70.81           H  
ATOM   1563  C   GLY A  99      26.683 -21.115   5.592  1.00 70.81           C  
ATOM   1564  O   GLY A  99      27.894 -21.223   5.445  1.00 70.81           O  
ATOM   1565  N   ASN A 100      25.933 -20.379   4.770  1.00 78.89           N  
ATOM   1566  H   ASN A 100      24.951 -20.269   4.976  1.00 78.89           H  
ATOM   1567  CA  ASN A 100      26.512 -19.575   3.694  1.00 78.89           C  
ATOM   1568  HA  ASN A 100      27.235 -20.180   3.148  1.00 78.89           H  
ATOM   1569  C   ASN A 100      27.243 -18.349   4.259  1.00 78.89           C  
ATOM   1570  CB  ASN A 100      25.403 -19.119   2.729  1.00 78.89           C  
ATOM   1571  HB2 ASN A 100      24.665 -18.543   3.288  1.00 78.89           H  
ATOM   1572  HB3 ASN A 100      25.840 -18.459   1.980  1.00 78.89           H  
ATOM   1573  O   ASN A 100      26.718 -17.686   5.155  1.00 78.89           O  
ATOM   1574  CG  ASN A 100      24.707 -20.248   1.994  1.00 78.89           C  
ATOM   1575  ND2 ASN A 100      23.535 -19.989   1.465  1.00 78.89           N  
ATOM   1576 HD21 ASN A 100      23.124 -20.741   0.931  1.00 78.89           H  
ATOM   1577 HD22 ASN A 100      23.163 -19.051   1.507  1.00 78.89           H  
ATOM   1578  OD1 ASN A 100      25.174 -21.365   1.872  1.00 78.89           O  
ATOM   1579  N   VAL A 101      28.376 -17.986   3.655  1.00 77.46           N  
ATOM   1580  H   VAL A 101      28.783 -18.595   2.959  1.00 77.46           H  
ATOM   1581  CA  VAL A 101      28.985 -16.663   3.844  1.00 77.46           C  
ATOM   1582  HA  VAL A 101      29.036 -16.451   4.912  1.00 77.46           H  
ATOM   1583  C   VAL A 101      28.085 -15.620   3.178  1.00 77.46           C  
ATOM   1584  CB  VAL A 101      30.421 -16.609   3.286  1.00 77.46           C  
ATOM   1585  HB  VAL A 101      30.400 -16.823   2.218  1.00 77.46           H  
ATOM   1586  O   VAL A 101      27.772 -15.725   1.990  1.00 77.46           O  
ATOM   1587  CG1 VAL A 101      31.056 -15.228   3.497  1.00 77.46           C  
ATOM   1588 HG11 VAL A 101      32.082 -15.233   3.129  1.00 77.46           H  
ATOM   1589 HG12 VAL A 101      30.506 -14.463   2.949  1.00 77.46           H  
ATOM   1590 HG13 VAL A 101      31.068 -14.975   4.557  1.00 77.46           H  
ATOM   1591  CG2 VAL A 101      31.315 -17.651   3.972  1.00 77.46           C  
ATOM   1592 HG21 VAL A 101      32.333 -17.579   3.588  1.00 77.46           H  
ATOM   1593 HG22 VAL A 101      31.339 -17.478   5.048  1.00 77.46           H  
ATOM   1594 HG23 VAL A 101      30.952 -18.661   3.784  1.00 77.46           H  
ATOM   1595  N   LEU A 102      27.638 -14.631   3.951  1.00 69.12           N  
ATOM   1596  H   LEU A 102      27.955 -14.593   4.909  1.00 69.12           H  
ATOM   1597  CA  LEU A 102      26.905 -13.476   3.439  1.00 69.12           C  
ATOM   1598  HA  LEU A 102      26.442 -13.720   2.483  1.00 69.12           H  
ATOM   1599  C   LEU A 102      27.901 -12.343   3.190  1.00 69.12           C  
ATOM   1600  CB  LEU A 102      25.799 -13.056   4.428  1.00 69.12           C  
ATOM   1601  HB2 LEU A 102      26.267 -12.798   5.378  1.00 69.12           H  
ATOM   1602  HB3 LEU A 102      25.325 -12.153   4.042  1.00 69.12           H  
ATOM   1603  O   LEU A 102      28.435 -11.777   4.139  1.00 69.12           O  
ATOM   1604  CG  LEU A 102      24.713 -14.113   4.693  1.00 69.12           C  
ATOM   1605  HG  LEU A 102      25.166 -15.006   5.124  1.00 69.12           H  
ATOM   1606  CD1 LEU A 102      23.696 -13.561   5.695  1.00 69.12           C  
ATOM   1607 HD11 LEU A 102      22.948 -14.320   5.922  1.00 69.12           H  
ATOM   1608 HD12 LEU A 102      24.211 -13.292   6.617  1.00 69.12           H  
ATOM   1609 HD13 LEU A 102      23.212 -12.673   5.288  1.00 69.12           H  
ATOM   1610  CD2 LEU A 102      23.954 -14.511   3.422  1.00 69.12           C  
ATOM   1611 HD21 LEU A 102      24.636 -15.017   2.738  1.00 69.12           H  
ATOM   1612 HD22 LEU A 102      23.544 -13.622   2.944  1.00 69.12           H  
ATOM   1613 HD23 LEU A 102      23.148 -15.199   3.679  1.00 69.12           H  
ATOM   1614  N   ASP A 103      28.145 -12.017   1.922  1.00 75.97           N  
ATOM   1615  H   ASP A 103      27.708 -12.539   1.175  1.00 75.97           H  
ATOM   1616  CA  ASP A 103      28.926 -10.836   1.561  1.00 75.97           C  
ATOM   1617  HA  ASP A 103      29.820 -10.803   2.184  1.00 75.97           H  
ATOM   1618  C   ASP A 103      28.099  -9.572   1.830  1.00 75.97           C  
ATOM   1619  CB  ASP A 103      29.386 -10.929   0.098  1.00 75.97           C  
ATOM   1620  HB2 ASP A 103      28.516 -10.906  -0.559  1.00 75.97           H  
ATOM   1621  HB3 ASP A 103      29.895 -11.882  -0.047  1.00 75.97           H  
ATOM   1622  O   ASP A 103      27.025  -9.384   1.255  1.00 75.97           O  
ATOM   1623  CG  ASP A 103      30.349  -9.803  -0.296  1.00 75.97           C  
ATOM   1624  OD1 ASP A 103      30.670  -8.954   0.567  1.00 75.97           O  
ATOM   1625  OD2 ASP A 103      30.797  -9.806  -1.460  1.00 75.97           O  
ATOM   1626  N   VAL A 104      28.589  -8.732   2.741  1.00 75.13           N  
ATOM   1627  H   VAL A 104      29.481  -8.963   3.154  1.00 75.13           H  
ATOM   1628  CA  VAL A 104      27.959  -7.463   3.128  1.00 75.13           C  
ATOM   1629  HA  VAL A 104      26.933  -7.460   2.760  1.00 75.13           H  
ATOM   1630  C   VAL A 104      28.625  -6.253   2.475  1.00 75.13           C  
ATOM   1631  CB  VAL A 104      27.882  -7.303   4.660  1.00 75.13           C  
ATOM   1632  HB  VAL A 104      27.427  -6.339   4.888  1.00 75.13           H  
ATOM   1633  O   VAL A 104      28.171  -5.139   2.703  1.00 75.13           O  
ATOM   1634  CG1 VAL A 104      26.992  -8.387   5.285  1.00 75.13           C  
ATOM   1635 HG11 VAL A 104      26.874  -8.191   6.351  1.00 75.13           H  
ATOM   1636 HG12 VAL A 104      26.012  -8.378   4.808  1.00 75.13           H  
ATOM   1637 HG13 VAL A 104      27.446  -9.369   5.152  1.00 75.13           H  
ATOM   1638  CG2 VAL A 104      29.259  -7.334   5.332  1.00 75.13           C  
ATOM   1639 HG21 VAL A 104      29.735  -8.305   5.190  1.00 75.13           H  
ATOM   1640 HG22 VAL A 104      29.149  -7.148   6.400  1.00 75.13           H  
ATOM   1641 HG23 VAL A 104      29.896  -6.555   4.913  1.00 75.13           H  
ATOM   1642  N   ASN A 105      29.656  -6.430   1.640  1.00 74.35           N  
ATOM   1643  H   ASN A 105      29.970  -7.367   1.431  1.00 74.35           H  
ATOM   1644  CA  ASN A 105      30.369  -5.309   1.009  1.00 74.35           C  
ATOM   1645  HA  ASN A 105      30.734  -4.636   1.785  1.00 74.35           H  
ATOM   1646  C   ASN A 105      29.476  -4.471   0.081  1.00 74.35           C  
ATOM   1647  CB  ASN A 105      31.566  -5.846   0.214  1.00 74.35           C  
ATOM   1648  HB2 ASN A 105      32.007  -5.031  -0.360  1.00 74.35           H  
ATOM   1649  HB3 ASN A 105      31.230  -6.606  -0.492  1.00 74.35           H  
ATOM   1650  O   ASN A 105      29.777  -3.312  -0.182  1.00 74.35           O  
ATOM   1651  CG  ASN A 105      32.665  -6.404   1.095  1.00 74.35           C  
ATOM   1652  ND2 ASN A 105      33.087  -7.618   0.853  1.00 74.35           N  
ATOM   1653 HD21 ASN A 105      32.436  -8.213   0.361  1.00 74.35           H  
ATOM   1654 HD22 ASN A 105      33.750  -7.996   1.514  1.00 74.35           H  
ATOM   1655  OD1 ASN A 105      33.162  -5.762   2.003  1.00 74.35           O  
ATOM   1656  N   SER A 106      28.380  -5.045  -0.424  1.00 62.19           N  
ATOM   1657  H   SER A 106      28.193  -6.011  -0.196  1.00 62.19           H  
ATOM   1658  CA  SER A 106      27.387  -4.318  -1.220  1.00 62.19           C  
ATOM   1659  HA  SER A 106      27.910  -3.606  -1.860  1.00 62.19           H  
ATOM   1660  C   SER A 106      26.395  -3.505  -0.381  1.00 62.19           C  
ATOM   1661  CB  SER A 106      26.635  -5.295  -2.126  1.00 62.19           C  
ATOM   1662  HB2 SER A 106      25.966  -4.740  -2.784  1.00 62.19           H  
ATOM   1663  HB3 SER A 106      27.354  -5.837  -2.740  1.00 62.19           H  
ATOM   1664  O   SER A 106      25.536  -2.840  -0.957  1.00 62.19           O  
ATOM   1665  OG  SER A 106      25.884  -6.224  -1.365  1.00 62.19           O  
ATOM   1666  HG  SER A 106      25.149  -5.755  -0.963  1.00 62.19           H  
ATOM   1667  N   ILE A 107      26.441  -3.606   0.952  1.00 63.23           N  
ATOM   1668  H   ILE A 107      27.209  -4.106   1.377  1.00 63.23           H  
ATOM   1669  CA  ILE A 107      25.578  -2.836   1.850  1.00 63.23           C  
ATOM   1670  HA  ILE A 107      24.606  -2.702   1.376  1.00 63.23           H  
ATOM   1671  C   ILE A 107      26.201  -1.457   2.043  1.00 63.23           C  
ATOM   1672  CB  ILE A 107      25.343  -3.556   3.201  1.00 63.23           C  
ATOM   1673  HB  ILE A 107      26.299  -3.682   3.709  1.00 63.23           H  
ATOM   1674  O   ILE A 107      27.237  -1.318   2.688  1.00 63.23           O  
ATOM   1675  CG1 ILE A 107      24.721  -4.953   2.963  1.00 63.23           C  
ATOM   1676 HG12 ILE A 107      23.805  -4.846   2.381  1.00 63.23           H  
ATOM   1677 HG13 ILE A 107      25.418  -5.555   2.379  1.00 63.23           H  
ATOM   1678  CG2 ILE A 107      24.438  -2.697   4.109  1.00 63.23           C  
ATOM   1679 HG21 ILE A 107      23.464  -2.548   3.643  1.00 63.23           H  
ATOM   1680 HG22 ILE A 107      24.893  -1.721   4.282  1.00 63.23           H  
ATOM   1681 HG23 ILE A 107      24.317  -3.165   5.085  1.00 63.23           H  
ATOM   1682  CD1 ILE A 107      24.399  -5.739   4.241  1.00 63.23           C  
ATOM   1683 HD11 ILE A 107      25.251  -5.715   4.921  1.00 63.23           H  
ATOM   1684 HD12 ILE A 107      23.529  -5.311   4.738  1.00 63.23           H  
ATOM   1685 HD13 ILE A 107      24.175  -6.774   3.980  1.00 63.23           H  
ATOM   1686  N   ASP A 108      25.527  -0.441   1.519  1.00 59.48           N  
ATOM   1687  H   ASP A 108      24.698  -0.621   0.971  1.00 59.48           H  
ATOM   1688  CA  ASP A 108      25.779   0.946   1.882  1.00 59.48           C  
ATOM   1689  HA  ASP A 108      26.843   1.085   2.073  1.00 59.48           H  
ATOM   1690  C   ASP A 108      25.000   1.268   3.171  1.00 59.48           C  
ATOM   1691  CB  ASP A 108      25.398   1.840   0.693  1.00 59.48           C  
ATOM   1692  HB2 ASP A 108      25.900   1.464  -0.198  1.00 59.48           H  
ATOM   1693  HB3 ASP A 108      24.323   1.776   0.525  1.00 59.48           H  
ATOM   1694  O   ASP A 108      23.783   1.086   3.228  1.00 59.48           O  
ATOM   1695  CG  ASP A 108      25.808   3.300   0.892  1.00 59.48           C  
ATOM   1696  OD1 ASP A 108      26.256   3.629   2.014  1.00 59.48           O  
ATOM   1697  OD2 ASP A 108      25.689   4.066  -0.088  1.00 59.48           O  
ATOM   1698  N   LEU A 109      25.706   1.677   4.230  1.00 61.11           N  
ATOM   1699  H   LEU A 109      26.683   1.886   4.079  1.00 61.11           H  
ATOM   1700  CA  LEU A 109      25.092   2.085   5.501  1.00 61.11           C  
ATOM   1701  HA  LEU A 109      24.222   1.459   5.695  1.00 61.11           H  
ATOM   1702  C   LEU A 109      24.565   3.527   5.459  1.00 61.11           C  
ATOM   1703  CB  LEU A 109      26.105   1.929   6.652  1.00 61.11           C  
ATOM   1704  HB2 LEU A 109      25.689   2.401   7.543  1.00 61.11           H  
ATOM   1705  HB3 LEU A 109      27.007   2.480   6.388  1.00 61.11           H  
ATOM   1706  O   LEU A 109      23.713   3.872   6.279  1.00 61.11           O  
ATOM   1707  CG  LEU A 109      26.484   0.481   7.009  1.00 61.11           C  
ATOM   1708  HG  LEU A 109      26.874  -0.026   6.127  1.00 61.11           H  
ATOM   1709  CD1 LEU A 109      27.575   0.492   8.084  1.00 61.11           C  
ATOM   1710 HD11 LEU A 109      27.875  -0.530   8.318  1.00 61.11           H  
ATOM   1711 HD12 LEU A 109      28.443   1.033   7.707  1.00 61.11           H  
ATOM   1712 HD13 LEU A 109      27.209   0.988   8.983  1.00 61.11           H  
ATOM   1713  CD2 LEU A 109      25.298  -0.319   7.560  1.00 61.11           C  
ATOM   1714 HD21 LEU A 109      24.864   0.204   8.413  1.00 61.11           H  
ATOM   1715 HD22 LEU A 109      24.544  -0.432   6.781  1.00 61.11           H  
ATOM   1716 HD23 LEU A 109      25.634  -1.310   7.863  1.00 61.11           H  
ATOM   1717  N   GLU A 110      25.063   4.344   4.528  1.00 61.63           N  
ATOM   1718  H   GLU A 110      25.702   3.976   3.838  1.00 61.63           H  
ATOM   1719  CA  GLU A 110      24.628   5.729   4.325  1.00 61.63           C  
ATOM   1720  HA  GLU A 110      24.379   6.183   5.285  1.00 61.63           H  
ATOM   1721  C   GLU A 110      23.376   5.800   3.445  1.00 61.63           C  
ATOM   1722  CB  GLU A 110      25.757   6.548   3.676  1.00 61.63           C  
ATOM   1723  HB2 GLU A 110      25.407   7.569   3.526  1.00 61.63           H  
ATOM   1724  HB3 GLU A 110      25.980   6.139   2.691  1.00 61.63           H  
ATOM   1725  O   GLU A 110      22.593   6.748   3.543  1.00 61.63           O  
ATOM   1726  CG  GLU A 110      27.059   6.590   4.493  1.00 61.63           C  
ATOM   1727  HG2 GLU A 110      27.785   7.193   3.947  1.00 61.63           H  
ATOM   1728  HG3 GLU A 110      27.470   5.584   4.569  1.00 61.63           H  
ATOM   1729  CD  GLU A 110      26.876   7.191   5.895  1.00 61.63           C  
ATOM   1730  OE1 GLU A 110      27.511   6.667   6.841  1.00 61.63           O  
ATOM   1731  OE2 GLU A 110      26.136   8.195   6.020  1.00 61.63           O  
ATOM   1732  N   GLU A 111      23.146   4.785   2.604  1.00 46.54           N  
ATOM   1733  H   GLU A 111      23.838   4.052   2.540  1.00 46.54           H  
ATOM   1734  CA  GLU A 111      21.881   4.648   1.892  1.00 46.54           C  
ATOM   1735  HA  GLU A 111      21.733   5.585   1.356  1.00 46.54           H  
ATOM   1736  C   GLU A 111      20.776   4.464   2.949  1.00 46.54           C  
ATOM   1737  CB  GLU A 111      21.943   3.514   0.842  1.00 46.54           C  
ATOM   1738  HB2 GLU A 111      22.898   3.585   0.322  1.00 46.54           H  
ATOM   1739  HB3 GLU A 111      21.884   2.545   1.337  1.00 46.54           H  
ATOM   1740  O   GLU A 111      20.850   3.531   3.763  1.00 46.54           O  
ATOM   1741  CG  GLU A 111      20.837   3.636  -0.223  1.00 46.54           C  
ATOM   1742  HG2 GLU A 111      20.874   4.642  -0.640  1.00 46.54           H  
ATOM   1743  HG3 GLU A 111      19.869   3.523   0.266  1.00 46.54           H  
ATOM   1744  CD  GLU A 111      20.933   2.612  -1.379  1.00 46.54           C  
ATOM   1745  OE1 GLU A 111      20.494   2.967  -2.504  1.00 46.54           O  
ATOM   1746  OE2 GLU A 111      21.329   1.444  -1.146  1.00 46.54           O  
ATOM   1747  N   PRO A 112      19.745   5.340   3.000  1.00 44.23           N  
ATOM   1748  CA  PRO A 112      18.643   5.142   3.927  1.00 44.23           C  
ATOM   1749  HA  PRO A 112      18.989   5.262   4.953  1.00 44.23           H  
ATOM   1750  C   PRO A 112      18.148   3.729   3.691  1.00 44.23           C  
ATOM   1751  CB  PRO A 112      17.582   6.193   3.584  1.00 44.23           C  
ATOM   1752  HB2 PRO A 112      17.722   7.063   4.225  1.00 44.23           H  
ATOM   1753  HB3 PRO A 112      16.567   5.808   3.682  1.00 44.23           H  
ATOM   1754  O   PRO A 112      17.924   3.360   2.536  1.00 44.23           O  
ATOM   1755  CG  PRO A 112      17.907   6.576   2.140  1.00 44.23           C  
ATOM   1756  HG2 PRO A 112      17.610   7.600   1.914  1.00 44.23           H  
ATOM   1757  HG3 PRO A 112      17.420   5.880   1.457  1.00 44.23           H  
ATOM   1758  CD  PRO A 112      19.422   6.395   2.055  1.00 44.23           C  
ATOM   1759  HD2 PRO A 112      19.929   7.312   2.355  1.00 44.23           H  
ATOM   1760  HD3 PRO A 112      19.699   6.127   1.035  1.00 44.23           H  
ATOM   1761  N   SER A 113      18.031   2.935   4.767  1.00 46.94           N  
ATOM   1762  H   SER A 113      18.448   3.264   5.627  1.00 46.94           H  
ATOM   1763  CA  SER A 113      17.627   1.535   4.640  1.00 46.94           C  
ATOM   1764  HA  SER A 113      18.487   0.967   4.286  1.00 46.94           H  
ATOM   1765  C   SER A 113      16.511   1.475   3.601  1.00 46.94           C  
ATOM   1766  CB  SER A 113      17.160   0.966   5.991  1.00 46.94           C  
ATOM   1767  HB2 SER A 113      17.885   1.234   6.759  1.00 46.94           H  
ATOM   1768  HB3 SER A 113      17.123  -0.121   5.920  1.00 46.94           H  
ATOM   1769  O   SER A 113      15.554   2.249   3.721  1.00 46.94           O  
ATOM   1770  OG  SER A 113      15.875   1.437   6.365  1.00 46.94           O  
ATOM   1771  HG  SER A 113      15.825   2.353   6.081  1.00 46.94           H  
ATOM   1772  N   GLY A 114      16.630   0.634   2.566  1.00 44.81           N  
ATOM   1773  H   GLY A 114      17.542   0.225   2.422  1.00 44.81           H  
ATOM   1774  CA  GLY A 114      15.686   0.594   1.432  1.00 44.81           C  
ATOM   1775  HA2 GLY A 114      16.002  -0.177   0.729  1.00 44.81           H  
ATOM   1776  HA3 GLY A 114      15.742   1.555   0.919  1.00 44.81           H  
ATOM   1777  C   GLY A 114      14.210   0.343   1.818  1.00 44.81           C  
ATOM   1778  O   GLY A 114      13.352   0.083   0.976  1.00 44.81           O  
ATOM   1779  N   GLN A 115      13.881   0.387   3.108  1.00 52.35           N  
ATOM   1780  H   GLN A 115      14.629   0.680   3.720  1.00 52.35           H  
ATOM   1781  CA  GLN A 115      12.552   0.494   3.682  1.00 52.35           C  
ATOM   1782  HA  GLN A 115      11.918  -0.259   3.213  1.00 52.35           H  
ATOM   1783  C   GLN A 115      11.881   1.861   3.458  1.00 52.35           C  
ATOM   1784  CB  GLN A 115      12.634   0.192   5.188  1.00 52.35           C  
ATOM   1785  HB2 GLN A 115      11.619   0.180   5.584  1.00 52.35           H  
ATOM   1786  HB3 GLN A 115      13.190   0.981   5.695  1.00 52.35           H  
ATOM   1787  O   GLN A 115      10.646   1.868   3.343  1.00 52.35           O  
ATOM   1788  CG  GLN A 115      13.306  -1.163   5.469  1.00 52.35           C  
ATOM   1789  HG2 GLN A 115      14.376  -1.070   5.281  1.00 52.35           H  
ATOM   1790  HG3 GLN A 115      12.907  -1.915   4.788  1.00 52.35           H  
ATOM   1791  CD  GLN A 115      13.110  -1.676   6.893  1.00 52.35           C  
ATOM   1792  NE2 GLN A 115      14.029  -2.470   7.391  1.00 52.35           N  
ATOM   1793 HE21 GLN A 115      13.975  -2.630   8.387  1.00 52.35           H  
ATOM   1794 HE22 GLN A 115      14.916  -2.544   6.915  1.00 52.35           H  
ATOM   1795  OE1 GLN A 115      12.093  -1.492   7.547  1.00 52.35           O  
ATOM   1796  N   THR A 116      12.630   2.968   3.357  1.00 73.42           N  
ATOM   1797  H   THR A 116      13.631   2.914   3.481  1.00 73.42           H  
ATOM   1798  CA  THR A 116      12.049   4.298   3.090  1.00 73.42           C  
ATOM   1799  HA  THR A 116      11.016   4.296   3.439  1.00 73.42           H  
ATOM   1800  C   THR A 116      12.037   4.550   1.588  1.00 73.42           C  
ATOM   1801  CB  THR A 116      12.744   5.440   3.849  1.00 73.42           C  
ATOM   1802  HB  THR A 116      13.664   5.732   3.342  1.00 73.42           H  
ATOM   1803  O   THR A 116      13.062   4.825   0.975  1.00 73.42           O  
ATOM   1804  CG2 THR A 116      11.804   6.641   3.983  1.00 73.42           C  
ATOM   1805 HG21 THR A 116      10.914   6.371   4.552  1.00 73.42           H  
ATOM   1806 HG22 THR A 116      11.511   6.996   2.995  1.00 73.42           H  
ATOM   1807 HG23 THR A 116      12.320   7.454   4.494  1.00 73.42           H  
ATOM   1808  OG1 THR A 116      13.051   5.035   5.164  1.00 73.42           O  
ATOM   1809  HG1 THR A 116      13.547   5.753   5.562  1.00 73.42           H  
ATOM   1810  N   ALA A 117      10.872   4.361   0.974  1.00 87.29           N  
ATOM   1811  H   ALA A 117      10.047   4.212   1.538  1.00 87.29           H  
ATOM   1812  CA  ALA A 117      10.678   4.668  -0.434  1.00 87.29           C  
ATOM   1813  HA  ALA A 117      11.580   4.398  -0.983  1.00 87.29           H  
ATOM   1814  C   ALA A 117      10.432   6.173  -0.602  1.00 87.29           C  
ATOM   1815  CB  ALA A 117       9.512   3.829  -0.963  1.00 87.29           C  
ATOM   1816  HB1 ALA A 117       9.607   2.795  -0.632  1.00 87.29           H  
ATOM   1817  HB2 ALA A 117       9.511   3.866  -2.052  1.00 87.29           H  
ATOM   1818  HB3 ALA A 117       8.576   4.248  -0.594  1.00 87.29           H  
ATOM   1819  O   ALA A 117       9.682   6.754   0.185  1.00 87.29           O  
ATOM   1820  N   ASP A 118      11.000   6.776  -1.643  1.00 91.23           N  
ATOM   1821  H   ASP A 118      11.592   6.238  -2.260  1.00 91.23           H  
ATOM   1822  CA  ASP A 118      10.624   8.119  -2.080  1.00 91.23           C  
ATOM   1823  HA  ASP A 118      10.482   8.757  -1.208  1.00 91.23           H  
ATOM   1824  C   ASP A 118       9.288   8.025  -2.826  1.00 91.23           C  
ATOM   1825  CB  ASP A 118      11.737   8.757  -2.919  1.00 91.23           C  
ATOM   1826  HB2 ASP A 118      11.903   8.163  -3.817  1.00 91.23           H  
ATOM   1827  HB3 ASP A 118      12.658   8.755  -2.335  1.00 91.23           H  
ATOM   1828  O   ASP A 118       9.213   7.822  -4.042  1.00 91.23           O  
ATOM   1829  CG  ASP A 118      11.406  10.204  -3.317  1.00 91.23           C  
ATOM   1830  OD1 ASP A 118      10.220  10.608  -3.204  1.00 91.23           O  
ATOM   1831  OD2 ASP A 118      12.334  10.880  -3.800  1.00 91.23           O  
ATOM   1832  N   TRP A 119       8.199   8.094  -2.062  1.00 93.17           N  
ATOM   1833  H   TRP A 119       8.330   8.178  -1.064  1.00 93.17           H  
ATOM   1834  CA  TRP A 119       6.848   7.974  -2.601  1.00 93.17           C  
ATOM   1835  HA  TRP A 119       6.795   7.066  -3.201  1.00 93.17           H  
ATOM   1836  C   TRP A 119       6.467   9.129  -3.522  1.00 93.17           C  
ATOM   1837  CB  TRP A 119       5.846   7.858  -1.455  1.00 93.17           C  
ATOM   1838  HB2 TRP A 119       5.956   8.717  -0.793  1.00 93.17           H  
ATOM   1839  HB3 TRP A 119       4.841   7.895  -1.874  1.00 93.17           H  
ATOM   1840  O   TRP A 119       5.649   8.914  -4.416  1.00 93.17           O  
ATOM   1841  CG  TRP A 119       5.973   6.596  -0.666  1.00 93.17           C  
ATOM   1842  CD1 TRP A 119       6.360   6.517   0.625  1.00 93.17           C  
ATOM   1843  HD1 TRP A 119       6.620   7.366   1.239  1.00 93.17           H  
ATOM   1844  CD2 TRP A 119       5.755   5.222  -1.109  1.00 93.17           C  
ATOM   1845  CE2 TRP A 119       6.037   4.353  -0.014  1.00 93.17           C  
ATOM   1846  CE3 TRP A 119       5.363   4.618  -2.326  1.00 93.17           C  
ATOM   1847  HE3 TRP A 119       5.148   5.252  -3.173  1.00 93.17           H  
ATOM   1848  NE1 TRP A 119       6.385   5.196   1.020  1.00 93.17           N  
ATOM   1849  HE1 TRP A 119       6.610   4.926   1.967  1.00 93.17           H  
ATOM   1850  CH2 TRP A 119       5.541   2.391  -1.339  1.00 93.17           C  
ATOM   1851  HH2 TRP A 119       5.443   1.319  -1.415  1.00 93.17           H  
ATOM   1852  CZ2 TRP A 119       5.966   2.959  -0.130  1.00 93.17           C  
ATOM   1853  HZ2 TRP A 119       6.248   2.333   0.704  1.00 93.17           H  
ATOM   1854  CZ3 TRP A 119       5.246   3.219  -2.438  1.00 93.17           C  
ATOM   1855  HZ3 TRP A 119       4.930   2.784  -3.375  1.00 93.17           H  
ATOM   1856  N   LYS A 120       7.061  10.314  -3.343  1.00 93.38           N  
ATOM   1857  H   LYS A 120       7.822  10.377  -2.683  1.00 93.38           H  
ATOM   1858  CA  LYS A 120       6.818  11.472  -4.204  1.00 93.38           C  
ATOM   1859  HA  LYS A 120       5.744  11.608  -4.333  1.00 93.38           H  
ATOM   1860  C   LYS A 120       7.408  11.225  -5.589  1.00 93.38           C  
ATOM   1861  CB  LYS A 120       7.385  12.723  -3.517  1.00 93.38           C  
ATOM   1862  HB2 LYS A 120       8.455  12.599  -3.355  1.00 93.38           H  
ATOM   1863  HB3 LYS A 120       6.905  12.828  -2.544  1.00 93.38           H  
ATOM   1864  O   LYS A 120       6.681  11.319  -6.579  1.00 93.38           O  
ATOM   1865  CG  LYS A 120       7.148  14.009  -4.322  1.00 93.38           C  
ATOM   1866  HG2 LYS A 120       7.695  13.961  -5.263  1.00 93.38           H  
ATOM   1867  HG3 LYS A 120       6.083  14.124  -4.526  1.00 93.38           H  
ATOM   1868  CD  LYS A 120       7.642  15.211  -3.508  1.00 93.38           C  
ATOM   1869  HD2 LYS A 120       7.038  15.288  -2.603  1.00 93.38           H  
ATOM   1870  HD3 LYS A 120       8.679  15.049  -3.215  1.00 93.38           H  
ATOM   1871  CE  LYS A 120       7.539  16.519  -4.296  1.00 93.38           C  
ATOM   1872  HE2 LYS A 120       8.207  16.464  -5.155  1.00 93.38           H  
ATOM   1873  HE3 LYS A 120       6.516  16.640  -4.652  1.00 93.38           H  
ATOM   1874  NZ  LYS A 120       7.903  17.668  -3.429  1.00 93.38           N  
ATOM   1875  HZ1 LYS A 120       7.961  18.541  -3.932  1.00 93.38           H  
ATOM   1876  HZ2 LYS A 120       7.182  17.840  -2.742  1.00 93.38           H  
ATOM   1877  HZ3 LYS A 120       8.740  17.497  -2.891  1.00 93.38           H  
ATOM   1878  N   ALA A 121       8.673  10.808  -5.668  1.00 94.05           N  
ATOM   1879  H   ALA A 121       9.222  10.765  -4.821  1.00 94.05           H  
ATOM   1880  CA  ALA A 121       9.315  10.460  -6.935  1.00 94.05           C  
ATOM   1881  HA  ALA A 121       9.217  11.304  -7.618  1.00 94.05           H  
ATOM   1882  C   ALA A 121       8.660   9.241  -7.603  1.00 94.05           C  
ATOM   1883  CB  ALA A 121      10.807  10.217  -6.689  1.00 94.05           C  
ATOM   1884  HB1 ALA A 121      10.947   9.376  -6.009  1.00 94.05           H  
ATOM   1885  HB2 ALA A 121      11.308  10.000  -7.632  1.00 94.05           H  
ATOM   1886  HB3 ALA A 121      11.258  11.105  -6.247  1.00 94.05           H  
ATOM   1887  O   ALA A 121       8.361   9.271  -8.799  1.00 94.05           O  
ATOM   1888  N   ILE A 122       8.378   8.182  -6.832  1.00 95.17           N  
ATOM   1889  H   ILE A 122       8.679   8.205  -5.868  1.00 95.17           H  
ATOM   1890  CA  ILE A 122       7.699   6.982  -7.344  1.00 95.17           C  
ATOM   1891  HA  ILE A 122       8.267   6.599  -8.192  1.00 95.17           H  
ATOM   1892  C   ILE A 122       6.303   7.335  -7.867  1.00 95.17           C  
ATOM   1893  CB  ILE A 122       7.644   5.885  -6.255  1.00 95.17           C  
ATOM   1894  HB  ILE A 122       7.307   6.341  -5.324  1.00 95.17           H  
ATOM   1895  O   ILE A 122       5.932   6.902  -8.956  1.00 95.17           O  
ATOM   1896  CG1 ILE A 122       9.052   5.290  -6.042  1.00 95.17           C  
ATOM   1897 HG12 ILE A 122       9.774   6.100  -5.937  1.00 95.17           H  
ATOM   1898 HG13 ILE A 122       9.336   4.708  -6.919  1.00 95.17           H  
ATOM   1899  CG2 ILE A 122       6.645   4.770  -6.622  1.00 95.17           C  
ATOM   1900 HG21 ILE A 122       5.635   5.178  -6.625  1.00 95.17           H  
ATOM   1901 HG22 ILE A 122       6.666   3.967  -5.885  1.00 95.17           H  
ATOM   1902 HG23 ILE A 122       6.875   4.377  -7.612  1.00 95.17           H  
ATOM   1903  CD1 ILE A 122       9.163   4.407  -4.796  1.00 95.17           C  
ATOM   1904 HD11 ILE A 122       8.574   3.498  -4.910  1.00 95.17           H  
ATOM   1905 HD12 ILE A 122      10.207   4.127  -4.652  1.00 95.17           H  
ATOM   1906 HD13 ILE A 122       8.819   4.966  -3.926  1.00 95.17           H  
ATOM   1907  N   GLY A 123       5.529   8.112  -7.110  1.00 96.19           N  
ATOM   1908  H   GLY A 123       5.886   8.456  -6.230  1.00 96.19           H  
ATOM   1909  CA  GLY A 123       4.185   8.528  -7.493  1.00 96.19           C  
ATOM   1910  HA2 GLY A 123       3.758   9.113  -6.679  1.00 96.19           H  
ATOM   1911  HA3 GLY A 123       3.558   7.653  -7.668  1.00 96.19           H  
ATOM   1912  C   GLY A 123       4.180   9.380  -8.755  1.00 96.19           C  
ATOM   1913  O   GLY A 123       3.470   9.038  -9.696  1.00 96.19           O  
ATOM   1914  N   ALA A 124       5.038  10.401  -8.828  1.00 94.84           N  
ATOM   1915  H   ALA A 124       5.600  10.628  -8.020  1.00 94.84           H  
ATOM   1916  CA  ALA A 124       5.200  11.229 -10.023  1.00 94.84           C  
ATOM   1917  HA  ALA A 124       4.251  11.718 -10.247  1.00 94.84           H  
ATOM   1918  C   ALA A 124       5.597  10.397 -11.254  1.00 94.84           C  
ATOM   1919  CB  ALA A 124       6.251  12.304  -9.722  1.00 94.84           C  
ATOM   1920  HB1 ALA A 124       5.924  12.915  -8.880  1.00 94.84           H  
ATOM   1921  HB2 ALA A 124       7.205  11.839  -9.473  1.00 94.84           H  
ATOM   1922  HB3 ALA A 124       6.382  12.944 -10.595  1.00 94.84           H  
ATOM   1923  O   ALA A 124       5.042  10.574 -12.339  1.00 94.84           O  
ATOM   1924  N   TYR A 125       6.511   9.435 -11.088  1.00 95.71           N  
ATOM   1925  H   TYR A 125       6.972   9.346 -10.194  1.00 95.71           H  
ATOM   1926  CA  TYR A 125       6.882   8.528 -12.170  1.00 95.71           C  
ATOM   1927  HA  TYR A 125       7.204   9.126 -13.023  1.00 95.71           H  
ATOM   1928  C   TYR A 125       5.695   7.681 -12.645  1.00 95.71           C  
ATOM   1929  CB  TYR A 125       8.057   7.649 -11.734  1.00 95.71           C  
ATOM   1930  HB2 TYR A 125       8.930   8.283 -11.575  1.00 95.71           H  
ATOM   1931  HB3 TYR A 125       7.821   7.178 -10.780  1.00 95.71           H  
ATOM   1932  O   TYR A 125       5.501   7.562 -13.852  1.00 95.71           O  
ATOM   1933  CG  TYR A 125       8.411   6.568 -12.738  1.00 95.71           C  
ATOM   1934  CD1 TYR A 125       7.947   5.262 -12.533  1.00 95.71           C  
ATOM   1935  HD1 TYR A 125       7.289   5.076 -11.697  1.00 95.71           H  
ATOM   1936  CD2 TYR A 125       9.168   6.865 -13.885  1.00 95.71           C  
ATOM   1937  HD2 TYR A 125       9.496   7.880 -14.055  1.00 95.71           H  
ATOM   1938  CE1 TYR A 125       8.312   4.226 -13.410  1.00 95.71           C  
ATOM   1939  HE1 TYR A 125       7.981   3.216 -13.219  1.00 95.71           H  
ATOM   1940  CE2 TYR A 125       9.493   5.845 -14.803  1.00 95.71           C  
ATOM   1941  HE2 TYR A 125      10.068   6.087 -15.684  1.00 95.71           H  
ATOM   1942  OH  TYR A 125       9.390   3.528 -15.435  1.00 95.71           O  
ATOM   1943  HH  TYR A 125       9.764   3.910 -16.232  1.00 95.71           H  
ATOM   1944  CZ  TYR A 125       9.083   4.516 -14.552  1.00 95.71           C  
ATOM   1945  N   ILE A 126       4.896   7.115 -11.731  1.00 96.67           N  
ATOM   1946  H   ILE A 126       5.096   7.287 -10.756  1.00 96.67           H  
ATOM   1947  CA  ILE A 126       3.723   6.296 -12.078  1.00 96.67           C  
ATOM   1948  HA  ILE A 126       4.024   5.580 -12.843  1.00 96.67           H  
ATOM   1949  C   ILE A 126       2.614   7.121 -12.733  1.00 96.67           C  
ATOM   1950  CB  ILE A 126       3.215   5.518 -10.840  1.00 96.67           C  
ATOM   1951  HB  ILE A 126       3.100   6.219 -10.014  1.00 96.67           H  
ATOM   1952  O   ILE A 126       2.028   6.650 -13.707  1.00 96.67           O  
ATOM   1953  CG1 ILE A 126       4.219   4.428 -10.399  1.00 96.67           C  
ATOM   1954 HG12 ILE A 126       5.127   4.889 -10.011  1.00 96.67           H  
ATOM   1955 HG13 ILE A 126       3.776   3.853  -9.585  1.00 96.67           H  
ATOM   1956  CG2 ILE A 126       1.839   4.860 -11.074  1.00 96.67           C  
ATOM   1957 HG21 ILE A 126       1.572   4.229 -10.226  1.00 96.67           H  
ATOM   1958 HG22 ILE A 126       1.076   5.632 -11.166  1.00 96.67           H  
ATOM   1959 HG23 ILE A 126       1.847   4.267 -11.989  1.00 96.67           H  
ATOM   1960  CD1 ILE A 126       4.639   3.452 -11.501  1.00 96.67           C  
ATOM   1961 HD11 ILE A 126       5.129   2.589 -11.051  1.00 96.67           H  
ATOM   1962 HD12 ILE A 126       3.769   3.115 -12.065  1.00 96.67           H  
ATOM   1963 HD13 ILE A 126       5.336   3.931 -12.189  1.00 96.67           H  
ATOM   1964  N   LEU A 127       2.355   8.336 -12.248  1.00 95.84           N  
ATOM   1965  H   LEU A 127       2.869   8.655 -11.439  1.00 95.84           H  
ATOM   1966  CA  LEU A 127       1.381   9.260 -12.838  1.00 95.84           C  
ATOM   1967  HA  LEU A 127       0.404   8.779 -12.884  1.00 95.84           H  
ATOM   1968  C   LEU A 127       1.741   9.635 -14.283  1.00 95.84           C  
ATOM   1969  CB  LEU A 127       1.287  10.512 -11.952  1.00 95.84           C  
ATOM   1970  HB2 LEU A 127       2.294  10.874 -11.744  1.00 95.84           H  
ATOM   1971  HB3 LEU A 127       0.772  11.295 -12.509  1.00 95.84           H  
ATOM   1972  O   LEU A 127       0.858   9.781 -15.117  1.00 95.84           O  
ATOM   1973  CG  LEU A 127       0.536  10.290 -10.627  1.00 95.84           C  
ATOM   1974  HG  LEU A 127       0.954   9.431 -10.101  1.00 95.84           H  
ATOM   1975  CD1 LEU A 127       0.709  11.514  -9.732  1.00 95.84           C  
ATOM   1976 HD11 LEU A 127       1.768  11.716  -9.574  1.00 95.84           H  
ATOM   1977 HD12 LEU A 127       0.241  11.339  -8.763  1.00 95.84           H  
ATOM   1978 HD13 LEU A 127       0.255  12.387 -10.203  1.00 95.84           H  
ATOM   1979  CD2 LEU A 127      -0.953  10.024 -10.862  1.00 95.84           C  
ATOM   1980 HD21 LEU A 127      -1.101   9.001 -11.209  1.00 95.84           H  
ATOM   1981 HD22 LEU A 127      -1.339  10.713 -11.612  1.00 95.84           H  
ATOM   1982 HD23 LEU A 127      -1.516  10.181  -9.942  1.00 95.84           H  
ATOM   1983  N   GLY A 128       3.032   9.657 -14.628  1.00 93.07           N  
ATOM   1984  H   GLY A 128       3.715   9.590 -13.887  1.00 93.07           H  
ATOM   1985  CA  GLY A 128       3.502   9.898 -15.995  1.00 93.07           C  
ATOM   1986  HA2 GLY A 128       3.018  10.801 -16.366  1.00 93.07           H  
ATOM   1987  HA3 GLY A 128       4.577  10.077 -15.961  1.00 93.07           H  
ATOM   1988  C   GLY A 128       3.231   8.773 -17.012  1.00 93.07           C  
ATOM   1989  O   GLY A 128       3.794   8.820 -18.114  1.00 93.07           O  
ATOM   1990  N   PHE A 129       2.442   7.748 -16.668  1.00 94.61           N  
ATOM   1991  H   PHE A 129       1.971   7.810 -15.777  1.00 94.61           H  
ATOM   1992  CA  PHE A 129       2.053   6.647 -17.555  1.00 94.61           C  
ATOM   1993  HA  PHE A 129       2.548   6.778 -18.517  1.00 94.61           H  
ATOM   1994  C   PHE A 129       0.548   6.619 -17.821  1.00 94.61           C  
ATOM   1995  CB  PHE A 129       2.486   5.288 -16.986  1.00 94.61           C  
ATOM   1996  HB2 PHE A 129       2.160   5.210 -15.949  1.00 94.61           H  
ATOM   1997  HB3 PHE A 129       1.981   4.497 -17.541  1.00 94.61           H  
ATOM   1998  O   PHE A 129      -0.277   6.892 -16.958  1.00 94.61           O  
ATOM   1999  CG  PHE A 129       3.971   5.033 -17.057  1.00 94.61           C  
ATOM   2000  CD1 PHE A 129       4.541   4.407 -18.176  1.00 94.61           C  
ATOM   2001  HD1 PHE A 129       3.909   4.069 -18.984  1.00 94.61           H  
ATOM   2002  CD2 PHE A 129       4.789   5.452 -16.004  1.00 94.61           C  
ATOM   2003  HD2 PHE A 129       4.339   5.935 -15.149  1.00 94.61           H  
ATOM   2004  CE1 PHE A 129       5.930   4.224 -18.255  1.00 94.61           C  
ATOM   2005  HE1 PHE A 129       6.354   3.748 -19.126  1.00 94.61           H  
ATOM   2006  CE2 PHE A 129       6.179   5.291 -16.084  1.00 94.61           C  
ATOM   2007  HE2 PHE A 129       6.790   5.672 -15.279  1.00 94.61           H  
ATOM   2008  CZ  PHE A 129       6.754   4.681 -17.213  1.00 94.61           C  
ATOM   2009  HZ  PHE A 129       7.826   4.574 -17.287  1.00 94.61           H  
ATOM   2010  N   ALA A 130       0.179   6.148 -19.013  1.00 93.08           N  
ATOM   2011  H   ALA A 130       0.889   5.944 -19.701  1.00 93.08           H  
ATOM   2012  CA  ALA A 130      -1.211   5.857 -19.328  1.00 93.08           C  
ATOM   2013  HA  ALA A 130      -1.788   6.769 -19.173  1.00 93.08           H  
ATOM   2014  C   ALA A 130      -1.772   4.761 -18.397  1.00 93.08           C  
ATOM   2015  CB  ALA A 130      -1.304   5.470 -20.810  1.00 93.08           C  
ATOM   2016  HB1 ALA A 130      -0.856   6.251 -21.424  1.00 93.08           H  
ATOM   2017  HB2 ALA A 130      -2.350   5.370 -21.101  1.00 93.08           H  
ATOM   2018  HB3 ALA A 130      -0.781   4.530 -20.983  1.00 93.08           H  
ATOM   2019  O   ALA A 130      -1.160   3.710 -18.199  1.00 93.08           O  
ATOM   2020  N   ILE A 131      -2.991   4.953 -17.893  1.00 94.54           N  
ATOM   2021  H   ILE A 131      -3.397   5.870 -18.006  1.00 94.54           H  
ATOM   2022  CA  ILE A 131      -3.660   4.008 -16.982  1.00 94.54           C  
ATOM   2023  HA  ILE A 131      -3.113   4.024 -16.040  1.00 94.54           H  
ATOM   2024  C   ILE A 131      -3.625   2.536 -17.470  1.00 94.54           C  
ATOM   2025  CB  ILE A 131      -5.096   4.509 -16.689  1.00 94.54           C  
ATOM   2026  HB  ILE A 131      -5.607   4.682 -17.636  1.00 94.54           H  
ATOM   2027  O   ILE A 131      -3.392   1.651 -16.640  1.00 94.54           O  
ATOM   2028  CG1 ILE A 131      -5.049   5.850 -15.917  1.00 94.54           C  
ATOM   2029 HG12 ILE A 131      -4.546   5.703 -14.962  1.00 94.54           H  
ATOM   2030 HG13 ILE A 131      -4.470   6.576 -16.486  1.00 94.54           H  
ATOM   2031  CG2 ILE A 131      -5.908   3.467 -15.905  1.00 94.54           C  
ATOM   2032 HG21 ILE A 131      -5.992   2.545 -16.480  1.00 94.54           H  
ATOM   2033 HG22 ILE A 131      -5.429   3.270 -14.946  1.00 94.54           H  
ATOM   2034 HG23 ILE A 131      -6.921   3.833 -15.734  1.00 94.54           H  
ATOM   2035  CD1 ILE A 131      -6.423   6.481 -15.654  1.00 94.54           C  
ATOM   2036 HD11 ILE A 131      -6.976   5.905 -14.911  1.00 94.54           H  
ATOM   2037 HD12 ILE A 131      -6.282   7.488 -15.262  1.00 94.54           H  
ATOM   2038 HD13 ILE A 131      -6.994   6.540 -16.581  1.00 94.54           H  
ATOM   2039  N   PRO A 132      -3.807   2.205 -18.772  1.00 95.34           N  
ATOM   2040  CA  PRO A 132      -3.786   0.815 -19.230  1.00 95.34           C  
ATOM   2041  HA  PRO A 132      -4.631   0.299 -18.772  1.00 95.34           H  
ATOM   2042  C   PRO A 132      -2.508   0.039 -18.881  1.00 95.34           C  
ATOM   2043  CB  PRO A 132      -4.008   0.871 -20.745  1.00 95.34           C  
ATOM   2044  HB2 PRO A 132      -4.546  -0.006 -21.107  1.00 95.34           H  
ATOM   2045  HB3 PRO A 132      -3.056   0.972 -21.266  1.00 95.34           H  
ATOM   2046  O   PRO A 132      -2.619  -1.103 -18.425  1.00 95.34           O  
ATOM   2047  CG  PRO A 132      -4.822   2.148 -20.926  1.00 95.34           C  
ATOM   2048  HG2 PRO A 132      -5.869   1.959 -20.689  1.00 95.34           H  
ATOM   2049  HG3 PRO A 132      -4.718   2.557 -21.931  1.00 95.34           H  
ATOM   2050  CD  PRO A 132      -4.212   3.070 -19.875  1.00 95.34           C  
ATOM   2051  HD2 PRO A 132      -3.327   3.545 -20.299  1.00 95.34           H  
ATOM   2052  HD3 PRO A 132      -4.938   3.823 -19.569  1.00 95.34           H  
ATOM   2053  N   ILE A 133      -1.314   0.630 -19.036  1.00 95.84           N  
ATOM   2054  H   ILE A 133      -1.274   1.591 -19.343  1.00 95.84           H  
ATOM   2055  CA  ILE A 133      -0.057  -0.065 -18.704  1.00 95.84           C  
ATOM   2056  HA  ILE A 133      -0.113  -1.057 -19.152  1.00 95.84           H  
ATOM   2057  C   ILE A 133       0.075  -0.281 -17.196  1.00 95.84           C  
ATOM   2058  CB  ILE A 133       1.188   0.625 -19.311  1.00 95.84           C  
ATOM   2059  HB  ILE A 133       1.007   0.710 -20.383  1.00 95.84           H  
ATOM   2060  O   ILE A 133       0.496  -1.357 -16.770  1.00 95.84           O  
ATOM   2061  CG1 ILE A 133       2.437  -0.262 -19.116  1.00 95.84           C  
ATOM   2062 HG12 ILE A 133       2.203  -1.271 -19.454  1.00 95.84           H  
ATOM   2063 HG13 ILE A 133       2.696  -0.312 -18.058  1.00 95.84           H  
ATOM   2064  CG2 ILE A 133       1.442   2.050 -18.810  1.00 95.84           C  
ATOM   2065 HG21 ILE A 133       2.380   2.436 -19.210  1.00 95.84           H  
ATOM   2066 HG22 ILE A 133       0.669   2.707 -19.210  1.00 95.84           H  
ATOM   2067 HG23 ILE A 133       1.480   2.101 -17.722  1.00 95.84           H  
ATOM   2068  CD1 ILE A 133       3.672   0.214 -19.890  1.00 95.84           C  
ATOM   2069 HD11 ILE A 133       4.419  -0.580 -19.876  1.00 95.84           H  
ATOM   2070 HD12 ILE A 133       4.107   1.099 -19.425  1.00 95.84           H  
ATOM   2071 HD13 ILE A 133       3.409   0.435 -20.925  1.00 95.84           H  
ATOM   2072  N   ILE A 134      -0.365   0.690 -16.390  1.00 96.27           N  
ATOM   2073  H   ILE A 134      -0.716   1.537 -16.813  1.00 96.27           H  
ATOM   2074  CA  ILE A 134      -0.342   0.604 -14.927  1.00 96.27           C  
ATOM   2075  HA  ILE A 134       0.679   0.393 -14.609  1.00 96.27           H  
ATOM   2076  C   ILE A 134      -1.228  -0.555 -14.465  1.00 96.27           C  
ATOM   2077  CB  ILE A 134      -0.784   1.941 -14.286  1.00 96.27           C  
ATOM   2078  HB  ILE A 134      -1.807   2.151 -14.596  1.00 96.27           H  
ATOM   2079  O   ILE A 134      -0.784  -1.404 -13.696  1.00 96.27           O  
ATOM   2080  CG1 ILE A 134       0.112   3.108 -14.765  1.00 96.27           C  
ATOM   2081 HG12 ILE A 134       0.124   3.140 -15.854  1.00 96.27           H  
ATOM   2082 HG13 ILE A 134       1.135   2.960 -14.420  1.00 96.27           H  
ATOM   2083  CG2 ILE A 134      -0.768   1.834 -12.749  1.00 96.27           C  
ATOM   2084 HG21 ILE A 134      -1.131   2.762 -12.306  1.00 96.27           H  
ATOM   2085 HG22 ILE A 134       0.246   1.652 -12.393  1.00 96.27           H  
ATOM   2086 HG23 ILE A 134      -1.425   1.036 -12.402  1.00 96.27           H  
ATOM   2087  CD1 ILE A 134      -0.384   4.479 -14.298  1.00 96.27           C  
ATOM   2088 HD11 ILE A 134      -1.456   4.576 -14.470  1.00 96.27           H  
ATOM   2089 HD12 ILE A 134       0.126   5.262 -14.858  1.00 96.27           H  
ATOM   2090 HD13 ILE A 134      -0.167   4.618 -13.239  1.00 96.27           H  
ATOM   2091  N   LEU A 135      -2.458  -0.649 -14.980  1.00 95.24           N  
ATOM   2092  H   LEU A 135      -2.762   0.083 -15.606  1.00 95.24           H  
ATOM   2093  CA  LEU A 135      -3.407  -1.696 -14.589  1.00 95.24           C  
ATOM   2094  HA  LEU A 135      -3.437  -1.746 -13.500  1.00 95.24           H  
ATOM   2095  C   LEU A 135      -2.986  -3.089 -15.073  1.00 95.24           C  
ATOM   2096  CB  LEU A 135      -4.808  -1.339 -15.105  1.00 95.24           C  
ATOM   2097  HB2 LEU A 135      -5.482  -2.164 -14.875  1.00 95.24           H  
ATOM   2098  HB3 LEU A 135      -4.758  -1.234 -16.189  1.00 95.24           H  
ATOM   2099  O   LEU A 135      -3.131  -4.063 -14.332  1.00 95.24           O  
ATOM   2100  CG  LEU A 135      -5.391  -0.047 -14.505  1.00 95.24           C  
ATOM   2101  HG  LEU A 135      -4.736   0.797 -14.721  1.00 95.24           H  
ATOM   2102  CD1 LEU A 135      -6.747   0.211 -15.149  1.00 95.24           C  
ATOM   2103 HD11 LEU A 135      -7.093   1.201 -14.849  1.00 95.24           H  
ATOM   2104 HD12 LEU A 135      -6.656   0.184 -16.235  1.00 95.24           H  
ATOM   2105 HD13 LEU A 135      -7.457  -0.538 -14.798  1.00 95.24           H  
ATOM   2106  CD2 LEU A 135      -5.592  -0.123 -12.991  1.00 95.24           C  
ATOM   2107 HD21 LEU A 135      -6.070   0.791 -12.638  1.00 95.24           H  
ATOM   2108 HD22 LEU A 135      -6.210  -0.980 -12.722  1.00 95.24           H  
ATOM   2109 HD23 LEU A 135      -4.628  -0.196 -12.487  1.00 95.24           H  
ATOM   2110  N   LYS A 136      -2.425  -3.204 -16.285  1.00 94.42           N  
ATOM   2111  H   LYS A 136      -2.345  -2.374 -16.855  1.00 94.42           H  
ATOM   2112  CA  LYS A 136      -1.878  -4.474 -16.794  1.00 94.42           C  
ATOM   2113  HA  LYS A 136      -2.630  -5.257 -16.689  1.00 94.42           H  
ATOM   2114  C   LYS A 136      -0.671  -4.928 -15.972  1.00 94.42           C  
ATOM   2115  CB  LYS A 136      -1.504  -4.337 -18.279  1.00 94.42           C  
ATOM   2116  HB2 LYS A 136      -0.908  -3.434 -18.414  1.00 94.42           H  
ATOM   2117  HB3 LYS A 136      -0.892  -5.191 -18.569  1.00 94.42           H  
ATOM   2118  O   LYS A 136      -0.603  -6.097 -15.588  1.00 94.42           O  
ATOM   2119  CG  LYS A 136      -2.731  -4.291 -19.205  1.00 94.42           C  
ATOM   2120  HG2 LYS A 136      -3.257  -5.244 -19.155  1.00 94.42           H  
ATOM   2121  HG3 LYS A 136      -3.412  -3.502 -18.884  1.00 94.42           H  
ATOM   2122  CD  LYS A 136      -2.291  -4.025 -20.652  1.00 94.42           C  
ATOM   2123  HD2 LYS A 136      -1.711  -3.103 -20.677  1.00 94.42           H  
ATOM   2124  HD3 LYS A 136      -1.658  -4.842 -20.997  1.00 94.42           H  
ATOM   2125  CE  LYS A 136      -3.496  -3.872 -21.590  1.00 94.42           C  
ATOM   2126  HE2 LYS A 136      -4.101  -3.040 -21.228  1.00 94.42           H  
ATOM   2127  HE3 LYS A 136      -4.098  -4.780 -21.555  1.00 94.42           H  
ATOM   2128  NZ  LYS A 136      -3.058  -3.597 -22.981  1.00 94.42           N  
ATOM   2129  HZ1 LYS A 136      -2.522  -4.357 -23.374  1.00 94.42           H  
ATOM   2130  HZ2 LYS A 136      -3.811  -3.336 -23.602  1.00 94.42           H  
ATOM   2131  HZ3 LYS A 136      -2.392  -2.838 -22.989  1.00 94.42           H  
ATOM   2132  N   ALA A 137       0.248  -4.017 -15.649  1.00 94.50           N  
ATOM   2133  H   ALA A 137       0.154  -3.075 -16.003  1.00 94.50           H  
ATOM   2134  CA  ALA A 137       1.371  -4.306 -14.762  1.00 94.50           C  
ATOM   2135  HA  ALA A 137       1.920  -5.162 -15.154  1.00 94.50           H  
ATOM   2136  C   ALA A 137       0.888  -4.672 -13.350  1.00 94.50           C  
ATOM   2137  CB  ALA A 137       2.317  -3.104 -14.751  1.00 94.50           C  
ATOM   2138  HB1 ALA A 137       3.161  -3.303 -14.091  1.00 94.50           H  
ATOM   2139  HB2 ALA A 137       2.691  -2.928 -15.760  1.00 94.50           H  
ATOM   2140  HB3 ALA A 137       1.792  -2.213 -14.406  1.00 94.50           H  
ATOM   2141  O   ALA A 137       1.405  -5.615 -12.753  1.00 94.50           O  
ATOM   2142  N   LEU A 138      -0.153  -4.005 -12.841  1.00 94.40           N  
ATOM   2143  H   LEU A 138      -0.496  -3.198 -13.341  1.00 94.40           H  
ATOM   2144  CA  LEU A 138      -0.734  -4.297 -11.531  1.00 94.40           C  
ATOM   2145  HA  LEU A 138       0.067  -4.268 -10.793  1.00 94.40           H  
ATOM   2146  C   LEU A 138      -1.297  -5.712 -11.492  1.00 94.40           C  
ATOM   2147  CB  LEU A 138      -1.777  -3.221 -11.174  1.00 94.40           C  
ATOM   2148  HB2 LEU A 138      -1.299  -2.242 -11.209  1.00 94.40           H  
ATOM   2149  HB3 LEU A 138      -2.569  -3.234 -11.923  1.00 94.40           H  
ATOM   2150  O   LEU A 138      -0.916  -6.477 -10.613  1.00 94.40           O  
ATOM   2151  CG  LEU A 138      -2.422  -3.397  -9.789  1.00 94.40           C  
ATOM   2152  HG  LEU A 138      -2.950  -4.351  -9.755  1.00 94.40           H  
ATOM   2153  CD1 LEU A 138      -1.382  -3.366  -8.672  1.00 94.40           C  
ATOM   2154 HD11 LEU A 138      -0.748  -4.249  -8.753  1.00 94.40           H  
ATOM   2155 HD12 LEU A 138      -0.780  -2.460  -8.749  1.00 94.40           H  
ATOM   2156 HD13 LEU A 138      -1.885  -3.384  -7.705  1.00 94.40           H  
ATOM   2157  CD2 LEU A 138      -3.433  -2.281  -9.554  1.00 94.40           C  
ATOM   2158 HD21 LEU A 138      -3.949  -2.445  -8.608  1.00 94.40           H  
ATOM   2159 HD22 LEU A 138      -2.933  -1.313  -9.521  1.00 94.40           H  
ATOM   2160 HD23 LEU A 138      -4.169  -2.275 -10.358  1.00 94.40           H  
ATOM   2161  N   TYR A 139      -2.100  -6.092 -12.487  1.00 91.07           N  
ATOM   2162  H   TYR A 139      -2.370  -5.400 -13.171  1.00 91.07           H  
ATOM   2163  CA  TYR A 139      -2.612  -7.455 -12.640  1.00 91.07           C  
ATOM   2164  HA  TYR A 139      -3.216  -7.708 -11.769  1.00 91.07           H  
ATOM   2165  C   TYR A 139      -1.484  -8.498 -12.742  1.00 91.07           C  
ATOM   2166  CB  TYR A 139      -3.507  -7.486 -13.885  1.00 91.07           C  
ATOM   2167  HB2 TYR A 139      -4.319  -6.771 -13.754  1.00 91.07           H  
ATOM   2168  HB3 TYR A 139      -2.932  -7.171 -14.755  1.00 91.07           H  
ATOM   2169  O   TYR A 139      -1.537  -9.556 -12.106  1.00 91.07           O  
ATOM   2170  CG  TYR A 139      -4.104  -8.848 -14.156  1.00 91.07           C  
ATOM   2171  CD1 TYR A 139      -3.487  -9.721 -15.071  1.00 91.07           C  
ATOM   2172  HD1 TYR A 139      -2.601  -9.406 -15.603  1.00 91.07           H  
ATOM   2173  CD2 TYR A 139      -5.262  -9.249 -13.466  1.00 91.07           C  
ATOM   2174  HD2 TYR A 139      -5.733  -8.579 -12.762  1.00 91.07           H  
ATOM   2175  CE1 TYR A 139      -4.029 -11.000 -15.292  1.00 91.07           C  
ATOM   2176  HE1 TYR A 139      -3.569 -11.671 -16.002  1.00 91.07           H  
ATOM   2177  CE2 TYR A 139      -5.812 -10.525 -13.688  1.00 91.07           C  
ATOM   2178  HE2 TYR A 139      -6.703 -10.824 -13.156  1.00 91.07           H  
ATOM   2179  OH  TYR A 139      -5.697 -12.648 -14.815  1.00 91.07           O  
ATOM   2180  HH  TYR A 139      -6.518 -12.779 -14.336  1.00 91.07           H  
ATOM   2181  CZ  TYR A 139      -5.191 -11.405 -14.601  1.00 91.07           C  
ATOM   2182  N   MET A 140      -0.420  -8.195 -13.493  1.00 90.78           N  
ATOM   2183  H   MET A 140      -0.428  -7.330 -14.014  1.00 90.78           H  
ATOM   2184  CA  MET A 140       0.747  -9.076 -13.604  1.00 90.78           C  
ATOM   2185  HA  MET A 140       0.400 -10.070 -13.887  1.00 90.78           H  
ATOM   2186  C   MET A 140       1.490  -9.244 -12.275  1.00 90.78           C  
ATOM   2187  CB  MET A 140       1.709  -8.562 -14.685  1.00 90.78           C  
ATOM   2188  HB2 MET A 140       1.832  -7.483 -14.587  1.00 90.78           H  
ATOM   2189  HB3 MET A 140       2.690  -9.015 -14.543  1.00 90.78           H  
ATOM   2190  O   MET A 140       1.933 -10.349 -11.979  1.00 90.78           O  
ATOM   2191  CG  MET A 140       1.221  -8.886 -16.102  1.00 90.78           C  
ATOM   2192  HG2 MET A 140       0.256  -8.403 -16.257  1.00 90.78           H  
ATOM   2193  HG3 MET A 140       1.923  -8.450 -16.813  1.00 90.78           H  
ATOM   2194  SD  MET A 140       1.033 -10.653 -16.498  1.00 90.78           S  
ATOM   2195  CE  MET A 140       2.719 -11.261 -16.216  1.00 90.78           C  
ATOM   2196  HE1 MET A 140       2.969 -11.193 -15.157  1.00 90.78           H  
ATOM   2197  HE2 MET A 140       3.426 -10.668 -16.797  1.00 90.78           H  
ATOM   2198  HE3 MET A 140       2.789 -12.303 -16.529  1.00 90.78           H  
ATOM   2199  N   LEU A 141       1.611  -8.186 -11.469  1.00 90.61           N  
ATOM   2200  H   LEU A 141       1.238  -7.306 -11.797  1.00 90.61           H  
ATOM   2201  CA  LEU A 141       2.380  -8.171 -10.217  1.00 90.61           C  
ATOM   2202  HA  LEU A 141       3.157  -8.933 -10.277  1.00 90.61           H  
ATOM   2203  C   LEU A 141       1.563  -8.526  -8.970  1.00 90.61           C  
ATOM   2204  CB  LEU A 141       3.046  -6.793 -10.060  1.00 90.61           C  
ATOM   2205  HB2 LEU A 141       2.271  -6.027 -10.092  1.00 90.61           H  
ATOM   2206  HB3 LEU A 141       3.529  -6.737  -9.084  1.00 90.61           H  
ATOM   2207  O   LEU A 141       2.153  -8.775  -7.914  1.00 90.61           O  
ATOM   2208  CG  LEU A 141       4.097  -6.489 -11.140  1.00 90.61           C  
ATOM   2209  HG  LEU A 141       3.662  -6.600 -12.134  1.00 90.61           H  
ATOM   2210  CD1 LEU A 141       4.590  -5.055 -10.991  1.00 90.61           C  
ATOM   2211 HD11 LEU A 141       3.760  -4.377 -11.191  1.00 90.61           H  
ATOM   2212 HD12 LEU A 141       4.984  -4.876  -9.990  1.00 90.61           H  
ATOM   2213 HD13 LEU A 141       5.361  -4.856 -11.734  1.00 90.61           H  
ATOM   2214  CD2 LEU A 141       5.300  -7.423 -11.055  1.00 90.61           C  
ATOM   2215 HD21 LEU A 141       5.791  -7.325 -10.086  1.00 90.61           H  
ATOM   2216 HD22 LEU A 141       5.001  -8.458 -11.219  1.00 90.61           H  
ATOM   2217 HD23 LEU A 141       5.989  -7.154 -11.856  1.00 90.61           H  
ATOM   2218  N   SER A 142       0.235  -8.556  -9.074  1.00 87.69           N  
ATOM   2219  H   SER A 142      -0.180  -8.197  -9.922  1.00 87.69           H  
ATOM   2220  CA  SER A 142      -0.681  -8.949  -8.003  1.00 87.69           C  
ATOM   2221  HA  SER A 142      -0.129  -9.003  -7.064  1.00 87.69           H  
ATOM   2222  C   SER A 142      -1.260 -10.344  -8.250  1.00 87.69           C  
ATOM   2223  CB  SER A 142      -1.760  -7.872  -7.816  1.00 87.69           C  
ATOM   2224  HB2 SER A 142      -1.280  -6.895  -7.768  1.00 87.69           H  
ATOM   2225  HB3 SER A 142      -2.283  -8.045  -6.875  1.00 87.69           H  
ATOM   2226  O   SER A 142      -1.043 -11.245  -7.438  1.00 87.69           O  
ATOM   2227  OG  SER A 142      -2.700  -7.867  -8.867  1.00 87.69           O  
ATOM   2228  HG  SER A 142      -3.258  -7.091  -8.785  1.00 87.69           H  
ATOM   2229  N   THR A 143      -1.929 -10.556  -9.388  1.00 72.31           N  
ATOM   2230  H   THR A 143      -2.117  -9.749  -9.966  1.00 72.31           H  
ATOM   2231  CA  THR A 143      -2.693 -11.774  -9.684  1.00 72.31           C  
ATOM   2232  HA  THR A 143      -3.093 -12.137  -8.737  1.00 72.31           H  
ATOM   2233  C   THR A 143      -1.821 -12.895 -10.234  1.00 72.31           C  
ATOM   2234  CB  THR A 143      -3.896 -11.481 -10.598  1.00 72.31           C  
ATOM   2235  HB  THR A 143      -3.539 -11.227 -11.596  1.00 72.31           H  
ATOM   2236  O   THR A 143      -1.860 -14.010  -9.718  1.00 72.31           O  
ATOM   2237  CG2 THR A 143      -4.858 -12.664 -10.692  1.00 72.31           C  
ATOM   2238 HG21 THR A 143      -4.363 -13.513 -11.163  1.00 72.31           H  
ATOM   2239 HG22 THR A 143      -5.719 -12.385 -11.300  1.00 72.31           H  
ATOM   2240 HG23 THR A 143      -5.203 -12.954  -9.700  1.00 72.31           H  
ATOM   2241  OG1 THR A 143      -4.638 -10.393 -10.094  1.00 72.31           O  
ATOM   2242  HG1 THR A 143      -5.328 -10.719  -9.512  1.00 72.31           H  
ATOM   2243  N   ARG A 144      -0.964 -12.601 -11.220  1.00 68.45           N  
ATOM   2244  H   ARG A 144      -0.989 -11.662 -11.592  1.00 68.45           H  
ATOM   2245  CA  ARG A 144       0.029 -13.563 -11.755  1.00 68.45           C  
ATOM   2246  HA  ARG A 144      -0.332 -14.576 -11.578  1.00 68.45           H  
ATOM   2247  C   ARG A 144       1.388 -13.498 -11.037  1.00 68.45           C  
ATOM   2248  CB  ARG A 144       0.164 -13.377 -13.277  1.00 68.45           C  
ATOM   2249  HB2 ARG A 144       0.948 -14.042 -13.639  1.00 68.45           H  
ATOM   2250  HB3 ARG A 144       0.460 -12.351 -13.496  1.00 68.45           H  
ATOM   2251  O   ARG A 144       2.308 -14.255 -11.352  1.00 68.45           O  
ATOM   2252  CG  ARG A 144      -1.140 -13.711 -14.023  1.00 68.45           C  
ATOM   2253  HG2 ARG A 144      -1.466 -14.712 -13.741  1.00 68.45           H  
ATOM   2254  HG3 ARG A 144      -1.917 -12.995 -13.757  1.00 68.45           H  
ATOM   2255  CD  ARG A 144      -0.911 -13.669 -15.538  1.00 68.45           C  
ATOM   2256  HD2 ARG A 144      -0.068 -14.315 -15.781  1.00 68.45           H  
ATOM   2257  HD3 ARG A 144      -0.668 -12.645 -15.822  1.00 68.45           H  
ATOM   2258  NE  ARG A 144      -2.100 -14.108 -16.293  1.00 68.45           N  
ATOM   2259  HE  ARG A 144      -2.957 -14.229 -15.771  1.00 68.45           H  
ATOM   2260  NH1 ARG A 144      -1.104 -14.217 -18.362  1.00 68.45           N  
ATOM   2261 HH11 ARG A 144      -1.159 -14.425 -19.349  1.00 68.45           H  
ATOM   2262 HH12 ARG A 144      -0.239 -13.883 -17.961  1.00 68.45           H  
ATOM   2263  NH2 ARG A 144      -3.256 -14.762 -18.144  1.00 68.45           N  
ATOM   2264 HH21 ARG A 144      -3.287 -14.975 -19.131  1.00 68.45           H  
ATOM   2265 HH22 ARG A 144      -4.092 -14.878 -17.589  1.00 68.45           H  
ATOM   2266  CZ  ARG A 144      -2.147 -14.361 -17.590  1.00 68.45           C  
ATOM   2267  N   GLY A 145       1.508 -12.604 -10.052  1.00 68.08           N  
ATOM   2268  H   GLY A 145       0.682 -12.056  -9.858  1.00 68.08           H  
ATOM   2269  CA  GLY A 145       2.781 -12.055  -9.583  1.00 68.08           C  
ATOM   2270  HA2 GLY A 145       2.574 -11.321  -8.804  1.00 68.08           H  
ATOM   2271  HA3 GLY A 145       3.278 -11.541 -10.406  1.00 68.08           H  
ATOM   2272  C   GLY A 145       3.777 -13.058  -9.021  1.00 68.08           C  
ATOM   2273  O   GLY A 145       4.965 -12.906  -9.269  1.00 68.08           O  
ATOM   2274  N   ARG A 146       3.347 -14.103  -8.301  1.00 71.44           N  
ATOM   2275  H   ARG A 146       2.353 -14.229  -8.176  1.00 71.44           H  
ATOM   2276  CA  ARG A 146       4.314 -15.037  -7.688  1.00 71.44           C  
ATOM   2277  HA  ARG A 146       5.009 -14.468  -7.070  1.00 71.44           H  
ATOM   2278  C   ARG A 146       5.199 -15.723  -8.724  1.00 71.44           C  
ATOM   2279  CB  ARG A 146       3.626 -16.094  -6.818  1.00 71.44           C  
ATOM   2280  HB2 ARG A 146       4.358 -16.865  -6.577  1.00 71.44           H  
ATOM   2281  HB3 ARG A 146       2.811 -16.560  -7.373  1.00 71.44           H  
ATOM   2282  O   ARG A 146       6.392 -15.864  -8.479  1.00 71.44           O  
ATOM   2283  CG  ARG A 146       3.101 -15.509  -5.504  1.00 71.44           C  
ATOM   2284  HG2 ARG A 146       3.886 -14.935  -5.012  1.00 71.44           H  
ATOM   2285  HG3 ARG A 146       2.255 -14.855  -5.715  1.00 71.44           H  
ATOM   2286  CD  ARG A 146       2.661 -16.649  -4.579  1.00 71.44           C  
ATOM   2287  HD2 ARG A 146       1.995 -17.314  -5.128  1.00 71.44           H  
ATOM   2288  HD3 ARG A 146       3.547 -17.209  -4.278  1.00 71.44           H  
ATOM   2289  NE  ARG A 146       1.952 -16.136  -3.393  1.00 71.44           N  
ATOM   2290  HE  ARG A 146       1.570 -15.204  -3.460  1.00 71.44           H  
ATOM   2291  NH1 ARG A 146       2.158 -18.008  -2.074  1.00 71.44           N  
ATOM   2292 HH11 ARG A 146       1.945 -18.503  -1.220  1.00 71.44           H  
ATOM   2293 HH12 ARG A 146       2.665 -18.475  -2.812  1.00 71.44           H  
ATOM   2294  NH2 ARG A 146       1.008 -16.249  -1.327  1.00 71.44           N  
ATOM   2295 HH21 ARG A 146       0.617 -15.325  -1.447  1.00 71.44           H  
ATOM   2296 HH22 ARG A 146       0.812 -16.759  -0.478  1.00 71.44           H  
ATOM   2297  CZ  ARG A 146       1.713 -16.799  -2.275  1.00 71.44           C  
ATOM   2298  N   GLN A 147       4.628 -16.107  -9.864  1.00 75.88           N  
ATOM   2299  H   GLN A 147       3.654 -15.892 -10.024  1.00 75.88           H  
ATOM   2300  CA  GLN A 147       5.379 -16.757 -10.931  1.00 75.88           C  
ATOM   2301  HA  GLN A 147       6.055 -17.483 -10.478  1.00 75.88           H  
ATOM   2302  C   GLN A 147       6.251 -15.734 -11.669  1.00 75.88           C  
ATOM   2303  CB  GLN A 147       4.396 -17.509 -11.843  1.00 75.88           C  
ATOM   2304  HB2 GLN A 147       3.806 -16.793 -12.416  1.00 75.88           H  
ATOM   2305  HB3 GLN A 147       3.716 -18.097 -11.227  1.00 75.88           H  
ATOM   2306  O   GLN A 147       7.461 -15.906 -11.745  1.00 75.88           O  
ATOM   2307  CG  GLN A 147       5.109 -18.463 -12.809  1.00 75.88           C  
ATOM   2308  HG2 GLN A 147       5.729 -17.879 -13.490  1.00 75.88           H  
ATOM   2309  HG3 GLN A 147       4.366 -18.984 -13.413  1.00 75.88           H  
ATOM   2310  CD  GLN A 147       5.963 -19.510 -12.096  1.00 75.88           C  
ATOM   2311  NE2 GLN A 147       7.198 -19.681 -12.491  1.00 75.88           N  
ATOM   2312 HE21 GLN A 147       7.774 -20.402 -12.083  1.00 75.88           H  
ATOM   2313 HE22 GLN A 147       7.616 -19.066 -13.175  1.00 75.88           H  
ATOM   2314  OE1 GLN A 147       5.545 -20.152 -11.139  1.00 75.88           O  
ATOM   2315  N   ALA A 148       5.674 -14.597 -12.074  1.00 78.51           N  
ATOM   2316  H   ALA A 148       4.676 -14.491 -11.958  1.00 78.51           H  
ATOM   2317  CA  ALA A 148       6.410 -13.544 -12.776  1.00 78.51           C  
ATOM   2318  HA  ALA A 148       6.822 -13.967 -13.692  1.00 78.51           H  
ATOM   2319  C   ALA A 148       7.596 -12.980 -11.963  1.00 78.51           C  
ATOM   2320  CB  ALA A 148       5.415 -12.438 -13.153  1.00 78.51           C  
ATOM   2321  HB1 ALA A 148       5.933 -11.661 -13.716  1.00 78.51           H  
ATOM   2322  HB2 ALA A 148       4.621 -12.853 -13.774  1.00 78.51           H  
ATOM   2323  HB3 ALA A 148       4.979 -12.000 -12.256  1.00 78.51           H  
ATOM   2324  O   ALA A 148       8.678 -12.780 -12.511  1.00 78.51           O  
ATOM   2325  N   VAL A 149       7.418 -12.752 -10.655  1.00 81.31           N  
ATOM   2326  H   VAL A 149       6.501 -12.917 -10.266  1.00 81.31           H  
ATOM   2327  CA  VAL A 149       8.482 -12.280  -9.749  1.00 81.31           C  
ATOM   2328  HA  VAL A 149       8.975 -11.418 -10.200  1.00 81.31           H  
ATOM   2329  C   VAL A 149       9.555 -13.352  -9.555  1.00 81.31           C  
ATOM   2330  CB  VAL A 149       7.899 -11.847  -8.385  1.00 81.31           C  
ATOM   2331  HB  VAL A 149       7.314 -12.670  -7.974  1.00 81.31           H  
ATOM   2332  O   VAL A 149      10.735 -13.019  -9.490  1.00 81.31           O  
ATOM   2333  CG1 VAL A 149       8.980 -11.480  -7.357  1.00 81.31           C  
ATOM   2334 HG11 VAL A 149       9.569 -12.358  -7.094  1.00 81.31           H  
ATOM   2335 HG12 VAL A 149       9.644 -10.721  -7.772  1.00 81.31           H  
ATOM   2336 HG13 VAL A 149       8.519 -11.094  -6.447  1.00 81.31           H  
ATOM   2337  CG2 VAL A 149       6.990 -10.616  -8.522  1.00 81.31           C  
ATOM   2338 HG21 VAL A 149       7.582  -9.751  -8.821  1.00 81.31           H  
ATOM   2339 HG22 VAL A 149       6.228 -10.775  -9.286  1.00 81.31           H  
ATOM   2340 HG23 VAL A 149       6.497 -10.409  -7.572  1.00 81.31           H  
ATOM   2341  N   LYS A 150       9.170 -14.634  -9.476  1.00 82.83           N  
ATOM   2342  H   LYS A 150       8.191 -14.854  -9.593  1.00 82.83           H  
ATOM   2343  CA  LYS A 150      10.118 -15.751  -9.351  1.00 82.83           C  
ATOM   2344  HA  LYS A 150      10.808 -15.537  -8.536  1.00 82.83           H  
ATOM   2345  C   LYS A 150      10.977 -15.895 -10.607  1.00 82.83           C  
ATOM   2346  CB  LYS A 150       9.346 -17.041  -9.033  1.00 82.83           C  
ATOM   2347  HB2 LYS A 150       8.658 -17.259  -9.850  1.00 82.83           H  
ATOM   2348  HB3 LYS A 150       8.767 -16.888  -8.122  1.00 82.83           H  
ATOM   2349  O   LYS A 150      12.191 -16.014 -10.477  1.00 82.83           O  
ATOM   2350  CG  LYS A 150      10.270 -18.249  -8.825  1.00 82.83           C  
ATOM   2351  HG2 LYS A 150      10.874 -18.405  -9.719  1.00 82.83           H  
ATOM   2352  HG3 LYS A 150      10.931 -18.062  -7.978  1.00 82.83           H  
ATOM   2353  CD  LYS A 150       9.447 -19.516  -8.569  1.00 82.83           C  
ATOM   2354  HD2 LYS A 150       8.873 -19.403  -7.650  1.00 82.83           H  
ATOM   2355  HD3 LYS A 150       8.763 -19.660  -9.405  1.00 82.83           H  
ATOM   2356  CE  LYS A 150      10.384 -20.725  -8.464  1.00 82.83           C  
ATOM   2357  HE2 LYS A 150      11.031 -20.602  -7.596  1.00 82.83           H  
ATOM   2358  HE3 LYS A 150      11.017 -20.736  -9.351  1.00 82.83           H  
ATOM   2359  NZ  LYS A 150       9.626 -21.999  -8.380  1.00 82.83           N  
ATOM   2360  HZ1 LYS A 150       9.040 -22.026  -7.557  1.00 82.83           H  
ATOM   2361  HZ2 LYS A 150       9.037 -22.098  -9.194  1.00 82.83           H  
ATOM   2362  HZ3 LYS A 150      10.257 -22.787  -8.365  1.00 82.83           H  
ATOM   2363  N   ASP A 151      10.360 -15.830 -11.783  1.00 85.57           N  
ATOM   2364  H   ASP A 151       9.351 -15.811 -11.791  1.00 85.57           H  
ATOM   2365  CA  ASP A 151      11.033 -16.030 -13.074  1.00 85.57           C  
ATOM   2366  HA  ASP A 151      11.631 -16.940 -13.029  1.00 85.57           H  
ATOM   2367  C   ASP A 151      11.989 -14.885 -13.428  1.00 85.57           C  
ATOM   2368  CB  ASP A 151       9.973 -16.206 -14.175  1.00 85.57           C  
ATOM   2369  HB2 ASP A 151      10.474 -16.277 -15.140  1.00 85.57           H  
ATOM   2370  HB3 ASP A 151       9.328 -15.327 -14.192  1.00 85.57           H  
ATOM   2371  O   ASP A 151      12.937 -15.078 -14.179  1.00 85.57           O  
ATOM   2372  CG  ASP A 151       9.118 -17.464 -13.984  1.00 85.57           C  
ATOM   2373  OD1 ASP A 151       9.544 -18.387 -13.253  1.00 85.57           O  
ATOM   2374  OD2 ASP A 151       7.986 -17.501 -14.514  1.00 85.57           O  
ATOM   2375  N   ASN A 152      11.767 -13.698 -12.858  1.00 87.27           N  
ATOM   2376  H   ASN A 152      10.954 -13.609 -12.266  1.00 87.27           H  
ATOM   2377  CA  ASN A 152      12.565 -12.501 -13.128  1.00 87.27           C  
ATOM   2378  HA  ASN A 152      13.298 -12.728 -13.902  1.00 87.27           H  
ATOM   2379  C   ASN A 152      13.383 -12.041 -11.912  1.00 87.27           C  
ATOM   2380  CB  ASN A 152      11.640 -11.410 -13.688  1.00 87.27           C  
ATOM   2381  HB2 ASN A 152      12.209 -10.492 -13.831  1.00 87.27           H  
ATOM   2382  HB3 ASN A 152      10.830 -11.208 -12.986  1.00 87.27           H  
ATOM   2383  O   ASN A 152      13.849 -10.902 -11.874  1.00 87.27           O  
ATOM   2384  CG  ASN A 152      11.067 -11.796 -15.037  1.00 87.27           C  
ATOM   2385  ND2 ASN A 152       9.881 -12.354 -15.070  1.00 87.27           N  
ATOM   2386 HD21 ASN A 152       9.432 -12.598 -14.198  1.00 87.27           H  
ATOM   2387 HD22 ASN A 152       9.593 -12.718 -15.967  1.00 87.27           H  
ATOM   2388  OD1 ASN A 152      11.665 -11.595 -16.076  1.00 87.27           O  
ATOM   2389  N   LYS A 153      13.549 -12.888 -10.890  1.00 87.18           N  
ATOM   2390  H   LYS A 153      13.181 -13.823 -10.990  1.00 87.18           H  
ATOM   2391  CA  LYS A 153      14.232 -12.519  -9.644  1.00 87.18           C  
ATOM   2392  HA  LYS A 153      13.693 -11.677  -9.210  1.00 87.18           H  
ATOM   2393  C   LYS A 153      15.677 -12.072  -9.914  1.00 87.18           C  
ATOM   2394  CB  LYS A 153      14.160 -13.706  -8.675  1.00 87.18           C  
ATOM   2395  HB2 LYS A 153      13.143 -14.099  -8.666  1.00 87.18           H  
ATOM   2396  HB3 LYS A 153      14.830 -14.493  -9.020  1.00 87.18           H  
ATOM   2397  O   LYS A 153      16.423 -12.753 -10.606  1.00 87.18           O  
ATOM   2398  CG  LYS A 153      14.529 -13.286  -7.249  1.00 87.18           C  
ATOM   2399  HG2 LYS A 153      13.807 -12.554  -6.888  1.00 87.18           H  
ATOM   2400  HG3 LYS A 153      15.520 -12.833  -7.256  1.00 87.18           H  
ATOM   2401  CD  LYS A 153      14.549 -14.494  -6.309  1.00 87.18           C  
ATOM   2402  HD2 LYS A 153      13.558 -14.945  -6.282  1.00 87.18           H  
ATOM   2403  HD3 LYS A 153      15.267 -15.222  -6.689  1.00 87.18           H  
ATOM   2404  CE  LYS A 153      14.964 -14.039  -4.907  1.00 87.18           C  
ATOM   2405  HE2 LYS A 153      14.233 -13.314  -4.549  1.00 87.18           H  
ATOM   2406  HE3 LYS A 153      15.926 -13.534  -4.988  1.00 87.18           H  
ATOM   2407  NZ  LYS A 153      15.069 -15.187  -3.972  1.00 87.18           N  
ATOM   2408  HZ1 LYS A 153      14.188 -15.677  -3.914  1.00 87.18           H  
ATOM   2409  HZ2 LYS A 153      15.330 -14.872  -3.048  1.00 87.18           H  
ATOM   2410  HZ3 LYS A 153      15.774 -15.832  -4.297  1.00 87.18           H  
ATOM   2411  N   GLY A 154      16.078 -10.946  -9.330  1.00 86.20           N  
ATOM   2412  H   GLY A 154      15.397 -10.408  -8.813  1.00 86.20           H  
ATOM   2413  CA  GLY A 154      17.391 -10.323  -9.518  1.00 86.20           C  
ATOM   2414  HA2 GLY A 154      18.161 -11.092  -9.575  1.00 86.20           H  
ATOM   2415  HA3 GLY A 154      17.596  -9.684  -8.659  1.00 86.20           H  
ATOM   2416  C   GLY A 154      17.511  -9.439 -10.759  1.00 86.20           C  
ATOM   2417  O   GLY A 154      18.609  -8.986 -11.062  1.00 86.20           O  
ATOM   2418  N   THR A 155      16.415  -9.179 -11.477  1.00 89.84           N  
ATOM   2419  H   THR A 155      15.532  -9.569 -11.181  1.00 89.84           H  
ATOM   2420  CA  THR A 155      16.434  -8.379 -12.711  1.00 89.84           C  
ATOM   2421  HA  THR A 155      17.453  -8.034 -12.891  1.00 89.84           H  
ATOM   2422  C   THR A 155      15.563  -7.130 -12.609  1.00 89.84           C  
ATOM   2423  CB  THR A 155      16.037  -9.208 -13.944  1.00 89.84           C  
ATOM   2424  HB  THR A 155      16.264  -8.617 -14.832  1.00 89.84           H  
ATOM   2425  O   THR A 155      14.622  -7.066 -11.815  1.00 89.84           O  
ATOM   2426  CG2 THR A 155      16.782 -10.537 -14.060  1.00 89.84           C  
ATOM   2427 HG21 THR A 155      16.525 -11.012 -15.007  1.00 89.84           H  
ATOM   2428 HG22 THR A 155      16.508 -11.208 -13.245  1.00 89.84           H  
ATOM   2429 HG23 THR A 155      17.857 -10.361 -14.031  1.00 89.84           H  
ATOM   2430  OG1 THR A 155      14.660  -9.472 -13.948  1.00 89.84           O  
ATOM   2431  HG1 THR A 155      14.459 -10.012 -13.181  1.00 89.84           H  
ATOM   2432  N   ARG A 156      15.854  -6.131 -13.450  1.00 89.40           N  
ATOM   2433  H   ARG A 156      16.651  -6.244 -14.060  1.00 89.40           H  
ATOM   2434  CA  ARG A 156      14.981  -4.977 -13.685  1.00 89.40           C  
ATOM   2435  HA  ARG A 156      14.218  -4.939 -12.908  1.00 89.40           H  
ATOM   2436  C   ARG A 156      14.255  -5.160 -15.009  1.00 89.40           C  
ATOM   2437  CB  ARG A 156      15.796  -3.681 -13.594  1.00 89.40           C  
ATOM   2438  HB2 ARG A 156      16.540  -3.649 -14.391  1.00 89.40           H  
ATOM   2439  HB3 ARG A 156      16.316  -3.673 -12.636  1.00 89.40           H  
ATOM   2440  O   ARG A 156      14.863  -5.077 -16.075  1.00 89.40           O  
ATOM   2441  CG  ARG A 156      14.900  -2.437 -13.674  1.00 89.40           C  
ATOM   2442  HG2 ARG A 156      14.478  -2.351 -14.676  1.00 89.40           H  
ATOM   2443  HG3 ARG A 156      14.084  -2.530 -12.957  1.00 89.40           H  
ATOM   2444  CD  ARG A 156      15.723  -1.185 -13.348  1.00 89.40           C  
ATOM   2445  HD2 ARG A 156      16.496  -1.067 -14.107  1.00 89.40           H  
ATOM   2446  HD3 ARG A 156      16.199  -1.325 -12.378  1.00 89.40           H  
ATOM   2447  NE  ARG A 156      14.879   0.023 -13.287  1.00 89.40           N  
ATOM   2448  HE  ARG A 156      13.896  -0.125 -13.107  1.00 89.40           H  
ATOM   2449  NH1 ARG A 156      16.578   1.566 -13.263  1.00 89.40           N  
ATOM   2450 HH11 ARG A 156      17.242   0.811 -13.172  1.00 89.40           H  
ATOM   2451 HH12 ARG A 156      16.883   2.522 -13.146  1.00 89.40           H  
ATOM   2452  NH2 ARG A 156      14.461   2.260 -13.160  1.00 89.40           N  
ATOM   2453 HH21 ARG A 156      14.799   3.206 -13.049  1.00 89.40           H  
ATOM   2454 HH22 ARG A 156      13.471   2.085 -13.071  1.00 89.40           H  
ATOM   2455  CZ  ARG A 156      15.308   1.272 -13.241  1.00 89.40           C  
ATOM   2456  N   ILE A 157      12.955  -5.422 -14.938  1.00 91.01           N  
ATOM   2457  H   ILE A 157      12.508  -5.390 -14.033  1.00 91.01           H  
ATOM   2458  CA  ILE A 157      12.131  -5.709 -16.112  1.00 91.01           C  
ATOM   2459  HA  ILE A 157      12.791  -6.068 -16.901  1.00 91.01           H  
ATOM   2460  C   ILE A 157      11.460  -4.450 -16.654  1.00 91.01           C  
ATOM   2461  CB  ILE A 157      11.123  -6.845 -15.853  1.00 91.01           C  
ATOM   2462  HB  ILE A 157      10.616  -7.047 -16.797  1.00 91.01           H  
ATOM   2463  O   ILE A 157      11.324  -3.440 -15.961  1.00 91.01           O  
ATOM   2464  CG1 ILE A 157      10.051  -6.473 -14.810  1.00 91.01           C  
ATOM   2465 HG12 ILE A 157      10.506  -6.457 -13.819  1.00 91.01           H  
ATOM   2466 HG13 ILE A 157       9.650  -5.482 -15.022  1.00 91.01           H  
ATOM   2467  CG2 ILE A 157      11.873  -8.124 -15.457  1.00 91.01           C  
ATOM   2468 HG21 ILE A 157      11.196  -8.978 -15.490  1.00 91.01           H  
ATOM   2469 HG22 ILE A 157      12.686  -8.324 -16.154  1.00 91.01           H  
ATOM   2470 HG23 ILE A 157      12.290  -8.035 -14.453  1.00 91.01           H  
ATOM   2471  CD1 ILE A 157       8.876  -7.455 -14.805  1.00 91.01           C  
ATOM   2472 HD11 ILE A 157       9.208  -8.448 -14.501  1.00 91.01           H  
ATOM   2473 HD12 ILE A 157       8.433  -7.510 -15.800  1.00 91.01           H  
ATOM   2474 HD13 ILE A 157       8.117  -7.107 -14.105  1.00 91.01           H  
ATOM   2475  N   ARG A 158      11.020  -4.541 -17.911  1.00 91.94           N  
ATOM   2476  H   ARG A 158      11.126  -5.432 -18.375  1.00 91.94           H  
ATOM   2477  CA  ARG A 158      10.312  -3.487 -18.640  1.00 91.94           C  
ATOM   2478  HA  ARG A 158      10.185  -2.608 -18.008  1.00 91.94           H  
ATOM   2479  C   ARG A 158       8.931  -3.982 -19.037  1.00 91.94           C  
ATOM   2480  CB  ARG A 158      11.113  -3.097 -19.889  1.00 91.94           C  
ATOM   2481  HB2 ARG A 158      11.318  -3.989 -20.480  1.00 91.94           H  
ATOM   2482  HB3 ARG A 158      10.515  -2.417 -20.495  1.00 91.94           H  
ATOM   2483  O   ARG A 158       8.822  -4.901 -19.845  1.00 91.94           O  
ATOM   2484  CG  ARG A 158      12.427  -2.404 -19.523  1.00 91.94           C  
ATOM   2485  HG2 ARG A 158      12.164  -1.507 -18.963  1.00 91.94           H  
ATOM   2486  HG3 ARG A 158      13.043  -3.047 -18.894  1.00 91.94           H  
ATOM   2487  CD  ARG A 158      13.225  -2.000 -20.768  1.00 91.94           C  
ATOM   2488  HD2 ARG A 158      14.073  -1.391 -20.453  1.00 91.94           H  
ATOM   2489  HD3 ARG A 158      12.589  -1.393 -21.412  1.00 91.94           H  
ATOM   2490  NE  ARG A 158      13.735  -3.166 -21.514  1.00 91.94           N  
ATOM   2491  HE  ARG A 158      13.467  -4.079 -21.177  1.00 91.94           H  
ATOM   2492  NH1 ARG A 158      14.932  -1.980 -23.069  1.00 91.94           N  
ATOM   2493 HH11 ARG A 158      14.654  -1.125 -22.610  1.00 91.94           H  
ATOM   2494 HH12 ARG A 158      15.559  -1.952 -23.861  1.00 91.94           H  
ATOM   2495  NH2 ARG A 158      14.912  -4.211 -23.162  1.00 91.94           N  
ATOM   2496 HH21 ARG A 158      14.633  -5.112 -22.801  1.00 91.94           H  
ATOM   2497 HH22 ARG A 158      15.522  -4.166 -23.966  1.00 91.94           H  
ATOM   2498  CZ  ARG A 158      14.520  -3.115 -22.575  1.00 91.94           C  
ATOM   2499  N   PHE A 159       7.892  -3.350 -18.515  1.00 93.56           N  
ATOM   2500  H   PHE A 159       8.063  -2.603 -17.858  1.00 93.56           H  
ATOM   2501  CA  PHE A 159       6.548  -3.476 -19.059  1.00 93.56           C  
ATOM   2502  HA  PHE A 159       6.399  -4.498 -19.408  1.00 93.56           H  
ATOM   2503  C   PHE A 159       6.412  -2.537 -20.256  1.00 93.56           C  
ATOM   2504  CB  PHE A 159       5.505  -3.203 -17.973  1.00 93.56           C  
ATOM   2505  HB2 PHE A 159       5.719  -2.241 -17.508  1.00 93.56           H  
ATOM   2506  HB3 PHE A 159       4.519  -3.138 -18.433  1.00 93.56           H  
ATOM   2507  O   PHE A 159       6.838  -1.381 -20.207  1.00 93.56           O  
ATOM   2508  CG  PHE A 159       5.470  -4.263 -16.894  1.00 93.56           C  
ATOM   2509  CD1 PHE A 159       4.689  -5.419 -17.074  1.00 93.56           C  
ATOM   2510  HD1 PHE A 159       4.105  -5.542 -17.974  1.00 93.56           H  
ATOM   2511  CD2 PHE A 159       6.235  -4.107 -15.723  1.00 93.56           C  
ATOM   2512  HD2 PHE A 159       6.840  -3.224 -15.585  1.00 93.56           H  
ATOM   2513  CE1 PHE A 159       4.671  -6.418 -16.086  1.00 93.56           C  
ATOM   2514  HE1 PHE A 159       4.079  -7.310 -16.230  1.00 93.56           H  
ATOM   2515  CE2 PHE A 159       6.212  -5.105 -14.734  1.00 93.56           C  
ATOM   2516  HE2 PHE A 159       6.799  -4.984 -13.835  1.00 93.56           H  
ATOM   2517  CZ  PHE A 159       5.431  -6.260 -14.915  1.00 93.56           C  
ATOM   2518  HZ  PHE A 159       5.418  -7.029 -14.157  1.00 93.56           H  
ATOM   2519  N   LYS A 160       5.825  -3.055 -21.333  1.00 93.92           N  
ATOM   2520  H   LYS A 160       5.476  -4.001 -21.275  1.00 93.92           H  
ATOM   2521  CA  LYS A 160       5.494  -2.317 -22.550  1.00 93.92           C  
ATOM   2522  HA  LYS A 160       5.755  -1.266 -22.433  1.00 93.92           H  
ATOM   2523  C   LYS A 160       3.989  -2.414 -22.770  1.00 93.92           C  
ATOM   2524  CB  LYS A 160       6.278  -2.902 -23.741  1.00 93.92           C  
ATOM   2525  HB2 LYS A 160       5.986  -3.943 -23.874  1.00 93.92           H  
ATOM   2526  HB3 LYS A 160       7.347  -2.872 -23.530  1.00 93.92           H  
ATOM   2527  O   LYS A 160       3.418  -3.489 -22.603  1.00 93.92           O  
ATOM   2528  CG  LYS A 160       6.002  -2.131 -25.042  1.00 93.92           C  
ATOM   2529  HG2 LYS A 160       6.395  -1.118 -24.954  1.00 93.92           H  
ATOM   2530  HG3 LYS A 160       4.925  -2.072 -25.200  1.00 93.92           H  
ATOM   2531  CD  LYS A 160       6.602  -2.812 -26.277  1.00 93.92           C  
ATOM   2532  HD2 LYS A 160       7.689  -2.738 -26.255  1.00 93.92           H  
ATOM   2533  HD3 LYS A 160       6.300  -3.859 -26.287  1.00 93.92           H  
ATOM   2534  CE  LYS A 160       6.031  -2.098 -27.512  1.00 93.92           C  
ATOM   2535  HE2 LYS A 160       4.957  -1.977 -27.372  1.00 93.92           H  
ATOM   2536  HE3 LYS A 160       6.457  -1.097 -27.576  1.00 93.92           H  
ATOM   2537  NZ  LYS A 160       6.251  -2.849 -28.770  1.00 93.92           N  
ATOM   2538  HZ1 LYS A 160       5.762  -2.373 -29.515  1.00 93.92           H  
ATOM   2539  HZ2 LYS A 160       7.232  -2.932 -28.996  1.00 93.92           H  
ATOM   2540  HZ3 LYS A 160       5.823  -3.761 -28.702  1.00 93.92           H  
ATOM   2541  N   ASP A 161       3.385  -1.315 -23.194  1.00 94.47           N  
ATOM   2542  H   ASP A 161       3.917  -0.463 -23.299  1.00 94.47           H  
ATOM   2543  CA  ASP A 161       2.032  -1.284 -23.735  1.00 94.47           C  
ATOM   2544  HA  ASP A 161       1.758  -2.271 -24.108  1.00 94.47           H  
ATOM   2545  C   ASP A 161       1.984  -0.285 -24.888  1.00 94.47           C  
ATOM   2546  CB  ASP A 161       1.045  -0.871 -22.646  1.00 94.47           C  
ATOM   2547  HB2 ASP A 161       1.175   0.193 -22.445  1.00 94.47           H  
ATOM   2548  HB3 ASP A 161       1.238  -1.439 -21.736  1.00 94.47           H  
ATOM   2549  O   ASP A 161       2.624   0.764 -24.813  1.00 94.47           O  
ATOM   2550  CG  ASP A 161      -0.380  -1.138 -23.104  1.00 94.47           C  
ATOM   2551  OD1 ASP A 161      -0.778  -2.323 -23.096  1.00 94.47           O  
ATOM   2552  OD2 ASP A 161      -1.088  -0.195 -23.492  1.00 94.47           O  
ATOM   2553  N   ASP A 162       1.231  -0.588 -25.942  1.00 92.95           N  
ATOM   2554  H   ASP A 162       0.721  -1.460 -25.966  1.00 92.95           H  
ATOM   2555  CA  ASP A 162       1.162   0.282 -27.120  1.00 92.95           C  
ATOM   2556  HA  ASP A 162       2.177   0.513 -27.443  1.00 92.95           H  
ATOM   2557  C   ASP A 162       0.479   1.626 -26.818  1.00 92.95           C  
ATOM   2558  CB  ASP A 162       0.461  -0.456 -28.269  1.00 92.95           C  
ATOM   2559  HB2 ASP A 162      -0.543  -0.732 -27.949  1.00 92.95           H  
ATOM   2560  HB3 ASP A 162       0.370   0.222 -29.118  1.00 92.95           H  
ATOM   2561  O   ASP A 162       0.711   2.605 -27.527  1.00 92.95           O  
ATOM   2562  CG  ASP A 162       1.216  -1.709 -28.736  1.00 92.95           C  
ATOM   2563  OD1 ASP A 162       2.471  -1.750 -28.632  1.00 92.95           O  
ATOM   2564  OD2 ASP A 162       0.520  -2.647 -29.177  1.00 92.95           O  
ATOM   2565  N   SER A 163      -0.304   1.717 -25.733  1.00 91.03           N  
ATOM   2566  H   SER A 163      -0.456   0.902 -25.157  1.00 91.03           H  
ATOM   2567  CA  SER A 163      -0.860   2.989 -25.266  1.00 91.03           C  
ATOM   2568  HA  SER A 163      -1.180   3.550 -26.143  1.00 91.03           H  
ATOM   2569  C   SER A 163       0.162   3.866 -24.532  1.00 91.03           C  
ATOM   2570  CB  SER A 163      -2.108   2.751 -24.399  1.00 91.03           C  
ATOM   2571  HB2 SER A 163      -2.597   1.825 -24.700  1.00 91.03           H  
ATOM   2572  HB3 SER A 163      -2.802   3.574 -24.569  1.00 91.03           H  
ATOM   2573  O   SER A 163      -0.186   4.975 -24.134  1.00 91.03           O  
ATOM   2574  OG  SER A 163      -1.816   2.708 -23.012  1.00 91.03           O  
ATOM   2575  HG  SER A 163      -1.406   3.549 -22.797  1.00 91.03           H  
ATOM   2576  N   SER A 164       1.381   3.378 -24.274  1.00 93.23           N  
ATOM   2577  H   SER A 164       1.625   2.469 -24.640  1.00 93.23           H  
ATOM   2578  CA  SER A 164       2.400   4.089 -23.500  1.00 93.23           C  
ATOM   2579  HA  SER A 164       1.957   4.998 -23.092  1.00 93.23           H  
ATOM   2580  C   SER A 164       3.573   4.509 -24.381  1.00 93.23           C  
ATOM   2581  CB  SER A 164       2.851   3.246 -22.309  1.00 93.23           C  
ATOM   2582  HB2 SER A 164       3.485   2.424 -22.641  1.00 93.23           H  
ATOM   2583  HB3 SER A 164       1.976   2.840 -21.803  1.00 93.23           H  
ATOM   2584  O   SER A 164       4.468   3.727 -24.713  1.00 93.23           O  
ATOM   2585  OG  SER A 164       3.556   4.073 -21.407  1.00 93.23           O  
ATOM   2586  HG  SER A 164       3.099   4.913 -21.322  1.00 93.23           H  
ATOM   2587  N   PHE A 165       3.572   5.781 -24.764  1.00 92.62           N  
ATOM   2588  H   PHE A 165       2.814   6.387 -24.484  1.00 92.62           H  
ATOM   2589  CA  PHE A 165       4.607   6.383 -25.591  1.00 92.62           C  
ATOM   2590  HA  PHE A 165       5.547   5.858 -25.416  1.00 92.62           H  
ATOM   2591  C   PHE A 165       4.837   7.842 -25.200  1.00 92.62           C  
ATOM   2592  CB  PHE A 165       4.244   6.229 -27.079  1.00 92.62           C  
ATOM   2593  HB2 PHE A 165       4.215   5.167 -27.323  1.00 92.62           H  
ATOM   2594  HB3 PHE A 165       5.037   6.672 -27.683  1.00 92.62           H  
ATOM   2595  O   PHE A 165       3.963   8.490 -24.633  1.00 92.62           O  
ATOM   2596  CG  PHE A 165       2.924   6.859 -27.481  1.00 92.62           C  
ATOM   2597  CD1 PHE A 165       1.736   6.103 -27.441  1.00 92.62           C  
ATOM   2598  HD1 PHE A 165       1.763   5.067 -27.138  1.00 92.62           H  
ATOM   2599  CD2 PHE A 165       2.876   8.213 -27.865  1.00 92.62           C  
ATOM   2600  HD2 PHE A 165       3.775   8.810 -27.868  1.00 92.62           H  
ATOM   2601  CE1 PHE A 165       0.507   6.700 -27.771  1.00 92.62           C  
ATOM   2602  HE1 PHE A 165      -0.403   6.123 -27.704  1.00 92.62           H  
ATOM   2603  CE2 PHE A 165       1.648   8.809 -28.199  1.00 92.62           C  
ATOM   2604  HE2 PHE A 165       1.613   9.859 -28.453  1.00 92.62           H  
ATOM   2605  CZ  PHE A 165       0.462   8.055 -28.147  1.00 92.62           C  
ATOM   2606  HZ  PHE A 165      -0.485   8.527 -28.361  1.00 92.62           H  
ATOM   2607  N   GLU A 166       6.020   8.343 -25.525  1.00 90.84           N  
ATOM   2608  H   GLU A 166       6.685   7.736 -25.984  1.00 90.84           H  
ATOM   2609  CA  GLU A 166       6.361   9.762 -25.488  1.00 90.84           C  
ATOM   2610  HA  GLU A 166       5.544  10.333 -25.046  1.00 90.84           H  
ATOM   2611  C   GLU A 166       6.548  10.247 -26.920  1.00 90.84           C  
ATOM   2612  CB  GLU A 166       7.623  10.001 -24.648  1.00 90.84           C  
ATOM   2613  HB2 GLU A 166       8.408   9.321 -24.981  1.00 90.84           H  
ATOM   2614  HB3 GLU A 166       7.960  11.028 -24.786  1.00 90.84           H  
ATOM   2615  O   GLU A 166       7.117   9.542 -27.759  1.00 90.84           O  
ATOM   2616  CG  GLU A 166       7.311   9.771 -23.165  1.00 90.84           C  
ATOM   2617  HG2 GLU A 166       6.892   8.771 -23.057  1.00 90.84           H  
ATOM   2618  HG3 GLU A 166       6.548  10.486 -22.855  1.00 90.84           H  
ATOM   2619  CD  GLU A 166       8.519   9.882 -22.228  1.00 90.84           C  
ATOM   2620  OE1 GLU A 166       8.256   9.924 -20.998  1.00 90.84           O  
ATOM   2621  OE2 GLU A 166       9.671   9.816 -22.710  1.00 90.84           O  
ATOM   2622  N   GLU A 167       6.055  11.442 -27.215  1.00 89.13           N  
ATOM   2623  H   GLU A 167       5.624  12.004 -26.495  1.00 89.13           H  
ATOM   2624  CA  GLU A 167       6.262  12.065 -28.514  1.00 89.13           C  
ATOM   2625  HA  GLU A 167       6.426  11.286 -29.259  1.00 89.13           H  
ATOM   2626  C   GLU A 167       7.517  12.934 -28.461  1.00 89.13           C  
ATOM   2627  CB  GLU A 167       4.997  12.817 -28.935  1.00 89.13           C  
ATOM   2628  HB2 GLU A 167       4.150  12.154 -28.756  1.00 89.13           H  
ATOM   2629  HB3 GLU A 167       4.872  13.721 -28.339  1.00 89.13           H  
ATOM   2630  O   GLU A 167       7.579  13.923 -27.735  1.00 89.13           O  
ATOM   2631  CG  GLU A 167       5.052  13.165 -30.428  1.00 89.13           C  
ATOM   2632  HG2 GLU A 167       5.333  12.273 -30.988  1.00 89.13           H  
ATOM   2633  HG3 GLU A 167       5.830  13.912 -30.589  1.00 89.13           H  
ATOM   2634  CD  GLU A 167       3.711  13.674 -30.975  1.00 89.13           C  
ATOM   2635  OE1 GLU A 167       3.763  14.344 -32.028  1.00 89.13           O  
ATOM   2636  OE2 GLU A 167       2.656  13.311 -30.406  1.00 89.13           O  
ATOM   2637  N   VAL A 168       8.542  12.544 -29.218  1.00 89.05           N  
ATOM   2638  H   VAL A 168       8.429  11.716 -29.786  1.00 89.05           H  
ATOM   2639  CA  VAL A 168       9.797  13.293 -29.324  1.00 89.05           C  
ATOM   2640  HA  VAL A 168       9.724  14.212 -28.743  1.00 89.05           H  
ATOM   2641  C   VAL A 168       9.992  13.668 -30.783  1.00 89.05           C  
ATOM   2642  CB  VAL A 168      10.992  12.492 -28.775  1.00 89.05           C  
ATOM   2643  HB  VAL A 168      11.127  11.583 -29.363  1.00 89.05           H  
ATOM   2644  O   VAL A 168      10.179  12.787 -31.622  1.00 89.05           O  
ATOM   2645  CG1 VAL A 168      12.286  13.316 -28.856  1.00 89.05           C  
ATOM   2646 HG11 VAL A 168      12.533  13.535 -29.895  1.00 89.05           H  
ATOM   2647 HG12 VAL A 168      12.156  14.256 -28.320  1.00 89.05           H  
ATOM   2648 HG13 VAL A 168      13.113  12.769 -28.404  1.00 89.05           H  
ATOM   2649  CG2 VAL A 168      10.782  12.083 -27.311  1.00 89.05           C  
ATOM   2650 HG21 VAL A 168      10.572  12.965 -26.707  1.00 89.05           H  
ATOM   2651 HG22 VAL A 168      11.666  11.583 -26.915  1.00 89.05           H  
ATOM   2652 HG23 VAL A 168       9.934  11.403 -27.229  1.00 89.05           H  
ATOM   2653  N   ASN A 169       9.961  14.967 -31.085  1.00 91.52           N  
ATOM   2654  H   ASN A 169       9.829  15.633 -30.337  1.00 91.52           H  
ATOM   2655  CA  ASN A 169      10.097  15.501 -32.446  1.00 91.52           C  
ATOM   2656  HA  ASN A 169       9.834  16.558 -32.410  1.00 91.52           H  
ATOM   2657  C   ASN A 169       9.112  14.857 -33.449  1.00 91.52           C  
ATOM   2658  CB  ASN A 169      11.573  15.409 -32.893  1.00 91.52           C  
ATOM   2659  HB2 ASN A 169      11.672  15.852 -33.884  1.00 91.52           H  
ATOM   2660  HB3 ASN A 169      11.861  14.361 -32.966  1.00 91.52           H  
ATOM   2661  O   ASN A 169       9.503  14.488 -34.553  1.00 91.52           O  
ATOM   2662  CG  ASN A 169      12.537  16.132 -31.973  1.00 91.52           C  
ATOM   2663  ND2 ASN A 169      13.792  15.749 -31.974  1.00 91.52           N  
ATOM   2664 HD21 ASN A 169      14.113  15.067 -32.646  1.00 91.52           H  
ATOM   2665 HD22 ASN A 169      14.409  16.306 -31.401  1.00 91.52           H  
ATOM   2666  OD1 ASN A 169      12.194  17.043 -31.245  1.00 91.52           O  
ATOM   2667  N   GLY A 170       7.854  14.652 -33.043  1.00 90.01           N  
ATOM   2668  H   GLY A 170       7.575  14.982 -32.130  1.00 90.01           H  
ATOM   2669  CA  GLY A 170       6.814  14.019 -33.870  1.00 90.01           C  
ATOM   2670  HA2 GLY A 170       6.844  14.446 -34.872  1.00 90.01           H  
ATOM   2671  HA3 GLY A 170       5.837  14.244 -33.442  1.00 90.01           H  
ATOM   2672  C   GLY A 170       6.923  12.494 -34.007  1.00 90.01           C  
ATOM   2673  O   GLY A 170       6.096  11.871 -34.669  1.00 90.01           O  
ATOM   2674  N   ILE A 171       7.926  11.860 -33.386  1.00 91.84           N  
ATOM   2675  H   ILE A 171       8.598  12.413 -32.874  1.00 91.84           H  
ATOM   2676  CA  ILE A 171       8.098  10.404 -33.394  1.00 91.84           C  
ATOM   2677  HA  ILE A 171       7.480   9.979 -34.185  1.00 91.84           H  
ATOM   2678  C   ILE A 171       7.613   9.837 -32.061  1.00 91.84           C  
ATOM   2679  CB  ILE A 171       9.559  10.005 -33.705  1.00 91.84           C  
ATOM   2680  HB  ILE A 171      10.205  10.419 -32.930  1.00 91.84           H  
ATOM   2681  O   ILE A 171       8.121  10.196 -30.996  1.00 91.84           O  
ATOM   2682  CG1 ILE A 171      10.000  10.583 -35.072  1.00 91.84           C  
ATOM   2683 HG12 ILE A 171       9.855  11.664 -35.070  1.00 91.84           H  
ATOM   2684 HG13 ILE A 171       9.376  10.166 -35.862  1.00 91.84           H  
ATOM   2685  CG2 ILE A 171       9.707   8.468 -33.690  1.00 91.84           C  
ATOM   2686 HG21 ILE A 171       9.427   8.061 -32.719  1.00 91.84           H  
ATOM   2687 HG22 ILE A 171       9.075   8.026 -34.461  1.00 91.84           H  
ATOM   2688 HG23 ILE A 171      10.743   8.184 -33.874  1.00 91.84           H  
ATOM   2689  CD1 ILE A 171      11.474  10.339 -35.417  1.00 91.84           C  
ATOM   2690 HD11 ILE A 171      12.107  10.679 -34.598  1.00 91.84           H  
ATOM   2691 HD12 ILE A 171      11.654   9.282 -35.611  1.00 91.84           H  
ATOM   2692 HD13 ILE A 171      11.727  10.901 -36.316  1.00 91.84           H  
ATOM   2693  N   ARG A 172       6.671   8.888 -32.121  1.00 91.63           N  
ATOM   2694  H   ARG A 172       6.289   8.661 -33.028  1.00 91.63           H  
ATOM   2695  CA  ARG A 172       6.235   8.122 -30.947  1.00 91.63           C  
ATOM   2696  HA  ARG A 172       6.074   8.811 -30.118  1.00 91.63           H  
ATOM   2697  C   ARG A 172       7.327   7.145 -30.523  1.00 91.63           C  
ATOM   2698  CB  ARG A 172       4.921   7.379 -31.224  1.00 91.63           C  
ATOM   2699  HB2 ARG A 172       5.029   6.752 -32.109  1.00 91.63           H  
ATOM   2700  HB3 ARG A 172       4.707   6.736 -30.370  1.00 91.63           H  
ATOM   2701  O   ARG A 172       7.607   6.171 -31.223  1.00 91.63           O  
ATOM   2702  CG  ARG A 172       3.743   8.341 -31.415  1.00 91.63           C  
ATOM   2703  HG2 ARG A 172       3.693   9.027 -30.570  1.00 91.63           H  
ATOM   2704  HG3 ARG A 172       3.880   8.917 -32.330  1.00 91.63           H  
ATOM   2705  CD  ARG A 172       2.439   7.544 -31.499  1.00 91.63           C  
ATOM   2706  HD2 ARG A 172       2.329   6.957 -30.588  1.00 91.63           H  
ATOM   2707  HD3 ARG A 172       2.490   6.872 -32.356  1.00 91.63           H  
ATOM   2708  NE  ARG A 172       1.282   8.441 -31.640  1.00 91.63           N  
ATOM   2709  HE  ARG A 172       1.475   9.433 -31.629  1.00 91.63           H  
ATOM   2710  NH1 ARG A 172      -0.343   6.820 -31.699  1.00 91.63           N  
ATOM   2711 HH11 ARG A 172       0.371   6.122 -31.543  1.00 91.63           H  
ATOM   2712 HH12 ARG A 172      -1.319   6.564 -31.742  1.00 91.63           H  
ATOM   2713  NH2 ARG A 172      -0.914   8.979 -31.826  1.00 91.63           N  
ATOM   2714 HH21 ARG A 172      -1.889   8.721 -31.889  1.00 91.63           H  
ATOM   2715 HH22 ARG A 172      -0.658   9.956 -31.822  1.00 91.63           H  
ATOM   2716  CZ  ARG A 172       0.018   8.075 -31.721  1.00 91.63           C  
ATOM   2717  N   LYS A 173       7.923   7.379 -29.358  1.00 91.39           N  
ATOM   2718  H   LYS A 173       7.652   8.210 -28.853  1.00 91.39           H  
ATOM   2719  CA  LYS A 173       8.873   6.466 -28.717  1.00 91.39           C  
ATOM   2720  HA  LYS A 173       9.261   5.778 -29.468  1.00 91.39           H  
ATOM   2721  C   LYS A 173       8.167   5.673 -27.616  1.00 91.39           C  
ATOM   2722  CB  LYS A 173      10.061   7.249 -28.152  1.00 91.39           C  
ATOM   2723  HB2 LYS A 173       9.703   8.067 -27.527  1.00 91.39           H  
ATOM   2724  HB3 LYS A 173      10.657   6.578 -27.534  1.00 91.39           H  
ATOM   2725  O   LYS A 173       7.548   6.288 -26.753  1.00 91.39           O  
ATOM   2726  CG  LYS A 173      10.942   7.799 -29.282  1.00 91.39           C  
ATOM   2727  HG2 LYS A 173      11.234   6.984 -29.945  1.00 91.39           H  
ATOM   2728  HG3 LYS A 173      10.386   8.541 -29.853  1.00 91.39           H  
ATOM   2729  CD  LYS A 173      12.200   8.446 -28.698  1.00 91.39           C  
ATOM   2730  HD2 LYS A 173      12.755   7.705 -28.122  1.00 91.39           H  
ATOM   2731  HD3 LYS A 173      11.902   9.261 -28.039  1.00 91.39           H  
ATOM   2732  CE  LYS A 173      13.075   8.988 -29.830  1.00 91.39           C  
ATOM   2733  HE2 LYS A 173      12.481   9.693 -30.412  1.00 91.39           H  
ATOM   2734  HE3 LYS A 173      13.355   8.165 -30.488  1.00 91.39           H  
ATOM   2735  NZ  LYS A 173      14.284   9.662 -29.295  1.00 91.39           N  
ATOM   2736  HZ1 LYS A 173      14.845   9.021 -28.752  1.00 91.39           H  
ATOM   2737  HZ2 LYS A 173      14.843  10.037 -30.048  1.00 91.39           H  
ATOM   2738  HZ3 LYS A 173      14.010  10.429 -28.698  1.00 91.39           H  
ATOM   2739  N   PRO A 174       8.260   4.331 -27.595  1.00 91.66           N  
ATOM   2740  CA  PRO A 174       7.662   3.534 -26.528  1.00 91.66           C  
ATOM   2741  HA  PRO A 174       6.583   3.689 -26.539  1.00 91.66           H  
ATOM   2742  C   PRO A 174       8.222   3.910 -25.153  1.00 91.66           C  
ATOM   2743  CB  PRO A 174       7.959   2.072 -26.881  1.00 91.66           C  
ATOM   2744  HB2 PRO A 174       7.136   1.417 -26.594  1.00 91.66           H  
ATOM   2745  HB3 PRO A 174       8.886   1.745 -26.411  1.00 91.66           H  
ATOM   2746  O   PRO A 174       9.435   3.830 -24.924  1.00 91.66           O  
ATOM   2747  CG  PRO A 174       8.156   2.105 -28.395  1.00 91.66           C  
ATOM   2748  HG2 PRO A 174       8.794   1.292 -28.740  1.00 91.66           H  
ATOM   2749  HG3 PRO A 174       7.185   2.069 -28.890  1.00 91.66           H  
ATOM   2750  CD  PRO A 174       8.798   3.468 -28.635  1.00 91.66           C  
ATOM   2751  HD2 PRO A 174       9.880   3.398 -28.525  1.00 91.66           H  
ATOM   2752  HD3 PRO A 174       8.534   3.821 -29.632  1.00 91.66           H  
ATOM   2753  N   LYS A 175       7.331   4.265 -24.225  1.00 92.70           N  
ATOM   2754  H   LYS A 175       6.350   4.212 -24.458  1.00 92.70           H  
ATOM   2755  CA  LYS A 175       7.677   4.536 -22.831  1.00 92.70           C  
ATOM   2756  HA  LYS A 175       8.722   4.841 -22.779  1.00 92.70           H  
ATOM   2757  C   LYS A 175       7.484   3.249 -22.041  1.00 92.70           C  
ATOM   2758  CB  LYS A 175       6.829   5.696 -22.292  1.00 92.70           C  
ATOM   2759  HB2 LYS A 175       6.837   6.507 -23.020  1.00 92.70           H  
ATOM   2760  HB3 LYS A 175       5.799   5.366 -22.161  1.00 92.70           H  
ATOM   2761  O   LYS A 175       6.401   2.677 -22.007  1.00 92.70           O  
ATOM   2762  CG  LYS A 175       7.382   6.229 -20.960  1.00 92.70           C  
ATOM   2763  HG2 LYS A 175       8.354   6.687 -21.143  1.00 92.70           H  
ATOM   2764  HG3 LYS A 175       7.511   5.411 -20.251  1.00 92.70           H  
ATOM   2765  CD  LYS A 175       6.439   7.275 -20.354  1.00 92.70           C  
ATOM   2766  HD2 LYS A 175       6.253   8.052 -21.095  1.00 92.70           H  
ATOM   2767  HD3 LYS A 175       5.484   6.814 -20.101  1.00 92.70           H  
ATOM   2768  CE  LYS A 175       7.038   7.908 -19.093  1.00 92.70           C  
ATOM   2769  HE2 LYS A 175       6.796   7.293 -18.226  1.00 92.70           H  
ATOM   2770  HE3 LYS A 175       8.121   7.957 -19.212  1.00 92.70           H  
ATOM   2771  NZ  LYS A 175       6.531   9.288 -18.919  1.00 92.70           N  
ATOM   2772  HZ1 LYS A 175       6.889   9.715 -18.077  1.00 92.70           H  
ATOM   2773  HZ2 LYS A 175       5.522   9.308 -18.892  1.00 92.70           H  
ATOM   2774  HZ3 LYS A 175       6.881   9.830 -19.696  1.00 92.70           H  
ATOM   2775  N   HIS A 176       8.556   2.762 -21.430  1.00 95.12           N  
ATOM   2776  H   HIS A 176       9.401   3.316 -21.427  1.00 95.12           H  
ATOM   2777  CA  HIS A 176       8.522   1.512 -20.676  1.00 95.12           C  
ATOM   2778  HA  HIS A 176       7.669   0.916 -21.000  1.00 95.12           H  
ATOM   2779  C   HIS A 176       8.353   1.789 -19.186  1.00 95.12           C  
ATOM   2780  CB  HIS A 176       9.780   0.686 -20.952  1.00 95.12           C  
ATOM   2781  HB2 HIS A 176       9.762  -0.195 -20.311  1.00 95.12           H  
ATOM   2782  HB3 HIS A 176      10.661   1.273 -20.692  1.00 95.12           H  
ATOM   2783  O   HIS A 176       9.030   2.659 -18.635  1.00 95.12           O  
ATOM   2784  CG  HIS A 176       9.901   0.237 -22.385  1.00 95.12           C  
ATOM   2785  CD2 HIS A 176       9.424  -0.931 -22.912  1.00 95.12           C  
ATOM   2786  HD2 HIS A 176       8.889  -1.693 -22.365  1.00 95.12           H  
ATOM   2787  ND1 HIS A 176      10.499   0.932 -23.413  1.00 95.12           N  
ATOM   2788  HD1 HIS A 176      10.780   1.902 -23.398  1.00 95.12           H  
ATOM   2789  CE1 HIS A 176      10.401   0.188 -24.525  1.00 95.12           C  
ATOM   2790  HE1 HIS A 176      10.736   0.499 -25.504  1.00 95.12           H  
ATOM   2791  NE2 HIS A 176       9.759  -0.963 -24.271  1.00 95.12           N  
ATOM   2792  N   LEU A 177       7.500   1.005 -18.533  1.00 95.31           N  
ATOM   2793  H   LEU A 177       7.003   0.299 -19.059  1.00 95.31           H  
ATOM   2794  CA  LEU A 177       7.382   0.988 -17.080  1.00 95.31           C  
ATOM   2795  HA  LEU A 177       7.600   1.982 -16.691  1.00 95.31           H  
ATOM   2796  C   LEU A 177       8.421   0.012 -16.516  1.00 95.31           C  
ATOM   2797  CB  LEU A 177       5.927   0.660 -16.704  1.00 95.31           C  
ATOM   2798  HB2 LEU A 177       5.308   1.529 -16.931  1.00 95.31           H  
ATOM   2799  HB3 LEU A 177       5.572  -0.153 -17.337  1.00 95.31           H  
ATOM   2800  O   LEU A 177       8.374  -1.188 -16.795  1.00 95.31           O  
ATOM   2801  CG  LEU A 177       5.724   0.275 -15.229  1.00 95.31           C  
ATOM   2802  HG  LEU A 177       6.369  -0.567 -14.976  1.00 95.31           H  
ATOM   2803  CD1 LEU A 177       6.040   1.440 -14.299  1.00 95.31           C  
ATOM   2804 HD11 LEU A 177       5.852   1.152 -13.265  1.00 95.31           H  
ATOM   2805 HD12 LEU A 177       5.431   2.307 -14.553  1.00 95.31           H  
ATOM   2806 HD13 LEU A 177       7.094   1.698 -14.401  1.00 95.31           H  
ATOM   2807  CD2 LEU A 177       4.285  -0.172 -15.001  1.00 95.31           C  
ATOM   2808 HD21 LEU A 177       3.606   0.670 -15.128  1.00 95.31           H  
ATOM   2809 HD22 LEU A 177       4.189  -0.576 -13.993  1.00 95.31           H  
ATOM   2810 HD23 LEU A 177       4.027  -0.953 -15.717  1.00 95.31           H  
ATOM   2811  N   TYR A 178       9.369   0.521 -15.733  1.00 95.25           N  
ATOM   2812  H   TYR A 178       9.328   1.504 -15.502  1.00 95.25           H  
ATOM   2813  CA  TYR A 178      10.453  -0.276 -15.164  1.00 95.25           C  
ATOM   2814  HA  TYR A 178      10.608  -1.155 -15.790  1.00 95.25           H  
ATOM   2815  C   TYR A 178      10.106  -0.751 -13.754  1.00 95.25           C  
ATOM   2816  CB  TYR A 178      11.764   0.515 -15.170  1.00 95.25           C  
ATOM   2817  HB2 TYR A 178      11.605   1.479 -14.686  1.00 95.25           H  
ATOM   2818  HB3 TYR A 178      12.488  -0.037 -14.570  1.00 95.25           H  
ATOM   2819  O   TYR A 178       9.735   0.053 -12.903  1.00 95.25           O  
ATOM   2820  CG  TYR A 178      12.359   0.738 -16.547  1.00 95.25           C  
ATOM   2821  CD1 TYR A 178      13.426  -0.063 -16.996  1.00 95.25           C  
ATOM   2822  HD1 TYR A 178      13.821  -0.845 -16.364  1.00 95.25           H  
ATOM   2823  CD2 TYR A 178      11.864   1.763 -17.372  1.00 95.25           C  
ATOM   2824  HD2 TYR A 178      11.050   2.384 -17.029  1.00 95.25           H  
ATOM   2825  CE1 TYR A 178      13.990   0.164 -18.266  1.00 95.25           C  
ATOM   2826  HE1 TYR A 178      14.832  -0.426 -18.599  1.00 95.25           H  
ATOM   2827  CE2 TYR A 178      12.405   1.978 -18.651  1.00 95.25           C  
ATOM   2828  HE2 TYR A 178      12.002   2.764 -19.273  1.00 95.25           H  
ATOM   2829  OH  TYR A 178      13.954   1.329 -20.365  1.00 95.25           O  
ATOM   2830  HH  TYR A 178      13.615   2.137 -20.758  1.00 95.25           H  
ATOM   2831  CZ  TYR A 178      13.460   1.164 -19.109  1.00 95.25           C  
ATOM   2832  N   VAL A 179      10.286  -2.048 -13.494  1.00 93.04           N  
ATOM   2833  H   VAL A 179      10.614  -2.646 -14.240  1.00 93.04           H  
ATOM   2834  CA  VAL A 179      10.083  -2.650 -12.167  1.00 93.04           C  
ATOM   2835  HA  VAL A 179      10.076  -1.860 -11.416  1.00 93.04           H  
ATOM   2836  C   VAL A 179      11.244  -3.585 -11.847  1.00 93.04           C  
ATOM   2837  CB  VAL A 179       8.733  -3.390 -12.076  1.00 93.04           C  
ATOM   2838  HB  VAL A 179       8.724  -4.198 -12.808  1.00 93.04           H  
ATOM   2839  O   VAL A 179      11.561  -4.485 -12.624  1.00 93.04           O  
ATOM   2840  CG1 VAL A 179       8.508  -4.002 -10.684  1.00 93.04           C  
ATOM   2841 HG11 VAL A 179       7.529  -4.480 -10.642  1.00 93.04           H  
ATOM   2842 HG12 VAL A 179       9.265  -4.757 -10.477  1.00 93.04           H  
ATOM   2843 HG13 VAL A 179       8.562  -3.224  -9.922  1.00 93.04           H  
ATOM   2844  CG2 VAL A 179       7.557  -2.449 -12.378  1.00 93.04           C  
ATOM   2845 HG21 VAL A 179       7.602  -1.576 -11.726  1.00 93.04           H  
ATOM   2846 HG22 VAL A 179       7.604  -2.113 -13.414  1.00 93.04           H  
ATOM   2847 HG23 VAL A 179       6.607  -2.961 -12.227  1.00 93.04           H  
ATOM   2848  N   SER A 180      11.869  -3.383 -10.695  1.00 92.07           N  
ATOM   2849  H   SER A 180      11.551  -2.628 -10.104  1.00 92.07           H  
ATOM   2850  CA  SER A 180      12.993  -4.172 -10.196  1.00 92.07           C  
ATOM   2851  HA  SER A 180      13.532  -4.605 -11.038  1.00 92.07           H  
ATOM   2852  C   SER A 180      12.507  -5.316  -9.316  1.00 92.07           C  
ATOM   2853  CB  SER A 180      13.980  -3.273  -9.452  1.00 92.07           C  
ATOM   2854  HB2 SER A 180      13.483  -2.773  -8.620  1.00 92.07           H  
ATOM   2855  HB3 SER A 180      14.809  -3.868  -9.070  1.00 92.07           H  
ATOM   2856  O   SER A 180      11.694  -5.120  -8.415  1.00 92.07           O  
ATOM   2857  OG  SER A 180      14.477  -2.314 -10.361  1.00 92.07           O  
ATOM   2858  HG  SER A 180      15.173  -1.842  -9.898  1.00 92.07           H  
ATOM   2859  N   MET A 181      12.999  -6.525  -9.572  1.00 88.31           N  
ATOM   2860  H   MET A 181      13.653  -6.615 -10.336  1.00 88.31           H  
ATOM   2861  CA  MET A 181      12.660  -7.752  -8.850  1.00 88.31           C  
ATOM   2862  HA  MET A 181      11.735  -7.617  -8.290  1.00 88.31           H  
ATOM   2863  C   MET A 181      13.792  -8.095  -7.872  1.00 88.31           C  
ATOM   2864  CB  MET A 181      12.448  -8.889  -9.863  1.00 88.31           C  
ATOM   2865  HB2 MET A 181      12.222  -9.813  -9.330  1.00 88.31           H  
ATOM   2866  HB3 MET A 181      13.375  -9.022 -10.421  1.00 88.31           H  
ATOM   2867  O   MET A 181      14.687  -8.856  -8.238  1.00 88.31           O  
ATOM   2868  CG  MET A 181      11.331  -8.616 -10.866  1.00 88.31           C  
ATOM   2869  HG2 MET A 181      11.581  -7.721 -11.436  1.00 88.31           H  
ATOM   2870  HG3 MET A 181      11.274  -9.451 -11.563  1.00 88.31           H  
ATOM   2871  SD  MET A 181       9.720  -8.396 -10.086  1.00 88.31           S  
ATOM   2872  CE  MET A 181       8.835  -7.704 -11.487  1.00 88.31           C  
ATOM   2873  HE1 MET A 181       8.591  -8.496 -12.196  1.00 88.31           H  
ATOM   2874  HE2 MET A 181       7.928  -7.224 -11.119  1.00 88.31           H  
ATOM   2875  HE3 MET A 181       9.452  -6.942 -11.963  1.00 88.31           H  
ATOM   2876  N   PRO A 182      13.809  -7.552  -6.642  1.00 84.21           N  
ATOM   2877  CA  PRO A 182      14.933  -7.745  -5.730  1.00 84.21           C  
ATOM   2878  HA  PRO A 182      15.844  -7.375  -6.201  1.00 84.21           H  
ATOM   2879  C   PRO A 182      15.148  -9.211  -5.340  1.00 84.21           C  
ATOM   2880  CB  PRO A 182      14.633  -6.885  -4.500  1.00 84.21           C  
ATOM   2881  HB2 PRO A 182      14.954  -7.360  -3.573  1.00 84.21           H  
ATOM   2882  HB3 PRO A 182      15.130  -5.920  -4.605  1.00 84.21           H  
ATOM   2883  O   PRO A 182      14.205 -10.003  -5.211  1.00 84.21           O  
ATOM   2884  CG  PRO A 182      13.117  -6.704  -4.540  1.00 84.21           C  
ATOM   2885  HG2 PRO A 182      12.634  -7.567  -4.082  1.00 84.21           H  
ATOM   2886  HG3 PRO A 182      12.808  -5.781  -4.049  1.00 84.21           H  
ATOM   2887  CD  PRO A 182      12.814  -6.683  -6.034  1.00 84.21           C  
ATOM   2888  HD2 PRO A 182      12.957  -5.666  -6.401  1.00 84.21           H  
ATOM   2889  HD3 PRO A 182      11.796  -7.025  -6.220  1.00 84.21           H  
ATOM   2890  N   THR A 183      16.407  -9.565  -5.091  1.00 79.92           N  
ATOM   2891  H   THR A 183      17.126  -8.865  -5.207  1.00 79.92           H  
ATOM   2892  CA  THR A 183      16.780 -10.764  -4.335  1.00 79.92           C  
ATOM   2893  HA  THR A 183      15.987 -11.501  -4.454  1.00 79.92           H  
ATOM   2894  C   THR A 183      16.875 -10.439  -2.840  1.00 79.92           C  
ATOM   2895  CB  THR A 183      18.085 -11.403  -4.850  1.00 79.92           C  
ATOM   2896  HB  THR A 183      18.117 -12.432  -4.490  1.00 79.92           H  
ATOM   2897  O   THR A 183      16.650  -9.309  -2.420  1.00 79.92           O  
ATOM   2898  CG2 THR A 183      18.230 -11.439  -6.365  1.00 79.92           C  
ATOM   2899 HG21 THR A 183      17.326 -11.835  -6.828  1.00 79.92           H  
ATOM   2900 HG22 THR A 183      18.412 -10.432  -6.738  1.00 79.92           H  
ATOM   2901 HG23 THR A 183      19.075 -12.070  -6.640  1.00 79.92           H  
ATOM   2902  OG1 THR A 183      19.196 -10.735  -4.325  1.00 79.92           O  
ATOM   2903  HG1 THR A 183      19.908 -10.752  -4.969  1.00 79.92           H  
ATOM   2904  N   ALA A 184      17.216 -11.434  -2.017  1.00 69.79           N  
ATOM   2905  H   ALA A 184      17.528 -12.310  -2.411  1.00 69.79           H  
ATOM   2906  CA  ALA A 184      17.481 -11.204  -0.595  1.00 69.79           C  
ATOM   2907  HA  ALA A 184      16.652 -10.643  -0.166  1.00 69.79           H  
ATOM   2908  C   ALA A 184      18.755 -10.370  -0.338  1.00 69.79           C  
ATOM   2909  CB  ALA A 184      17.559 -12.570   0.099  1.00 69.79           C  
ATOM   2910  HB1 ALA A 184      16.627 -13.118  -0.043  1.00 69.79           H  
ATOM   2911  HB2 ALA A 184      18.396 -13.146  -0.295  1.00 69.79           H  
ATOM   2912  HB3 ALA A 184      17.716 -12.418   1.167  1.00 69.79           H  
ATOM   2913  O   ALA A 184      18.930  -9.881   0.769  1.00 69.79           O  
ATOM   2914  N   GLN A 185      19.627 -10.229  -1.342  1.00 71.24           N  
ATOM   2915  H   GLN A 185      19.396 -10.621  -2.244  1.00 71.24           H  
ATOM   2916  CA  GLN A 185      20.904  -9.507  -1.274  1.00 71.24           C  
ATOM   2917  HA  GLN A 185      21.169  -9.297  -0.238  1.00 71.24           H  
ATOM   2918  C   GLN A 185      20.852  -8.160  -2.009  1.00 71.24           C  
ATOM   2919  CB  GLN A 185      21.990 -10.397  -1.897  1.00 71.24           C  
ATOM   2920  HB2 GLN A 185      22.925  -9.840  -1.966  1.00 71.24           H  
ATOM   2921  HB3 GLN A 185      21.677 -10.649  -2.910  1.00 71.24           H  
ATOM   2922  O   GLN A 185      21.822  -7.415  -1.996  1.00 71.24           O  
ATOM   2923  CG  GLN A 185      22.264 -11.679  -1.091  1.00 71.24           C  
ATOM   2924  HG2 GLN A 185      22.858 -11.415  -0.216  1.00 71.24           H  
ATOM   2925  HG3 GLN A 185      21.332 -12.124  -0.742  1.00 71.24           H  
ATOM   2926  CD  GLN A 185      23.003 -12.738  -1.905  1.00 71.24           C  
ATOM   2927  NE2 GLN A 185      23.768 -13.596  -1.271  1.00 71.24           N  
ATOM   2928 HE21 GLN A 185      24.015 -13.426  -0.306  1.00 71.24           H  
ATOM   2929 HE22 GLN A 185      24.333 -14.190  -1.861  1.00 71.24           H  
ATOM   2930  OE1 GLN A 185      22.850 -12.867  -3.109  1.00 71.24           O  
ATOM   2931  N   SER A 186      19.747  -7.854  -2.695  1.00 71.57           N  
ATOM   2932  H   SER A 186      18.940  -8.459  -2.634  1.00 71.57           H  
ATOM   2933  CA  SER A 186      19.629  -6.614  -3.457  1.00 71.57           C  
ATOM   2934  HA  SER A 186      20.562  -6.438  -3.994  1.00 71.57           H  
ATOM   2935  C   SER A 186      19.389  -5.423  -2.529  1.00 71.57           C  
ATOM   2936  CB  SER A 186      18.499  -6.709  -4.485  1.00 71.57           C  
ATOM   2937  HB2 SER A 186      17.545  -6.816  -3.969  1.00 71.57           H  
ATOM   2938  HB3 SER A 186      18.492  -5.792  -5.073  1.00 71.57           H  
ATOM   2939  O   SER A 186      18.400  -5.406  -1.793  1.00 71.57           O  
ATOM   2940  OG  SER A 186      18.686  -7.799  -5.372  1.00 71.57           O  
ATOM   2941  HG  SER A 186      19.554  -7.679  -5.765  1.00 71.57           H  
ATOM   2942  N   THR A 187      20.240  -4.405  -2.622  1.00 72.85           N  
ATOM   2943  H   THR A 187      21.073  -4.487  -3.188  1.00 72.85           H  
ATOM   2944  CA  THR A 187      19.972  -3.053  -2.117  1.00 72.85           C  
ATOM   2945  HA  THR A 187      19.419  -3.117  -1.180  1.00 72.85           H  
ATOM   2946  C   THR A 187      19.113  -2.305  -3.134  1.00 72.85           C  
ATOM   2947  CB  THR A 187      21.280  -2.296  -1.838  1.00 72.85           C  
ATOM   2948  HB  THR A 187      21.064  -1.242  -1.665  1.00 72.85           H  
ATOM   2949  O   THR A 187      19.339  -2.415  -4.337  1.00 72.85           O  
ATOM   2950  CG2 THR A 187      21.987  -2.878  -0.614  1.00 72.85           C  
ATOM   2951 HG21 THR A 187      22.880  -2.287  -0.407  1.00 72.85           H  
ATOM   2952 HG22 THR A 187      22.278  -3.913  -0.792  1.00 72.85           H  
ATOM   2953 HG23 THR A 187      21.331  -2.821   0.255  1.00 72.85           H  
ATOM   2954  OG1 THR A 187      22.171  -2.435  -2.919  1.00 72.85           O  
ATOM   2955  HG1 THR A 187      22.868  -1.794  -2.759  1.00 72.85           H  
ATOM   2956  N   MET A 188      18.058  -1.635  -2.665  1.00 78.89           N  
ATOM   2957  H   MET A 188      18.020  -1.445  -1.674  1.00 78.89           H  
ATOM   2958  CA  MET A 188      17.088  -0.939  -3.518  1.00 78.89           C  
ATOM   2959  HA  MET A 188      17.337  -1.068  -4.571  1.00 78.89           H  
ATOM   2960  C   MET A 188      17.132   0.548  -3.211  1.00 78.89           C  
ATOM   2961  CB  MET A 188      15.655  -1.447  -3.278  1.00 78.89           C  
ATOM   2962  HB2 MET A 188      15.410  -1.300  -2.227  1.00 78.89           H  
ATOM   2963  HB3 MET A 188      14.966  -0.841  -3.867  1.00 78.89           H  
ATOM   2964  O   MET A 188      16.893   0.927  -2.060  1.00 78.89           O  
ATOM   2965  CG  MET A 188      15.406  -2.919  -3.615  1.00 78.89           C  
ATOM   2966  HG2 MET A 188      16.172  -3.535  -3.144  1.00 78.89           H  
ATOM   2967  HG3 MET A 188      14.453  -3.190  -3.162  1.00 78.89           H  
ATOM   2968  SD  MET A 188      15.290  -3.342  -5.378  1.00 78.89           S  
ATOM   2969  CE  MET A 188      17.038  -3.574  -5.774  1.00 78.89           C  
ATOM   2970  HE1 MET A 188      17.486  -2.614  -6.030  1.00 78.89           H  
ATOM   2971  HE2 MET A 188      17.552  -3.996  -4.910  1.00 78.89           H  
ATOM   2972  HE3 MET A 188      17.139  -4.235  -6.635  1.00 78.89           H  
ATOM   2973  N   LYS A 189      17.313   1.369  -4.248  1.00 82.91           N  
ATOM   2974  H   LYS A 189      17.451   0.963  -5.163  1.00 82.91           H  
ATOM   2975  CA  LYS A 189      17.310   2.832  -4.103  1.00 82.91           C  
ATOM   2976  HA  LYS A 189      18.061   3.100  -3.361  1.00 82.91           H  
ATOM   2977  C   LYS A 189      15.960   3.336  -3.606  1.00 82.91           C  
ATOM   2978  CB  LYS A 189      17.669   3.519  -5.419  1.00 82.91           C  
ATOM   2979  HB2 LYS A 189      17.698   4.593  -5.238  1.00 82.91           H  
ATOM   2980  HB3 LYS A 189      16.904   3.322  -6.170  1.00 82.91           H  
ATOM   2981  O   LYS A 189      14.942   2.662  -3.791  1.00 82.91           O  
ATOM   2982  CG  LYS A 189      19.035   3.082  -5.948  1.00 82.91           C  
ATOM   2983  HG2 LYS A 189      19.013   2.034  -6.245  1.00 82.91           H  
ATOM   2984  HG3 LYS A 189      19.784   3.225  -5.169  1.00 82.91           H  
ATOM   2985  CD  LYS A 189      19.384   3.949  -7.153  1.00 82.91           C  
ATOM   2986  HD2 LYS A 189      19.303   4.997  -6.863  1.00 82.91           H  
ATOM   2987  HD3 LYS A 189      18.686   3.753  -7.968  1.00 82.91           H  
ATOM   2988  CE  LYS A 189      20.815   3.646  -7.581  1.00 82.91           C  
ATOM   2989  HE2 LYS A 189      20.859   2.645  -8.008  1.00 82.91           H  
ATOM   2990  HE3 LYS A 189      21.440   3.660  -6.688  1.00 82.91           H  
ATOM   2991  NZ  LYS A 189      21.274   4.676  -8.536  1.00 82.91           N  
ATOM   2992  HZ1 LYS A 189      21.196   5.575  -8.082  1.00 82.91           H  
ATOM   2993  HZ2 LYS A 189      20.679   4.693  -9.352  1.00 82.91           H  
ATOM   2994  HZ3 LYS A 189      22.242   4.526  -8.782  1.00 82.91           H  
ATOM   2995  N   ALA A 190      15.902   4.523  -3.010  1.00 84.68           N  
ATOM   2996  H   ALA A 190      16.748   5.072  -2.951  1.00 84.68           H  
ATOM   2997  CA  ALA A 190      14.666   5.082  -2.451  1.00 84.68           C  
ATOM   2998  HA  ALA A 190      14.302   4.415  -1.670  1.00 84.68           H  
ATOM   2999  C   ALA A 190      13.546   5.229  -3.504  1.00 84.68           C  
ATOM   3000  CB  ALA A 190      14.999   6.423  -1.793  1.00 84.68           C  
ATOM   3001  HB1 ALA A 190      14.105   6.836  -1.326  1.00 84.68           H  
ATOM   3002  HB2 ALA A 190      15.366   7.128  -2.539  1.00 84.68           H  
ATOM   3003  HB3 ALA A 190      15.760   6.285  -1.025  1.00 84.68           H  
ATOM   3004  O   ALA A 190      12.399   4.867  -3.243  1.00 84.68           O  
ATOM   3005  N   GLU A 191      13.884   5.661  -4.713  1.00 87.59           N  
ATOM   3006  H   GLU A 191      14.829   5.998  -4.829  1.00 87.59           H  
ATOM   3007  CA  GLU A 191      12.983   5.889  -5.848  1.00 87.59           C  
ATOM   3008  HA  GLU A 191      12.013   6.179  -5.445  1.00 87.59           H  
ATOM   3009  C   GLU A 191      12.743   4.637  -6.716  1.00 87.59           C  
ATOM   3010  CB  GLU A 191      13.497   7.089  -6.671  1.00 87.59           C  
ATOM   3011  HB2 GLU A 191      12.678   7.400  -7.319  1.00 87.59           H  
ATOM   3012  HB3 GLU A 191      13.699   7.926  -6.003  1.00 87.59           H  
ATOM   3013  O   GLU A 191      11.956   4.652  -7.665  1.00 87.59           O  
ATOM   3014  CG  GLU A 191      14.726   6.856  -7.582  1.00 87.59           C  
ATOM   3015  HG2 GLU A 191      14.551   5.970  -8.191  1.00 87.59           H  
ATOM   3016  HG3 GLU A 191      14.775   7.698  -8.272  1.00 87.59           H  
ATOM   3017  CD  GLU A 191      16.105   6.729  -6.900  1.00 87.59           C  
ATOM   3018  OE1 GLU A 191      17.096   6.587  -7.657  1.00 87.59           O  
ATOM   3019  OE2 GLU A 191      16.181   6.665  -5.654  1.00 87.59           O  
ATOM   3020  N   GLU A 192      13.416   3.523  -6.415  1.00 89.28           N  
ATOM   3021  H   GLU A 192      14.057   3.552  -5.635  1.00 89.28           H  
ATOM   3022  CA  GLU A 192      13.332   2.310  -7.225  1.00 89.28           C  
ATOM   3023  HA  GLU A 192      13.373   2.626  -8.268  1.00 89.28           H  
ATOM   3024  C   GLU A 192      12.008   1.560  -7.021  1.00 89.28           C  
ATOM   3025  CB  GLU A 192      14.558   1.426  -6.982  1.00 89.28           C  
ATOM   3026  HB2 GLU A 192      15.446   2.031  -7.165  1.00 89.28           H  
ATOM   3027  HB3 GLU A 192      14.566   1.073  -5.950  1.00 89.28           H  
ATOM   3028  O   GLU A 192      11.569   1.270  -5.905  1.00 89.28           O  
ATOM   3029  CG  GLU A 192      14.593   0.226  -7.933  1.00 89.28           C  
ATOM   3030  HG2 GLU A 192      13.853  -0.507  -7.612  1.00 89.28           H  
ATOM   3031  HG3 GLU A 192      14.316   0.563  -8.932  1.00 89.28           H  
ATOM   3032  CD  GLU A 192      15.979  -0.427  -7.991  1.00 89.28           C  
ATOM   3033  OE1 GLU A 192      16.250  -1.043  -9.054  1.00 89.28           O  
ATOM   3034  OE2 GLU A 192      16.733  -0.321  -7.004  1.00 89.28           O  
ATOM   3035  N   ILE A 193      11.349   1.184  -8.115  1.00 92.59           N  
ATOM   3036  H   ILE A 193      11.715   1.455  -9.016  1.00 92.59           H  
ATOM   3037  CA  ILE A 193      10.052   0.512  -8.047  1.00 92.59           C  
ATOM   3038  HA  ILE A 193       9.539   0.840  -7.142  1.00 92.59           H  
ATOM   3039  C   ILE A 193      10.246  -0.993  -7.942  1.00 92.59           C  
ATOM   3040  CB  ILE A 193       9.158   0.930  -9.222  1.00 92.59           C  
ATOM   3041  HB  ILE A 193       9.700   0.789 -10.158  1.00 92.59           H  
ATOM   3042  O   ILE A 193      10.669  -1.649  -8.887  1.00 92.59           O  
ATOM   3043  CG1 ILE A 193       8.818   2.417  -9.025  1.00 92.59           C  
ATOM   3044 HG12 ILE A 193       8.146   2.524  -8.174  1.00 92.59           H  
ATOM   3045 HG13 ILE A 193       9.717   2.995  -8.810  1.00 92.59           H  
ATOM   3046  CG2 ILE A 193       7.860   0.106  -9.254  1.00 92.59           C  
ATOM   3047 HG21 ILE A 193       8.079  -0.958  -9.352  1.00 92.59           H  
ATOM   3048 HG22 ILE A 193       7.290   0.283  -8.343  1.00 92.59           H  
ATOM   3049 HG23 ILE A 193       7.261   0.387 -10.121  1.00 92.59           H  
ATOM   3050  CD1 ILE A 193       8.183   3.052 -10.245  1.00 92.59           C  
ATOM   3051 HD11 ILE A 193       7.938   4.079  -9.974  1.00 92.59           H  
ATOM   3052 HD12 ILE A 193       7.273   2.529 -10.541  1.00 92.59           H  
ATOM   3053 HD13 ILE A 193       8.906   3.040 -11.060  1.00 92.59           H  
ATOM   3054  N   THR A 194       9.847  -1.553  -6.804  1.00 91.45           N  
ATOM   3055  H   THR A 194       9.542  -0.934  -6.066  1.00 91.45           H  
ATOM   3056  CA  THR A 194       9.716  -3.000  -6.589  1.00 91.45           C  
ATOM   3057  HA  THR A 194      10.291  -3.520  -7.355  1.00 91.45           H  
ATOM   3058  C   THR A 194       8.252  -3.430  -6.715  1.00 91.45           C  
ATOM   3059  CB  THR A 194      10.283  -3.404  -5.221  1.00 91.45           C  
ATOM   3060  HB  THR A 194      10.267  -4.490  -5.136  1.00 91.45           H  
ATOM   3061  O   THR A 194       7.366  -2.580  -6.609  1.00 91.45           O  
ATOM   3062  CG2 THR A 194      11.721  -2.934  -5.016  1.00 91.45           C  
ATOM   3063 HG21 THR A 194      12.120  -3.342  -4.088  1.00 91.45           H  
ATOM   3064 HG22 THR A 194      11.784  -1.846  -4.984  1.00 91.45           H  
ATOM   3065 HG23 THR A 194      12.336  -3.288  -5.843  1.00 91.45           H  
ATOM   3066  OG1 THR A 194       9.508  -2.861  -4.173  1.00 91.45           O  
ATOM   3067  HG1 THR A 194      10.142  -2.410  -3.610  1.00 91.45           H  
ATOM   3068  N   PRO A 195       7.925  -4.730  -6.866  1.00 91.28           N  
ATOM   3069  CA  PRO A 195       6.535  -5.187  -6.898  1.00 91.28           C  
ATOM   3070  HA  PRO A 195       6.069  -4.822  -7.813  1.00 91.28           H  
ATOM   3071  C   PRO A 195       5.707  -4.724  -5.698  1.00 91.28           C  
ATOM   3072  CB  PRO A 195       6.609  -6.715  -6.933  1.00 91.28           C  
ATOM   3073  HB2 PRO A 195       5.765  -7.148  -7.470  1.00 91.28           H  
ATOM   3074  HB3 PRO A 195       6.672  -7.120  -5.923  1.00 91.28           H  
ATOM   3075  O   PRO A 195       4.535  -4.402  -5.855  1.00 91.28           O  
ATOM   3076  CG  PRO A 195       7.925  -6.970  -7.653  1.00 91.28           C  
ATOM   3077  HG2 PRO A 195       7.756  -6.887  -8.727  1.00 91.28           H  
ATOM   3078  HG3 PRO A 195       8.350  -7.939  -7.395  1.00 91.28           H  
ATOM   3079  CD  PRO A 195       8.821  -5.824  -7.201  1.00 91.28           C  
ATOM   3080  HD2 PRO A 195       9.409  -6.122  -6.333  1.00 91.28           H  
ATOM   3081  HD3 PRO A 195       9.463  -5.543  -8.037  1.00 91.28           H  
ATOM   3082  N   GLY A 196       6.307  -4.683  -4.502  1.00 91.31           N  
ATOM   3083  H   GLY A 196       7.299  -4.867  -4.460  1.00 91.31           H  
ATOM   3084  CA  GLY A 196       5.643  -4.172  -3.301  1.00 91.31           C  
ATOM   3085  HA2 GLY A 196       6.301  -4.286  -2.440  1.00 91.31           H  
ATOM   3086  HA3 GLY A 196       4.720  -4.722  -3.121  1.00 91.31           H  
ATOM   3087  C   GLY A 196       5.297  -2.693  -3.447  1.00 91.31           C  
ATOM   3088  O   GLY A 196       4.124  -2.338  -3.388  1.00 91.31           O  
ATOM   3089  N   ARG A 197       6.307  -1.860  -3.737  1.00 92.90           N  
ATOM   3090  H   ARG A 197       7.234  -2.244  -3.850  1.00 92.90           H  
ATOM   3091  CA  ARG A 197       6.133  -0.411  -3.919  1.00 92.90           C  
ATOM   3092  HA  ARG A 197       5.686   0.005  -3.016  1.00 92.90           H  
ATOM   3093  C   ARG A 197       5.151  -0.084  -5.042  1.00 92.90           C  
ATOM   3094  CB  ARG A 197       7.492   0.266  -4.164  1.00 92.90           C  
ATOM   3095  HB2 ARG A 197       7.319   1.308  -4.435  1.00 92.90           H  
ATOM   3096  HB3 ARG A 197       7.987  -0.222  -5.004  1.00 92.90           H  
ATOM   3097  O   ARG A 197       4.280   0.756  -4.849  1.00 92.90           O  
ATOM   3098  CG  ARG A 197       8.417   0.240  -2.932  1.00 92.90           C  
ATOM   3099  HG2 ARG A 197       8.540  -0.782  -2.573  1.00 92.90           H  
ATOM   3100  HG3 ARG A 197       7.981   0.848  -2.138  1.00 92.90           H  
ATOM   3101  CD  ARG A 197       9.788   0.807  -3.313  1.00 92.90           C  
ATOM   3102  HD2 ARG A 197       9.654   1.821  -3.689  1.00 92.90           H  
ATOM   3103  HD3 ARG A 197      10.202   0.200  -4.118  1.00 92.90           H  
ATOM   3104  NE  ARG A 197      10.759   0.837  -2.197  1.00 92.90           N  
ATOM   3105  HE  ARG A 197      10.470   0.563  -1.269  1.00 92.90           H  
ATOM   3106  NH1 ARG A 197      12.400   1.856  -3.413  1.00 92.90           N  
ATOM   3107 HH11 ARG A 197      11.862   1.817  -4.266  1.00 92.90           H  
ATOM   3108 HH12 ARG A 197      13.318   2.273  -3.475  1.00 92.90           H  
ATOM   3109  NH2 ARG A 197      12.805   1.453  -1.315  1.00 92.90           N  
ATOM   3110 HH21 ARG A 197      13.697   1.891  -1.494  1.00 92.90           H  
ATOM   3111 HH22 ARG A 197      12.672   1.000  -0.422  1.00 92.90           H  
ATOM   3112  CZ  ARG A 197      11.965   1.381  -2.299  1.00 92.90           C  
ATOM   3113  N   PHE A 198       5.232  -0.799  -6.164  1.00 95.56           N  
ATOM   3114  H   PHE A 198       5.993  -1.458  -6.252  1.00 95.56           H  
ATOM   3115  CA  PHE A 198       4.326  -0.633  -7.297  1.00 95.56           C  
ATOM   3116  HA  PHE A 198       4.390   0.398  -7.646  1.00 95.56           H  
ATOM   3117  C   PHE A 198       2.867  -0.902  -6.921  1.00 95.56           C  
ATOM   3118  CB  PHE A 198       4.734  -1.559  -8.447  1.00 95.56           C  
ATOM   3119  HB2 PHE A 198       4.634  -2.598  -8.134  1.00 95.56           H  
ATOM   3120  HB3 PHE A 198       5.782  -1.401  -8.703  1.00 95.56           H  
ATOM   3121  O   PHE A 198       2.003  -0.078  -7.203  1.00 95.56           O  
ATOM   3122  CG  PHE A 198       3.890  -1.317  -9.677  1.00 95.56           C  
ATOM   3123  CD1 PHE A 198       2.839  -2.193  -9.989  1.00 95.56           C  
ATOM   3124  HD1 PHE A 198       2.648  -3.060  -9.373  1.00 95.56           H  
ATOM   3125  CD2 PHE A 198       4.088  -0.161 -10.454  1.00 95.56           C  
ATOM   3126  HD2 PHE A 198       4.878   0.531 -10.200  1.00 95.56           H  
ATOM   3127  CE1 PHE A 198       2.008  -1.916 -11.083  1.00 95.56           C  
ATOM   3128  HE1 PHE A 198       1.171  -2.562 -11.307  1.00 95.56           H  
ATOM   3129  CE2 PHE A 198       3.249   0.107 -11.549  1.00 95.56           C  
ATOM   3130  HE2 PHE A 198       3.399   0.991 -12.152  1.00 95.56           H  
ATOM   3131  CZ  PHE A 198       2.208  -0.773 -11.866  1.00 95.56           C  
ATOM   3132  HZ  PHE A 198       1.549  -0.557 -12.694  1.00 95.56           H  
ATOM   3133  N   ARG A 199       2.574  -2.035  -6.264  1.00 95.27           N  
ATOM   3134  H   ARG A 199       3.325  -2.664  -6.019  1.00 95.27           H  
ATOM   3135  CA  ARG A 199       1.198  -2.347  -5.841  1.00 95.27           C  
ATOM   3136  HA  ARG A 199       0.538  -2.280  -6.706  1.00 95.27           H  
ATOM   3137  C   ARG A 199       0.675  -1.311  -4.854  1.00 95.27           C  
ATOM   3138  CB  ARG A 199       1.107  -3.751  -5.235  1.00 95.27           C  
ATOM   3139  HB2 ARG A 199       0.115  -3.874  -4.800  1.00 95.27           H  
ATOM   3140  HB3 ARG A 199       1.848  -3.852  -4.443  1.00 95.27           H  
ATOM   3141  O   ARG A 199      -0.465  -0.881  -4.999  1.00 95.27           O  
ATOM   3142  CG  ARG A 199       1.310  -4.842  -6.297  1.00 95.27           C  
ATOM   3143  HG2 ARG A 199       2.333  -4.835  -6.672  1.00 95.27           H  
ATOM   3144  HG3 ARG A 199       0.659  -4.633  -7.145  1.00 95.27           H  
ATOM   3145  CD  ARG A 199       0.957  -6.241  -5.786  1.00 95.27           C  
ATOM   3146  HD2 ARG A 199      -0.128  -6.293  -5.699  1.00 95.27           H  
ATOM   3147  HD3 ARG A 199       1.248  -6.976  -6.536  1.00 95.27           H  
ATOM   3148  NE  ARG A 199       1.567  -6.556  -4.483  1.00 95.27           N  
ATOM   3149  HE  ARG A 199       1.004  -6.348  -3.671  1.00 95.27           H  
ATOM   3150  NH1 ARG A 199       3.505  -7.515  -5.263  1.00 95.27           N  
ATOM   3151 HH11 ARG A 199       4.424  -7.897  -5.088  1.00 95.27           H  
ATOM   3152 HH12 ARG A 199       3.099  -7.544  -6.187  1.00 95.27           H  
ATOM   3153  NH2 ARG A 199       3.213  -7.150  -3.065  1.00 95.27           N  
ATOM   3154 HH21 ARG A 199       4.133  -7.513  -2.863  1.00 95.27           H  
ATOM   3155 HH22 ARG A 199       2.613  -6.801  -2.331  1.00 95.27           H  
ATOM   3156  CZ  ARG A 199       2.764  -7.066  -4.284  1.00 95.27           C  
ATOM   3157  N   THR A 200       1.515  -0.901  -3.905  1.00 95.92           N  
ATOM   3158  H   THR A 200       2.418  -1.347  -3.830  1.00 95.92           H  
ATOM   3159  CA  THR A 200       1.191   0.123  -2.908  1.00 95.92           C  
ATOM   3160  HA  THR A 200       0.302  -0.185  -2.356  1.00 95.92           H  
ATOM   3161  C   THR A 200       0.824   1.449  -3.563  1.00 95.92           C  
ATOM   3162  CB  THR A 200       2.337   0.248  -1.893  1.00 95.92           C  
ATOM   3163  HB  THR A 200       3.268   0.484  -2.408  1.00 95.92           H  
ATOM   3164  O   THR A 200      -0.273   1.943  -3.324  1.00 95.92           O  
ATOM   3165  CG2 THR A 200       2.072   1.297  -0.819  1.00 95.92           C  
ATOM   3166 HG21 THR A 200       2.021   2.286  -1.275  1.00 95.92           H  
ATOM   3167 HG22 THR A 200       2.895   1.301  -0.104  1.00 95.92           H  
ATOM   3168 HG23 THR A 200       1.139   1.076  -0.301  1.00 95.92           H  
ATOM   3169  OG1 THR A 200       2.456  -1.007  -1.255  1.00 95.92           O  
ATOM   3170  HG1 THR A 200       3.226  -1.010  -0.681  1.00 95.92           H  
ATOM   3171  N   ILE A 201       1.664   1.995  -4.446  1.00 96.96           N  
ATOM   3172  H   ILE A 201       2.547   1.549  -4.645  1.00 96.96           H  
ATOM   3173  CA  ILE A 201       1.364   3.289  -5.073  1.00 96.96           C  
ATOM   3174  HA  ILE A 201       1.005   3.943  -4.278  1.00 96.96           H  
ATOM   3175  C   ILE A 201       0.214   3.193  -6.089  1.00 96.96           C  
ATOM   3176  CB  ILE A 201       2.648   3.927  -5.647  1.00 96.96           C  
ATOM   3177  HB  ILE A 201       3.427   3.854  -4.889  1.00 96.96           H  
ATOM   3178  O   ILE A 201      -0.695   4.016  -6.058  1.00 96.96           O  
ATOM   3179  CG1 ILE A 201       2.469   5.420  -5.978  1.00 96.96           C  
ATOM   3180 HG12 ILE A 201       3.391   5.787  -6.427  1.00 96.96           H  
ATOM   3181 HG13 ILE A 201       1.670   5.540  -6.709  1.00 96.96           H  
ATOM   3182  CG2 ILE A 201       3.150   3.202  -6.906  1.00 96.96           C  
ATOM   3183 HG21 ILE A 201       3.267   2.137  -6.707  1.00 96.96           H  
ATOM   3184 HG22 ILE A 201       2.454   3.347  -7.732  1.00 96.96           H  
ATOM   3185 HG23 ILE A 201       4.118   3.606  -7.201  1.00 96.96           H  
ATOM   3186  CD1 ILE A 201       2.165   6.303  -4.762  1.00 96.96           C  
ATOM   3187 HD11 ILE A 201       2.888   6.114  -3.969  1.00 96.96           H  
ATOM   3188 HD12 ILE A 201       1.155   6.118  -4.395  1.00 96.96           H  
ATOM   3189 HD13 ILE A 201       2.234   7.349  -5.062  1.00 96.96           H  
ATOM   3190  N   ALA A 202       0.177   2.160  -6.940  1.00 97.01           N  
ATOM   3191  H   ALA A 202       0.927   1.484  -6.922  1.00 97.01           H  
ATOM   3192  CA  ALA A 202      -0.833   2.050  -7.994  1.00 97.01           C  
ATOM   3193  HA  ALA A 202      -0.838   2.979  -8.564  1.00 97.01           H  
ATOM   3194  C   ALA A 202      -2.252   1.854  -7.435  1.00 97.01           C  
ATOM   3195  CB  ALA A 202      -0.449   0.908  -8.944  1.00 97.01           C  
ATOM   3196  HB1 ALA A 202       0.539   1.091  -9.366  1.00 97.01           H  
ATOM   3197  HB2 ALA A 202      -0.442  -0.040  -8.405  1.00 97.01           H  
ATOM   3198  HB3 ALA A 202      -1.174   0.854  -9.755  1.00 97.01           H  
ATOM   3199  O   ALA A 202      -3.200   2.432  -7.964  1.00 97.01           O  
ATOM   3200  N   CYS A 203      -2.410   1.076  -6.357  1.00 97.14           N  
ATOM   3201  H   CYS A 203      -1.602   0.642  -5.933  1.00 97.14           H  
ATOM   3202  CA  CYS A 203      -3.719   0.906  -5.718  1.00 97.14           C  
ATOM   3203  HA  CYS A 203      -4.472   0.740  -6.490  1.00 97.14           H  
ATOM   3204  C   CYS A 203      -4.163   2.147  -4.947  1.00 97.14           C  
ATOM   3205  CB  CYS A 203      -3.718  -0.304  -4.783  1.00 97.14           C  
ATOM   3206  HB2 CYS A 203      -4.703  -0.394  -4.325  1.00 97.14           H  
ATOM   3207  HB3 CYS A 203      -2.974  -0.179  -3.996  1.00 97.14           H  
ATOM   3208  O   CYS A 203      -5.362   2.366  -4.830  1.00 97.14           O  
ATOM   3209  SG  CYS A 203      -3.392  -1.796  -5.736  1.00 97.14           S  
ATOM   3210  HG  CYS A 203      -2.103  -1.497  -5.919  1.00 97.14           H  
ATOM   3211  N   GLY A 204      -3.220   2.945  -4.434  1.00 97.82           N  
ATOM   3212  H   GLY A 204      -2.248   2.694  -4.542  1.00 97.82           H  
ATOM   3213  CA  GLY A 204      -3.524   4.228  -3.802  1.00 97.82           C  
ATOM   3214  HA2 GLY A 204      -2.627   4.597  -3.305  1.00 97.82           H  
ATOM   3215  HA3 GLY A 204      -4.313   4.104  -3.060  1.00 97.82           H  
ATOM   3216  C   GLY A 204      -3.951   5.309  -4.793  1.00 97.82           C  
ATOM   3217  O   GLY A 204      -4.789   6.136  -4.452  1.00 97.82           O  
ATOM   3218  N   LEU A 205      -3.394   5.302  -6.007  1.00 98.39           N  
ATOM   3219  H   LEU A 205      -2.634   4.658  -6.177  1.00 98.39           H  
ATOM   3220  CA  LEU A 205      -3.718   6.279  -7.051  1.00 98.39           C  
ATOM   3221  HA  LEU A 205      -3.887   7.254  -6.595  1.00 98.39           H  
ATOM   3222  C   LEU A 205      -5.008   5.933  -7.808  1.00 98.39           C  
ATOM   3223  CB  LEU A 205      -2.532   6.375  -8.029  1.00 98.39           C  
ATOM   3224  HB2 LEU A 205      -2.844   6.964  -8.892  1.00 98.39           H  
ATOM   3225  HB3 LEU A 205      -2.297   5.371  -8.383  1.00 98.39           H  
ATOM   3226  O   LEU A 205      -5.801   6.817  -8.119  1.00 98.39           O  
ATOM   3227  CG  LEU A 205      -1.255   7.013  -7.453  1.00 98.39           C  
ATOM   3228  HG  LEU A 205      -0.974   6.520  -6.522  1.00 98.39           H  
ATOM   3229  CD1 LEU A 205      -0.113   6.851  -8.458  1.00 98.39           C  
ATOM   3230 HD11 LEU A 205      -0.388   7.310  -9.407  1.00 98.39           H  
ATOM   3231 HD12 LEU A 205       0.784   7.343  -8.081  1.00 98.39           H  
ATOM   3232 HD13 LEU A 205       0.093   5.791  -8.612  1.00 98.39           H  
ATOM   3233  CD2 LEU A 205      -1.439   8.499  -7.175  1.00 98.39           C  
ATOM   3234 HD21 LEU A 205      -0.520   8.925  -6.773  1.00 98.39           H  
ATOM   3235 HD22 LEU A 205      -1.700   9.019  -8.096  1.00 98.39           H  
ATOM   3236 HD23 LEU A 205      -2.244   8.656  -6.456  1.00 98.39           H  
ATOM   3237  N   PHE A 206      -5.237   4.651  -8.107  1.00 97.95           N  
ATOM   3238  H   PHE A 206      -4.539   3.970  -7.843  1.00 97.95           H  
ATOM   3239  CA  PHE A 206      -6.315   4.225  -9.013  1.00 97.95           C  
ATOM   3240  HA  PHE A 206      -6.932   5.088  -9.263  1.00 97.95           H  
ATOM   3241  C   PHE A 206      -7.300   3.204  -8.410  1.00 97.95           C  
ATOM   3242  CB  PHE A 206      -5.679   3.749 -10.327  1.00 97.95           C  
ATOM   3243  HB2 PHE A 206      -5.128   2.827 -10.136  1.00 97.95           H  
ATOM   3244  HB3 PHE A 206      -6.464   3.520 -11.047  1.00 97.95           H  
ATOM   3245  O   PHE A 206      -7.655   2.224  -9.081  1.00 97.95           O  
ATOM   3246  CG  PHE A 206      -4.752   4.767 -10.959  1.00 97.95           C  
ATOM   3247  CD1 PHE A 206      -5.269   5.973 -11.470  1.00 97.95           C  
ATOM   3248  HD1 PHE A 206      -6.328   6.178 -11.418  1.00 97.95           H  
ATOM   3249  CD2 PHE A 206      -3.365   4.531 -10.985  1.00 97.95           C  
ATOM   3250  HD2 PHE A 206      -2.961   3.627 -10.556  1.00 97.95           H  
ATOM   3251  CE1 PHE A 206      -4.402   6.932 -12.022  1.00 97.95           C  
ATOM   3252  HE1 PHE A 206      -4.790   7.867 -12.399  1.00 97.95           H  
ATOM   3253  CE2 PHE A 206      -2.500   5.494 -11.532  1.00 97.95           C  
ATOM   3254  HE2 PHE A 206      -1.431   5.338 -11.523  1.00 97.95           H  
ATOM   3255  CZ  PHE A 206      -3.019   6.688 -12.060  1.00 97.95           C  
ATOM   3256  HZ  PHE A 206      -2.357   7.433 -12.477  1.00 97.95           H  
ATOM   3257  N   PRO A 207      -7.769   3.368  -7.155  1.00 98.15           N  
ATOM   3258  CA  PRO A 207      -8.661   2.393  -6.526  1.00 98.15           C  
ATOM   3259  HA  PRO A 207      -8.160   1.427  -6.465  1.00 98.15           H  
ATOM   3260  C   PRO A 207      -9.986   2.204  -7.280  1.00 98.15           C  
ATOM   3261  CB  PRO A 207      -8.896   2.915  -5.109  1.00 98.15           C  
ATOM   3262  HB2 PRO A 207      -9.905   2.693  -4.760  1.00 98.15           H  
ATOM   3263  HB3 PRO A 207      -8.155   2.484  -4.436  1.00 98.15           H  
ATOM   3264  O   PRO A 207     -10.501   1.084  -7.328  1.00 98.15           O  
ATOM   3265  CG  PRO A 207      -8.673   4.417  -5.238  1.00 98.15           C  
ATOM   3266  HG2 PRO A 207      -8.399   4.883  -4.292  1.00 98.15           H  
ATOM   3267  HG3 PRO A 207      -9.566   4.875  -5.662  1.00 98.15           H  
ATOM   3268  CD  PRO A 207      -7.543   4.490  -6.251  1.00 98.15           C  
ATOM   3269  HD2 PRO A 207      -6.590   4.366  -5.738  1.00 98.15           H  
ATOM   3270  HD3 PRO A 207      -7.558   5.451  -6.766  1.00 98.15           H  
ATOM   3271  N   ALA A 208     -10.535   3.241  -7.925  1.00 98.08           N  
ATOM   3272  H   ALA A 208     -10.070   4.137  -7.918  1.00 98.08           H  
ATOM   3273  CA  ALA A 208     -11.779   3.107  -8.683  1.00 98.08           C  
ATOM   3274  HA  ALA A 208     -12.517   2.614  -8.050  1.00 98.08           H  
ATOM   3275  C   ALA A 208     -11.595   2.247  -9.943  1.00 98.08           C  
ATOM   3276  CB  ALA A 208     -12.308   4.496  -9.032  1.00 98.08           C  
ATOM   3277  HB1 ALA A 208     -11.632   4.958  -9.751  1.00 98.08           H  
ATOM   3278  HB2 ALA A 208     -13.299   4.413  -9.477  1.00 98.08           H  
ATOM   3279  HB3 ALA A 208     -12.366   5.114  -8.136  1.00 98.08           H  
ATOM   3280  O   ALA A 208     -12.473   1.456 -10.285  1.00 98.08           O  
ATOM   3281  N   GLN A 209     -10.445   2.333 -10.616  1.00 97.70           N  
ATOM   3282  H   GLN A 209      -9.768   3.024 -10.326  1.00 97.70           H  
ATOM   3283  CA  GLN A 209     -10.134   1.497 -11.776  1.00 97.70           C  
ATOM   3284  HA  GLN A 209     -11.011   1.469 -12.423  1.00 97.70           H  
ATOM   3285  C   GLN A 209      -9.817   0.053 -11.375  1.00 97.70           C  
ATOM   3286  CB  GLN A 209      -8.959   2.068 -12.581  1.00 97.70           C  
ATOM   3287  HB2 GLN A 209      -8.073   2.138 -11.950  1.00 97.70           H  
ATOM   3288  HB3 GLN A 209      -8.742   1.346 -13.368  1.00 97.70           H  
ATOM   3289  O   GLN A 209     -10.171  -0.866 -12.121  1.00 97.70           O  
ATOM   3290  CG  GLN A 209      -9.230   3.418 -13.270  1.00 97.70           C  
ATOM   3291  HG2 GLN A 209      -8.493   3.551 -14.062  1.00 97.70           H  
ATOM   3292  HG3 GLN A 209     -10.218   3.404 -13.730  1.00 97.70           H  
ATOM   3293  CD  GLN A 209      -9.128   4.632 -12.351  1.00 97.70           C  
ATOM   3294  NE2 GLN A 209      -9.346   5.823 -12.858  1.00 97.70           N  
ATOM   3295 HE21 GLN A 209      -9.232   6.598 -12.221  1.00 97.70           H  
ATOM   3296 HE22 GLN A 209      -9.534   5.986 -13.837  1.00 97.70           H  
ATOM   3297  OE1 GLN A 209      -8.852   4.526 -11.172  1.00 97.70           O  
ATOM   3298  N   VAL A 210      -9.182  -0.147 -10.212  1.00 97.24           N  
ATOM   3299  H   VAL A 210      -8.867   0.666  -9.703  1.00 97.24           H  
ATOM   3300  CA  VAL A 210      -8.973  -1.471  -9.599  1.00 97.24           C  
ATOM   3301  HA  VAL A 210      -8.468  -2.119 -10.316  1.00 97.24           H  
ATOM   3302  C   VAL A 210     -10.325  -2.116  -9.281  1.00 97.24           C  
ATOM   3303  CB  VAL A 210      -8.080  -1.352  -8.345  1.00 97.24           C  
ATOM   3304  HB  VAL A 210      -8.506  -0.606  -7.674  1.00 97.24           H  
ATOM   3305  O   VAL A 210     -10.543  -3.265  -9.671  1.00 97.24           O  
ATOM   3306  CG1 VAL A 210      -7.916  -2.661  -7.565  1.00 97.24           C  
ATOM   3307 HG11 VAL A 210      -7.438  -2.440  -6.610  1.00 97.24           H  
ATOM   3308 HG12 VAL A 210      -7.290  -3.366  -8.112  1.00 97.24           H  
ATOM   3309 HG13 VAL A 210      -8.882  -3.126  -7.369  1.00 97.24           H  
ATOM   3310  CG2 VAL A 210      -6.659  -0.927  -8.733  1.00 97.24           C  
ATOM   3311 HG21 VAL A 210      -6.207  -1.693  -9.362  1.00 97.24           H  
ATOM   3312 HG22 VAL A 210      -6.056  -0.786  -7.836  1.00 97.24           H  
ATOM   3313 HG23 VAL A 210      -6.666   0.010  -9.291  1.00 97.24           H  
ATOM   3314  N   LYS A 211     -11.260  -1.355  -8.689  1.00 97.37           N  
ATOM   3315  H   LYS A 211     -10.977  -0.446  -8.349  1.00 97.37           H  
ATOM   3316  CA  LYS A 211     -12.658  -1.761  -8.467  1.00 97.37           C  
ATOM   3317  HA  LYS A 211     -12.673  -2.674  -7.872  1.00 97.37           H  
ATOM   3318  C   LYS A 211     -13.371  -2.111  -9.765  1.00 97.37           C  
ATOM   3319  CB  LYS A 211     -13.409  -0.661  -7.691  1.00 97.37           C  
ATOM   3320  HB2 LYS A 211     -12.936  -0.525  -6.718  1.00 97.37           H  
ATOM   3321  HB3 LYS A 211     -13.343   0.286  -8.225  1.00 97.37           H  
ATOM   3322  O   LYS A 211     -13.898  -3.210  -9.897  1.00 97.37           O  
ATOM   3323  CG  LYS A 211     -14.894  -1.012  -7.498  1.00 97.37           C  
ATOM   3324  HG2 LYS A 211     -15.392  -1.029  -8.468  1.00 97.37           H  
ATOM   3325  HG3 LYS A 211     -14.978  -2.007  -7.060  1.00 97.37           H  
ATOM   3326  CD  LYS A 211     -15.628  -0.005  -6.609  1.00 97.37           C  
ATOM   3327  HD2 LYS A 211     -15.123   0.064  -5.646  1.00 97.37           H  
ATOM   3328  HD3 LYS A 211     -15.629   0.974  -7.090  1.00 97.37           H  
ATOM   3329  CE  LYS A 211     -17.067  -0.499  -6.408  1.00 97.37           C  
ATOM   3330  HE2 LYS A 211     -17.548  -0.602  -7.381  1.00 97.37           H  
ATOM   3331  HE3 LYS A 211     -17.026  -1.489  -5.955  1.00 97.37           H  
ATOM   3332  NZ  LYS A 211     -17.856   0.408  -5.542  1.00 97.37           N  
ATOM   3333  HZ1 LYS A 211     -17.367   0.552  -4.670  1.00 97.37           H  
ATOM   3334  HZ2 LYS A 211     -18.010   1.303  -5.984  1.00 97.37           H  
ATOM   3335  HZ3 LYS A 211     -18.750  -0.004  -5.319  1.00 97.37           H  
ATOM   3336  N   ALA A 212     -13.361  -1.203 -10.740  1.00 97.03           N  
ATOM   3337  H   ALA A 212     -12.938  -0.307 -10.546  1.00 97.03           H  
ATOM   3338  CA  ALA A 212     -14.089  -1.365 -11.997  1.00 97.03           C  
ATOM   3339  HA  ALA A 212     -15.151  -1.474 -11.777  1.00 97.03           H  
ATOM   3340  C   ALA A 212     -13.657  -2.610 -12.790  1.00 97.03           C  
ATOM   3341  CB  ALA A 212     -13.889  -0.093 -12.829  1.00 97.03           C  
ATOM   3342  HB1 ALA A 212     -14.454  -0.175 -13.758  1.00 97.03           H  
ATOM   3343  HB2 ALA A 212     -14.253   0.773 -12.276  1.00 97.03           H  
ATOM   3344  HB3 ALA A 212     -12.833   0.042 -13.060  1.00 97.03           H  
ATOM   3345  O   ALA A 212     -14.447  -3.169 -13.543  1.00 97.03           O  
ATOM   3346  N   ARG A 213     -12.406  -3.054 -12.620  1.00 95.24           N  
ATOM   3347  H   ARG A 213     -11.807  -2.529 -11.999  1.00 95.24           H  
ATOM   3348  CA  ARG A 213     -11.860  -4.261 -13.261  1.00 95.24           C  
ATOM   3349  HA  ARG A 213     -12.524  -4.574 -14.067  1.00 95.24           H  
ATOM   3350  C   ARG A 213     -11.789  -5.474 -12.338  1.00 95.24           C  
ATOM   3351  CB  ARG A 213     -10.490  -3.933 -13.859  1.00 95.24           C  
ATOM   3352  HB2 ARG A 213      -9.880  -3.436 -13.104  1.00 95.24           H  
ATOM   3353  HB3 ARG A 213      -9.988  -4.849 -14.168  1.00 95.24           H  
ATOM   3354  O   ARG A 213     -11.282  -6.508 -12.763  1.00 95.24           O  
ATOM   3355  CG  ARG A 213     -10.633  -3.030 -15.082  1.00 95.24           C  
ATOM   3356  HG2 ARG A 213     -11.181  -3.556 -15.864  1.00 95.24           H  
ATOM   3357  HG3 ARG A 213     -11.177  -2.126 -14.811  1.00 95.24           H  
ATOM   3358  CD  ARG A 213      -9.235  -2.667 -15.582  1.00 95.24           C  
ATOM   3359  HD2 ARG A 213      -8.692  -2.188 -14.767  1.00 95.24           H  
ATOM   3360  HD3 ARG A 213      -8.707  -3.585 -15.840  1.00 95.24           H  
ATOM   3361  NE  ARG A 213      -9.285  -1.792 -16.769  1.00 95.24           N  
ATOM   3362  HE  ARG A 213      -9.054  -2.223 -17.652  1.00 95.24           H  
ATOM   3363  NH1 ARG A 213     -10.009   0.138 -15.737  1.00 95.24           N  
ATOM   3364 HH11 ARG A 213     -10.312   1.100 -15.796  1.00 95.24           H  
ATOM   3365 HH12 ARG A 213     -10.024  -0.342 -14.849  1.00 95.24           H  
ATOM   3366  NH2 ARG A 213      -9.672   0.116 -17.942  1.00 95.24           N  
ATOM   3367 HH21 ARG A 213      -9.981   1.077 -17.973  1.00 95.24           H  
ATOM   3368 HH22 ARG A 213      -9.453  -0.360 -18.806  1.00 95.24           H  
ATOM   3369  CZ  ARG A 213      -9.652  -0.522 -16.806  1.00 95.24           C  
ATOM   3370  N   ASN A 214     -12.263  -5.350 -11.099  1.00 93.81           N  
ATOM   3371  H   ASN A 214     -12.705  -4.480 -10.838  1.00 93.81           H  
ATOM   3372  CA  ASN A 214     -12.229  -6.403 -10.090  1.00 93.81           C  
ATOM   3373  HA  ASN A 214     -12.474  -5.930  -9.139  1.00 93.81           H  
ATOM   3374  C   ASN A 214     -10.825  -7.028  -9.913  1.00 93.81           C  
ATOM   3375  CB  ASN A 214     -13.349  -7.408 -10.412  1.00 93.81           C  
ATOM   3376  HB2 ASN A 214     -14.274  -6.873 -10.628  1.00 93.81           H  
ATOM   3377  HB3 ASN A 214     -13.069  -7.990 -11.290  1.00 93.81           H  
ATOM   3378  O   ASN A 214     -10.665  -8.250  -9.863  1.00 93.81           O  
ATOM   3379  CG  ASN A 214     -13.633  -8.350  -9.261  1.00 93.81           C  
ATOM   3380  ND2 ASN A 214     -14.104  -9.542  -9.536  1.00 93.81           N  
ATOM   3381 HD21 ASN A 214     -14.267  -9.824 -10.492  1.00 93.81           H  
ATOM   3382 HD22 ASN A 214     -14.316 -10.128  -8.741  1.00 93.81           H  
ATOM   3383  OD1 ASN A 214     -13.468  -8.026  -8.102  1.00 93.81           O  
ATOM   3384  N   ILE A 215      -9.776  -6.194  -9.873  1.00 93.80           N  
ATOM   3385  H   ILE A 215      -9.957  -5.201  -9.876  1.00 93.80           H  
ATOM   3386  CA  ILE A 215      -8.390  -6.675  -9.758  1.00 93.80           C  
ATOM   3387  HA  ILE A 215      -8.305  -7.595 -10.337  1.00 93.80           H  
ATOM   3388  C   ILE A 215      -8.104  -7.021  -8.293  1.00 93.80           C  
ATOM   3389  CB  ILE A 215      -7.354  -5.685 -10.343  1.00 93.80           C  
ATOM   3390  HB  ILE A 215      -7.367  -4.775  -9.743  1.00 93.80           H  
ATOM   3391  O   ILE A 215      -7.723  -6.164  -7.496  1.00 93.80           O  
ATOM   3392  CG1 ILE A 215      -7.689  -5.295 -11.798  1.00 93.80           C  
ATOM   3393 HG12 ILE A 215      -7.637  -6.177 -12.437  1.00 93.80           H  
ATOM   3394 HG13 ILE A 215      -8.710  -4.915 -11.831  1.00 93.80           H  
ATOM   3395  CG2 ILE A 215      -5.942  -6.306 -10.276  1.00 93.80           C  
ATOM   3396 HG21 ILE A 215      -5.880  -7.176 -10.930  1.00 93.80           H  
ATOM   3397 HG22 ILE A 215      -5.190  -5.573 -10.570  1.00 93.80           H  
ATOM   3398 HG23 ILE A 215      -5.709  -6.621  -9.259  1.00 93.80           H  
ATOM   3399  CD1 ILE A 215      -6.781  -4.199 -12.376  1.00 93.80           C  
ATOM   3400 HD11 ILE A 215      -7.162  -3.894 -13.350  1.00 93.80           H  
ATOM   3401 HD12 ILE A 215      -5.764  -4.568 -12.507  1.00 93.80           H  
ATOM   3402 HD13 ILE A 215      -6.774  -3.334 -11.713  1.00 93.80           H  
ATOM   3403  N   ILE A 216      -8.272  -8.297  -7.948  1.00 93.38           N  
ATOM   3404  H   ILE A 216      -8.696  -8.909  -8.630  1.00 93.38           H  
ATOM   3405  CA  ILE A 216      -8.013  -8.833  -6.608  1.00 93.38           C  
ATOM   3406  HA  ILE A 216      -7.729  -8.014  -5.949  1.00 93.38           H  
ATOM   3407  C   ILE A 216      -6.827  -9.801  -6.678  1.00 93.38           C  
ATOM   3408  CB  ILE A 216      -9.298  -9.460  -6.013  1.00 93.38           C  
ATOM   3409  HB  ILE A 216      -9.620 -10.273  -6.662  1.00 93.38           H  
ATOM   3410  O   ILE A 216      -6.771 -10.705  -7.516  1.00 93.38           O  
ATOM   3411  CG1 ILE A 216     -10.432  -8.406  -5.935  1.00 93.38           C  
ATOM   3412 HG12 ILE A 216     -10.146  -7.614  -5.243  1.00 93.38           H  
ATOM   3413 HG13 ILE A 216     -10.583  -7.953  -6.915  1.00 93.38           H  
ATOM   3414  CG2 ILE A 216      -9.015 -10.032  -4.610  1.00 93.38           C  
ATOM   3415 HG21 ILE A 216      -8.246 -10.802  -4.662  1.00 93.38           H  
ATOM   3416 HG22 ILE A 216      -8.700  -9.234  -3.938  1.00 93.38           H  
ATOM   3417 HG23 ILE A 216      -9.908 -10.509  -4.205  1.00 93.38           H  
ATOM   3418  CD1 ILE A 216     -11.792  -8.969  -5.507  1.00 93.38           C  
ATOM   3419 HD11 ILE A 216     -12.534  -8.171  -5.539  1.00 93.38           H  
ATOM   3420 HD12 ILE A 216     -12.096  -9.763  -6.188  1.00 93.38           H  
ATOM   3421 HD13 ILE A 216     -11.755  -9.355  -4.489  1.00 93.38           H  
ATOM   3422  N   SER A 217      -5.846  -9.614  -5.794  1.00 92.45           N  
ATOM   3423  H   SER A 217      -5.956  -8.869  -5.122  1.00 92.45           H  
ATOM   3424  CA  SER A 217      -4.727 -10.557  -5.684  1.00 92.45           C  
ATOM   3425  HA  SER A 217      -4.371 -10.756  -6.695  1.00 92.45           H  
ATOM   3426  C   SER A 217      -5.177 -11.872  -5.030  1.00 92.45           C  
ATOM   3427  CB  SER A 217      -3.555  -9.963  -4.903  1.00 92.45           C  
ATOM   3428  HB2 SER A 217      -2.701 -10.636  -4.977  1.00 92.45           H  
ATOM   3429  HB3 SER A 217      -3.273  -9.003  -5.338  1.00 92.45           H  
ATOM   3430  O   SER A 217      -6.008 -11.838  -4.124  1.00 92.45           O  
ATOM   3431  OG  SER A 217      -3.884  -9.788  -3.543  1.00 92.45           O  
ATOM   3432  HG  SER A 217      -4.602  -9.154  -3.486  1.00 92.45           H  
ATOM   3433  N   PRO A 218      -4.580 -13.028  -5.375  1.00 89.57           N  
ATOM   3434  CA  PRO A 218      -4.860 -14.301  -4.716  1.00 89.57           C  
ATOM   3435  HA  PRO A 218      -5.878 -14.608  -4.956  1.00 89.57           H  
ATOM   3436  C   PRO A 218      -4.702 -14.241  -3.197  1.00 89.57           C  
ATOM   3437  CB  PRO A 218      -3.866 -15.294  -5.327  1.00 89.57           C  
ATOM   3438  HB2 PRO A 218      -2.924 -15.274  -4.780  1.00 89.57           H  
ATOM   3439  HB3 PRO A 218      -4.272 -16.305  -5.348  1.00 89.57           H  
ATOM   3440  O   PRO A 218      -5.472 -14.859  -2.475  1.00 89.57           O  
ATOM   3441  CG  PRO A 218      -3.639 -14.748  -6.734  1.00 89.57           C  
ATOM   3442  HG2 PRO A 218      -2.659 -15.025  -7.124  1.00 89.57           H  
ATOM   3443  HG3 PRO A 218      -4.428 -15.106  -7.395  1.00 89.57           H  
ATOM   3444  CD  PRO A 218      -3.770 -13.240  -6.554  1.00 89.57           C  
ATOM   3445  HD2 PRO A 218      -4.308 -12.834  -7.411  1.00 89.57           H  
ATOM   3446  HD3 PRO A 218      -2.788 -12.783  -6.428  1.00 89.57           H  
ATOM   3447  N   VAL A 219      -3.736 -13.457  -2.702  1.00 88.83           N  
ATOM   3448  H   VAL A 219      -3.197 -12.904  -3.353  1.00 88.83           H  
ATOM   3449  CA  VAL A 219      -3.530 -13.247  -1.263  1.00 88.83           C  
ATOM   3450  HA  VAL A 219      -3.416 -14.216  -0.779  1.00 88.83           H  
ATOM   3451  C   VAL A 219      -4.769 -12.608  -0.632  1.00 88.83           C  
ATOM   3452  CB  VAL A 219      -2.244 -12.431  -1.016  1.00 88.83           C  
ATOM   3453  HB  VAL A 219      -2.276 -11.518  -1.611  1.00 88.83           H  
ATOM   3454  O   VAL A 219      -5.241 -13.103   0.382  1.00 88.83           O  
ATOM   3455  CG1 VAL A 219      -2.040 -12.045   0.450  1.00 88.83           C  
ATOM   3456 HG11 VAL A 219      -2.779 -11.294   0.729  1.00 88.83           H  
ATOM   3457 HG12 VAL A 219      -2.145 -12.918   1.094  1.00 88.83           H  
ATOM   3458 HG13 VAL A 219      -1.056 -11.599   0.597  1.00 88.83           H  
ATOM   3459  CG2 VAL A 219      -1.014 -13.250  -1.443  1.00 88.83           C  
ATOM   3460 HG21 VAL A 219      -1.080 -13.498  -2.502  1.00 88.83           H  
ATOM   3461 HG22 VAL A 219      -0.112 -12.661  -1.279  1.00 88.83           H  
ATOM   3462 HG23 VAL A 219      -0.974 -14.162  -0.847  1.00 88.83           H  
ATOM   3463  N   MET A 220      -5.364 -11.590  -1.253  1.00 94.03           N  
ATOM   3464  H   MET A 220      -5.001 -11.265  -2.137  1.00 94.03           H  
ATOM   3465  CA  MET A 220      -6.614 -11.001  -0.753  1.00 94.03           C  
ATOM   3466  HA  MET A 220      -6.537 -10.870   0.327  1.00 94.03           H  
ATOM   3467  C   MET A 220      -7.826 -11.911  -0.990  1.00 94.03           C  
ATOM   3468  CB  MET A 220      -6.822  -9.620  -1.382  1.00 94.03           C  
ATOM   3469  HB2 MET A 220      -7.777  -9.212  -1.051  1.00 94.03           H  
ATOM   3470  HB3 MET A 220      -6.848  -9.709  -2.468  1.00 94.03           H  
ATOM   3471  O   MET A 220      -8.717 -11.986  -0.148  1.00 94.03           O  
ATOM   3472  CG  MET A 220      -5.712  -8.642  -0.990  1.00 94.03           C  
ATOM   3473  HG2 MET A 220      -5.959  -7.670  -1.418  1.00 94.03           H  
ATOM   3474  HG3 MET A 220      -4.776  -8.974  -1.438  1.00 94.03           H  
ATOM   3475  SD  MET A 220      -5.403  -8.418   0.781  1.00 94.03           S  
ATOM   3476  CE  MET A 220      -6.947  -7.582   1.225  1.00 94.03           C  
ATOM   3477  HE1 MET A 220      -7.128  -6.746   0.550  1.00 94.03           H  
ATOM   3478  HE2 MET A 220      -6.880  -7.201   2.244  1.00 94.03           H  
ATOM   3479  HE3 MET A 220      -7.774  -8.290   1.163  1.00 94.03           H  
ATOM   3480  N   GLY A 221      -7.838 -12.659  -2.095  1.00 91.85           N  
ATOM   3481  H   GLY A 221      -7.098 -12.528  -2.770  1.00 91.85           H  
ATOM   3482  CA  GLY A 221      -8.887 -13.631  -2.397  1.00 91.85           C  
ATOM   3483  HA2 GLY A 221      -8.646 -14.141  -3.330  1.00 91.85           H  
ATOM   3484  HA3 GLY A 221      -9.839 -13.112  -2.517  1.00 91.85           H  
ATOM   3485  C   GLY A 221      -9.048 -14.689  -1.304  1.00 91.85           C  
ATOM   3486  O   GLY A 221     -10.168 -14.959  -0.883  1.00 91.85           O  
ATOM   3487  N   VAL A 222      -7.944 -15.234  -0.773  1.00 89.58           N  
ATOM   3488  H   VAL A 222      -7.043 -14.981  -1.152  1.00 89.58           H  
ATOM   3489  CA  VAL A 222      -8.027 -16.310   0.233  1.00 89.58           C  
ATOM   3490  HA  VAL A 222      -8.806 -16.983  -0.125  1.00 89.58           H  
ATOM   3491  C   VAL A 222      -8.507 -15.870   1.616  1.00 89.58           C  
ATOM   3492  CB  VAL A 222      -6.734 -17.138   0.374  1.00 89.58           C  
ATOM   3493  HB  VAL A 222      -6.929 -17.948   1.076  1.00 89.58           H  
ATOM   3494  O   VAL A 222      -8.819 -16.734   2.431  1.00 89.58           O  
ATOM   3495  CG1 VAL A 222      -6.322 -17.801  -0.944  1.00 89.58           C  
ATOM   3496 HG11 VAL A 222      -5.484 -18.476  -0.774  1.00 89.58           H  
ATOM   3497 HG12 VAL A 222      -6.035 -17.052  -1.682  1.00 89.58           H  
ATOM   3498 HG13 VAL A 222      -7.162 -18.372  -1.342  1.00 89.58           H  
ATOM   3499  CG2 VAL A 222      -5.550 -16.336   0.920  1.00 89.58           C  
ATOM   3500 HG21 VAL A 222      -5.817 -15.882   1.874  1.00 89.58           H  
ATOM   3501 HG22 VAL A 222      -4.711 -17.013   1.079  1.00 89.58           H  
ATOM   3502 HG23 VAL A 222      -5.268 -15.567   0.200  1.00 89.58           H  
ATOM   3503  N   ILE A 223      -8.578 -14.567   1.891  1.00 92.59           N  
ATOM   3504  H   ILE A 223      -8.325 -13.910   1.166  1.00 92.59           H  
ATOM   3505  CA  ILE A 223      -9.168 -14.025   3.128  1.00 92.59           C  
ATOM   3506  HA  ILE A 223      -9.309 -14.847   3.830  1.00 92.59           H  
ATOM   3507  C   ILE A 223     -10.581 -13.467   2.906  1.00 92.59           C  
ATOM   3508  CB  ILE A 223      -8.231 -13.019   3.830  1.00 92.59           C  
ATOM   3509  HB  ILE A 223      -8.736 -12.669   4.730  1.00 92.59           H  
ATOM   3510  O   ILE A 223     -11.062 -12.679   3.715  1.00 92.59           O  
ATOM   3511  CG1 ILE A 223      -7.928 -11.794   2.941  1.00 92.59           C  
ATOM   3512 HG12 ILE A 223      -7.229 -12.082   2.156  1.00 92.59           H  
ATOM   3513 HG13 ILE A 223      -8.849 -11.448   2.472  1.00 92.59           H  
ATOM   3514  CG2 ILE A 223      -6.949 -13.734   4.288  1.00 92.59           C  
ATOM   3515 HG21 ILE A 223      -6.364 -14.061   3.429  1.00 92.59           H  
ATOM   3516 HG22 ILE A 223      -7.213 -14.600   4.895  1.00 92.59           H  
ATOM   3517 HG23 ILE A 223      -6.349 -13.064   4.904  1.00 92.59           H  
ATOM   3518  CD1 ILE A 223      -7.349 -10.610   3.722  1.00 92.59           C  
ATOM   3519 HD11 ILE A 223      -7.161  -9.782   3.038  1.00 92.59           H  
ATOM   3520 HD12 ILE A 223      -6.414 -10.885   4.210  1.00 92.59           H  
ATOM   3521 HD13 ILE A 223      -8.063 -10.287   4.479  1.00 92.59           H  
ATOM   3522  N   GLY A 224     -11.230 -13.825   1.794  1.00 91.26           N  
ATOM   3523  H   GLY A 224     -10.799 -14.485   1.162  1.00 91.26           H  
ATOM   3524  CA  GLY A 224     -12.612 -13.432   1.520  1.00 91.26           C  
ATOM   3525  HA2 GLY A 224     -13.214 -13.600   2.413  1.00 91.26           H  
ATOM   3526  HA3 GLY A 224     -13.005 -14.070   0.728  1.00 91.26           H  
ATOM   3527  C   GLY A 224     -12.785 -11.972   1.094  1.00 91.26           C  
ATOM   3528  O   GLY A 224     -13.895 -11.451   1.166  1.00 91.26           O  
ATOM   3529  N   PHE A 225     -11.729 -11.291   0.623  1.00 95.06           N  
ATOM   3530  H   PHE A 225     -10.829 -11.750   0.606  1.00 95.06           H  
ATOM   3531  CA  PHE A 225     -11.803  -9.865   0.269  1.00 95.06           C  
ATOM   3532  HA  PHE A 225     -12.032  -9.299   1.172  1.00 95.06           H  
ATOM   3533  C   PHE A 225     -12.906  -9.555  -0.753  1.00 95.06           C  
ATOM   3534  CB  PHE A 225     -10.448  -9.391  -0.264  1.00 95.06           C  
ATOM   3535  HB2 PHE A 225      -9.691  -9.604   0.491  1.00 95.06           H  
ATOM   3536  HB3 PHE A 225     -10.200  -9.960  -1.159  1.00 95.06           H  
ATOM   3537  O   PHE A 225     -13.603  -8.560  -0.609  1.00 95.06           O  
ATOM   3538  CG  PHE A 225     -10.383  -7.910  -0.595  1.00 95.06           C  
ATOM   3539  CD1 PHE A 225     -10.661  -7.456  -1.900  1.00 95.06           C  
ATOM   3540  HD1 PHE A 225     -10.955  -8.156  -2.668  1.00 95.06           H  
ATOM   3541  CD2 PHE A 225     -10.052  -6.980   0.407  1.00 95.06           C  
ATOM   3542  HD2 PHE A 225      -9.878  -7.310   1.420  1.00 95.06           H  
ATOM   3543  CE1 PHE A 225     -10.593  -6.085  -2.201  1.00 95.06           C  
ATOM   3544  HE1 PHE A 225     -10.847  -5.738  -3.192  1.00 95.06           H  
ATOM   3545  CE2 PHE A 225      -9.951  -5.613   0.097  1.00 95.06           C  
ATOM   3546  HE2 PHE A 225      -9.695  -4.900   0.867  1.00 95.06           H  
ATOM   3547  CZ  PHE A 225     -10.218  -5.166  -1.206  1.00 95.06           C  
ATOM   3548  HZ  PHE A 225     -10.171  -4.111  -1.431  1.00 95.06           H  
ATOM   3549  N   GLY A 226     -13.101 -10.417  -1.759  1.00 93.62           N  
ATOM   3550  H   GLY A 226     -12.529 -11.248  -1.796  1.00 93.62           H  
ATOM   3551  CA  GLY A 226     -14.138 -10.217  -2.780  1.00 93.62           C  
ATOM   3552  HA2 GLY A 226     -13.968  -9.269  -3.291  1.00 93.62           H  
ATOM   3553  HA3 GLY A 226     -14.078 -11.021  -3.514  1.00 93.62           H  
ATOM   3554  C   GLY A 226     -15.561 -10.201  -2.212  1.00 93.62           C  
ATOM   3555  O   GLY A 226     -16.385  -9.409  -2.655  1.00 93.62           O  
ATOM   3556  N   PHE A 227     -15.830 -11.028  -1.199  1.00 91.33           N  
ATOM   3557  H   PHE A 227     -15.084 -11.591  -0.815  1.00 91.33           H  
ATOM   3558  CA  PHE A 227     -17.091 -10.998  -0.463  1.00 91.33           C  
ATOM   3559  HA  PHE A 227     -17.926 -10.951  -1.162  1.00 91.33           H  
ATOM   3560  C   PHE A 227     -17.178  -9.743   0.417  1.00 91.33           C  
ATOM   3561  CB  PHE A 227     -17.212 -12.298   0.345  1.00 91.33           C  
ATOM   3562  HB2 PHE A 227     -16.280 -12.490   0.876  1.00 91.33           H  
ATOM   3563  HB3 PHE A 227     -17.377 -13.130  -0.340  1.00 91.33           H  
ATOM   3564  O   PHE A 227     -18.173  -9.024   0.374  1.00 91.33           O  
ATOM   3565  CG  PHE A 227     -18.334 -12.262   1.353  1.00 91.33           C  
ATOM   3566  CD1 PHE A 227     -18.049 -11.906   2.680  1.00 91.33           C  
ATOM   3567  HD1 PHE A 227     -17.034 -11.712   2.994  1.00 91.33           H  
ATOM   3568  CD2 PHE A 227     -19.659 -12.529   0.963  1.00 91.33           C  
ATOM   3569  HD2 PHE A 227     -19.882 -12.809  -0.056  1.00 91.33           H  
ATOM   3570  CE1 PHE A 227     -19.088 -11.808   3.608  1.00 91.33           C  
ATOM   3571  HE1 PHE A 227     -18.847 -11.560   4.631  1.00 91.33           H  
ATOM   3572  CE2 PHE A 227     -20.703 -12.425   1.901  1.00 91.33           C  
ATOM   3573  HE2 PHE A 227     -21.723 -12.629   1.610  1.00 91.33           H  
ATOM   3574  CZ  PHE A 227     -20.417 -12.053   3.226  1.00 91.33           C  
ATOM   3575  HZ  PHE A 227     -21.211 -11.962   3.953  1.00 91.33           H  
ATOM   3576  N   PHE A 228     -16.099  -9.425   1.138  1.00 92.92           N  
ATOM   3577  H   PHE A 228     -15.315 -10.062   1.125  1.00 92.92           H  
ATOM   3578  CA  PHE A 228     -16.033  -8.276   2.043  1.00 92.92           C  
ATOM   3579  HA  PHE A 228     -16.765  -8.418   2.839  1.00 92.92           H  
ATOM   3580  C   PHE A 228     -16.362  -6.937   1.357  1.00 92.92           C  
ATOM   3581  CB  PHE A 228     -14.630  -8.246   2.666  1.00 92.92           C  
ATOM   3582  HB2 PHE A 228     -13.887  -8.120   1.878  1.00 92.92           H  
ATOM   3583  HB3 PHE A 228     -14.437  -9.202   3.152  1.00 92.92           H  
ATOM   3584  O   PHE A 228     -17.057  -6.103   1.935  1.00 92.92           O  
ATOM   3585  CG  PHE A 228     -14.438  -7.141   3.679  1.00 92.92           C  
ATOM   3586  CD1 PHE A 228     -13.914  -5.896   3.280  1.00 92.92           C  
ATOM   3587  HD1 PHE A 228     -13.638  -5.730   2.249  1.00 92.92           H  
ATOM   3588  CD2 PHE A 228     -14.826  -7.344   5.016  1.00 92.92           C  
ATOM   3589  HD2 PHE A 228     -15.252  -8.288   5.322  1.00 92.92           H  
ATOM   3590  CE1 PHE A 228     -13.788  -4.855   4.215  1.00 92.92           C  
ATOM   3591  HE1 PHE A 228     -13.423  -3.883   3.919  1.00 92.92           H  
ATOM   3592  CE2 PHE A 228     -14.686  -6.305   5.949  1.00 92.92           C  
ATOM   3593  HE2 PHE A 228     -14.999  -6.448   6.973  1.00 92.92           H  
ATOM   3594  CZ  PHE A 228     -14.168  -5.063   5.547  1.00 92.92           C  
ATOM   3595  HZ  PHE A 228     -14.081  -4.252   6.255  1.00 92.92           H  
ATOM   3596  N   VAL A 229     -15.891  -6.731   0.121  1.00 95.44           N  
ATOM   3597  H   VAL A 229     -15.306  -7.447  -0.285  1.00 95.44           H  
ATOM   3598  CA  VAL A 229     -16.063  -5.460  -0.610  1.00 95.44           C  
ATOM   3599  HA  VAL A 229     -16.109  -4.658   0.127  1.00 95.44           H  
ATOM   3600  C   VAL A 229     -17.356  -5.344  -1.415  1.00 95.44           C  
ATOM   3601  CB  VAL A 229     -14.868  -5.153  -1.529  1.00 95.44           C  
ATOM   3602  HB  VAL A 229     -15.019  -4.164  -1.963  1.00 95.44           H  
ATOM   3603  O   VAL A 229     -17.612  -4.270  -1.963  1.00 95.44           O  
ATOM   3604  CG1 VAL A 229     -13.572  -5.072  -0.726  1.00 95.44           C  
ATOM   3605 HG11 VAL A 229     -13.230  -6.066  -0.437  1.00 95.44           H  
ATOM   3606 HG12 VAL A 229     -12.812  -4.587  -1.339  1.00 95.44           H  
ATOM   3607 HG13 VAL A 229     -13.738  -4.478   0.172  1.00 95.44           H  
ATOM   3608  CG2 VAL A 229     -14.712  -6.147  -2.688  1.00 95.44           C  
ATOM   3609 HG21 VAL A 229     -15.561  -6.061  -3.367  1.00 95.44           H  
ATOM   3610 HG22 VAL A 229     -13.799  -5.929  -3.242  1.00 95.44           H  
ATOM   3611 HG23 VAL A 229     -14.672  -7.171  -2.317  1.00 95.44           H  
ATOM   3612  N   LYS A 230     -18.146  -6.420  -1.526  1.00 92.77           N  
ATOM   3613  H   LYS A 230     -17.904  -7.250  -1.004  1.00 92.77           H  
ATOM   3614  CA  LYS A 230     -19.342  -6.464  -2.381  1.00 92.77           C  
ATOM   3615  HA  LYS A 230     -19.045  -6.275  -3.413  1.00 92.77           H  
ATOM   3616  C   LYS A 230     -20.344  -5.366  -2.011  1.00 92.77           C  
ATOM   3617  CB  LYS A 230     -19.959  -7.865  -2.289  1.00 92.77           C  
ATOM   3618  HB2 LYS A 230     -19.190  -8.610  -2.497  1.00 92.77           H  
ATOM   3619  HB3 LYS A 230     -20.330  -8.027  -1.277  1.00 92.77           H  
ATOM   3620  O   LYS A 230     -20.732  -4.590  -2.878  1.00 92.77           O  
ATOM   3621  CG  LYS A 230     -21.108  -8.046  -3.287  1.00 92.77           C  
ATOM   3622  HG2 LYS A 230     -21.864  -7.280  -3.117  1.00 92.77           H  
ATOM   3623  HG3 LYS A 230     -20.729  -7.953  -4.305  1.00 92.77           H  
ATOM   3624  CD  LYS A 230     -21.750  -9.420  -3.095  1.00 92.77           C  
ATOM   3625  HD2 LYS A 230     -21.032 -10.204  -3.334  1.00 92.77           H  
ATOM   3626  HD3 LYS A 230     -22.056  -9.510  -2.053  1.00 92.77           H  
ATOM   3627  CE  LYS A 230     -22.983  -9.527  -3.991  1.00 92.77           C  
ATOM   3628  HE2 LYS A 230     -23.594  -8.641  -3.813  1.00 92.77           H  
ATOM   3629  HE3 LYS A 230     -22.674  -9.524  -5.036  1.00 92.77           H  
ATOM   3630  NZ  LYS A 230     -23.764 -10.740  -3.660  1.00 92.77           N  
ATOM   3631  HZ1 LYS A 230     -23.215 -11.579  -3.787  1.00 92.77           H  
ATOM   3632  HZ2 LYS A 230     -24.042 -10.679  -2.691  1.00 92.77           H  
ATOM   3633  HZ3 LYS A 230     -24.607 -10.782  -4.214  1.00 92.77           H  
ATOM   3634  N   ASP A 231     -20.631  -5.245  -0.717  1.00 90.01           N  
ATOM   3635  H   ASP A 231     -20.292  -5.971  -0.103  1.00 90.01           H  
ATOM   3636  CA  ASP A 231     -21.600  -4.299  -0.151  1.00 90.01           C  
ATOM   3637  HA  ASP A 231     -22.068  -3.740  -0.962  1.00 90.01           H  
ATOM   3638  C   ASP A 231     -20.886  -3.273   0.745  1.00 90.01           C  
ATOM   3639  CB  ASP A 231     -22.731  -5.080   0.540  1.00 90.01           C  
ATOM   3640  HB2 ASP A 231     -23.518  -4.387   0.839  1.00 90.01           H  
ATOM   3641  HB3 ASP A 231     -22.335  -5.561   1.435  1.00 90.01           H  
ATOM   3642  O   ASP A 231     -21.303  -2.964   1.858  1.00 90.01           O  
ATOM   3643  CG  ASP A 231     -23.323  -6.146  -0.396  1.00 90.01           C  
ATOM   3644  OD1 ASP A 231     -23.698  -5.803  -1.539  1.00 90.01           O  
ATOM   3645  OD2 ASP A 231     -23.253  -7.347  -0.043  1.00 90.01           O  
ATOM   3646  N   TRP A 232     -19.726  -2.785   0.283  1.00 96.49           N  
ATOM   3647  H   TRP A 232     -19.403  -3.125  -0.612  1.00 96.49           H  
ATOM   3648  CA  TRP A 232     -18.836  -1.949   1.095  1.00 96.49           C  
ATOM   3649  HA  TRP A 232     -18.508  -2.535   1.953  1.00 96.49           H  
ATOM   3650  C   TRP A 232     -19.514  -0.699   1.666  1.00 96.49           C  
ATOM   3651  CB  TRP A 232     -17.604  -1.542   0.279  1.00 96.49           C  
ATOM   3652  HB2 TRP A 232     -17.934  -1.156  -0.686  1.00 96.49           H  
ATOM   3653  HB3 TRP A 232     -16.997  -2.429   0.094  1.00 96.49           H  
ATOM   3654  O   TRP A 232     -19.259  -0.378   2.820  1.00 96.49           O  
ATOM   3655  CG  TRP A 232     -16.743  -0.503   0.936  1.00 96.49           C  
ATOM   3656  CD1 TRP A 232     -16.484   0.728   0.441  1.00 96.49           C  
ATOM   3657  HD1 TRP A 232     -16.861   1.115  -0.495  1.00 96.49           H  
ATOM   3658  CD2 TRP A 232     -16.098  -0.548   2.249  1.00 96.49           C  
ATOM   3659  CE2 TRP A 232     -15.429   0.694   2.459  1.00 96.49           C  
ATOM   3660  CE3 TRP A 232     -16.008  -1.507   3.283  1.00 96.49           C  
ATOM   3661  HE3 TRP A 232     -16.528  -2.448   3.177  1.00 96.49           H  
ATOM   3662  NE1 TRP A 232     -15.698   1.429   1.327  1.00 96.49           N  
ATOM   3663  HE1 TRP A 232     -15.381   2.374   1.159  1.00 96.49           H  
ATOM   3664  CH2 TRP A 232     -14.594  -0.024   4.613  1.00 96.49           C  
ATOM   3665  HH2 TRP A 232     -14.022   0.165   5.510  1.00 96.49           H  
ATOM   3666  CZ2 TRP A 232     -14.673   0.953   3.608  1.00 96.49           C  
ATOM   3667  HZ2 TRP A 232     -14.162   1.900   3.705  1.00 96.49           H  
ATOM   3668  CZ3 TRP A 232     -15.273  -1.245   4.456  1.00 96.49           C  
ATOM   3669  HZ3 TRP A 232     -15.236  -1.985   5.242  1.00 96.49           H  
ATOM   3670  N   MET A 233     -20.351  -0.009   0.881  1.00 97.69           N  
ATOM   3671  H   MET A 233     -20.624  -0.414  -0.003  1.00 97.69           H  
ATOM   3672  CA  MET A 233     -21.013   1.224   1.329  1.00 97.69           C  
ATOM   3673  HA  MET A 233     -20.257   1.907   1.717  1.00 97.69           H  
ATOM   3674  C   MET A 233     -21.976   0.958   2.483  1.00 97.69           C  
ATOM   3675  CB  MET A 233     -21.738   1.927   0.177  1.00 97.69           C  
ATOM   3676  HB2 MET A 233     -22.326   1.203  -0.387  1.00 97.69           H  
ATOM   3677  HB3 MET A 233     -22.429   2.664   0.588  1.00 97.69           H  
ATOM   3678  O   MET A 233     -21.835   1.569   3.535  1.00 97.69           O  
ATOM   3679  CG  MET A 233     -20.762   2.645  -0.761  1.00 97.69           C  
ATOM   3680  HG2 MET A 233     -20.129   1.895  -1.235  1.00 97.69           H  
ATOM   3681  HG3 MET A 233     -21.349   3.130  -1.541  1.00 97.69           H  
ATOM   3682  SD  MET A 233     -19.683   3.902  -0.005  1.00 97.69           S  
ATOM   3683  CE  MET A 233     -20.923   5.037   0.694  1.00 97.69           C  
ATOM   3684  HE1 MET A 233     -20.433   5.923   1.097  1.00 97.69           H  
ATOM   3685  HE2 MET A 233     -21.637   5.341  -0.072  1.00 97.69           H  
ATOM   3686  HE3 MET A 233     -21.462   4.548   1.505  1.00 97.69           H  
ATOM   3687  N   ASP A 234     -22.867  -0.017   2.330  1.00 96.78           N  
ATOM   3688  H   ASP A 234     -23.033  -0.413   1.416  1.00 96.78           H  
ATOM   3689  CA  ASP A 234     -23.809  -0.385   3.388  1.00 96.78           C  
ATOM   3690  HA  ASP A 234     -24.423   0.480   3.639  1.00 96.78           H  
ATOM   3691  C   ASP A 234     -23.051  -0.821   4.650  1.00 96.78           C  
ATOM   3692  CB  ASP A 234     -24.730  -1.509   2.883  1.00 96.78           C  
ATOM   3693  HB2 ASP A 234     -24.128  -2.397   2.689  1.00 96.78           H  
ATOM   3694  HB3 ASP A 234     -25.443  -1.754   3.670  1.00 96.78           H  
ATOM   3695  O   ASP A 234     -23.321  -0.352   5.755  1.00 96.78           O  
ATOM   3696  CG  ASP A 234     -25.512  -1.157   1.608  1.00 96.78           C  
ATOM   3697  OD1 ASP A 234     -25.608   0.043   1.269  1.00 96.78           O  
ATOM   3698  OD2 ASP A 234     -25.952  -2.107   0.928  1.00 96.78           O  
ATOM   3699  N   ARG A 235     -22.004  -1.636   4.467  1.00 96.49           N  
ATOM   3700  H   ARG A 235     -21.849  -1.977   3.529  1.00 96.49           H  
ATOM   3701  CA  ARG A 235     -21.156  -2.129   5.556  1.00 96.49           C  
ATOM   3702  HA  ARG A 235     -21.801  -2.625   6.281  1.00 96.49           H  
ATOM   3703  C   ARG A 235     -20.440  -1.007   6.309  1.00 96.49           C  
ATOM   3704  CB  ARG A 235     -20.166  -3.142   4.966  1.00 96.49           C  
ATOM   3705  HB2 ARG A 235     -19.511  -2.640   4.254  1.00 96.49           H  
ATOM   3706  HB3 ARG A 235     -20.731  -3.910   4.436  1.00 96.49           H  
ATOM   3707  O   ARG A 235     -20.369  -1.051   7.539  1.00 96.49           O  
ATOM   3708  CG  ARG A 235     -19.312  -3.806   6.052  1.00 96.49           C  
ATOM   3709  HG2 ARG A 235     -19.961  -4.332   6.752  1.00 96.49           H  
ATOM   3710  HG3 ARG A 235     -18.765  -3.034   6.592  1.00 96.49           H  
ATOM   3711  CD  ARG A 235     -18.280  -4.777   5.468  1.00 96.49           C  
ATOM   3712  HD2 ARG A 235     -17.622  -4.227   4.795  1.00 96.49           H  
ATOM   3713  HD3 ARG A 235     -17.666  -5.175   6.276  1.00 96.49           H  
ATOM   3714  NE  ARG A 235     -18.909  -5.883   4.727  1.00 96.49           N  
ATOM   3715  HE  ARG A 235     -18.890  -5.826   3.718  1.00 96.49           H  
ATOM   3716  NH1 ARG A 235     -19.509  -7.189   6.527  1.00 96.49           N  
ATOM   3717 HH11 ARG A 235     -19.914  -8.050   6.868  1.00 96.49           H  
ATOM   3718 HH12 ARG A 235     -19.223  -6.477   7.183  1.00 96.49           H  
ATOM   3719  NH2 ARG A 235     -19.957  -7.875   4.463  1.00 96.49           N  
ATOM   3720 HH21 ARG A 235     -20.221  -8.745   4.903  1.00 96.49           H  
ATOM   3721 HH22 ARG A 235     -20.051  -7.753   3.465  1.00 96.49           H  
ATOM   3722  CZ  ARG A 235     -19.462  -6.967   5.243  1.00 96.49           C  
ATOM   3723  N   ILE A 236     -19.846  -0.042   5.602  1.00 98.34           N  
ATOM   3724  H   ILE A 236     -19.941  -0.052   4.596  1.00 98.34           H  
ATOM   3725  CA  ILE A 236     -19.106   1.050   6.246  1.00 98.34           C  
ATOM   3726  HA  ILE A 236     -18.554   0.597   7.069  1.00 98.34           H  
ATOM   3727  C   ILE A 236     -20.057   2.068   6.878  1.00 98.34           C  
ATOM   3728  CB  ILE A 236     -18.063   1.693   5.300  1.00 98.34           C  
ATOM   3729  HB  ILE A 236     -17.484   0.885   4.854  1.00 98.34           H  
ATOM   3730  O   ILE A 236     -19.742   2.597   7.942  1.00 98.34           O  
ATOM   3731  CG1 ILE A 236     -17.079   2.647   6.011  1.00 98.34           C  
ATOM   3732 HG12 ILE A 236     -17.622   3.503   6.410  1.00 98.34           H  
ATOM   3733 HG13 ILE A 236     -16.367   3.019   5.274  1.00 98.34           H  
ATOM   3734  CG2 ILE A 236     -18.696   2.501   4.163  1.00 98.34           C  
ATOM   3735 HG21 ILE A 236     -19.459   1.894   3.674  1.00 98.34           H  
ATOM   3736 HG22 ILE A 236     -19.171   3.408   4.537  1.00 98.34           H  
ATOM   3737 HG23 ILE A 236     -17.939   2.746   3.418  1.00 98.34           H  
ATOM   3738  CD1 ILE A 236     -16.276   2.008   7.148  1.00 98.34           C  
ATOM   3739 HD11 ILE A 236     -16.940   1.698   7.955  1.00 98.34           H  
ATOM   3740 HD12 ILE A 236     -15.731   1.141   6.773  1.00 98.34           H  
ATOM   3741 HD13 ILE A 236     -15.565   2.734   7.543  1.00 98.34           H  
ATOM   3742  N   GLU A 237     -21.226   2.312   6.288  1.00 98.12           N  
ATOM   3743  H   GLU A 237     -21.448   1.858   5.414  1.00 98.12           H  
ATOM   3744  CA  GLU A 237     -22.241   3.201   6.859  1.00 98.12           C  
ATOM   3745  HA  GLU A 237     -21.769   4.142   7.143  1.00 98.12           H  
ATOM   3746  C   GLU A 237     -22.852   2.622   8.139  1.00 98.12           C  
ATOM   3747  CB  GLU A 237     -23.323   3.513   5.817  1.00 98.12           C  
ATOM   3748  HB2 GLU A 237     -24.163   3.983   6.329  1.00 98.12           H  
ATOM   3749  HB3 GLU A 237     -23.669   2.589   5.354  1.00 98.12           H  
ATOM   3750  O   GLU A 237     -22.898   3.323   9.154  1.00 98.12           O  
ATOM   3751  CG  GLU A 237     -22.799   4.485   4.747  1.00 98.12           C  
ATOM   3752  HG2 GLU A 237     -21.928   4.056   4.252  1.00 98.12           H  
ATOM   3753  HG3 GLU A 237     -22.467   5.394   5.248  1.00 98.12           H  
ATOM   3754  CD  GLU A 237     -23.849   4.864   3.691  1.00 98.12           C  
ATOM   3755  OE1 GLU A 237     -23.458   5.606   2.759  1.00 98.12           O  
ATOM   3756  OE2 GLU A 237     -25.032   4.493   3.850  1.00 98.12           O  
ATOM   3757  N   GLU A 238     -23.223   1.337   8.139  1.00 98.19           N  
ATOM   3758  H   GLU A 238     -23.203   0.823   7.270  1.00 98.19           H  
ATOM   3759  CA  GLU A 238     -23.697   0.631   9.336  1.00 98.19           C  
ATOM   3760  HA  GLU A 238     -24.584   1.136   9.718  1.00 98.19           H  
ATOM   3761  C   GLU A 238     -22.632   0.651  10.441  1.00 98.19           C  
ATOM   3762  CB  GLU A 238     -24.078  -0.813   8.962  1.00 98.19           C  
ATOM   3763  HB2 GLU A 238     -24.815  -0.785   8.160  1.00 98.19           H  
ATOM   3764  HB3 GLU A 238     -23.189  -1.335   8.607  1.00 98.19           H  
ATOM   3765  O   GLU A 238     -22.910   1.009  11.589  1.00 98.19           O  
ATOM   3766  CG  GLU A 238     -24.678  -1.573  10.158  1.00 98.19           C  
ATOM   3767  HG2 GLU A 238     -23.959  -1.570  10.978  1.00 98.19           H  
ATOM   3768  HG3 GLU A 238     -25.568  -1.041  10.493  1.00 98.19           H  
ATOM   3769  CD  GLU A 238     -25.044  -3.035   9.854  1.00 98.19           C  
ATOM   3770  OE1 GLU A 238     -25.591  -3.679  10.779  1.00 98.19           O  
ATOM   3771  OE2 GLU A 238     -24.743  -3.519   8.741  1.00 98.19           O  
ATOM   3772  N   PHE A 239     -21.379   0.353  10.084  1.00 98.55           N  
ATOM   3773  H   PHE A 239     -21.215   0.052   9.134  1.00 98.55           H  
ATOM   3774  CA  PHE A 239     -20.257   0.402  11.017  1.00 98.55           C  
ATOM   3775  HA  PHE A 239     -20.454  -0.289  11.837  1.00 98.55           H  
ATOM   3776  C   PHE A 239     -20.066   1.793  11.630  1.00 98.55           C  
ATOM   3777  CB  PHE A 239     -18.985  -0.042  10.292  1.00 98.55           C  
ATOM   3778  HB2 PHE A 239     -19.066  -1.107  10.074  1.00 98.55           H  
ATOM   3779  HB3 PHE A 239     -18.907   0.489   9.344  1.00 98.55           H  
ATOM   3780  O   PHE A 239     -19.878   1.909  12.841  1.00 98.55           O  
ATOM   3781  CG  PHE A 239     -17.724   0.212  11.088  1.00 98.55           C  
ATOM   3782  CD1 PHE A 239     -16.980   1.388  10.884  1.00 98.55           C  
ATOM   3783  HD1 PHE A 239     -17.299   2.105  10.142  1.00 98.55           H  
ATOM   3784  CD2 PHE A 239     -17.335  -0.694  12.084  1.00 98.55           C  
ATOM   3785  HD2 PHE A 239     -17.927  -1.581  12.255  1.00 98.55           H  
ATOM   3786  CE1 PHE A 239     -15.846   1.651  11.669  1.00 98.55           C  
ATOM   3787  HE1 PHE A 239     -15.297   2.567  11.513  1.00 98.55           H  
ATOM   3788  CE2 PHE A 239     -16.193  -0.441  12.858  1.00 98.55           C  
ATOM   3789  HE2 PHE A 239     -15.907  -1.159  13.613  1.00 98.55           H  
ATOM   3790  CZ  PHE A 239     -15.444   0.732  12.654  1.00 98.55           C  
ATOM   3791  HZ  PHE A 239     -14.566   0.930  13.250  1.00 98.55           H  
ATOM   3792  N   LEU A 240     -20.100   2.855  10.820  1.00 98.61           N  
ATOM   3793  H   LEU A 240     -20.274   2.701   9.837  1.00 98.61           H  
ATOM   3794  CA  LEU A 240     -19.910   4.226  11.297  1.00 98.61           C  
ATOM   3795  HA  LEU A 240     -19.026   4.251  11.933  1.00 98.61           H  
ATOM   3796  C   LEU A 240     -21.082   4.697  12.174  1.00 98.61           C  
ATOM   3797  CB  LEU A 240     -19.688   5.157  10.092  1.00 98.61           C  
ATOM   3798  HB2 LEU A 240     -20.468   4.956   9.357  1.00 98.61           H  
ATOM   3799  HB3 LEU A 240     -19.805   6.191  10.415  1.00 98.61           H  
ATOM   3800  O   LEU A 240     -20.864   5.499  13.086  1.00 98.61           O  
ATOM   3801  CG  LEU A 240     -18.310   5.025   9.413  1.00 98.61           C  
ATOM   3802  HG  LEU A 240     -18.118   3.989   9.134  1.00 98.61           H  
ATOM   3803  CD1 LEU A 240     -18.296   5.886   8.150  1.00 98.61           C  
ATOM   3804 HD11 LEU A 240     -19.078   5.537   7.475  1.00 98.61           H  
ATOM   3805 HD12 LEU A 240     -17.335   5.782   7.647  1.00 98.61           H  
ATOM   3806 HD13 LEU A 240     -18.468   6.934   8.396  1.00 98.61           H  
ATOM   3807  CD2 LEU A 240     -17.152   5.485  10.303  1.00 98.61           C  
ATOM   3808 HD21 LEU A 240     -17.289   6.528  10.590  1.00 98.61           H  
ATOM   3809 HD22 LEU A 240     -16.214   5.385   9.757  1.00 98.61           H  
ATOM   3810 HD23 LEU A 240     -17.086   4.861  11.194  1.00 98.61           H  
ATOM   3811  N   ALA A 241     -22.297   4.197  11.935  1.00 97.81           N  
ATOM   3812  H   ALA A 241     -22.417   3.575  11.149  1.00 97.81           H  
ATOM   3813  CA  ALA A 241     -23.482   4.506  12.734  1.00 97.81           C  
ATOM   3814  HA  ALA A 241     -23.483   5.573  12.958  1.00 97.81           H  
ATOM   3815  C   ALA A 241     -23.528   3.766  14.085  1.00 97.81           C  
ATOM   3816  CB  ALA A 241     -24.718   4.198  11.883  1.00 97.81           C  
ATOM   3817  HB1 ALA A 241     -25.621   4.466  12.434  1.00 97.81           H  
ATOM   3818  HB2 ALA A 241     -24.750   3.135  11.646  1.00 97.81           H  
ATOM   3819  HB3 ALA A 241     -24.684   4.765  10.953  1.00 97.81           H  
ATOM   3820  O   ALA A 241     -24.203   4.232  15.005  1.00 97.81           O  
ATOM   3821  N   ALA A 242     -22.812   2.646  14.227  1.00 97.53           N  
ATOM   3822  H   ALA A 242     -22.347   2.270  13.413  1.00 97.53           H  
ATOM   3823  CA  ALA A 242     -22.803   1.850  15.451  1.00 97.53           C  
ATOM   3824  HA  ALA A 242     -23.840   1.616  15.693  1.00 97.53           H  
ATOM   3825  C   ALA A 242     -22.206   2.595  16.666  1.00 97.53           C  
ATOM   3826  CB  ALA A 242     -22.085   0.524  15.172  1.00 97.53           C  
ATOM   3827  HB1 ALA A 242     -22.561   0.015  14.334  1.00 97.53           H  
ATOM   3828  HB2 ALA A 242     -22.135  -0.117  16.052  1.00 97.53           H  
ATOM   3829  HB3 ALA A 242     -21.039   0.712  14.927  1.00 97.53           H  
ATOM   3830  O   ALA A 242     -21.345   3.474  16.532  1.00 97.53           O  
ATOM   3831  N   GLU A 243     -22.658   2.214  17.868  1.00 95.99           N  
ATOM   3832  H   GLU A 243     -23.345   1.476  17.909  1.00 95.99           H  
ATOM   3833  CA  GLU A 243     -22.133   2.719  19.144  1.00 95.99           C  
ATOM   3834  HA  GLU A 243     -22.207   3.807  19.135  1.00 95.99           H  
ATOM   3835  C   GLU A 243     -20.651   2.339  19.299  1.00 95.99           C  
ATOM   3836  CB  GLU A 243     -22.986   2.203  20.326  1.00 95.99           C  
ATOM   3837  HB2 GLU A 243     -22.857   1.124  20.408  1.00 95.99           H  
ATOM   3838  HB3 GLU A 243     -24.034   2.407  20.106  1.00 95.99           H  
ATOM   3839  O   GLU A 243     -20.255   1.184  19.130  1.00 95.99           O  
ATOM   3840  CG  GLU A 243     -22.636   2.863  21.681  1.00 95.99           C  
ATOM   3841  HG2 GLU A 243     -22.795   3.938  21.592  1.00 95.99           H  
ATOM   3842  HG3 GLU A 243     -21.577   2.701  21.883  1.00 95.99           H  
ATOM   3843  CD  GLU A 243     -23.450   2.329  22.886  1.00 95.99           C  
ATOM   3844  OE1 GLU A 243     -23.112   2.687  24.046  1.00 95.99           O  
ATOM   3845  OE2 GLU A 243     -24.394   1.535  22.682  1.00 95.99           O  
ATOM   3846  N   CYS A 244     -19.822   3.325  19.634  1.00 97.46           N  
ATOM   3847  H   CYS A 244     -20.222   4.233  19.822  1.00 97.46           H  
ATOM   3848  CA  CYS A 244     -18.399   3.162  19.865  1.00 97.46           C  
ATOM   3849  HA  CYS A 244     -18.051   2.348  19.230  1.00 97.46           H  
ATOM   3850  C   CYS A 244     -18.137   2.857  21.349  1.00 97.46           C  
ATOM   3851  CB  CYS A 244     -17.656   4.422  19.412  1.00 97.46           C  
ATOM   3852  HB2 CYS A 244     -18.015   5.287  19.970  1.00 97.46           H  
ATOM   3853  HB3 CYS A 244     -17.852   4.569  18.350  1.00 97.46           H  
ATOM   3854  O   CYS A 244     -18.286   3.749  22.189  1.00 97.46           O  
ATOM   3855  SG  CYS A 244     -15.868   4.200  19.665  1.00 97.46           S  
ATOM   3856  HG  CYS A 244     -15.486   5.070  18.726  1.00 97.46           H  
ATOM   3857  N   PRO A 245     -17.640   1.657  21.702  1.00 96.15           N  
ATOM   3858  CA  PRO A 245     -17.347   1.283  23.089  1.00 96.15           C  
ATOM   3859  HA  PRO A 245     -18.239   1.420  23.700  1.00 96.15           H  
ATOM   3860  C   PRO A 245     -16.208   2.094  23.731  1.00 96.15           C  
ATOM   3861  CB  PRO A 245     -16.995  -0.208  23.022  1.00 96.15           C  
ATOM   3862  HB2 PRO A 245     -16.270  -0.502  23.781  1.00 96.15           H  
ATOM   3863  HB3 PRO A 245     -17.905  -0.798  23.125  1.00 96.15           H  
ATOM   3864  O   PRO A 245     -15.975   1.982  24.934  1.00 96.15           O  
ATOM   3865  CG  PRO A 245     -16.436  -0.382  21.610  1.00 96.15           C  
ATOM   3866  HG2 PRO A 245     -16.512  -1.413  21.264  1.00 96.15           H  
ATOM   3867  HG3 PRO A 245     -15.404  -0.033  21.571  1.00 96.15           H  
ATOM   3868  CD  PRO A 245     -17.332   0.552  20.808  1.00 96.15           C  
ATOM   3869  HD2 PRO A 245     -16.812   0.890  19.911  1.00 96.15           H  
ATOM   3870  HD3 PRO A 245     -18.254   0.040  20.535  1.00 96.15           H  
ATOM   3871  N   PHE A 246     -15.470   2.886  22.947  1.00 96.75           N  
ATOM   3872  H   PHE A 246     -15.728   2.949  21.973  1.00 96.75           H  
ATOM   3873  CA  PHE A 246     -14.353   3.709  23.419  1.00 96.75           C  
ATOM   3874  HA  PHE A 246     -14.021   3.323  24.383  1.00 96.75           H  
ATOM   3875  C   PHE A 246     -14.725   5.176  23.657  1.00 96.75           C  
ATOM   3876  CB  PHE A 246     -13.184   3.594  22.436  1.00 96.75           C  
ATOM   3877  HB2 PHE A 246     -13.469   4.062  21.493  1.00 96.75           H  
ATOM   3878  HB3 PHE A 246     -12.335   4.151  22.833  1.00 96.75           H  
ATOM   3879  O   PHE A 246     -13.853   5.954  24.054  1.00 96.75           O  
ATOM   3880  CG  PHE A 246     -12.732   2.173  22.177  1.00 96.75           C  
ATOM   3881  CD1 PHE A 246     -12.193   1.407  23.228  1.00 96.75           C  
ATOM   3882  HD1 PHE A 246     -12.123   1.822  24.222  1.00 96.75           H  
ATOM   3883  CD2 PHE A 246     -12.868   1.609  20.895  1.00 96.75           C  
ATOM   3884  HD2 PHE A 246     -13.295   2.184  20.087  1.00 96.75           H  
ATOM   3885  CE1 PHE A 246     -11.773   0.086  22.994  1.00 96.75           C  
ATOM   3886  HE1 PHE A 246     -11.374  -0.508  23.802  1.00 96.75           H  
ATOM   3887  CE2 PHE A 246     -12.442   0.290  20.664  1.00 96.75           C  
ATOM   3888  HE2 PHE A 246     -12.539  -0.153  19.684  1.00 96.75           H  
ATOM   3889  CZ  PHE A 246     -11.892  -0.468  21.709  1.00 96.75           C  
ATOM   3890  HZ  PHE A 246     -11.574  -1.484  21.527  1.00 96.75           H  
ATOM   3891  N   LEU A 247     -15.978   5.559  23.402  1.00 95.45           N  
ATOM   3892  H   LEU A 247     -16.654   4.858  23.133  1.00 95.45           H  
ATOM   3893  CA  LEU A 247     -16.508   6.887  23.696  1.00 95.45           C  
ATOM   3894  HA  LEU A 247     -15.678   7.531  23.985  1.00 95.45           H  
ATOM   3895  C   LEU A 247     -17.471   6.833  24.891  1.00 95.45           C  
ATOM   3896  CB  LEU A 247     -17.172   7.485  22.441  1.00 95.45           C  
ATOM   3897  HB2 LEU A 247     -17.674   8.415  22.711  1.00 95.45           H  
ATOM   3898  HB3 LEU A 247     -17.935   6.792  22.087  1.00 95.45           H  
ATOM   3899  O   LEU A 247     -18.035   5.779  25.189  1.00 95.45           O  
ATOM   3900  CG  LEU A 247     -16.188   7.778  21.295  1.00 95.45           C  
ATOM   3901  HG  LEU A 247     -15.723   6.845  20.976  1.00 95.45           H  
ATOM   3902  CD1 LEU A 247     -16.929   8.374  20.104  1.00 95.45           C  
ATOM   3903 HD11 LEU A 247     -17.340   9.347  20.372  1.00 95.45           H  
ATOM   3904 HD12 LEU A 247     -16.249   8.498  19.262  1.00 95.45           H  
ATOM   3905 HD13 LEU A 247     -17.744   7.714  19.806  1.00 95.45           H  
ATOM   3906  CD2 LEU A 247     -15.085   8.771  21.685  1.00 95.45           C  
ATOM   3907 HD21 LEU A 247     -14.497   9.032  20.805  1.00 95.45           H  
ATOM   3908 HD22 LEU A 247     -15.532   9.674  22.101  1.00 95.45           H  
ATOM   3909 HD23 LEU A 247     -14.416   8.319  22.417  1.00 95.45           H  
ATOM   3910  N   PRO A 248     -17.660   7.955  25.609  1.00 91.33           N  
ATOM   3911  CA  PRO A 248     -18.651   8.026  26.672  1.00 91.33           C  
ATOM   3912  HA  PRO A 248     -18.378   7.313  27.450  1.00 91.33           H  
ATOM   3913  C   PRO A 248     -20.053   7.710  26.146  1.00 91.33           C  
ATOM   3914  CB  PRO A 248     -18.571   9.451  27.230  1.00 91.33           C  
ATOM   3915  HB2 PRO A 248     -19.308  10.089  26.742  1.00 91.33           H  
ATOM   3916  HB3 PRO A 248     -18.712   9.469  28.311  1.00 91.33           H  
ATOM   3917  O   PRO A 248     -20.442   8.177  25.075  1.00 91.33           O  
ATOM   3918  CG  PRO A 248     -17.170   9.914  26.834  1.00 91.33           C  
ATOM   3919  HG2 PRO A 248     -17.112  10.998  26.741  1.00 91.33           H  
ATOM   3920  HG3 PRO A 248     -16.444   9.548  27.559  1.00 91.33           H  
ATOM   3921  CD  PRO A 248     -16.949   9.219  25.495  1.00 91.33           C  
ATOM   3922  HD2 PRO A 248     -15.881   9.081  25.329  1.00 91.33           H  
ATOM   3923  HD3 PRO A 248     -17.389   9.811  24.692  1.00 91.33           H  
ATOM   3924  N   LYS A 249     -20.827   6.961  26.937  1.00 88.45           N  
ATOM   3925  H   LYS A 249     -20.438   6.597  27.795  1.00 88.45           H  
ATOM   3926  CA  LYS A 249     -22.234   6.701  26.627  1.00 88.45           C  
ATOM   3927  HA  LYS A 249     -22.272   6.288  25.619  1.00 88.45           H  
ATOM   3928  C   LYS A 249     -23.034   8.007  26.628  1.00 88.45           C  
ATOM   3929  CB  LYS A 249     -22.844   5.685  27.597  1.00 88.45           C  
ATOM   3930  HB2 LYS A 249     -22.662   5.990  28.628  1.00 88.45           H  
ATOM   3931  HB3 LYS A 249     -23.920   5.649  27.431  1.00 88.45           H  
ATOM   3932  O   LYS A 249     -22.801   8.847  27.506  1.00 88.45           O  
ATOM   3933  CG  LYS A 249     -22.257   4.294  27.342  1.00 88.45           C  
ATOM   3934  HG2 LYS A 249     -22.314   4.082  26.274  1.00 88.45           H  
ATOM   3935  HG3 LYS A 249     -21.212   4.268  27.649  1.00 88.45           H  
ATOM   3936  CD  LYS A 249     -23.042   3.220  28.096  1.00 88.45           C  
ATOM   3937  HD2 LYS A 249     -24.098   3.311  27.843  1.00 88.45           H  
ATOM   3938  HD3 LYS A 249     -22.905   3.341  29.171  1.00 88.45           H  
ATOM   3939  CE  LYS A 249     -22.525   1.859  27.631  1.00 88.45           C  
ATOM   3940  HE2 LYS A 249     -21.485   1.744  27.936  1.00 88.45           H  
ATOM   3941  HE3 LYS A 249     -22.552   1.852  26.542  1.00 88.45           H  
ATOM   3942  NZ  LYS A 249     -23.364   0.756  28.151  1.00 88.45           N  
ATOM   3943  HZ1 LYS A 249     -24.302   0.874  27.795  1.00 88.45           H  
ATOM   3944  HZ2 LYS A 249     -23.376   0.744  29.161  1.00 88.45           H  
ATOM   3945  HZ3 LYS A 249     -23.021  -0.123  27.790  1.00 88.45           H  
ATOM   3946  N   PRO A 250     -23.983   8.176  25.693  1.00 85.19           N  
ATOM   3947  CA  PRO A 250     -24.774   9.393  25.612  1.00 85.19           C  
ATOM   3948  HA  PRO A 250     -24.123  10.267  25.578  1.00 85.19           H  
ATOM   3949  C   PRO A 250     -25.682   9.482  26.843  1.00 85.19           C  
ATOM   3950  CB  PRO A 250     -25.539   9.280  24.291  1.00 85.19           C  
ATOM   3951  HB2 PRO A 250     -24.917   9.672  23.486  1.00 85.19           H  
ATOM   3952  HB3 PRO A 250     -26.496   9.801  24.321  1.00 85.19           H  
ATOM   3953  O   PRO A 250     -26.325   8.501  27.221  1.00 85.19           O  
ATOM   3954  CG  PRO A 250     -25.716   7.773  24.098  1.00 85.19           C  
ATOM   3955  HG2 PRO A 250     -26.605   7.439  24.633  1.00 85.19           H  
ATOM   3956  HG3 PRO A 250     -25.784   7.502  23.044  1.00 85.19           H  
ATOM   3957  CD  PRO A 250     -24.472   7.173  24.753  1.00 85.19           C  
ATOM   3958  HD2 PRO A 250     -24.738   6.249  25.265  1.00 85.19           H  
ATOM   3959  HD3 PRO A 250     -23.712   6.965  24.000  1.00 85.19           H  
ATOM   3960  N   LYS A 251     -25.736  10.653  27.489  1.00 87.67           N  
ATOM   3961  H   LYS A 251     -25.206  11.434  27.130  1.00 87.67           H  
ATOM   3962  CA  LYS A 251     -26.633  10.867  28.642  1.00 87.67           C  
ATOM   3963  HA  LYS A 251     -26.690   9.955  29.235  1.00 87.67           H  
ATOM   3964  C   LYS A 251     -28.061  11.170  28.197  1.00 87.67           C  
ATOM   3965  CB  LYS A 251     -26.104  12.006  29.517  1.00 87.67           C  
ATOM   3966  HB2 LYS A 251     -26.853  12.240  30.274  1.00 87.67           H  
ATOM   3967  HB3 LYS A 251     -25.951  12.892  28.901  1.00 87.67           H  
ATOM   3968  O   LYS A 251     -29.008  10.896  28.928  1.00 87.67           O  
ATOM   3969  CG  LYS A 251     -24.794  11.632  30.221  1.00 87.67           C  
ATOM   3970  HG2 LYS A 251     -24.951  10.747  30.838  1.00 87.67           H  
ATOM   3971  HG3 LYS A 251     -24.023  11.422  29.480  1.00 87.67           H  
ATOM   3972  CD  LYS A 251     -24.344  12.799  31.102  1.00 87.67           C  
ATOM   3973  HD2 LYS A 251     -25.111  13.005  31.849  1.00 87.67           H  
ATOM   3974  HD3 LYS A 251     -24.212  13.680  30.473  1.00 87.67           H  
ATOM   3975  CE  LYS A 251     -23.023  12.458  31.793  1.00 87.67           C  
ATOM   3976  HE2 LYS A 251     -23.175  11.586  32.429  1.00 87.67           H  
ATOM   3977  HE3 LYS A 251     -22.296  12.193  31.025  1.00 87.67           H  
ATOM   3978  NZ  LYS A 251     -22.535  13.611  32.588  1.00 87.67           N  
ATOM   3979  HZ1 LYS A 251     -23.212  13.860  33.296  1.00 87.67           H  
ATOM   3980  HZ2 LYS A 251     -21.654  13.393  33.030  1.00 87.67           H  
ATOM   3981  HZ3 LYS A 251     -22.405  14.408  31.981  1.00 87.67           H  
ATOM   3982  N   VAL A 252     -28.200  11.743  27.005  1.00 88.65           N  
ATOM   3983  H   VAL A 252     -27.355  11.937  26.487  1.00 88.65           H  
ATOM   3984  CA  VAL A 252     -29.466  12.138  26.385  1.00 88.65           C  
ATOM   3985  HA  VAL A 252     -30.282  11.611  26.879  1.00 88.65           H  
ATOM   3986  C   VAL A 252     -29.483  11.730  24.914  1.00 88.65           C  
ATOM   3987  CB  VAL A 252     -29.714  13.653  26.538  1.00 88.65           C  
ATOM   3988  HB  VAL A 252     -30.609  13.906  25.969  1.00 88.65           H  
ATOM   3989  O   VAL A 252     -28.438  11.650  24.270  1.00 88.65           O  
ATOM   3990  CG1 VAL A 252     -29.971  14.034  28.000  1.00 88.65           C  
ATOM   3991 HG11 VAL A 252     -30.784  13.430  28.403  1.00 88.65           H  
ATOM   3992 HG12 VAL A 252     -29.075  13.873  28.599  1.00 88.65           H  
ATOM   3993 HG13 VAL A 252     -30.250  15.087  28.059  1.00 88.65           H  
ATOM   3994  CG2 VAL A 252     -28.556  14.507  26.014  1.00 88.65           C  
ATOM   3995 HG21 VAL A 252     -28.334  14.242  24.980  1.00 88.65           H  
ATOM   3996 HG22 VAL A 252     -28.828  15.562  26.051  1.00 88.65           H  
ATOM   3997 HG23 VAL A 252     -27.663  14.359  26.621  1.00 88.65           H  
ATOM   3998  N   ALA A 253     -30.673  11.503  24.354  1.00 84.60           N  
ATOM   3999  H   ALA A 253     -31.502  11.563  24.927  1.00 84.60           H  
ATOM   4000  CA  ALA A 253     -30.823  11.049  22.968  1.00 84.60           C  
ATOM   4001  HA  ALA A 253     -30.309  10.094  22.859  1.00 84.60           H  
ATOM   4002  C   ALA A 253     -30.205  12.015  21.935  1.00 84.60           C  
ATOM   4003  CB  ALA A 253     -32.316  10.825  22.700  1.00 84.60           C  
ATOM   4004  HB1 ALA A 253     -32.715  10.092  23.401  1.00 84.60           H  
ATOM   4005  HB2 ALA A 253     -32.864  11.762  22.801  1.00 84.60           H  
ATOM   4006  HB3 ALA A 253     -32.448  10.445  21.687  1.00 84.60           H  
ATOM   4007  O   ALA A 253     -29.675  11.570  20.921  1.00 84.60           O  
ATOM   4008  N   SER A 254     -30.201  13.327  22.207  1.00 86.83           N  
ATOM   4009  H   SER A 254     -30.600  13.650  23.077  1.00 86.83           H  
ATOM   4010  CA  SER A 254     -29.574  14.339  21.340  1.00 86.83           C  
ATOM   4011  HA  SER A 254     -29.976  14.230  20.333  1.00 86.83           H  
ATOM   4012  C   SER A 254     -28.051  14.200  21.229  1.00 86.83           C  
ATOM   4013  CB  SER A 254     -29.928  15.742  21.845  1.00 86.83           C  
ATOM   4014  HB2 SER A 254     -31.003  15.889  21.746  1.00 86.83           H  
ATOM   4015  HB3 SER A 254     -29.419  16.493  21.240  1.00 86.83           H  
ATOM   4016  O   SER A 254     -27.458  14.723  20.291  1.00 86.83           O  
ATOM   4017  OG  SER A 254     -29.571  15.894  23.207  1.00 86.83           O  
ATOM   4018  HG  SER A 254     -28.650  16.160  23.264  1.00 86.83           H  
ATOM   4019  N   GLU A 255     -27.412  13.489  22.159  1.00 87.47           N  
ATOM   4020  H   GLU A 255     -27.953  13.058  22.895  1.00 87.47           H  
ATOM   4021  CA  GLU A 255     -25.970  13.220  22.161  1.00 87.47           C  
ATOM   4022  HA  GLU A 255     -25.457  13.986  21.580  1.00 87.47           H  
ATOM   4023  C   GLU A 255     -25.617  11.872  21.518  1.00 87.47           C  
ATOM   4024  CB  GLU A 255     -25.427  13.278  23.597  1.00 87.47           C  
ATOM   4025  HB2 GLU A 255     -24.399  12.917  23.611  1.00 87.47           H  
ATOM   4026  HB3 GLU A 255     -26.026  12.615  24.221  1.00 87.47           H  
ATOM   4027  O   GLU A 255     -24.439  11.529  21.469  1.00 87.47           O  
ATOM   4028  CG  GLU A 255     -25.426  14.693  24.191  1.00 87.47           C  
ATOM   4029  HG2 GLU A 255     -26.412  15.142  24.073  1.00 87.47           H  
ATOM   4030  HG3 GLU A 255     -24.716  15.301  23.630  1.00 87.47           H  
ATOM   4031  CD  GLU A 255     -25.042  14.700  25.683  1.00 87.47           C  
ATOM   4032  OE1 GLU A 255     -24.987  15.814  26.248  1.00 87.47           O  
ATOM   4033  OE2 GLU A 255     -24.845  13.607  26.274  1.00 87.47           O  
ATOM   4034  N   ALA A 256     -26.586  11.104  21.001  1.00 88.94           N  
ATOM   4035  H   ALA A 256     -27.543  11.421  21.057  1.00 88.94           H  
ATOM   4036  CA  ALA A 256     -26.337   9.758  20.472  1.00 88.94           C  
ATOM   4037  HA  ALA A 256     -26.039   9.111  21.297  1.00 88.94           H  
ATOM   4038  C   ALA A 256     -25.195   9.731  19.439  1.00 88.94           C  
ATOM   4039  CB  ALA A 256     -27.642   9.212  19.883  1.00 88.94           C  
ATOM   4040  HB1 ALA A 256     -28.403   9.157  20.661  1.00 88.94           H  
ATOM   4041  HB2 ALA A 256     -27.996   9.858  19.080  1.00 88.94           H  
ATOM   4042  HB3 ALA A 256     -27.473   8.209  19.489  1.00 88.94           H  
ATOM   4043  O   ALA A 256     -24.306   8.883  19.518  1.00 88.94           O  
ATOM   4044  N   PHE A 257     -25.140  10.728  18.547  1.00 90.56           N  
ATOM   4045  H   PHE A 257     -25.884  11.411  18.560  1.00 90.56           H  
ATOM   4046  CA  PHE A 257     -24.060  10.879  17.568  1.00 90.56           C  
ATOM   4047  HA  PHE A 257     -24.071  10.015  16.904  1.00 90.56           H  
ATOM   4048  C   PHE A 257     -22.661  10.950  18.206  1.00 90.56           C  
ATOM   4049  CB  PHE A 257     -24.320  12.133  16.726  1.00 90.56           C  
ATOM   4050  HB2 PHE A 257     -25.263  12.012  16.192  1.00 90.56           H  
ATOM   4051  HB3 PHE A 257     -24.422  12.992  17.389  1.00 90.56           H  
ATOM   4052  O   PHE A 257     -21.718  10.366  17.673  1.00 90.56           O  
ATOM   4053  CG  PHE A 257     -23.227  12.412  15.712  1.00 90.56           C  
ATOM   4054  CD1 PHE A 257     -22.424  13.562  15.826  1.00 90.56           C  
ATOM   4055  HD1 PHE A 257     -22.594  14.267  16.627  1.00 90.56           H  
ATOM   4056  CD2 PHE A 257     -22.998  11.505  14.662  1.00 90.56           C  
ATOM   4057  HD2 PHE A 257     -23.600  10.612  14.575  1.00 90.56           H  
ATOM   4058  CE1 PHE A 257     -21.422  13.818  14.874  1.00 90.56           C  
ATOM   4059  HE1 PHE A 257     -20.840  14.725  14.936  1.00 90.56           H  
ATOM   4060  CE2 PHE A 257     -21.966  11.741  13.740  1.00 90.56           C  
ATOM   4061  HE2 PHE A 257     -21.781  11.021  12.957  1.00 90.56           H  
ATOM   4062  CZ  PHE A 257     -21.178  12.898  13.841  1.00 90.56           C  
ATOM   4063  HZ  PHE A 257     -20.398  13.089  13.119  1.00 90.56           H  
ATOM   4064  N   MET A 258     -22.525  11.597  19.369  1.00 92.92           N  
ATOM   4065  H   MET A 258     -23.361  11.909  19.842  1.00 92.92           H  
ATOM   4066  CA  MET A 258     -21.250  11.754  20.087  1.00 92.92           C  
ATOM   4067  HA  MET A 258     -20.519  12.173  19.395  1.00 92.92           H  
ATOM   4068  C   MET A 258     -20.682  10.428  20.600  1.00 92.92           C  
ATOM   4069  CB  MET A 258     -21.405  12.720  21.274  1.00 92.92           C  
ATOM   4070  HB2 MET A 258     -22.134  12.321  21.979  1.00 92.92           H  
ATOM   4071  HB3 MET A 258     -20.455  12.783  21.804  1.00 92.92           H  
ATOM   4072  O   MET A 258     -19.506  10.369  20.947  1.00 92.92           O  
ATOM   4073  CG  MET A 258     -21.827  14.135  20.863  1.00 92.92           C  
ATOM   4074  HG2 MET A 258     -22.016  14.711  21.769  1.00 92.92           H  
ATOM   4075  HG3 MET A 258     -22.768  14.077  20.316  1.00 92.92           H  
ATOM   4076  SD  MET A 258     -20.627  15.049  19.852  1.00 92.92           S  
ATOM   4077  CE  MET A 258     -19.294  15.308  21.053  1.00 92.92           C  
ATOM   4078  HE1 MET A 258     -18.517  15.924  20.600  1.00 92.92           H  
ATOM   4079  HE2 MET A 258     -19.687  15.814  21.935  1.00 92.92           H  
ATOM   4080  HE3 MET A 258     -18.863  14.349  21.342  1.00 92.92           H  
ATOM   4081  N   SER A 259     -21.498   9.375  20.626  1.00 95.20           N  
ATOM   4082  H   SER A 259     -22.459   9.518  20.350  1.00 95.20           H  
ATOM   4083  CA  SER A 259     -21.104   8.027  21.036  1.00 95.20           C  
ATOM   4084  HA  SER A 259     -20.152   8.086  21.564  1.00 95.20           H  
ATOM   4085  C   SER A 259     -20.882   7.066  19.867  1.00 95.20           C  
ATOM   4086  CB  SER A 259     -22.118   7.480  22.041  1.00 95.20           C  
ATOM   4087  HB2 SER A 259     -22.223   8.200  22.853  1.00 95.20           H  
ATOM   4088  HB3 SER A 259     -21.741   6.548  22.461  1.00 95.20           H  
ATOM   4089  O   SER A 259     -20.667   5.886  20.098  1.00 95.20           O  
ATOM   4090  OG  SER A 259     -23.392   7.240  21.466  1.00 95.20           O  
ATOM   4091  HG  SER A 259     -23.590   7.866  20.766  1.00 95.20           H  
ATOM   4092  N   THR A 260     -20.921   7.532  18.615  1.00 97.68           N  
ATOM   4093  H   THR A 260     -21.079   8.519  18.475  1.00 97.68           H  
ATOM   4094  CA  THR A 260     -20.803   6.664  17.425  1.00 97.68           C  
ATOM   4095  HA  THR A 260     -21.221   5.688  17.670  1.00 97.68           H  
ATOM   4096  C   THR A 260     -19.360   6.436  16.976  1.00 97.68           C  
ATOM   4097  CB  THR A 260     -21.604   7.200  16.230  1.00 97.68           C  
ATOM   4098  HB  THR A 260     -21.484   6.511  15.394  1.00 97.68           H  
ATOM   4099  O   THR A 260     -18.462   7.246  17.238  1.00 97.68           O  
ATOM   4100  CG2 THR A 260     -23.095   7.310  16.529  1.00 97.68           C  
ATOM   4101 HG21 THR A 260     -23.614   7.700  15.654  1.00 97.68           H  
ATOM   4102 HG22 THR A 260     -23.489   6.318  16.751  1.00 97.68           H  
ATOM   4103 HG23 THR A 260     -23.272   7.958  17.387  1.00 97.68           H  
ATOM   4104  OG1 THR A 260     -21.114   8.468  15.832  1.00 97.68           O  
ATOM   4105  HG1 THR A 260     -21.399   9.109  16.487  1.00 97.68           H  
ATOM   4106  N   ASN A 261     -19.136   5.371  16.203  1.00 98.51           N  
ATOM   4107  H   ASN A 261     -19.882   4.702  16.072  1.00 98.51           H  
ATOM   4108  CA  ASN A 261     -17.873   5.161  15.490  1.00 98.51           C  
ATOM   4109  HA  ASN A 261     -17.059   5.102  16.213  1.00 98.51           H  
ATOM   4110  C   ASN A 261     -17.553   6.338  14.554  1.00 98.51           C  
ATOM   4111  CB  ASN A 261     -17.951   3.833  14.725  1.00 98.51           C  
ATOM   4112  HB2 ASN A 261     -18.892   3.799  14.175  1.00 98.51           H  
ATOM   4113  HB3 ASN A 261     -17.132   3.764  14.009  1.00 98.51           H  
ATOM   4114  O   ASN A 261     -16.397   6.751  14.469  1.00 98.51           O  
ATOM   4115  CG  ASN A 261     -17.869   2.617  15.631  1.00 98.51           C  
ATOM   4116  ND2 ASN A 261     -18.399   1.502  15.203  1.00 98.51           N  
ATOM   4117 HD21 ASN A 261     -18.914   1.505  14.335  1.00 98.51           H  
ATOM   4118 HD22 ASN A 261     -18.445   0.725  15.847  1.00 98.51           H  
ATOM   4119  OD1 ASN A 261     -17.302   2.652  16.711  1.00 98.51           O  
ATOM   4120  N   LYS A 262     -18.562   6.959  13.927  1.00 98.36           N  
ATOM   4121  H   LYS A 262     -19.479   6.538  13.977  1.00 98.36           H  
ATOM   4122  CA  LYS A 262     -18.389   8.165  13.103  1.00 98.36           C  
ATOM   4123  HA  LYS A 262     -17.695   7.922  12.298  1.00 98.36           H  
ATOM   4124  C   LYS A 262     -17.755   9.317  13.881  1.00 98.36           C  
ATOM   4125  CB  LYS A 262     -19.739   8.561  12.485  1.00 98.36           C  
ATOM   4126  HB2 LYS A 262     -20.435   8.872  13.264  1.00 98.36           H  
ATOM   4127  HB3 LYS A 262     -20.162   7.685  11.992  1.00 98.36           H  
ATOM   4128  O   LYS A 262     -16.803   9.922  13.393  1.00 98.36           O  
ATOM   4129  CG  LYS A 262     -19.599   9.683  11.444  1.00 98.36           C  
ATOM   4130  HG2 LYS A 262     -18.718   9.497  10.830  1.00 98.36           H  
ATOM   4131  HG3 LYS A 262     -19.474  10.639  11.954  1.00 98.36           H  
ATOM   4132  CD  LYS A 262     -20.827   9.737  10.522  1.00 98.36           C  
ATOM   4133  HD2 LYS A 262     -20.887   8.795   9.975  1.00 98.36           H  
ATOM   4134  HD3 LYS A 262     -21.740   9.849  11.108  1.00 98.36           H  
ATOM   4135  CE  LYS A 262     -20.697  10.893   9.521  1.00 98.36           C  
ATOM   4136  HE2 LYS A 262     -20.716  11.837  10.065  1.00 98.36           H  
ATOM   4137  HE3 LYS A 262     -19.729  10.812   9.027  1.00 98.36           H  
ATOM   4138  NZ  LYS A 262     -21.774  10.863   8.497  1.00 98.36           N  
ATOM   4139  HZ1 LYS A 262     -21.641  11.602   7.821  1.00 98.36           H  
ATOM   4140  HZ2 LYS A 262     -22.690  10.956   8.913  1.00 98.36           H  
ATOM   4141  HZ3 LYS A 262     -21.747   9.995   7.983  1.00 98.36           H  
ATOM   4142  N   MET A 263     -18.213   9.591  15.104  1.00 97.80           N  
ATOM   4143  H   MET A 263     -18.989   9.051  15.460  1.00 97.80           H  
ATOM   4144  CA  MET A 263     -17.585  10.606  15.963  1.00 97.80           C  
ATOM   4145  HA  MET A 263     -17.566  11.553  15.423  1.00 97.80           H  
ATOM   4146  C   MET A 263     -16.133  10.247  16.299  1.00 97.80           C  
ATOM   4147  CB  MET A 263     -18.417  10.797  17.238  1.00 97.80           C  
ATOM   4148  HB2 MET A 263     -18.536   9.842  17.748  1.00 97.80           H  
ATOM   4149  HB3 MET A 263     -19.406  11.156  16.954  1.00 97.80           H  
ATOM   4150  O   MET A 263     -15.251  11.108  16.247  1.00 97.80           O  
ATOM   4151  CG  MET A 263     -17.781  11.795  18.220  1.00 97.80           C  
ATOM   4152  HG2 MET A 263     -16.841  11.379  18.582  1.00 97.80           H  
ATOM   4153  HG3 MET A 263     -18.436  11.879  19.088  1.00 97.80           H  
ATOM   4154  SD  MET A 263     -17.456  13.473  17.603  1.00 97.80           S  
ATOM   4155  CE  MET A 263     -19.108  13.904  17.025  1.00 97.80           C  
ATOM   4156  HE1 MET A 263     -19.861  13.539  17.723  1.00 97.80           H  
ATOM   4157  HE2 MET A 263     -19.194  14.986  16.917  1.00 97.80           H  
ATOM   4158  HE3 MET A 263     -19.254  13.422  16.058  1.00 97.80           H  
ATOM   4159  N   TYR A 264     -15.858   8.972  16.588  1.00 98.49           N  
ATOM   4160  H   TYR A 264     -16.617   8.306  16.618  1.00 98.49           H  
ATOM   4161  CA  TYR A 264     -14.492   8.507  16.835  1.00 98.49           C  
ATOM   4162  HA  TYR A 264     -14.088   9.068  17.677  1.00 98.49           H  
ATOM   4163  C   TYR A 264     -13.581   8.773  15.625  1.00 98.49           C  
ATOM   4164  CB  TYR A 264     -14.506   7.019  17.217  1.00 98.49           C  
ATOM   4165  HB2 TYR A 264     -14.747   6.410  16.346  1.00 98.49           H  
ATOM   4166  HB3 TYR A 264     -15.283   6.843  17.961  1.00 98.49           H  
ATOM   4167  O   TYR A 264     -12.485   9.313  15.777  1.00 98.49           O  
ATOM   4168  CG  TYR A 264     -13.178   6.560  17.778  1.00 98.49           C  
ATOM   4169  CD1 TYR A 264     -12.125   6.228  16.904  1.00 98.49           C  
ATOM   4170  HD1 TYR A 264     -12.274   6.243  15.834  1.00 98.49           H  
ATOM   4171  CD2 TYR A 264     -12.970   6.546  19.171  1.00 98.49           C  
ATOM   4172  HD2 TYR A 264     -13.777   6.798  19.843  1.00 98.49           H  
ATOM   4173  CE1 TYR A 264     -10.853   5.940  17.423  1.00 98.49           C  
ATOM   4174  HE1 TYR A 264     -10.020   5.762  16.759  1.00 98.49           H  
ATOM   4175  CE2 TYR A 264     -11.704   6.223  19.691  1.00 98.49           C  
ATOM   4176  HE2 TYR A 264     -11.530   6.228  20.757  1.00 98.49           H  
ATOM   4177  OH  TYR A 264      -9.399   5.724  19.316  1.00 98.49           O  
ATOM   4178  HH  TYR A 264      -8.750   5.658  18.612  1.00 98.49           H  
ATOM   4179  CZ  TYR A 264     -10.638   5.942  18.814  1.00 98.49           C  
ATOM   4180  N   PHE A 265     -14.057   8.472  14.414  1.00 98.47           N  
ATOM   4181  H   PHE A 265     -14.964   8.030  14.357  1.00 98.47           H  
ATOM   4182  CA  PHE A 265     -13.321   8.685  13.166  1.00 98.47           C  
ATOM   4183  HA  PHE A 265     -12.335   8.231  13.258  1.00 98.47           H  
ATOM   4184  C   PHE A 265     -13.097  10.169  12.860  1.00 98.47           C  
ATOM   4185  CB  PHE A 265     -14.048   7.988  12.011  1.00 98.47           C  
ATOM   4186  HB2 PHE A 265     -13.797   8.508  11.086  1.00 98.47           H  
ATOM   4187  HB3 PHE A 265     -15.127   8.072  12.141  1.00 98.47           H  
ATOM   4188  O   PHE A 265     -12.016  10.533  12.408  1.00 98.47           O  
ATOM   4189  CG  PHE A 265     -13.678   6.527  11.842  1.00 98.47           C  
ATOM   4190  CD1 PHE A 265     -13.203   6.071  10.599  1.00 98.47           C  
ATOM   4191  HD1 PHE A 265     -13.099   6.751   9.766  1.00 98.47           H  
ATOM   4192  CD2 PHE A 265     -13.801   5.616  12.912  1.00 98.47           C  
ATOM   4193  HD2 PHE A 265     -14.167   5.940  13.875  1.00 98.47           H  
ATOM   4194  CE1 PHE A 265     -12.877   4.717  10.426  1.00 98.47           C  
ATOM   4195  HE1 PHE A 265     -12.540   4.366   9.462  1.00 98.47           H  
ATOM   4196  CE2 PHE A 265     -13.458   4.267  12.742  1.00 98.47           C  
ATOM   4197  HE2 PHE A 265     -13.568   3.572  13.562  1.00 98.47           H  
ATOM   4198  CZ  PHE A 265     -12.996   3.818  11.497  1.00 98.47           C  
ATOM   4199  HZ  PHE A 265     -12.757   2.775  11.354  1.00 98.47           H  
ATOM   4200  N   LEU A 266     -14.056  11.046  13.170  1.00 97.89           N  
ATOM   4201  H   LEU A 266     -14.947  10.692  13.486  1.00 97.89           H  
ATOM   4202  CA  LEU A 266     -13.868  12.496  13.039  1.00 97.89           C  
ATOM   4203  HA  LEU A 266     -13.540  12.720  12.024  1.00 97.89           H  
ATOM   4204  C   LEU A 266     -12.773  13.023  13.976  1.00 97.89           C  
ATOM   4205  CB  LEU A 266     -15.195  13.218  13.324  1.00 97.89           C  
ATOM   4206  HB2 LEU A 266     -15.594  12.855  14.271  1.00 97.89           H  
ATOM   4207  HB3 LEU A 266     -14.993  14.283  13.438  1.00 97.89           H  
ATOM   4208  O   LEU A 266     -11.970  13.867  13.579  1.00 97.89           O  
ATOM   4209  CG  LEU A 266     -16.265  13.051  12.232  1.00 97.89           C  
ATOM   4210  HG  LEU A 266     -16.440  11.995  12.030  1.00 97.89           H  
ATOM   4211  CD1 LEU A 266     -17.570  13.679  12.722  1.00 97.89           C  
ATOM   4212 HD11 LEU A 266     -18.335  13.564  11.954  1.00 97.89           H  
ATOM   4213 HD12 LEU A 266     -17.426  14.741  12.924  1.00 97.89           H  
ATOM   4214 HD13 LEU A 266     -17.900  13.175  13.630  1.00 97.89           H  
ATOM   4215  CD2 LEU A 266     -15.865  13.731  10.922  1.00 97.89           C  
ATOM   4216 HD21 LEU A 266     -16.680  13.656  10.202  1.00 97.89           H  
ATOM   4217 HD22 LEU A 266     -14.998  13.236  10.486  1.00 97.89           H  
ATOM   4218 HD23 LEU A 266     -15.637  14.784  11.090  1.00 97.89           H  
ATOM   4219  N   ASN A 267     -12.709  12.523  15.213  1.00 97.35           N  
ATOM   4220  H   ASN A 267     -13.416  11.862  15.501  1.00 97.35           H  
ATOM   4221  CA  ASN A 267     -11.633  12.875  16.144  1.00 97.35           C  
ATOM   4222  HA  ASN A 267     -11.527  13.959  16.177  1.00 97.35           H  
ATOM   4223  C   ASN A 267     -10.289  12.318  15.670  1.00 97.35           C  
ATOM   4224  CB  ASN A 267     -11.994  12.370  17.547  1.00 97.35           C  
ATOM   4225  HB2 ASN A 267     -11.137  12.498  18.209  1.00 97.35           H  
ATOM   4226  HB3 ASN A 267     -12.239  11.309  17.505  1.00 97.35           H  
ATOM   4227  O   ASN A 267      -9.279  13.023  15.700  1.00 97.35           O  
ATOM   4228  CG  ASN A 267     -13.156  13.134  18.150  1.00 97.35           C  
ATOM   4229  ND2 ASN A 267     -13.864  12.532  19.075  1.00 97.35           N  
ATOM   4230 HD21 ASN A 267     -14.692  13.020  19.386  1.00 97.35           H  
ATOM   4231 HD22 ASN A 267     -13.691  11.562  19.299  1.00 97.35           H  
ATOM   4232  OD1 ASN A 267     -13.429  14.279  17.819  1.00 97.35           O  
ATOM   4233  N   ARG A 268     -10.289  11.083  15.158  1.00 97.66           N  
ATOM   4234  H   ARG A 268     -11.143  10.545  15.205  1.00 97.66           H  
ATOM   4235  CA  ARG A 268      -9.111  10.474  14.547  1.00 97.66           C  
ATOM   4236  HA  ARG A 268      -8.312  10.478  15.289  1.00 97.66           H  
ATOM   4237  C   ARG A 268      -8.609  11.287  13.356  1.00 97.66           C  
ATOM   4238  CB  ARG A 268      -9.442   9.027  14.153  1.00 97.66           C  
ATOM   4239  HB2 ARG A 268      -9.746   8.470  15.039  1.00 97.66           H  
ATOM   4240  HB3 ARG A 268     -10.272   9.023  13.447  1.00 97.66           H  
ATOM   4241  O   ARG A 268      -7.410  11.518  13.260  1.00 97.66           O  
ATOM   4242  CG  ARG A 268      -8.262   8.314  13.492  1.00 97.66           C  
ATOM   4243  HG2 ARG A 268      -8.577   7.315  13.191  1.00 97.66           H  
ATOM   4244  HG3 ARG A 268      -7.957   8.842  12.588  1.00 97.66           H  
ATOM   4245  CD  ARG A 268      -7.077   8.207  14.447  1.00 97.66           C  
ATOM   4246  HD2 ARG A 268      -6.707   9.205  14.683  1.00 97.66           H  
ATOM   4247  HD3 ARG A 268      -7.389   7.712  15.367  1.00 97.66           H  
ATOM   4248  NE  ARG A 268      -6.019   7.426  13.814  1.00 97.66           N  
ATOM   4249  HE  ARG A 268      -6.293   6.689  13.179  1.00 97.66           H  
ATOM   4250  NH1 ARG A 268      -4.202   8.358  14.885  1.00 97.66           N  
ATOM   4251 HH11 ARG A 268      -3.199   8.388  15.002  1.00 97.66           H  
ATOM   4252 HH12 ARG A 268      -4.806   8.908  15.480  1.00 97.66           H  
ATOM   4253  NH2 ARG A 268      -3.981   6.742  13.329  1.00 97.66           N  
ATOM   4254 HH21 ARG A 268      -2.999   6.663  13.552  1.00 97.66           H  
ATOM   4255 HH22 ARG A 268      -4.403   5.967  12.837  1.00 97.66           H  
ATOM   4256  CZ  ARG A 268      -4.732   7.531  14.022  1.00 97.66           C  
ATOM   4257  N   GLN A 269      -9.498  11.769  12.490  1.00 98.26           N  
ATOM   4258  H   GLN A 269     -10.463  11.489  12.590  1.00 98.26           H  
ATOM   4259  CA  GLN A 269      -9.128  12.573  11.325  1.00 98.26           C  
ATOM   4260  HA  GLN A 269      -8.457  11.979  10.705  1.00 98.26           H  
ATOM   4261  C   GLN A 269      -8.373  13.847  11.726  1.00 98.26           C  
ATOM   4262  CB  GLN A 269     -10.394  12.903  10.515  1.00 98.26           C  
ATOM   4263  HB2 GLN A 269     -10.951  11.985  10.329  1.00 98.26           H  
ATOM   4264  HB3 GLN A 269     -11.032  13.571  11.094  1.00 98.26           H  
ATOM   4265  O   GLN A 269      -7.397  14.203  11.071  1.00 98.26           O  
ATOM   4266  CG  GLN A 269     -10.087  13.564   9.162  1.00 98.26           C  
ATOM   4267  HG2 GLN A 269     -11.024  13.756   8.640  1.00 98.26           H  
ATOM   4268  HG3 GLN A 269      -9.591  14.521   9.322  1.00 98.26           H  
ATOM   4269  CD  GLN A 269      -9.224  12.673   8.275  1.00 98.26           C  
ATOM   4270  NE2 GLN A 269      -8.036  13.099   7.912  1.00 98.26           N  
ATOM   4271 HE21 GLN A 269      -7.494  12.457   7.351  1.00 98.26           H  
ATOM   4272 HE22 GLN A 269      -7.648  13.987   8.196  1.00 98.26           H  
ATOM   4273  OE1 GLN A 269      -9.580  11.548   7.960  1.00 98.26           O  
ATOM   4274  N   ARG A 270      -8.765  14.501  12.830  1.00 97.71           N  
ATOM   4275  H   ARG A 270      -9.567  14.147  13.331  1.00 97.71           H  
ATOM   4276  CA  ARG A 270      -8.043  15.673  13.361  1.00 97.71           C  
ATOM   4277  HA  ARG A 270      -7.926  16.409  12.566  1.00 97.71           H  
ATOM   4278  C   ARG A 270      -6.619  15.316  13.791  1.00 97.71           C  
ATOM   4279  CB  ARG A 270      -8.806  16.324  14.522  1.00 97.71           C  
ATOM   4280  HB2 ARG A 270      -8.203  17.143  14.915  1.00 97.71           H  
ATOM   4281  HB3 ARG A 270      -8.945  15.594  15.319  1.00 97.71           H  
ATOM   4282  O   ARG A 270      -5.687  15.971  13.348  1.00 97.71           O  
ATOM   4283  CG  ARG A 270     -10.170  16.881  14.097  1.00 97.71           C  
ATOM   4284  HG2 ARG A 270     -10.039  17.626  13.311  1.00 97.71           H  
ATOM   4285  HG3 ARG A 270     -10.780  16.069  13.702  1.00 97.71           H  
ATOM   4286  CD  ARG A 270     -10.876  17.527  15.296  1.00 97.71           C  
ATOM   4287  HD2 ARG A 270     -10.768  18.610  15.224  1.00 97.71           H  
ATOM   4288  HD3 ARG A 270     -10.396  17.196  16.217  1.00 97.71           H  
ATOM   4289  NE  ARG A 270     -12.301  17.154  15.356  1.00 97.71           N  
ATOM   4290  HE  ARG A 270     -12.617  16.469  14.685  1.00 97.71           H  
ATOM   4291  NH1 ARG A 270     -12.843  18.416  17.194  1.00 97.71           N  
ATOM   4292 HH11 ARG A 270     -13.515  18.700  17.893  1.00 97.71           H  
ATOM   4293 HH12 ARG A 270     -11.905  18.790  17.196  1.00 97.71           H  
ATOM   4294  NH2 ARG A 270     -14.372  17.061  16.294  1.00 97.71           N  
ATOM   4295 HH21 ARG A 270     -14.993  17.284  17.058  1.00 97.71           H  
ATOM   4296 HH22 ARG A 270     -14.596  16.275  15.701  1.00 97.71           H  
ATOM   4297  CZ  ARG A 270     -13.164  17.546  16.275  1.00 97.71           C  
ATOM   4298  N   GLN A 271      -6.449  14.236  14.555  1.00 95.74           N  
ATOM   4299  H   GLN A 271      -7.270  13.731  14.857  1.00 95.74           H  
ATOM   4300  CA  GLN A 271      -5.123  13.761  14.985  1.00 95.74           C  
ATOM   4301  HA  GLN A 271      -4.615  14.539  15.555  1.00 95.74           H  
ATOM   4302  C   GLN A 271      -4.229  13.386  13.796  1.00 95.74           C  
ATOM   4303  CB  GLN A 271      -5.284  12.508  15.853  1.00 95.74           C  
ATOM   4304  HB2 GLN A 271      -5.812  11.747  15.279  1.00 95.74           H  
ATOM   4305  HB3 GLN A 271      -4.293  12.120  16.091  1.00 95.74           H  
ATOM   4306  O   GLN A 271      -3.033  13.659  13.774  1.00 95.74           O  
ATOM   4307  CG  GLN A 271      -6.032  12.745  17.169  1.00 95.74           C  
ATOM   4308  HG2 GLN A 271      -5.426  13.375  17.821  1.00 95.74           H  
ATOM   4309  HG3 GLN A 271      -6.974  13.260  16.976  1.00 95.74           H  
ATOM   4310  CD  GLN A 271      -6.341  11.433  17.881  1.00 95.74           C  
ATOM   4311  NE2 GLN A 271      -7.150  11.468  18.916  1.00 95.74           N  
ATOM   4312 HE21 GLN A 271      -7.325  10.581  19.366  1.00 95.74           H  
ATOM   4313 HE22 GLN A 271      -7.494  12.354  19.257  1.00 95.74           H  
ATOM   4314  OE1 GLN A 271      -5.897  10.353  17.515  1.00 95.74           O  
ATOM   4315  N   VAL A 272      -4.812  12.745  12.784  1.00 95.77           N  
ATOM   4316  H   VAL A 272      -5.789  12.503  12.866  1.00 95.77           H  
ATOM   4317  CA  VAL A 272      -4.083  12.344  11.579  1.00 95.77           C  
ATOM   4318  HA  VAL A 272      -3.160  11.845  11.876  1.00 95.77           H  
ATOM   4319  C   VAL A 272      -3.665  13.564  10.756  1.00 95.77           C  
ATOM   4320  CB  VAL A 272      -4.930  11.348  10.774  1.00 95.77           C  
ATOM   4321  HB  VAL A 272      -5.928  11.755  10.612  1.00 95.77           H  
ATOM   4322  O   VAL A 272      -2.556  13.582  10.226  1.00 95.77           O  
ATOM   4323  CG1 VAL A 272      -4.308  11.026   9.424  1.00 95.77           C  
ATOM   4324 HG11 VAL A 272      -4.891  10.237   8.948  1.00 95.77           H  
ATOM   4325 HG12 VAL A 272      -3.281  10.691   9.567  1.00 95.77           H  
ATOM   4326 HG13 VAL A 272      -4.328  11.906   8.781  1.00 95.77           H  
ATOM   4327  CG2 VAL A 272      -5.042  10.017  11.533  1.00 95.77           C  
ATOM   4328 HG21 VAL A 272      -4.047   9.606  11.707  1.00 95.77           H  
ATOM   4329 HG22 VAL A 272      -5.639   9.308  10.959  1.00 95.77           H  
ATOM   4330 HG23 VAL A 272      -5.515  10.167  12.503  1.00 95.77           H  
ATOM   4331  N   ASN A 273      -4.497  14.608  10.701  1.00 96.24           N  
ATOM   4332  H   ASN A 273      -5.399  14.534  11.150  1.00 96.24           H  
ATOM   4333  CA  ASN A 273      -4.152  15.863  10.034  1.00 96.24           C  
ATOM   4334  HA  ASN A 273      -3.872  15.638   9.005  1.00 96.24           H  
ATOM   4335  C   ASN A 273      -2.933  16.558  10.669  1.00 96.24           C  
ATOM   4336  CB  ASN A 273      -5.372  16.799  10.017  1.00 96.24           C  
ATOM   4337  HB2 ASN A 273      -5.778  16.890  11.025  1.00 96.24           H  
ATOM   4338  HB3 ASN A 273      -5.045  17.791   9.707  1.00 96.24           H  
ATOM   4339  O   ASN A 273      -2.170  17.189   9.944  1.00 96.24           O  
ATOM   4340  CG  ASN A 273      -6.476  16.373   9.066  1.00 96.24           C  
ATOM   4341  ND2 ASN A 273      -7.658  16.916   9.232  1.00 96.24           N  
ATOM   4342 HD21 ASN A 273      -7.802  17.577   9.983  1.00 96.24           H  
ATOM   4343 HD22 ASN A 273      -8.378  16.674   8.567  1.00 96.24           H  
ATOM   4344  OD1 ASN A 273      -6.296  15.615   8.123  1.00 96.24           O  
ATOM   4345  N   GLU A 274      -2.721  16.409  11.979  1.00 94.00           N  
ATOM   4346  H   GLU A 274      -3.415  15.928  12.533  1.00 94.00           H  
ATOM   4347  CA  GLU A 274      -1.539  16.934  12.687  1.00 94.00           C  
ATOM   4348  HA  GLU A 274      -1.376  17.974  12.405  1.00 94.00           H  
ATOM   4349  C   GLU A 274      -0.249  16.167  12.344  1.00 94.00           C  
ATOM   4350  CB  GLU A 274      -1.781  16.873  14.207  1.00 94.00           C  
ATOM   4351  HB2 GLU A 274      -2.002  15.841  14.479  1.00 94.00           H  
ATOM   4352  HB3 GLU A 274      -0.868  17.169  14.724  1.00 94.00           H  
ATOM   4353  O   GLU A 274       0.845  16.692  12.517  1.00 94.00           O  
ATOM   4354  CG  GLU A 274      -2.922  17.789  14.684  1.00 94.00           C  
ATOM   4355  HG2 GLU A 274      -3.785  17.665  14.029  1.00 94.00           H  
ATOM   4356  HG3 GLU A 274      -2.593  18.825  14.595  1.00 94.00           H  
ATOM   4357  CD  GLU A 274      -3.375  17.517  16.131  1.00 94.00           C  
ATOM   4358  OE1 GLU A 274      -4.348  18.183  16.557  1.00 94.00           O  
ATOM   4359  OE2 GLU A 274      -2.807  16.621  16.797  1.00 94.00           O  
ATOM   4360  N   SER A 275      -0.364  14.937  11.831  1.00 91.37           N  
ATOM   4361  H   SER A 275      -1.296  14.591  11.652  1.00 91.37           H  
ATOM   4362  CA  SER A 275       0.773  14.066  11.479  1.00 91.37           C  
ATOM   4363  HA  SER A 275       1.649  14.384  12.043  1.00 91.37           H  
ATOM   4364  C   SER A 275       1.154  14.135   9.993  1.00 91.37           C  
ATOM   4365  CB  SER A 275       0.469  12.616  11.873  1.00 91.37           C  
ATOM   4366  HB2 SER A 275       1.353  12.001  11.709  1.00 91.37           H  
ATOM   4367  HB3 SER A 275      -0.339  12.240  11.246  1.00 91.37           H  
ATOM   4368  O   SER A 275       1.891  13.276   9.498  1.00 91.37           O  
ATOM   4369  OG  SER A 275       0.083  12.512  13.233  1.00 91.37           O  
ATOM   4370  HG  SER A 275      -0.525  13.229  13.428  1.00 91.37           H  
ATOM   4371  N   LYS A 276       0.609  15.098   9.239  1.00 94.66           N  
ATOM   4372  H   LYS A 276       0.052  15.808   9.694  1.00 94.66           H  
ATOM   4373  CA  LYS A 276       0.874  15.207   7.803  1.00 94.66           C  
ATOM   4374  HA  LYS A 276       0.765  14.210   7.377  1.00 94.66           H  
ATOM   4375  C   LYS A 276       2.309  15.653   7.529  1.00 94.66           C  
ATOM   4376  CB  LYS A 276      -0.131  16.121   7.102  1.00 94.66           C  
ATOM   4377  HB2 LYS A 276       0.222  16.243   6.078  1.00 94.66           H  
ATOM   4378  HB3 LYS A 276      -0.155  17.093   7.595  1.00 94.66           H  
ATOM   4379  O   LYS A 276       2.808  16.582   8.156  1.00 94.66           O  
ATOM   4380  CG  LYS A 276      -1.539  15.524   7.027  1.00 94.66           C  
ATOM   4381  HG2 LYS A 276      -1.487  14.571   6.500  1.00 94.66           H  
ATOM   4382  HG3 LYS A 276      -1.922  15.344   8.032  1.00 94.66           H  
ATOM   4383  CD  LYS A 276      -2.476  16.470   6.266  1.00 94.66           C  
ATOM   4384  HD2 LYS A 276      -2.021  16.727   5.310  1.00 94.66           H  
ATOM   4385  HD3 LYS A 276      -2.614  17.380   6.850  1.00 94.66           H  
ATOM   4386  CE  LYS A 276      -3.829  15.796   6.014  1.00 94.66           C  
ATOM   4387  HE2 LYS A 276      -4.286  15.552   6.973  1.00 94.66           H  
ATOM   4388  HE3 LYS A 276      -3.654  14.859   5.485  1.00 94.66           H  
ATOM   4389  NZ  LYS A 276      -4.732  16.668   5.223  1.00 94.66           N  
ATOM   4390  HZ1 LYS A 276      -5.631  16.222   5.105  1.00 94.66           H  
ATOM   4391  HZ2 LYS A 276      -4.342  16.848   4.309  1.00 94.66           H  
ATOM   4392  HZ3 LYS A 276      -4.869  17.552   5.691  1.00 94.66           H  
ATOM   4393  N   VAL A 277       2.947  15.016   6.550  1.00 92.72           N  
ATOM   4394  H   VAL A 277       2.464  14.269   6.071  1.00 92.72           H  
ATOM   4395  CA  VAL A 277       4.281  15.382   6.058  1.00 92.72           C  
ATOM   4396  HA  VAL A 277       4.668  16.187   6.683  1.00 92.72           H  
ATOM   4397  C   VAL A 277       4.179  15.932   4.641  1.00 92.72           C  
ATOM   4398  CB  VAL A 277       5.300  14.229   6.163  1.00 92.72           C  
ATOM   4399  HB  VAL A 277       6.287  14.653   5.979  1.00 92.72           H  
ATOM   4400  O   VAL A 277       3.375  15.444   3.841  1.00 92.72           O  
ATOM   4401  CG1 VAL A 277       5.324  13.629   7.575  1.00 92.72           C  
ATOM   4402 HG11 VAL A 277       6.157  12.931   7.664  1.00 92.72           H  
ATOM   4403 HG12 VAL A 277       4.395  13.098   7.782  1.00 92.72           H  
ATOM   4404 HG13 VAL A 277       5.451  14.423   8.311  1.00 92.72           H  
ATOM   4405  CG2 VAL A 277       5.093  13.110   5.136  1.00 92.72           C  
ATOM   4406 HG21 VAL A 277       5.750  12.270   5.360  1.00 92.72           H  
ATOM   4407 HG22 VAL A 277       5.341  13.477   4.140  1.00 92.72           H  
ATOM   4408 HG23 VAL A 277       4.058  12.767   5.135  1.00 92.72           H  
ATOM   4409  N   GLN A 278       5.002  16.935   4.329  1.00 92.68           N  
ATOM   4410  H   GLN A 278       5.630  17.291   5.035  1.00 92.68           H  
ATOM   4411  CA  GLN A 278       4.884  17.699   3.086  1.00 92.68           C  
ATOM   4412  HA  GLN A 278       3.879  18.122   3.055  1.00 92.68           H  
ATOM   4413  C   GLN A 278       5.038  16.828   1.834  1.00 92.68           C  
ATOM   4414  CB  GLN A 278       5.898  18.856   3.091  1.00 92.68           C  
ATOM   4415  HB2 GLN A 278       5.851  19.375   4.048  1.00 92.68           H  
ATOM   4416  HB3 GLN A 278       6.905  18.457   2.967  1.00 92.68           H  
ATOM   4417  O   GLN A 278       4.246  16.961   0.911  1.00 92.68           O  
ATOM   4418  CG  GLN A 278       5.617  19.870   1.968  1.00 92.68           C  
ATOM   4419  HG2 GLN A 278       6.374  20.654   1.995  1.00 92.68           H  
ATOM   4420  HG3 GLN A 278       5.692  19.377   0.999  1.00 92.68           H  
ATOM   4421  CD  GLN A 278       4.244  20.528   2.105  1.00 92.68           C  
ATOM   4422  NE2 GLN A 278       3.481  20.646   1.046  1.00 92.68           N  
ATOM   4423 HE21 GLN A 278       2.557  21.040   1.151  1.00 92.68           H  
ATOM   4424 HE22 GLN A 278       3.755  20.255   0.156  1.00 92.68           H  
ATOM   4425  OE1 GLN A 278       3.830  20.920   3.187  1.00 92.68           O  
ATOM   4426  N   ASP A 279       5.971  15.873   1.821  1.00 91.59           N  
ATOM   4427  H   ASP A 279       6.665  15.860   2.555  1.00 91.59           H  
ATOM   4428  CA  ASP A 279       6.202  15.028   0.640  1.00 91.59           C  
ATOM   4429  HA  ASP A 279       6.438  15.670  -0.209  1.00 91.59           H  
ATOM   4430  C   ASP A 279       4.982  14.183   0.245  1.00 91.59           C  
ATOM   4431  CB  ASP A 279       7.389  14.088   0.896  1.00 91.59           C  
ATOM   4432  HB2 ASP A 279       7.208  13.529   1.814  1.00 91.59           H  
ATOM   4433  HB3 ASP A 279       7.450  13.373   0.076  1.00 91.59           H  
ATOM   4434  O   ASP A 279       4.759  13.923  -0.938  1.00 91.59           O  
ATOM   4435  CG  ASP A 279       8.734  14.808   0.985  1.00 91.59           C  
ATOM   4436  OD1 ASP A 279       8.859  15.904   0.394  1.00 91.59           O  
ATOM   4437  OD2 ASP A 279       9.622  14.238   1.653  1.00 91.59           O  
ATOM   4438  N   ILE A 280       4.178  13.754   1.226  1.00 94.84           N  
ATOM   4439  H   ILE A 280       4.364  14.085   2.162  1.00 94.84           H  
ATOM   4440  CA  ILE A 280       2.947  12.998   0.968  1.00 94.84           C  
ATOM   4441  HA  ILE A 280       3.120  12.345   0.112  1.00 94.84           H  
ATOM   4442  C   ILE A 280       1.811  13.942   0.560  1.00 94.84           C  
ATOM   4443  CB  ILE A 280       2.581  12.094   2.169  1.00 94.84           C  
ATOM   4444  HB  ILE A 280       2.500  12.715   3.061  1.00 94.84           H  
ATOM   4445  O   ILE A 280       1.011  13.564  -0.292  1.00 94.84           O  
ATOM   4446  CG1 ILE A 280       3.699  11.048   2.391  1.00 94.84           C  
ATOM   4447 HG12 ILE A 280       4.633  11.568   2.604  1.00 94.84           H  
ATOM   4448 HG13 ILE A 280       3.841  10.475   1.475  1.00 94.84           H  
ATOM   4449  CG2 ILE A 280       1.229  11.390   1.933  1.00 94.84           C  
ATOM   4450 HG21 ILE A 280       0.427  12.120   1.818  1.00 94.84           H  
ATOM   4451 HG22 ILE A 280       1.274  10.782   1.030  1.00 94.84           H  
ATOM   4452 HG23 ILE A 280       0.962  10.762   2.783  1.00 94.84           H  
ATOM   4453  CD1 ILE A 280       3.452  10.066   3.542  1.00 94.84           C  
ATOM   4454 HD11 ILE A 280       4.364   9.501   3.731  1.00 94.84           H  
ATOM   4455 HD12 ILE A 280       2.663   9.364   3.270  1.00 94.84           H  
ATOM   4456 HD13 ILE A 280       3.177  10.606   4.448  1.00 94.84           H  
ATOM   4457  N   ILE A 281       1.750  15.157   1.119  1.00 95.95           N  
ATOM   4458  H   ILE A 281       2.480  15.432   1.762  1.00 95.95           H  
ATOM   4459  CA  ILE A 281       0.800  16.191   0.673  1.00 95.95           C  
ATOM   4460  HA  ILE A 281      -0.212  15.788   0.722  1.00 95.95           H  
ATOM   4461  C   ILE A 281       1.062  16.533  -0.797  1.00 95.95           C  
ATOM   4462  CB  ILE A 281       0.862  17.452   1.567  1.00 95.95           C  
ATOM   4463  HB  ILE A 281       1.891  17.808   1.602  1.00 95.95           H  
ATOM   4464  O   ILE A 281       0.157  16.405  -1.611  1.00 95.95           O  
ATOM   4465  CG1 ILE A 281       0.396  17.140   3.010  1.00 95.95           C  
ATOM   4466 HG12 ILE A 281      -0.675  16.937   3.005  1.00 95.95           H  
ATOM   4467 HG13 ILE A 281       0.905  16.249   3.379  1.00 95.95           H  
ATOM   4468  CG2 ILE A 281      -0.010  18.572   0.964  1.00 95.95           C  
ATOM   4469 HG21 ILE A 281       0.363  18.868  -0.017  1.00 95.95           H  
ATOM   4470 HG22 ILE A 281      -1.040  18.240   0.838  1.00 95.95           H  
ATOM   4471 HG23 ILE A 281       0.012  19.477   1.571  1.00 95.95           H  
ATOM   4472  CD1 ILE A 281       0.691  18.287   3.989  1.00 95.95           C  
ATOM   4473 HD11 ILE A 281       0.184  19.204   3.688  1.00 95.95           H  
ATOM   4474 HD12 ILE A 281       1.765  18.469   4.032  1.00 95.95           H  
ATOM   4475 HD13 ILE A 281       0.333  18.041   4.989  1.00 95.95           H  
ATOM   4476  N   ASP A 282       2.307  16.846  -1.156  1.00 96.11           N  
ATOM   4477  H   ASP A 282       2.994  16.991  -0.430  1.00 96.11           H  
ATOM   4478  CA  ASP A 282       2.691  17.177  -2.532  1.00 96.11           C  
ATOM   4479  HA  ASP A 282       2.168  18.079  -2.850  1.00 96.11           H  
ATOM   4480  C   ASP A 282       2.353  16.043  -3.512  1.00 96.11           C  
ATOM   4481  CB  ASP A 282       4.208  17.408  -2.604  1.00 96.11           C  
ATOM   4482  HB2 ASP A 282       4.488  17.489  -3.655  1.00 96.11           H  
ATOM   4483  HB3 ASP A 282       4.718  16.532  -2.202  1.00 96.11           H  
ATOM   4484  O   ASP A 282       1.950  16.283  -4.649  1.00 96.11           O  
ATOM   4485  CG  ASP A 282       4.745  18.652  -1.896  1.00 96.11           C  
ATOM   4486  OD1 ASP A 282       3.970  19.486  -1.392  1.00 96.11           O  
ATOM   4487  OD2 ASP A 282       5.995  18.770  -1.909  1.00 96.11           O  
ATOM   4488  N   LEU A 283       2.523  14.788  -3.078  1.00 96.64           N  
ATOM   4489  H   LEU A 283       2.888  14.659  -2.145  1.00 96.64           H  
ATOM   4490  CA  LEU A 283       2.120  13.618  -3.854  1.00 96.64           C  
ATOM   4491  HA  LEU A 283       2.577  13.686  -4.841  1.00 96.64           H  
ATOM   4492  C   LEU A 283       0.599  13.564  -4.064  1.00 96.64           C  
ATOM   4493  CB  LEU A 283       2.636  12.353  -3.145  1.00 96.64           C  
ATOM   4494  HB2 LEU A 283       3.724  12.340  -3.194  1.00 96.64           H  
ATOM   4495  HB3 LEU A 283       2.352  12.407  -2.094  1.00 96.64           H  
ATOM   4496  O   LEU A 283       0.162  13.240  -5.167  1.00 96.64           O  
ATOM   4497  CG  LEU A 283       2.074  11.039  -3.715  1.00 96.64           C  
ATOM   4498  HG  LEU A 283       0.985  11.040  -3.661  1.00 96.64           H  
ATOM   4499  CD1 LEU A 283       2.496  10.809  -5.164  1.00 96.64           C  
ATOM   4500 HD11 LEU A 283       3.583  10.782  -5.230  1.00 96.64           H  
ATOM   4501 HD12 LEU A 283       2.062   9.873  -5.517  1.00 96.64           H  
ATOM   4502 HD13 LEU A 283       2.118  11.612  -5.796  1.00 96.64           H  
ATOM   4503  CD2 LEU A 283       2.559   9.864  -2.869  1.00 96.64           C  
ATOM   4504 HD21 LEU A 283       3.649   9.829  -2.885  1.00 96.64           H  
ATOM   4505 HD22 LEU A 283       2.150   8.935  -3.265  1.00 96.64           H  
ATOM   4506 HD23 LEU A 283       2.218  10.004  -1.843  1.00 96.64           H  
ATOM   4507  N   ILE A 284      -0.191  13.827  -3.021  1.00 97.23           N  
ATOM   4508  H   ILE A 284       0.238  14.159  -2.169  1.00 97.23           H  
ATOM   4509  CA  ILE A 284      -1.659  13.841  -3.095  1.00 97.23           C  
ATOM   4510  HA  ILE A 284      -1.999  12.902  -3.532  1.00 97.23           H  
ATOM   4511  C   ILE A 284      -2.115  14.947  -4.051  1.00 97.23           C  
ATOM   4512  CB  ILE A 284      -2.274  13.963  -1.679  1.00 97.23           C  
ATOM   4513  HB  ILE A 284      -1.760  14.758  -1.139  1.00 97.23           H  
ATOM   4514  O   ILE A 284      -2.836  14.644  -4.998  1.00 97.23           O  
ATOM   4515  CG1 ILE A 284      -2.084  12.632  -0.914  1.00 97.23           C  
ATOM   4516 HG12 ILE A 284      -2.768  11.888  -1.324  1.00 97.23           H  
ATOM   4517 HG13 ILE A 284      -1.069  12.263  -1.065  1.00 97.23           H  
ATOM   4518  CG2 ILE A 284      -3.772  14.319  -1.731  1.00 97.23           C  
ATOM   4519 HG21 ILE A 284      -4.325  13.591  -2.323  1.00 97.23           H  
ATOM   4520 HG22 ILE A 284      -4.198  14.371  -0.729  1.00 97.23           H  
ATOM   4521 HG23 ILE A 284      -3.910  15.304  -2.179  1.00 97.23           H  
ATOM   4522  CD1 ILE A 284      -2.315  12.738   0.600  1.00 97.23           C  
ATOM   4523 HD11 ILE A 284      -3.358  12.972   0.815  1.00 97.23           H  
ATOM   4524 HD12 ILE A 284      -2.071  11.784   1.067  1.00 97.23           H  
ATOM   4525 HD13 ILE A 284      -1.673  13.513   1.018  1.00 97.23           H  
ATOM   4526  N   ASP A 285      -1.619  16.172  -3.884  1.00 96.01           N  
ATOM   4527  H   ASP A 285      -1.068  16.360  -3.059  1.00 96.01           H  
ATOM   4528  CA  ASP A 285      -1.993  17.327  -4.711  1.00 96.01           C  
ATOM   4529  HA  ASP A 285      -3.068  17.490  -4.638  1.00 96.01           H  
ATOM   4530  C   ASP A 285      -1.639  17.103  -6.196  1.00 96.01           C  
ATOM   4531  CB  ASP A 285      -1.267  18.581  -4.183  1.00 96.01           C  
ATOM   4532  HB2 ASP A 285      -1.470  19.405  -4.867  1.00 96.01           H  
ATOM   4533  HB3 ASP A 285      -0.192  18.397  -4.199  1.00 96.01           H  
ATOM   4534  O   ASP A 285      -2.428  17.383  -7.108  1.00 96.01           O  
ATOM   4535  CG  ASP A 285      -1.668  19.034  -2.768  1.00 96.01           C  
ATOM   4536  OD1 ASP A 285      -2.663  18.517  -2.213  1.00 96.01           O  
ATOM   4537  OD2 ASP A 285      -0.963  19.923  -2.238  1.00 96.01           O  
ATOM   4538  N   HIS A 286      -0.462  16.525  -6.463  1.00 95.97           N  
ATOM   4539  H   HIS A 286       0.170  16.352  -5.695  1.00 95.97           H  
ATOM   4540  CA  HIS A 286      -0.062  16.152  -7.819  1.00 95.97           C  
ATOM   4541  HA  HIS A 286      -0.161  17.029  -8.459  1.00 95.97           H  
ATOM   4542  C   HIS A 286      -0.966  15.051  -8.396  1.00 95.97           C  
ATOM   4543  CB  HIS A 286       1.411  15.726  -7.798  1.00 95.97           C  
ATOM   4544  HB2 HIS A 286       1.515  14.853  -7.154  1.00 95.97           H  
ATOM   4545  HB3 HIS A 286       1.993  16.536  -7.358  1.00 95.97           H  
ATOM   4546  O   HIS A 286      -1.394  15.137  -9.546  1.00 95.97           O  
ATOM   4547  CG  HIS A 286       2.022  15.408  -9.143  1.00 95.97           C  
ATOM   4548  CD2 HIS A 286       1.546  15.713 -10.394  1.00 95.97           C  
ATOM   4549  HD2 HIS A 286       0.623  16.223 -10.630  1.00 95.97           H  
ATOM   4550  ND1 HIS A 286       3.238  14.790  -9.318  1.00 95.97           N  
ATOM   4551  HD1 HIS A 286       3.841  14.472  -8.572  1.00 95.97           H  
ATOM   4552  CE1 HIS A 286       3.489  14.723 -10.635  1.00 95.97           C  
ATOM   4553  HE1 HIS A 286       4.372  14.295 -11.085  1.00 95.97           H  
ATOM   4554  NE2 HIS A 286       2.489  15.271 -11.328  1.00 95.97           N  
ATOM   4555  N   ALA A 287      -1.306  14.033  -7.604  1.00 96.80           N  
ATOM   4556  H   ALA A 287      -0.981  14.032  -6.647  1.00 96.80           H  
ATOM   4557  CA  ALA A 287      -2.193  12.960  -8.037  1.00 96.80           C  
ATOM   4558  HA  ALA A 287      -1.808  12.547  -8.970  1.00 96.80           H  
ATOM   4559  C   ALA A 287      -3.619  13.456  -8.342  1.00 96.80           C  
ATOM   4560  CB  ALA A 287      -2.162  11.863  -6.969  1.00 96.80           C  
ATOM   4561  HB1 ALA A 287      -2.414  12.285  -5.997  1.00 96.80           H  
ATOM   4562  HB2 ALA A 287      -1.158  11.443  -6.904  1.00 96.80           H  
ATOM   4563  HB3 ALA A 287      -2.873  11.076  -7.222  1.00 96.80           H  
ATOM   4564  O   ALA A 287      -4.213  13.007  -9.325  1.00 96.80           O  
ATOM   4565  N   GLU A 288      -4.154  14.397  -7.559  1.00 93.33           N  
ATOM   4566  H   GLU A 288      -3.644  14.701  -6.742  1.00 93.33           H  
ATOM   4567  CA  GLU A 288      -5.449  15.037  -7.840  1.00 93.33           C  
ATOM   4568  HA  GLU A 288      -6.218  14.269  -7.924  1.00 93.33           H  
ATOM   4569  C   GLU A 288      -5.430  15.790  -9.175  1.00 93.33           C  
ATOM   4570  CB  GLU A 288      -5.844  15.995  -6.702  1.00 93.33           C  
ATOM   4571  HB2 GLU A 288      -6.715  16.565  -7.025  1.00 93.33           H  
ATOM   4572  HB3 GLU A 288      -5.027  16.689  -6.502  1.00 93.33           H  
ATOM   4573  O   GLU A 288      -6.372  15.681  -9.963  1.00 93.33           O  
ATOM   4574  CG  GLU A 288      -6.212  15.236  -5.419  1.00 93.33           C  
ATOM   4575  HG2 GLU A 288      -6.951  14.476  -5.671  1.00 93.33           H  
ATOM   4576  HG3 GLU A 288      -5.322  14.727  -5.050  1.00 93.33           H  
ATOM   4577  CD  GLU A 288      -6.770  16.120  -4.293  1.00 93.33           C  
ATOM   4578  OE1 GLU A 288      -7.341  15.524  -3.346  1.00 93.33           O  
ATOM   4579  OE2 GLU A 288      -6.674  17.362  -4.391  1.00 93.33           O  
ATOM   4580  N   THR A 289      -4.325  16.479  -9.476  1.00 92.30           N  
ATOM   4581  H   THR A 289      -3.597  16.524  -8.777  1.00 92.30           H  
ATOM   4582  CA  THR A 289      -4.135  17.196 -10.748  1.00 92.30           C  
ATOM   4583  HA  THR A 289      -4.969  17.885 -10.885  1.00 92.30           H  
ATOM   4584  C   THR A 289      -4.129  16.242 -11.952  1.00 92.30           C  
ATOM   4585  CB  THR A 289      -2.838  18.021 -10.705  1.00 92.30           C  
ATOM   4586  HB  THR A 289      -1.977  17.355 -10.642  1.00 92.30           H  
ATOM   4587  O   THR A 289      -4.690  16.554 -13.002  1.00 92.30           O  
ATOM   4588  CG2 THR A 289      -2.681  18.918 -11.933  1.00 92.30           C  
ATOM   4589 HG21 THR A 289      -1.803  19.551 -11.807  1.00 92.30           H  
ATOM   4590 HG22 THR A 289      -2.542  18.307 -12.824  1.00 92.30           H  
ATOM   4591 HG23 THR A 289      -3.565  19.545 -12.050  1.00 92.30           H  
ATOM   4592  OG1 THR A 289      -2.832  18.886  -9.586  1.00 92.30           O  
ATOM   4593  HG1 THR A 289      -2.778  18.365  -8.782  1.00 92.30           H  
ATOM   4594  N   GLU A 290      -3.573  15.040 -11.789  1.00 90.32           N  
ATOM   4595  H   GLU A 290      -3.111  14.863 -10.908  1.00 90.32           H  
ATOM   4596  CA  GLU A 290      -3.460  14.003 -12.829  1.00 90.32           C  
ATOM   4597  HA  GLU A 290      -3.409  14.492 -13.802  1.00 90.32           H  
ATOM   4598  C   GLU A 290      -4.685  13.062 -12.904  1.00 90.32           C  
ATOM   4599  CB  GLU A 290      -2.139  13.242 -12.629  1.00 90.32           C  
ATOM   4600  HB2 GLU A 290      -2.099  12.890 -11.599  1.00 90.32           H  
ATOM   4601  HB3 GLU A 290      -2.107  12.369 -13.281  1.00 90.32           H  
ATOM   4602  O   GLU A 290      -4.622  11.968 -13.470  1.00 90.32           O  
ATOM   4603  CG  GLU A 290      -0.891  14.101 -12.905  1.00 90.32           C  
ATOM   4604  HG2 GLU A 290      -0.901  14.970 -12.248  1.00 90.32           H  
ATOM   4605  HG3 GLU A 290      -0.011  13.511 -12.649  1.00 90.32           H  
ATOM   4606  CD  GLU A 290      -0.767  14.561 -14.369  1.00 90.32           C  
ATOM   4607  OE1 GLU A 290      -0.179  15.642 -14.595  1.00 90.32           O  
ATOM   4608  OE2 GLU A 290      -1.245  13.828 -15.267  1.00 90.32           O  
ATOM   4609  N   SER A 291      -5.833  13.468 -12.344  1.00 85.69           N  
ATOM   4610  H   SER A 291      -5.819  14.344 -11.842  1.00 85.69           H  
ATOM   4611  CA  SER A 291      -7.086  12.688 -12.353  1.00 85.69           C  
ATOM   4612  HA  SER A 291      -7.802  13.245 -11.750  1.00 85.69           H  
ATOM   4613  C   SER A 291      -6.981  11.298 -11.697  1.00 85.69           C  
ATOM   4614  CB  SER A 291      -7.668  12.592 -13.772  1.00 85.69           C  
ATOM   4615  HB2 SER A 291      -6.997  12.010 -14.404  1.00 85.69           H  
ATOM   4616  HB3 SER A 291      -8.634  12.089 -13.736  1.00 85.69           H  
ATOM   4617  O   SER A 291      -7.707  10.364 -12.069  1.00 85.69           O  
ATOM   4618  OG  SER A 291      -7.847  13.873 -14.340  1.00 85.69           O  
ATOM   4619  HG  SER A 291      -7.053  14.379 -14.152  1.00 85.69           H  
ATOM   4620  N   ALA A 292      -6.094  11.134 -10.709  1.00 94.84           N  
ATOM   4621  H   ALA A 292      -5.521  11.920 -10.438  1.00 94.84           H  
ATOM   4622  CA  ALA A 292      -6.109   9.963  -9.837  1.00 94.84           C  
ATOM   4623  HA  ALA A 292      -6.006   9.072 -10.456  1.00 94.84           H  
ATOM   4624  C   ALA A 292      -7.451   9.882  -9.086  1.00 94.84           C  
ATOM   4625  CB  ALA A 292      -4.916  10.025  -8.879  1.00 94.84           C  
ATOM   4626  HB1 ALA A 292      -5.049  10.862  -8.193  1.00 94.84           H  
ATOM   4627  HB2 ALA A 292      -3.995  10.161  -9.446  1.00 94.84           H  
ATOM   4628  HB3 ALA A 292      -4.844   9.108  -8.295  1.00 94.84           H  
ATOM   4629  O   ALA A 292      -8.083  10.892  -8.777  1.00 94.84           O  
ATOM   4630  N   THR A 293      -7.912   8.673  -8.770  1.00 97.00           N  
ATOM   4631  H   THR A 293      -7.304   7.878  -8.902  1.00 97.00           H  
ATOM   4632  CA  THR A 293      -9.213   8.474  -8.108  1.00 97.00           C  
ATOM   4633  HA  THR A 293      -9.834   9.354  -8.275  1.00 97.00           H  
ATOM   4634  C   THR A 293      -9.019   8.388  -6.605  1.00 97.00           C  
ATOM   4635  CB  THR A 293      -9.997   7.292  -8.689  1.00 97.00           C  
ATOM   4636  HB  THR A 293     -10.961   7.233  -8.184  1.00 97.00           H  
ATOM   4637  O   THR A 293      -9.208   7.328  -6.006  1.00 97.00           O  
ATOM   4638  CG2 THR A 293     -10.238   7.517 -10.182  1.00 97.00           C  
ATOM   4639 HG21 THR A 293     -10.847   6.719 -10.606  1.00 97.00           H  
ATOM   4640 HG22 THR A 293      -9.283   7.566 -10.707  1.00 97.00           H  
ATOM   4641 HG23 THR A 293     -10.759   8.464 -10.322  1.00 97.00           H  
ATOM   4642  OG1 THR A 293      -9.304   6.083  -8.476  1.00 97.00           O  
ATOM   4643  HG1 THR A 293      -8.978   6.192  -7.580  1.00 97.00           H  
ATOM   4644  N   LEU A 294      -8.546   9.487  -6.024  1.00 97.32           N  
ATOM   4645  H   LEU A 294      -8.417  10.311  -6.593  1.00 97.32           H  
ATOM   4646  CA  LEU A 294      -8.339   9.601  -4.586  1.00 97.32           C  
ATOM   4647  HA  LEU A 294      -7.874   8.683  -4.227  1.00 97.32           H  
ATOM   4648  C   LEU A 294      -9.679   9.755  -3.858  1.00 97.32           C  
ATOM   4649  CB  LEU A 294      -7.393  10.771  -4.269  1.00 97.32           C  
ATOM   4650  HB2 LEU A 294      -7.929  11.705  -4.438  1.00 97.32           H  
ATOM   4651  HB3 LEU A 294      -7.143  10.725  -3.209  1.00 97.32           H  
ATOM   4652  O   LEU A 294     -10.723   9.998  -4.464  1.00 97.32           O  
ATOM   4653  CG  LEU A 294      -6.084  10.827  -5.076  1.00 97.32           C  
ATOM   4654  HG  LEU A 294      -6.309  11.127  -6.100  1.00 97.32           H  
ATOM   4655  CD1 LEU A 294      -5.182  11.877  -4.443  1.00 97.32           C  
ATOM   4656 HD11 LEU A 294      -5.771  12.755  -4.179  1.00 97.32           H  
ATOM   4657 HD12 LEU A 294      -4.715  11.494  -3.535  1.00 97.32           H  
ATOM   4658 HD13 LEU A 294      -4.418  12.191  -5.154  1.00 97.32           H  
ATOM   4659  CD2 LEU A 294      -5.320   9.499  -5.102  1.00 97.32           C  
ATOM   4660 HD21 LEU A 294      -4.342   9.657  -5.555  1.00 97.32           H  
ATOM   4661 HD22 LEU A 294      -5.203   9.122  -4.086  1.00 97.32           H  
ATOM   4662 HD23 LEU A 294      -5.866   8.767  -5.697  1.00 97.32           H  
ATOM   4663  N   PHE A 295      -9.646   9.612  -2.539  1.00 97.89           N  
ATOM   4664  H   PHE A 295      -8.757   9.471  -2.081  1.00 97.89           H  
ATOM   4665  CA  PHE A 295     -10.807   9.796  -1.678  1.00 97.89           C  
ATOM   4666  HA  PHE A 295     -11.485  10.511  -2.144  1.00 97.89           H  
ATOM   4667  C   PHE A 295     -10.365  10.376  -0.338  1.00 97.89           C  
ATOM   4668  CB  PHE A 295     -11.550   8.464  -1.508  1.00 97.89           C  
ATOM   4669  HB2 PHE A 295     -11.931   8.161  -2.483  1.00 97.89           H  
ATOM   4670  HB3 PHE A 295     -12.406   8.620  -0.851  1.00 97.89           H  
ATOM   4671  O   PHE A 295      -9.272  10.090   0.147  1.00 97.89           O  
ATOM   4672  CG  PHE A 295     -10.695   7.344  -0.956  1.00 97.89           C  
ATOM   4673  CD1 PHE A 295      -9.936   6.547  -1.831  1.00 97.89           C  
ATOM   4674  HD1 PHE A 295      -9.986   6.725  -2.895  1.00 97.89           H  
ATOM   4675  CD2 PHE A 295     -10.600   7.144   0.430  1.00 97.89           C  
ATOM   4676  HD2 PHE A 295     -11.156   7.776   1.106  1.00 97.89           H  
ATOM   4677  CE1 PHE A 295      -9.071   5.568  -1.319  1.00 97.89           C  
ATOM   4678  HE1 PHE A 295      -8.462   4.998  -2.005  1.00 97.89           H  
ATOM   4679  CE2 PHE A 295      -9.753   6.148   0.935  1.00 97.89           C  
ATOM   4680  HE2 PHE A 295      -9.689   6.013   2.005  1.00 97.89           H  
ATOM   4681  CZ  PHE A 295      -8.985   5.356   0.068  1.00 97.89           C  
ATOM   4682  HZ  PHE A 295      -8.325   4.598   0.464  1.00 97.89           H  
ATOM   4683  N   THR A 296     -11.235  11.175   0.268  1.00 96.08           N  
ATOM   4684  H   THR A 296     -12.082  11.439  -0.215  1.00 96.08           H  
ATOM   4685  CA  THR A 296     -10.962  11.886   1.526  1.00 96.08           C  
ATOM   4686  HA  THR A 296      -9.891  11.887   1.725  1.00 96.08           H  
ATOM   4687  C   THR A 296     -11.636  11.238   2.732  1.00 96.08           C  
ATOM   4688  CB  THR A 296     -11.418  13.342   1.400  1.00 96.08           C  
ATOM   4689  HB  THR A 296     -11.330  13.839   2.366  1.00 96.08           H  
ATOM   4690  O   THR A 296     -11.269  11.524   3.869  1.00 96.08           O  
ATOM   4691  CG2 THR A 296     -10.589  14.104   0.365  1.00 96.08           C  
ATOM   4692 HG21 THR A 296     -10.890  15.152   0.351  1.00 96.08           H  
ATOM   4693 HG22 THR A 296      -9.531  14.049   0.623  1.00 96.08           H  
ATOM   4694 HG23 THR A 296     -10.731  13.685  -0.631  1.00 96.08           H  
ATOM   4695  OG1 THR A 296     -12.760  13.368   0.969  1.00 96.08           O  
ATOM   4696  HG1 THR A 296     -13.085  14.267   1.061  1.00 96.08           H  
ATOM   4697  N   GLU A 297     -12.588  10.331   2.497  1.00 97.24           N  
ATOM   4698  H   GLU A 297     -12.857  10.171   1.537  1.00 97.24           H  
ATOM   4699  CA  GLU A 297     -13.350   9.645   3.536  1.00 97.24           C  
ATOM   4700  HA  GLU A 297     -12.870   9.811   4.501  1.00 97.24           H  
ATOM   4701  C   GLU A 297     -13.402   8.137   3.292  1.00 97.24           C  
ATOM   4702  CB  GLU A 297     -14.778  10.201   3.630  1.00 97.24           C  
ATOM   4703  HB2 GLU A 297     -15.309   9.611   4.377  1.00 97.24           H  
ATOM   4704  HB3 GLU A 297     -15.280  10.081   2.671  1.00 97.24           H  
ATOM   4705  O   GLU A 297     -13.526   7.663   2.159  1.00 97.24           O  
ATOM   4706  CG  GLU A 297     -14.806  11.681   4.045  1.00 97.24           C  
ATOM   4707  HG2 GLU A 297     -14.346  12.280   3.259  1.00 97.24           H  
ATOM   4708  HG3 GLU A 297     -14.212  11.796   4.952  1.00 97.24           H  
ATOM   4709  CD  GLU A 297     -16.224  12.209   4.316  1.00 97.24           C  
ATOM   4710  OE1 GLU A 297     -16.367  13.450   4.388  1.00 97.24           O  
ATOM   4711  OE2 GLU A 297     -17.141  11.382   4.533  1.00 97.24           O  
ATOM   4712  N   ILE A 298     -13.360   7.362   4.379  1.00 98.02           N  
ATOM   4713  H   ILE A 298     -13.247   7.799   5.283  1.00 98.02           H  
ATOM   4714  CA  ILE A 298     -13.438   5.900   4.308  1.00 98.02           C  
ATOM   4715  HA  ILE A 298     -12.671   5.575   3.606  1.00 98.02           H  
ATOM   4716  C   ILE A 298     -14.786   5.415   3.754  1.00 98.02           C  
ATOM   4717  CB  ILE A 298     -13.112   5.281   5.682  1.00 98.02           C  
ATOM   4718  HB  ILE A 298     -12.188   5.737   6.037  1.00 98.02           H  
ATOM   4719  O   ILE A 298     -14.823   4.384   3.084  1.00 98.02           O  
ATOM   4720  CG1 ILE A 298     -12.860   3.770   5.519  1.00 98.02           C  
ATOM   4721 HG12 ILE A 298     -13.809   3.269   5.331  1.00 98.02           H  
ATOM   4722 HG13 ILE A 298     -12.198   3.603   4.669  1.00 98.02           H  
ATOM   4723  CG2 ILE A 298     -14.217   5.562   6.720  1.00 98.02           C  
ATOM   4724 HG21 ILE A 298     -15.137   5.038   6.459  1.00 98.02           H  
ATOM   4725 HG22 ILE A 298     -13.896   5.223   7.704  1.00 98.02           H  
ATOM   4726 HG23 ILE A 298     -14.418   6.631   6.787  1.00 98.02           H  
ATOM   4727  CD1 ILE A 298     -12.225   3.120   6.746  1.00 98.02           C  
ATOM   4728 HD11 ILE A 298     -12.940   3.110   7.568  1.00 98.02           H  
ATOM   4729 HD12 ILE A 298     -11.329   3.670   7.038  1.00 98.02           H  
ATOM   4730 HD13 ILE A 298     -11.953   2.091   6.512  1.00 98.02           H  
ATOM   4731  N   ALA A 299     -15.865   6.179   3.950  1.00 97.67           N  
ATOM   4732  H   ALA A 299     -15.748   7.045   4.456  1.00 97.67           H  
ATOM   4733  CA  ALA A 299     -17.193   5.921   3.393  1.00 97.67           C  
ATOM   4734  HA  ALA A 299     -17.373   4.846   3.426  1.00 97.67           H  
ATOM   4735  C   ALA A 299     -17.288   6.331   1.909  1.00 97.67           C  
ATOM   4736  CB  ALA A 299     -18.246   6.583   4.289  1.00 97.67           C  
ATOM   4737  HB1 ALA A 299     -19.243   6.342   3.919  1.00 97.67           H  
ATOM   4738  HB2 ALA A 299     -18.152   6.210   5.309  1.00 97.67           H  
ATOM   4739  HB3 ALA A 299     -18.120   7.665   4.279  1.00 97.67           H  
ATOM   4740  O   ALA A 299     -18.155   7.095   1.503  1.00 97.67           O  
ATOM   4741  N   THR A 300     -16.360   5.826   1.095  1.00 98.16           N  
ATOM   4742  H   THR A 300     -15.684   5.199   1.509  1.00 98.16           H  
ATOM   4743  CA  THR A 300     -16.318   6.031  -0.357  1.00 98.16           C  
ATOM   4744  HA  THR A 300     -17.177   6.638  -0.642  1.00 98.16           H  
ATOM   4745  C   THR A 300     -16.374   4.671  -1.062  1.00 98.16           C  
ATOM   4746  CB  THR A 300     -15.061   6.810  -0.775  1.00 98.16           C  
ATOM   4747  HB  THR A 300     -14.168   6.247  -0.504  1.00 98.16           H  
ATOM   4748  O   THR A 300     -15.654   3.756  -0.649  1.00 98.16           O  
ATOM   4749  CG2 THR A 300     -15.026   7.093  -2.276  1.00 98.16           C  
ATOM   4750 HG21 THR A 300     -15.931   7.623  -2.572  1.00 98.16           H  
ATOM   4751 HG22 THR A 300     -14.917   6.166  -2.839  1.00 98.16           H  
ATOM   4752 HG23 THR A 300     -14.174   7.734  -2.504  1.00 98.16           H  
ATOM   4753  OG1 THR A 300     -15.019   8.060  -0.141  1.00 98.16           O  
ATOM   4754  HG1 THR A 300     -14.649   7.939   0.736  1.00 98.16           H  
ATOM   4755  N   PRO A 301     -17.127   4.494  -2.171  1.00 97.57           N  
ATOM   4756  CA  PRO A 301     -17.363   3.175  -2.769  1.00 97.57           C  
ATOM   4757  HA  PRO A 301     -17.921   2.575  -2.050  1.00 97.57           H  
ATOM   4758  C   PRO A 301     -16.114   2.393  -3.192  1.00 97.57           C  
ATOM   4759  CB  PRO A 301     -18.244   3.442  -3.992  1.00 97.57           C  
ATOM   4760  HB2 PRO A 301     -18.924   2.612  -4.186  1.00 97.57           H  
ATOM   4761  HB3 PRO A 301     -17.627   3.652  -4.866  1.00 97.57           H  
ATOM   4762  O   PRO A 301     -16.197   1.180  -3.394  1.00 97.57           O  
ATOM   4763  CG  PRO A 301     -19.018   4.699  -3.617  1.00 97.57           C  
ATOM   4764  HG2 PRO A 301     -19.882   4.433  -3.008  1.00 97.57           H  
ATOM   4765  HG3 PRO A 301     -19.332   5.263  -4.495  1.00 97.57           H  
ATOM   4766  CD  PRO A 301     -18.019   5.482  -2.774  1.00 97.57           C  
ATOM   4767  HD2 PRO A 301     -18.565   6.055  -2.023  1.00 97.57           H  
ATOM   4768  HD3 PRO A 301     -17.447   6.151  -3.417  1.00 97.57           H  
ATOM   4769  N   HIS A 302     -14.991   3.071  -3.417  1.00 97.73           N  
ATOM   4770  H   HIS A 302     -14.995   4.065  -3.238  1.00 97.73           H  
ATOM   4771  CA  HIS A 302     -13.727   2.472  -3.836  1.00 97.73           C  
ATOM   4772  HA  HIS A 302     -13.877   1.402  -3.981  1.00 97.73           H  
ATOM   4773  C   HIS A 302     -12.615   2.584  -2.776  1.00 97.73           C  
ATOM   4774  CB  HIS A 302     -13.330   3.032  -5.210  1.00 97.73           C  
ATOM   4775  HB2 HIS A 302     -14.062   2.702  -5.948  1.00 97.73           H  
ATOM   4776  HB3 HIS A 302     -12.364   2.620  -5.502  1.00 97.73           H  
ATOM   4777  O   HIS A 302     -11.514   2.114  -3.036  1.00 97.73           O  
ATOM   4778  CG  HIS A 302     -13.257   4.535  -5.253  1.00 97.73           C  
ATOM   4779  CD2 HIS A 302     -12.223   5.307  -4.801  1.00 97.73           C  
ATOM   4780  HD2 HIS A 302     -11.313   4.955  -4.337  1.00 97.73           H  
ATOM   4781  ND1 HIS A 302     -14.242   5.395  -5.697  1.00 97.73           N  
ATOM   4782  HD1 HIS A 302     -15.123   5.150  -6.126  1.00 97.73           H  
ATOM   4783  CE1 HIS A 302     -13.801   6.653  -5.527  1.00 97.73           C  
ATOM   4784  HE1 HIS A 302     -14.336   7.555  -5.787  1.00 97.73           H  
ATOM   4785  NE2 HIS A 302     -12.580   6.638  -4.985  1.00 97.73           N  
ATOM   4786  N   SER A 303     -12.867   3.125  -1.578  1.00 98.33           N  
ATOM   4787  H   SER A 303     -13.806   3.403  -1.331  1.00 98.33           H  
ATOM   4788  CA  SER A 303     -11.814   3.336  -0.565  1.00 98.33           C  
ATOM   4789  HA  SER A 303     -11.051   3.983  -0.998  1.00 98.33           H  
ATOM   4790  C   SER A 303     -11.125   2.037  -0.136  1.00 98.33           C  
ATOM   4791  CB  SER A 303     -12.377   4.037   0.673  1.00 98.33           C  
ATOM   4792  HB2 SER A 303     -12.764   5.019   0.402  1.00 98.33           H  
ATOM   4793  HB3 SER A 303     -11.589   4.161   1.416  1.00 98.33           H  
ATOM   4794  O   SER A 303      -9.901   1.955  -0.113  1.00 98.33           O  
ATOM   4795  OG  SER A 303     -13.407   3.239   1.211  1.00 98.33           O  
ATOM   4796  HG  SER A 303     -13.835   3.715   1.927  1.00 98.33           H  
ATOM   4797  N   VAL A 304     -11.892   0.974   0.117  1.00 98.25           N  
ATOM   4798  H   VAL A 304     -12.884   1.146   0.202  1.00 98.25           H  
ATOM   4799  CA  VAL A 304     -11.365  -0.348   0.500  1.00 98.25           C  
ATOM   4800  HA  VAL A 304     -10.728  -0.210   1.374  1.00 98.25           H  
ATOM   4801  C   VAL A 304     -10.493  -0.991  -0.589  1.00 98.25           C  
ATOM   4802  CB  VAL A 304     -12.534  -1.262   0.914  1.00 98.25           C  
ATOM   4803  HB  VAL A 304     -13.084  -0.752   1.704  1.00 98.25           H  
ATOM   4804  O   VAL A 304      -9.616  -1.809  -0.298  1.00 98.25           O  
ATOM   4805  CG1 VAL A 304     -13.511  -1.550  -0.236  1.00 98.25           C  
ATOM   4806 HG11 VAL A 304     -13.019  -2.105  -1.034  1.00 98.25           H  
ATOM   4807 HG12 VAL A 304     -14.346  -2.138   0.145  1.00 98.25           H  
ATOM   4808 HG13 VAL A 304     -13.919  -0.618  -0.628  1.00 98.25           H  
ATOM   4809  CG2 VAL A 304     -12.045  -2.591   1.490  1.00 98.25           C  
ATOM   4810 HG21 VAL A 304     -12.896  -3.120   1.919  1.00 98.25           H  
ATOM   4811 HG22 VAL A 304     -11.303  -2.412   2.269  1.00 98.25           H  
ATOM   4812 HG23 VAL A 304     -11.603  -3.210   0.709  1.00 98.25           H  
ATOM   4813  N   TRP A 305     -10.680  -0.601  -1.854  1.00 98.38           N  
ATOM   4814  H   TRP A 305     -11.295   0.181  -2.027  1.00 98.38           H  
ATOM   4815  CA  TRP A 305      -9.993  -1.205  -2.997  1.00 98.38           C  
ATOM   4816  HA  TRP A 305     -10.032  -2.288  -2.876  1.00 98.38           H  
ATOM   4817  C   TRP A 305      -8.506  -0.858  -3.077  1.00 98.38           C  
ATOM   4818  CB  TRP A 305     -10.730  -0.879  -4.294  1.00 98.38           C  
ATOM   4819  HB2 TRP A 305     -10.102  -1.176  -5.133  1.00 98.38           H  
ATOM   4820  HB3 TRP A 305     -10.888   0.195  -4.392  1.00 98.38           H  
ATOM   4821  O   TRP A 305      -7.769  -1.561  -3.771  1.00 98.38           O  
ATOM   4822  CG  TRP A 305     -12.030  -1.603  -4.431  1.00 98.38           C  
ATOM   4823  CD1 TRP A 305     -13.206  -1.284  -3.843  1.00 98.38           C  
ATOM   4824  HD1 TRP A 305     -13.354  -0.460  -3.161  1.00 98.38           H  
ATOM   4825  CD2 TRP A 305     -12.270  -2.841  -5.154  1.00 98.38           C  
ATOM   4826  CE2 TRP A 305     -13.650  -3.172  -5.036  1.00 98.38           C  
ATOM   4827  CE3 TRP A 305     -11.447  -3.725  -5.881  1.00 98.38           C  
ATOM   4828  HE3 TRP A 305     -10.386  -3.525  -5.934  1.00 98.38           H  
ATOM   4829  NE1 TRP A 305     -14.168  -2.211  -4.195  1.00 98.38           N  
ATOM   4830  HE1 TRP A 305     -15.085  -2.247  -3.775  1.00 98.38           H  
ATOM   4831  CH2 TRP A 305     -13.367  -5.119  -6.435  1.00 98.38           C  
ATOM   4832  HH2 TRP A 305     -13.788  -5.988  -6.918  1.00 98.38           H  
ATOM   4833  CZ2 TRP A 305     -14.203  -4.286  -5.676  1.00 98.38           C  
ATOM   4834  HZ2 TRP A 305     -15.252  -4.520  -5.565  1.00 98.38           H  
ATOM   4835  CZ3 TRP A 305     -11.988  -4.852  -6.523  1.00 98.38           C  
ATOM   4836  HZ3 TRP A 305     -11.346  -5.522  -7.076  1.00 98.38           H  
ATOM   4837  N   VAL A 306      -8.031   0.113  -2.289  1.00 98.45           N  
ATOM   4838  H   VAL A 306      -8.682   0.664  -1.748  1.00 98.45           H  
ATOM   4839  CA  VAL A 306      -6.591   0.369  -2.113  1.00 98.45           C  
ATOM   4840  HA  VAL A 306      -6.176   0.607  -3.092  1.00 98.45           H  
ATOM   4841  C   VAL A 306      -5.834  -0.858  -1.581  1.00 98.45           C  
ATOM   4842  CB  VAL A 306      -6.331   1.584  -1.205  1.00 98.45           C  
ATOM   4843  HB  VAL A 306      -5.259   1.781  -1.220  1.00 98.45           H  
ATOM   4844  O   VAL A 306      -4.630  -0.984  -1.797  1.00 98.45           O  
ATOM   4845  CG1 VAL A 306      -6.993   2.849  -1.740  1.00 98.45           C  
ATOM   4846 HG11 VAL A 306      -6.704   3.696  -1.119  1.00 98.45           H  
ATOM   4847 HG12 VAL A 306      -6.654   3.049  -2.756  1.00 98.45           H  
ATOM   4848 HG13 VAL A 306      -8.079   2.747  -1.733  1.00 98.45           H  
ATOM   4849  CG2 VAL A 306      -6.720   1.351   0.258  1.00 98.45           C  
ATOM   4850 HG21 VAL A 306      -7.720   0.925   0.337  1.00 98.45           H  
ATOM   4851 HG22 VAL A 306      -6.006   0.668   0.719  1.00 98.45           H  
ATOM   4852 HG23 VAL A 306      -6.687   2.292   0.809  1.00 98.45           H  
ATOM   4853  N   PHE A 307      -6.533  -1.805  -0.939  1.00 98.18           N  
ATOM   4854  H   PHE A 307      -7.509  -1.622  -0.751  1.00 98.18           H  
ATOM   4855  CA  PHE A 307      -5.953  -3.040  -0.404  1.00 98.18           C  
ATOM   4856  HA  PHE A 307      -4.877  -2.895  -0.314  1.00 98.18           H  
ATOM   4857  C   PHE A 307      -6.132  -4.273  -1.302  1.00 98.18           C  
ATOM   4858  CB  PHE A 307      -6.487  -3.277   1.015  1.00 98.18           C  
ATOM   4859  HB2 PHE A 307      -6.090  -4.219   1.393  1.00 98.18           H  
ATOM   4860  HB3 PHE A 307      -7.573  -3.366   0.980  1.00 98.18           H  
ATOM   4861  O   PHE A 307      -5.528  -5.309  -1.023  1.00 98.18           O  
ATOM   4862  CG  PHE A 307      -6.089  -2.180   1.981  1.00 98.18           C  
ATOM   4863  CD1 PHE A 307      -4.731  -2.001   2.308  1.00 98.18           C  
ATOM   4864  HD1 PHE A 307      -3.988  -2.680   1.918  1.00 98.18           H  
ATOM   4865  CD2 PHE A 307      -7.056  -1.308   2.515  1.00 98.18           C  
ATOM   4866  HD2 PHE A 307      -8.099  -1.425   2.260  1.00 98.18           H  
ATOM   4867  CE1 PHE A 307      -4.333  -0.929   3.123  1.00 98.18           C  
ATOM   4868  HE1 PHE A 307      -3.290  -0.779   3.358  1.00 98.18           H  
ATOM   4869  CE2 PHE A 307      -6.660  -0.257   3.359  1.00 98.18           C  
ATOM   4870  HE2 PHE A 307      -7.399   0.415   3.770  1.00 98.18           H  
ATOM   4871  CZ  PHE A 307      -5.298  -0.053   3.645  1.00 98.18           C  
ATOM   4872  HZ  PHE A 307      -4.991   0.776   4.265  1.00 98.18           H  
ATOM   4873  N   ALA A 308      -6.886  -4.188  -2.406  1.00 96.63           N  
ATOM   4874  H   ALA A 308      -7.288  -3.292  -2.640  1.00 96.63           H  
ATOM   4875  CA  ALA A 308      -7.277  -5.349  -3.221  1.00 96.63           C  
ATOM   4876  HA  ALA A 308      -7.860  -6.027  -2.598  1.00 96.63           H  
ATOM   4877  C   ALA A 308      -6.086  -6.151  -3.787  1.00 96.63           C  
ATOM   4878  CB  ALA A 308      -8.168  -4.840  -4.358  1.00 96.63           C  
ATOM   4879  HB1 ALA A 308      -7.595  -4.194  -5.023  1.00 96.63           H  
ATOM   4880  HB2 ALA A 308      -9.007  -4.275  -3.952  1.00 96.63           H  
ATOM   4881  HB3 ALA A 308      -8.556  -5.683  -4.930  1.00 96.63           H  
ATOM   4882  O   ALA A 308      -6.143  -7.377  -3.946  1.00 96.63           O  
ATOM   4883  N   CYS A 309      -4.964  -5.478  -4.047  1.00 94.66           N  
ATOM   4884  H   CYS A 309      -4.974  -4.478  -3.901  1.00 94.66           H  
ATOM   4885  CA  CYS A 309      -3.750  -6.102  -4.570  1.00 94.66           C  
ATOM   4886  HA  CYS A 309      -4.022  -7.068  -4.997  1.00 94.66           H  
ATOM   4887  C   CYS A 309      -2.686  -6.410  -3.501  1.00 94.66           C  
ATOM   4888  CB  CYS A 309      -3.200  -5.272  -5.727  1.00 94.66           C  
ATOM   4889  HB2 CYS A 309      -2.252  -5.689  -6.066  1.00 94.66           H  
ATOM   4890  HB3 CYS A 309      -3.008  -4.259  -5.373  1.00 94.66           H  
ATOM   4891  O   CYS A 309      -1.529  -6.615  -3.865  1.00 94.66           O  
ATOM   4892  SG  CYS A 309      -4.360  -5.277  -7.123  1.00 94.66           S  
ATOM   4893  HG  CYS A 309      -5.402  -4.700  -6.517  1.00 94.66           H  
ATOM   4894  N   ALA A 310      -3.044  -6.464  -2.213  1.00 90.63           N  
ATOM   4895  H   ALA A 310      -3.996  -6.242  -1.961  1.00 90.63           H  
ATOM   4896  CA  ALA A 310      -2.109  -6.727  -1.111  1.00 90.63           C  
ATOM   4897  HA  ALA A 310      -2.635  -6.513  -0.180  1.00 90.63           H  
ATOM   4898  C   ALA A 310      -0.872  -5.795  -1.148  1.00 90.63           C  
ATOM   4899  CB  ALA A 310      -1.757  -8.224  -1.075  1.00 90.63           C  
ATOM   4900  HB1 ALA A 310      -2.661  -8.819  -0.948  1.00 90.63           H  
ATOM   4901  HB2 ALA A 310      -1.256  -8.519  -1.997  1.00 90.63           H  
ATOM   4902  HB3 ALA A 310      -1.094  -8.416  -0.231  1.00 90.63           H  
ATOM   4903  O   ALA A 310       0.256  -6.252  -1.417  1.00 90.63           O  
ATOM   4904  N   PRO A 311      -1.072  -4.479  -0.943  1.00 89.74           N  
ATOM   4905  CA  PRO A 311       0.041  -3.557  -0.755  1.00 89.74           C  
ATOM   4906  HA  PRO A 311       0.714  -3.589  -1.613  1.00 89.74           H  
ATOM   4907  C   PRO A 311       0.823  -3.940   0.513  1.00 89.74           C  
ATOM   4908  CB  PRO A 311      -0.609  -2.178  -0.681  1.00 89.74           C  
ATOM   4909  HB2 PRO A 311      -0.818  -1.830  -1.693  1.00 89.74           H  
ATOM   4910  HB3 PRO A 311      -0.000  -1.453  -0.141  1.00 89.74           H  
ATOM   4911  O   PRO A 311       0.285  -4.540   1.443  1.00 89.74           O  
ATOM   4912  CG  PRO A 311      -1.936  -2.464   0.008  1.00 89.74           C  
ATOM   4913  HG2 PRO A 311      -2.670  -1.681  -0.185  1.00 89.74           H  
ATOM   4914  HG3 PRO A 311      -1.773  -2.585   1.079  1.00 89.74           H  
ATOM   4915  CD  PRO A 311      -2.330  -3.801  -0.623  1.00 89.74           C  
ATOM   4916  HD2 PRO A 311      -2.887  -3.620  -1.542  1.00 89.74           H  
ATOM   4917  HD3 PRO A 311      -2.935  -4.373   0.080  1.00 89.74           H  
ATOM   4918  N   ASP A 312       2.120  -3.641   0.549  1.00 85.09           N  
ATOM   4919  H   ASP A 312       2.493  -3.018  -0.153  1.00 85.09           H  
ATOM   4920  CA  ASP A 312       2.989  -4.019   1.674  1.00 85.09           C  
ATOM   4921  HA  ASP A 312       2.727  -5.036   1.966  1.00 85.09           H  
ATOM   4922  C   ASP A 312       2.790  -3.148   2.930  1.00 85.09           C  
ATOM   4923  CB  ASP A 312       4.459  -4.036   1.206  1.00 85.09           C  
ATOM   4924  HB2 ASP A 312       4.537  -4.649   0.308  1.00 85.09           H  
ATOM   4925  HB3 ASP A 312       5.058  -4.517   1.979  1.00 85.09           H  
ATOM   4926  O   ASP A 312       3.308  -3.496   3.997  1.00 85.09           O  
ATOM   4927  CG  ASP A 312       5.058  -2.651   0.914  1.00 85.09           C  
ATOM   4928  OD1 ASP A 312       4.335  -1.764   0.420  1.00 85.09           O  
ATOM   4929  OD2 ASP A 312       6.263  -2.448   1.197  1.00 85.09           O  
ATOM   4930  N   ARG A 313       2.072  -2.030   2.772  1.00 93.91           N  
ATOM   4931  H   ARG A 313       1.694  -1.878   1.848  1.00 93.91           H  
ATOM   4932  CA  ARG A 313       1.727  -0.991   3.754  1.00 93.91           C  
ATOM   4933  HA  ARG A 313       1.473  -1.450   4.710  1.00 93.91           H  
ATOM   4934  C   ARG A 313       0.505  -0.200   3.266  1.00 93.91           C  
ATOM   4935  CB  ARG A 313       2.948  -0.082   3.952  1.00 93.91           C  
ATOM   4936  HB2 ARG A 313       2.767   0.600   4.783  1.00 93.91           H  
ATOM   4937  HB3 ARG A 313       3.789  -0.722   4.218  1.00 93.91           H  
ATOM   4938  O   ARG A 313       0.061  -0.418   2.139  1.00 93.91           O
[truncated: 151,074 more chars]
