# Supplementary material for: Using structure prediction of negative sense RNA virus nucleoproteins to assess evolutionary relationships
Source: bioRxiv. 2024 May 22:2024.02.16.580771. Originally published 2024 Feb 17. Preprint. [Version 2] doi: 10.1101/2024.02.16.580771 (PMC10888975; doi:10.1101/2024.02.16.580771)
Supplement: Supplement 2 — Supplementary File 2: Full NSV Dataset NP AlphaFold PDBs (.pdb files) [file media-2.zip › Full NSV Dataset NP AlphaFold PDBs/ISAV.pdb]

ATOM      1  N   MET A   1     -30.736  40.322  34.881  1.00 27.86           N  
ATOM      2  H   MET A   1     -30.753  39.333  35.086  1.00 27.86           H  
ATOM      3  H2  MET A   1     -30.739  40.430  33.877  1.00 27.86           H  
ATOM      4  H3  MET A   1     -31.561  40.750  35.277  1.00 27.86           H  
ATOM      5  CA  MET A   1     -29.508  40.899  35.470  1.00 27.86           C  
ATOM      6  HA  MET A   1     -29.412  41.948  35.190  1.00 27.86           H  
ATOM      7  C   MET A   1     -28.329  40.140  34.892  1.00 27.86           C  
ATOM      8  CB  MET A   1     -29.536  40.800  37.001  1.00 27.86           C  
ATOM      9  HB2 MET A   1     -29.930  39.828  37.300  1.00 27.86           H  
ATOM     10  HB3 MET A   1     -28.522  40.892  37.390  1.00 27.86           H  
ATOM     11  O   MET A   1     -28.339  38.921  34.946  1.00 27.86           O  
ATOM     12  CG  MET A   1     -30.384  41.918  37.617  1.00 27.86           C  
ATOM     13  HG2 MET A   1     -31.354  41.967  37.122  1.00 27.86           H  
ATOM     14  HG3 MET A   1     -29.868  42.867  37.468  1.00 27.86           H  
ATOM     15  SD  MET A   1     -30.670  41.684  39.386  1.00 27.86           S  
ATOM     16  CE  MET A   1     -31.225  43.340  39.872  1.00 27.86           C  
ATOM     17  HE1 MET A   1     -32.113  43.615  39.304  1.00 27.86           H  
ATOM     18  HE2 MET A   1     -30.430  44.063  39.687  1.00 27.86           H  
ATOM     19  HE3 MET A   1     -31.465  43.339  40.935  1.00 27.86           H  
ATOM     20  N   ALA A   2     -27.408  40.836  34.228  1.00 28.15           N  
ATOM     21  H   ALA A   2     -27.410  41.845  34.279  1.00 28.15           H  
ATOM     22  CA  ALA A   2     -26.233  40.234  33.607  1.00 28.15           C  
ATOM     23  HA  ALA A   2     -26.427  39.189  33.364  1.00 28.15           H  
ATOM     24  C   ALA A   2     -25.064  40.296  34.594  1.00 28.15           C  
ATOM     25  CB  ALA A   2     -25.932  40.990  32.303  1.00 28.15           C  
ATOM     26  HB1 ALA A   2     -25.745  42.043  32.510  1.00 28.15           H  
ATOM     27  HB2 ALA A   2     -26.775  40.895  31.618  1.00 28.15           H  
ATOM     28  HB3 ALA A   2     -25.048  40.557  31.834  1.00 28.15           H  
ATOM     29  O   ALA A   2     -24.567  41.390  34.864  1.00 28.15           O  
ATOM     30  N   ASP A   3     -24.623  39.147  35.102  1.00 31.96           N  
ATOM     31  H   ASP A   3     -25.109  38.282  34.911  1.00 31.96           H  
ATOM     32  CA  ASP A   3     -23.388  39.062  35.880  1.00 31.96           C  
ATOM     33  HA  ASP A   3     -23.335  39.926  36.543  1.00 31.96           H  
ATOM     34  C   ASP A   3     -22.188  39.179  34.933  1.00 31.96           C  
ATOM     35  CB  ASP A   3     -23.352  37.785  36.747  1.00 31.96           C  
ATOM     36  HB2 ASP A   3     -24.000  37.025  36.312  1.00 31.96           H  
ATOM     37  HB3 ASP A   3     -22.337  37.388  36.739  1.00 31.96           H  
ATOM     38  O   ASP A   3     -21.789  38.245  34.235  1.00 31.96           O  
ATOM     39  CG  ASP A   3     -23.732  38.009  38.218  1.00 31.96           C  
ATOM     40  OD1 ASP A   3     -23.981  39.175  38.599  1.00 31.96           O  
ATOM     41  OD2 ASP A   3     -23.726  36.994  38.949  1.00 31.96           O  
ATOM     42  N   LYS A   4     -21.631  40.390  34.871  1.00 35.47           N  
ATOM     43  H   LYS A   4     -22.036  41.094  35.470  1.00 35.47           H  
ATOM     44  CA  LYS A   4     -20.349  40.676  34.225  1.00 35.47           C  
ATOM     45  HA  LYS A   4     -20.283  40.130  33.284  1.00 35.47           H  
ATOM     46  C   LYS A   4     -19.227  40.198  35.147  1.00 35.47           C  
ATOM     47  CB  LYS A   4     -20.211  42.188  33.977  1.00 35.47           C  
ATOM     48  HB2 LYS A   4     -19.164  42.403  33.767  1.00 35.47           H  
ATOM     49  HB3 LYS A   4     -20.481  42.721  34.888  1.00 35.47           H  
ATOM     50  O   LYS A   4     -19.089  40.726  36.243  1.00 35.47           O  
ATOM     51  CG  LYS A   4     -21.049  42.718  32.804  1.00 35.47           C  
ATOM     52  HG2 LYS A   4     -20.719  42.243  31.880  1.00 35.47           H  
ATOM     53  HG3 LYS A   4     -22.102  42.490  32.970  1.00 35.47           H  
ATOM     54  CD  LYS A   4     -20.863  44.239  32.704  1.00 35.47           C  
ATOM     55  HD2 LYS A   4     -19.799  44.465  32.623  1.00 35.47           H  
ATOM     56  HD3 LYS A   4     -21.245  44.691  33.619  1.00 35.47           H  
ATOM     57  CE  LYS A   4     -21.600  44.827  31.497  1.00 35.47           C  
ATOM     58  HE2 LYS A   4     -22.644  44.517  31.552  1.00 35.47           H  
ATOM     59  HE3 LYS A   4     -21.169  44.410  30.586  1.00 35.47           H  
ATOM     60  NZ  LYS A   4     -21.508  46.310  31.492  1.00 35.47           N  
ATOM     61  HZ1 LYS A   4     -20.545  46.615  31.467  1.00 35.47           H  
ATOM     62  HZ2 LYS A   4     -22.005  46.711  30.709  1.00 35.47           H  
ATOM     63  HZ3 LYS A   4     -21.918  46.681  32.337  1.00 35.47           H  
ATOM     64  N   GLY A   5     -18.387  39.279  34.667  1.00 38.12           N  
ATOM     65  H   GLY A   5     -18.611  38.837  33.787  1.00 38.12           H  
ATOM     66  CA  GLY A   5     -17.097  38.967  35.304  1.00 38.12           C  
ATOM     67  HA2 GLY A   5     -16.296  39.287  34.638  1.00 38.12           H  
ATOM     68  HA3 GLY A   5     -16.991  39.528  36.233  1.00 38.12           H  
ATOM     69  C   GLY A   5     -16.838  37.501  35.647  1.00 38.12           C  
ATOM     70  O   GLY A   5     -15.821  37.219  36.267  1.00 38.12           O  
ATOM     71  N   MET A   6     -17.710  36.574  35.250  1.00 43.27           N  
ATOM     72  H   MET A   6     -18.546  36.851  34.755  1.00 43.27           H  
ATOM     73  CA  MET A   6     -17.518  35.146  35.523  1.00 43.27           C  
ATOM     74  HA  MET A   6     -16.918  35.029  36.425  1.00 43.27           H  
ATOM     75  C   MET A   6     -16.760  34.452  34.385  1.00 43.27           C  
ATOM     76  CB  MET A   6     -18.882  34.494  35.787  1.00 43.27           C  
ATOM     77  HB2 MET A   6     -18.769  33.411  35.822  1.00 43.27           H  
ATOM     78  HB3 MET A   6     -19.567  34.742  34.977  1.00 43.27           H  
ATOM     79  O   MET A   6     -17.161  34.552  33.223  1.00 43.27           O  
ATOM     80  CG  MET A   6     -19.475  34.970  37.119  1.00 43.27           C  
ATOM     81  HG2 MET A   6     -20.523  34.672  37.152  1.00 43.27           H  
ATOM     82  HG3 MET A   6     -19.433  36.058  37.177  1.00 43.27           H  
ATOM     83  SD  MET A   6     -18.634  34.258  38.555  1.00 43.27           S  
ATOM     84  CE  MET A   6     -19.436  35.164  39.898  1.00 43.27           C  
ATOM     85  HE1 MET A   6     -19.555  34.519  40.769  1.00 43.27           H  
ATOM     86  HE2 MET A   6     -18.800  36.003  40.181  1.00 43.27           H  
ATOM     87  HE3 MET A   6     -20.396  35.573  39.580  1.00 43.27           H  
ATOM     88  N   THR A   7     -15.684  33.737  34.722  1.00 42.76           N  
ATOM     89  H   THR A   7     -15.398  33.708  35.690  1.00 42.76           H  
ATOM     90  CA  THR A   7     -14.961  32.850  33.800  1.00 42.76           C  
ATOM     91  HA  THR A   7     -15.198  33.134  32.774  1.00 42.76           H  
ATOM     92  C   THR A   7     -15.436  31.417  34.039  1.00 42.76           C  
ATOM     93  CB  THR A   7     -13.431  32.935  33.977  1.00 42.76           C  
ATOM     94  HB  THR A   7     -13.129  32.283  34.796  1.00 42.76           H  
ATOM     95  O   THR A   7     -15.549  30.984  35.183  1.00 42.76           O  
ATOM     96  CG2 THR A   7     -12.693  32.528  32.701  1.00 42.76           C  
ATOM     97 HG21 THR A   7     -12.962  33.193  31.881  1.00 42.76           H  
ATOM     98 HG22 THR A   7     -12.946  31.501  32.435  1.00 42.76           H  
ATOM     99 HG23 THR A   7     -11.617  32.585  32.867  1.00 42.76           H  
ATOM    100  OG1 THR A   7     -12.983  34.238  34.274  1.00 42.76           O  
ATOM    101  HG1 THR A   7     -12.217  34.112  34.839  1.00 42.76           H  
ATOM    102  N   TYR A   8     -15.713  30.665  32.977  1.00 46.65           N  
ATOM    103  H   TYR A   8     -15.554  31.034  32.050  1.00 46.65           H  
ATOM    104  CA  TYR A   8     -16.144  29.268  33.074  1.00 46.65           C  
ATOM    105  HA  TYR A   8     -16.248  28.984  34.121  1.00 46.65           H  
ATOM    106  C   TYR A   8     -15.083  28.363  32.459  1.00 46.65           C  
ATOM    107  CB  TYR A   8     -17.519  29.079  32.421  1.00 46.65           C  
ATOM    108  HB2 TYR A   8     -17.780  28.021  32.460  1.00 46.65           H  
ATOM    109  HB3 TYR A   8     -17.459  29.361  31.370  1.00 46.65           H  
ATOM    110  O   TYR A   8     -14.501  28.702  31.429  1.00 46.65           O  
ATOM    111  CG  TYR A   8     -18.623  29.876  33.092  1.00 46.65           C  
ATOM    112  CD1 TYR A   8     -19.348  29.314  34.162  1.00 46.65           C  
ATOM    113  HD1 TYR A   8     -19.126  28.311  34.495  1.00 46.65           H  
ATOM    114  CD2 TYR A   8     -18.908  31.188  32.664  1.00 46.65           C  
ATOM    115  HD2 TYR A   8     -18.344  31.629  31.855  1.00 46.65           H  
ATOM    116  CE1 TYR A   8     -20.364  30.056  34.796  1.00 46.65           C  
ATOM    117  HE1 TYR A   8     -20.922  29.615  35.608  1.00 46.65           H  
ATOM    118  CE2 TYR A   8     -19.915  31.937  33.302  1.00 46.65           C  
ATOM    119  HE2 TYR A   8     -20.132  32.947  32.987  1.00 46.65           H  
ATOM    120  OH  TYR A   8     -21.623  32.094  34.972  1.00 46.65           O  
ATOM    121  HH  TYR A   8     -22.083  31.574  35.636  1.00 46.65           H  
ATOM    122  CZ  TYR A   8     -20.647  31.370  34.365  1.00 46.65           C  
ATOM    123  N   SER A   9     -14.840  27.218  33.091  1.00 45.16           N  
ATOM    124  H   SER A   9     -15.401  27.003  33.903  1.00 45.16           H  
ATOM    125  CA  SER A   9     -14.024  26.142  32.524  1.00 45.16           C  
ATOM    126  HA  SER A   9     -13.667  26.447  31.541  1.00 45.16           H  
ATOM    127  C   SER A   9     -14.889  24.906  32.312  1.00 45.16           C  
ATOM    128  CB  SER A   9     -12.779  25.864  33.370  1.00 45.16           C  
ATOM    129  HB2 SER A   9     -12.171  26.768  33.405  1.00 45.16           H  
ATOM    130  HB3 SER A   9     -12.192  25.071  32.908  1.00 45.16           H  
ATOM    131  O   SER A   9     -15.808  24.647  33.092  1.00 45.16           O  
ATOM    132  OG  SER A   9     -13.116  25.489  34.687  1.00 45.16           O  
ATOM    133  HG  SER A   9     -13.942  25.919  34.920  1.00 45.16           H  
ATOM    134  N   PHE A  10     -14.611  24.184  31.232  1.00 45.79           N  
ATOM    135  H   PHE A  10     -13.795  24.409  30.681  1.00 45.79           H  
ATOM    136  CA  PHE A  10     -15.391  23.038  30.785  1.00 45.79           C  
ATOM    137  HA  PHE A  10     -16.202  22.839  31.485  1.00 45.79           H  
ATOM    138  C   PHE A  10     -14.475  21.816  30.743  1.00 45.79           C  
ATOM    139  CB  PHE A  10     -16.007  23.340  29.407  1.00 45.79           C  
ATOM    140  HB2 PHE A  10     -15.205  23.431  28.675  1.00 45.79           H  
ATOM    141  HB3 PHE A  10     -16.619  22.488  29.109  1.00 45.79           H  
ATOM    142  O   PHE A  10     -13.395  21.885  30.161  1.00 45.79           O  
ATOM    143  CG  PHE A  10     -16.856  24.601  29.354  1.00 45.79           C  
ATOM    144  CD1 PHE A  10     -18.228  24.543  29.656  1.00 45.79           C  
ATOM    145  HD1 PHE A  10     -18.678  23.594  29.908  1.00 45.79           H  
ATOM    146  CD2 PHE A  10     -16.271  25.838  29.019  1.00 45.79           C  
ATOM    147  HD2 PHE A  10     -15.218  25.890  28.786  1.00 45.79           H  
ATOM    148  CE1 PHE A  10     -19.009  25.714  29.637  1.00 45.79           C  
ATOM    149  HE1 PHE A  10     -20.060  25.662  29.883  1.00 45.79           H  
ATOM    150  CE2 PHE A  10     -17.049  27.010  29.003  1.00 45.79           C  
ATOM    151  HE2 PHE A  10     -16.587  27.956  28.762  1.00 45.79           H  
ATOM    152  CZ  PHE A  10     -18.419  26.948  29.313  1.00 45.79           C  
ATOM    153  HZ  PHE A  10     -19.016  27.848  29.309  1.00 45.79           H  
ATOM    154  N   ASP A  11     -14.902  20.714  31.350  1.00 42.82           N  
ATOM    155  H   ASP A  11     -15.796  20.737  31.819  1.00 42.82           H  
ATOM    156  CA  ASP A  11     -14.227  19.415  31.293  1.00 42.82           C  
ATOM    157  HA  ASP A  11     -13.458  19.446  30.521  1.00 42.82           H  
ATOM    158  C   ASP A  11     -15.254  18.350  30.876  1.00 42.82           C  
ATOM    159  CB  ASP A  11     -13.524  19.126  32.640  1.00 42.82           C  
ATOM    160  HB2 ASP A  11     -14.276  18.965  33.413  1.00 42.82           H  
ATOM    161  HB3 ASP A  11     -12.945  20.006  32.921  1.00 42.82           H  
ATOM    162  O   ASP A  11     -16.443  18.483  31.163  1.00 42.82           O  
ATOM    163  CG  ASP A  11     -12.565  17.925  32.626  1.00 42.82           C  
ATOM    164  OD1 ASP A  11     -12.336  17.365  31.533  1.00 42.82           O  
ATOM    165  OD2 ASP A  11     -12.065  17.545  33.721  1.00 42.82           O  
ATOM    166  N   VAL A  12     -14.827  17.312  30.159  1.00 38.80           N  
ATOM    167  H   VAL A  12     -13.828  17.169  30.117  1.00 38.80           H  
ATOM    168  CA  VAL A  12     -15.715  16.231  29.704  1.00 38.80           C  
ATOM    169  HA  VAL A  12     -16.701  16.362  30.150  1.00 38.80           H  
ATOM    170  C   VAL A  12     -15.162  14.908  30.202  1.00 38.80           C  
ATOM    171  CB  VAL A  12     -15.915  16.217  28.175  1.00 38.80           C  
ATOM    172  HB  VAL A  12     -14.957  16.055  27.682  1.00 38.80           H  
ATOM    173  O   VAL A  12     -14.081  14.489  29.788  1.00 38.80           O  
ATOM    174  CG1 VAL A  12     -16.882  15.097  27.759  1.00 38.80           C  
ATOM    175 HG11 VAL A  12     -16.458  14.122  27.999  1.00 38.80           H  
ATOM    176 HG12 VAL A  12     -17.063  15.137  26.685  1.00 38.80           H  
ATOM    177 HG13 VAL A  12     -17.830  15.210  28.285  1.00 38.80           H  
ATOM    178  CG2 VAL A  12     -16.505  17.537  27.661  1.00 38.80           C  
ATOM    179 HG21 VAL A  12     -17.465  17.717  28.144  1.00 38.80           H  
ATOM    180 HG22 VAL A  12     -15.832  18.363  27.891  1.00 38.80           H  
ATOM    181 HG23 VAL A  12     -16.645  17.491  26.581  1.00 38.80           H  
ATOM    182  N   ARG A  13     -15.926  14.233  31.064  1.00 39.57           N  
ATOM    183  H   ARG A  13     -16.825  14.623  31.310  1.00 39.57           H  
ATOM    184  CA  ARG A  13     -15.569  12.934  31.651  1.00 39.57           C  
ATOM    185  HA  ARG A  13     -14.713  12.506  31.128  1.00 39.57           H  
ATOM    186  C   ARG A  13     -16.740  11.982  31.507  1.00 39.57           C  
ATOM    187  CB  ARG A  13     -15.211  13.099  33.134  1.00 39.57           C  
ATOM    188  HB2 ARG A  13     -14.961  12.120  33.542  1.00 39.57           H  
ATOM    189  HB3 ARG A  13     -16.075  13.486  33.674  1.00 39.57           H  
ATOM    190  O   ARG A  13     -17.840  12.348  31.894  1.00 39.57           O  
ATOM    191  CG  ARG A  13     -14.027  14.047  33.340  1.00 39.57           C  
ATOM    192  HG2 ARG A  13     -13.169  13.699  32.763  1.00 39.57           H  
ATOM    193  HG3 ARG A  13     -14.296  15.049  33.008  1.00 39.57           H  
ATOM    194  CD  ARG A  13     -13.661  14.099  34.819  1.00 39.57           C  
ATOM    195  HD2 ARG A  13     -14.552  14.347  35.396  1.00 39.57           H  
ATOM    196  HD3 ARG A  13     -13.295  13.119  35.125  1.00 39.57           H  
ATOM    197  NE  ARG A  13     -12.640  15.126  35.038  1.00 39.57           N  
ATOM    198  HE  ARG A  13     -12.535  15.827  34.318  1.00 39.57           H  
ATOM    199  NH1 ARG A  13     -11.925  14.500  37.126  1.00 39.57           N  
ATOM    200 HH11 ARG A  13     -12.624  13.771  37.120  1.00 39.57           H  
ATOM    201 HH12 ARG A  13     -11.311  14.629  37.917  1.00 39.57           H  
ATOM    202  NH2 ARG A  13     -10.996  16.247  36.037  1.00 39.57           N  
ATOM    203 HH21 ARG A  13     -10.236  16.322  36.698  1.00 39.57           H  
ATOM    204 HH22 ARG A  13     -11.065  16.828  35.213  1.00 39.57           H  
ATOM    205  CZ  ARG A  13     -11.859  15.276  36.077  1.00 39.57           C  
ATOM    206  N   ASP A  14     -16.510  10.800  30.940  1.00 36.73           N  
ATOM    207  H   ASP A  14     -15.552  10.540  30.754  1.00 36.73           H  
ATOM    208  CA  ASP A  14     -17.482   9.697  30.907  1.00 36.73           C  
ATOM    209  HA  ASP A  14     -17.173   9.018  30.112  1.00 36.73           H  
ATOM    210  C   ASP A  14     -18.919  10.137  30.546  1.00 36.73           C  
ATOM    211  CB  ASP A  14     -17.378   8.900  32.222  1.00 36.73           C  
ATOM    212  HB2 ASP A  14     -17.688   9.535  33.053  1.00 36.73           H  
ATOM    213  HB3 ASP A  14     -18.051   8.044  32.173  1.00 36.73           H  
ATOM    214  O   ASP A  14     -19.856   9.961  31.316  1.00 36.73           O  
ATOM    215  CG  ASP A  14     -15.955   8.384  32.477  1.00 36.73           C  
ATOM    216  OD1 ASP A  14     -15.270   8.061  31.476  1.00 36.73           O  
ATOM    217  OD2 ASP A  14     -15.537   8.364  33.654  1.00 36.73           O  
ATOM    218  N   ASN A  15     -19.087  10.772  29.376  1.00 35.82           N  
ATOM    219  H   ASN A  15     -18.274  10.867  28.785  1.00 35.82           H  
ATOM    220  CA  ASN A  15     -20.360  11.332  28.875  1.00 35.82           C  
ATOM    221  HA  ASN A  15     -20.127  11.847  27.942  1.00 35.82           H  
ATOM    222  C   ASN A  15     -21.009  12.427  29.743  1.00 35.82           C  
ATOM    223  CB  ASN A  15     -21.345  10.206  28.519  1.00 35.82           C  
ATOM    224  HB2 ASN A  15     -21.516   9.575  29.391  1.00 35.82           H  
ATOM    225  HB3 ASN A  15     -22.306  10.636  28.236  1.00 35.82           H  
ATOM    226  O   ASN A  15     -22.173  12.771  29.546  1.00 35.82           O  
ATOM    227  CG  ASN A  15     -20.895   9.353  27.357  1.00 35.82           C  
ATOM    228  ND2 ASN A  15     -21.501   8.201  27.199  1.00 35.82           N  
ATOM    229 HD21 ASN A  15     -21.202   7.633  26.419  1.00 35.82           H  
ATOM    230 HD22 ASN A  15     -22.228   7.939  27.850  1.00 35.82           H  
ATOM    231  OD1 ASN A  15     -20.029   9.697  26.566  1.00 35.82           O  
ATOM    232  N   THR A  16     -20.250  13.030  30.649  1.00 33.62           N  
ATOM    233  H   THR A  16     -19.331  12.656  30.839  1.00 33.62           H  
ATOM    234  CA  THR A  16     -20.713  14.109  31.520  1.00 33.62           C  
ATOM    235  HA  THR A  16     -21.768  14.305  31.324  1.00 33.62           H  
ATOM    236  C   THR A  16     -19.926  15.380  31.226  1.00 33.62           C  
ATOM    237  CB  THR A  16     -20.608  13.691  32.992  1.00 33.62           C  
ATOM    238  HB  THR A  16     -19.565  13.665  33.307  1.00 33.62           H  
ATOM    239  O   THR A  16     -18.691  15.383  31.242  1.00 33.62           O  
ATOM    240  CG2 THR A  16     -21.390  14.637  33.900  1.00 33.62           C  
ATOM    241 HG21 THR A  16     -20.929  15.624  33.911  1.00 33.62           H  
ATOM    242 HG22 THR A  16     -22.422  14.709  33.556  1.00 33.62           H  
ATOM    243 HG23 THR A  16     -21.409  14.224  34.909  1.00 33.62           H  
ATOM    244  OG1 THR A  16     -21.180  12.417  33.177  1.00 33.62           O  
ATOM    245  HG1 THR A  16     -20.668  11.766  32.691  1.00 33.62           H  
ATOM    246  N   LEU A  17     -20.637  16.471  30.930  1.00 42.03           N  
ATOM    247  H   LEU A  17     -21.644  16.400  30.975  1.00 42.03           H  
ATOM    248  CA  LEU A  17     -20.048  17.804  30.840  1.00 42.03           C  
ATOM    249  HA  LEU A  17     -19.034  17.715  30.450  1.00 42.03           H  
ATOM    250  C   LEU A  17     -19.976  18.392  32.250  1.00 42.03           C  
ATOM    251  CB  LEU A  17     -20.864  18.683  29.875  1.00 42.03           C  
ATOM    252  HB2 LEU A  17     -20.901  18.199  28.899  1.00 42.03           H  
ATOM    253  HB3 LEU A  17     -21.884  18.746  30.254  1.00 42.03           H  
ATOM    254  O   LEU A  17     -21.000  18.608  32.900  1.00 42.03           O  
ATOM    255  CG  LEU A  17     -20.307  20.112  29.711  1.00 42.03           C  
ATOM    256  HG  LEU A  17     -20.164  20.571  30.689  1.00 42.03           H  
ATOM    257  CD1 LEU A  17     -18.976  20.136  28.955  1.00 42.03           C  
ATOM    258 HD11 LEU A  17     -18.657  21.167  28.801  1.00 42.03           H  
ATOM    259 HD12 LEU A  17     -18.210  19.631  29.543  1.00 42.03           H  
ATOM    260 HD13 LEU A  17     -19.081  19.640  27.990  1.00 42.03           H  
ATOM    261  CD2 LEU A  17     -21.303  20.972  28.931  1.00 42.03           C  
ATOM    262 HD21 LEU A  17     -22.250  21.000  29.469  1.00 42.03           H  
ATOM    263 HD22 LEU A  17     -20.921  21.989  28.841  1.00 42.03           H  
ATOM    264 HD23 LEU A  17     -21.464  20.549  27.939  1.00 42.03           H  
ATOM    265  N   VAL A  18     -18.759  18.665  32.701  1.00 42.25           N  
ATOM    266  H   VAL A  18     -17.971  18.458  32.103  1.00 42.25           H  
ATOM    267  CA  VAL A  18     -18.470  19.329  33.968  1.00 42.25           C  
ATOM    268  HA  VAL A  18     -19.326  19.228  34.636  1.00 42.25           H  
ATOM    269  C   VAL A  18     -18.238  20.803  33.680  1.00 42.25           C  
ATOM    270  CB  VAL A  18     -17.251  18.702  34.664  1.00 42.25           C  
ATOM    271  HB  VAL A  18     -16.358  18.905  34.074  1.00 42.25           H  
ATOM    272  O   VAL A  18     -17.337  21.165  32.919  1.00 42.25           O  
ATOM    273  CG1 VAL A  18     -17.059  19.303  36.060  1.00 42.25           C  
ATOM    274 HG11 VAL A  18     -16.903  20.380  35.996  1.00 42.25           H  
ATOM    275 HG12 VAL A  18     -17.933  19.105  36.679  1.00 42.25           H  
ATOM    276 HG13 VAL A  18     -16.188  18.855  36.538  1.00 42.25           H  
ATOM    277  CG2 VAL A  18     -17.396  17.183  34.802  1.00 42.25           C  
ATOM    278 HG21 VAL A  18     -16.576  16.781  35.399  1.00 42.25           H  
ATOM    279 HG22 VAL A  18     -17.374  16.710  33.821  1.00 42.25           H  
ATOM    280 HG23 VAL A  18     -18.343  16.953  35.290  1.00 42.25           H  
ATOM    281  N   VAL A  19     -19.050  21.663  34.286  1.00 46.07           N  
ATOM    282  H   VAL A  19     -19.762  21.305  34.906  1.00 46.07           H  
ATOM    283  CA  VAL A  19     -18.899  23.115  34.169  1.00 46.07           C  
ATOM    284  HA  VAL A  19     -18.119  23.346  33.443  1.00 46.07           H  
ATOM    285  C   VAL A  19     -18.470  23.656  35.521  1.00 46.07           C  
ATOM    286  CB  VAL A  19     -20.188  23.787  33.680  1.00 46.07           C  
ATOM    287  HB  VAL A  19     -20.934  23.684  34.468  1.00 46.07           H  
ATOM    288  O   VAL A  19     -19.176  23.504  36.517  1.00 46.07           O  
ATOM    289  CG1 VAL A  19     -19.950  25.280  33.404  1.00 46.07           C  
ATOM    290 HG11 VAL A  19     -19.145  25.403  32.679  1.00 46.07           H  
ATOM    291 HG12 VAL A  19     -20.861  25.734  33.013  1.00 46.07           H  
ATOM    292 HG13 VAL A  19     -19.685  25.788  34.331  1.00 46.07           H  
ATOM    293  CG2 VAL A  19     -20.736  23.136  32.402  1.00 46.07           C  
ATOM    294 HG21 VAL A  19     -21.078  22.125  32.624  1.00 46.07           H  
ATOM    295 HG22 VAL A  19     -21.585  23.706  32.023  1.00 46.07           H  
ATOM    296 HG23 VAL A  19     -19.953  23.087  31.645  1.00 46.07           H  
ATOM    297  N   ARG A  20     -17.301  24.295  35.555  1.00 46.24           N  
ATOM    298  H   ARG A  20     -16.777  24.363  34.694  1.00 46.24           H  
ATOM    299  CA  ARG A  20     -16.747  24.904  36.766  1.00 46.24           C  
ATOM    300  HA  ARG A  20     -17.369  24.648  37.624  1.00 46.24           H  
ATOM    301  C   ARG A  20     -16.745  26.411  36.654  1.00 46.24           C  
ATOM    302  CB  ARG A  20     -15.341  24.380  37.041  1.00 46.24           C  
ATOM    303  HB2 ARG A  20     -14.864  24.999  37.801  1.00 46.24           H  
ATOM    304  HB3 ARG A  20     -14.762  24.426  36.118  1.00 46.24           H  
ATOM    305  O   ARG A  20     -16.230  26.974  35.679  1.00 46.24           O  
ATOM    306  CG  ARG A  20     -15.369  22.937  37.526  1.00 46.24           C  
ATOM    307  HG2 ARG A  20     -15.913  22.877  38.469  1.00 46.24           H  
ATOM    308  HG3 ARG A  20     -15.860  22.307  36.784  1.00 46.24           H  
ATOM    309  CD  ARG A  20     -13.937  22.457  37.729  1.00 46.24           C  
ATOM    310  HD2 ARG A  20     -13.464  23.053  38.509  1.00 46.24           H  
ATOM    311  HD3 ARG A  20     -13.391  22.577  36.794  1.00 46.24           H  
ATOM    312  NE  ARG A  20     -13.955  21.053  38.126  1.00 46.24           N  
ATOM    313  HE  ARG A  20     -14.812  20.692  38.520  1.00 46.24           H  
ATOM    314  NH1 ARG A  20     -11.814  20.462  37.559  1.00 46.24           N  
ATOM    315 HH11 ARG A  20     -11.131  19.733  37.407  1.00 46.24           H  
ATOM    316 HH12 ARG A  20     -11.658  21.412  37.255  1.00 46.24           H  
ATOM    317  NH2 ARG A  20     -13.296  18.954  38.374  1.00 46.24           N  
ATOM    318 HH21 ARG A  20     -14.233  18.835  38.731  1.00 46.24           H  
ATOM    319 HH22 ARG A  20     -12.643  18.185  38.328  1.00 46.24           H  
ATOM    320  CZ  ARG A  20     -13.003  20.165  38.014  1.00 46.24           C  
ATOM    321  N   ARG A  21     -17.277  27.058  37.686  1.00 42.08           N  
ATOM    322  H   ARG A  21     -17.623  26.508  38.459  1.00 42.08           H  
ATOM    323  CA  ARG A  21     -17.252  28.508  37.846  1.00 42.08           C  
ATOM    324  HA  ARG A  21     -17.379  28.982  36.872  1.00 42.08           H  
ATOM    325  C   ARG A  21     -15.890  28.909  38.418  1.00 42.08           C  
ATOM    326  CB  ARG A  21     -18.432  28.880  38.752  1.00 42.08           C  
ATOM    327  HB2 ARG A  21     -19.311  28.322  38.428  1.00 42.08           H  
ATOM    328  HB3 ARG A  21     -18.210  28.584  39.778  1.00 42.08           H  
ATOM    329  O   ARG A  21     -15.491  28.428  39.471  1.00 42.08           O  
ATOM    330  CG  ARG A  21     -18.778  30.370  38.708  1.00 42.08           C  
ATOM    331  HG2 ARG A  21     -17.928  30.963  39.047  1.00 42.08           H  
ATOM    332  HG3 ARG A  21     -19.036  30.652  37.687  1.00 42.08           H  
ATOM    333  CD  ARG A  21     -19.976  30.612  39.632  1.00 42.08           C  
ATOM    334  HD2 ARG A  21     -20.764  29.900  39.382  1.00 42.08           H  
ATOM    335  HD3 ARG A  21     -19.667  30.425  40.660  1.00 42.08           H  
ATOM    336  NE  ARG A  21     -20.504  31.982  39.504  1.00 42.08           N  
ATOM    337  HE  ARG A  21     -19.989  32.618  38.912  1.00 42.08           H  
ATOM    338  NH1 ARG A  21     -22.199  31.757  41.022  1.00 42.08           N  
ATOM    339 HH11 ARG A  21     -23.032  32.102  41.478  1.00 42.08           H  
ATOM    340 HH12 ARG A  21     -21.854  30.838  41.258  1.00 42.08           H  
ATOM    341  NH2 ARG A  21     -22.016  33.658  39.883  1.00 42.08           N  
ATOM    342 HH21 ARG A  21     -21.604  34.227  39.157  1.00 42.08           H  
ATOM    343 HH22 ARG A  21     -22.839  34.005  40.355  1.00 42.08           H  
ATOM    344  CZ  ARG A  21     -21.560  32.462  40.137  1.00 42.08           C  
ATOM    345  N   SER A  22     -15.149  29.766  37.717  1.00 42.33           N  
ATOM    346  H   SER A  22     -15.516  30.137  36.852  1.00 42.33           H  
ATOM    347  CA  SER A  22     -13.848  30.267  38.168  1.00 42.33           C  
ATOM    348  HA  SER A  22     -13.584  29.789  39.111  1.00 42.33           H  
ATOM    349  C   SER A  22     -13.899  31.772  38.404  1.00 42.33           C  
ATOM    350  CB  SER A  22     -12.748  29.919  37.164  1.00 42.33           C  
ATOM    351  HB2 SER A  22     -12.740  28.844  36.984  1.00 42.33           H  
ATOM    352  HB3 SER A  22     -12.942  30.435  36.224  1.00 42.33           H  
ATOM    353  O   SER A  22     -14.349  32.543  37.556  1.00 42.33           O  
ATOM    354  OG  SER A  22     -11.491  30.327  37.676  1.00 42.33           O  
ATOM    355  HG  SER A  22     -11.131  29.596  38.183  1.00 42.33           H  
ATOM    356  N   THR A  23     -13.380  32.200  39.553  1.00 38.65           N  
ATOM    357  H   THR A  23     -13.068  31.520  40.232  1.00 38.65           H  
ATOM    358  CA  THR A  23     -13.170  33.612  39.905  1.00 38.65           C  
ATOM    359  HA  THR A  23     -13.996  34.202  39.508  1.00 38.65           H  
ATOM    360  C   THR A  23     -11.890  34.194  39.296  1.00 38.65           C  
ATOM    361  CB  THR A  23     -13.158  33.778  41.432  1.00 38.65           C  
ATOM    362  HB  THR A  23     -12.838  34.786  41.694  1.00 38.65           H  
ATOM    363  O   THR A  23     -11.617  35.383  39.457  1.00 38.65           O  
ATOM    364  CG2 THR A  23     -14.541  33.532  42.036  1.00 38.65           C  
ATOM    365 HG21 THR A  23     -15.263  34.215  41.588  1.00 38.65           H  
ATOM    366 HG22 THR A  23     -14.862  32.507  41.855  1.00 38.65           H  
ATOM    367 HG23 THR A  23     -14.511  33.712  43.111  1.00 38.65           H  
ATOM    368  OG1 THR A  23     -12.279  32.836  42.007  1.00 38.65           O  
ATOM    369  HG1 THR A  23     -12.431  32.841  42.955  1.00 38.65           H  
ATOM    370  N   ALA A  24     -11.100  33.393  38.572  1.00 35.86           N  
ATOM    371  H   ALA A  24     -11.383  32.435  38.424  1.00 35.86           H  
ATOM    372  CA  ALA A  24      -9.878  33.853  37.928  1.00 35.86           C  
ATOM    373  HA  ALA A  24      -9.435  34.631  38.549  1.00 35.86           H  
ATOM    374  C   ALA A  24     -10.181  34.461  36.550  1.00 35.86           C  
ATOM    375  CB  ALA A  24      -8.869  32.702  37.870  1.00 35.86           C  
ATOM    376  HB1 ALA A  24      -9.258  31.900  37.242  1.00 35.86           H  
ATOM    377  HB2 ALA A  24      -8.688  32.318  38.874  1.00 35.86           H  
ATOM    378  HB3 ALA A  24      -7.930  33.060  37.449  1.00 35.86           H  
ATOM    379  O   ALA A  24     -10.614  33.786  35.612  1.00 35.86           O  
ATOM    380  N   THR A  25      -9.914  35.755  36.406  1.00 34.79           N  
ATOM    381  H   THR A  25      -9.624  36.288  37.213  1.00 34.79           H  
ATOM    382  CA  THR A  25      -9.937  36.477  35.133  1.00 34.79           C  
ATOM    383  HA  THR A  25     -10.844  36.208  34.591  1.00 34.79           H  
ATOM    384  C   THR A  25      -8.742  36.071  34.269  1.00 34.79           C  
ATOM    385  CB  THR A  25      -9.957  38.001  35.370  1.00 34.79           C  
ATOM    386  HB  THR A  25      -9.508  38.514  34.519  1.00 34.79           H  
ATOM    387  O   THR A  25      -7.677  36.682  34.307  1.00 34.79           O  
ATOM    388  CG2 THR A  25     -11.383  38.522  35.533  1.00 34.79           C  
ATOM    389 HG21 THR A  25     -11.961  38.304  34.634  1.00 34.79           H  
ATOM    390 HG22 THR A  25     -11.860  38.036  36.384  1.00 34.79           H  
ATOM    391 HG23 THR A  25     -11.371  39.600  35.694  1.00 34.79           H  
ATOM    392  OG1 THR A  25      -9.260  38.343  36.550  1.00 34.79           O  
ATOM    393  HG1 THR A  25      -9.348  39.288  36.692  1.00 34.79           H  
ATOM    394  N   LYS A  26      -8.924  35.051  33.426  1.00 30.64           N  
ATOM    395  H   LYS A  26      -9.758  34.492  33.534  1.00 30.64           H  
ATOM    396  CA  LYS A  26      -8.119  34.877  32.210  1.00 30.64           C  
ATOM    397  HA  LYS A  26      -7.445  35.727  32.104  1.00 30.64           H  
ATOM    398  C   LYS A  26      -9.043  34.917  30.994  1.00 30.64           C  
ATOM    399  CB  LYS A  26      -7.234  33.619  32.284  1.00 30.64           C  
ATOM    400  HB2 LYS A  26      -7.005  33.299  31.267  1.00 30.64           H  
ATOM    401  HB3 LYS A  26      -7.768  32.811  32.784  1.00 30.64           H  
ATOM    402  O   LYS A  26      -9.827  34.004  30.779  1.00 30.64           O  
ATOM    403  CG  LYS A  26      -5.904  33.916  33.005  1.00 30.64           C  
ATOM    404  HG2 LYS A  26      -6.106  34.180  34.043  1.00 30.64           H  
ATOM    405  HG3 LYS A  26      -5.418  34.760  32.517  1.00 30.64           H  
ATOM    406  CD  LYS A  26      -4.953  32.711  32.962  1.00 30.64           C  
ATOM    407  HD2 LYS A  26      -4.819  32.401  31.926  1.00 30.64           H  
ATOM    408  HD3 LYS A  26      -5.403  31.889  33.520  1.00 30.64           H  
ATOM    409  CE  LYS A  26      -3.590  33.071  33.569  1.00 30.64           C  
ATOM    410  HE2 LYS A  26      -3.166  33.900  33.002  1.00 30.64           H  
ATOM    411  HE3 LYS A  26      -3.746  33.413  34.592  1.00 30.64           H  
ATOM    412  NZ  LYS A  26      -2.661  31.911  33.550  1.00 30.64           N  
ATOM    413  HZ1 LYS A  26      -1.766  32.161  33.945  1.00 30.64           H  
ATOM    414  HZ2 LYS A  26      -2.516  31.586  32.605  1.00 30.64           H  
ATOM    415  HZ3 LYS A  26      -3.043  31.146  34.088  1.00 30.64           H  
ATOM    416  N   SER A  27      -8.966  36.043  30.273  1.00 29.42           N  
ATOM    417  H   SER A  27      -8.313  36.725  30.632  1.00 29.42           H  
ATOM    418  CA  SER A  27      -9.440  36.292  28.896  1.00 29.42           C  
ATOM    419  HA  SER A  27      -9.715  37.345  28.835  1.00 29.42           H  
ATOM    420  C   SER A  27     -10.686  35.500  28.465  1.00 29.42           C  
ATOM    421  CB  SER A  27      -8.270  36.106  27.920  1.00 29.42           C  
ATOM    422  HB2 SER A  27      -8.627  36.166  26.892  1.00 29.42           H  
ATOM    423  HB3 SER A  27      -7.543  36.901  28.083  1.00 29.42           H  
ATOM    424  O   SER A  27     -10.585  34.446  27.843  1.00 29.42           O  
ATOM    425  OG  SER A  27      -7.631  34.867  28.140  1.00 29.42           O  
ATOM    426  HG  SER A  27      -8.284  34.181  27.983  1.00 29.42           H  
ATOM    427  N   GLY A  28     -11.860  36.041  28.806  1.00 27.54           N  
ATOM    428  H   GLY A  28     -11.845  36.917  29.309  1.00 27.54           H  
ATOM    429  CA  GLY A  28     -13.164  35.407  28.621  1.00 27.54           C  
ATOM    430  HA2 GLY A  28     -13.059  34.344  28.838  1.00 27.54           H  
ATOM    431  HA3 GLY A  28     -13.867  35.814  29.348  1.00 27.54           H  
ATOM    432  C   GLY A  28     -13.790  35.562  27.230  1.00 27.54           C  
ATOM    433  O   GLY A  28     -13.729  36.620  26.601  1.00 27.54           O  
ATOM    434  N   ILE A  29     -14.475  34.500  26.803  1.00 29.87           N  
ATOM    435  H   ILE A  29     -14.431  33.668  27.374  1.00 29.87           H  
ATOM    436  CA  ILE A  29     -15.476  34.504  25.732  1.00 29.87           C  
ATOM    437  HA  ILE A  29     -15.079  35.051  24.877  1.00 29.87           H  
ATOM    438  C   ILE A  29     -16.731  35.220  26.248  1.00 29.87           C  
ATOM    439  CB  ILE A  29     -15.790  33.051  25.292  1.00 29.87           C  
ATOM    440  HB  ILE A  29     -16.078  32.483  26.177  1.00 29.87           H  
ATOM    441  O   ILE A  29     -17.235  34.920  27.329  1.00 29.87           O  
ATOM    442  CG1 ILE A  29     -14.530  32.394  24.678  1.00 29.87           C  
ATOM    443 HG12 ILE A  29     -13.686  32.517  25.357  1.00 29.87           H  
ATOM    444 HG13 ILE A  29     -14.278  32.893  23.743  1.00 29.87           H  
ATOM    445  CG2 ILE A  29     -16.965  32.998  24.294  1.00 29.87           C  
ATOM    446 HG21 ILE A  29     -16.713  33.543  23.385  1.00 29.87           H  
ATOM    447 HG22 ILE A  29     -17.192  31.964  24.037  1.00 29.87           H  
ATOM    448 HG23 ILE A  29     -17.868  33.419  24.735  1.00 29.87           H  
ATOM    449  CD1 ILE A  29     -14.667  30.888  24.417  1.00 29.87           C  
ATOM    450 HD11 ILE A  29     -15.388  30.697  23.622  1.00 29.87           H  
ATOM    451 HD12 ILE A  29     -14.979  30.377  25.328  1.00 29.87           H  
ATOM    452 HD13 ILE A  29     -13.702  30.488  24.105  1.00 29.87           H  
ATOM    453  N   LYS A  30     -17.263  36.158  25.462  1.00 29.44           N  
ATOM    454  H   LYS A  30     -16.807  36.338  24.579  1.00 29.44           H  
ATOM    455  CA  LYS A  30     -18.522  36.854  25.751  1.00 29.44           C  
ATOM    456  HA  LYS A  30     -18.720  36.791  26.821  1.00 29.44           H  
ATOM    457  C   LYS A  30     -19.655  36.146  25.007  1.00 29.44           C  
ATOM    458  CB  LYS A  30     -18.352  38.333  25.365  1.00 29.44           C  
ATOM    459  HB2 LYS A  30     -17.337  38.638  25.620  1.00 29.44           H  
ATOM    460  HB3 LYS A  30     -18.471  38.449  24.288  1.00 29.44           H  
ATOM    461  O   LYS A  30     -19.717  36.219  23.783  1.00 29.44           O  
ATOM    462  CG  LYS A  30     -19.313  39.274  26.104  1.00 29.44           C  
ATOM    463  HG2 LYS A  30     -19.133  39.202  27.177  1.00 29.44           H  
ATOM    464  HG3 LYS A  30     -20.344  38.993  25.891  1.00 29.44           H  
ATOM    465  CD  LYS A  30     -19.058  40.712  25.632  1.00 29.44           C  
ATOM    466  HD2 LYS A  30     -17.995  40.934  25.731  1.00 29.44           H  
ATOM    467  HD3 LYS A  30     -19.332  40.782  24.579  1.00 29.44           H  
ATOM    468  CE  LYS A  30     -19.858  41.731  26.444  1.00 29.44           C  
ATOM    469  HE2 LYS A  30     -19.547  41.665  27.486  1.00 29.44           H  
ATOM    470  HE3 LYS A  30     -20.914  41.464  26.387  1.00 29.44           H  
ATOM    471  NZ  LYS A  30     -19.639  43.100  25.914  1.00 29.44           N  
ATOM    472  HZ1 LYS A  30     -19.922  43.143  24.945  1.00 29.44           H  
ATOM    473  HZ2 LYS A  30     -18.659  43.341  25.957  1.00 29.44           H  
ATOM    474  HZ3 LYS A  30     -20.173  43.784  26.431  1.00 29.44           H  
ATOM    475  N   ILE A  31     -20.539  35.462  25.730  1.00 30.43           N  
ATOM    476  H   ILE A  31     -20.407  35.399  26.730  1.00 30.43           H  
ATOM    477  CA  ILE A  31     -21.719  34.805  25.148  1.00 30.43           C  
ATOM    478  HA  ILE A  31     -21.562  34.680  24.077  1.00 30.43           H  
ATOM    479  C   ILE A  31     -22.927  35.726  25.341  1.00 30.43           C  
ATOM    480  CB  ILE A  31     -21.939  33.387  25.729  1.00 30.43           C  
ATOM    481  HB  ILE A  31     -22.186  33.479  26.787  1.00 30.43           H  
ATOM    482  O   ILE A  31     -23.291  36.062  26.464  1.00 30.43           O  
ATOM    483  CG1 ILE A  31     -20.655  32.531  25.599  1.00 30.43           C  
ATOM    484 HG12 ILE A  31     -19.838  33.027  26.124  1.00 30.43           H  
ATOM    485 HG13 ILE A  31     -20.379  32.445  24.547  1.00 30.43           H  
ATOM    486  CG2 ILE A  31     -23.121  32.712  25.005  1.00 30.43           C  
ATOM    487 HG21 ILE A  31     -24.023  33.320  25.083  1.00 30.43           H  
ATOM    488 HG22 ILE A  31     -23.346  31.751  25.469  1.00 30.43           H  
ATOM    489 HG23 ILE A  31     -22.883  32.550  23.954  1.00 30.43           H  
ATOM    490  CD1 ILE A  31     -20.765  31.123  26.197  1.00 30.43           C  
ATOM    491 HD11 ILE A  31     -19.782  30.653  26.193  1.00 30.43           H  
ATOM    492 HD12 ILE A  31     -21.444  30.508  25.607  1.00 30.43           H  
ATOM    493 HD13 ILE A  31     -21.124  31.184  27.225  1.00 30.43           H  
ATOM    494  N   SER A  32     -23.536  36.160  24.240  1.00 26.81           N  
ATOM    495  H   SER A  32     -23.151  35.883  23.348  1.00 26.81           H  
ATOM    496  CA  SER A  32     -24.791  36.922  24.212  1.00 26.81           C  
ATOM    497  HA  SER A  32     -25.076  37.196  25.228  1.00 26.81           H  
ATOM    498  C   SER A  32     -25.905  36.054  23.628  1.00 26.81           C  
ATOM    499  CB  SER A  32     -24.620  38.220  23.413  1.00 26.81           C  
ATOM    500  HB2 SER A  32     -25.599  38.643  23.188  1.00 26.81           H  
ATOM    501  HB3 SER A  32     -24.061  38.936  24.015  1.00 26.81           H  
ATOM    502  O   SER A  32     -25.724  35.479  22.556  1.00 26.81           O  
ATOM    503  OG  SER A  32     -23.908  37.984  22.215  1.00 26.81           O  
ATOM    504  HG  SER A  32     -24.322  37.236  21.778  1.00 26.81           H  
ATOM    505  N   TYR A  33     -27.037  35.966  24.330  1.00 30.33           N  
ATOM    506  H   TYR A  33     -27.121  36.502  25.182  1.00 30.33           H  
ATOM    507  CA  TYR A  33     -28.170  35.092  24.006  1.00 30.33           C  
ATOM    508  HA  TYR A  33     -27.837  34.324  23.307  1.00 30.33           H  
ATOM    509  C   TYR A  33     -29.331  35.859  23.350  1.00 30.33           C  
ATOM    510  CB  TYR A  33     -28.615  34.391  25.299  1.00 30.33           C  
ATOM    511  HB2 TYR A  33     -27.745  33.927  25.763  1.00 30.33           H  
ATOM    512  HB3 TYR A  33     -28.993  35.141  25.994  1.00 30.33           H  
ATOM    513  O   TYR A  33     -29.545  37.034  23.655  1.00 30.33           O  
ATOM    514  CG  TYR A  33     -29.666  33.316  25.108  1.00 30.33           C  
ATOM    515  CD1 TYR A  33     -31.003  33.550  25.486  1.00 30.33           C  
ATOM    516  HD1 TYR A  33     -31.295  34.497  25.915  1.00 30.33           H  
ATOM    517  CD2 TYR A  33     -29.295  32.070  24.568  1.00 30.33           C  
ATOM    518  HD2 TYR A  33     -28.270  31.879  24.287  1.00 30.33           H  
ATOM    519  CE1 TYR A  33     -31.966  32.534  25.332  1.00 30.33           C  
ATOM    520  HE1 TYR A  33     -32.982  32.699  25.661  1.00 30.33           H  
ATOM    521  CE2 TYR A  33     -30.261  31.061  24.397  1.00 30.33           C  
ATOM    522  HE2 TYR A  33     -29.993  30.103  23.978  1.00 30.33           H  
ATOM    523  OH  TYR A  33     -32.510  30.295  24.626  1.00 30.33           O  
ATOM    524  HH  TYR A  33     -33.399  30.551  24.883  1.00 30.33           H  
ATOM    525  CZ  TYR A  33     -31.599  31.291  24.775  1.00 30.33           C  
ATOM    526  N   ARG A  34     -30.090  35.183  22.474  1.00 24.78           N  
ATOM    527  H   ARG A  34     -29.877  34.205  22.340  1.00 24.78           H  
ATOM    528  CA  ARG A  34     -31.394  35.628  21.955  1.00 24.78           C  
ATOM    529  HA  ARG A  34     -31.645  36.595  22.392  1.00 24.78           H  
ATOM    530  C   ARG A  34     -32.457  34.636  22.427  1.00 24.78           C  
ATOM    531  CB  ARG A  34     -31.381  35.752  20.414  1.00 24.78           C  
ATOM    532  HB2 ARG A  34     -30.455  35.341  20.012  1.00 24.78           H  
ATOM    533  HB3 ARG A  34     -32.205  35.169  20.002  1.00 24.78           H  
ATOM    534  O   ARG A  34     -32.373  33.454  22.106  1.00 24.78           O  
ATOM    535  CG  ARG A  34     -31.544  37.204  19.942  1.00 24.78           C  
ATOM    536  HG2 ARG A  34     -32.444  37.629  20.386  1.00 24.78           H  
ATOM    537  HG3 ARG A  34     -30.679  37.783  20.267  1.00 24.78           H  
ATOM    538  CD  ARG A  34     -31.666  37.267  18.413  1.00 24.78           C  
ATOM    539  HD2 ARG A  34     -30.809  36.758  17.972  1.00 24.78           H  
ATOM    540  HD3 ARG A  34     -32.575  36.742  18.121  1.00 24.78           H  
ATOM    541  NE  ARG A  34     -31.713  38.661  17.923  1.00 24.78           N  
ATOM    542  HE  ARG A  34     -31.623  39.385  18.621  1.00 24.78           H  
ATOM    543  NH1 ARG A  34     -32.134  38.187  15.715  1.00 24.78           N  
ATOM    544 HH11 ARG A  34     -32.352  38.495  14.778  1.00 24.78           H  
ATOM    545 HH12 ARG A  34     -32.222  37.211  15.961  1.00 24.78           H  
ATOM    546  NH2 ARG A  34     -31.923  40.311  16.363  1.00 24.78           N  
ATOM    547 HH21 ARG A  34     -31.820  41.008  17.087  1.00 24.78           H  
ATOM    548 HH22 ARG A  34     -32.125  40.597  15.415  1.00 24.78           H  
ATOM    549  CZ  ARG A  34     -31.921  39.045  16.674  1.00 24.78           C  
ATOM    550  N   GLU A  35     -33.419  35.127  23.201  1.00 28.62           N  
ATOM    551  H   GLU A  35     -33.425  36.116  23.407  1.00 28.62           H  
ATOM    552  CA  GLU A  35     -34.594  34.379  23.651  1.00 28.62           C  
ATOM    553  HA  GLU A  35     -34.306  33.413  24.067  1.00 28.62           H  
ATOM    554  C   GLU A  35     -35.520  34.128  22.470  1.00 28.62           C  
ATOM    555  CB  GLU A  35     -35.365  35.190  24.713  1.00 28.62           C  
ATOM    556  HB2 GLU A  35     -35.465  36.217  24.363  1.00 28.62           H  
ATOM    557  HB3 GLU A  35     -36.362  34.763  24.822  1.00 28.62           H  
ATOM    558  O   GLU A  35     -36.284  35.008  22.121  1.00 28.62           O  
ATOM    559  CG  GLU A  35     -34.716  35.182  26.098  1.00 28.62           C  
ATOM    560  HG2 GLU A  35     -33.696  35.557  26.015  1.00 28.62           H  
ATOM    561  HG3 GLU A  35     -34.667  34.152  26.451  1.00 28.62           H  
ATOM    562  CD  GLU A  35     -35.489  36.046  27.109  1.00 28.62           C  
ATOM    563  OE1 GLU A  35     -35.501  35.648  28.296  1.00 28.62           O  
ATOM    564  OE2 GLU A  35     -35.990  37.121  26.713  1.00 28.62           O  
ATOM    565  N   ASP A  36     -35.439  32.956  21.846  1.00 31.64           N  
ATOM    566  H   ASP A  36     -34.637  32.368  22.020  1.00 31.64           H  
ATOM    567  CA  ASP A  36     -36.545  32.405  21.062  1.00 31.64           C  
ATOM    568  HA  ASP A  36     -37.473  32.542  21.618  1.00 31.64           H  
ATOM    569  C   ASP A  36     -36.318  30.900  20.888  1.00 31.64           C  
ATOM    570  CB  ASP A  36     -36.698  33.111  19.696  1.00 31.64           C  
ATOM    571  HB2 ASP A  36     -35.715  33.385  19.314  1.00 31.64           H  
ATOM    572  HB3 ASP A  36     -37.139  32.408  18.989  1.00 31.64           H  
ATOM    573  O   ASP A  36     -35.566  30.482  20.007  1.00 31.64           O  
ATOM    574  CG  ASP A  36     -37.619  34.341  19.719  1.00 31.64           C  
ATOM    575  OD1 ASP A  36     -38.613  34.305  20.479  1.00 31.64           O  
ATOM    576  OD2 ASP A  36     -37.383  35.236  18.872  1.00 31.64           O  
ATOM    577  N   ARG A  37     -36.989  30.116  21.750  1.00 30.43           N  
ATOM    578  H   ARG A  37     -37.475  30.640  22.463  1.00 30.43           H  
ATOM    579  CA  ARG A  37     -37.243  28.652  21.742  1.00 30.43           C  
ATOM    580  HA  ARG A  37     -38.324  28.522  21.705  1.00 30.43           H  
ATOM    581  C   ARG A  37     -36.766  27.946  23.009  1.00 30.43           C  
ATOM    582  CB  ARG A  37     -36.684  27.898  20.518  1.00 30.43           C  
ATOM    583  HB2 ARG A  37     -36.791  26.827  20.690  1.00 30.43           H  
ATOM    584  HB3 ARG A  37     -35.616  28.091  20.412  1.00 30.43           H  
ATOM    585  O   ARG A  37     -35.597  27.613  23.129  1.00 30.43           O  
ATOM    586  CG  ARG A  37     -37.442  28.233  19.228  1.00 30.43           C  
ATOM    587  HG2 ARG A  37     -37.525  29.310  19.082  1.00 30.43           H  
ATOM    588  HG3 ARG A  37     -38.450  27.825  19.290  1.00 30.43           H  
ATOM    589  CD  ARG A  37     -36.716  27.618  18.035  1.00 30.43           C  
ATOM    590  HD2 ARG A  37     -35.680  27.954  18.049  1.00 30.43           H  
ATOM    591  HD3 ARG A  37     -36.740  26.533  18.137  1.00 30.43           H  
ATOM    592  NE  ARG A  37     -37.340  28.049  16.773  1.00 30.43           N  
ATOM    593  HE  ARG A  37     -37.766  28.964  16.787  1.00 30.43           H  
ATOM    594  NH1 ARG A  37     -36.759  26.235  15.492  1.00 30.43           N  
ATOM    595 HH11 ARG A  37     -36.302  25.832  16.298  1.00 30.43           H  
ATOM    596 HH12 ARG A  37     -36.761  25.747  14.607  1.00 30.43           H  
ATOM    597  NH2 ARG A  37     -37.895  27.927  14.575  1.00 30.43           N  
ATOM    598 HH21 ARG A  37     -37.893  27.434  13.693  1.00 30.43           H  
ATOM    599 HH22 ARG A  37     -38.347  28.827  14.651  1.00 30.43           H  
ATOM    600  CZ  ARG A  37     -37.328  27.401  15.624  1.00 30.43           C  
ATOM    601  N   GLY A  38     -37.738  27.614  23.862  1.00 34.78           N  
ATOM    602  H   GLY A  38     -38.650  28.017  23.696  1.00 34.78           H  
ATOM    603  CA  GLY A  38     -37.676  26.503  24.813  1.00 34.78           C  
ATOM    604  HA2 GLY A  38     -37.352  25.604  24.288  1.00 34.78           H  
ATOM    605  HA3 GLY A  38     -38.679  26.315  25.197  1.00 34.78           H  
ATOM    606  C   GLY A  38     -36.727  26.702  25.993  1.00 34.78           C  
ATOM    607  O   GLY A  38     -35.556  27.021  25.840  1.00 34.78           O  
ATOM    608  N   THR A  39     -37.241  26.479  27.195  1.00 35.81           N  
ATOM    609  H   THR A  39     -38.203  26.180  27.268  1.00 35.81           H  
ATOM    610  CA  THR A  39     -36.499  26.430  28.461  1.00 35.81           C  
ATOM    611  HA  THR A  39     -36.121  27.424  28.698  1.00 35.81           H  
ATOM    612  C   THR A  39     -35.301  25.479  28.338  1.00 35.81           C  
ATOM    613  CB  THR A  39     -37.456  25.970  29.590  1.00 35.81           C  
ATOM    614  HB  THR A  39     -36.994  25.172  30.171  1.00 35.81           H  
ATOM    615  O   THR A  39     -35.447  24.259  28.398  1.00 35.81           O  
ATOM    616  CG2 THR A  39     -37.829  27.093  30.553  1.00 35.81           C  
ATOM    617 HG21 THR A  39     -38.053  28.006  30.001  1.00 35.81           H  
ATOM    618 HG22 THR A  39     -38.694  26.811  31.152  1.00 35.81           H  
ATOM    619 HG23 THR A  39     -36.997  27.269  31.235  1.00 35.81           H  
ATOM    620  OG1 THR A  39     -38.695  25.496  29.084  1.00 35.81           O  
ATOM    621  HG1 THR A  39     -39.170  25.100  29.818  1.00 35.81           H  
ATOM    622  N   SER A  40     -34.106  26.030  28.111  1.00 44.46           N  
ATOM    623  H   SER A  40     -34.055  27.034  28.012  1.00 44.46           H  
ATOM    624  CA  SER A  40     -32.873  25.258  27.953  1.00 44.46           C  
ATOM    625  HA  SER A  40     -33.115  24.360  27.385  1.00 44.46           H  
ATOM    626  C   SER A  40     -32.337  24.819  29.320  1.00 44.46           C  
ATOM    627  CB  SER A  40     -31.844  26.047  27.129  1.00 44.46           C  
ATOM    628  HB2 SER A  40     -31.020  25.386  26.860  1.00 44.46           H  
ATOM    629  HB3 SER A  40     -32.317  26.396  26.211  1.00 44.46           H  
ATOM    630  O   SER A  40     -32.469  25.537  30.311  1.00 44.46           O  
ATOM    631  OG  SER A  40     -31.327  27.154  27.842  1.00 44.46           O  
ATOM    632  HG  SER A  40     -31.261  27.891  27.231  1.00 44.46           H  
ATOM    633  N   LEU A  41     -31.690  23.649  29.385  1.00 39.00           N  
ATOM    634  H   LEU A  41     -31.677  23.077  28.553  1.00 39.00           H  
ATOM    635  CA  LEU A  41     -30.996  23.119  30.576  1.00 39.00           C  
ATOM    636  HA  LEU A  41     -31.733  22.865  31.338  1.00 39.00           H  
ATOM    637  C   LEU A  41     -30.029  24.135  31.222  1.00 39.00           C  
ATOM    638  CB  LEU A  41     -30.245  21.839  30.144  1.00 39.00           C  
ATOM    639  HB2 LEU A  41     -29.347  21.721  30.751  1.00 39.00           H  
ATOM    640  HB3 LEU A  41     -29.907  21.952  29.114  1.00 39.00           H  
ATOM    641  O   LEU A  41     -29.805  24.102  32.432  1.00 39.00           O  
ATOM    642  CG  LEU A  41     -31.100  20.563  30.281  1.00 39.00           C  
ATOM    643  HG  LEU A  41     -32.154  20.817  30.170  1.00 39.00           H  
ATOM    644  CD1 LEU A  41     -30.749  19.539  29.204  1.00 39.00           C  
ATOM    645 HD11 LEU A  41     -30.942  19.951  28.214  1.00 39.00           H  
ATOM    646 HD12 LEU A  41     -31.357  18.644  29.331  1.00 39.00           H  
ATOM    647 HD13 LEU A  41     -29.698  19.258  29.280  1.00 39.00           H  
ATOM    648  CD2 LEU A  41     -30.880  19.924  31.653  1.00 39.00           C  
ATOM    649 HD21 LEU A  41     -31.112  20.639  32.443  1.00 39.00           H  
ATOM    650 HD22 LEU A  41     -29.844  19.602  31.756  1.00 39.00           H  
ATOM    651 HD23 LEU A  41     -31.522  19.050  31.758  1.00 39.00           H  
ATOM    652  N   LEU A  42     -29.535  25.098  30.438  1.00 41.19           N  
ATOM    653  H   LEU A  42     -29.807  25.089  29.465  1.00 41.19           H  
ATOM    654  CA  LEU A  42     -28.717  26.216  30.903  1.00 41.19           C  
ATOM    655  HA  LEU A  42     -27.859  25.815  31.442  1.00 41.19           H  
ATOM    656  C   LEU A  42     -29.459  27.135  31.890  1.00 41.19           C  
ATOM    657  CB  LEU A  42     -28.215  26.990  29.671  1.00 41.19           C  
ATOM    658  HB2 LEU A  42     -27.896  27.986  29.980  1.00 41.19           H  
ATOM    659  HB3 LEU A  42     -29.046  27.124  28.978  1.00 41.19           H  
ATOM    660  O   LEU A  42     -28.832  27.637  32.814  1.00 41.19           O  
ATOM    661  CG  LEU A  42     -27.045  26.295  28.948  1.00 41.19           C  
ATOM    662  HG  LEU A  42     -27.227  25.221  28.911  1.00 41.19           H  
ATOM    663  CD1 LEU A  42     -26.927  26.803  27.511  1.00 41.19           C  
ATOM    664 HD11 LEU A  42     -26.100  26.299  27.012  1.00 41.19           H  
ATOM    665 HD12 LEU A  42     -27.846  26.585  26.967  1.00 41.19           H  
ATOM    666 HD13 LEU A  42     -26.751  27.879  27.506  1.00 41.19           H  
ATOM    667  CD2 LEU A  42     -25.712  26.552  29.654  1.00 41.19           C  
ATOM    668 HD21 LEU A  42     -25.454  27.611  29.618  1.00 41.19           H  
ATOM    669 HD22 LEU A  42     -24.924  25.980  29.164  1.00 41.19           H  
ATOM    670 HD23 LEU A  42     -25.767  26.234  30.695  1.00 41.19           H  
ATOM    671  N   GLN A  43     -30.782  27.314  31.787  1.00 39.90           N  
ATOM    672  H   GLN A  43     -31.288  26.836  31.055  1.00 39.90           H  
ATOM    673  CA  GLN A  43     -31.542  28.114  32.763  1.00 39.90           C  
ATOM    674  HA  GLN A  43     -31.050  29.079  32.877  1.00 39.90           H  
ATOM    675  C   GLN A  43     -31.562  27.491  34.168  1.00 39.90           C  
ATOM    676  CB  GLN A  43     -32.978  28.363  32.272  1.00 39.90           C  
ATOM    677  HB2 GLN A  43     -33.609  28.604  33.128  1.00 39.90           H  
ATOM    678  HB3 GLN A  43     -33.375  27.459  31.809  1.00 39.90           H  
ATOM    679  O   GLN A  43     -31.615  28.234  35.144  1.00 39.90           O  
ATOM    680  CG  GLN A  43     -33.057  29.547  31.295  1.00 39.90           C  
ATOM    681  HG2 GLN A  43     -32.707  30.447  31.802  1.00 39.90           H  
ATOM    682  HG3 GLN A  43     -32.410  29.359  30.439  1.00 39.90           H  
ATOM    683  CD  GLN A  43     -34.474  29.787  30.780  1.00 39.90           C  
ATOM    684  NE2 GLN A  43     -34.844  31.007  30.458  1.00 39.90           N  
ATOM    685 HE21 GLN A  43     -34.221  31.795  30.557  1.00 39.90           H  
ATOM    686 HE22 GLN A  43     -35.789  31.119  30.120  1.00 39.90           H  
ATOM    687  OE1 GLN A  43     -35.270  28.878  30.625  1.00 39.90           O  
ATOM    688  N   LYS A  44     -31.466  26.158  34.296  1.00 39.63           N  
ATOM    689  H   LYS A  44     -31.370  25.604  33.457  1.00 39.63           H  
ATOM    690  CA  LYS A  44     -31.302  25.502  35.607  1.00 39.63           C  
ATOM    691  HA  LYS A  44     -31.913  26.021  36.346  1.00 39.63           H  
ATOM    692  C   LYS A  44     -29.867  25.629  36.129  1.00 39.63           C  
ATOM    693  CB  LYS A  44     -31.752  24.034  35.554  1.00 39.63           C  
ATOM    694  HB2 LYS A  44     -31.311  23.542  34.687  1.00 39.63           H  
ATOM    695  HB3 LYS A  44     -31.384  23.534  36.450  1.00 39.63           H  
ATOM    696  O   LYS A  44     -29.684  25.881  37.314  1.00 39.63           O  
ATOM    697  CG  LYS A  44     -33.283  23.893  35.521  1.00 39.63           C  
ATOM    698  HG2 LYS A  44     -33.710  24.420  36.374  1.00 39.63           H  
ATOM    699  HG3 LYS A  44     -33.672  24.331  34.602  1.00 39.63           H  
ATOM    700  CD  LYS A  44     -33.681  22.412  35.594  1.00 39.63           C  
ATOM    701  HD2 LYS A  44     -33.246  21.974  36.492  1.00 39.63           H  
ATOM    702  HD3 LYS A  44     -33.278  21.896  34.723  1.00 39.63           H  
ATOM    703  CE  LYS A  44     -35.204  22.248  35.636  1.00 39.63           C  
ATOM    704  HE2 LYS A  44     -35.586  22.787  36.502  1.00 39.63           H  
ATOM    705  HE3 LYS A  44     -35.628  22.703  34.741  1.00 39.63           H  
ATOM    706  NZ  LYS A  44     -35.585  20.814  35.715  1.00 39.63           N  
ATOM    707  HZ1 LYS A  44     -35.190  20.391  36.543  1.00 39.63           H  
ATOM    708  HZ2 LYS A  44     -36.588  20.705  35.750  1.00 39.63           H  
ATOM    709  HZ3 LYS A  44     -35.234  20.307  34.915  1.00 39.63           H  
ATOM    710  N   ALA A  45     -28.873  25.542  35.243  1.00 41.62           N  
ATOM    711  H   ALA A  45     -29.101  25.302  34.289  1.00 41.62           H  
ATOM    712  CA  ALA A  45     -27.461  25.733  35.583  1.00 41.62           C  
ATOM    713  HA  ALA A  45     -27.197  25.069  36.406  1.00 41.62           H  
ATOM    714  C   ALA A  45     -27.130  27.172  36.035  1.00 41.62           C  
ATOM    715  CB  ALA A  45     -26.636  25.335  34.357  1.00 41.62           C  
ATOM    716  HB1 ALA A  45     -26.916  25.942  33.496  1.00 41.62           H  
ATOM    717  HB2 ALA A  45     -26.780  24.279  34.133  1.00 41.62           H  
ATOM    718  HB3 ALA A  45     -25.583  25.519  34.574  1.00 41.62           H  
ATOM    719  O   ALA A  45     -26.332  27.366  36.943  1.00 41.62           O  
ATOM    720  N   PHE A  46     -27.772  28.188  35.448  1.00 42.15           N  
ATOM    721  H   PHE A  46     -28.348  27.984  34.643  1.00 42.15           H  
ATOM    722  CA  PHE A  46     -27.566  29.598  35.812  1.00 42.15           C  
ATOM    723  HA  PHE A  46     -26.522  29.725  36.097  1.00 42.15           H  
ATOM    724  C   PHE A  46     -28.372  30.064  37.039  1.00 42.15           C  
ATOM    725  CB  PHE A  46     -27.835  30.493  34.588  1.00 42.15           C  
ATOM    726  HB2 PHE A  46     -27.856  31.533  34.913  1.00 42.15           H  
ATOM    727  HB3 PHE A  46     -28.822  30.259  34.189  1.00 42.15           H  
ATOM    728  O   PHE A  46     -28.158  31.183  37.503  1.00 42.15           O  
ATOM    729  CG  PHE A  46     -26.792  30.393  33.487  1.00 42.15           C  
ATOM    730  CD1 PHE A  46     -25.453  30.736  33.755  1.00 42.15           C  
ATOM    731  HD1 PHE A  46     -25.168  31.059  34.745  1.00 42.15           H  
ATOM    732  CD2 PHE A  46     -27.154  30.007  32.183  1.00 42.15           C  
ATOM    733  HD2 PHE A  46     -28.189  29.809  31.948  1.00 42.15           H  
ATOM    734  CE1 PHE A  46     -24.479  30.644  32.744  1.00 42.15           C  
ATOM    735  HE1 PHE A  46     -23.451  30.893  32.962  1.00 42.15           H  
ATOM    736  CE2 PHE A  46     -26.180  29.908  31.175  1.00 42.15           C  
ATOM    737  HE2 PHE A  46     -26.464  29.632  30.170  1.00 42.15           H  
ATOM    738  CZ  PHE A  46     -24.839  30.212  31.457  1.00 42.15           C  
ATOM    739  HZ  PHE A  46     -24.090  30.135  30.684  1.00 42.15           H  
ATOM    740  N   ALA A  47     -29.284  29.238  37.565  1.00 41.11           N  
ATOM    741  H   ALA A  47     -29.416  28.334  37.135  1.00 41.11           H  
ATOM    742  CA  ALA A  47     -30.089  29.543  38.754  1.00 41.11           C  
ATOM    743  HA  ALA A  47     -30.071  30.619  38.929  1.00 41.11           H  
ATOM    744  C   ALA A  47     -29.556  28.889  40.047  1.00 41.11           C  
ATOM    745  CB  ALA A  47     -31.542  29.148  38.459  1.00 41.11           C  
ATOM    746  HB1 ALA A  47     -31.605  28.073  38.288  1.00 41.11           H  
ATOM    747  HB2 ALA A  47     -31.898  29.676  37.575  1.00 41.11           H  
ATOM    748  HB3 ALA A  47     -32.172  29.412  39.309  1.00 41.11           H  
ATOM    749  O   ALA A  47     -30.052  29.198  41.130  1.00 41.11           O  
ATOM    750  N   GLY A  48     -28.567  27.993  39.948  1.00 40.04           N  
ATOM    751  H   GLY A  48     -28.171  27.811  39.036  1.00 40.04           H  
ATOM    752  CA  GLY A  48     -27.957  27.304  41.087  1.00 40.04           C  
ATOM    753  HA2 GLY A  48     -27.560  26.344  40.757  1.00 40.04           H  
ATOM    754  HA3 GLY A  48     -28.718  27.109  41.842  1.00 40.04           H  
ATOM    755  C   GLY A  48     -26.810  28.095  41.725  1.00 40.04           C  
ATOM    756  O   GLY A  48     -26.003  28.719  41.040  1.00 40.04           O  
ATOM    757  N   THR A  49     -26.724  28.048  43.053  1.00 38.18           N  
ATOM    758  H   THR A  49     -27.434  27.542  43.562  1.00 38.18           H  
ATOM    759  CA  THR A  49     -25.667  28.661  43.880  1.00 38.18           C  
ATOM    760  HA  THR A  49     -25.336  29.580  43.396  1.00 38.18           H  
ATOM    761  C   THR A  49     -24.412  27.788  44.025  1.00 38.18           C  
ATOM    762  CB  THR A  49     -26.232  29.025  45.268  1.00 38.18           C  
ATOM    763  HB  THR A  49     -25.427  29.241  45.970  1.00 38.18           H  
ATOM    764  O   THR A  49     -23.613  28.032  44.922  1.00 38.18           O  
ATOM    765  CG2 THR A  49     -27.128  30.262  45.205  1.00 38.18           C  
ATOM    766 HG21 THR A  49     -27.508  30.482  46.202  1.00 38.18           H  
ATOM    767 HG22 THR A  49     -27.968  30.082  44.533  1.00 38.18           H  
ATOM    768 HG23 THR A  49     -26.552  31.115  44.846  1.00 38.18           H  
ATOM    769  OG1 THR A  49     -27.023  27.967  45.768  1.00 38.18           O  
ATOM    770  HG1 THR A  49     -26.428  27.272  46.058  1.00 38.18           H  
ATOM    771  N   GLU A  50     -24.234  26.763  43.188  1.00 38.08           N  
ATOM    772  H   GLU A  50     -24.860  26.656  42.403  1.00 38.08           H  
ATOM    773  CA  GLU A  50     -23.146  25.782  43.314  1.00 38.08           C  
ATOM    774  HA  GLU A  50     -22.738  25.840  44.322  1.00 38.08           H  
ATOM    775  C   GLU A  50     -21.975  26.085  42.358  1.00 38.08           C  
ATOM    776  CB  GLU A  50     -23.694  24.352  43.148  1.00 38.08           C  
ATOM    777  HB2 GLU A  50     -24.206  24.272  42.189  1.00 38.08           H  
ATOM    778  HB3 GLU A  50     -22.854  23.657  43.158  1.00 38.08           H  
ATOM    779  O   GLU A  50     -22.173  26.520  41.221  1.00 38.08           O  
ATOM    780  CG  GLU A  50     -24.658  23.981  44.293  1.00 38.08           C  
ATOM    781  HG2 GLU A  50     -25.510  24.661  44.272  1.00 38.08           H  
ATOM    782  HG3 GLU A  50     -24.139  24.131  45.239  1.00 38.08           H  
ATOM    783  CD  GLU A  50     -25.187  22.537  44.236  1.00 38.08           C  
ATOM    784  OE1 GLU A  50     -25.812  22.128  45.242  1.00 38.08           O  
ATOM    785  OE2 GLU A  50     -25.018  21.872  43.191  1.00 38.08           O  
ATOM    786  N   ASP A  51     -20.743  25.869  42.834  1.00 38.83           N  
ATOM    787  H   ASP A  51     -20.652  25.552  43.789  1.00 38.83           H  
ATOM    788  CA  ASP A  51     -19.492  26.219  42.133  1.00 38.83           C  
ATOM    789  HA  ASP A  51     -19.626  27.185  41.647  1.00 38.83           H  
ATOM    790  C   ASP A  51     -19.094  25.223  41.020  1.00 38.83           C  
ATOM    791  CB  ASP A  51     -18.362  26.359  43.172  1.00 38.83           C  
ATOM    792  HB2 ASP A  51     -17.411  26.433  42.645  1.00 38.83           H  
ATOM    793  HB3 ASP A  51     -18.330  25.462  43.791  1.00 38.83           H  
ATOM    794  O   ASP A  51     -18.301  25.547  40.127  1.00 38.83           O  
ATOM    795  CG  ASP A  51     -18.498  27.606  44.058  1.00 38.83           C  
ATOM    796  OD1 ASP A  51     -18.907  28.665  43.522  1.00 38.83           O  
ATOM    797  OD2 ASP A  51     -18.145  27.504  45.255  1.00 38.83           O  
ATOM    798  N   GLU A  52     -19.676  24.025  41.034  1.00 36.91           N  
ATOM    799  H   GLU A  52     -20.358  23.842  41.756  1.00 36.91           H  
ATOM    800  CA  GLU A  52     -19.461  22.955  40.060  1.00 36.91           C  
ATOM    801  HA  GLU A  52     -19.137  23.385  39.112  1.00 36.91           H  
ATOM    802  C   GLU A  52     -20.782  22.219  39.830  1.00 36.91           C  
ATOM    803  CB  GLU A  52     -18.357  22.010  40.577  1.00 36.91           C  
ATOM    804  HB2 GLU A  52     -18.661  21.593  41.537  1.00 36.91           H  
ATOM    805  HB3 GLU A  52     -17.461  22.611  40.736  1.00 36.91           H  
ATOM    806  O   GLU A  52     -21.455  21.841  40.785  1.00 36.91           O  
ATOM    807  CG  GLU A  52     -17.993  20.855  39.623  1.00 36.91           C  
ATOM    808  HG2 GLU A  52     -17.858  21.265  38.622  1.00 36.91           H  
ATOM    809  HG3 GLU A  52     -18.821  20.146  39.585  1.00 36.91           H  
ATOM    810  CD  GLU A  52     -16.700  20.114  40.037  1.00 36.91           C  
ATOM    811  OE1 GLU A  52     -16.040  19.495  39.160  1.00 36.91           O  
ATOM    812  OE2 GLU A  52     -16.265  20.228  41.199  1.00 36.91           O  
ATOM    813  N   PHE A  53     -21.154  22.004  38.568  1.00 42.04           N  
ATOM    814  H   PHE A  53     -20.577  22.347  37.813  1.00 42.04           H  
ATOM    815  CA  PHE A  53     -22.343  21.224  38.229  1.00 42.04           C  
ATOM    816  HA  PHE A  53     -22.592  20.601  39.087  1.00 42.04           H  
ATOM    817  C   PHE A  53     -22.079  20.261  37.073  1.00 42.04           C  
ATOM    818  CB  PHE A  53     -23.557  22.134  37.993  1.00 42.04           C  
ATOM    819  HB2 PHE A  53     -23.837  22.574  38.950  1.00 42.04           H  
ATOM    820  HB3 PHE A  53     -24.400  21.526  37.668  1.00 42.04           H  
ATOM    821  O   PHE A  53     -21.259  20.509  36.182  1.00 42.04           O  
ATOM    822  CG  PHE A  53     -23.342  23.257  36.999  1.00 42.04           C  
ATOM    823  CD1 PHE A  53     -22.912  24.516  37.456  1.00 42.04           C  
ATOM    824  HD1 PHE A  53     -22.727  24.675  38.508  1.00 42.04           H  
ATOM    825  CD2 PHE A  53     -23.581  23.052  35.628  1.00 42.04           C  
ATOM    826  HD2 PHE A  53     -23.900  22.081  35.277  1.00 42.04           H  
ATOM    827  CE1 PHE A  53     -22.720  25.569  36.546  1.00 42.04           C  
ATOM    828  HE1 PHE A  53     -22.395  26.532  36.911  1.00 42.04           H  
ATOM    829  CE2 PHE A  53     -23.402  24.109  34.719  1.00 42.04           C  
ATOM    830  HE2 PHE A  53     -23.587  23.947  33.667  1.00 42.04           H  
ATOM    831  CZ  PHE A  53     -22.968  25.367  35.178  1.00 42.04           C  
ATOM    832  HZ  PHE A  53     -22.831  26.181  34.482  1.00 42.04           H  
ATOM    833  N   TRP A  54     -22.801  19.143  37.123  1.00 38.64           N  
ATOM    834  H   TRP A  54     -23.491  19.059  37.855  1.00 38.64           H  
ATOM    835  CA  TRP A  54     -22.617  17.972  36.276  1.00 38.64           C  
ATOM    836  HA  TRP A  54     -21.725  18.095  35.662  1.00 38.64           H  
ATOM    837  C   TRP A  54     -23.829  17.830  35.362  1.00 38.64           C  
ATOM    838  CB  TRP A  54     -22.426  16.733  37.167  1.00 38.64           C  
ATOM    839  HB2 TRP A  54     -23.340  16.560  37.735  1.00 38.64           H  
ATOM    840  HB3 TRP A  54     -22.278  15.864  36.526  1.00 38.64           H  
ATOM    841  O   TRP A  54     -24.965  17.791  35.837  1.00 38.64           O  
ATOM    842  CG  TRP A  54     -21.283  16.814  38.138  1.00 38.64           C  
ATOM    843  CD1 TRP A  54     -21.276  17.526  39.290  1.00 38.64           C  
ATOM    844  HD1 TRP A  54     -22.101  18.114  39.665  1.00 38.64           H  
ATOM    845  CD2 TRP A  54     -19.967  16.183  38.060  1.00 38.64           C  
ATOM    846  CE2 TRP A  54     -19.194  16.611  39.181  1.00 38.64           C  
ATOM    847  CE3 TRP A  54     -19.344  15.292  37.160  1.00 38.64           C  
ATOM    848  HE3 TRP A  54     -19.902  14.930  36.309  1.00 38.64           H  
ATOM    849  NE1 TRP A  54     -20.040  17.428  39.895  1.00 38.64           N  
ATOM    850  HE1 TRP A  54     -19.793  17.929  40.736  1.00 38.64           H  
ATOM    851  CH2 TRP A  54     -17.278  15.322  38.461  1.00 38.64           C  
ATOM    852  HH2 TRP A  54     -16.260  14.994  38.606  1.00 38.64           H  
ATOM    853  CZ2 TRP A  54     -17.868  16.205  39.381  1.00 38.64           C  
ATOM    854  HZ2 TRP A  54     -17.313  16.578  40.229  1.00 38.64           H  
ATOM    855  CZ3 TRP A  54     -18.018  14.862  37.356  1.00 38.64           C  
ATOM    856  HZ3 TRP A  54     -17.574  14.173  36.654  1.00 38.64           H  
ATOM    857  N   VAL A  55     -23.597  17.774  34.053  1.00 39.13           N  
ATOM    858  H   VAL A  55     -22.649  17.875  33.719  1.00 39.13           H  
ATOM    859  CA  VAL A  55     -24.654  17.553  33.062  1.00 39.13           C  
ATOM    860  HA  VAL A  55     -25.617  17.457  33.563  1.00 39.13           H  
ATOM    861  C   VAL A  55     -24.374  16.239  32.346  1.00 39.13           C  
ATOM    862  CB  VAL A  55     -24.766  18.739  32.082  1.00 39.13           C  
ATOM    863  HB  VAL A  55     -23.851  18.815  31.495  1.00 39.13           H  
ATOM    864  O   VAL A  55     -23.443  16.163  31.543  1.00 39.13           O  
ATOM    865  CG1 VAL A  55     -25.948  18.551  31.121  1.00 39.13           C  
ATOM    866 HG11 VAL A  55     -25.823  17.632  30.548  1.00 39.13           H  
ATOM    867 HG12 VAL A  55     -26.882  18.492  31.680  1.00 39.13           H  
ATOM    868 HG13 VAL A  55     -25.994  19.384  30.420  1.00 39.13           H  
ATOM    869  CG2 VAL A  55     -24.971  20.074  32.815  1.00 39.13           C  
ATOM    870 HG21 VAL A  55     -24.089  20.305  33.412  1.00 39.13           H  
ATOM    871 HG22 VAL A  55     -25.117  20.878  32.094  1.00 39.13           H  
ATOM    872 HG23 VAL A  55     -25.838  20.007  33.472  1.00 39.13           H  
ATOM    873  N   GLU A  56     -25.169  15.207  32.637  1.00 32.70           N  
ATOM    874  H   GLU A  56     -25.887  15.309  33.340  1.00 32.70           H  
ATOM    875  CA  GLU A  56     -25.180  13.975  31.842  1.00 32.70           C  
ATOM    876  HA  GLU A  56     -24.165  13.586  31.764  1.00 32.70           H  
ATOM    877  C   GLU A  56     -25.670  14.301  30.428  1.00 32.70           C  
ATOM    878  CB  GLU A  56     -26.059  12.887  32.484  1.00 32.70           C  
ATOM    879  HB2 GLU A  56     -26.363  12.185  31.706  1.00 32.70           H  
ATOM    880  HB3 GLU A  56     -26.954  13.345  32.905  1.00 32.70           H  
ATOM    881  O   GLU A  56     -26.749  14.870  30.232  1.00 32.70           O  
ATOM    882  CG  GLU A  56     -25.305  12.090  33.561  1.00 32.70           C  
ATOM    883  HG2 GLU A  56     -24.396  11.685  33.116  1.00 32.70           H  
ATOM    884  HG3 GLU A  56     -25.014  12.771  34.361  1.00 32.70           H  
ATOM    885  CD  GLU A  56     -26.141  10.939  34.152  1.00 32.70           C  
ATOM    886  OE1 GLU A  56     -25.529   9.927  34.565  1.00 32.70           O  
ATOM    887  OE2 GLU A  56     -27.382  11.087  34.224  1.00 32.70           O  
ATOM    888  N   LEU A  57     -24.847  13.983  29.430  1.00 36.77           N  
ATOM    889  H   LEU A  57     -23.982  13.507  29.642  1.00 36.77           H  
ATOM    890  CA  LEU A  57     -25.202  14.153  28.030  1.00 36.77           C  
ATOM    891  HA  LEU A  57     -25.830  15.037  27.916  1.00 36.77           H  
ATOM    892  C   LEU A  57     -26.036  12.947  27.606  1.00 36.77           C  
ATOM    893  CB  LEU A  57     -23.933  14.338  27.177  1.00 36.77           C  
ATOM    894  HB2 LEU A  57     -24.223  14.370  26.127  1.00 36.77           H  
ATOM    895  HB3 LEU A  57     -23.299  13.463  27.314  1.00 36.77           H  
ATOM    896  O   LEU A  57     -25.505  11.941  27.135  1.00 36.77           O  
ATOM    897  CG  LEU A  57     -23.120  15.603  27.508  1.00 36.77           C  
ATOM    898  HG  LEU A  57     -22.918  15.653  28.578  1.00 36.77           H  
ATOM    899  CD1 LEU A  57     -21.776  15.553  26.778  1.00 36.77           C  
ATOM    900 HD11 LEU A  57     -21.188  16.436  27.028  1.00 36.77           H  
ATOM    901 HD12 LEU A  57     -21.938  15.505  25.701  1.00 36.77           H  
ATOM    902 HD13 LEU A  57     -21.229  14.668  27.102  1.00 36.77           H  
ATOM    903  CD2 LEU A  57     -23.847  16.882  27.077  1.00 36.77           C  
ATOM    904 HD21 LEU A  57     -24.083  16.838  26.013  1.00 36.77           H  
ATOM    905 HD22 LEU A  57     -23.220  17.748  27.284  1.00 36.77           H  
ATOM    906 HD23 LEU A  57     -24.769  16.983  27.649  1.00 36.77           H  
ATOM    907  N   ASP A  58     -27.350  13.051  27.785  1.00 29.65           N  
ATOM    908  H   ASP A  58     -27.712  13.824  28.324  1.00 29.65           H  
ATOM    909  CA  ASP A  58     -28.276  12.091  27.192  1.00 29.65           C  
ATOM    910  HA  ASP A  58     -27.932  11.106  27.505  1.00 29.65           H  
ATOM    911  C   ASP A  58     -28.167  12.141  25.655  1.00 29.65           C  
ATOM    912  CB  ASP A  58     -29.711  12.321  27.712  1.00 29.65           C  
ATOM    913  HB2 ASP A  58     -30.347  12.637  26.885  1.00 29.65           H  
ATOM    914  HB3 ASP A  58     -29.710  13.129  28.444  1.00 29.65           H  
ATOM    915  O   ASP A  58     -27.821  13.176  25.074  1.00 29.65           O  
ATOM    916  CG  ASP A  58     -30.335  11.080  28.367  1.00 29.65           C  
ATOM    917  OD1 ASP A  58     -29.829   9.962  28.111  1.00 29.65           O  
ATOM    918  OD2 ASP A  58     -31.355  11.264  29.067  1.00 29.65           O  
ATOM    919  N   GLN A  59     -28.431  11.014  24.988  1.00 31.74           N  
ATOM    920  H   GLN A  59     -28.795  10.251  25.541  1.00 31.74           H  
ATOM    921  CA  GLN A  59     -28.049  10.730  23.588  1.00 31.74           C  
ATOM    922  HA  GLN A  59     -26.963  10.806  23.533  1.00 31.74           H  
ATOM    923  C   GLN A  59     -28.572  11.714  22.514  1.00 31.74           C  
ATOM    924  CB  GLN A  59     -28.442   9.279  23.241  1.00 31.74           C  
ATOM    925  HB2 GLN A  59     -28.298   9.118  22.173  1.00 31.74           H  
ATOM    926  HB3 GLN A  59     -29.495   9.121  23.471  1.00 31.74           H  
ATOM    927  O   GLN A  59     -28.143  11.626  21.363  1.00 31.74           O  
ATOM    928  CG  GLN A  59     -27.581   8.251  23.994  1.00 31.74           C  
ATOM    929  HG2 GLN A  59     -27.744   8.357  25.066  1.00 31.74           H  
ATOM    930  HG3 GLN A  59     -26.530   8.458  23.791  1.00 31.74           H  
ATOM    931  CD  GLN A  59     -27.864   6.797  23.613  1.00 31.74           C  
ATOM    932  NE2 GLN A  59     -27.045   5.874  24.067  1.00 31.74           N  
ATOM    933 HE21 GLN A  59     -27.335   4.923  23.890  1.00 31.74           H  
ATOM    934 HE22 GLN A  59     -26.341   6.132  24.744  1.00 31.74           H  
ATOM    935  OE1 GLN A  59     -28.792   6.435  22.911  1.00 31.74           O  
ATOM    936  N   ASP A  60     -29.411  12.684  22.883  1.00 29.65           N  
ATOM    937  H   ASP A  60     -29.648  12.722  23.864  1.00 29.65           H  
ATOM    938  CA  ASP A  60     -30.043  13.662  21.991  1.00 29.65           C  
ATOM    939  HA  ASP A  60     -29.753  13.429  20.966  1.00 29.65           H  
ATOM    940  C   ASP A  60     -29.588  15.127  22.208  1.00 29.65           C  
ATOM    941  CB  ASP A  60     -31.569  13.487  22.071  1.00 29.65           C  
ATOM    942  HB2 ASP A  60     -32.055  14.299  21.530  1.00 29.65           H  
ATOM    943  HB3 ASP A  60     -31.883  13.544  23.113  1.00 29.65           H  
ATOM    944  O   ASP A  60     -30.200  16.062  21.682  1.00 29.65           O  
ATOM    945  CG  ASP A  60     -32.053  12.172  21.445  1.00 29.65           C  
ATOM    946  OD1 ASP A  60     -31.472  11.755  20.416  1.00 29.65           O  
ATOM    947  OD2 ASP A  60     -33.058  11.629  21.955  1.00 29.65           O  
ATOM    948  N   VAL A  61     -28.496  15.380  22.944  1.00 32.84           N  
ATOM    949  H   VAL A  61     -28.052  14.609  23.421  1.00 32.84           H  
ATOM    950  CA  VAL A  61     -27.980  16.752  23.124  1.00 32.84           C  
ATOM    951  HA  VAL A  61     -28.846  17.405  23.233  1.00 32.84           H  
ATOM    952  C   VAL A  61     -27.210  17.233  21.885  1.00 32.84           C  
ATOM    953  CB  VAL A  61     -27.175  16.924  24.426  1.00 32.84           C  
ATOM    954  HB  VAL A  61     -26.310  16.260  24.416  1.00 32.84           H  
ATOM    955  O   VAL A  61     -26.076  16.836  21.605  1.00 32.84           O  
ATOM    956  CG1 VAL A  61     -26.694  18.376  24.593  1.00 32.84           C  
ATOM    957 HG11 VAL A  61     -25.983  18.631  23.808  1.00 32.84           H  
ATOM    958 HG12 VAL A  61     -26.187  18.483  25.553  1.00 32.84           H  
ATOM    959 HG13 VAL A  61     -27.541  19.061  24.558  1.00 32.84           H  
ATOM    960  CG2 VAL A  61     -28.041  16.605  25.653  1.00 32.84           C  
ATOM    961 HG21 VAL A  61     -27.451  16.715  26.563  1.00 32.84           H  
ATOM    962 HG22 VAL A  61     -28.904  17.270  25.696  1.00 32.84           H  
ATOM    963 HG23 VAL A  61     -28.395  15.576  25.611  1.00 32.84           H  
ATOM    964  N   TYR A  62     -27.819  18.168  21.155  1.00 32.55           N  
ATOM    965  H   TYR A  62     -28.783  18.367  21.382  1.00 32.55           H  
ATOM    966  CA  TYR A  62     -27.204  18.888  20.040  1.00 32.55           C  
ATOM    967  HA  TYR A  62     -26.712  18.154  19.401  1.00 32.55           H  
ATOM    968  C   TYR A  62     -26.137  19.866  20.567  1.00 32.55           C  
ATOM    969  CB  TYR A  62     -28.310  19.573  19.209  1.00 32.55           C  
ATOM    970  HB2 TYR A  62     -28.432  20.612  19.513  1.00 32.55           H  
ATOM    971  HB3 TYR A  62     -29.262  19.087  19.422  1.00 32.55           H  
ATOM    972  O   TYR A  62     -26.435  20.996  20.953  1.00 32.55           O  
ATOM    973  CG  TYR A  62     -28.111  19.505  17.706  1.00 32.55           C  
ATOM    974  CD1 TYR A  62     -27.481  20.556  17.010  1.00 32.55           C  
ATOM    975  HD1 TYR A  62     -27.104  21.407  17.557  1.00 32.55           H  
ATOM    976  CD2 TYR A  62     -28.603  18.390  17.001  1.00 32.55           C  
ATOM    977  HD2 TYR A  62     -29.088  17.587  17.535  1.00 32.55           H  
ATOM    978  CE1 TYR A  62     -27.358  20.497  15.606  1.00 32.55           C  
ATOM    979  HE1 TYR A  62     -26.881  21.307  15.074  1.00 32.55           H  
ATOM    980  CE2 TYR A  62     -28.481  18.327  15.601  1.00 32.55           C  
ATOM    981  HE2 TYR A  62     -28.866  17.478  15.055  1.00 32.55           H  
ATOM    982  OH  TYR A  62     -27.759  19.320  13.546  1.00 32.55           O  
ATOM    983  HH  TYR A  62     -27.335  20.101  13.184  1.00 32.55           H  
ATOM    984  CZ  TYR A  62     -27.864  19.382  14.900  1.00 32.55           C  
ATOM    985  N   VAL A  63     -24.876  19.431  20.620  1.00 34.69           N  
ATOM    986  H   VAL A  63     -24.712  18.448  20.456  1.00 34.69           H  
ATOM    987  CA  VAL A  63     -23.746  20.316  20.947  1.00 34.69           C  
ATOM    988  HA  VAL A  63     -24.017  20.903  21.825  1.00 34.69           H  
ATOM    989  C   VAL A  63     -23.523  21.275  19.777  1.00 34.69           C  
ATOM    990  CB  VAL A  63     -22.467  19.529  21.293  1.00 34.69           C  
ATOM    991  HB  VAL A  63     -22.166  18.932  20.432  1.00 34.69           H  
ATOM    992  O   VAL A  63     -23.217  20.838  18.666  1.00 34.69           O  
ATOM    993  CG1 VAL A  63     -21.310  20.466  21.667  1.00 34.69           C  
ATOM    994 HG11 VAL A  63     -21.596  21.094  22.511  1.00 34.69           H  
ATOM    995 HG12 VAL A  63     -21.050  21.097  20.818  1.00 34.69           H  
ATOM    996 HG13 VAL A  63     -20.431  19.882  21.941  1.00 34.69           H  
ATOM    997  CG2 VAL A  63     -22.704  18.584  22.478  1.00 34.69           C  
ATOM    998 HG21 VAL A  63     -23.036  19.150  23.349  1.00 34.69           H  
ATOM    999 HG22 VAL A  63     -23.465  17.843  22.234  1.00 34.69           H  
ATOM   1000 HG23 VAL A  63     -21.784  18.057  22.730  1.00 34.69           H  
ATOM   1001  N   ASP A  64     -23.690  22.574  20.035  1.00 35.60           N  
ATOM   1002  H   ASP A  64     -24.021  22.830  20.954  1.00 35.60           H  
ATOM   1003  CA  ASP A  64     -23.502  23.656  19.063  1.00 35.60           C  
ATOM   1004  HA  ASP A  64     -24.311  23.597  18.335  1.00 35.60           H  
ATOM   1005  C   ASP A  64     -22.159  23.504  18.320  1.00 35.60           C  
ATOM   1006  CB  ASP A  64     -23.616  25.009  19.795  1.00 35.60           C  
ATOM   1007  HB2 ASP A  64     -24.499  24.982  20.434  1.00 35.60           H  
ATOM   1008  HB3 ASP A  64     -22.746  25.141  20.438  1.00 35.60           H  
ATOM   1009  O   ASP A  64     -21.119  23.212  18.923  1.00 35.60           O  
ATOM   1010  CG  ASP A  64     -23.730  26.221  18.858  1.00 35.60           C  
ATOM   1011  OD1 ASP A  64     -22.925  26.305  17.899  1.00 35.60           O  
ATOM   1012  OD2 ASP A  64     -24.603  27.076  19.113  1.00 35.60           O  
ATOM   1013  N   LYS A  65     -22.182  23.707  16.997  1.00 34.70           N  
ATOM   1014  H   LYS A  65     -23.048  24.067  16.621  1.00 34.70           H  
ATOM   1015  CA  LYS A  65     -21.030  23.600  16.089  1.00 34.70           C  
ATOM   1016  HA  LYS A  65     -20.742  22.552  16.007  1.00 34.70           H  
ATOM   1017  C   LYS A  65     -19.805  24.355  16.620  1.00 34.70           C  
ATOM   1018  CB  LYS A  65     -21.470  24.120  14.708  1.00 34.70           C  
ATOM   1019  HB2 LYS A  65     -21.732  25.175  14.791  1.00 34.70           H  
ATOM   1020  HB3 LYS A  65     -22.357  23.570  14.393  1.00 34.70           H  
ATOM   1021  O   LYS A  65     -18.699  23.827  16.547  1.00 34.70           O  
ATOM   1022  CG  LYS A  65     -20.388  23.957  13.633  1.00 34.70           C  
ATOM   1023  HG2 LYS A  65     -20.114  22.904  13.558  1.00 34.70           H  
ATOM   1024  HG3 LYS A  65     -19.507  24.528  13.926  1.00 34.70           H  
ATOM   1025  CD  LYS A  65     -20.864  24.457  12.262  1.00 34.70           C  
ATOM   1026  HD2 LYS A  65     -21.716  23.865  11.928  1.00 34.70           H  
ATOM   1027  HD3 LYS A  65     -21.148  25.507  12.342  1.00 34.70           H  
ATOM   1028  CE  LYS A  65     -19.697  24.311  11.280  1.00 34.70           C  
ATOM   1029  HE2 LYS A  65     -18.851  24.868  11.682  1.00 34.70           H  
ATOM   1030  HE3 LYS A  65     -19.392  23.265  11.239  1.00 34.70           H  
ATOM   1031  NZ  LYS A  65     -20.000  24.818   9.923  1.00 34.70           N  
ATOM   1032  HZ1 LYS A  65     -20.196  25.808   9.964  1.00 34.70           H  
ATOM   1033  HZ2 LYS A  65     -19.176  24.687   9.354  1.00 34.70           H  
ATOM   1034  HZ3 LYS A  65     -20.768  24.310   9.509  1.00 34.70           H  
ATOM   1035  N   LYS A  66     -20.006  25.522  17.243  1.00 36.01           N  
ATOM   1036  H   LYS A  66     -20.959  25.842  17.340  1.00 36.01           H  
ATOM   1037  CA  LYS A  66     -18.914  26.328  17.816  1.00 36.01           C  
ATOM   1038  HA  LYS A  66     -18.131  26.452  17.068  1.00 36.01           H  
ATOM   1039  C   LYS A  66     -18.238  25.678  19.023  1.00 36.01           C  
ATOM   1040  CB  LYS A  66     -19.451  27.706  18.211  1.00 36.01           C  
ATOM   1041  HB2 LYS A  66     -20.359  27.594  18.803  1.00 36.01           H  
ATOM   1042  HB3 LYS A  66     -18.699  28.209  18.820  1.00 36.01           H  
ATOM   1043  O   LYS A  66     -17.041  25.855  19.217  1.00 36.01           O  
ATOM   1044  CG  LYS A  66     -19.728  28.566  16.976  1.00 36.01           C  
ATOM   1045  HG2 LYS A  66     -20.510  28.107  16.371  1.00 36.01           H  
ATOM   1046  HG3 LYS A  66     -18.817  28.645  16.382  1.00 36.01           H  
ATOM   1047  CD  LYS A  66     -20.172  29.960  17.415  1.00 36.01           C  
ATOM   1048  HD2 LYS A  66     -19.415  30.389  18.071  1.00 36.01           H  
ATOM   1049  HD3 LYS A  66     -21.116  29.877  17.954  1.00 36.01           H  
ATOM   1050  CE  LYS A  66     -20.346  30.843  16.181  1.00 36.01           C  
ATOM   1051  HE2 LYS A  66     -21.079  30.375  15.524  1.00 36.01           H  
ATOM   1052  HE3 LYS A  66     -19.395  30.882  15.649  1.00 36.01           H  
ATOM   1053  NZ  LYS A  66     -20.785  32.204  16.568  1.00 36.01           N  
ATOM   1054  HZ1 LYS A  66     -20.098  32.623  17.179  1.00 36.01           H  
ATOM   1055  HZ2 LYS A  66     -20.895  32.782  15.747  1.00 36.01           H  
ATOM   1056  HZ3 LYS A  66     -21.666  32.148  17.057  1.00 36.01           H  
ATOM   1057  N   ILE A  67     -18.982  24.916  19.827  1.00 35.80           N  
ATOM   1058  H   ILE A  67     -19.942  24.741  19.564  1.00 35.80           H  
ATOM   1059  CA  ILE A  67     -18.434  24.195  20.985  1.00 35.80           C  
ATOM   1060  HA  ILE A  67     -17.732  24.847  21.505  1.00 35.80           H  
ATOM   1061  C   ILE A  67     -17.634  22.981  20.507  1.00 35.80           C  
ATOM   1062  CB  ILE A  67     -19.554  23.817  21.984  1.00 35.80           C  
ATOM   1063  HB  ILE A  67     -20.313  23.242  21.454  1.00 35.80           H  
ATOM   1064  O   ILE A  67     -16.563  22.715  21.042  1.00 35.80           O  
ATOM   1065  CG1 ILE A  67     -20.219  25.096  22.545  1.00 35.80           C  
ATOM   1066 HG12 ILE A  67     -20.570  25.713  21.718  1.00 35.80           H  
ATOM   1067 HG13 ILE A  67     -19.482  25.673  23.104  1.00 35.80           H  
ATOM   1068  CG2 ILE A  67     -19.001  22.946  23.129  1.00 35.80           C  
ATOM   1069 HG21 ILE A  67     -18.588  22.015  22.739  1.00 35.80           H  
ATOM   1070 HG22 ILE A  67     -18.220  23.482  23.668  1.00 35.80           H  
ATOM   1071 HG23 ILE A  67     -19.793  22.672  23.825  1.00 35.80           H  
ATOM   1072  CD1 ILE A  67     -21.429  24.831  23.450  1.00 35.80           C  
ATOM   1073 HD11 ILE A  67     -22.132  24.168  22.946  1.00 35.80           H  
ATOM   1074 HD12 ILE A  67     -21.114  24.385  24.393  1.00 35.80           H  
ATOM   1075 HD13 ILE A  67     -21.928  25.775  23.667  1.00 35.80           H  
ATOM   1076  N   ARG A  68     -18.091  22.282  19.456  1.00 38.36           N  
ATOM   1077  H   ARG A  68     -18.975  22.556  19.052  1.00 38.36           H  
ATOM   1078  CA  ARG A  68     -17.291  21.222  18.814  1.00 38.36           C  
ATOM   1079  HA  ARG A  68     -16.967  20.513  19.575  1.00 38.36           H  
ATOM   1080  C   ARG A  68     -16.001  21.767  18.210  1.00 38.36           C  
ATOM   1081  CB  ARG A  68     -18.095  20.481  17.739  1.00 38.36           C  
ATOM   1082  HB2 ARG A  68     -18.666  21.192  17.142  1.00 38.36           H  
ATOM   1083  HB3 ARG A  68     -17.396  19.967  17.079  1.00 38.36           H  
ATOM   1084  O   ARG A  68     -14.950  21.189  18.453  1.00 38.36           O  
ATOM   1085  CG  ARG A  68     -19.031  19.432  18.344  1.00 38.36           C  
ATOM   1086  HG2 ARG A  68     -19.796  19.931  18.939  1.00 38.36           H  
ATOM   1087  HG3 ARG A  68     -18.462  18.755  18.982  1.00 38.36           H  
ATOM   1088  CD  ARG A  68     -19.695  18.631  17.220  1.00 38.36           C  
ATOM   1089  HD2 ARG A  68     -18.918  18.123  16.649  1.00 38.36           H  
ATOM   1090  HD3 ARG A  68     -20.225  19.322  16.565  1.00 38.36           H  
ATOM   1091  NE  ARG A  68     -20.648  17.645  17.756  1.00 38.36           N  
ATOM   1092  HE  ARG A  68     -20.913  17.750  18.725  1.00 38.36           H  
ATOM   1093  NH1 ARG A  68     -21.014  16.485  15.808  1.00 38.36           N  
ATOM   1094 HH11 ARG A  68     -21.463  15.724  15.318  1.00 38.36           H  
ATOM   1095 HH12 ARG A  68     -20.362  17.093  15.334  1.00 38.36           H  
ATOM   1096  NH2 ARG A  68     -22.076  15.874  17.675  1.00 38.36           N  
ATOM   1097 HH21 ARG A  68     -22.519  15.121  17.167  1.00 38.36           H  
ATOM   1098 HH22 ARG A  68     -22.280  15.984  18.658  1.00 38.36           H  
ATOM   1099  CZ  ARG A  68     -21.240  16.677  17.079  1.00 38.36           C  
ATOM   1100  N   GLU A  69     -16.071  22.868  17.466  1.00 38.16           N  
ATOM   1101  H   GLU A  69     -16.978  23.264  17.264  1.00 38.16           H  
ATOM   1102  CA  GLU A  69     -14.892  23.527  16.889  1.00 38.16           C  
ATOM   1103  HA  GLU A  69     -14.361  22.826  16.245  1.00 38.16           H  
ATOM   1104  C   GLU A  69     -13.900  23.945  17.984  1.00 38.16           C  
ATOM   1105  CB  GLU A  69     -15.333  24.729  16.036  1.00 38.16           C  
ATOM   1106  HB2 GLU A  69     -16.051  25.316  16.609  1.00 38.16           H  
ATOM   1107  HB3 GLU A  69     -14.467  25.356  15.823  1.00 38.16           H  
ATOM   1108  O   GLU A  69     -12.723  23.618  17.881  1.00 38.16           O  
ATOM   1109  CG  GLU A  69     -15.955  24.287  14.697  1.00 38.16           C  
ATOM   1110  HG2 GLU A  69     -15.165  23.860  14.079  1.00 38.16           H  
ATOM   1111  HG3 GLU A  69     -16.682  23.495  14.880  1.00 38.16           H  
ATOM   1112  CD  GLU A  69     -16.656  25.417  13.918  1.00 38.16           C  
ATOM   1113  OE1 GLU A  69     -17.112  25.136  12.783  1.00 38.16           O  
ATOM   1114  OE2 GLU A  69     -16.819  26.538  14.453  1.00 38.16           O  
ATOM   1115  N   PHE A  70     -14.378  24.549  19.079  1.00 38.05           N  
ATOM   1116  H   PHE A  70     -15.347  24.831  19.090  1.00 38.05           H  
ATOM   1117  CA  PHE A  70     -13.540  24.935  20.217  1.00 38.05           C  
ATOM   1118  HA  PHE A  70     -12.707  25.534  19.847  1.00 38.05           H  
ATOM   1119  C   PHE A  70     -12.932  23.738  20.964  1.00 38.05           C  
ATOM   1120  CB  PHE A  70     -14.370  25.802  21.170  1.00 38.05           C  
ATOM   1121  HB2 PHE A  70     -15.253  25.245  21.482  1.00 38.05           H  
ATOM   1122  HB3 PHE A  70     -14.711  26.687  20.633  1.00 38.05           H  
ATOM   1123  O   PHE A  70     -11.752  23.766  21.290  1.00 38.05           O  
ATOM   1124  CG  PHE A  70     -13.611  26.250  22.404  1.00 38.05           C  
ATOM   1125  CD1 PHE A  70     -13.806  25.593  23.634  1.00 38.05           C  
ATOM   1126  HD1 PHE A  70     -14.495  24.765  23.705  1.00 38.05           H  
ATOM   1127  CD2 PHE A  70     -12.681  27.303  22.312  1.00 38.05           C  
ATOM   1128  HD2 PHE A  70     -12.502  27.783  21.362  1.00 38.05           H  
ATOM   1129  CE1 PHE A  70     -13.083  25.997  24.770  1.00 38.05           C  
ATOM   1130  HE1 PHE A  70     -13.209  25.474  25.707  1.00 38.05           H  
ATOM   1131  CE2 PHE A  70     -11.956  27.703  23.449  1.00 38.05           C  
ATOM   1132  HE2 PHE A  70     -11.218  28.488  23.373  1.00 38.05           H  
ATOM   1133  CZ  PHE A  70     -12.159  27.052  24.677  1.00 38.05           C  
ATOM   1134  HZ  PHE A  70     -11.572  27.332  25.540  1.00 38.05           H  
ATOM   1135  N   LEU A  71     -13.694  22.665  21.213  1.00 37.49           N  
ATOM   1136  H   LEU A  71     -14.668  22.696  20.949  1.00 37.49           H  
ATOM   1137  CA  LEU A  71     -13.178  21.452  21.865  1.00 37.49           C  
ATOM   1138  HA  LEU A  71     -12.677  21.733  22.791  1.00 37.49           H  
ATOM   1139  C   LEU A  71     -12.131  20.741  21.002  1.00 37.49           C  
ATOM   1140  CB  LEU A  71     -14.336  20.485  22.167  1.00 37.49           C  
ATOM   1141  HB2 LEU A  71     -14.952  20.398  21.272  1.00 37.49           H  
ATOM   1142  HB3 LEU A  71     -13.923  19.498  22.377  1.00 37.49           H  
ATOM   1143  O   LEU A  71     -11.165  20.198  21.536  1.00 37.49           O  
ATOM   1144  CG  LEU A  71     -15.222  20.891  23.357  1.00 37.49           C  
ATOM   1145  HG  LEU A  71     -15.556  21.922  23.246  1.00 37.49           H  
ATOM   1146  CD1 LEU A  71     -16.449  19.976  23.397  1.00 37.49           C  
ATOM   1147 HD11 LEU A  71     -17.094  20.270  24.226  1.00 37.49           H  
ATOM   1148 HD12 LEU A  71     -16.142  18.939  23.532  1.00 37.49           H  
ATOM   1149 HD13 LEU A  71     -17.008  20.076  22.467  1.00 37.49           H  
ATOM   1150  CD2 LEU A  71     -14.489  20.761  24.693  1.00 37.49           C  
ATOM   1151 HD21 LEU A  71     -13.653  21.461  24.734  1.00 37.49           H  
ATOM   1152 HD22 LEU A  71     -14.115  19.746  24.829  1.00 37.49           H  
ATOM   1153 HD23 LEU A  71     -15.167  21.004  25.511  1.00 37.49           H  
ATOM   1154  N   VAL A  72     -12.308  20.753  19.677  1.00 36.30           N  
ATOM   1155  H   VAL A  72     -13.137  21.196  19.307  1.00 36.30           H  
ATOM   1156  CA  VAL A  72     -11.282  20.298  18.734  1.00 36.30           C  
ATOM   1157  HA  VAL A  72     -10.949  19.304  19.031  1.00 36.30           H  
ATOM   1158  C   VAL A  72     -10.062  21.212  18.826  1.00 36.30           C  
ATOM   1159  CB  VAL A  72     -11.843  20.206  17.300  1.00 36.30           C  
ATOM   1160  HB  VAL A  72     -12.352  21.135  17.044  1.00 36.30           H  
ATOM   1161  O   VAL A  72      -8.955  20.703  18.931  1.00 36.30           O  
ATOM   1162  CG1 VAL A  72     -10.752  19.946  16.252  1.00 36.30           C  
ATOM   1163 HG11 VAL A  72     -10.175  19.060  16.519  1.00 36.30           H  
ATOM   1164 HG12 VAL A  72     -11.206  19.804  15.271  1.00 36.30           H  
ATOM   1165 HG13 VAL A  72     -10.082  20.804  16.190  1.00 36.30           H  
ATOM   1166  CG2 VAL A  72     -12.846  19.047  17.192  1.00 36.30           C  
ATOM   1167 HG21 VAL A  72     -13.319  19.064  16.210  1.00 36.30           H  
ATOM   1168 HG22 VAL A  72     -13.621  19.139  17.953  1.00 36.30           H  
ATOM   1169 HG23 VAL A  72     -12.334  18.095  17.331  1.00 36.30           H  
ATOM   1170  N   GLU A  73     -10.237  22.532  18.865  1.00 38.47           N  
ATOM   1171  H   GLU A  73     -11.170  22.902  18.754  1.00 38.47           H  
ATOM   1172  CA  GLU A  73      -9.134  23.497  18.942  1.00 38.47           C  
ATOM   1173  HA  GLU A  73      -8.442  23.275  18.130  1.00 38.47           H  
ATOM   1174  C   GLU A  73      -8.334  23.409  20.258  1.00 38.47           C  
ATOM   1175  CB  GLU A  73      -9.691  24.916  18.726  1.00 38.47           C  
ATOM   1176  HB2 GLU A  73     -10.615  24.871  18.151  1.00 38.47           H  
ATOM   1177  HB3 GLU A  73      -9.911  25.373  19.691  1.00 38.47           H  
ATOM   1178  O   GLU A  73      -7.106  23.411  20.233  1.00 38.47           O  
ATOM   1179  CG  GLU A  73      -8.718  25.799  17.938  1.00 38.47           C  
ATOM   1180  HG2 GLU A  73      -7.727  25.706  18.383  1.00 38.47           H  
ATOM   1181  HG3 GLU A  73      -8.662  25.440  16.911  1.00 38.47           H  
ATOM   1182  CD  GLU A  73      -9.132  27.278  17.946  1.00 38.47           C  
ATOM   1183  OE1 GLU A  73      -8.198  28.117  17.971  1.00 38.47           O  
ATOM   1184  OE2 GLU A  73     -10.342  27.580  18.031  1.00 38.47           O  
ATOM   1185  N   GLU A  74      -9.001  23.282  21.408  1.00 35.73           N  
ATOM   1186  H   GLU A  74     -10.009  23.343  21.369  1.00 35.73           H  
ATOM   1187  CA  GLU A  74      -8.385  23.115  22.734  1.00 35.73           C  
ATOM   1188  HA  GLU A  74      -7.629  23.884  22.894  1.00 35.73           H  
ATOM   1189  C   GLU A  74      -7.678  21.762  22.864  1.00 35.73           C  
ATOM   1190  CB  GLU A  74      -9.453  23.243  23.832  1.00 35.73           C  
ATOM   1191  HB2 GLU A  74      -9.146  22.669  24.706  1.00 35.73           H  
ATOM   1192  HB3 GLU A  74     -10.380  22.794  23.476  1.00 35.73           H  
ATOM   1193  O   GLU A  74      -6.516  21.715  23.270  1.00 35.73           O  
ATOM   1194  CG  GLU A  74      -9.730  24.690  24.265  1.00 35.73           C  
ATOM   1195  HG2 GLU A  74     -10.715  24.697  24.733  1.00 35.73           H  
ATOM   1196  HG3 GLU A  74      -9.770  25.334  23.387  1.00 35.73           H  
ATOM   1197  CD  GLU A  74      -8.720  25.220  25.294  1.00 35.73           C  
ATOM   1198  OE1 GLU A  74      -8.112  26.285  25.023  1.00 35.73           O  
ATOM   1199  OE2 GLU A  74      -8.574  24.571  26.352  1.00 35.73           O  
ATOM   1200  N   LYS A  75      -8.318  20.659  22.440  1.00 38.46           N  
ATOM   1201  H   LYS A  75      -9.265  20.745  22.098  1.00 38.46           H  
ATOM   1202  CA  LYS A  75      -7.650  19.348  22.407  1.00 38.46           C  
ATOM   1203  HA  LYS A  75      -7.216  19.160  23.389  1.00 38.46           H  
ATOM   1204  C   LYS A  75      -6.472  19.348  21.439  1.00 38.46           C  
ATOM   1205  CB  LYS A  75      -8.626  18.211  22.069  1.00 38.46           C  
ATOM   1206  HB2 LYS A  75      -9.253  18.490  21.222  1.00 38.46           H  
ATOM   1207  HB3 LYS A  75      -8.041  17.339  21.777  1.00 38.46           H  
ATOM   1208  O   LYS A  75      -5.451  18.752  21.757  1.00 38.46           O  
ATOM   1209  CG  LYS A  75      -9.488  17.818  23.278  1.00 38.46           C  
ATOM   1210  HG2 LYS A  75     -10.159  18.637  23.535  1.00 38.46           H  
ATOM   1211  HG3 LYS A  75      -8.834  17.620  24.128  1.00 38.46           H  
ATOM   1212  CD  LYS A  75     -10.302  16.553  22.976  1.00 38.46           C  
ATOM   1213  HD2 LYS A  75      -9.624  15.761  22.657  1.00 38.46           H  
ATOM   1214  HD3 LYS A  75     -11.008  16.766  22.173  1.00 38.46           H  
ATOM   1215  CE  LYS A  75     -11.054  16.108  24.236  1.00 38.46           C  
ATOM   1216  HE2 LYS A  75     -11.751  16.897  24.520  1.00 38.46           H  
ATOM   1217  HE3 LYS A  75     -10.334  16.004  25.048  1.00 38.46           H  
ATOM   1218  NZ  LYS A  75     -11.777  14.827  24.033  1.00 38.46           N  
ATOM   1219  HZ1 LYS A  75     -12.259  14.564  24.881  1.00 38.46           H  
ATOM   1220  HZ2 LYS A  75     -12.457  14.915  23.291  1.00 38.46           H  
ATOM   1221  HZ3 LYS A  75     -11.130  14.089  23.795  1.00 38.46           H  
ATOM   1222  N   MET A  76      -6.568  20.037  20.300  1.00 33.37           N  
ATOM   1223  H   MET A  76      -7.450  20.474  20.078  1.00 33.37           H  
ATOM   1224  CA  MET A  76      -5.448  20.219  19.371  1.00 33.37           C  
ATOM   1225  HA  MET A  76      -5.026  19.243  19.127  1.00 33.37           H  
ATOM   1226  C   MET A  76      -4.320  21.049  19.994  1.00 33.37           C  
ATOM   1227  CB  MET A  76      -5.920  20.875  18.064  1.00 33.37           C  
ATOM   1228  HB2 MET A  76      -6.529  21.746  18.303  1.00 33.37           H  
ATOM   1229  HB3 MET A  76      -5.055  21.226  17.501  1.00 33.37           H  
ATOM   1230  O   MET A  76      -3.162  20.735  19.748  1.00 33.37           O  
ATOM   1231  CG  MET A  76      -6.727  19.936  17.160  1.00 33.37           C  
ATOM   1232  HG2 MET A  76      -7.370  20.559  16.539  1.00 33.37           H  
ATOM   1233  HG3 MET A  76      -7.366  19.296  17.768  1.00 33.37           H  
ATOM   1234  SD  MET A  76      -5.760  18.877  16.055  1.00 33.37           S  
ATOM   1235  CE  MET A  76      -7.123  18.277  15.023  1.00 33.37           C  
ATOM   1236  HE1 MET A  76      -7.657  19.125  14.596  1.00 33.37           H  
ATOM   1237  HE2 MET A  76      -7.807  17.682  15.628  1.00 33.37           H  
ATOM   1238  HE3 MET A  76      -6.726  17.665  14.212  1.00 33.37           H  
ATOM   1239  N   LYS A  77      -4.605  22.057  20.832  1.00 36.18           N  
ATOM   1240  H   LYS A  77      -5.575  22.304  20.966  1.00 36.18           H  
ATOM   1241  CA  LYS A  77      -3.576  22.836  21.550  1.00 36.18           C  
ATOM   1242  HA  LYS A  77      -2.797  23.125  20.845  1.00 36.18           H  
ATOM   1243  C   LYS A  77      -2.874  22.015  22.632  1.00 36.18           C  
ATOM   1244  CB  LYS A  77      -4.189  24.113  22.149  1.00 36.18           C  
ATOM   1245  HB2 LYS A  77      -3.516  24.515  22.907  1.00 36.18           H  
ATOM   1246  HB3 LYS A  77      -5.135  23.869  22.633  1.00 36.18           H  
ATOM   1247  O   LYS A  77      -1.642  21.999  22.670  1.00 36.18           O  
ATOM   1248  CG  LYS A  77      -4.407  25.194  21.083  1.00 36.18           C  
ATOM   1249  HG2 LYS A  77      -3.441  25.553  20.728  1.00 36.18           H  
ATOM   1250  HG3 LYS A  77      -4.943  24.766  20.235  1.00 36.18           H  
ATOM   1251  CD  LYS A  77      -5.217  26.370  21.644  1.00 36.18           C  
ATOM   1252  HD2 LYS A  77      -6.133  25.979  22.088  1.00 36.18           H  
ATOM   1253  HD3 LYS A  77      -4.644  26.890  22.412  1.00 36.18           H  
ATOM   1254  CE  LYS A  77      -5.573  27.318  20.492  1.00 36.18           C  
ATOM   1255  HE2 LYS A  77      -4.681  27.852  20.164  1.00 36.18           H  
ATOM   1256  HE3 LYS A  77      -5.920  26.706  19.660  1.00 36.18           H  
ATOM   1257  NZ  LYS A  77      -6.659  28.258  20.851  1.00 36.18           N  
ATOM   1258  HZ1 LYS A  77      -7.047  28.664  20.012  1.00 36.18           H  
ATOM   1259  HZ2 LYS A  77      -6.354  28.968  21.502  1.00 36.18           H  
ATOM   1260  HZ3 LYS A  77      -7.419  27.744  21.274  1.00 36.18           H  
ATOM   1261  N   ASP A  78      -3.620  21.294  23.466  1.00 33.68           N  
ATOM   1262  H   ASP A  78      -4.625  21.378  23.408  1.00 33.68           H  
ATOM   1263  CA  ASP A  78      -3.049  20.429  24.510  1.00 33.68           C  
ATOM   1264  HA  ASP A  78      -2.374  21.018  25.130  1.00 33.68           H  
ATOM   1265  C   ASP A  78      -2.230  19.282  23.887  1.00 33.68           C  
ATOM   1266  CB  ASP A  78      -4.183  19.906  25.409  1.00 33.68           C  
ATOM   1267  HB2 ASP A  78      -4.753  20.753  25.791  1.00 33.68           H  
ATOM   1268  HB3 ASP A  78      -4.855  19.284  24.818  1.00 33.68           H  
ATOM   1269  O   ASP A  78      -1.081  19.020  24.248  1.00 33.68           O  
ATOM   1270  CG  ASP A  78      -3.650  19.106  26.603  1.00 33.68           C  
ATOM   1271  OD1 ASP A  78      -2.615  19.522  27.169  1.00 33.68           O  
ATOM   1272  OD2 ASP A  78      -4.237  18.042  26.904  1.00 33.68           O  
ATOM   1273  N   MET A  79      -2.760  18.673  22.826  1.00 34.47           N  
ATOM   1274  H   MET A  79      -3.704  18.917  22.565  1.00 34.47           H  
ATOM   1275  CA  MET A  79      -2.087  17.618  22.074  1.00 34.47           C  
ATOM   1276  HA  MET A  79      -1.728  16.872  22.783  1.00 34.47           H  
ATOM   1277  C   MET A  79      -0.885  18.133  21.284  1.00 34.47           C  
ATOM   1278  CB  MET A  79      -3.126  16.965  21.177  1.00 34.47           C  
ATOM   1279  HB2 MET A  79      -3.995  16.790  21.811  1.00 34.47           H  
ATOM   1280  HB3 MET A  79      -3.398  17.645  20.370  1.00 34.47           H  
ATOM   1281  O   MET A  79       0.156  17.494  21.319  1.00 34.47           O  
ATOM   1282  CG  MET A  79      -2.732  15.614  20.595  1.00 34.47           C  
ATOM   1283  HG2 MET A  79      -1.826  15.721  19.998  1.00 34.47           H  
ATOM   1284  HG3 MET A  79      -2.537  14.917  21.409  1.00 34.47           H  
ATOM   1285  SD  MET A  79      -4.045  14.941  19.543  1.00 34.47           S  
ATOM   1286  CE  MET A  79      -5.522  15.187  20.559  1.00 34.47           C  
ATOM   1287  HE1 MET A  79      -5.845  16.227  20.503  1.00 34.47           H  
ATOM   1288  HE2 MET A  79      -5.305  14.925  21.594  1.00 34.47           H  
ATOM   1289  HE3 MET A  79      -6.322  14.535  20.207  1.00 34.47           H  
ATOM   1290  N   SER A  80      -0.963  19.308  20.654  1.00 30.89           N  
ATOM   1291  H   SER A  80      -1.858  19.773  20.611  1.00 30.89           H  
ATOM   1292  CA  SER A  80       0.187  19.980  20.031  1.00 30.89           C  
ATOM   1293  HA  SER A  80       0.592  19.339  19.247  1.00 30.89           H  
ATOM   1294  C   SER A  80       1.290  20.245  21.051  1.00 30.89           C  
ATOM   1295  CB  SER A  80      -0.246  21.308  19.396  1.00 30.89           C  
ATOM   1296  HB2 SER A  80      -0.976  21.105  18.612  1.00 30.89           H  
ATOM   1297  HB3 SER A  80      -0.708  21.943  20.152  1.00 30.89           H  
ATOM   1298  O   SER A  80       2.464  20.122  20.716  1.00 30.89           O  
ATOM   1299  OG  SER A  80       0.849  21.994  18.814  1.00 30.89           O  
ATOM   1300  HG  SER A  80       1.516  22.167  19.483  1.00 30.89           H  
ATOM   1301  N   THR A  81       0.946  20.570  22.296  1.00 33.19           N  
ATOM   1302  H   THR A  81      -0.035  20.684  22.509  1.00 33.19           H  
ATOM   1303  CA  THR A  81       1.922  20.807  23.370  1.00 33.19           C  
ATOM   1304  HA  THR A  81       2.720  21.440  22.981  1.00 33.19           H  
ATOM   1305  C   THR A  81       2.565  19.495  23.832  1.00 33.19           C  
ATOM   1306  CB  THR A  81       1.268  21.565  24.535  1.00 33.19           C  
ATOM   1307  HB  THR A  81       0.556  20.924  25.054  1.00 33.19           H  
ATOM   1308  O   THR A  81       3.790  19.411  23.929  1.00 33.19           O  
ATOM   1309  CG2 THR A  81       2.306  22.092  25.524  1.00 33.19           C  
ATOM   1310 HG21 THR A  81       2.850  21.263  25.976  1.00 33.19           H  
ATOM   1311 HG22 THR A  81       1.797  22.647  26.312  1.00 33.19           H  
ATOM   1312 HG23 THR A  81       3.004  22.754  25.012  1.00 33.19           H  
ATOM   1313  OG1 THR A  81       0.602  22.705  24.038  1.00 33.19           O  
ATOM   1314  HG1 THR A  81      -0.209  22.425  23.606  1.00 33.19           H  
ATOM   1315  N   ARG A  82       1.775  18.427  24.012  1.00 34.23           N  
ATOM   1316  H   ARG A  82       0.777  18.567  23.943  1.00 34.23           H  
ATOM   1317  CA  ARG A  82       2.279  17.082  24.357  1.00 34.23           C  
ATOM   1318  HA  ARG A  82       2.962  17.172  25.202  1.00 34.23           H  
ATOM   1319  C   ARG A  82       3.100  16.452  23.227  1.00 34.23           C  
ATOM   1320  CB  ARG A  82       1.105  16.173  24.761  1.00 34.23           C  
ATOM   1321  HB2 ARG A  82       0.349  16.191  23.976  1.00 34.23           H  
ATOM   1322  HB3 ARG A  82       1.470  15.151  24.863  1.00 34.23           H  
ATOM   1323  O   ARG A  82       4.128  15.837  23.495  1.00 34.23           O  
ATOM   1324  CG  ARG A  82       0.470  16.603  26.096  1.00 34.23           C  
ATOM   1325  HG2 ARG A  82       0.150  17.643  26.029  1.00 34.23           H  
ATOM   1326  HG3 ARG A  82       1.209  16.535  26.894  1.00 34.23           H  
ATOM   1327  CD  ARG A  82      -0.759  15.761  26.464  1.00 34.23           C  
ATOM   1328  HD2 ARG A  82      -1.284  16.272  27.270  1.00 34.23           H  
ATOM   1329  HD3 ARG A  82      -1.429  15.724  25.605  1.00 34.23           H  
ATOM   1330  NE  ARG A  82      -0.400  14.395  26.906  1.00 34.23           N  
ATOM   1331  HE  ARG A  82       0.582  14.203  27.044  1.00 34.23           H  
ATOM   1332  NH1 ARG A  82      -2.544  13.603  27.086  1.00 34.23           N  
ATOM   1333 HH11 ARG A  82      -3.196  12.869  27.323  1.00 34.23           H  
ATOM   1334 HH12 ARG A  82      -2.884  14.527  26.863  1.00 34.23           H  
ATOM   1335  NH2 ARG A  82      -0.833  12.262  27.602  1.00 34.23           N  
ATOM   1336 HH21 ARG A  82      -1.498  11.527  27.796  1.00 34.23           H  
ATOM   1337 HH22 ARG A  82       0.156  12.083  27.703  1.00 34.23           H  
ATOM   1338  CZ  ARG A  82      -1.256  13.429  27.195  1.00 34.23           C  
ATOM   1339  N   VAL A  83       2.685  16.633  21.974  1.00 30.34           N  
ATOM   1340  H   VAL A  83       1.808  17.116  21.840  1.00 30.34           H  
ATOM   1341  CA  VAL A  83       3.408  16.186  20.774  1.00 30.34           C  
ATOM   1342  HA  VAL A  83       3.725  15.154  20.922  1.00 30.34           H  
ATOM   1343  C   VAL A  83       4.675  17.009  20.588  1.00 30.34           C  
ATOM   1344  CB  VAL A  83       2.514  16.220  19.517  1.00 30.34           C  
ATOM   1345  HB  VAL A  83       2.045  17.201  19.434  1.00 30.34           H  
ATOM   1346  O   VAL A  83       5.713  16.416  20.355  1.00 30.34           O  
ATOM   1347  CG1 VAL A  83       3.292  15.949  18.223  1.00 30.34           C  
ATOM   1348 HG11 VAL A  83       3.851  15.017  18.305  1.00 30.34           H  
ATOM   1349 HG12 VAL A  83       2.593  15.868  17.391  1.00 30.34           H  
ATOM   1350 HG13 VAL A  83       3.981  16.766  18.011  1.00 30.34           H  
ATOM   1351  CG2 VAL A  83       1.423  15.141  19.604  1.00 30.34           C  
ATOM   1352 HG21 VAL A  83       0.864  15.223  20.536  1.00 30.34           H  
ATOM   1353 HG22 VAL A  83       1.872  14.149  19.551  1.00 30.34           H  
ATOM   1354 HG23 VAL A  83       0.727  15.255  18.772  1.00 30.34           H  
ATOM   1355  N   SER A  84       4.655  18.329  20.788  1.00 32.99           N  
ATOM   1356  H   SER A  84       3.771  18.786  20.964  1.00 32.99           H  
ATOM   1357  CA  SER A  84       5.874  19.155  20.740  1.00 32.99           C  
ATOM   1358  HA  SER A  84       6.360  19.008  19.775  1.00 32.99           H  
ATOM   1359  C   SER A  84       6.878  18.761  21.825  1.00 32.99           C  
ATOM   1360  CB  SER A  84       5.556  20.646  20.877  1.00 32.99           C  
ATOM   1361  HB2 SER A  84       6.489  21.210  20.874  1.00 32.99           H  
ATOM   1362  HB3 SER A  84       5.038  20.828  21.819  1.00 32.99           H  
ATOM   1363  O   SER A  84       8.069  18.682  21.545  1.00 32.99           O  
ATOM   1364  OG  SER A  84       4.755  21.083  19.800  1.00 32.99           O  
ATOM   1365  HG  SER A  84       3.875  20.730  19.949  1.00 32.99           H  
ATOM   1366  N   GLY A  85       6.414  18.442  23.039  1.00 29.78           N  
ATOM   1367  H   GLY A  85       5.435  18.593  23.237  1.00 29.78           H  
ATOM   1368  CA  GLY A  85       7.262  17.908  24.110  1.00 29.78           C  
ATOM   1369  HA2 GLY A  85       8.099  18.583  24.285  1.00 29.78           H  
ATOM   1370  HA3 GLY A  85       6.674  17.840  25.025  1.00 29.78           H  
ATOM   1371  C   GLY A  85       7.820  16.515  23.797  1.00 29.78           C  
ATOM   1372  O   GLY A  85       9.002  16.260  24.008  1.00 29.78           O  
ATOM   1373  N   ALA A  86       7.008  15.624  23.223  1.00 29.56           N  
ATOM   1374  H   ALA A  86       6.033  15.858  23.104  1.00 29.56           H  
ATOM   1375  CA  ALA A  86       7.466  14.309  22.777  1.00 29.56           C  
ATOM   1376  HA  ALA A  86       8.007  13.834  23.596  1.00 29.56           H  
ATOM   1377  C   ALA A  86       8.433  14.403  21.586  1.00 29.56           C  
ATOM   1378  CB  ALA A  86       6.243  13.447  22.445  1.00 29.56           C  
ATOM   1379  HB1 ALA A  86       5.695  13.881  21.609  1.00 29.56           H  
ATOM   1380  HB2 ALA A  86       6.573  12.443  22.175  1.00 29.56           H  
ATOM   1381  HB3 ALA A  86       5.591  13.385  23.316  1.00 29.56           H  
ATOM   1382  O   ALA A  86       9.392  13.641  21.523  1.00 29.56           O  
ATOM   1383  N   VAL A  87       8.200  15.333  20.654  1.00 30.89           N  
ATOM   1384  H   VAL A  87       7.359  15.885  20.748  1.00 30.89           H  
ATOM   1385  CA  VAL A  87       9.066  15.628  19.504  1.00 30.89           C  
ATOM   1386  HA  VAL A  87       9.302  14.696  18.990  1.00 30.89           H  
ATOM   1387  C   VAL A  87      10.386  16.209  19.993  1.00 30.89           C  
ATOM   1388  CB  VAL A  87       8.358  16.562  18.497  1.00 30.89           C  
ATOM   1389  HB  VAL A  87       7.891  17.384  19.038  1.00 30.89           H  
ATOM   1390  O   VAL A  87      11.425  15.747  19.545  1.00 30.89           O  
ATOM   1391  CG1 VAL A  87       9.304  17.163  17.450  1.00 30.89           C  
ATOM   1392 HG11 VAL A  87       9.883  16.376  16.967  1.00 30.89           H  
ATOM   1393 HG12 VAL A  87       9.978  17.873  17.929  1.00 30.89           H  
ATOM   1394 HG13 VAL A  87       8.731  17.704  16.697  1.00 30.89           H  
ATOM   1395  CG2 VAL A  87       7.277  15.800  17.716  1.00 30.89           C  
ATOM   1396 HG21 VAL A  87       7.742  15.086  17.037  1.00 30.89           H  
ATOM   1397 HG22 VAL A  87       6.625  15.246  18.391  1.00 30.89           H  
ATOM   1398 HG23 VAL A  87       6.673  16.501  17.140  1.00 30.89           H  
ATOM   1399  N   ALA A  88      10.380  17.127  20.962  1.00 31.98           N  
ATOM   1400  H   ALA A  88       9.497  17.504  21.278  1.00 31.98           H  
ATOM   1401  CA  ALA A  88      11.598  17.623  21.601  1.00 31.98           C  
ATOM   1402  HA  ALA A  88      12.244  18.050  20.834  1.00 31.98           H  
ATOM   1403  C   ALA A  88      12.385  16.487  22.279  1.00 31.98           C  
ATOM   1404  CB  ALA A  88      11.228  18.739  22.583  1.00 31.98           C  
ATOM   1405  HB1 ALA A  88      10.568  18.355  23.362  1.00 31.98           H  
ATOM   1406  HB2 ALA A  88      12.134  19.125  23.050  1.00 31.98           H  
ATOM   1407  HB3 ALA A  88      10.727  19.549  22.054  1.00 31.98           H  
ATOM   1408  O   ALA A  88      13.572  16.337  22.010  1.00 31.98           O  
ATOM   1409  N   ALA A  89      11.718  15.614  23.042  1.00 30.98           N  
ATOM   1410  H   ALA A  89      10.755  15.814  23.270  1.00 30.98           H  
ATOM   1411  CA  ALA A  89      12.355  14.458  23.679  1.00 30.98           C  
ATOM   1412  HA  ALA A  89      13.210  14.810  24.256  1.00 30.98           H  
ATOM   1413  C   ALA A  89      12.874  13.413  22.667  1.00 30.98           C  
ATOM   1414  CB  ALA A  89      11.340  13.837  24.648  1.00 30.98           C  
ATOM   1415  HB1 ALA A  89      11.010  14.590  25.363  1.00 30.98           H  
ATOM   1416  HB2 ALA A  89      11.815  13.021  25.192  1.00 30.98           H  
ATOM   1417  HB3 ALA A  89      10.480  13.455  24.099  1.00 30.98           H  
ATOM   1418  O   ALA A  89      13.917  12.796  22.874  1.00 30.98           O  
ATOM   1419  N   ALA A  90      12.173  13.204  21.548  1.00 28.75           N  
ATOM   1420  H   ALA A  90      11.285  13.676  21.448  1.00 28.75           H  
ATOM   1421  CA  ALA A  90      12.610  12.318  20.468  1.00 28.75           C  
ATOM   1422  HA  ALA A  90      13.000  11.398  20.905  1.00 28.75           H  
ATOM   1423  C   ALA A  90      13.738  12.933  19.622  1.00 28.75           C  
ATOM   1424  CB  ALA A  90      11.394  11.957  19.612  1.00 28.75           C  
ATOM   1425  HB1 ALA A  90      10.655  11.464  20.244  1.00 28.75           H  
ATOM   1426  HB2 ALA A  90      11.692  11.271  18.819  1.00 28.75           H  
ATOM   1427  HB3 ALA A  90      10.961  12.855  19.173  1.00 28.75           H  
ATOM   1428  O   ALA A  90      14.588  12.207  19.102  1.00 28.75           O  
ATOM   1429  N   ILE A  91      13.774  14.263  19.495  1.00 34.89           N  
ATOM   1430  H   ILE A  91      13.017  14.798  19.895  1.00 34.89           H  
ATOM   1431  CA  ILE A  91      14.892  15.008  18.912  1.00 34.89           C  
ATOM   1432  HA  ILE A  91      15.166  14.540  17.966  1.00 34.89           H  
ATOM   1433  C   ILE A  91      16.112  14.886  19.827  1.00 34.89           C  
ATOM   1434  CB  ILE A  91      14.496  16.476  18.617  1.00 34.89           C  
ATOM   1435  HB  ILE A  91      13.987  16.884  19.490  1.00 34.89           H  
ATOM   1436  O   ILE A  91      17.168  14.512  19.328  1.00 34.89           O  
ATOM   1437  CG1 ILE A  91      13.542  16.537  17.400  1.00 34.89           C  
ATOM   1438 HG12 ILE A  91      14.103  16.332  16.488  1.00 34.89           H  
ATOM   1439 HG13 ILE A  91      12.780  15.762  17.481  1.00 34.89           H  
ATOM   1440  CG2 ILE A  91      15.734  17.350  18.334  1.00 34.89           C  
ATOM   1441 HG21 ILE A  91      16.368  17.403  19.220  1.00 34.89           H  
ATOM   1442 HG22 ILE A  91      15.436  18.373  18.102  1.00 34.89           H  
ATOM   1443 HG23 ILE A  91      16.310  16.940  17.505  1.00 34.89           H  
ATOM   1444  CD1 ILE A  91      12.828  17.888  17.250  1.00 34.89           C  
ATOM   1445 HD11 ILE A  91      12.329  18.150  18.183  1.00 34.89           H  
ATOM   1446 HD12 ILE A  91      12.086  17.814  16.454  1.00 34.89           H  
ATOM   1447 HD13 ILE A  91      13.536  18.672  16.985  1.00 34.89           H  
ATOM   1448  N   GLU A  92      15.972  15.099  21.138  1.00 35.44           N  
ATOM   1449  H   GLU A  92      15.089  15.445  21.483  1.00 35.44           H  
ATOM   1450  CA  GLU A  92      17.050  14.925  22.125  1.00 35.44           C  
ATOM   1451  HA  GLU A  92      17.878  15.588  21.874  1.00 35.44           H  
ATOM   1452  C   GLU A  92      17.615  13.500  22.097  1.00 35.44           C  
ATOM   1453  CB  GLU A  92      16.558  15.294  23.534  1.00 35.44           C  
ATOM   1454  HB2 GLU A  92      15.565  14.870  23.689  1.00 35.44           H  
ATOM   1455  HB3 GLU A  92      17.238  14.863  24.268  1.00 35.44           H  
ATOM   1456  O   GLU A  92      18.813  13.333  21.884  1.00 35.44           O  
ATOM   1457  CG  GLU A  92      16.530  16.817  23.745  1.00 35.44           C  
ATOM   1458  HG2 GLU A  92      15.919  17.272  22.966  1.00 35.44           H  
ATOM   1459  HG3 GLU A  92      17.545  17.197  23.629  1.00 35.44           H  
ATOM   1460  CD  GLU A  92      15.982  17.240  25.119  1.00 35.44           C  
ATOM   1461  OE1 GLU A  92      16.116  18.446  25.431  1.00 35.44           O  
ATOM   1462  OE2 GLU A  92      15.397  16.386  25.825  1.00 35.44           O  
ATOM   1463  N   ARG A  93      16.766  12.464  22.146  1.00 32.85           N  
ATOM   1464  H   ARG A  93      15.800  12.658  22.370  1.00 32.85           H  
ATOM   1465  CA  ARG A  93      17.211  11.062  22.007  1.00 32.85           C  
ATOM   1466  HA  ARG A  93      17.981  10.863  22.752  1.00 32.85           H  
ATOM   1467  C   ARG A  93      17.837  10.754  20.650  1.00 32.85           C  
ATOM   1468  CB  ARG A  93      16.043  10.104  22.234  1.00 32.85           C  
ATOM   1469  HB2 ARG A  93      16.333   9.111  21.893  1.00 32.85           H  
ATOM   1470  HB3 ARG A  93      15.181  10.431  21.653  1.00 32.85           H  
ATOM   1471  O   ARG A  93      18.741   9.930  20.552  1.00 32.85           O  
ATOM   1472  CG  ARG A  93      15.678  10.008  23.715  1.00 32.85           C  
ATOM   1473  HG2 ARG A  93      16.546   9.688  24.291  1.00 32.85           H  
ATOM   1474  HG3 ARG A  93      15.345  10.979  24.081  1.00 32.85           H  
ATOM   1475  CD  ARG A  93      14.557   8.981  23.858  1.00 32.85           C  
ATOM   1476  HD2 ARG A  93      13.753   9.238  23.168  1.00 32.85           H  
ATOM   1477  HD3 ARG A  93      14.951   7.999  23.597  1.00 32.85           H  
ATOM   1478  NE  ARG A  93      14.030   8.969  25.228  1.00 32.85           N  
ATOM   1479  HE  ARG A  93      14.396   9.682  25.844  1.00 32.85           H  
ATOM   1480  NH1 ARG A  93      12.678   7.136  24.986  1.00 32.85           N  
ATOM   1481 HH11 ARG A  93      13.014   7.046  24.037  1.00 32.85           H  
ATOM   1482 HH12 ARG A  93      12.033   6.459  25.368  1.00 32.85           H  
ATOM   1483  NH2 ARG A  93      12.724   8.240  26.933  1.00 32.85           N  
ATOM   1484 HH21 ARG A  93      13.102   8.981  27.506  1.00 32.85           H  
ATOM   1485 HH22 ARG A  93      12.066   7.578  27.320  1.00 32.85           H  
ATOM   1486  CZ  ARG A  93      13.149   8.116  25.708  1.00 32.85           C  
ATOM   1487  N   SER A  94      17.375  11.395  19.576  1.00 29.19           N  
ATOM   1488  H   SER A  94      16.610  12.043  19.696  1.00 29.19           H  
ATOM   1489  CA  SER A  94      17.998  11.225  18.263  1.00 29.19           C  
ATOM   1490  HA  SER A  94      18.173  10.160  18.109  1.00 29.19           H  
ATOM   1491  C   SER A  94      19.350  11.930  18.162  1.00 29.19           C  
ATOM   1492  CB  SER A  94      17.090  11.716  17.144  1.00 29.19           C  
ATOM   1493  HB2 SER A  94      16.115  11.234  17.220  1.00 29.19           H  
ATOM   1494  HB3 SER A  94      16.968  12.797  17.213  1.00 29.19           H  
ATOM   1495  O   SER A  94      20.189  11.463  17.397  1.00 29.19           O  
ATOM   1496  OG  SER A  94      17.704  11.365  15.912  1.00 29.19           O  
ATOM   1497  HG  SER A  94      18.619  11.158  16.118  1.00 29.19           H  
ATOM   1498  N   VAL A  95      19.554  13.032  18.885  1.00 32.15           N  
ATOM   1499  H   VAL A  95      18.798  13.377  19.459  1.00 32.15           H  
ATOM   1500  CA  VAL A  95      20.852  13.705  19.016  1.00 32.15           C  
ATOM   1501  HA  VAL A  95      21.316  13.776  18.032  1.00 32.15           H  
ATOM   1502  C   VAL A  95      21.788  12.865  19.887  1.00 32.15           C  
ATOM   1503  CB  VAL A  95      20.670  15.139  19.558  1.00 32.15           C  
ATOM   1504  HB  VAL A  95      20.053  15.117  20.457  1.00 32.15           H  
ATOM   1505  O   VAL A  95      22.951  12.708  19.530  1.00 32.15           O  
ATOM   1506  CG1 VAL A  95      22.004  15.812  19.906  1.00 32.15           C  
ATOM   1507 HG11 VAL A  95      22.466  15.298  20.749  1.00 32.15           H  
ATOM   1508 HG12 VAL A  95      22.679  15.780  19.051  1.00 32.15           H  
ATOM   1509 HG13 VAL A  95      21.831  16.847  20.202  1.00 32.15           H  
ATOM   1510  CG2 VAL A  95      19.984  16.034  18.513  1.00 32.15           C  
ATOM   1511 HG21 VAL A  95      20.637  16.168  17.651  1.00 32.15           H  
ATOM   1512 HG22 VAL A  95      19.050  15.585  18.175  1.00 32.15           H  
ATOM   1513 HG23 VAL A  95      19.759  17.004  18.956  1.00 32.15           H  
ATOM   1514  N   GLU A  96      21.285  12.239  20.955  1.00 30.38           N  
ATOM   1515  H   GLU A  96      20.353  12.480  21.262  1.00 30.38           H  
ATOM   1516  CA  GLU A  96      22.021  11.247  21.751  1.00 30.38           C  
ATOM   1517  HA  GLU A  96      22.939  11.695  22.132  1.00 30.38           H  
ATOM   1518  C   GLU A  96      22.430  10.028  20.911  1.00 30.38           C  
ATOM   1519  CB  GLU A  96      21.182  10.786  22.951  1.00 30.38           C  
ATOM   1520  HB2 GLU A  96      21.654   9.907  23.389  1.00 30.38           H  
ATOM   1521  HB3 GLU A  96      20.192  10.500  22.595  1.00 30.38           H  
ATOM   1522  O   GLU A  96      23.576   9.600  20.988  1.00 30.38           O  
ATOM   1523  CG  GLU A  96      21.057  11.854  24.048  1.00 30.38           C  
ATOM   1524  HG2 GLU A  96      22.053  12.056  24.442  1.00 30.38           H  
ATOM   1525  HG3 GLU A  96      20.682  12.780  23.613  1.00 30.38           H  
ATOM   1526  CD  GLU A  96      20.126  11.425  25.197  1.00 30.38           C  
ATOM   1527  OE1 GLU A  96      20.150  12.118  26.236  1.00 30.38           O  
ATOM   1528  OE2 GLU A  96      19.384  10.424  25.035  1.00 30.38           O  
ATOM   1529  N   PHE A  97      21.553   9.513  20.043  1.00 28.71           N  
ATOM   1530  H   PHE A  97      20.597   9.835  20.097  1.00 28.71           H  
ATOM   1531  CA  PHE A  97      21.876   8.412  19.127  1.00 28.71           C  
ATOM   1532  HA  PHE A  97      22.320   7.605  19.710  1.00 28.71           H  
ATOM   1533  C   PHE A  97      22.898   8.810  18.047  1.00 28.71           C  
ATOM   1534  CB  PHE A  97      20.583   7.888  18.490  1.00 28.71           C  
ATOM   1535  HB2 PHE A  97      19.850   7.715  19.277  1.00 28.71           H  
ATOM   1536  HB3 PHE A  97      20.176   8.648  17.823  1.00 28.71           H  
ATOM   1537  O   PHE A  97      23.787   8.023  17.716  1.00 28.71           O  
ATOM   1538  CG  PHE A  97      20.767   6.593  17.722  1.00 28.71           C  
ATOM   1539  CD1 PHE A  97      21.068   6.611  16.346  1.00 28.71           C  
ATOM   1540  HD1 PHE A  97      21.183   7.553  15.829  1.00 28.71           H  
ATOM   1541  CD2 PHE A  97      20.665   5.362  18.397  1.00 28.71           C  
ATOM   1542  HD2 PHE A  97      20.451   5.344  19.455  1.00 28.71           H  
ATOM   1543  CE1 PHE A  97      21.259   5.404  15.650  1.00 28.71           C  
ATOM   1544  HE1 PHE A  97      21.522   5.420  14.603  1.00 28.71           H  
ATOM   1545  CE2 PHE A  97      20.853   4.155  17.700  1.00 28.71           C  
ATOM   1546  HE2 PHE A  97      20.783   3.214  18.226  1.00 28.71           H  
ATOM   1547  CZ  PHE A  97      21.149   4.176  16.326  1.00 28.71           C  
ATOM   1548  HZ  PHE A  97      21.313   3.251  15.793  1.00 28.71           H  
ATOM   1549  N   ASP A  98      22.810  10.034  17.513  1.00 31.55           N  
ATOM   1550  H   ASP A  98      22.033  10.621  17.780  1.00 31.55           H  
ATOM   1551  CA  ASP A  98      23.812  10.585  16.589  1.00 31.55           C  
ATOM   1552  HA  ASP A  98      23.982   9.872  15.782  1.00 31.55           H  
ATOM   1553  C   ASP A  98      25.164  10.795  17.291  1.00 31.55           C  
ATOM   1554  CB  ASP A  98      23.326  11.921  15.983  1.00 31.55           C  
ATOM   1555  HB2 ASP A  98      24.201  12.540  15.782  1.00 31.55           H  
ATOM   1556  HB3 ASP A  98      22.722  12.458  16.714  1.00 31.55           H  
ATOM   1557  O   ASP A  98      26.208  10.589  16.675  1.00 31.55           O  
ATOM   1558  CG  ASP A  98      22.554  11.816  14.656  1.00 31.55           C  
ATOM   1559  OD1 ASP A  98      22.356  10.700  14.127  1.00 31.55           O  
ATOM   1560  OD2 ASP A  98      22.211  12.893  14.111  1.00 31.55           O  
ATOM   1561  N   ASN A  99      25.169  11.177  18.571  1.00 33.74           N  
ATOM   1562  H   ASN A  99      24.285  11.382  19.013  1.00 33.74           H  
ATOM   1563  CA  ASN A  99      26.387  11.320  19.370  1.00 33.74           C  
ATOM   1564  HA  ASN A  99      27.146  11.824  18.772  1.00 33.74           H  
ATOM   1565  C   ASN A  99      26.983   9.956  19.740  1.00 33.74           C  
ATOM   1566  CB  ASN A  99      26.098  12.195  20.597  1.00 33.74           C  
ATOM   1567  HB2 ASN A  99      26.943  12.135  21.283  1.00 33.74           H  
ATOM   1568  HB3 ASN A  99      25.218  11.816  21.117  1.00 33.74           H  
ATOM   1569  O   ASN A  99      28.180   9.770  19.557  1.00 33.74           O  
ATOM   1570  CG  ASN A  99      25.890  13.662  20.253  1.00 33.74           C  
ATOM   1571  ND2 ASN A  99      25.343  14.416  21.178  1.00 33.74           N  
ATOM   1572 HD21 ASN A  99      25.187  15.390  20.960  1.00 33.74           H  
ATOM   1573 HD22 ASN A  99      25.056  14.001  22.053  1.00 33.74           H  
ATOM   1574  OD1 ASN A  99      26.236  14.160  19.182  1.00 33.74           O  
ATOM   1575  N   PHE A 100      26.158   8.978  20.119  1.00 28.26           N  
ATOM   1576  H   PHE A 100      25.194   9.215  20.307  1.00 28.26           H  
ATOM   1577  CA  PHE A 100      26.570   7.594  20.363  1.00 28.26           C  
ATOM   1578  HA  PHE A 100      27.360   7.589  21.114  1.00 28.26           H  
ATOM   1579  C   PHE A 100      27.120   6.930  19.092  1.00 28.26           C  
ATOM   1580  CB  PHE A 100      25.366   6.813  20.909  1.00 28.26           C  
ATOM   1581  HB2 PHE A 100      24.585   6.775  20.150  1.00 28.26           H  
ATOM   1582  HB3 PHE A 100      24.962   7.351  21.767  1.00 28.26           H  
ATOM   1583  O   PHE A 100      28.131   6.239  19.139  1.00 28.26           O  
ATOM   1584  CG  PHE A 100      25.698   5.403  21.353  1.00 28.26           C  
ATOM   1585  CD1 PHE A 100      25.512   4.312  20.482  1.00 28.26           C  
ATOM   1586  HD1 PHE A 100      25.131   4.476  19.485  1.00 28.26           H  
ATOM   1587  CD2 PHE A 100      26.213   5.185  22.644  1.00 28.26           C  
ATOM   1588  HD2 PHE A 100      26.379   6.021  23.307  1.00 28.26           H  
ATOM   1589  CE1 PHE A 100      25.837   3.009  20.903  1.00 28.26           C  
ATOM   1590  HE1 PHE A 100      25.706   2.176  20.229  1.00 28.26           H  
ATOM   1591  CE2 PHE A 100      26.532   3.883  23.067  1.00 28.26           C  
ATOM   1592  HE2 PHE A 100      26.939   3.726  24.055  1.00 28.26           H  
ATOM   1593  CZ  PHE A 100      26.345   2.795  22.197  1.00 28.26           C  
ATOM   1594  HZ  PHE A 100      26.604   1.797  22.520  1.00 28.26           H  
ATOM   1595  N   SER A 101      26.512   7.184  17.928  1.00 28.95           N  
ATOM   1596  H   SER A 101      25.652   7.715  17.950  1.00 28.95           H  
ATOM   1597  CA  SER A 101      27.010   6.691  16.634  1.00 28.95           C  
ATOM   1598  HA  SER A 101      27.201   5.621  16.714  1.00 28.95           H  
ATOM   1599  C   SER A 101      28.325   7.362  16.223  1.00 28.95           C  
ATOM   1600  CB  SER A 101      25.971   6.903  15.529  1.00 28.95           C  
ATOM   1601  HB2 SER A 101      25.727   7.962  15.448  1.00 28.95           H  
ATOM   1602  HB3 SER A 101      26.390   6.565  14.581  1.00 28.95           H  
ATOM   1603  O   SER A 101      29.178   6.714  15.621  1.00 28.95           O  
ATOM   1604  OG  SER A 101      24.797   6.164  15.793  1.00 28.95           O  
ATOM   1605  HG  SER A 101      24.322   6.613  16.496  1.00 28.95           H  
ATOM   1606  N   LYS A 102      28.522   8.645  16.561  1.00 35.54           N  
ATOM   1607  H   LYS A 102      27.779   9.127  17.047  1.00 35.54           H  
ATOM   1608  CA  LYS A 102      29.799   9.351  16.358  1.00 35.54           C  
ATOM   1609  HA  LYS A 102      30.176   9.136  15.359  1.00 35.54           H  
ATOM   1610  C   LYS A 102      30.884   8.872  17.322  1.00 35.54           C  
ATOM   1611  CB  LYS A 102      29.605  10.863  16.508  1.00 35.54           C  
ATOM   1612  HB2 LYS A 102      30.581  11.335  16.620  1.00 35.54           H  
ATOM   1613  HB3 LYS A 102      29.041  11.048  17.422  1.00 35.54           H  
ATOM   1614  O   LYS A 102      32.012   8.705  16.880  1.00 35.54           O  
ATOM   1615  CG  LYS A 102      28.901  11.507  15.306  1.00 35.54           C  
ATOM   1616  HG2 LYS A 102      29.582  11.542  14.455  1.00 35.54           H  
ATOM   1617  HG3 LYS A 102      28.023  10.927  15.023  1.00 35.54           H  
ATOM   1618  CD  LYS A 102      28.489  12.925  15.707  1.00 35.54           C  
ATOM   1619  HD2 LYS A 102      29.380  13.537  15.849  1.00 35.54           H  
ATOM   1620  HD3 LYS A 102      27.953  12.868  16.654  1.00 35.54           H  
ATOM   1621  CE  LYS A 102      27.564  13.565  14.676  1.00 35.54           C  
ATOM   1622  HE2 LYS A 102      28.125  13.779  13.767  1.00 35.54           H  
ATOM   1623  HE3 LYS A 102      26.776  12.847  14.448  1.00 35.54           H  
ATOM   1624  NZ  LYS A 102      26.969  14.791  15.258  1.00 35.54           N  
ATOM   1625  HZ1 LYS A 102      27.680  15.473  15.481  1.00 35.54           H  
ATOM   1626  HZ2 LYS A 102      26.522  14.547  16.130  1.00 35.54           H  
ATOM   1627  HZ3 LYS A 102      26.260  15.186  14.657  1.00 35.54           H  
ATOM   1628  N   GLU A 103      30.559   8.613  18.588  1.00 32.86           N  
ATOM   1629  H   GLU A 103      29.630   8.847  18.909  1.00 32.86           H  
ATOM   1630  CA  GLU A 103      31.480   8.020  19.570  1.00 32.86           C  
ATOM   1631  HA  GLU A 103      32.412   8.584  19.585  1.00 32.86           H  
ATOM   1632  C   GLU A 103      31.847   6.581  19.205  1.00 32.86           C  
ATOM   1633  CB  GLU A 103      30.865   8.044  20.979  1.00 32.86           C  
ATOM   1634  HB2 GLU A 103      31.183   7.153  21.521  1.00 32.86           H  
ATOM   1635  HB3 GLU A 103      29.778   8.020  20.906  1.00 32.86           H  
ATOM   1636  O   GLU A 103      33.018   6.222  19.241  1.00 32.86           O  
ATOM   1637  CG  GLU A 103      31.328   9.261  21.788  1.00 32.86           C  
ATOM   1638  HG2 GLU A 103      32.417   9.256  21.826  1.00 32.86           H  
ATOM   1639  HG3 GLU A 103      31.012  10.168  21.273  1.00 32.86           H  
ATOM   1640  CD  GLU A 103      30.763   9.261  23.217  1.00 32.86           C  
ATOM   1641  OE1 GLU A 103      31.463   9.788  24.110  1.00 32.86           O  
ATOM   1642  OE2 GLU A 103      29.631   8.757  23.403  1.00 32.86           O  
ATOM   1643  N   ALA A 104      30.881   5.762  18.781  1.00 29.51           N  
ATOM   1644  H   ALA A 104      29.922   6.074  18.842  1.00 29.51           H  
ATOM   1645  CA  ALA A 104      31.139   4.410  18.296  1.00 29.51           C  
ATOM   1646  HA  ALA A 104      31.686   3.865  19.065  1.00 29.51           H  
ATOM   1647  C   ALA A 104      32.015   4.420  17.031  1.00 29.51           C  
ATOM   1648  CB  ALA A 104      29.799   3.702  18.066  1.00 29.51           C  
ATOM   1649  HB1 ALA A 104      29.223   4.231  17.306  1.00 29.51           H  
ATOM   1650  HB2 ALA A 104      29.230   3.677  18.995  1.00 29.51           H  
ATOM   1651  HB3 ALA A 104      29.980   2.680  17.732  1.00 29.51           H  
ATOM   1652  O   ALA A 104      32.937   3.617  16.926  1.00 29.51           O  
ATOM   1653  N   ALA A 105      31.787   5.357  16.103  1.00 30.66           N  
ATOM   1654  H   ALA A 105      30.989   5.966  16.215  1.00 30.66           H  
ATOM   1655  CA  ALA A 105      32.632   5.536  14.922  1.00 30.66           C  
ATOM   1656  HA  ALA A 105      32.754   4.568  14.437  1.00 30.66           H  
ATOM   1657  C   ALA A 105      34.044   6.042  15.272  1.00 30.66           C  
ATOM   1658  CB  ALA A 105      31.919   6.474  13.941  1.00 30.66           C  
ATOM   1659  HB1 ALA A 105      32.527   6.583  13.042  1.00 30.66           H  
ATOM   1660  HB2 ALA A 105      30.951   6.054  13.668  1.00 30.66           H  
ATOM   1661  HB3 ALA A 105      31.777   7.453  14.398  1.00 30.66           H  
ATOM   1662  O   ALA A 105      35.012   5.546  14.703  1.00 30.66           O  
ATOM   1663  N   ALA A 106      34.179   6.961  16.233  1.00 34.68           N  
ATOM   1664  H   ALA A 106      33.347   7.365  16.640  1.00 34.68           H  
ATOM   1665  CA  ALA A 106      35.472   7.450  16.719  1.00 34.68           C  
ATOM   1666  HA  ALA A 106      36.075   7.761  15.867  1.00 34.68           H  
ATOM   1667  C   ALA A 106      36.262   6.363  17.471  1.00 34.68           C  
ATOM   1668  CB  ALA A 106      35.222   8.675  17.608  1.00 34.68           C  
ATOM   1669  HB1 ALA A 106      34.704   9.447  17.038  1.00 34.68           H  
ATOM   1670  HB2 ALA A 106      36.178   9.071  17.952  1.00 34.68           H  
ATOM   1671  HB3 ALA A 106      34.622   8.396  18.474  1.00 34.68           H  
ATOM   1672  O   ALA A 106      37.475   6.260  17.318  1.00 34.68           O  
ATOM   1673  N   ASN A 107      35.578   5.498  18.226  1.00 33.74           N  
ATOM   1674  H   ASN A 107      34.599   5.682  18.389  1.00 33.74           H  
ATOM   1675  CA  ASN A 107      36.194   4.360  18.911  1.00 33.74           C  
ATOM   1676  HA  ASN A 107      37.103   4.700  19.407  1.00 33.74           H  
ATOM   1677  C   ASN A 107      36.631   3.250  17.938  1.00 33.74           C  
ATOM   1678  CB  ASN A 107      35.217   3.841  19.981  1.00 33.74           C  
ATOM   1679  HB2 ASN A 107      34.235   3.688  19.535  1.00 33.74           H  
ATOM   1680  HB3 ASN A 107      35.578   2.882  20.355  1.00 33.74           H  
ATOM   1681  O   ASN A 107      37.601   2.552  18.217  1.00 33.74           O  
ATOM   1682  CG  ASN A 107      35.100   4.773  21.178  1.00 33.74           C  
ATOM   1683  ND2 ASN A 107      34.009   4.715  21.904  1.00 33.74           N  
ATOM   1684 HD21 ASN A 107      33.220   4.164  21.594  1.00 33.74           H  
ATOM   1685 HD22 ASN A 107      33.943   5.402  22.641  1.00 33.74           H  
ATOM   1686  OD1 ASN A 107      35.990   5.539  21.504  1.00 33.74           O  
ATOM   1687  N   ILE A 108      35.964   3.110  16.785  1.00 33.58           N  
ATOM   1688  H   ILE A 108      35.138   3.674  16.644  1.00 33.58           H  
ATOM   1689  CA  ILE A 108      36.404   2.234  15.685  1.00 33.58           C  
ATOM   1690  HA  ILE A 108      36.760   1.295  16.108  1.00 33.58           H  
ATOM   1691  C   ILE A 108      37.603   2.851  14.940  1.00 33.58           C  
ATOM   1692  CB  ILE A 108      35.209   1.908  14.754  1.00 33.58           C  
ATOM   1693  HB  ILE A 108      34.727   2.844  14.473  1.00 33.58           H  
ATOM   1694  O   ILE A 108      38.526   2.124  14.589  1.00 33.58           O  
ATOM   1695  CG1 ILE A 108      34.182   1.014  15.490  1.00 33.58           C  
ATOM   1696 HG12 ILE A 108      34.581   0.004  15.581  1.00 33.58           H  
ATOM   1697 HG13 ILE A 108      34.025   1.384  16.504  1.00 33.58           H  
ATOM   1698  CG2 ILE A 108      35.665   1.196  13.465  1.00 33.58           C  
ATOM   1699 HG21 ILE A 108      36.214   0.287  13.713  1.00 33.58           H  
ATOM   1700 HG22 ILE A 108      34.811   0.944  12.836  1.00 33.58           H  
ATOM   1701 HG23 ILE A 108      36.317   1.848  12.884  1.00 33.58           H  
ATOM   1702  CD1 ILE A 108      32.810   0.949  14.803  1.00 33.58           C  
ATOM   1703 HD11 ILE A 108      32.883   0.438  13.843  1.00 33.58           H  
ATOM   1704 HD12 ILE A 108      32.422   1.956  14.653  1.00 33.58           H  
ATOM   1705 HD13 ILE A 108      32.118   0.396  15.438  1.00 33.58           H  
ATOM   1706  N   GLU A 109      37.641   4.177  14.761  1.00 33.26           N  
ATOM   1707  H   GLU A 109      36.830   4.723  15.013  1.00 33.26           H  
ATOM   1708  CA  GLU A 109      38.798   4.901  14.196  1.00 33.26           C  
ATOM   1709  HA  GLU A 109      39.077   4.423  13.258  1.00 33.26           H  
ATOM   1710  C   GLU A 109      40.039   4.804  15.107  1.00 33.26           C  
ATOM   1711  CB  GLU A 109      38.413   6.376  13.904  1.00 33.26           C  
ATOM   1712  HB2 GLU A 109      39.037   7.041  14.500  1.00 33.26           H  
ATOM   1713  HB3 GLU A 109      37.379   6.546  14.204  1.00 33.26           H  
ATOM   1714  O   GLU A 109      41.149   4.636  14.611  1.00 33.26           O  
ATOM   1715  CG  GLU A 109      38.554   6.762  12.415  1.00 33.26           C  
ATOM   1716  HG2 GLU A 109      38.022   6.020  11.820  1.00 33.26           H  
ATOM   1717  HG3 GLU A 109      39.608   6.711  12.142  1.00 33.26           H  
ATOM   1718  CD  GLU A 109      38.001   8.163  12.053  1.00 33.26           C  
ATOM   1719  OE1 GLU A 109      37.923   8.480  10.835  1.00 33.26           O  
ATOM   1720  OE2 GLU A 109      37.591   8.923  12.960  1.00 33.26           O  
ATOM   1721  N   MET A 110      39.865   4.816  16.436  1.00 36.50           N  
ATOM   1722  H   MET A 110      38.947   5.041  16.792  1.00 36.50           H  
ATOM   1723  CA  MET A 110      40.962   4.589  17.392  1.00 36.50           C  
ATOM   1724  HA  MET A 110      41.839   5.136  17.045  1.00 36.50           H  
ATOM   1725  C   MET A 110      41.404   3.121  17.500  1.00 36.50           C  
ATOM   1726  CB  MET A 110      40.591   5.119  18.785  1.00 36.50           C  
ATOM   1727  HB2 MET A 110      41.347   4.775  19.491  1.00 36.50           H  
ATOM   1728  HB3 MET A 110      39.626   4.715  19.094  1.00 36.50           H  
ATOM   1729  O   MET A 110      42.519   2.860  17.945  1.00 36.50           O  
ATOM   1730  CG  MET A 110      40.564   6.650  18.847  1.00 36.50           C  
ATOM   1731  HG2 MET A 110      39.617   7.011  18.447  1.00 36.50           H  
ATOM   1732  HG3 MET A 110      41.363   7.035  18.214  1.00 36.50           H  
ATOM   1733  SD  MET A 110      40.818   7.341  20.510  1.00 36.50           S  
ATOM   1734  CE  MET A 110      39.397   6.638  21.390  1.00 36.50           C  
ATOM   1735  HE1 MET A 110      39.479   5.551  21.422  1.00 36.50           H  
ATOM   1736  HE2 MET A 110      39.371   7.024  22.409  1.00 36.50           H  
ATOM   1737  HE3 MET A 110      38.473   6.911  20.879  1.00 36.50           H  
ATOM   1738  N   ALA A 111      40.559   2.164  17.102  1.00 32.81           N  
ATOM   1739  H   ALA A 111      39.649   2.440  16.764  1.00 32.81           H  
ATOM   1740  CA  ALA A 111      40.880   0.734  17.106  1.00 32.81           C  
ATOM   1741  HA  ALA A 111      41.622   0.543  17.882  1.00 32.81           H  
ATOM   1742  C   ALA A 111      41.499   0.236  15.783  1.00 32.81           C  
ATOM   1743  CB  ALA A 111      39.608  -0.041  17.477  1.00 32.81           C  
ATOM   1744  HB1 ALA A 111      39.837  -1.105  17.545  1.00 32.81           H  
ATOM   1745  HB2 ALA A 111      38.847   0.113  16.712  1.00 32.81           H  
ATOM   1746  HB3 ALA A 111      39.232   0.305  18.439  1.00 32.81           H  
ATOM   1747  O   ALA A 111      41.867  -0.932  15.693  1.00 32.81           O  
ATOM   1748  N   GLY A 112      41.594   1.100  14.765  1.00 32.89           N  
ATOM   1749  H   GLY A 112      41.263   2.042  14.919  1.00 32.89           H  
ATOM   1750  CA  GLY A 112      42.024   0.763  13.405  1.00 32.89           C  
ATOM   1751  HA2 GLY A 112      42.247  -0.302  13.339  1.00 32.89           H  
ATOM   1752  HA3 GLY A 112      41.209   0.981  12.715  1.00 32.89           H  
ATOM   1753  C   GLY A 112      43.265   1.517  12.927  1.00 32.89           C  
ATOM   1754  O   GLY A 112      43.342   1.853  11.748  1.00 32.89           O  
ATOM   1755  N   VAL A 113      44.218   1.805  13.817  1.00 35.46           N  
ATOM   1756  H   VAL A 113      44.093   1.488  14.768  1.00 35.46           H  
ATOM   1757  CA  VAL A 113      45.580   2.183  13.411  1.00 35.46           C  
ATOM   1758  HA  VAL A 113      45.561   2.605  12.406  1.00 35.46           H  
ATOM   1759  C   VAL A 113      46.405   0.906  13.369  1.00 35.46           C  
ATOM   1760  CB  VAL A 113      46.214   3.243  14.334  1.00 35.46           C  
ATOM   1761  HB  VAL A 113      46.332   2.840  15.339  1.00 35.46           H  
ATOM   1762  O   VAL A 113      46.841   0.436  14.412  1.00 35.46           O  
ATOM   1763  CG1 VAL A 113      47.587   3.682  13.802  1.00 35.46           C  
ATOM   1764 HG11 VAL A 113      48.267   2.830  13.788  1.00 35.46           H  
ATOM   1765 HG12 VAL A 113      47.497   4.077  12.790  1.00 35.46           H  
ATOM   1766 HG13 VAL A 113      48.015   4.442  14.455  1.00 35.46           H  
ATOM   1767  CG2 VAL A 113      45.333   4.497  14.427  1.00 35.46           C  
ATOM   1768 HG21 VAL A 113      44.373   4.246  14.880  1.00 35.46           H  
ATOM   1769 HG22 VAL A 113      45.160   4.906  13.432  1.00 35.46           H  
ATOM   1770 HG23 VAL A 113      45.822   5.245  15.051  1.00 35.46           H  
ATOM   1771  N   ASP A 114      46.461   0.305  12.182  1.00 33.98           N  
ATOM   1772  H   ASP A 114      45.799   0.644  11.499  1.00 33.98           H  
ATOM   1773  CA  ASP A 114      47.585  -0.453  11.610  1.00 33.98           C  
ATOM   1774  HA  ASP A 114      48.308   0.251  11.196  1.00 33.98           H  
ATOM   1775  C   ASP A 114      47.040  -1.272  10.431  1.00 33.98           C  
ATOM   1776  CB  ASP A 114      48.336  -1.357  12.616  1.00 33.98           C  
ATOM   1777  HB2 ASP A 114      48.892  -2.109  12.056  1.00 33.98           H  
ATOM   1778  HB3 ASP A 114      47.621  -1.879  13.251  1.00 33.98           H  
ATOM   1779  O   ASP A 114      46.767  -2.456  10.559  1.00 33.98           O  
ATOM   1780  CG  ASP A 114      49.368  -0.609  13.479  1.00 33.98           C  
ATOM   1781  OD1 ASP A 114      49.726   0.543  13.129  1.00 33.98           O  
ATOM   1782  OD2 ASP A 114      49.855  -1.226  14.458  1.00 33.98           O  
ATOM   1783  N   ASP A 115      46.800  -0.607   9.298  1.00 30.34           N  
ATOM   1784  H   ASP A 115      46.947   0.392   9.315  1.00 30.34           H  
ATOM   1785  CA  ASP A 115      46.770  -1.237   7.969  1.00 30.34           C  
ATOM   1786  HA  ASP A 115      47.666  -1.848   7.868  1.00 30.34           H  
ATOM   1787  C   ASP A 115      46.900  -0.120   6.914  1.00 30.34           C  
ATOM   1788  CB  ASP A 115      45.544  -2.160   7.754  1.00 30.34           C  
ATOM   1789  HB2 ASP A 115      44.707  -1.801   8.353  1.00 30.34           H  
ATOM   1790  HB3 ASP A 115      45.241  -2.108   6.709  1.00 30.34           H  
ATOM   1791  O   ASP A 115      45.966   0.267   6.204  1.00 30.34           O  
ATOM   1792  CG  ASP A 115      45.801  -3.655   8.050  1.00 30.34           C  
ATOM   1793  OD1 ASP A 115      46.972  -4.098   7.982  1.00 30.34           O  
ATOM   1794  OD2 ASP A 115      44.789  -4.386   8.197  1.00 30.34           O  
ATOM   1795  N   GLU A 116      48.101   0.460   6.849  1.00 35.28           N  
ATOM   1796  H   GLU A 116      48.817   0.115   7.472  1.00 35.28           H  
ATOM   1797  CA  GLU A 116      48.553   1.291   5.732  1.00 35.28           C  
ATOM   1798  HA  GLU A 116      47.792   2.035   5.497  1.00 35.28           H  
ATOM   1799  C   GLU A 116      48.764   0.421   4.482  1.00 35.28           C  
ATOM   1800  CB  GLU A 116      49.875   2.023   6.069  1.00 35.28           C  
ATOM   1801  HB2 GLU A 116      50.279   2.419   5.138  1.00 35.28           H  
ATOM   1802  HB3 GLU A 116      50.588   1.305   6.474  1.00 35.28           H  
ATOM   1803  O   GLU A 116      49.897   0.182   4.094  1.00 35.28           O  
ATOM   1804  CG  GLU A 116      49.770   3.220   7.017  1.00 35.28           C  
ATOM   1805  HG2 GLU A 116      49.526   2.864   8.018  1.00 35.28           H  
ATOM   1806  HG3 GLU A 116      48.957   3.859   6.675  1.00 35.28           H  
ATOM   1807  CD  GLU A 116      51.083   4.033   7.053  1.00 35.28           C  
ATOM   1808  OE1 GLU A 116      50.987   5.269   7.240  1.00 35.28           O  
ATOM   1809  OE2 GLU A 116      52.173   3.446   6.863  1.00 35.28           O  
ATOM   1810  N   GLU A 117      47.705  -0.074   3.830  1.00 35.01           N  
ATOM   1811  H   GLU A 117      46.814  -0.055   4.305  1.00 35.01           H  
ATOM   1812  CA  GLU A 117      47.826  -0.628   2.466  1.00 35.01           C  
ATOM   1813  HA  GLU A 117      48.338   0.143   1.890  1.00 35.01           H  
ATOM   1814  C   GLU A 117      46.474  -0.817   1.741  1.00 35.01           C  
ATOM   1815  CB  GLU A 117      48.749  -1.883   2.421  1.00 35.01           C  
ATOM   1816  HB2 GLU A 117      49.080  -2.150   3.424  1.00 35.01           H  
ATOM   1817  HB3 GLU A 117      48.223  -2.754   2.030  1.00 35.01           H  
ATOM   1818  O   GLU A 117      46.175  -1.859   1.165  1.00 35.01           O  
ATOM   1819  CG  GLU A 117      49.986  -1.603   1.537  1.00 35.01           C  
ATOM   1820  HG2 GLU A 117      50.486  -0.690   1.860  1.00 35.01           H  
ATOM   1821  HG3 GLU A 117      49.634  -1.420   0.521  1.00 35.01           H  
ATOM   1822  CD  GLU A 117      51.009  -2.749   1.494  1.00 35.01           C  
ATOM   1823  OE1 GLU A 117      52.206  -2.453   1.262  1.00 35.01           O  
ATOM   1824  OE2 GLU A 117      50.584  -3.926   1.549  1.00 35.01           O  
ATOM   1825  N   ALA A 118      45.612   0.205   1.706  1.00 30.46           N  
ATOM   1826  H   ALA A 118      45.797   1.020   2.274  1.00 30.46           H  
ATOM   1827  CA  ALA A 118      44.494   0.217   0.753  1.00 30.46           C  
ATOM   1828  HA  ALA A 118      44.814  -0.317  -0.142  1.00 30.46           H  
ATOM   1829  C   ALA A 118      44.115   1.640   0.324  1.00 30.46           C  
ATOM   1830  CB  ALA A 118      43.300  -0.561   1.321  1.00 30.46           C  
ATOM   1831  HB1 ALA A 118      42.484  -0.570   0.599  1.00 30.46           H  
ATOM   1832  HB2 ALA A 118      43.593  -1.588   1.539  1.00 30.46           H  
ATOM   1833  HB3 ALA A 118      42.961  -0.091   2.244  1.00 30.46           H  
ATOM   1834  O   ALA A 118      43.621   2.450   1.105  1.00 30.46           O  
ATOM   1835  N   GLY A 119      44.350   1.931  -0.957  1.00 28.86           N  
ATOM   1836  H   GLY A 119      44.774   1.201  -1.512  1.00 28.86           H  
ATOM   1837  CA  GLY A 119      44.146   3.228  -1.597  1.00 28.86           C  
ATOM   1838  HA2 GLY A 119      44.224   3.106  -2.677  1.00 28.86           H  
ATOM   1839  HA3 GLY A 119      44.950   3.892  -1.279  1.00 28.86           H  
ATOM   1840  C   GLY A 119      42.798   3.891  -1.296  1.00 28.86           C  
ATOM   1841  O   GLY A 119      41.718   3.339  -1.523  1.00 28.86           O  
ATOM   1842  N   GLY A 120      42.887   5.135  -0.827  1.00 30.53           N  
ATOM   1843  H   GLY A 120      43.813   5.483  -0.621  1.00 30.53           H  
ATOM   1844  CA  GLY A 120      41.762   6.005  -0.523  1.00 30.53           C  
ATOM   1845  HA2 GLY A 120      41.144   5.519   0.232  1.00 30.53           H  
ATOM   1846  HA3 GLY A 120      42.139   6.936  -0.100  1.00 30.53           H  
ATOM   1847  C   GLY A 120      40.911   6.348  -1.747  1.00 30.53           C  
ATOM   1848  O   GLY A 120      41.359   7.004  -2.680  1.00 30.53           O  
ATOM   1849  N   SER A 121      39.641   5.942  -1.704  1.00 29.85           N  
ATOM   1850  H   SER A 121      39.430   5.278  -0.973  1.00 29.85           H  
ATOM   1851  CA  SER A 121      38.518   6.613  -2.393  1.00 29.85           C  
ATOM   1852  HA  SER A 121      38.601   7.683  -2.202  1.00 29.85           H  
ATOM   1853  C   SER A 121      37.135   6.175  -1.868  1.00 29.85           C  
ATOM   1854  CB  SER A 121      38.571   6.425  -3.917  1.00 29.85           C  
ATOM   1855  HB2 SER A 121      39.498   6.837  -4.318  1.00 29.85           H  
ATOM   1856  HB3 SER A 121      37.739   6.967  -4.367  1.00 29.85           H  
ATOM   1857  O   SER A 121      36.152   6.881  -2.074  1.00 29.85           O  
ATOM   1858  OG  SER A 121      38.470   5.063  -4.266  1.00 29.85           O  
ATOM   1859  HG  SER A 121      39.336   4.667  -4.149  1.00 29.85           H  
ATOM   1860  N   GLY A 122      37.037   5.064  -1.122  1.00 27.03           N  
ATOM   1861  H   GLY A 122      37.849   4.465  -1.066  1.00 27.03           H  
ATOM   1862  CA  GLY A 122      35.756   4.507  -0.648  1.00 27.03           C  
ATOM   1863  HA2 GLY A 122      35.910   3.454  -0.415  1.00 27.03           H  
ATOM   1864  HA3 GLY A 122      35.027   4.562  -1.457  1.00 27.03           H  
ATOM   1865  C   GLY A 122      35.129   5.164   0.595  1.00 27.03           C  
ATOM   1866  O   GLY A 122      33.917   5.077   0.794  1.00 27.03           O  
ATOM   1867  N   LEU A 123      35.909   5.854   1.432  1.00 27.79           N  
ATOM   1868  H   LEU A 123      36.900   5.879   1.238  1.00 27.79           H  
ATOM   1869  CA  LEU A 123      35.441   6.363   2.736  1.00 27.79           C  
ATOM   1870  HA  LEU A 123      34.787   5.613   3.179  1.00 27.79           H  
ATOM   1871  C   LEU A 123      34.583   7.638   2.644  1.00 27.79           C  
ATOM   1872  CB  LEU A 123      36.668   6.539   3.656  1.00 27.79           C  
ATOM   1873  HB2 LEU A 123      37.568   6.638   3.049  1.00 27.79           H  
ATOM   1874  HB3 LEU A 123      36.576   7.463   4.226  1.00 27.79           H  
ATOM   1875  O   LEU A 123      33.661   7.830   3.440  1.00 27.79           O  
ATOM   1876  CG  LEU A 123      36.830   5.358   4.637  1.00 27.79           C  
ATOM   1877  HG  LEU A 123      36.378   4.462   4.212  1.00 27.79           H  
ATOM   1878  CD1 LEU A 123      38.301   5.052   4.894  1.00 27.79           C  
ATOM   1879 HD11 LEU A 123      38.388   4.227   5.602  1.00 27.79           H  
ATOM   1880 HD12 LEU A 123      38.797   4.758   3.969  1.00 27.79           H  
ATOM   1881 HD13 LEU A 123      38.806   5.921   5.317  1.00 27.79           H  
ATOM   1882  CD2 LEU A 123      36.146   5.682   5.967  1.00 27.79           C  
ATOM   1883 HD21 LEU A 123      36.641   6.524   6.451  1.00 27.79           H  
ATOM   1884 HD22 LEU A 123      36.221   4.819   6.628  1.00 27.79           H  
ATOM   1885 HD23 LEU A 123      35.093   5.909   5.804  1.00 27.79           H  
ATOM   1886  N   VAL A 124      34.824   8.494   1.647  1.00 28.34           N  
ATOM   1887  H   VAL A 124      35.578   8.280   1.011  1.00 28.34           H  
ATOM   1888  CA  VAL A 124      34.049   9.735   1.447  1.00 28.34           C  
ATOM   1889  HA  VAL A 124      33.874  10.192   2.422  1.00 28.34           H  
ATOM   1890  C   VAL A 124      32.668   9.439   0.843  1.00 28.34           C  
ATOM   1891  CB  VAL A 124      34.855  10.743   0.600  1.00 28.34           C  
ATOM   1892  HB  VAL A 124      35.036  10.316  -0.386  1.00 28.34           H  
ATOM   1893  O   VAL A 124      31.688  10.127   1.141  1.00 28.34           O  
ATOM   1894  CG1 VAL A 124      34.117  12.078   0.429  1.00 28.34           C  
ATOM   1895 HG11 VAL A 124      33.881  12.504   1.405  1.00 28.34           H  
ATOM   1896 HG12 VAL A 124      34.744  12.775  -0.126  1.00 28.34           H  
ATOM   1897 HG13 VAL A 124      33.198  11.928  -0.137  1.00 28.34           H  
ATOM   1898  CG2 VAL A 124      36.208  11.049   1.261  1.00 28.34           C  
ATOM   1899 HG21 VAL A 124      36.061  11.429   2.272  1.00 28.34           H  
ATOM   1900 HG22 VAL A 124      36.746  11.795   0.676  1.00 28.34           H  
ATOM   1901 HG23 VAL A 124      36.829  10.154   1.301  1.00 28.34           H  
ATOM   1902  N   ASP A 125      32.563   8.361   0.066  1.00 30.87           N  
ATOM   1903  H   ASP A 125      33.398   7.825  -0.123  1.00 30.87           H  
ATOM   1904  CA  ASP A 125      31.343   7.972  -0.642  1.00 30.87           C  
ATOM   1905  HA  ASP A 125      30.850   8.892  -0.959  1.00 30.87           H  
ATOM   1906  C   ASP A 125      30.338   7.227   0.266  1.00 30.87           C  
ATOM   1907  CB  ASP A 125      31.766   7.177  -1.895  1.00 30.87           C  
ATOM   1908  HB2 ASP A 125      31.628   6.112  -1.708  1.00 30.87           H  
ATOM   1909  HB3 ASP A 125      32.826   7.335  -2.097  1.00 30.87           H  
ATOM   1910  O   ASP A 125      29.120   7.318   0.072  1.00 30.87           O  
ATOM   1911  CG  ASP A 125      31.005   7.593  -3.155  1.00 30.87           C  
ATOM   1912  OD1 ASP A 125      30.669   8.791  -3.289  1.00 30.87           O  
ATOM   1913  OD2 ASP A 125      30.650   6.677  -3.934  1.00 30.87           O  
ATOM   1914  N   ASN A 126      30.827   6.583   1.334  1.00 27.68           N  
ATOM   1915  H   ASN A 126      31.829   6.486   1.403  1.00 27.68           H  
ATOM   1916  CA  ASN A 126      29.995   5.956   2.368  1.00 27.68           C  
ATOM   1917  HA  ASN A 126      29.186   5.411   1.881  1.00 27.68           H  
ATOM   1918  C   ASN A 126      29.297   6.983   3.286  1.00 27.68           C  
ATOM   1919  CB  ASN A 126      30.850   4.937   3.149  1.00 27.68           C  
ATOM   1920  HB2 ASN A 126      31.832   5.357   3.368  1.00 27.68           H  
ATOM   1921  HB3 ASN A 126      30.360   4.714   4.097  1.00 27.68           H  
ATOM   1922  O   ASN A 126      28.124   6.807   3.625  1.00 27.68           O  
ATOM   1923  CG  ASN A 126      31.015   3.607   2.425  1.00 27.68           C  
ATOM   1924  ND2 ASN A 126      31.954   2.794   2.847  1.00 27.68           N  
ATOM   1925 HD21 ASN A 126      32.531   3.036   3.640  1.00 27.68           H  
ATOM   1926 HD22 ASN A 126      32.044   1.899   2.388  1.00 27.68           H  
ATOM   1927  OD1 ASN A 126      30.283   3.262   1.505  1.00 27.68           O  
ATOM   1928  N   ARG A 127      29.931   8.126   3.605  1.00 27.37           N  
ATOM   1929  H   ARG A 127      30.888   8.232   3.300  1.00 27.37           H  
ATOM   1930  CA  ARG A 127      29.308   9.180   4.447  1.00 27.37           C  
ATOM   1931  HA  ARG A 127      28.926   8.708   5.352  1.00 27.37           H  
ATOM   1932  C   ARG A 127      28.091   9.853   3.794  1.00 27.37           C  
ATOM   1933  CB  ARG A 127      30.341  10.249   4.854  1.00 27.37           C  
ATOM   1934  HB2 ARG A 127      30.834  10.633   3.961  1.00 27.37           H  
ATOM   1935  HB3 ARG A 127      29.812  11.074   5.331  1.00 27.37           H  
ATOM   1936  O   ARG A 127      27.220  10.363   4.502  1.00 27.37           O  
ATOM   1937  CG  ARG A 127      31.402   9.740   5.844  1.00 27.37           C  
ATOM   1938  HG2 ARG A 127      30.918   9.291   6.711  1.00 27.37           H  
ATOM   1939  HG3 ARG A 127      32.006   8.980   5.348  1.00 27.37           H  
ATOM   1940  CD  ARG A 127      32.317  10.887   6.311  1.00 27.37           C  
ATOM   1941  HD2 ARG A 127      32.602  11.485   5.446  1.00 27.37           H  
ATOM   1942  HD3 ARG A 127      31.767  11.515   7.013  1.00 27.37           H  
ATOM   1943  NE  ARG A 127      33.550  10.376   6.945  1.00 27.37           N  
ATOM   1944  HE  ARG A 127      33.725   9.384   6.876  1.00 27.37           H  
ATOM   1945  NH1 ARG A 127      34.403  12.355   7.766  1.00 27.37           N  
ATOM   1946 HH11 ARG A 127      33.598  12.863   7.430  1.00 27.37           H  
ATOM   1947 HH12 ARG A 127      35.139  12.810   8.288  1.00 27.37           H  
ATOM   1948  NH2 ARG A 127      35.539  10.464   8.065  1.00 27.37           N  
ATOM   1949 HH21 ARG A 127      36.215  10.939   8.647  1.00 27.37           H  
ATOM   1950 HH22 ARG A 127      35.636   9.458   8.064  1.00 27.37           H  
ATOM   1951  CZ  ARG A 127      34.487  11.065   7.584  1.00 27.37           C  
ATOM   1952  N   ARG A 128      28.010   9.877   2.456  1.00 31.62           N  
ATOM   1953  H   ARG A 128      28.772   9.455   1.944  1.00 31.62           H  
ATOM   1954  CA  ARG A 128      26.869  10.449   1.709  1.00 31.62           C  
ATOM   1955  HA  ARG A 128      26.454  11.280   2.279  1.00 31.62           H  
ATOM   1956  C   ARG A 128      25.699   9.469   1.554  1.00 31.62           C  
ATOM   1957  CB  ARG A 128      27.342  10.994   0.346  1.00 31.62           C  
ATOM   1958  HB2 ARG A 128      28.010  10.273  -0.126  1.00 31.62           H  
ATOM   1959  HB3 ARG A 128      26.472  11.120  -0.299  1.00 31.62           H  
ATOM   1960  O   ARG A 128      24.554   9.915   1.541  1.00 31.62           O  
ATOM   1961  CG  ARG A 128      28.043  12.359   0.468  1.00 31.62           C  
ATOM   1962  HG2 ARG A 128      27.354  13.073   0.919  1.00 31.62           H  
ATOM   1963  HG3 ARG A 128      28.922  12.262   1.105  1.00 31.62           H  
ATOM   1964  CD  ARG A 128      28.476  12.881  -0.910  1.00 31.62           C  
ATOM   1965  HD2 ARG A 128      29.234  12.208  -1.312  1.00 31.62           H  
ATOM   1966  HD3 ARG A 128      27.614  12.870  -1.577  1.00 31.62           H  
ATOM   1967  NE  ARG A 128      29.016  14.256  -0.842  1.00 31.62           N  
ATOM   1968  HE  ARG A 128      29.010  14.710   0.060  1.00 31.62           H  
ATOM   1969  NH1 ARG A 128      29.583  14.457  -3.061  1.00 31.62           N  
ATOM   1970 HH11 ARG A 128      29.985  14.991  -3.819  1.00 31.62           H  
ATOM   1971 HH12 ARG A 128      29.336  13.490  -3.212  1.00 31.62           H  
ATOM   1972  NH2 ARG A 128      29.938  16.170  -1.681  1.00 31.62           N  
ATOM   1973 HH21 ARG A 128      30.320  16.683  -2.463  1.00 31.62           H  
ATOM   1974 HH22 ARG A 128      29.909  16.603  -0.770  1.00 31.62           H  
ATOM   1975  CZ  ARG A 128      29.507  14.951  -1.857  1.00 31.62           C  
ATOM   1976  N   LYS A 129      25.960   8.156   1.486  1.00 32.96           N  
ATOM   1977  H   LYS A 129      26.926   7.866   1.521  1.00 32.96           H  
ATOM   1978  CA  LYS A 129      24.934   7.112   1.273  1.00 32.96           C  
ATOM   1979  HA  LYS A 129      24.158   7.513   0.622  1.00 32.96           H  
ATOM   1980  C   LYS A 129      24.187   6.714   2.559  1.00 32.96           C  
ATOM   1981  CB  LYS A 129      25.572   5.912   0.543  1.00 32.96           C  
ATOM   1982  HB2 LYS A 129      26.480   5.613   1.068  1.00 32.96           H  
ATOM   1983  HB3 LYS A 129      24.880   5.070   0.553  1.00 32.96           H  
ATOM   1984  O   LYS A 129      22.996   6.421   2.485  1.00 32.96           O  
ATOM   1985  CG  LYS A 129      25.900   6.267  -0.923  1.00 32.96           C  
ATOM   1986  HG2 LYS A 129      24.970   6.412  -1.473  1.00 32.96           H  
ATOM   1987  HG3 LYS A 129      26.458   7.203  -0.945  1.00 32.96           H  
ATOM   1988  CD  LYS A 129      26.747   5.196  -1.630  1.00 32.96           C  
ATOM   1989  HD2 LYS A 129      27.629   5.011  -1.017  1.00 32.96           H  
ATOM   1990  HD3 LYS A 129      26.184   4.267  -1.727  1.00 32.96           H  
ATOM   1991  CE  LYS A 129      27.188   5.711  -3.012  1.00 32.96           C  
ATOM   1992  HE2 LYS A 129      27.386   6.779  -2.913  1.00 32.96           H  
ATOM   1993  HE3 LYS A 129      26.383   5.586  -3.736  1.00 32.96           H  
ATOM   1994  NZ  LYS A 129      28.443   5.071  -3.486  1.00 32.96           N  
ATOM   1995  HZ1 LYS A 129      29.121   5.042  -2.738  1.00 32.96           H  
ATOM   1996  HZ2 LYS A 129      28.943   5.659  -4.137  1.00 32.96           H  
ATOM   1997  HZ3 LYS A 129      28.326   4.140  -3.859  1.00 32.96           H  
ATOM   1998  N   ASN A 130      24.811   6.862   3.732  1.00 31.48           N  
ATOM   1999  H   ASN A 130      25.813   6.990   3.713  1.00 31.48           H  
ATOM   2000  CA  ASN A 130      24.196   6.557   5.036  1.00 31.48           C  
ATOM   2001  HA  ASN A 130      23.660   5.612   4.943  1.00 31.48           H  
ATOM   2002  C   ASN A 130      23.116   7.555   5.521  1.00 31.48           C  
ATOM   2003  CB  ASN A 130      25.323   6.358   6.078  1.00 31.48           C  
ATOM   2004  HB2 ASN A 130      26.133   7.069   5.919  1.00 31.48           H  
ATOM   2005  HB3 ASN A 130      24.916   6.522   7.076  1.00 31.48           H  
ATOM   2006  O   ASN A 130      22.369   7.251   6.445  1.00 31.48           O  
ATOM   2007  CG  ASN A 130      25.887   4.942   6.078  1.00 31.48           C  
ATOM   2008  ND2 ASN A 130      26.795   4.648   6.975  1.00 31.48           N  
ATOM   2009 HD21 ASN A 130      26.811   3.673   7.238  1.00 31.48           H  
ATOM   2010 HD22 ASN A 130      26.993   5.281   7.737  1.00 31.48           H  
ATOM   2011  OD1 ASN A 130      25.485   4.099   5.294  1.00 31.48           O  
ATOM   2012  N   LYS A 131      22.963   8.739   4.904  1.00 35.33           N  
ATOM   2013  H   LYS A 131      23.588   8.948   4.138  1.00 35.33           H  
ATOM   2014  CA  LYS A 131      22.009   9.776   5.369  1.00 35.33           C  
ATOM   2015  HA  LYS A 131      21.875   9.663   6.444  1.00 35.33           H  
ATOM   2016  C   LYS A 131      20.584   9.662   4.803  1.00 35.33           C  
ATOM   2017  CB  LYS A 131      22.596  11.177   5.118  1.00 35.33           C  
ATOM   2018  HB2 LYS A 131      22.944  11.249   4.087  1.00 35.33           H  
ATOM   2019  HB3 LYS A 131      21.812  11.919   5.269  1.00 35.33           H  
ATOM   2020  O   LYS A 131      19.681  10.340   5.284  1.00 35.33           O  
ATOM   2021  CG  LYS A 131      23.745  11.500   6.085  1.00 35.33           C  
ATOM   2022  HG2 LYS A 131      24.562  10.795   5.930  1.00 35.33           H  
ATOM   2023  HG3 LYS A 131      23.387  11.402   7.109  1.00 35.33           H  
ATOM   2024  CD  LYS A 131      24.264  12.928   5.870  1.00 35.33           C  
ATOM   2025  HD2 LYS A 131      24.653  13.017   4.856  1.00 35.33           H  
ATOM   2026  HD3 LYS A 131      23.443  13.632   6.008  1.00 35.33           H  
ATOM   2027  CE  LYS A 131      25.375  13.224   6.882  1.00 35.33           C  
ATOM   2028  HE2 LYS A 131      24.977  13.073   7.886  1.00 35.33           H  
ATOM   2029  HE3 LYS A 131      26.174  12.497   6.736  1.00 35.33           H  
ATOM   2030  NZ  LYS A 131      25.902  14.605   6.742  1.00 35.33           N  
ATOM   2031  HZ1 LYS A 131      26.285  14.747   5.819  1.00 35.33           H  
ATOM   2032  HZ2 LYS A 131      25.169  15.279   6.909  1.00 35.33           H  
ATOM   2033  HZ3 LYS A 131      26.633  14.762   7.421  1.00 35.33           H  
ATOM   2034  N   GLY A 132      20.359   8.859   3.760  1.00 33.93           N  
ATOM   2035  H   GLY A 132      21.127   8.297   3.421  1.00 33.93           H  
ATOM   2036  CA  GLY A 132      19.074   8.830   3.042  1.00 33.93           C  
ATOM   2037  HA2 GLY A 132      19.235   8.375   2.065  1.00 33.93           H  
ATOM   2038  HA3 GLY A 132      18.720   9.850   2.888  1.00 33.93           H  
ATOM   2039  C   GLY A 132      17.963   8.041   3.744  1.00 33.93           C  
ATOM   2040  O   GLY A 132      16.805   8.453   3.706  1.00 33.93           O  
ATOM   2041  N   VAL A 133      18.315   6.927   4.395  1.00 40.70           N  
ATOM   2042  H   VAL A 133      19.290   6.667   4.413  1.00 40.70           H  
ATOM   2043  CA  VAL A 133      17.349   5.975   4.980  1.00 40.70           C  
ATOM   2044  HA  VAL A 133      16.446   5.995   4.371  1.00 40.70           H  
ATOM   2045  C   VAL A 133      16.909   6.406   6.394  1.00 40.70           C  
ATOM   2046  CB  VAL A 133      17.897   4.526   4.911  1.00 40.70           C  
ATOM   2047  HB  VAL A 133      18.640   4.384   5.696  1.00 40.70           H  
ATOM   2048  O   VAL A 133      15.756   6.200   6.770  1.00 40.70           O  
ATOM   2049  CG1 VAL A 133      16.778   3.492   5.054  1.00 40.70           C  
ATOM   2050 HG11 VAL A 133      16.125   3.734   5.892  1.00 40.70           H  
ATOM   2051 HG12 VAL A 133      16.159   3.467   4.157  1.00 40.70           H  
ATOM   2052 HG13 VAL A 133      17.206   2.504   5.227  1.00 40.70           H  
ATOM   2053  CG2 VAL A 133      18.548   4.208   3.551  1.00 40.70           C  
ATOM   2054 HG21 VAL A 133      18.798   3.148   3.508  1.00 40.70           H  
ATOM   2055 HG22 VAL A 133      19.478   4.765   3.437  1.00 40.70           H  
ATOM   2056 HG23 VAL A 133      17.863   4.454   2.740  1.00 40.70           H  
ATOM   2057  N   SER A 134      17.744   7.166   7.120  1.00 56.48           N  
ATOM   2058  H   SER A 134      18.686   7.315   6.788  1.00 56.48           H  
ATOM   2059  CA  SER A 134      17.363   7.763   8.413  1.00 56.48           C  
ATOM   2060  HA  SER A 134      16.876   6.987   9.004  1.00 56.48           H  
ATOM   2061  C   SER A 134      16.363   8.921   8.277  1.00 56.48           C  
ATOM   2062  CB  SER A 134      18.605   8.212   9.193  1.00 56.48           C  
ATOM   2063  HB2 SER A 134      19.354   7.420   9.169  1.00 56.48           H  
ATOM   2064  HB3 SER A 134      18.322   8.385  10.231  1.00 56.48           H  
ATOM   2065  O   SER A 134      15.514   9.111   9.150  1.00 56.48           O  
ATOM   2066  OG  SER A 134      19.154   9.407   8.669  1.00 56.48           O  
ATOM   2067  HG  SER A 134      19.983   9.569   9.125  1.00 56.48           H  
ATOM   2068  N   ASN A 135      16.406   9.670   7.169  1.00 66.31           N  
ATOM   2069  H   ASN A 135      17.170   9.506   6.529  1.00 66.31           H  
ATOM   2070  CA  ASN A 135      15.553  10.844   6.974  1.00 66.31           C  
ATOM   2071  HA  ASN A 135      15.575  11.449   7.880  1.00 66.31           H  
ATOM   2072  C   ASN A 135      14.091  10.479   6.737  1.00 66.31           C  
ATOM   2073  CB  ASN A 135      16.086  11.681   5.802  1.00 66.31           C  
ATOM   2074  HB2 ASN A 135      16.297  11.033   4.951  1.00 66.31           H  
ATOM   2075  HB3 ASN A 135      15.323  12.401   5.506  1.00 66.31           H  
ATOM   2076  O   ASN A 135      13.207  11.093   7.322  1.00 66.31           O  
ATOM   2077  CG  ASN A 135      17.328  12.472   6.152  1.00 66.31           C  
ATOM   2078  ND2 ASN A 135      17.954  13.073   5.170  1.00 66.31           N  
ATOM   2079 HD21 ASN A 135      17.704  12.858   4.215  1.00 66.31           H  
ATOM   2080 HD22 ASN A 135      18.793  13.565   5.442  1.00 66.31           H  
ATOM   2081  OD1 ASN A 135      17.724  12.620   7.294  1.00 66.31           O  
ATOM   2082  N   MET A 136      13.816   9.497   5.881  1.00 68.21           N  
ATOM   2083  H   MET A 136      14.572   8.986   5.448  1.00 68.21           H  
ATOM   2084  CA  MET A 136      12.439   9.191   5.508  1.00 68.21           C  
ATOM   2085  HA  MET A 136      11.861  10.114   5.566  1.00 68.21           H  
ATOM   2086  C   MET A 136      11.755   8.250   6.521  1.00 68.21           C  
ATOM   2087  CB  MET A 136      12.419   8.821   4.022  1.00 68.21           C  
ATOM   2088  HB2 MET A 136      12.671   9.716   3.453  1.00 68.21           H  
ATOM   2089  HB3 MET A 136      13.210   8.112   3.779  1.00 68.21           H  
ATOM   2090  O   MET A 136      10.554   8.387   6.746  1.00 68.21           O  
ATOM   2091  CG  MET A 136      11.055   8.341   3.540  1.00 68.21           C  
ATOM   2092  HG2 MET A 136      11.189   7.830   2.586  1.00 68.21           H  
ATOM   2093  HG3 MET A 136      10.628   7.662   4.277  1.00 68.21           H  
ATOM   2094  SD  MET A 136       9.868   9.657   3.271  1.00 68.21           S  
ATOM   2095  CE  MET A 136       8.378   8.648   3.176  1.00 68.21           C  
ATOM   2096  HE1 MET A 136       8.277   8.094   4.109  1.00 68.21           H  
ATOM   2097  HE2 MET A 136       8.436   7.971   2.324  1.00 68.21           H  
ATOM   2098  HE3 MET A 136       7.517   9.307   3.067  1.00 68.21           H  
ATOM   2099  N   ALA A 137      12.509   7.416   7.250  1.00 64.73           N  
ATOM   2100  H   ALA A 137      13.477   7.281   6.995  1.00 64.73           H  
ATOM   2101  CA  ALA A 137      12.022   6.777   8.476  1.00 64.73           C  
ATOM   2102  HA  ALA A 137      11.139   6.182   8.241  1.00 64.73           H  
ATOM   2103  C   ALA A 137      11.606   7.819   9.531  1.00 64.73           C  
ATOM   2104  CB  ALA A 137      13.116   5.844   9.009  1.00 64.73           C  
ATOM   2105  HB1 ALA A 137      12.797   5.401   9.952  1.00 64.73           H  
ATOM   2106  HB2 ALA A 137      14.038   6.401   9.180  1.00 64.73           H  
ATOM   2107  HB3 ALA A 137      13.313   5.049   8.289  1.00 64.73           H  
ATOM   2108  O   ALA A 137      10.498   7.750  10.057  1.00 64.73           O  
ATOM   2109  N   TYR A 138      12.455   8.825   9.781  1.00 69.90           N  
ATOM   2110  H   TYR A 138      13.363   8.819   9.340  1.00 69.90           H  
ATOM   2111  CA  TYR A 138      12.138   9.938  10.680  1.00 69.90           C  
ATOM   2112  HA  TYR A 138      11.889   9.538  11.663  1.00 69.90           H  
ATOM   2113  C   TYR A 138      10.917  10.740  10.203  1.00 69.90           C  
ATOM   2114  CB  TYR A 138      13.379  10.832  10.821  1.00 69.90           C  
ATOM   2115  HB2 TYR A 138      13.734  11.118   9.831  1.00 69.90           H  
ATOM   2116  HB3 TYR A 138      14.172  10.256  11.296  1.00 69.90           H  
ATOM   2117  O   TYR A 138      10.003  10.986  10.986  1.00 69.90           O  
ATOM   2118  CG  TYR A 138      13.147  12.099  11.618  1.00 69.90           C  
ATOM   2119  CD1 TYR A 138      12.635  13.241  10.974  1.00 69.90           C  
ATOM   2120  HD1 TYR A 138      12.422  13.215   9.915  1.00 69.90           H  
ATOM   2121  CD2 TYR A 138      13.417  12.136  12.999  1.00 69.90           C  
ATOM   2122  HD2 TYR A 138      13.808  11.262  13.497  1.00 69.90           H  
ATOM   2123  CE1 TYR A 138      12.367  14.408  11.707  1.00 69.90           C  
ATOM   2124  HE1 TYR A 138      11.946  15.271  11.212  1.00 69.90           H  
ATOM   2125  CE2 TYR A 138      13.167  13.313  13.734  1.00 69.90           C  
ATOM   2126  HE2 TYR A 138      13.354  13.359  14.797  1.00 69.90           H  
ATOM   2127  OH  TYR A 138      12.408  15.589  13.789  1.00 69.90           O  
ATOM   2128  HH  TYR A 138      12.016  16.278  13.248  1.00 69.90           H  
ATOM   2129  CZ  TYR A 138      12.634  14.450  13.089  1.00 69.90           C  
ATOM   2130  N   ASN A 139      10.869  11.115   8.921  1.00 75.94           N  
ATOM   2131  H   ASN A 139      11.674  10.935   8.338  1.00 75.94           H  
ATOM   2132  CA  ASN A 139       9.775  11.918   8.374  1.00 75.94           C  
ATOM   2133  HA  ASN A 139       9.665  12.815   8.984  1.00 75.94           H  
ATOM   2134  C   ASN A 139       8.435  11.175   8.451  1.00 75.94           C  
ATOM   2135  CB  ASN A 139      10.091  12.340   6.927  1.00 75.94           C  
ATOM   2136  HB2 ASN A 139       9.203  12.811   6.503  1.00 75.94           H  
ATOM   2137  HB3 ASN A 139      10.308  11.453   6.331  1.00 75.94           H  
ATOM   2138  O   ASN A 139       7.435  11.793   8.802  1.00 75.94           O  
ATOM   2139  CG  ASN A 139      11.233  13.337   6.796  1.00 75.94           C  
ATOM   2140  ND2 ASN A 139      11.751  13.528   5.606  1.00 75.94           N  
ATOM   2141 HD21 ASN A 139      11.393  13.022   4.809  1.00 75.94           H  
ATOM   2142 HD22 ASN A 139      12.527  14.172   5.556  1.00 75.94           H  
ATOM   2143  OD1 ASN A 139      11.662  13.985   7.737  1.00 75.94           O  
ATOM   2144  N   LEU A 140       8.410   9.862   8.183  1.00 76.87           N  
ATOM   2145  H   LEU A 140       9.259   9.403   7.883  1.00 76.87           H  
ATOM   2146  CA  LEU A 140       7.194   9.059   8.325  1.00 76.87           C  
ATOM   2147  HA  LEU A 140       6.395   9.569   7.787  1.00 76.87           H  
ATOM   2148  C   LEU A 140       6.751   8.950   9.788  1.00 76.87           C  
ATOM   2149  CB  LEU A 140       7.402   7.670   7.697  1.00 76.87           C  
ATOM   2150  HB2 LEU A 140       7.647   7.793   6.642  1.00 76.87           H  
ATOM   2151  HB3 LEU A 140       8.246   7.187   8.190  1.00 76.87           H  
ATOM   2152  O   LEU A 140       5.567   9.104  10.072  1.00 76.87           O  
ATOM   2153  CG  LEU A 140       6.161   6.762   7.830  1.00 76.87           C  
ATOM   2154  HG  LEU A 140       5.928   6.613   8.884  1.00 76.87           H  
ATOM   2155  CD1 LEU A 140       4.933   7.324   7.113  1.00 76.87           C  
ATOM   2156 HD11 LEU A 140       4.115   6.606   7.173  1.00 76.87           H  
ATOM   2157 HD12 LEU A 140       4.606   8.243   7.599  1.00 76.87           H  
ATOM   2158 HD13 LEU A 140       5.164   7.523   6.066  1.00 76.87           H  
ATOM   2159  CD2 LEU A 140       6.436   5.392   7.228  1.00 76.87           C  
ATOM   2160 HD21 LEU A 140       6.544   5.472   6.146  1.00 76.87           H  
ATOM   2161 HD22 LEU A 140       5.616   4.714   7.466  1.00 76.87           H  
ATOM   2162 HD23 LEU A 140       7.355   5.003   7.667  1.00 76.87           H  
ATOM   2163  N   SER A 141       7.684   8.712  10.708  1.00 72.53           N  
ATOM   2164  H   SER A 141       8.636   8.540  10.416  1.00 72.53           H  
ATOM   2165  CA  SER A 141       7.398   8.688  12.143  1.00 72.53           C  
ATOM   2166  HA  SER A 141       6.691   7.890  12.373  1.00 72.53           H  
ATOM   2167  C   SER A 141       6.810  10.008  12.647  1.00 72.53           C  
ATOM   2168  CB  SER A 141       8.690   8.438  12.903  1.00 72.53           C  
ATOM   2169  HB2 SER A 141       8.532   8.777  13.927  1.00 72.53           H  
ATOM   2170  HB3 SER A 141       9.500   9.033  12.482  1.00 72.53           H  
ATOM   2171  O   SER A 141       5.792  10.004  13.335  1.00 72.53           O  
ATOM   2172  OG  SER A 141       9.062   7.075  12.909  1.00 72.53           O  
ATOM   2173  HG  SER A 141       9.586   6.985  13.708  1.00 72.53           H  
ATOM   2174  N   LEU A 142       7.417  11.139  12.271  1.00 74.62           N  
ATOM   2175  H   LEU A 142       8.265  11.071  11.727  1.00 74.62           H  
ATOM   2176  CA  LEU A 142       6.926  12.475  12.609  1.00 74.62           C  
ATOM   2177  HA  LEU A 142       6.837  12.553  13.693  1.00 74.62           H  
ATOM   2178  C   LEU A 142       5.537  12.720  12.006  1.00 74.62           C  
ATOM   2179  CB  LEU A 142       7.953  13.506  12.105  1.00 74.62           C  
ATOM   2180  HB2 LEU A 142       8.911  13.315  12.590  1.00 74.62           H  
ATOM   2181  HB3 LEU A 142       8.088  13.367  11.033  1.00 74.62           H  
ATOM   2182  O   LEU A 142       4.628  13.178  12.694  1.00 74.62           O  
ATOM   2183  CG  LEU A 142       7.552  14.970  12.357  1.00 74.62           C  
ATOM   2184  HG  LEU A 142       6.586  15.168  11.892  1.00 74.62           H  
ATOM   2185  CD1 LEU A 142       7.459  15.302  13.847  1.00 74.62           C  
ATOM   2186 HD11 LEU A 142       7.228  16.360  13.971  1.00 74.62           H  
ATOM   2187 HD12 LEU A 142       6.655  14.730  14.310  1.00 74.62           H  
ATOM   2188 HD13 LEU A 142       8.402  15.080  14.345  1.00 74.62           H  
ATOM   2189  CD2 LEU A 142       8.581  15.892  11.708  1.00 74.62           C  
ATOM   2190 HD21 LEU A 142       9.563  15.728  12.151  1.00 74.62           H  
ATOM   2191 HD22 LEU A 142       8.624  15.709  10.635  1.00 74.62           H  
ATOM   2192 HD23 LEU A 142       8.289  16.929  11.872  1.00 74.62           H  
ATOM   2193  N   PHE A 143       5.356  12.360  10.733  1.00 82.53           N  
ATOM   2194  H   PHE A 143       6.146  12.006  10.214  1.00 82.53           H  
ATOM   2195  CA  PHE A 143       4.075  12.473  10.044  1.00 82.53           C  
ATOM   2196  HA  PHE A 143       3.764  13.517  10.048  1.00 82.53           H  
ATOM   2197  C   PHE A 143       2.977  11.675  10.758  1.00 82.53           C  
ATOM   2198  CB  PHE A 143       4.255  12.025   8.589  1.00 82.53           C  
ATOM   2199  HB2 PHE A 143       4.612  10.995   8.564  1.00 82.53           H  
ATOM   2200  HB3 PHE A 143       5.017  12.649   8.123  1.00 82.53           H  
ATOM   2201  O   PHE A 143       1.921  12.224  11.055  1.00 82.53           O  
ATOM   2202  CG  PHE A 143       2.993  12.117   7.763  1.00 82.53           C  
ATOM   2203  CD1 PHE A 143       2.097  11.033   7.712  1.00 82.53           C  
ATOM   2204  HD1 PHE A 143       2.303  10.133   8.272  1.00 82.53           H  
ATOM   2205  CD2 PHE A 143       2.709  13.299   7.057  1.00 82.53           C  
ATOM   2206  HD2 PHE A 143       3.386  14.138   7.116  1.00 82.53           H  
ATOM   2207  CE1 PHE A 143       0.927  11.129   6.942  1.00 82.53           C  
ATOM   2208  HE1 PHE A 143       0.226  10.308   6.911  1.00 82.53           H  
ATOM   2209  CE2 PHE A 143       1.542  13.392   6.282  1.00 82.53           C  
ATOM   2210  HE2 PHE A 143       1.319  14.306   5.752  1.00 82.53           H  
ATOM   2211  CZ  PHE A 143       0.661  12.300   6.216  1.00 82.53           C  
ATOM   2212  HZ  PHE A 143      -0.237  12.360   5.619  1.00 82.53           H  
ATOM   2213  N   ILE A 144       3.226  10.405  11.092  1.00 81.67           N  
ATOM   2214  H   ILE A 144       4.128  10.019  10.850  1.00 81.67           H  
ATOM   2215  CA  ILE A 144       2.279   9.555  11.828  1.00 81.67           C  
ATOM   2216  HA  ILE A 144       1.327   9.546  11.298  1.00 81.67           H  
ATOM   2217  C   ILE A 144       1.992  10.138  13.217  1.00 81.67           C  
ATOM   2218  CB  ILE A 144       2.817   8.105  11.888  1.00 81.67           C  
ATOM   2219  HB  ILE A 144       3.877   8.136  12.138  1.00 81.67           H  
ATOM   2220  O   ILE A 144       0.827  10.244  13.601  1.00 81.67           O  
ATOM   2221  CG1 ILE A 144       2.647   7.456  10.496  1.00 81.67           C  
ATOM   2222 HG12 ILE A 144       1.586   7.338  10.278  1.00 81.67           H  
ATOM   2223 HG13 ILE A 144       3.071   8.114   9.738  1.00 81.67           H  
ATOM   2224  CG2 ILE A 144       2.108   7.267  12.968  1.00 81.67           C  
ATOM   2225 HG21 ILE A 144       2.467   6.238  12.964  1.00 81.67           H  
ATOM   2226 HG22 ILE A 144       2.331   7.673  13.954  1.00 81.67           H  
ATOM   2227 HG23 ILE A 144       1.030   7.282  12.804  1.00 81.67           H  
ATOM   2228  CD1 ILE A 144       3.335   6.096  10.352  1.00 81.67           C  
ATOM   2229 HD11 ILE A 144       3.263   5.763   9.317  1.00 81.67           H  
ATOM   2230 HD12 ILE A 144       2.855   5.349  10.984  1.00 81.67           H  
ATOM   2231 HD13 ILE A 144       4.386   6.194  10.624  1.00 81.67           H  
ATOM   2232  N   GLY A 145       3.032  10.567  13.936  1.00 73.48           N  
ATOM   2233  H   GLY A 145       3.961  10.452  13.554  1.00 73.48           H  
ATOM   2234  CA  GLY A 145       2.928  11.139  15.277  1.00 73.48           C  
ATOM   2235  HA2 GLY A 145       3.932  11.360  15.637  1.00 73.48           H  
ATOM   2236  HA3 GLY A 145       2.473  10.407  15.945  1.00 73.48           H  
ATOM   2237  C   GLY A 145       2.111  12.431  15.357  1.00 73.48           C  
ATOM   2238  O   GLY A 145       1.588  12.730  16.425  1.00 73.48           O  
ATOM   2239  N   MET A 146       1.956  13.168  14.252  1.00 77.14           N  
ATOM   2240  H   MET A 146       2.490  12.907  13.434  1.00 77.14           H  
ATOM   2241  CA  MET A 146       1.136  14.386  14.193  1.00 77.14           C  
ATOM   2242  HA  MET A 146       0.945  14.745  15.204  1.00 77.14           H  
ATOM   2243  C   MET A 146      -0.237  14.157  13.550  1.00 77.14           C  
ATOM   2244  CB  MET A 146       1.900  15.490  13.451  1.00 77.14           C  
ATOM   2245  HB2 MET A 146       2.168  15.158  12.448  1.00 77.14           H  
ATOM   2246  HB3 MET A 146       1.237  16.352  13.374  1.00 77.14           H  
ATOM   2247  O   MET A 146      -1.252  14.635  14.056  1.00 77.14           O  
ATOM   2248  CG  MET A 146       3.161  15.923  14.207  1.00 77.14           C  
ATOM   2249  HG2 MET A 146       2.882  16.172  15.231  1.00 77.14           H  
ATOM   2250  HG3 MET A 146       3.859  15.086  14.244  1.00 77.14           H  
ATOM   2251  SD  MET A 146       4.035  17.352  13.513  1.00 77.14           S  
ATOM   2252  CE  MET A 146       2.795  18.659  13.722  1.00 77.14           C  
ATOM   2253  HE1 MET A 146       2.467  18.695  14.761  1.00 77.14           H  
ATOM   2254  HE2 MET A 146       1.941  18.470  13.072  1.00 77.14           H  
ATOM   2255  HE3 MET A 146       3.235  19.618  13.450  1.00 77.14           H  
ATOM   2256  N   VAL A 147      -0.295  13.382  12.465  1.00 83.30           N  
ATOM   2257  H   VAL A 147       0.569  13.013  12.095  1.00 83.30           H  
ATOM   2258  CA  VAL A 147      -1.526  13.180  11.688  1.00 83.30           C  
ATOM   2259  HA  VAL A 147      -2.051  14.132  11.613  1.00 83.30           H  
ATOM   2260  C   VAL A 147      -2.479  12.208  12.379  1.00 83.30           C  
ATOM   2261  CB  VAL A 147      -1.183  12.723  10.258  1.00 83.30           C  
ATOM   2262  HB  VAL A 147      -0.535  11.848  10.307  1.00 83.30           H  
ATOM   2263  O   VAL A 147      -3.680  12.460  12.428  1.00 83.30           O  
ATOM   2264  CG1 VAL A 147      -2.424  12.328   9.448  1.00 83.30           C  
ATOM   2265 HG11 VAL A 147      -2.139  12.093   8.422  1.00 83.30           H  
ATOM   2266 HG12 VAL A 147      -2.880  11.439   9.883  1.00 83.30           H  
ATOM   2267 HG13 VAL A 147      -3.146  13.144   9.457  1.00 83.30           H  
ATOM   2268  CG2 VAL A 147      -0.459  13.843   9.499  1.00 83.30           C  
ATOM   2269 HG21 VAL A 147      -1.118  14.702   9.376  1.00 83.30           H  
ATOM   2270 HG22 VAL A 147      -0.140  13.479   8.522  1.00 83.30           H  
ATOM   2271 HG23 VAL A 147       0.429  14.164  10.044  1.00 83.30           H  
ATOM   2272  N   PHE A 148      -1.988  11.094  12.930  1.00 84.25           N  
ATOM   2273  H   PHE A 148      -0.989  10.950  12.968  1.00 84.25           H  
ATOM   2274  CA  PHE A 148      -2.877  10.084  13.518  1.00 84.25           C  
ATOM   2275  HA  PHE A 148      -3.650   9.853  12.786  1.00 84.25           H  
ATOM   2276  C   PHE A 148      -3.638  10.596  14.745  1.00 84.25           C  
ATOM   2277  CB  PHE A 148      -2.140   8.771  13.808  1.00 84.25           C  
ATOM   2278  HB2 PHE A 148      -1.212   8.975  14.342  1.00 84.25           H  
ATOM   2279  HB3 PHE A 148      -2.766   8.186  14.482  1.00 84.25           H  
ATOM   2280  O   PHE A 148      -4.840  10.351  14.793  1.00 84.25           O  
ATOM   2281  CG  PHE A 148      -1.835   7.894  12.605  1.00 84.25           C  
ATOM   2282  CD1 PHE A 148      -1.828   8.398  11.285  1.00 84.25           C  
ATOM   2283  HD1 PHE A 148      -2.050   9.433  11.074  1.00 84.25           H  
ATOM   2284  CD2 PHE A 148      -1.552   6.532  12.820  1.00 84.25           C  
ATOM   2285  HD2 PHE A 148      -1.559   6.134  13.824  1.00 84.25           H  
ATOM   2286  CE1 PHE A 148      -1.517   7.562  10.204  1.00 84.25           C  
ATOM   2287  HE1 PHE A 148      -1.506   7.962   9.201  1.00 84.25           H  
ATOM   2288  CE2 PHE A 148      -1.231   5.697  11.735  1.00 84.25           C  
ATOM   2289  HE2 PHE A 148      -0.991   4.658  11.901  1.00 84.25           H  
ATOM   2290  CZ  PHE A 148      -1.200   6.216  10.431  1.00 84.25           C  
ATOM   2291  HZ  PHE A 148      -0.916   5.587   9.601  1.00 84.25           H  
ATOM   2292  N   PRO A 149      -3.040  11.356  15.683  1.00 78.04           N  
ATOM   2293  CA  PRO A 149      -3.807  11.973  16.764  1.00 78.04           C  
ATOM   2294  HA  PRO A 149      -4.234  11.187  17.387  1.00 78.04           H  
ATOM   2295  C   PRO A 149      -4.937  12.894  16.276  1.00 78.04           C  
ATOM   2296  CB  PRO A 149      -2.796  12.771  17.580  1.00 78.04           C  
ATOM   2297  HB2 PRO A 149      -2.850  13.828  17.318  1.00 78.04           H  
ATOM   2298  HB3 PRO A 149      -2.960  12.618  18.646  1.00 78.04           H  
ATOM   2299  O   PRO A 149      -6.049  12.858  16.812  1.00 78.04           O  
ATOM   2300  CG  PRO A 149      -1.421  12.271  17.194  1.00 78.04           C  
ATOM   2301  HG2 PRO A 149      -1.073  11.562  17.945  1.00 78.04           H  
ATOM   2302  HG3 PRO A 149      -0.733  13.113  17.127  1.00 78.04           H  
ATOM   2303  CD  PRO A 149      -1.609  11.597  15.841  1.00 78.04           C  
ATOM   2304  HD2 PRO A 149      -1.038  10.669  15.808  1.00 78.04           H  
ATOM   2305  HD3 PRO A 149      -1.256  12.277  15.065  1.00 78.04           H  
ATOM   2306  N   ALA A 150      -4.682  13.690  15.232  1.00 77.22           N  
ATOM   2307  H   ALA A 150      -3.754  13.696  14.835  1.00 77.22           H  
ATOM   2308  CA  ALA A 150      -5.689  14.563  14.633  1.00 77.22           C  
ATOM   2309  HA  ALA A 150      -6.112  15.201  15.410  1.00 77.22           H  
ATOM   2310  C   ALA A 150      -6.841  13.757  14.013  1.00 77.22           C  
ATOM   2311  CB  ALA A 150      -5.000  15.456  13.598  1.00 77.22           C  
ATOM   2312  HB1 ALA A 150      -4.278  16.102  14.098  1.00 77.22           H  
ATOM   2313  HB2 ALA A 150      -4.481  14.851  12.854  1.00 77.22           H  
ATOM   2314  HB3 ALA A 150      -5.738  16.071  13.084  1.00 77.22           H  
ATOM   2315  O   ALA A 150      -8.010  14.079  14.229  1.00 77.22           O  
ATOM   2316  N   LEU A 151      -6.524  12.667  13.305  1.00 81.83           N  
ATOM   2317  H   LEU A 151      -5.546  12.469  13.155  1.00 81.83           H  
ATOM   2318  CA  LEU A 151      -7.527  11.750  12.758  1.00 81.83           C  
ATOM   2319  HA  LEU A 151      -8.246  12.323  12.173  1.00 81.83           H  
ATOM   2320  C   LEU A 151      -8.323  11.052  13.863  1.00 81.83           C  
ATOM   2321  CB  LEU A 151      -6.857  10.704  11.855  1.00 81.83           C  
ATOM   2322  HB2 LEU A 151      -6.096  10.187  12.439  1.00 81.83           H  
ATOM   2323  HB3 LEU A 151      -7.605   9.968  11.562  1.00 81.83           H  
ATOM   2324  O   LEU A 151      -9.549  11.033  13.798  1.00 81.83           O  
ATOM   2325  CG  LEU A 151      -6.209  11.265  10.582  1.00 81.83           C  
ATOM   2326  HG  LEU A 151      -5.485  12.039  10.838  1.00 81.83           H  
ATOM   2327  CD1 LEU A 151      -5.472  10.127   9.876  1.00 81.83           C  
ATOM   2328 HD11 LEU A 151      -4.860  10.539   9.073  1.00 81.83           H  
ATOM   2329 HD12 LEU A 151      -4.800   9.631  10.576  1.00 81.83           H  
ATOM   2330 HD13 LEU A 151      -6.179   9.400   9.476  1.00 81.83           H  
ATOM   2331  CD2 LEU A 151      -7.225  11.878   9.618  1.00 81.83           C  
ATOM   2332 HD21 LEU A 151      -7.970  11.135   9.332  1.00 81.83           H  
ATOM   2333 HD22 LEU A 151      -6.700  12.235   8.733  1.00 81.83           H  
ATOM   2334 HD23 LEU A 151      -7.717  12.732  10.084  1.00 81.83           H  
ATOM   2335  N   THR A 152      -7.661  10.525  14.895  1.00 79.79           N  
ATOM   2336  H   THR A 152      -6.651  10.512  14.873  1.00 79.79           H  
ATOM   2337  CA  THR A 152      -8.322   9.909  16.054  1.00 79.79           C  
ATOM   2338  HA  THR A 152      -8.899   9.044  15.725  1.00 79.79           H  
ATOM   2339  C   THR A 152      -9.287  10.896  16.706  1.00 79.79           C  
ATOM   2340  CB  THR A 152      -7.282   9.433  17.080  1.00 79.79           C  
ATOM   2341  HB  THR A 152      -6.683  10.279  17.414  1.00 79.79           H  
ATOM   2342  O   THR A 152     -10.431  10.551  16.982  1.00 79.79           O  
ATOM   2343  CG2 THR A 152      -7.902   8.752  18.294  1.00 79.79           C  
ATOM   2344 HG21 THR A 152      -8.468   7.875  17.983  1.00 79.79           H  
ATOM   2345 HG22 THR A 152      -7.110   8.440  18.975  1.00 79.79           H  
ATOM   2346 HG23 THR A 152      -8.560   9.437  18.830  1.00 79.79           H  
ATOM   2347  OG1 THR A 152      -6.435   8.470  16.501  1.00 79.79           O  
ATOM   2348  HG1 THR A 152      -5.938   8.070  17.219  1.00 79.79           H  
ATOM   2349  N   THR A 153      -8.874  12.154  16.875  1.00 77.83           N  
ATOM   2350  H   THR A 153      -7.920  12.381  16.634  1.00 77.83           H  
ATOM   2351  CA  THR A 153      -9.736  13.214  17.418  1.00 77.83           C  
ATOM   2352  HA  THR A 153     -10.100  12.902  18.396  1.00 77.83           H  
ATOM   2353  C   THR A 153     -10.948  13.458  16.526  1.00 77.83           C  
ATOM   2354  CB  THR A 153      -8.961  14.524  17.594  1.00 77.83           C  
ATOM   2355  HB  THR A 153      -8.617  14.892  16.627  1.00 77.83           H  
ATOM   2356  O   THR A 153     -12.076  13.439  17.016  1.00 77.83           O  
ATOM   2357  CG2 THR A 153      -9.788  15.611  18.282  1.00 77.83           C  
ATOM   2358 HG21 THR A 153     -10.146  15.252  19.247  1.00 77.83           H  
ATOM   2359 HG22 THR A 153     -10.639  15.893  17.661  1.00 77.83           H  
ATOM   2360 HG23 THR A 153      -9.166  16.493  18.436  1.00 77.83           H  
ATOM   2361  OG1 THR A 153      -7.851  14.280  18.415  1.00 77.83           O  
ATOM   2362  HG1 THR A 153      -7.178  13.834  17.894  1.00 77.83           H  
ATOM   2363  N   PHE A 154     -10.735  13.623  15.219  1.00 79.67           N  
ATOM   2364  H   PHE A 154      -9.785  13.613  14.876  1.00 79.67           H  
ATOM   2365  CA  PHE A 154     -11.811  13.836  14.254  1.00 79.67           C  
ATOM   2366  HA  PHE A 154     -12.346  14.750  14.514  1.00 79.67           H  
ATOM   2367  C   PHE A 154     -12.832  12.688  14.272  1.00 79.67           C  
ATOM   2368  CB  PHE A 154     -11.185  14.014  12.863  1.00 79.67           C  
ATOM   2369  HB2 PHE A 154     -10.457  14.824  12.905  1.00 79.67           H  
ATOM   2370  HB3 PHE A 154     -10.646  13.108  12.586  1.00 79.67           H  
ATOM   2371  O   PHE A 154     -14.038  12.919  14.351  1.00 79.67           O  
ATOM   2372  CG  PHE A 154     -12.193  14.327  11.777  1.00 79.67           C  
ATOM   2373  CD1 PHE A 154     -12.868  13.283  11.116  1.00 79.67           C  
ATOM   2374  HD1 PHE A 154     -12.666  12.255  11.376  1.00 79.67           H  
ATOM   2375  CD2 PHE A 154     -12.475  15.663  11.442  1.00 79.67           C  
ATOM   2376  HD2 PHE A 154     -11.967  16.470  11.949  1.00 79.67           H  
ATOM   2377  CE1 PHE A 154     -13.821  13.575  10.126  1.00 79.67           C  
ATOM   2378  HE1 PHE A 154     -14.344  12.766   9.637  1.00 79.67           H  
ATOM   2379  CE2 PHE A 154     -13.423  15.954  10.446  1.00 79.67           C  
ATOM   2380  HE2 PHE A 154     -13.636  16.982  10.190  1.00 79.67           H  
ATOM   2381  CZ  PHE A 154     -14.096  14.911   9.785  1.00 79.67           C  
ATOM   2382  HZ  PHE A 154     -14.821  15.141   9.019  1.00 79.67           H  
ATOM   2383  N   PHE A 155     -12.358  11.440  14.253  1.00 81.22           N  
ATOM   2384  H   PHE A 155     -11.358  11.305  14.204  1.00 81.22           H  
ATOM   2385  CA  PHE A 155     -13.225  10.265  14.204  1.00 81.22           C  
ATOM   2386  HA  PHE A 155     -14.092  10.518  13.593  1.00 81.22           H  
ATOM   2387  C   PHE A 155     -13.810   9.864  15.562  1.00 81.22           C  
ATOM   2388  CB  PHE A 155     -12.506   9.109  13.495  1.00 81.22           C  
ATOM   2389  HB2 PHE A 155     -11.489   9.014  13.877  1.00 81.22           H  
ATOM   2390  HB3 PHE A 155     -13.027   8.179  13.725  1.00 81.22           H  
ATOM   2391  O   PHE A 155     -14.849   9.208  15.572  1.00 81.22           O  
ATOM   2392  CG  PHE A 155     -12.494   9.275  11.986  1.00 81.22           C  
ATOM   2393  CD1 PHE A 155     -13.657   8.985  11.245  1.00 81.22           C  
ATOM   2394  HD1 PHE A 155     -14.536   8.615  11.750  1.00 81.22           H  
ATOM   2395  CD2 PHE A 155     -11.357   9.767  11.320  1.00 81.22           C  
ATOM   2396  HD2 PHE A 155     -10.454   9.982  11.873  1.00 81.22           H  
ATOM   2397  CE1 PHE A 155     -13.682   9.194   9.854  1.00 81.22           C  
ATOM   2398  HE1 PHE A 155     -14.579   8.980   9.293  1.00 81.22           H  
ATOM   2399  CE2 PHE A 155     -11.390  10.004   9.936  1.00 81.22           C  
ATOM   2400  HE2 PHE A 155     -10.525  10.419   9.440  1.00 81.22           H  
ATOM   2401  CZ  PHE A 155     -12.550   9.711   9.200  1.00 81.22           C  
ATOM   2402  HZ  PHE A 155     -12.575   9.904   8.138  1.00 81.22           H  
ATOM   2403  N   SER A 156     -13.249  10.315  16.690  1.00 77.98           N  
ATOM   2404  H   SER A 156     -12.342  10.757  16.632  1.00 77.98           H  
ATOM   2405  CA  SER A 156     -13.813  10.070  18.029  1.00 77.98           C  
ATOM   2406  HA  SER A 156     -13.903   8.992  18.165  1.00 77.98           H  
ATOM   2407  C   SER A 156     -15.213  10.667  18.223  1.00 77.98           C  
ATOM   2408  CB  SER A 156     -12.876  10.592  19.125  1.00 77.98           C  
ATOM   2409  HB2 SER A 156     -11.873  10.192  18.973  1.00 77.98           H  
ATOM   2410  HB3 SER A 156     -13.236  10.226  20.086  1.00 77.98           H  
ATOM   2411  O   SER A 156     -15.986  10.188  19.047  1.00 77.98           O  
ATOM   2412  OG  SER A 156     -12.829  12.010  19.181  1.00 77.98           O  
ATOM   2413  HG  SER A 156     -12.552  12.370  18.335  1.00 77.98           H  
ATOM   2414  N   ALA A 157     -15.583  11.673  17.422  1.00 69.79           N  
ATOM   2415  H   ALA A 157     -14.901  12.049  16.779  1.00 69.79           H  
ATOM   2416  CA  ALA A 157     -16.931  12.239  17.416  1.00 69.79           C  
ATOM   2417  HA  ALA A 157     -17.237  12.421  18.446  1.00 69.79           H  
ATOM   2418  C   ALA A 157     -17.985  11.303  16.788  1.00 69.79           C  
ATOM   2419  CB  ALA A 157     -16.867  13.584  16.681  1.00 69.79           C  
ATOM   2420  HB1 ALA A 157     -16.147  14.239  17.173  1.00 69.79           H  
ATOM   2421  HB2 ALA A 157     -16.559  13.433  15.646  1.00 69.79           H  
ATOM   2422  HB3 ALA A 157     -17.847  14.060  16.698  1.00 69.79           H  
ATOM   2423  O   ALA A 157     -19.181  11.580  16.863  1.00 69.79           O  
ATOM   2424  N   ILE A 158     -17.548  10.232  16.118  1.00 75.83           N  
ATOM   2425  H   ILE A 158     -16.552  10.065  16.116  1.00 75.83           H  
ATOM   2426  CA  ILE A 158     -18.389   9.375  15.273  1.00 75.83           C  
ATOM   2427  HA  ILE A 158     -19.437   9.615  15.453  1.00 75.83           H  
ATOM   2428  C   ILE A 158     -18.207   7.883  15.611  1.00 75.83           C  
ATOM   2429  CB  ILE A 158     -18.071   9.667  13.785  1.00 75.83           C  
ATOM   2430  HB  ILE A 158     -17.079   9.272  13.569  1.00 75.83           H  
ATOM   2431  O   ILE A 158     -19.151   7.102  15.456  1.00 75.83           O  
ATOM   2432  CG1 ILE A 158     -18.066  11.179  13.439  1.00 75.83           C  
ATOM   2433 HG12 ILE A 158     -17.294  11.676  14.027  1.00 75.83           H  
ATOM   2434 HG13 ILE A 158     -19.028  11.618  13.704  1.00 75.83           H  
ATOM   2435  CG2 ILE A 158     -19.081   8.945  12.886  1.00 75.83           C  
ATOM   2436 HG21 ILE A 158     -19.101   7.880  13.117  1.00 75.83           H  
ATOM   2437 HG22 ILE A 158     -20.074   9.377  13.011  1.00 75.83           H  
ATOM   2438 HG23 ILE A 158     -18.751   9.047  11.852  1.00 75.83           H  
ATOM   2439  CD1 ILE A 158     -17.756  11.509  11.971  1.00 75.83           C  
ATOM   2440 HD11 ILE A 158     -18.593  11.234  11.330  1.00 75.83           H  
ATOM   2441 HD12 ILE A 158     -16.856  10.984  11.652  1.00 75.83           H  
ATOM   2442 HD13 ILE A 158     -17.591  12.582  11.872  1.00 75.83           H  
ATOM   2443  N   LEU A 159     -17.013   7.493  16.068  1.00 80.82           N  
ATOM   2444  H   LEU A 159     -16.300   8.198  16.187  1.00 80.82           H  
ATOM   2445  CA  LEU A 159     -16.611   6.133  16.414  1.00 80.82           C  
ATOM   2446  HA  LEU A 159     -17.456   5.453  16.302  1.00 80.82           H  
ATOM   2447  C   LEU A 159     -16.155   6.071  17.870  1.00 80.82           C  
ATOM   2448  CB  LEU A 159     -15.459   5.669  15.500  1.00 80.82           C  
ATOM   2449  HB2 LEU A 159     -15.198   4.645  15.766  1.00 80.82           H  
ATOM   2450  HB3 LEU A 159     -14.590   6.294  15.705  1.00 80.82           H  
ATOM   2451  O   LEU A 159     -15.373   6.903  18.325  1.00 80.82           O  
ATOM   2452  CG  LEU A 159     -15.750   5.735  13.996  1.00 80.82           C  
ATOM   2453  HG  LEU A 159     -15.962   6.765  13.708  1.00 80.82           H  
ATOM   2454  CD1 LEU A 159     -14.530   5.265  13.203  1.00 80.82           C  
ATOM   2455 HD11 LEU A 159     -14.306   4.224  13.440  1.00 80.82           H  
ATOM   2456 HD12 LEU A 159     -14.717   5.369  12.134  1.00 80.82           H  
ATOM   2457 HD13 LEU A 159     -13.672   5.881  13.471  1.00 80.82           H  
ATOM   2458  CD2 LEU A 159     -16.935   4.861  13.595  1.00 80.82           C  
ATOM   2459 HD21 LEU A 159     -17.830   5.165  14.138  1.00 80.82           H  
ATOM   2460 HD22 LEU A 159     -17.117   5.012  12.531  1.00 80.82           H  
ATOM   2461 HD23 LEU A 159     -16.724   3.812  13.806  1.00 80.82           H  
ATOM   2462  N   SER A 160     -16.588   5.034  18.579  1.00 83.20           N  
ATOM   2463  H   SER A 160     -17.215   4.381  18.132  1.00 83.20           H  
ATOM   2464  CA  SER A 160     -16.051   4.710  19.902  1.00 83.20           C  
ATOM   2465  HA  SER A 160     -16.045   5.620  20.502  1.00 83.20           H  
ATOM   2466  C   SER A 160     -14.611   4.193  19.813  1.00 83.20           C  
ATOM   2467  CB  SER A 160     -16.947   3.686  20.602  1.00 83.20           C  
ATOM   2468  HB2 SER A 160     -17.958   4.084  20.685  1.00 83.20           H  
ATOM   2469  HB3 SER A 160     -16.565   3.494  21.605  1.00 83.20           H  
ATOM   2470  O   SER A 160     -14.180   3.665  18.787  1.00 83.20           O  
ATOM   2471  OG  SER A 160     -16.976   2.477  19.870  1.00 83.20           O  
ATOM   2472  HG  SER A 160     -17.450   2.671  19.058  1.00 83.20           H  
ATOM   2473  N   GLU A 161     -13.873   4.250  20.921  1.00 81.19           N  
ATOM   2474  H   GLU A 161     -14.231   4.750  21.723  1.00 81.19           H  
ATOM   2475  CA  GLU A 161     -12.526   3.669  21.028  1.00 81.19           C  
ATOM   2476  HA  GLU A 161     -11.835   4.210  20.381  1.00 81.19           H  
ATOM   2477  C   GLU A 161     -12.499   2.184  20.619  1.00 81.19           C  
ATOM   2478  CB  GLU A 161     -12.078   3.828  22.484  1.00 81.19           C  
ATOM   2479  HB2 GLU A 161     -12.661   3.156  23.115  1.00 81.19           H  
ATOM   2480  HB3 GLU A 161     -12.264   4.854  22.801  1.00 81.19           H  
ATOM   2481  O   GLU A 161     -11.652   1.727  19.845  1.00 81.19           O  
ATOM   2482  CG  GLU A 161     -10.589   3.529  22.642  1.00 81.19           C  
ATOM   2483  HG2 GLU A 161     -10.360   2.577  22.163  1.00 81.19           H  
ATOM   2484  HG3 GLU A 161     -10.039   4.319  22.131  1.00 81.19           H  
ATOM   2485  CD  GLU A 161     -10.167   3.463  24.112  1.00 81.19           C  
ATOM   2486  OE1 GLU A 161      -9.262   2.653  24.404  1.00 81.19           O  
ATOM   2487  OE2 GLU A 161     -10.789   4.180  24.925  1.00 81.19           O  
ATOM   2488  N   GLY A 162     -13.512   1.431  21.062  1.00 83.28           N  
ATOM   2489  H   GLY A 162     -14.194   1.877  21.658  1.00 83.28           H  
ATOM   2490  CA  GLY A 162     -13.687   0.033  20.694  1.00 83.28           C  
ATOM   2491  HA2 GLY A 162     -14.587  -0.341  21.182  1.00 83.28           H  
ATOM   2492  HA3 GLY A 162     -12.820  -0.528  21.042  1.00 83.28           H  
ATOM   2493  C   GLY A 162     -13.839  -0.180  19.186  1.00 83.28           C  
ATOM   2494  O   GLY A 162     -13.338  -1.182  18.676  1.00 83.28           O  
ATOM   2495  N   GLU A 163     -14.475   0.752  18.477  1.00 89.45           N  
ATOM   2496  H   GLU A 163     -14.808   1.575  18.957  1.00 89.45           H  
ATOM   2497  CA  GLU A 163     -14.649   0.722  17.021  1.00 89.45           C  
ATOM   2498  HA  GLU A 163     -14.830  -0.305  16.702  1.00 89.45           H  
ATOM   2499  C   GLU A 163     -13.406   1.208  16.273  1.00 89.45           C  
ATOM   2500  CB  GLU A 163     -15.870   1.565  16.631  1.00 89.45           C  
ATOM   2501  HB2 GLU A 163     -15.902   1.687  15.548  1.00 89.45           H  
ATOM   2502  HB3 GLU A 163     -15.774   2.551  17.085  1.00 89.45           H  
ATOM   2503  O   GLU A 163     -13.089   0.658  15.218  1.00 89.45           O  
ATOM   2504  CG  GLU A 163     -17.164   0.872  17.083  1.00 89.45           C  
ATOM   2505  HG2 GLU A 163     -17.034   0.449  18.079  1.00 89.45           H  
ATOM   2506  HG3 GLU A 163     -17.344   0.037  16.406  1.00 89.45           H  
ATOM   2507  CD  GLU A 163     -18.383   1.798  17.125  1.00 89.45           C  
ATOM   2508  OE1 GLU A 163     -19.503   1.256  16.975  1.00 89.45           O  
ATOM   2509  OE2 GLU A 163     -18.197   3.001  17.420  1.00 89.45           O  
ATOM   2510  N   MET A 164     -12.658   2.169  16.821  1.00 86.44           N  
ATOM   2511  H   MET A 164     -12.990   2.615  17.664  1.00 86.44           H  
ATOM   2512  CA  MET A 164     -11.374   2.610  16.258  1.00 86.44           C  
ATOM   2513  HA  MET A 164     -11.520   2.866  15.208  1.00 86.44           H  
ATOM   2514  C   MET A 164     -10.314   1.499  16.296  1.00 86.44           C  
ATOM   2515  CB  MET A 164     -10.870   3.863  16.988  1.00 86.44           C  
ATOM   2516  HB2 MET A 164     -10.822   3.677  18.061  1.00 86.44           H  
ATOM   2517  HB3 MET A 164      -9.864   4.088  16.634  1.00 86.44           H  
ATOM   2518  O   MET A 164      -9.493   1.393  15.387  1.00 86.44           O  
ATOM   2519  CG  MET A 164     -11.755   5.084  16.708  1.00 86.44           C  
ATOM   2520  HG2 MET A 164     -11.940   5.138  15.635  1.00 86.44           H  
ATOM   2521  HG3 MET A 164     -12.716   4.962  17.208  1.00 86.44           H  
ATOM   2522  SD  MET A 164     -11.039   6.672  17.211  1.00 86.44           S  
ATOM   2523  CE  MET A 164     -10.951   6.464  19.011  1.00 86.44           C  
ATOM   2524  HE1 MET A 164     -10.274   5.648  19.262  1.00 86.44           H  
ATOM   2525  HE2 MET A 164     -10.568   7.381  19.460  1.00 86.44           H  
ATOM   2526  HE3 MET A 164     -11.948   6.263  19.404  1.00 86.44           H  
ATOM   2527  N   SER A 165     -10.383   0.599  17.285  1.00 88.40           N  
ATOM   2528  H   SER A 165     -10.980   0.826  18.068  1.00 88.40           H  
ATOM   2529  CA  SER A 165      -9.505  -0.580  17.368  1.00 88.40           C  
ATOM   2530  HA  SER A 165      -8.484  -0.234  17.204  1.00 88.40           H  
ATOM   2531  C   SER A 165      -9.783  -1.664  16.307  1.00 88.40           C  
ATOM   2532  CB  SER A 165      -9.554  -1.173  18.782  1.00 88.40           C  
ATOM   2533  HB2 SER A 165      -9.475  -0.368  19.514  1.00 88.40           H  
ATOM   2534  HB3 SER A 165      -8.702  -1.839  18.915  1.00 88.40           H  
ATOM   2535  O   SER A 165      -8.987  -2.597  16.159  1.00 88.40           O  
ATOM   2536  OG  SER A 165     -10.748  -1.907  19.012  1.00 88.40           O  
ATOM   2537  HG  SER A 165     -11.499  -1.365  18.758  1.00 88.40           H  
ATOM   2538  N   ILE A 166     -10.893  -1.568  15.558  1.00 92.97           N  
ATOM   2539  H   ILE A 166     -11.468  -0.743  15.656  1.00 92.97           H  
ATOM   2540  CA  ILE A 166     -11.245  -2.532  14.506  1.00 92.97           C  
ATOM   2541  HA  ILE A 166     -10.969  -3.525  14.860  1.00 92.97           H  
ATOM   2542  C   ILE A 166     -10.426  -2.236  13.246  1.00 92.97           C  
ATOM   2543  CB  ILE A 166     -12.767  -2.565  14.220  1.00 92.97           C  
ATOM   2544  HB  ILE A 166     -13.082  -1.568  13.910  1.00 92.97           H  
ATOM   2545  O   ILE A 166     -10.525  -1.160  12.656  1.00 92.97           O  
ATOM   2546  CG1 ILE A 166     -13.557  -2.970  15.487  1.00 92.97           C  
ATOM   2547 HG12 ILE A 166     -13.247  -2.336  16.318  1.00 92.97           H  
ATOM   2548 HG13 ILE A 166     -13.322  -4.002  15.749  1.00 92.97           H  
ATOM   2549  CG2 ILE A 166     -13.073  -3.546  13.069  1.00 92.97           C  
ATOM   2550 HG21 ILE A 166     -12.603  -3.210  12.145  1.00 92.97           H  
ATOM   2551 HG22 ILE A 166     -12.715  -4.545  13.318  1.00 92.97           H  
ATOM   2552 HG23 ILE A 166     -14.146  -3.588  12.880  1.00 92.97           H  
ATOM   2553  CD1 ILE A 166     -15.079  -2.823  15.359  1.00 92.97           C  
ATOM   2554 HD11 ILE A 166     -15.543  -3.005  16.329  1.00 92.97           H  
ATOM   2555 HD12 ILE A 166     -15.484  -3.539  14.644  1.00 92.97           H  
ATOM   2556 HD13 ILE A 166     -15.323  -1.810  15.038  1.00 92.97           H  
ATOM   2557  N   TRP A 167      -9.659  -3.227  12.786  1.00 94.27           N  
ATOM   2558  H   TRP A 167      -9.610  -4.070  13.341  1.00 94.27           H  
ATOM   2559  CA  TRP A 167      -8.764  -3.118  11.633  1.00 94.27           C  
ATOM   2560  HA  TRP A 167      -7.947  -2.441  11.881  1.00 94.27           H  
ATOM   2561  C   TRP A 167      -9.458  -2.552  10.389  1.00 94.27           C  
ATOM   2562  CB  TRP A 167      -8.184  -4.499  11.322  1.00 94.27           C  
ATOM   2563  HB2 TRP A 167      -7.664  -4.890  12.197  1.00 94.27           H  
ATOM   2564  HB3 TRP A 167      -9.011  -5.177  11.112  1.00 94.27           H  
ATOM   2565  O   TRP A 167      -8.953  -1.602   9.793  1.00 94.27           O  
ATOM   2566  CG  TRP A 167      -7.256  -4.526  10.150  1.00 94.27           C  
ATOM   2567  CD1 TRP A 167      -5.973  -4.106  10.140  1.00 94.27           C  
ATOM   2568  HD1 TRP A 167      -5.464  -3.716  11.009  1.00 94.27           H  
ATOM   2569  CD2 TRP A 167      -7.547  -4.957   8.791  1.00 94.27           C  
ATOM   2570  CE2 TRP A 167      -6.374  -4.778   8.000  1.00 94.27           C  
ATOM   2571  CE3 TRP A 167      -8.694  -5.474   8.152  1.00 94.27           C  
ATOM   2572  HE3 TRP A 167      -9.586  -5.644   8.736  1.00 94.27           H  
ATOM   2573  NE1 TRP A 167      -5.430  -4.294   8.881  1.00 94.27           N  
ATOM   2574  HE1 TRP A 167      -4.453  -4.167   8.658  1.00 94.27           H  
ATOM   2575  CH2 TRP A 167      -7.515  -5.557   6.021  1.00 94.27           C  
ATOM   2576  HH2 TRP A 167      -7.506  -5.779   4.964  1.00 94.27           H  
ATOM   2577  CZ2 TRP A 167      -6.346  -5.078   6.634  1.00 94.27           C  
ATOM   2578  HZ2 TRP A 167      -5.443  -4.937   6.059  1.00 94.27           H  
ATOM   2579  CZ3 TRP A 167      -8.682  -5.768   6.777  1.00 94.27           C  
ATOM   2580  HZ3 TRP A 167      -9.568  -6.158   6.300  1.00 94.27           H  
ATOM   2581  N   GLN A 168     -10.636  -3.078  10.023  1.00 92.27           N  
ATOM   2582  H   GLN A 168     -11.012  -3.850  10.555  1.00 92.27           H  
ATOM   2583  CA  GLN A 168     -11.379  -2.598   8.853  1.00 92.27           C  
ATOM   2584  HA  GLN A 168     -10.762  -2.741   7.966  1.00 92.27           H  
ATOM   2585  C   GLN A 168     -11.711  -1.101   8.928  1.00 92.27           C  
ATOM   2586  CB  GLN A 168     -12.692  -3.375   8.673  1.00 92.27           C  
ATOM   2587  HB2 GLN A 168     -13.287  -3.337   9.586  1.00 92.27           H  
ATOM   2588  HB3 GLN A 168     -13.262  -2.865   7.897  1.00 92.27           H  
ATOM   2589  O   GLN A 168     -11.664  -0.423   7.901  1.00 92.27           O  
ATOM   2590  CG  GLN A 168     -12.512  -4.827   8.209  1.00 92.27           C  
ATOM   2591  HG2 GLN A 168     -13.360  -5.066   7.568  1.00 92.27           H  
ATOM   2592  HG3 GLN A 168     -11.617  -4.920   7.595  1.00 92.27           H  
ATOM   2593  CD  GLN A 168     -12.480  -5.865   9.327  1.00 92.27           C  
ATOM   2594  NE2 GLN A 168     -12.785  -7.091   8.976  1.00 92.27           N  
ATOM   2595 HE21 GLN A 168     -12.907  -7.814   9.671  1.00 92.27           H  
ATOM   2596 HE22 GLN A 168     -12.995  -7.310   8.012  1.00 92.27           H  
ATOM   2597  OE1 GLN A 168     -12.190  -5.611  10.490  1.00 92.27           O  
ATOM   2598  N   ASN A 169     -12.006  -0.577  10.121  1.00 92.72           N  
ATOM   2599  H   ASN A 169     -11.925  -1.156  10.945  1.00 92.72           H  
ATOM   2600  CA  ASN A 169     -12.323   0.837  10.313  1.00 92.72           C  
ATOM   2601  HA  ASN A 169     -13.033   1.149   9.547  1.00 92.72           H  
ATOM   2602  C   ASN A 169     -11.075   1.708  10.146  1.00 92.72           C  
ATOM   2603  CB  ASN A 169     -12.979   1.046  11.687  1.00 92.72           C  
ATOM   2604  HB2 ASN A 169     -12.332   0.662  12.476  1.00 92.72           H  
ATOM   2605  HB3 ASN A 169     -13.105   2.115  11.860  1.00 92.72           H  
ATOM   2606  O   ASN A 169     -11.141   2.715   9.448  1.00 92.72           O  
ATOM   2607  CG  ASN A 169     -14.347   0.407  11.811  1.00 92.72           C  
ATOM   2608  ND2 ASN A 169     -14.852   0.333  13.014  1.00 92.72           N  
ATOM   2609 HD21 ASN A 169     -14.289   0.615  13.804  1.00 92.72           H  
ATOM   2610 HD22 ASN A 169     -15.765  -0.076  13.154  1.00 92.72           H  
ATOM   2611  OD1 ASN A 169     -14.964  -0.023  10.847  1.00 92.72           O  
ATOM   2612  N   GLY A 170      -9.924   1.284  10.680  1.00 91.57           N  
ATOM   2613  H   GLY A 170      -9.939   0.461  11.265  1.00 91.57           H  
ATOM   2614  CA  GLY A 170      -8.645   1.968  10.449  1.00 91.57           C  
ATOM   2615  HA2 GLY A 170      -7.853   1.426  10.966  1.00 91.57           H  
ATOM   2616  HA3 GLY A 170      -8.693   2.979  10.854  1.00 91.57           H  
ATOM   2617  C   GLY A 170      -8.282   2.052   8.960  1.00 91.57           C  
ATOM   2618  O   GLY A 170      -7.885   3.109   8.471  1.00 91.57           O  
ATOM   2619  N   GLN A 171      -8.508   0.971   8.203  1.00 90.96           N  
ATOM   2620  H   GLN A 171      -8.827   0.127   8.657  1.00 90.96           H  
ATOM   2621  CA  GLN A 171      -8.334   0.981   6.743  1.00 90.96           C  
ATOM   2622  HA  GLN A 171      -7.330   1.336   6.514  1.00 90.96           H  
ATOM   2623  C   GLN A 171      -9.310   1.947   6.052  1.00 90.96           C  
ATOM   2624  CB  GLN A 171      -8.517  -0.438   6.164  1.00 90.96           C  
ATOM   2625  HB2 GLN A 171      -8.396  -0.385   5.082  1.00 90.96           H  
ATOM   2626  HB3 GLN A 171      -9.533  -0.780   6.363  1.00 90.96           H  
ATOM   2627  O   GLN A 171      -8.937   2.668   5.126  1.00 90.96           O  
ATOM   2628  CG  GLN A 171      -7.540  -1.497   6.704  1.00 90.96           C  
ATOM   2629  HG2 GLN A 171      -7.723  -1.669   7.764  1.00 90.96           H  
ATOM   2630  HG3 GLN A 171      -7.712  -2.439   6.184  1.00 90.96           H  
ATOM   2631  CD  GLN A 171      -6.083  -1.112   6.529  1.00 90.96           C  
ATOM   2632  NE2 GLN A 171      -5.181  -1.594   7.349  1.00 90.96           N  
ATOM   2633 HE21 GLN A 171      -4.224  -1.353   7.135  1.00 90.96           H  
ATOM   2634 HE22 GLN A 171      -5.462  -2.264   8.051  1.00 90.96           H  
ATOM   2635  OE1 GLN A 171      -5.732  -0.351   5.661  1.00 90.96           O  
ATOM   2636  N   ALA A 172     -10.569   1.974   6.495  1.00 89.51           N  
ATOM   2637  H   ALA A 172     -10.825   1.367   7.260  1.00 89.51           H  
ATOM   2638  CA  ALA A 172     -11.601   2.850   5.950  1.00 89.51           C  
ATOM   2639  HA  ALA A 172     -11.642   2.701   4.871  1.00 89.51           H  
ATOM   2640  C   ALA A 172     -11.281   4.340   6.189  1.00 89.51           C  
ATOM   2641  CB  ALA A 172     -12.948   2.413   6.542  1.00 89.51           C  
ATOM   2642  HB1 ALA A 172     -13.054   1.330   6.477  1.00 89.51           H  
ATOM   2643  HB2 ALA A 172     -13.022   2.716   7.586  1.00 89.51           H  
ATOM   2644  HB3 ALA A 172     -13.773   2.855   5.983  1.00 89.51           H  
ATOM   2645  O   ALA A 172     -11.409   5.136   5.258  1.00 89.51           O  
ATOM   2646  N   ILE A 173     -10.782   4.691   7.382  1.00 90.39           N  
ATOM   2647  H   ILE A 173     -10.733   3.978   8.096  1.00 90.39           H  
ATOM   2648  CA  ILE A 173     -10.327   6.043   7.749  1.00 90.39           C  
ATOM   2649  HA  ILE A 173     -11.164   6.735   7.656  1.00 90.39           H  
ATOM   2650  C   ILE A 173      -9.218   6.529   6.807  1.00 90.39           C  
ATOM   2651  CB  ILE A 173      -9.879   6.075   9.231  1.00 90.39           C  
ATOM   2652  HB  ILE A 173      -9.236   5.216   9.422  1.00 90.39           H  
ATOM   2653  O   ILE A 173      -9.295   7.633   6.269  1.00 90.39           O  
ATOM   2654  CG1 ILE A 173     -11.118   5.981  10.151  1.00 90.39           C  
ATOM   2655 HG12 ILE A 173     -11.677   6.916  10.106  1.00 90.39           H  
ATOM   2656 HG13 ILE A 173     -11.781   5.190   9.798  1.00 90.39           H  
ATOM   2657  CG2 ILE A 173      -9.070   7.350   9.540  1.00 90.39           C  
ATOM   2658 HG21 ILE A 173      -9.607   8.229   9.184  1.00 90.39           H  
ATOM   2659 HG22 ILE A 173      -8.895   7.451  10.611  1.00 90.39           H  
ATOM   2660 HG23 ILE A 173      -8.096   7.311   9.054  1.00 90.39           H  
ATOM   2661  CD1 ILE A 173     -10.777   5.674  11.615  1.00 90.39           C  
ATOM   2662 HD11 ILE A 173     -10.152   4.783  11.675  1.00 90.39           H  
ATOM   2663 HD12 ILE A 173     -10.261   6.514  12.079  1.00 90.39           H  
ATOM   2664 HD13 ILE A 173     -11.699   5.492  12.167  1.00 90.39           H  
ATOM   2665  N   MET A 174      -8.207   5.700   6.538  1.00 91.63           N  
ATOM   2666  H   MET A 174      -8.149   4.820   7.031  1.00 91.63           H  
ATOM   2667  CA  MET A 174      -7.116   6.108   5.646  1.00 91.63           C  
ATOM   2668  HA  MET A 174      -6.766   7.091   5.961  1.00 91.63           H  
ATOM   2669  C   MET A 174      -7.564   6.262   4.191  1.00 91.63           C  
ATOM   2670  CB  MET A 174      -5.951   5.122   5.729  1.00 91.63           C  
ATOM   2671  HB2 MET A 174      -6.305   4.115   5.506  1.00 91.63           H  
ATOM   2672  HB3 MET A 174      -5.206   5.393   4.980  1.00 91.63           H  
ATOM   2673  O   MET A 174      -7.112   7.174   3.500  1.00 91.63           O  
ATOM   2674  CG  MET A 174      -5.283   5.124   7.103  1.00 91.63           C  
ATOM   2675  HG2 MET A 174      -5.979   4.677   7.813  1.00 91.63           H  
ATOM   2676  HG3 MET A 174      -4.404   4.481   7.048  1.00 91.63           H  
ATOM   2677  SD  MET A 174      -4.762   6.730   7.784  1.00 91.63           S  
ATOM   2678  CE  MET A 174      -3.889   7.454   6.371  1.00 91.63           C  
ATOM   2679  HE1 MET A 174      -3.272   8.287   6.708  1.00 91.63           H  
ATOM   2680  HE2 MET A 174      -3.266   6.703   5.884  1.00 91.63           H  
ATOM   2681  HE3 MET A 174      -4.615   7.814   5.642  1.00 91.63           H  
ATOM   2682  N   ARG A 175      -8.485   5.411   3.720  1.00 86.78           N  
ATOM   2683  H   ARG A 175      -8.809   4.677   4.333  1.00 86.78           H  
ATOM   2684  CA  ARG A 175      -9.057   5.538   2.370  1.00 86.78           C  
ATOM   2685  HA  ARG A 175      -8.250   5.603   1.641  1.00 86.78           H  
ATOM   2686  C   ARG A 175      -9.860   6.827   2.211  1.00 86.78           C  
ATOM   2687  CB  ARG A 175      -9.942   4.331   2.050  1.00 86.78           C  
ATOM   2688  HB2 ARG A 175     -10.511   4.546   1.145  1.00 86.78           H  
ATOM   2689  HB3 ARG A 175     -10.648   4.182   2.867  1.00 86.78           H  
ATOM   2690  O   ARG A 175      -9.712   7.503   1.197  1.00 86.78           O  
ATOM   2691  CG  ARG A 175      -9.139   3.046   1.817  1.00 86.78           C  
ATOM   2692  HG2 ARG A 175      -8.489   2.841   2.667  1.00 86.78           H  
ATOM   2693  HG3 ARG A 175      -8.526   3.151   0.922  1.00 86.78           H  
ATOM   2694  CD  ARG A 175     -10.133   1.897   1.636  1.00 86.78           C  
ATOM   2695  HD2 ARG A 175     -10.730   2.088   0.744  1.00 86.78           H  
ATOM   2696  HD3 ARG A 175     -10.798   1.887   2.499  1.00 86.78           H  
ATOM   2697  NE  ARG A 175      -9.456   0.598   1.494  1.00 86.78           N  
ATOM   2698  HE  ARG A 175      -8.686   0.529   0.844  1.00 86.78           H  
ATOM   2699  NH1 ARG A 175     -10.709  -0.642   2.993  1.00 86.78           N  
ATOM   2700 HH11 ARG A 175     -10.815  -1.534   3.454  1.00 86.78           H  
ATOM   2701 HH12 ARG A 175     -11.176   0.190   3.325  1.00 86.78           H  
ATOM   2702  NH2 ARG A 175      -9.041  -1.573   1.893  1.00 86.78           N  
ATOM   2703 HH21 ARG A 175      -8.506  -1.606   1.037  1.00 86.78           H  
ATOM   2704 HH22 ARG A 175      -9.321  -2.475   2.252  1.00 86.78           H  
ATOM   2705  CZ  ARG A 175      -9.738  -0.521   2.131  1.00 86.78           C  
ATOM   2706  N   ILE A 176     -10.687   7.182   3.197  1.00 86.78           N  
ATOM   2707  H   ILE A 176     -10.774   6.588   4.010  1.00 86.78           H  
ATOM   2708  CA  ILE A 176     -11.471   8.420   3.124  1.00 86.78           C  
ATOM   2709  HA  ILE A 176     -11.883   8.472   2.116  1.00 86.78           H  
ATOM   2710  C   ILE A 176     -10.599   9.665   3.287  1.00 86.78           C  
ATOM   2711  CB  ILE A 176     -12.664   8.389   4.091  1.00 86.78           C  
ATOM   2712  HB  ILE A 176     -13.168   7.434   3.943  1.00 86.78           H  
ATOM   2713  O   ILE A 176     -10.884  10.681   2.662  1.00 86.78           O  
ATOM   2714  CG1 ILE A 176     -13.655   9.508   3.741  1.00 86.78           C  
ATOM   2715 HG12 ILE A 176     -13.670   9.680   2.665  1.00 86.78           H  
ATOM   2716 HG13 ILE A 176     -13.359  10.436   4.231  1.00 86.78           H  
ATOM   2717  CG2 ILE A 176     -12.259   8.491   5.567  1.00 86.78           C  
ATOM   2718 HG21 ILE A 176     -11.678   7.604   5.819  1.00 86.78           H  
ATOM   2719 HG22 ILE A 176     -13.139   8.502   6.211  1.00 86.78           H  
ATOM   2720 HG23 ILE A 176     -11.672   9.389   5.762  1.00 86.78           H  
ATOM   2721  CD1 ILE A 176     -15.070   9.129   4.166  1.00 86.78           C  
ATOM   2722 HD11 ILE A 176     -15.689  10.024   4.099  1.00 86.78           H  
ATOM   2723 HD12 ILE A 176     -15.090   8.788   5.201  1.00 86.78           H  
ATOM   2724 HD13 ILE A 176     -15.464   8.349   3.515  1.00 86.78           H  
ATOM   2725  N   LEU A 177      -9.498   9.577   4.038  1.00 88.96           N  
ATOM   2726  H   LEU A 177      -9.353   8.753   4.604  1.00 88.96           H  
ATOM   2727  CA  LEU A 177      -8.492  10.634   4.079  1.00 88.96           C  
ATOM   2728  HA  LEU A 177      -8.984  11.563   4.366  1.00 88.96           H  
ATOM   2729  C   LEU A 177      -7.849  10.855   2.706  1.00 88.96           C  
ATOM   2730  CB  LEU A 177      -7.428  10.281   5.127  1.00 88.96           C  
ATOM   2731  HB2 LEU A 177      -6.963   9.331   4.862  1.00 88.96           H  
ATOM   2732  HB3 LEU A 177      -7.909  10.163   6.098  1.00 88.96           H  
ATOM   2733  O   LEU A 177      -7.747  11.994   2.259  1.00 88.96           O  
ATOM   2734  CG  LEU A 177      -6.326  11.349   5.229  1.00 88.96           C  
ATOM   2735  HG  LEU A 177      -5.846  11.504   4.263  1.00 88.96           H  
ATOM   2736  CD1 LEU A 177      -6.900  12.673   5.716  1.00 88.96           C  
ATOM   2737 HD11 LEU A 177      -6.068  13.328   5.973  1.00 88.96           H  
ATOM   2738 HD12 LEU A 177      -7.528  12.523   6.594  1.00 88.96           H  
ATOM   2739 HD13 LEU A 177      -7.480  13.149   4.925  1.00 88.96           H  
ATOM   2740  CD2 LEU A 177      -5.254  10.873   6.197  1.00 88.96           C  
ATOM   2741 HD21 LEU A 177      -5.732  10.552   7.123  1.00 88.96           H  
ATOM   2742 HD22 LEU A 177      -4.541  11.672   6.399  1.00 88.96           H  
ATOM   2743 HD23 LEU A 177      -4.714  10.037   5.753  1.00 88.96           H  
ATOM   2744  N   ALA A 178      -7.449   9.776   2.025  1.00 87.43           N  
ATOM   2745  H   ALA A 178      -7.523   8.868   2.462  1.00 87.43           H  
ATOM   2746  CA  ALA A 178      -6.860   9.864   0.690  1.00 87.43           C  
ATOM   2747  HA  ALA A 178      -5.956  10.469   0.756  1.00 87.43           H  
ATOM   2748  C   ALA A 178      -7.802  10.554  -0.312  1.00 87.43           C  
ATOM   2749  CB  ALA A 178      -6.471   8.456   0.228  1.00 87.43           C  
ATOM   2750  HB1 ALA A 178      -5.736   8.037   0.916  1.00 87.43           H  
ATOM   2751  HB2 ALA A 178      -7.348   7.809   0.200  1.00 87.43           H  
ATOM   2752  HB3 ALA A 178      -6.045   8.507  -0.774  1.00 87.43           H  
ATOM   2753  O   ALA A 178      -7.343  11.391  -1.092  1.00 87.43           O  
ATOM   2754  N   LEU A 179      -9.103  10.245  -0.227  1.00 83.98           N  
ATOM   2755  H   LEU A 179      -9.367   9.512   0.416  1.00 83.98           H  
ATOM   2756  CA  LEU A 179     -10.169  10.890  -0.998  1.00 83.98           C  
ATOM   2757  HA  LEU A 179      -9.905  10.858  -2.055  1.00 83.98           H  
ATOM   2758  C   LEU A 179     -10.358  12.369  -0.611  1.00 83.98           C  
ATOM   2759  CB  LEU A 179     -11.465  10.087  -0.769  1.00 83.98           C  
ATOM   2760  HB2 LEU A 179     -11.303   9.056  -1.081  1.00 83.98           H  
ATOM   2761  HB3 LEU A 179     -11.688  10.084   0.298  1.00 83.98           H  
ATOM   2762  O   LEU A 179     -10.453  13.241  -1.471  1.00 83.98           O  
ATOM   2763  CG  LEU A 179     -12.688  10.649  -1.513  1.00 83.98           C  
ATOM   2764  HG  LEU A 179     -12.818  11.704  -1.273  1.00 83.98           H  
ATOM   2765  CD1 LEU A 179     -12.538  10.494  -3.023  1.00 83.98           C  
ATOM   2766 HD11 LEU A 179     -12.408   9.448  -3.301  1.00 83.98           H  
ATOM   2767 HD12 LEU A 179     -13.417  10.896  -3.527  1.00 83.98           H  
ATOM   2768 HD13 LEU A 179     -11.682  11.062  -3.386  1.00 83.98           H  
ATOM   2769  CD2 LEU A 179     -13.952   9.919  -1.056  1.00 83.98           C  
ATOM   2770 HD21 LEU A 179     -13.893   8.865  -1.330  1.00 83.98           H  
ATOM   2771 HD22 LEU A 179     -14.062  10.018   0.024  1.00 83.98           H  
ATOM   2772 HD23 LEU A 179     -14.815  10.377  -1.540  1.00 83.98           H  
ATOM   2773  N   ALA A 180     -10.403  12.679   0.687  1.00 82.85           N  
ATOM   2774  H   ALA A 180     -10.345  11.934   1.367  1.00 82.85           H  
ATOM   2775  CA  ALA A 180     -10.563  14.050   1.172  1.00 82.85           C  
ATOM   2776  HA  ALA A 180     -11.500  14.451   0.786  1.00 82.85           H  
ATOM   2777  C   ALA A 180      -9.426  14.962   0.692  1.00 82.85           C  
ATOM   2778  CB  ALA A 180     -10.631  14.027   2.702  1.00 82.85           C  
ATOM   2779  HB1 ALA A 180      -9.719  13.596   3.116  1.00 82.85           H  
ATOM   2780  HB2 ALA A 180     -11.487  13.433   3.021  1.00 82.85           H  
ATOM   2781  HB3 ALA A 180     -10.743  15.043   3.081  1.00 82.85           H  
ATOM   2782  O   ALA A 180      -9.666  16.117   0.337  1.00 82.85           O  
ATOM   2783  N   ASP A 181      -8.211  14.421   0.649  1.00 84.80           N  
ATOM   2784  H   ASP A 181      -8.121  13.475   0.991  1.00 84.80           H  
ATOM   2785  CA  ASP A 181      -6.981  15.102   0.268  1.00 84.80           C  
ATOM   2786  HA  ASP A 181      -6.997  16.107   0.688  1.00 84.80           H  
ATOM   2787  C   ASP A 181      -6.780  15.254  -1.254  1.00 84.80           C  
ATOM   2788  CB  ASP A 181      -5.836  14.331   0.931  1.00 84.80           C  
ATOM   2789  HB2 ASP A 181      -6.034  14.249   2.000  1.00 84.80           H  
ATOM   2790  HB3 ASP A 181      -5.810  13.324   0.516  1.00 84.80           H  
ATOM   2791  O   ASP A 181      -5.710  15.661  -1.691  1.00 84.80           O  
ATOM   2792  CG  ASP A 181      -4.482  15.006   0.757  1.00 84.80           C  
ATOM   2793  OD1 ASP A 181      -4.396  16.225   1.034  1.00 84.80           O  
ATOM   2794  OD2 ASP A 181      -3.520  14.267   0.442  1.00 84.80           O  
ATOM   2795  N   GLU A 182      -7.723  14.857  -2.111  1.00 76.63           N  
ATOM   2796  H   GLU A 182      -8.595  14.481  -1.766  1.00 76.63           H  
ATOM   2797  CA  GLU A 182      -7.609  15.110  -3.559  1.00 76.63           C  
ATOM   2798  HA  GLU A 182      -6.674  14.690  -3.930  1.00 76.63           H  
ATOM   2799  C   GLU A 182      -7.549  16.607  -3.870  1.00 76.63           C  
ATOM   2800  CB  GLU A 182      -8.749  14.444  -4.331  1.00 76.63           C  
ATOM   2801  HB2 GLU A 182      -9.690  14.655  -3.824  1.00 76.63           H  
ATOM   2802  HB3 GLU A 182      -8.784  14.859  -5.338  1.00 76.63           H  
ATOM   2803  O   GLU A 182      -8.246  17.417  -3.247  1.00 76.63           O  
ATOM   2804  CG  GLU A 182      -8.525  12.931  -4.435  1.00 76.63           C  
ATOM   2805  HG2 GLU A 182      -8.500  12.507  -3.431  1.00 76.63           H  
ATOM   2806  HG3 GLU A 182      -7.549  12.756  -4.887  1.00 76.63           H  
ATOM   2807  CD  GLU A 182      -9.603  12.214  -5.260  1.00 76.63           C  
ATOM   2808  OE1 GLU A 182      -9.385  11.004  -5.492  1.00 76.63           O  
ATOM   2809  OE2 GLU A 182     -10.641  12.841  -5.580  1.00 76.63           O  
ATOM   2810  N   ASP A 183      -6.683  16.974  -4.812  1.00 59.81           N  
ATOM   2811  H   ASP A 183      -6.211  16.263  -5.352  1.00 59.81           H  
ATOM   2812  CA  ASP A 183      -6.583  18.330  -5.335  1.00 59.81           C  
ATOM   2813  HA  ASP A 183      -6.924  19.032  -4.574  1.00 59.81           H  
ATOM   2814  C   ASP A 183      -7.533  18.476  -6.530  1.00 59.81           C  
ATOM   2815  CB  ASP A 183      -5.116  18.675  -5.642  1.00 59.81           C  
ATOM   2816  HB2 ASP A 183      -5.082  19.643  -6.142  1.00 59.81           H  
ATOM   2817  HB3 ASP A 183      -4.701  17.926  -6.316  1.00 59.81           H  
ATOM   2818  O   ASP A 183      -7.662  17.568  -7.344  1.00 59.81           O  
ATOM   2819  CG  ASP A 183      -4.267  18.763  -4.361  1.00 59.81           C  
ATOM   2820  OD1 ASP A 183      -4.793  19.289  -3.334  1.00 59.81           O  
ATOM   2821  OD2 ASP A 183      -3.100  18.312  -4.400  1.00 59.81           O  
ATOM   2822  N   GLY A 184      -8.254  19.597  -6.599  1.00 61.26           N  
ATOM   2823  H   GLY A 184      -8.109  20.310  -5.898  1.00 61.26           H  
ATOM   2824  CA  GLY A 184      -9.316  19.802  -7.587  1.00 61.26           C  
ATOM   2825  HA2 GLY A 184      -9.423  20.868  -7.785  1.00 61.26           H  
ATOM   2826  HA3 GLY A 184      -9.023  19.324  -8.523  1.00 61.26           H  
ATOM   2827  C   GLY A 184     -10.685  19.247  -7.171  1.00 61.26           C  
ATOM   2828  O   GLY A 184     -10.973  19.048  -5.987  1.00 61.26           O  
ATOM   2829  N   LYS A 185     -11.573  19.074  -8.158  1.00 60.36           N  
ATOM   2830  H   LYS A 185     -11.238  19.163  -9.107  1.00 60.36           H  
ATOM   2831  CA  LYS A 185     -12.910  18.499  -7.956  1.00 60.36           C  
ATOM   2832  HA  LYS A 185     -13.353  18.914  -7.051  1.00 60.36           H  
ATOM   2833  C   LYS A 185     -12.786  16.988  -7.776  1.00 60.36           C  
ATOM   2834  CB  LYS A 185     -13.822  18.808  -9.151  1.00 60.36           C  
ATOM   2835  HB2 LYS A 185     -13.307  18.542 -10.074  1.00 60.36           H  
ATOM   2836  HB3 LYS A 185     -14.707  18.177  -9.071  1.00 60.36           H  
ATOM   2837  O   LYS A 185     -12.276  16.308  -8.658  1.00 60.36           O  
ATOM   2838  CG  LYS A 185     -14.275  20.274  -9.211  1.00 60.36           C  
ATOM   2839  HG2 LYS A 185     -13.416  20.942  -9.263  1.00 60.36           H  
ATOM   2840  HG3 LYS A 185     -14.858  20.499  -8.317  1.00 60.36           H  
ATOM   2841  CD  LYS A 185     -15.144  20.450 -10.458  1.00 60.36           C  
ATOM   2842  HD2 LYS A 185     -14.510  20.484 -11.344  1.00 60.36           H  
ATOM   2843  HD3 LYS A 185     -15.778  19.568 -10.547  1.00 60.36           H  
ATOM   2844  CE  LYS A 185     -16.032  21.691 -10.401  1.00 60.36           C  
ATOM   2845  HE2 LYS A 185     -16.349  21.838  -9.368  1.00 60.36           H  
ATOM   2846  HE3 LYS A 185     -15.468  22.566 -10.726  1.00 60.36           H  
ATOM   2847  NZ  LYS A 185     -17.225  21.457 -11.246  1.00 60.36           N  
ATOM   2848  HZ1 LYS A 185     -17.916  22.188 -11.154  1.00 60.36           H  
ATOM   2849  HZ2 LYS A 185     -16.970  21.321 -12.214  1.00 60.36           H  
ATOM   2850  HZ3 LYS A 185     -17.655  20.588 -10.962  1.00 60.36           H  
ATOM   2851  N   ARG A 186     -13.291  16.468  -6.656  1.00 69.73           N  
ATOM   2852  H   ARG A 186     -13.696  17.105  -5.985  1.00 69.73           H  
ATOM   2853  CA  ARG A 186     -13.359  15.023  -6.389  1.00 69.73           C  
ATOM   2854  HA  ARG A 186     -12.378  14.570  -6.536  1.00 69.73           H  
ATOM   2855  C   ARG A 186     -14.333  14.397  -7.380  1.00 69.73           C  
ATOM   2856  CB  ARG A 186     -13.810  14.781  -4.941  1.00 69.73           C  
ATOM   2857  HB2 ARG A 186     -14.797  15.222  -4.800  1.00 69.73           H  
ATOM   2858  HB3 ARG A 186     -13.873  13.707  -4.765  1.00 69.73           H  
ATOM   2859  O   ARG A 186     -15.480  14.835  -7.426  1.00 69.73           O  
ATOM   2860  CG  ARG A 186     -12.846  15.400  -3.920  1.00 69.73           C  
ATOM   2861  HG2 ARG A 186     -12.758  16.472  -4.097  1.00 69.73           H  
ATOM   2862  HG3 ARG A 186     -11.864  14.940  -4.029  1.00 69.73           H  
ATOM   2863  CD  ARG A 186     -13.358  15.181  -2.495  1.00 69.73           C  
ATOM   2864  HD2 ARG A 186     -13.243  14.123  -2.260  1.00 69.73           H  
ATOM   2865  HD3 ARG A 186     -14.420  15.426  -2.451  1.00 69.73           H  
ATOM   2866  NE  ARG A 186     -12.596  15.984  -1.518  1.00 69.73           N  
ATOM   2867  HE  ARG A 186     -11.634  15.706  -1.389  1.00 69.73           H  
ATOM   2868  NH1 ARG A 186     -14.205  17.566  -0.968  1.00 69.73           N  
ATOM   2869 HH11 ARG A 186     -14.867  17.195  -1.634  1.00 69.73           H  
ATOM   2870 HH12 ARG A 186     -14.435  18.422  -0.483  1.00 69.73           H  
ATOM   2871  NH2 ARG A 186     -12.223  17.635  -0.002  1.00 69.73           N  
ATOM   2872 HH21 ARG A 186     -12.587  18.442   0.485  1.00 69.73           H  
ATOM   2873 HH22 ARG A 186     -11.318  17.233   0.198  1.00 69.73           H  
ATOM   2874  CZ  ARG A 186     -13.013  17.048  -0.850  1.00 69.73           C  
ATOM   2875  N   GLN A 187     -13.910  13.409  -8.164  1.00 63.89           N  
ATOM   2876  H   GLN A 187     -12.960  13.081  -8.059  1.00 63.89           H  
ATOM   2877  CA  GLN A 187     -14.757  12.780  -9.184  1.00 63.89           C  
ATOM   2878  HA  GLN A 187     -15.768  13.172  -9.080  1.00 63.89           H  
ATOM   2879  C   GLN A 187     -14.864  11.270  -8.974  1.00 63.89           C  
ATOM   2880  CB  GLN A 187     -14.285  13.135 -10.607  1.00 63.89           C  
ATOM   2881  HB2 GLN A 187     -13.225  12.908 -10.717  1.00 63.89           H  
ATOM   2882  HB3 GLN A 187     -14.849  12.535 -11.322  1.00 63.89           H  
ATOM   2883  O   GLN A 187     -13.892  10.594  -8.657  1.00 63.89           O  
ATOM   2884  CG  GLN A 187     -14.541  14.619 -10.910  1.00 63.89           C  
ATOM   2885  HG2 GLN A 187     -13.924  15.241 -10.262  1.00 63.89           H  
ATOM   2886  HG3 GLN A 187     -15.585  14.839 -10.686  1.00 63.89           H  
ATOM   2887  CD  GLN A 187     -14.272  15.035 -12.351  1.00 63.89           C  
ATOM   2888  NE2 GLN A 187     -14.919  16.091 -12.790  1.00 63.89           N  
ATOM   2889 HE21 GLN A 187     -15.582  16.545 -12.179  1.00 63.89           H  
ATOM   2890 HE22 GLN A 187     -14.743  16.387 -13.740  1.00 63.89           H  
ATOM   2891  OE1 GLN A 187     -13.527  14.425 -13.107  1.00 63.89           O  
ATOM   2892  N   THR A 188     -16.060  10.722  -9.179  1.00 60.44           N  
ATOM   2893  H   THR A 188     -16.817  11.337  -9.440  1.00 60.44           H  
ATOM   2894  CA  THR A 188     -16.315   9.278  -9.180  1.00 60.44           C  
ATOM   2895  HA  THR A 188     -15.383   8.758  -8.956  1.00 60.44           H  
ATOM   2896  C   THR A 188     -16.762   8.817 -10.562  1.00 60.44           C  
ATOM   2897  CB  THR A 188     -17.314   8.888  -8.085  1.00 60.44           C  
ATOM   2898  HB  THR A 188     -16.948   9.264  -7.129  1.00 60.44           H  
ATOM   2899  O   THR A 188     -17.394   9.573 -11.301  1.00 60.44           O  
ATOM   2900  CG2 THR A 188     -18.731   9.420  -8.303  1.00 60.44           C  
ATOM   2901 HG21 THR A 188     -19.360   9.126  -7.462  1.00 60.44           H  
ATOM   2902 HG22 THR A 188     -19.154   9.010  -9.220  1.00 60.44           H  
ATOM   2903 HG23 THR A 188     -18.717  10.508  -8.366  1.00 60.44           H  
ATOM   2904  OG1 THR A 188     -17.391   7.485  -8.006  1.00 60.44           O  
ATOM   2905  HG1 THR A 188     -16.692   7.185  -7.420  1.00 60.44           H  
ATOM   2906  N   ARG A 189     -16.447   7.572 -10.933  1.00 49.30           N  
ATOM   2907  H   ARG A 189     -16.004   6.974 -10.250  1.00 49.30           H  
ATOM   2908  CA  ARG A 189     -16.933   6.966 -12.175  1.00 49.30           C  
ATOM   2909  HA  ARG A 189     -17.170   7.763 -12.879  1.00 49.30           H  
ATOM   2910  C   ARG A 189     -18.232   6.213 -11.914  1.00 49.30           C  
ATOM   2911  CB  ARG A 189     -15.854   6.079 -12.816  1.00 49.30           C  
ATOM   2912  HB2 ARG A 189     -15.172   5.700 -12.055  1.00 49.30           H  
ATOM   2913  HB3 ARG A 189     -16.335   5.226 -13.295  1.00 49.30           H  
ATOM   2914  O   ARG A 189     -18.213   5.139 -11.327  1.00 49.30           O  
ATOM   2915  CG  ARG A 189     -15.079   6.849 -13.892  1.00 49.30           C  
ATOM   2916  HG2 ARG A 189     -15.783   7.203 -14.645  1.00 49.30           H  
ATOM   2917  HG3 ARG A 189     -14.571   7.706 -13.449  1.00 49.30           H  
ATOM   2918  CD  ARG A 189     -14.052   5.925 -14.552  1.00 49.30           C  
ATOM   2919  HD2 ARG A 189     -14.490   4.936 -14.688  1.00 49.30           H  
ATOM   2920  HD3 ARG A 189     -13.197   5.840 -13.882  1.00 49.30           H  
ATOM   2921  NE  ARG A 189     -13.635   6.435 -15.870  1.00 49.30           N  
ATOM   2922  HE  ARG A 189     -14.257   7.082 -16.333  1.00 49.30           H  
ATOM   2923  NH1 ARG A 189     -11.607   5.366 -15.965  1.00 49.30           N  
ATOM   2924 HH11 ARG A 189     -11.802   5.045 -15.028  1.00 49.30           H  
ATOM   2925 HH12 ARG A 189     -10.644   5.599 -16.161  1.00 49.30           H  
ATOM   2926  NH2 ARG A 189     -12.193   6.753 -17.603  1.00 49.30           N  
ATOM   2927 HH21 ARG A 189     -12.806   7.460 -17.983  1.00 49.30           H  
ATOM   2928 HH22 ARG A 189     -11.260   6.643 -17.974  1.00 49.30           H  
ATOM   2929  CZ  ARG A 189     -12.487   6.181 -16.471  1.00 49.30           C  
ATOM   2930  N   THR A 190     -19.347   6.739 -12.414  1.00 50.67           N  
ATOM   2931  H   THR A 190     -19.272   7.607 -12.924  1.00 50.67           H  
ATOM   2932  CA  THR A 190     -20.645   6.045 -12.402  1.00 50.67           C  
ATOM   2933  HA  THR A 190     -20.549   5.100 -11.867  1.00 50.67           H  
ATOM   2934  C   THR A 190     -21.051   5.748 -13.841  1.00 50.67           C  
ATOM   2935  CB  THR A 190     -21.728   6.858 -11.678  1.00 50.67           C  
ATOM   2936  HB  THR A 190     -21.960   7.760 -12.245  1.00 50.67           H  
ATOM   2937  O   THR A 190     -21.166   6.663 -14.651  1.00 50.67           O  
ATOM   2938  CG2 THR A 190     -23.003   6.035 -11.483  1.00 50.67           C  
ATOM   2939 HG21 THR A 190     -22.779   5.112 -10.949  1.00 50.67           H  
ATOM   2940 HG22 THR A 190     -23.450   5.803 -12.450  1.00 50.67           H  
ATOM   2941 HG23 THR A 190     -23.721   6.616 -10.905  1.00 50.67           H  
ATOM   2942  OG1 THR A 190     -21.291   7.228 -10.392  1.00 50.67           O  
ATOM   2943  HG1 THR A 190     -20.647   7.934 -10.488  1.00 50.67           H  
ATOM   2944  N   GLY A 191     -21.213   4.468 -14.199  1.00 47.30           N  
ATOM   2945  H   GLY A 191     -21.097   3.749 -13.499  1.00 47.30           H  
ATOM   2946  CA  GLY A 191     -21.616   4.078 -15.560  1.00 47.30           C  
ATOM   2947  HA2 GLY A 191     -22.588   4.517 -15.783  1.00 47.30           H  
ATOM   2948  HA3 GLY A 191     -21.711   2.993 -15.605  1.00 47.30           H  
ATOM   2949  C   GLY A 191     -20.638   4.513 -16.664  1.00 47.30           C  
ATOM   2950  O   GLY A 191     -21.054   4.758 -17.790  1.00 47.30           O  
ATOM   2951  N   GLY A 192     -19.347   4.658 -16.341  1.00 52.12           N  
ATOM   2952  H   GLY A 192     -19.079   4.464 -15.387  1.00 52.12           H  
ATOM   2953  CA  GLY A 192     -18.311   5.118 -17.275  1.00 52.12           C  
ATOM   2954  HA2 GLY A 192     -18.536   4.741 -18.273  1.00 52.12           H  
ATOM   2955  HA3 GLY A 192     -17.351   4.702 -16.968  1.00 52.12           H  
ATOM   2956  C   GLY A 192     -18.152   6.641 -17.381  1.00 52.12           C  
ATOM   2957  O   GLY A 192     -17.185   7.095 -17.990  1.00 52.12           O  
ATOM   2958  N   GLN A 193     -19.025   7.432 -16.750  1.00 52.85           N  
ATOM   2959  H   GLN A 193     -19.791   7.013 -16.242  1.00 52.85           H  
ATOM   2960  CA  GLN A 193     -18.931   8.895 -16.716  1.00 52.85           C  
ATOM   2961  HA  GLN A 193     -18.296   9.235 -17.534  1.00 52.85           H  
ATOM   2962  C   GLN A 193     -18.298   9.383 -15.408  1.00 52.85           C  
ATOM   2963  CB  GLN A 193     -20.319   9.515 -16.922  1.00 52.85           C  
ATOM   2964  HB2 GLN A 193     -20.241  10.595 -16.798  1.00 52.85           H  
ATOM   2965  HB3 GLN A 193     -21.007   9.130 -16.169  1.00 52.85           H  
ATOM   2966  O   GLN A 193     -18.590   8.840 -14.342  1.00 52.85           O  
ATOM   2967  CG  GLN A 193     -20.869   9.221 -18.327  1.00 52.85           C  
ATOM   2968  HG2 GLN A 193     -20.143   9.552 -19.070  1.00 52.85           H  
ATOM   2969  HG3 GLN A 193     -21.022   8.149 -18.450  1.00 52.85           H  
ATOM   2970  CD  GLN A 193     -22.196   9.923 -18.604  1.00 52.85           C  
ATOM   2971  NE2 GLN A 193     -22.605  10.015 -19.850  1.00 52.85           N  
ATOM   2972 HE21 GLN A 193     -22.063   9.628 -20.610  1.00 52.85           H  
ATOM   2973 HE22 GLN A 193     -23.486  10.491 -19.981  1.00 52.85           H  
ATOM   2974  OE1 GLN A 193     -22.892  10.399 -17.726  1.00 52.85           O  
ATOM   2975  N   ARG A 194     -17.434  10.406 -15.489  1.00 61.36           N  
ATOM   2976  H   ARG A 194     -17.302  10.846 -16.388  1.00 61.36           H  
ATOM   2977  CA  ARG A 194     -16.897  11.108 -14.312  1.00 61.36           C  
ATOM   2978  HA  ARG A 194     -16.694  10.385 -13.521  1.00 61.36           H  
ATOM   2979  C   ARG A 194     -17.958  12.077 -13.781  1.00 61.36           C  
ATOM   2980  CB  ARG A 194     -15.582  11.850 -14.633  1.00 61.36           C  
ATOM   2981  HB2 ARG A 194     -15.351  12.488 -13.780  1.00 61.36           H  
ATOM   2982  HB3 ARG A 194     -15.733  12.500 -15.496  1.00 61.36           H  
ATOM   2983  O   ARG A 194     -18.468  12.898 -14.536  1.00 61.36           O  
ATOM   2984  CG  ARG A 194     -14.361  10.939 -14.886  1.00 61.36           C  
ATOM   2985  HG2 ARG A 194     -14.267  10.227 -14.066  1.00 61.36           H  
ATOM   2986  HG3 ARG A 194     -14.494  10.396 -15.821  1.00 61.36           H  
ATOM   2987  CD  ARG A 194     -13.078  11.790 -14.954  1.00 61.36           C  
ATOM   2988  HD2 ARG A 194     -12.971  12.304 -13.999  1.00 61.36           H  
ATOM   2989  HD3 ARG A 194     -13.188  12.541 -15.737  1.00 61.36           H  
ATOM   2990  NE  ARG A 194     -11.831  11.023 -15.180  1.00 61.36           N  
ATOM   2991  HE  ARG A 194     -11.831  10.019 -15.076  1.00 61.36           H  
ATOM   2992  NH1 ARG A 194     -10.355  12.824 -15.157  1.00 61.36           N  
ATOM   2993 HH11 ARG A 194     -11.074  13.462 -14.846  1.00 61.36           H  
ATOM   2994 HH12 ARG A 194      -9.388  13.057 -14.983  1.00 61.36           H  
ATOM   2995  NH2 ARG A 194      -9.571  10.815 -15.355  1.00 61.36           N  
ATOM   2996 HH21 ARG A 194      -9.648   9.956 -14.830  1.00 61.36           H  
ATOM   2997 HH22 ARG A 194      -8.708  11.305 -15.165  1.00 61.36           H  
ATOM   2998  CZ  ARG A 194     -10.616  11.556 -15.247  1.00 61.36           C  
ATOM   2999  N   VAL A 195     -18.289  11.965 -12.499  1.00 65.33           N  
ATOM   3000  H   VAL A 195     -17.847  11.232 -11.962  1.00 65.33           H  
ATOM   3001  CA  VAL A 195     -19.296  12.782 -11.808  1.00 65.33           C  
ATOM   3002  HA  VAL A 195     -19.631  13.581 -12.469  1.00 65.33           H  
ATOM   3003  C   VAL A 195     -18.659  13.412 -10.575  1.00 65.33           C  
ATOM   3004  CB  VAL A 195     -20.526  11.936 -11.410  1.00 65.33           C  
ATOM   3005  HB  VAL A 195     -20.232  11.209 -10.653  1.00 65.33           H  
ATOM   3006  O   VAL A 195     -17.981  12.714  -9.822  1.00 65.33           O  
ATOM   3007  CG1 VAL A 195     -21.644  12.814 -10.835  1.00 65.33           C  
ATOM   3008 HG11 VAL A 195     -21.309  13.303  -9.920  1.00 65.33           H  
ATOM   3009 HG12 VAL A 195     -21.940  13.572 -11.561  1.00 65.33           H  
ATOM   3010 HG13 VAL A 195     -22.509  12.199 -10.586  1.00 65.33           H  
ATOM   3011  CG2 VAL A 195     -21.112  11.164 -12.603  1.00 65.33           C  
ATOM   3012 HG21 VAL A 195     -21.349  11.853 -13.414  1.00 65.33           H  
ATOM   3013 HG22 VAL A 195     -20.397  10.424 -12.960  1.00 65.33           H  
ATOM   3014 HG23 VAL A 195     -22.019  10.640 -12.301  1.00 65.33           H  
ATOM   3015  N   ASP A 196     -18.881  14.711 -10.362  1.00 73.73           N  
ATOM   3016  H   ASP A 196     -19.425  15.234 -11.033  1.00 73.73           H  
ATOM   3017  CA  ASP A 196     -18.404  15.424  -9.171  1.00 73.73           C  
ATOM   3018  HA  ASP A 196     -17.322  15.311  -9.112  1.00 73.73           H  
ATOM   3019  C   ASP A 196     -19.018  14.802  -7.898  1.00 73.73           C  
ATOM   3020  CB  ASP A 196     -18.713  16.936  -9.270  1.00 73.73           C  
ATOM   3021  HB2 ASP A 196     -19.775  17.066  -9.479  1.00 73.73           H  
ATOM   3022  HB3 ASP A 196     -18.513  17.383  -8.296  1.00 73.73           H  
ATOM   3023  O   ASP A 196     -20.224  14.559  -7.812  1.00 73.73           O  
ATOM   3024  CG  ASP A 196     -17.895  17.725 -10.316  1.00 73.73           C  
ATOM   3025  OD1 ASP A 196     -16.929  17.176 -10.896  1.00 73.73           O  
ATOM   3026  OD2 ASP A 196     -18.205  18.928 -10.532  1.00 73.73           O  
ATOM   3027  N   MET A 197     -18.181  14.520  -6.901  1.00 65.92           N  
ATOM   3028  H   MET A 197     -17.207  14.757  -7.023  1.00 65.92           H  
ATOM   3029  CA  MET A 197     -18.603  13.962  -5.620  1.00 65.92           C  
ATOM   3030  HA  MET A 197     -19.415  13.259  -5.805  1.00 65.92           H  
ATOM   3031  C   MET A 197     -19.132  15.053  -4.692  1.00 65.92           C  
ATOM   3032  CB  MET A 197     -17.459  13.198  -4.941  1.00 65.92           C  
ATOM   3033  HB2 MET A 197     -16.602  13.859  -4.810  1.00 65.92           H  
ATOM   3034  HB3 MET A 197     -17.798  12.882  -3.955  1.00 65.92           H  
ATOM   3035  O   MET A 197     -18.617  16.169  -4.658  1.00 65.92           O  
ATOM   3036  CG  MET A 197     -17.033  11.962  -5.737  1.00 65.92           C  
ATOM   3037  HG2 MET A 197     -17.919  11.376  -5.984  1.00 65.92           H  
ATOM   3038  HG3 MET A 197     -16.580  12.293  -6.672  1.00 65.92           H  
ATOM   3039  SD  MET A 197     -15.851  10.882  -4.885  1.00 65.92           S  
ATOM   3040  CE  MET A 197     -16.879  10.215  -3.552  1.00 65.92           C  
ATOM   3041  HE1 MET A 197     -16.331   9.422  -3.042  1.00 65.92           H  
ATOM   3042  HE2 MET A 197     -17.121  11.005  -2.840  1.00 65.92           H  
ATOM   3043  HE3 MET A 197     -17.797   9.804  -3.971  1.00 65.92           H  
ATOM   3044  N   ALA A 198     -20.130  14.699  -3.881  1.00 69.02           N  
ATOM   3045  H   ALA A 198     -20.508  13.765  -3.951  1.00 69.02           H  
ATOM   3046  CA  ALA A 198     -20.619  15.564  -2.816  1.00 69.02           C  
ATOM   3047  HA  ALA A 198     -20.882  16.528  -3.253  1.00 69.02           H  
ATOM   3048  C   ALA A 198     -19.540  15.810  -1.743  1.00 69.02           C  
ATOM   3049  CB  ALA A 198     -21.886  14.939  -2.217  1.00 69.02           C  
ATOM   3050  HB1 ALA A 198     -22.283  15.589  -1.437  1.00 69.02           H  
ATOM   3051  HB2 ALA A 198     -21.650  13.969  -1.780  1.00 69.02           H  
ATOM   3052  HB3 ALA A 198     -22.642  14.815  -2.993  1.00 69.02           H  
ATOM   3053  O   ALA A 198     -18.725  14.932  -1.450  1.00 69.02           O  
ATOM   3054  N   ASP A 199     -19.585  16.987  -1.109  1.00 77.35           N  
ATOM   3055  H   ASP A 199     -20.207  17.700  -1.460  1.00 77.35           H  
ATOM   3056  CA  ASP A 199     -18.683  17.360  -0.006  1.00 77.35           C  
ATOM   3057  HA  ASP A 199     -17.650  17.308  -0.348  1.00 77.35           H  
ATOM   3058  C   ASP A 199     -18.814  16.437   1.211  1.00 77.35           C  
ATOM   3059  CB  ASP A 199     -18.997  18.793   0.445  1.00 77.35           C  
ATOM   3060  HB2 ASP A 199     -18.504  18.975   1.400  1.00 77.35           H  
ATOM   3061  HB3 ASP A 199     -20.071  18.895   0.602  1.00 77.35           H  
ATOM   3062  O   ASP A 199     -17.858  16.247   1.964  1.00 77.35           O  
ATOM   3063  CG  ASP A 199     -18.505  19.858  -0.530  1.00 77.35           C  
ATOM   3064  OD1 ASP A 199     -17.389  19.681  -1.072  1.00 77.35           O  
ATOM   3065  OD2 ASP A 199     -19.199  20.888  -0.644  1.00 77.35           O  
ATOM   3066  N   VAL A 200     -19.997  15.850   1.396  1.00 75.95           N  
ATOM   3067  H   VAL A 200     -20.709  16.019   0.700  1.00 75.95           H  
ATOM   3068  CA  VAL A 200     -20.273  14.851   2.426  1.00 75.95           C  
ATOM   3069  HA  VAL A 200     -19.439  14.829   3.127  1.00 75.95           H  
ATOM   3070  C   VAL A 200     -20.380  13.484   1.767  1.00 75.95           C  
ATOM   3071  CB  VAL A 200     -21.537  15.198   3.231  1.00 75.95           C  
ATOM   3072  HB  VAL A 200     -22.399  15.219   2.563  1.00 75.95           H  
ATOM   3073  O   VAL A 200     -21.170  13.287   0.844  1.00 75.95           O  
ATOM   3074  CG1 VAL A 200     -21.790  14.162   4.333  1.00 75.95           C  
ATOM   3075 HG11 VAL A 200     -22.667  14.451   4.912  1.00 75.95           H  
ATOM   3076 HG12 VAL A 200     -20.929  14.102   4.998  1.00 75.95           H  
ATOM   3077 HG13 VAL A 200     -21.986  13.182   3.899  1.00 75.95           H  
ATOM   3078  CG2 VAL A 200     -21.403  16.573   3.900  1.00 75.95           C  
ATOM   3079 HG21 VAL A 200     -20.530  16.590   4.553  1.00 75.95           H  
ATOM   3080 HG22 VAL A 200     -21.301  17.354   3.147  1.00 75.95           H  
ATOM   3081 HG23 VAL A 200     -22.295  16.784   4.490  1.00 75.95           H  
ATOM   3082  N   THR A 201     -19.612  12.520   2.270  1.00 80.77           N  
ATOM   3083  H   THR A 201     -19.012  12.751   3.048  1.00 80.77           H  
ATOM   3084  CA  THR A 201     -19.668  11.127   1.813  1.00 80.77           C  
ATOM   3085  HA  THR A 201     -20.460  11.036   1.069  1.00 80.77           H  
ATOM   3086  C   THR A 201     -20.035  10.179   2.949  1.00 80.77           C  
ATOM   3087  CB  THR A 201     -18.373  10.729   1.101  1.00 80.77           C  
ATOM   3088  HB  THR A 201     -18.112  11.498   0.374  1.00 80.77           H  
ATOM   3089  O   THR A 201     -19.931  10.524   4.127  1.00 80.77           O  
ATOM   3090  CG2 THR A 201     -17.212  10.520   2.057  1.00 80.77           C  
ATOM   3091 HG21 THR A 201     -16.316  10.270   1.488  1.00 80.77           H  
ATOM   3092 HG22 THR A 201     -17.042  11.430   2.632  1.00 80.77           H  
ATOM   3093 HG23 THR A 201     -17.442   9.697   2.735  1.00 80.77           H  
ATOM   3094  OG1 THR A 201     -18.556   9.507   0.424  1.00 80.77           O  
ATOM   3095  HG1 THR A 201     -17.798   9.392  -0.154  1.00 80.77           H  
ATOM   3096  N   LYS A 202     -20.471   8.967   2.596  1.00 79.80           N  
ATOM   3097  H   LYS A 202     -20.393   8.727   1.618  1.00 79.80           H  
ATOM   3098  CA  LYS A 202     -20.854   7.921   3.548  1.00 79.80           C  
ATOM   3099  HA  LYS A 202     -20.973   8.371   4.534  1.00 79.80           H  
ATOM   3100  C   LYS A 202     -19.745   6.886   3.666  1.00 79.80           C  
ATOM   3101  CB  LYS A 202     -22.202   7.292   3.165  1.00 79.80           C  
ATOM   3102  HB2 LYS A 202     -22.400   6.449   3.827  1.00 79.80           H  
ATOM   3103  HB3 LYS A 202     -22.166   6.931   2.137  1.00 79.80           H  
ATOM   3104  O   LYS A 202     -19.400   6.216   2.695  1.00 79.80           O  
ATOM   3105  CG  LYS A 202     -23.327   8.323   3.322  1.00 79.80           C  
ATOM   3106  HG2 LYS A 202     -23.304   8.704   4.343  1.00 79.80           H  
ATOM   3107  HG3 LYS A 202     -23.152   9.154   2.639  1.00 79.80           H  
ATOM   3108  CD  LYS A 202     -24.720   7.749   3.050  1.00 79.80           C  
ATOM   3109  HD2 LYS A 202     -24.772   7.369   2.029  1.00 79.80           H  
ATOM   3110  HD3 LYS A 202     -24.930   6.949   3.760  1.00 79.80           H  
ATOM   3111  CE  LYS A 202     -25.710   8.906   3.241  1.00 79.80           C  
ATOM   3112  HE2 LYS A 202     -25.478   9.693   2.524  1.00 79.80           H  
ATOM   3113  HE3 LYS A 202     -25.555   9.343   4.228  1.00 79.80           H  
ATOM   3114  NZ  LYS A 202     -27.124   8.493   3.105  1.00 79.80           N  
ATOM   3115  HZ1 LYS A 202     -27.344   7.776   3.781  1.00 79.80           H  
ATOM   3116  HZ2 LYS A 202     -27.695   9.297   3.322  1.00 79.80           H  
ATOM   3117  HZ3 LYS A 202     -27.328   8.187   2.164  1.00 79.80           H  
ATOM   3118  N   LEU A 203     -19.227   6.724   4.876  1.00 84.37           N  
ATOM   3119  H   LEU A 203     -19.561   7.328   5.613  1.00 84.37           H  
ATOM   3120  CA  LEU A 203     -18.258   5.698   5.232  1.00 84.37           C  
ATOM   3121  HA  LEU A 203     -17.762   5.349   4.326  1.00 84.37           H  
ATOM   3122  C   LEU A 203     -18.977   4.521   5.894  1.00 84.37           C  
ATOM   3123  CB  LEU A 203     -17.209   6.333   6.155  1.00 84.37           C  
ATOM   3124  HB2 LEU A 203     -16.843   7.253   5.700  1.00 84.37           H  
ATOM   3125  HB3 LEU A 203     -17.699   6.607   7.090  1.00 84.37           H  
ATOM   3126  O   LEU A 203     -19.696   4.700   6.874  1.00 84.37           O  
ATOM   3127  CG  LEU A 203     -16.014   5.423   6.477  1.00 84.37           C  
ATOM   3128  HG  LEU A 203     -16.362   4.468   6.873  1.00 84.37           H  
ATOM   3129  CD1 LEU A 203     -15.191   5.169   5.212  1.00 84.37           C  
ATOM   3130 HD11 LEU A 203     -14.170   4.893   5.475  1.00 84.37           H  
ATOM   3131 HD12 LEU A 203     -15.133   6.079   4.615  1.00 84.37           H  
ATOM   3132 HD13 LEU A 203     -15.647   4.374   4.622  1.00 84.37           H  
ATOM   3133  CD2 LEU A 203     -15.132   6.086   7.534  1.00 84.37           C  
ATOM   3134 HD21 LEU A 203     -14.755   7.040   7.165  1.00 84.37           H  
ATOM   3135 HD22 LEU A 203     -14.291   5.437   7.780  1.00 84.37           H  
ATOM   3136 HD23 LEU A 203     -15.711   6.259   8.441  1.00 84.37           H  
ATOM   3137  N   ASN A 204     -18.767   3.309   5.385  1.00 87.55           N  
ATOM   3138  H   ASN A 204     -18.161   3.217   4.583  1.00 87.55           H  
ATOM   3139  CA  ASN A 204     -19.216   2.098   6.069  1.00 87.55           C  
ATOM   3140  HA  ASN A 204     -20.184   2.278   6.537  1.00 87.55           H  
ATOM   3141  C   ASN A 204     -18.205   1.735   7.160  1.00 87.55           C  
ATOM   3142  CB  ASN A 204     -19.366   0.939   5.074  1.00 87.55           C  
ATOM   3143  HB2 ASN A 204     -19.588   0.027   5.629  1.00 87.55           H  
ATOM   3144  HB3 ASN A 204     -18.417   0.785   4.561  1.00 87.55           H  
ATOM   3145  O   ASN A 204     -17.036   1.489   6.858  1.00 87.55           O  
ATOM   3146  CG  ASN A 204     -20.457   1.113   4.038  1.00 87.55           C  
ATOM   3147  ND2 ASN A 204     -20.446   0.261   3.042  1.00 87.55           N  
ATOM   3148 HD21 ASN A 204     -19.768  -0.487   3.049  1.00 87.55           H  
ATOM   3149 HD22 ASN A 204     -21.119   0.399   2.302  1.00 87.55           H  
ATOM   3150  OD1 ASN A 204     -21.321   1.974   4.087  1.00 87.55           O  
ATOM   3151  N   VAL A 205     -18.669   1.652   8.402  1.00 90.19           N  
ATOM   3152  H   VAL A 205     -19.637   1.886   8.572  1.00 90.19           H  
ATOM   3153  CA  VAL A 205     -17.864   1.270   9.566  1.00 90.19           C  
ATOM   3154  HA  VAL A 205     -16.880   0.946   9.229  1.00 90.19           H  
ATOM   3155  C   VAL A 205     -18.498   0.083  10.275  1.00 90.19           C  
ATOM   3156  CB  VAL A 205     -17.641   2.455  10.526  1.00 90.19           C  
ATOM   3157  HB  VAL A 205     -17.056   2.104  11.376  1.00 90.19           H  
ATOM   3158  O   VAL A 205     -19.722  -0.048  10.329  1.00 90.19           O  
ATOM   3159  CG1 VAL A 205     -16.836   3.552   9.816  1.00 90.19           C  
ATOM   3160 HG11 VAL A 205     -15.924   3.128   9.397  1.00 90.19           H  
ATOM   3161 HG12 VAL A 205     -16.558   4.334  10.523  1.00 90.19           H  
ATOM   3162 HG13 VAL A 205     -17.427   3.998   9.016  1.00 90.19           H  
ATOM   3163  CG2 VAL A 205     -18.960   3.039  11.051  1.00 90.19           C  
ATOM   3164 HG21 VAL A 205     -19.523   2.272  11.583  1.00 90.19           H  
ATOM   3165 HG22 VAL A 205     -18.765   3.854  11.747  1.00 90.19           H  
ATOM   3166 HG23 VAL A 205     -19.556   3.429  10.225  1.00 90.19           H  
ATOM   3167  N   VAL A 206     -17.663  -0.801  10.805  1.00 91.46           N  
ATOM   3168  H   VAL A 206     -16.673  -0.605  10.758  1.00 91.46           H  
ATOM   3169  CA  VAL A 206     -18.096  -1.929  11.629  1.00 91.46           C  
ATOM   3170  HA  VAL A 206     -19.067  -2.277  11.276  1.00 91.46           H  
ATOM   3171  C   VAL A 206     -18.246  -1.440  13.066  1.00 91.46           C  
ATOM   3172  CB  VAL A 206     -17.108  -3.104  11.541  1.00 91.46           C  
ATOM   3173  HB  VAL A 206     -16.180  -2.836  12.046  1.00 91.46           H  
ATOM   3174  O   VAL A 206     -17.306  -0.883  13.630  1.00 91.46           O  
ATOM   3175  CG1 VAL A 206     -17.709  -4.337  12.215  1.00 91.46           C  
ATOM   3176 HG11 VAL A 206     -18.605  -4.660  11.685  1.00 91.46           H  
ATOM   3177 HG12 VAL A 206     -16.980  -5.147  12.225  1.00 91.46           H  
ATOM   3178 HG13 VAL A 206     -17.985  -4.086  13.239  1.00 91.46           H  
ATOM   3179  CG2 VAL A 206     -16.775  -3.496  10.094  1.00 91.46           C  
ATOM   3180 HG21 VAL A 206     -16.245  -2.677   9.607  1.00 91.46           H  
ATOM   3181 HG22 VAL A 206     -17.692  -3.718   9.549  1.00 91.46           H  
ATOM   3182 HG23 VAL A 206     -16.128  -4.373  10.088  1.00 91.46           H  
ATOM   3183  N   THR A 207     -19.417  -1.633  13.659  1.00 90.34           N  
ATOM   3184  H   THR A 207     -20.159  -2.098  13.155  1.00 90.34           H  
ATOM   3185  CA  THR A 207     -19.706  -1.234  15.038  1.00 90.34           C  
ATOM   3186  HA  THR A 207     -19.200  -0.287  15.228  1.00 90.34           H  
ATOM   3187  C   THR A 207     -19.190  -2.262  16.045  1.00 90.34           C  
ATOM   3188  CB  THR A 207     -21.208  -1.011  15.246  1.00 90.34           C  
ATOM   3189  HB  THR A 207     -21.405  -0.756  16.288  1.00 90.34           H  
ATOM   3190  O   THR A 207     -18.887  -3.407  15.698  1.00 90.34           O  
ATOM   3191  CG2 THR A 207     -21.777   0.082  14.344  1.00 90.34           C  
ATOM   3192 HG21 THR A 207     -21.242   1.013  14.532  1.00 90.34           H  
ATOM   3193 HG22 THR A 207     -21.668  -0.194  13.296  1.00 90.34           H  
ATOM   3194 HG23 THR A 207     -22.833   0.226  14.573  1.00 90.34           H  
ATOM   3195  OG1 THR A 207     -21.875  -2.201  14.916  1.00 90.34           O  
ATOM   3196  HG1 THR A 207     -22.517  -2.425  15.594  1.00 90.34           H  
ATOM   3197  N   ALA A 208     -19.149  -1.898  17.329  1.00 86.81           N  
ATOM   3198  H   ALA A 208     -19.341  -0.932  17.553  1.00 86.81           H  
ATOM   3199  CA  ALA A 208     -18.710  -2.809  18.395  1.00 86.81           C  
ATOM   3200  HA  ALA A 208     -17.693  -3.132  18.171  1.00 86.81           H  
ATOM   3201  C   ALA A 208     -19.575  -4.084  18.513  1.00 86.81           C  
ATOM   3202  CB  ALA A 208     -18.691  -2.033  19.715  1.00 86.81           C  
ATOM   3203  HB1 ALA A 208     -19.693  -1.680  19.960  1.00 86.81           H  
ATOM   3204  HB2 ALA A 208     -18.337  -2.680  20.517  1.00 86.81           H  
ATOM   3205  HB3 ALA A 208     -18.024  -1.175  19.633  1.00 86.81           H  
ATOM   3206  O   ALA A 208     -19.069  -5.140  18.889  1.00 86.81           O  
ATOM   3207  N   ASN A 209     -20.863  -4.006  18.152  1.00 87.73           N  
ATOM   3208  H   ASN A 209     -21.201  -3.113  17.823  1.00 87.73           H  
ATOM   3209  CA  ASN A 209     -21.775  -5.157  18.096  1.00 87.73           C  
ATOM   3210  HA  ASN A 209     -21.428  -5.888  18.825  1.00 87.73           H  
ATOM   3211  C   ASN A 209     -21.754  -5.898  16.744  1.00 87.73           C  
ATOM   3212  CB  ASN A 209     -23.191  -4.733  18.535  1.00 87.73           C  
ATOM   3213  HB2 ASN A 209     -23.129  -4.245  19.508  1.00 87.73           H  
ATOM   3214  HB3 ASN A 209     -23.801  -5.628  18.653  1.00 87.73           H  
ATOM   3215  O   ASN A 209     -22.580  -6.780  16.521  1.00 87.73           O  
ATOM   3216  CG  ASN A 209     -23.910  -3.806  17.571  1.00 87.73           C  
ATOM   3217  ND2 ASN A 209     -25.074  -3.322  17.928  1.00 87.73           N  
ATOM   3218 HD21 ASN A 209     -25.427  -3.520  18.853  1.00 87.73           H  
ATOM   3219 HD22 ASN A 209     -25.439  -2.569  17.362  1.00 87.73           H  
ATOM   3220  OD1 ASN A 209     -23.444  -3.459  16.503  1.00 87.73           O  
ATOM   3221  N   GLY A 210     -20.835  -5.538  15.841  1.00 87.31           N  
ATOM   3222  H   GLY A 210     -20.197  -4.787  16.061  1.00 87.31           H  
ATOM   3223  CA  GLY A 210     -20.610  -6.251  14.589  1.00 87.31           C  
ATOM   3224  HA2 GLY A 210     -20.768  -7.308  14.804  1.00 87.31           H  
ATOM   3225  HA3 GLY A 210     -19.579  -6.103  14.269  1.00 87.31           H  
ATOM   3226  C   GLY A 210     -21.528  -5.872  13.428  1.00 87.31           C  
ATOM   3227  O   GLY A 210     -21.385  -6.420  12.334  1.00 87.31           O  
ATOM   3228  N   LYS A 211     -22.454  -4.930  13.616  1.00 92.14           N  
ATOM   3229  H   LYS A 211     -22.457  -4.445  14.502  1.00 92.14           H  
ATOM   3230  CA  LYS A 211     -23.264  -4.384  12.519  1.00 92.14           C  
ATOM   3231  HA  LYS A 211     -23.559  -5.201  11.860  1.00 92.14           H  
ATOM   3232  C   LYS A 211     -22.435  -3.417  11.669  1.00 92.14           C  
ATOM   3233  CB  LYS A 211     -24.536  -3.724  13.074  1.00 92.14           C  
ATOM   3234  HB2 LYS A 211     -25.076  -3.257  12.249  1.00 92.14           H  
ATOM   3235  HB3 LYS A 211     -24.265  -2.946  13.788  1.00 92.14           H  
ATOM   3236  O   LYS A 211     -21.436  -2.867  12.122  1.00 92.14           O  
ATOM   3237  CG  LYS A 211     -25.460  -4.751  13.749  1.00 92.14           C  
ATOM   3238  HG2 LYS A 211     -24.962  -5.179  14.619  1.00 92.14           H  
ATOM   3239  HG3 LYS A 211     -25.678  -5.550  13.042  1.00 92.14           H  
ATOM   3240  CD  LYS A 211     -26.777  -4.103  14.195  1.00 92.14           C  
ATOM   3241  HD2 LYS A 211     -27.262  -3.651  13.330  1.00 92.14           H  
ATOM   3242  HD3 LYS A 211     -26.562  -3.330  14.932  1.00 92.14           H  
ATOM   3243  CE  LYS A 211     -27.699  -5.166  14.806  1.00 92.14           C  
ATOM   3244  HE2 LYS A 211     -27.197  -5.605  15.669  1.00 92.14           H  
ATOM   3245  HE3 LYS A 211     -27.842  -5.958  14.071  1.00 92.14           H  
ATOM   3246  NZ  LYS A 211     -29.013  -4.599  15.205  1.00 92.14           N  
ATOM   3247  HZ1 LYS A 211     -28.898  -3.877  15.902  1.00 92.14           H  
ATOM   3248  HZ2 LYS A 211     -29.486  -4.202  14.406  1.00 92.14           H  
ATOM   3249  HZ3 LYS A 211     -29.606  -5.320  15.592  1.00 92.14           H  
ATOM   3250  N   VAL A 212     -22.853  -3.182  10.429  1.00 90.37           N  
ATOM   3251  H   VAL A 212     -23.644  -3.697  10.070  1.00 90.37           H  
ATOM   3252  CA  VAL A 212     -22.276  -2.113   9.601  1.00 90.37           C  
ATOM   3253  HA  VAL A 212     -21.296  -1.847  10.000  1.00 90.37           H  
ATOM   3254  C   VAL A 212     -23.153  -0.871   9.697  1.00 90.37           C  
ATOM   3255  CB  VAL A 212     -22.030  -2.570   8.156  1.00 90.37           C  
ATOM   3256  HB  VAL A 212     -22.955  -2.948   7.720  1.00 90.37           H  
ATOM   3257  O   VAL A 212     -24.331  -0.908   9.348  1.00 90.37           O  
ATOM   3258  CG1 VAL A 212     -21.493  -1.429   7.279  1.00 90.37           C  
ATOM   3259 HG11 VAL A 212     -20.595  -1.004   7.729  1.00 90.37           H  
ATOM   3260 HG12 VAL A 212     -21.255  -1.810   6.286  1.00 90.37           H  
ATOM   3261 HG13 VAL A 212     -22.246  -0.649   7.174  1.00 90.37           H  
ATOM   3262  CG2 VAL A 212     -20.973  -3.679   8.150  1.00 90.37           C  
ATOM   3263 HG21 VAL A 212     -20.048  -3.317   8.598  1.00 90.37           H  
ATOM   3264 HG22 VAL A 212     -21.328  -4.540   8.716  1.00 90.37           H  
ATOM   3265 HG23 VAL A 212     -20.782  -3.991   7.123  1.00 90.37           H  
ATOM   3266  N   LYS A 213     -22.568   0.235  10.159  1.00 86.87           N  
ATOM   3267  H   LYS A 213     -21.586   0.176  10.384  1.00 86.87           H  
ATOM   3268  CA  LYS A 213     -23.191   1.563  10.206  1.00 86.87           C  
ATOM   3269  HA  LYS A 213     -24.264   1.460  10.045  1.00 86.87           H  
ATOM   3270  C   LYS A 213     -22.621   2.421   9.080  1.00 86.87           C  
ATOM   3271  CB  LYS A 213     -22.967   2.176  11.600  1.00 86.87           C  
ATOM   3272  HB2 LYS A 213     -21.894   2.228  11.787  1.00 86.87           H  
ATOM   3273  HB3 LYS A 213     -23.408   1.513  12.344  1.00 86.87           H  
ATOM   3274  O   LYS A 213     -21.427   2.365   8.797  1.00 86.87           O  
ATOM   3275  CG  LYS A 213     -23.569   3.582  11.780  1.00 86.87           C  
ATOM   3276  HG2 LYS A 213     -24.653   3.531  11.673  1.00 86.87           H  
ATOM   3277  HG3 LYS A 213     -23.167   4.250  11.019  1.00 86.87           H  
ATOM   3278  CD  LYS A 213     -23.209   4.160  13.157  1.00 86.87           C  
ATOM   3279  HD2 LYS A 213     -23.617   3.520  13.939  1.00 86.87           H  
ATOM   3280  HD3 LYS A 213     -22.123   4.176  13.252  1.00 86.87           H  
ATOM   3281  CE  LYS A 213     -23.748   5.589  13.327  1.00 86.87           C  
ATOM   3282  HE2 LYS A 213     -23.458   6.177  12.456  1.00 86.87           H  
ATOM   3283  HE3 LYS A 213     -24.838   5.554  13.349  1.00 86.87           H  
ATOM   3284  NZ  LYS A 213     -23.229   6.230  14.567  1.00 86.87           N  
ATOM   3285  HZ1 LYS A 213     -23.494   5.709  15.391  1.00 86.87           H  
ATOM   3286  HZ2 LYS A 213     -22.220   6.283  14.561  1.00 86.87           H  
ATOM   3287  HZ3 LYS A 213     -23.582   7.170  14.670  1.00 86.87           H  
ATOM   3288  N   GLN A 214     -23.469   3.231   8.453  1.00 84.86           N  
ATOM   3289  H   GLN A 214     -24.429   3.260   8.763  1.00 84.86           H  
ATOM   3290  CA  GLN A 214     -23.012   4.293   7.559  1.00 84.86           C  
ATOM   3291  HA  GLN A 214     -22.036   4.030   7.150  1.00 84.86           H  
ATOM   3292  C   GLN A 214     -22.856   5.577   8.365  1.00 84.86           C  
ATOM   3293  CB  GLN A 214     -23.965   4.476   6.371  1.00 84.86           C  
ATOM   3294  HB2 GLN A 214     -23.567   5.265   5.734  1.00 84.86           H  
ATOM   3295  HB3 GLN A 214     -24.952   4.776   6.723  1.00 84.86           H  
ATOM   3296  O   GLN A 214     -23.793   5.990   9.047  1.00 84.86           O  
ATOM   3297  CG  GLN A 214     -24.088   3.182   5.557  1.00 84.86           C  
ATOM   3298  HG2 GLN A 214     -23.113   2.695   5.524  1.00 84.86           H  
ATOM   3299  HG3 GLN A 214     -24.774   2.498   6.056  1.00 84.86           H  
ATOM   3300  CD  GLN A 214     -24.585   3.427   4.139  1.00 84.86           C  
ATOM   3301  NE2 GLN A 214     -23.768   3.171   3.143  1.00 84.86           N  
ATOM   3302 HE21 GLN A 214     -22.835   2.848   3.358  1.00 84.86           H  
ATOM   3303 HE22 GLN A 214     -24.048   3.430   2.208  1.00 84.86           H  
ATOM   3304  OE1 GLN A 214     -25.712   3.836   3.895  1.00 84.86           O  
ATOM   3305  N   VAL A 215     -21.678   6.185   8.301  1.00 81.28           N  
ATOM   3306  H   VAL A 215     -20.940   5.771   7.749  1.00 81.28           H  
ATOM   3307  CA  VAL A 215     -21.393   7.459   8.959  1.00 81.28           C  
ATOM   3308  HA  VAL A 215     -22.290   7.799   9.476  1.00 81.28           H  
ATOM   3309  C   VAL A 215     -21.076   8.517   7.919  1.00 81.28           C  
ATOM   3310  CB  VAL A 215     -20.300   7.340  10.032  1.00 81.28           C  
ATOM   3311  HB  VAL A 215     -20.207   8.331  10.477  1.00 81.28           H  
ATOM   3312  O   VAL A 215     -20.375   8.250   6.944  1.00 81.28           O  
ATOM   3313  CG1 VAL A 215     -20.736   6.364  11.133  1.00 81.28           C  
ATOM   3314 HG11 VAL A 215     -20.930   5.378  10.711  1.00 81.28           H  
ATOM   3315 HG12 VAL A 215     -21.639   6.747  11.609  1.00 81.28           H  
ATOM   3316 HG13 VAL A 215     -19.951   6.263  11.882  1.00 81.28           H  
ATOM   3317  CG2 VAL A 215     -18.924   6.915   9.516  1.00 81.28           C  
ATOM   3318 HG21 VAL A 215     -18.551   7.672   8.827  1.00 81.28           H  
ATOM   3319 HG22 VAL A 215     -18.987   5.946   9.021  1.00 81.28           H  
ATOM   3320 HG23 VAL A 215     -18.223   6.844  10.348  1.00 81.28           H  
ATOM   3321  N   GLU A 216     -21.634   9.704   8.104  1.00 81.23           N  
ATOM   3322  H   GLU A 216     -22.177   9.886   8.936  1.00 81.23           H  
ATOM   3323  CA  GLU A 216     -21.399  10.832   7.211  1.00 81.23           C  
ATOM   3324  HA  GLU A 216     -21.268  10.459   6.195  1.00 81.23           H  
ATOM   3325  C   GLU A 216     -20.110  11.546   7.601  1.00 81.23           C  
ATOM   3326  CB  GLU A 216     -22.609  11.771   7.197  1.00 81.23           C  
ATOM   3327  HB2 GLU A 216     -22.351  12.669   6.636  1.00 81.23           H  
ATOM   3328  HB3 GLU A 216     -22.874  12.050   8.217  1.00 81.23           H  
ATOM   3329  O   GLU A 216     -19.847  11.792   8.778  1.00 81.23           O  
ATOM   3330  CG  GLU A 216     -23.790  11.067   6.513  1.00 81.23           C  
ATOM   3331  HG2 GLU A 216     -24.082  10.197   7.101  1.00 81.23           H  
ATOM   3332  HG3 GLU A 216     -23.454  10.709   5.539  1.00 81.23           H  
ATOM   3333  CD  GLU A 216     -25.024  11.948   6.299  1.00 81.23           C  
ATOM   3334  OE1 GLU A 216     -25.891  11.473   5.521  1.00 81.23           O  
ATOM   3335  OE2 GLU A 216     -25.092  13.041   6.900  1.00 81.23           O  
ATOM   3336  N   VAL A 217     -19.292  11.852   6.600  1.00 78.30           N  
ATOM   3337  H   VAL A 217     -19.557  11.578   5.664  1.00 78.30           H  
ATOM   3338  CA  VAL A 217     -17.998  12.505   6.770  1.00 78.30           C  
ATOM   3339  HA  VAL A 217     -17.900  12.871   7.793  1.00 78.30           H  
ATOM   3340  C   VAL A 217     -17.937  13.691   5.824  1.00 78.30           C  
ATOM   3341  CB  VAL A 217     -16.846  11.520   6.503  1.00 78.30           C  
ATOM   3342  HB  VAL A 217     -16.945  11.141   5.486  1.00 78.30           H  
ATOM   3343  O   VAL A 217     -18.036  13.521   4.608  1.00 78.30           O  
ATOM   3344  CG1 VAL A 217     -15.478  12.202   6.643  1.00 78.30           C  
ATOM   3345 HG11 VAL A 217     -15.392  12.668   7.624  1.00 78.30           H  
ATOM   3346 HG12 VAL A 217     -15.353  12.964   5.873  1.00 78.30           H  
ATOM   3347 HG13 VAL A 217     -14.683  11.466   6.520  1.00 78.30           H  
ATOM   3348  CG2 VAL A 217     -16.884  10.323   7.465  1.00 78.30           C  
ATOM   3349 HG21 VAL A 217     -16.861  10.675   8.497  1.00 78.30           H  
ATOM   3350 HG22 VAL A 217     -16.029   9.671   7.286  1.00 78.30           H  
ATOM   3351 HG23 VAL A 217     -17.795   9.747   7.307  1.00 78.30           H  
ATOM   3352  N   ASN A 218     -17.749  14.885   6.386  1.00 82.39           N  
ATOM   3353  H   ASN A 218     -17.693  14.950   7.392  1.00 82.39           H  
ATOM   3354  CA  ASN A 218     -17.446  16.080   5.611  1.00 82.39           C  
ATOM   3355  HA  ASN A 218     -18.072  16.096   4.719  1.00 82.39           H  
ATOM   3356  C   ASN A 218     -15.980  16.030   5.159  1.00 82.39           C  
ATOM   3357  CB  ASN A 218     -17.789  17.324   6.444  1.00 82.39           C  
ATOM   3358  HB2 ASN A 218     -18.835  17.275   6.745  1.00 82.39           H  
ATOM   3359  HB3 ASN A 218     -17.176  17.356   7.344  1.00 82.39           H  
ATOM   3360  O   ASN A 218     -15.054  16.100   5.971  1.00 82.39           O  
ATOM   3361  CG  ASN A 218     -17.582  18.621   5.678  1.00 82.39           C  
ATOM   3362  ND2 ASN A 218     -18.168  19.693   6.133  1.00 82.39           N  
ATOM   3363 HD21 ASN A 218     -18.254  19.714   7.139  1.00 82.39           H  
ATOM   3364 HD22 ASN A 218     -17.856  20.551   5.702  1.00 82.39           H  
ATOM   3365  OD1 ASN A 218     -16.861  18.707   4.697  1.00 82.39           O  
ATOM   3366  N   LEU A 219     -15.773  15.899   3.851  1.00 81.89           N  
ATOM   3367  H   LEU A 219     -16.578  15.899   3.241  1.00 81.89           H  
ATOM   3368  CA  LEU A 219     -14.456  15.773   3.239  1.00 81.89           C  
ATOM   3369  HA  LEU A 219     -13.886  15.013   3.774  1.00 81.89           H  
ATOM   3370  C   LEU A 219     -13.645  17.070   3.326  1.00 81.89           C  
ATOM   3371  CB  LEU A 219     -14.632  15.344   1.773  1.00 81.89           C  
ATOM   3372  HB2 LEU A 219     -15.235  16.095   1.263  1.00 81.89           H  
ATOM   3373  HB3 LEU A 219     -13.649  15.326   1.302  1.00 81.89           H  
ATOM   3374  O   LEU A 219     -12.418  17.011   3.367  1.00 81.89           O  
ATOM   3375  CG  LEU A 219     -15.288  13.966   1.571  1.00 81.89           C  
ATOM   3376  HG  LEU A 219     -16.271  13.939   2.041  1.00 81.89           H  
ATOM   3377  CD1 LEU A 219     -15.454  13.689   0.078  1.00 81.89           C  
ATOM   3378 HD11 LEU A 219     -15.975  12.743  -0.066  1.00 81.89           H  
ATOM   3379 HD12 LEU A 219     -14.479  13.640  -0.405  1.00 81.89           H  
ATOM   3380 HD13 LEU A 219     -16.056  14.478  -0.375  1.00 81.89           H  
ATOM   3381  CD2 LEU A 219     -14.418  12.853   2.162  1.00 81.89           C  
ATOM   3382 HD21 LEU A 219     -14.412  12.919   3.250  1.00 81.89           H  
ATOM   3383 HD22 LEU A 219     -14.811  11.877   1.876  1.00 81.89           H  
ATOM   3384 HD23 LEU A 219     -13.400  12.931   1.780  1.00 81.89           H  
ATOM   3385  N   ASN A 220     -14.295  18.234   3.378  1.00 80.43           N  
ATOM   3386  H   ASN A 220     -15.304  18.222   3.432  1.00 80.43           H  
ATOM   3387  CA  ASN A 220     -13.609  19.521   3.504  1.00 80.43           C  
ATOM   3388  HA  ASN A 220     -12.719  19.509   2.874  1.00 80.43           H  
ATOM   3389  C   ASN A 220     -13.106  19.741   4.932  1.00 80.43           C  
ATOM   3390  CB  ASN A 220     -14.529  20.646   2.998  1.00 80.43           C  
ATOM   3391  HB2 ASN A 220     -14.049  21.611   3.159  1.00 80.43           H  
ATOM   3392  HB3 ASN A 220     -15.465  20.634   3.558  1.00 80.43           H  
ATOM   3393  O   ASN A 220     -11.954  20.139   5.106  1.00 80.43           O  
ATOM   3394  CG  ASN A 220     -14.820  20.504   1.511  1.00 80.43           C  
ATOM   3395  ND2 ASN A 220     -15.944  20.998   1.052  1.00 80.43           N  
ATOM   3396 HD21 ASN A 220     -16.615  21.442   1.664  1.00 80.43           H  
ATOM   3397 HD22 ASN A 220     -16.238  20.744   0.120  1.00 80.43           H  
ATOM   3398  OD1 ASN A 220     -14.041  19.918   0.762  1.00 80.43           O  
ATOM   3399  N   ASP A 221     -13.907  19.380   5.936  1.00 79.24           N  
ATOM   3400  H   ASP A 221     -14.859  19.116   5.725  1.00 79.24           H  
ATOM   3401  CA  ASP A 221     -13.486  19.432   7.342  1.00 79.24           C  
ATOM   3402  HA  ASP A 221     -13.116  20.433   7.564  1.00 79.24           H  
ATOM   3403  C   ASP A 221     -12.345  18.438   7.598  1.00 79.24           C  
ATOM   3404  CB  ASP A 221     -14.667  19.139   8.284  1.00 79.24           C  
ATOM   3405  HB2 ASP A 221     -14.294  19.145   9.309  1.00 79.24           H  
ATOM   3406  HB3 ASP A 221     -15.044  18.138   8.073  1.00 79.24           H  
ATOM   3407  O   ASP A 221     -11.339  18.786   8.217  1.00 79.24           O  
ATOM   3408  CG  ASP A 221     -15.824  20.143   8.198  1.00 79.24           C  
ATOM   3409  OD1 ASP A 221     -15.641  21.238   7.625  1.00 79.24           O  
ATOM   3410  OD2 ASP A 221     -16.936  19.776   8.644  1.00 79.24           O  
ATOM   3411  N   LEU A 222     -12.446  17.220   7.047  1.00 84.10           N  
ATOM   3412  H   LEU A 222     -13.310  16.971   6.589  1.00 84.10           H  
ATOM   3413  CA  LEU A 222     -11.377  16.224   7.136  1.00 84.10           C  
ATOM   3414  HA  LEU A 222     -11.144  16.087   8.192  1.00 84.10           H  
ATOM   3415  C   LEU A 222     -10.093  16.704   6.440  1.00 84.10           C  
ATOM   3416  CB  LEU A 222     -11.883  14.888   6.564  1.00 84.10           C  
ATOM   3417  HB2 LEU A 222     -12.770  14.588   7.122  1.00 84.10           H  
ATOM   3418  HB3 LEU A 222     -12.175  15.038   5.525  1.00 84.10           H  
ATOM   3419  O   LEU A 222      -9.002  16.555   6.991  1.00 84.10           O  
ATOM   3420  CG  LEU A 222     -10.850  13.744   6.623  1.00 84.10           C  
ATOM   3421  HG  LEU A 222      -9.997  13.990   5.991  1.00 84.10           H  
ATOM   3422  CD1 LEU A 222     -10.353  13.464   8.043  1.00 84.10           C  
ATOM   3423 HD11 LEU A 222      -9.709  12.585   8.043  1.00 84.10           H  
ATOM   3424 HD12 LEU A 222      -9.771  14.308   8.412  1.00 84.10           H  
ATOM   3425 HD13 LEU A 222     -11.198  13.293   8.710  1.00 84.10           H  
ATOM   3426  CD2 LEU A 222     -11.475  12.452   6.096  1.00 84.10           C  
ATOM   3427 HD21 LEU A 222     -11.862  12.605   5.089  1.00 84.10           H  
ATOM   3428 HD22 LEU A 222     -12.293  12.147   6.749  1.00 84.10           H  
ATOM   3429 HD23 LEU A 222     -10.721  11.665   6.070  1.00 84.10           H  
ATOM   3430  N   LYS A 223     -10.202  17.325   5.255  1.00 85.14           N  
ATOM   3431  H   LYS A 223     -11.120  17.398   4.841  1.00 85.14           H  
ATOM   3432  CA  LYS A 223      -9.053  17.914   4.545  1.00 85.14           C  
ATOM   3433  HA  LYS A 223      -8.293  17.140   4.435  1.00 85.14           H  
ATOM   3434  C   LYS A 223      -8.417  19.048   5.352  1.00 85.14           C  
ATOM   3435  CB  LYS A 223      -9.485  18.388   3.142  1.00 85.14           C  
ATOM   3436  HB2 LYS A 223     -10.160  19.239   3.230  1.00 85.14           H  
ATOM   3437  HB3 LYS A 223     -10.017  17.574   2.648  1.00 85.14           H  
ATOM   3438  O   LYS A 223      -7.191  19.145   5.392  1.00 85.14           O  
ATOM   3439  CG  LYS A 223      -8.282  18.768   2.260  1.00 85.14           C  
ATOM   3440  HG2 LYS A 223      -7.632  17.896   2.196  1.00 85.14           H  
ATOM   3441  HG3 LYS A 223      -7.722  19.578   2.728  1.00 85.14           H  
ATOM   3442  CD  LYS A 223      -8.674  19.206   0.834  1.00 85.14           C  
ATOM   3443  HD2 LYS A 223      -9.076  20.219   0.858  1.00 85.14           H  
ATOM   3444  HD3 LYS A 223      -9.437  18.540   0.431  1.00 85.14           H  
ATOM   3445  CE  LYS A 223      -7.422  19.144  -0.057  1.00 85.14           C  
ATOM   3446  HE2 LYS A 223      -6.703  19.870   0.324  1.00 85.14           H  
ATOM   3447  HE3 LYS A 223      -6.972  18.157   0.056  1.00 85.14           H  
ATOM   3448  NZ  LYS A 223      -7.666  19.373  -1.506  1.00 85.14           N  
ATOM   3449  HZ1 LYS A 223      -6.807  19.335  -2.036  1.00 85.14           H  
ATOM   3450  HZ2 LYS A 223      -8.183  18.606  -1.912  1.00 85.14           H  
ATOM   3451  HZ3 LYS A 223      -8.163  20.227  -1.715  1.00 85.14           H  
ATOM   3452  N   ALA A 224      -9.223  19.890   5.999  1.00 78.37           N  
ATOM   3453  H   ALA A 224     -10.222  19.770   5.907  1.00 78.37           H  
ATOM   3454  CA  ALA A 224      -8.741  20.976   6.847  1.00 78.37           C  
ATOM   3455  HA  ALA A 224      -8.032  21.576   6.277  1.00 78.37           H  
ATOM   3456  C   ALA A 224      -7.996  20.439   8.078  1.00 78.37           C  
ATOM   3457  CB  ALA A 224      -9.920  21.876   7.231  1.00 78.37           C  
ATOM   3458  HB1 ALA A 224     -10.656  21.315   7.807  1.00 78.37           H  
ATOM   3459  HB2 ALA A 224      -9.565  22.711   7.836  1.00 78.37           H  
ATOM   3460  HB3 ALA A 224     -10.400  22.266   6.333  1.00 78.37           H  
ATOM   3461  O   ALA A 224      -6.851  20.832   8.301  1.00 78.37           O  
ATOM   3462  N   ALA A 225      -8.590  19.484   8.802  1.00 77.12           N  
ATOM   3463  H   ALA A 225      -9.538  19.222   8.574  1.00 77.12           H  
ATOM   3464  CA  ALA A 225      -7.953  18.818   9.939  1.00 77.12           C  
ATOM   3465  HA  ALA A 225      -7.725  19.561  10.703  1.00 77.12           H  
ATOM   3466  C   ALA A 225      -6.635  18.147   9.527  1.00 77.12           C  
ATOM   3467  CB  ALA A 225      -8.941  17.798  10.522  1.00 77.12           C  
ATOM   3468  HB1 ALA A 225      -9.851  18.307  10.838  1.00 77.12           H  
ATOM   3469  HB2 ALA A 225      -8.493  17.307  11.386  1.00 77.12           H  
ATOM   3470  HB3 ALA A 225      -9.197  17.046   9.775  1.00 77.12           H  
ATOM   3471  O   ALA A 225      -5.610  18.311  10.189  1.00 77.12           O  
ATOM   3472  N   PHE A 226      -6.629  17.465   8.377  1.00 84.32           N  
ATOM   3473  H   PHE A 226      -7.505  17.317   7.897  1.00 84.32           H  
ATOM   3474  CA  PHE A 226      -5.421  16.853   7.843  1.00 84.32           C  
ATOM   3475  HA  PHE A 226      -5.040  16.170   8.602  1.00 84.32           H  
ATOM   3476  C   PHE A 226      -4.329  17.885   7.560  1.00 84.32           C  
ATOM   3477  CB  PHE A 226      -5.743  16.059   6.576  1.00 84.32           C  
ATOM   3478  HB2 PHE A 226      -6.468  15.289   6.839  1.00 84.32           H  
ATOM   3479  HB3 PHE A 226      -6.216  16.721   5.851  1.00 84.32           H  
ATOM   3480  O   PHE A 226      -3.211  17.724   8.040  1.00 84.32           O  
ATOM   3481  CG  PHE A 226      -4.526  15.412   5.930  1.00 84.32           C  
ATOM   3482  CD1 PHE A 226      -4.368  15.425   4.531  1.00 84.32           C  
ATOM   3483  HD1 PHE A 226      -5.122  15.874   3.901  1.00 84.32           H  
ATOM   3484  CD2 PHE A 226      -3.563  14.759   6.725  1.00 84.32           C  
ATOM   3485  HD2 PHE A 226      -3.668  14.722   7.799  1.00 84.32           H  
ATOM   3486  CE1 PHE A 226      -3.264  14.774   3.950  1.00 84.32           C  
ATOM   3487  HE1 PHE A 226      -3.168  14.686   2.878  1.00 84.32           H  
ATOM   3488  CE2 PHE A 226      -2.436  14.166   6.138  1.00 84.32           C  
ATOM   3489  HE2 PHE A 226      -1.696  13.695   6.767  1.00 84.32           H  
ATOM   3490  CZ  PHE A 226      -2.283  14.174   4.746  1.00 84.32           C  
ATOM   3491  HZ  PHE A 226      -1.439  13.687   4.281  1.00 84.32           H  
ATOM   3492  N   ARG A 227      -4.641  18.957   6.822  1.00 82.20           N  
ATOM   3493  H   ARG A 227      -5.594  19.044   6.498  1.00 82.20           H  
ATOM   3494  CA  ARG A 227      -3.671  20.009   6.477  1.00 82.20           C  
ATOM   3495  HA  ARG A 227      -2.807  19.556   5.990  1.00 82.20           H  
ATOM   3496  C   ARG A 227      -3.104  20.705   7.713  1.00 82.20           C  
ATOM   3497  CB  ARG A 227      -4.312  21.027   5.524  1.00 82.20           C  
ATOM   3498  HB2 ARG A 227      -3.695  21.925   5.506  1.00 82.20           H  
ATOM   3499  HB3 ARG A 227      -5.302  21.300   5.890  1.00 82.20           H  
ATOM   3500  O   ARG A 227      -1.906  20.948   7.747  1.00 82.20           O  
ATOM   3501  CG  ARG A 227      -4.408  20.486   4.089  1.00 82.20           C  
ATOM   3502  HG2 ARG A 227      -3.402  20.275   3.726  1.00 82.20           H  
ATOM   3503  HG3 ARG A 227      -4.988  19.563   4.069  1.00 82.20           H  
ATOM   3504  CD  ARG A 227      -5.067  21.526   3.176  1.00 82.20           C  
ATOM   3505  HD2 ARG A 227      -6.105  21.650   3.485  1.00 82.20           H  
ATOM   3506  HD3 ARG A 227      -4.546  22.475   3.304  1.00 82.20           H  
ATOM   3507  NE  ARG A 227      -5.009  21.131   1.751  1.00 82.20           N  
ATOM   3508  HE  ARG A 227      -4.574  20.244   1.542  1.00 82.20           H  
ATOM   3509  NH1 ARG A 227      -5.942  23.041   0.886  1.00 82.20           N  
ATOM   3510 HH11 ARG A 227      -6.066  23.395   1.823  1.00 82.20           H  
ATOM   3511 HH12 ARG A 227      -6.160  23.625   0.091  1.00 82.20           H  
ATOM   3512  NH2 ARG A 227      -5.196  21.465  -0.509  1.00 82.20           N  
ATOM   3513 HH21 ARG A 227      -4.675  20.627  -0.724  1.00 82.20           H  
ATOM   3514 HH22 ARG A 227      -5.351  22.089  -1.289  1.00 82.20           H  
ATOM   3515  CZ  ARG A 227      -5.376  21.877   0.720  1.00 82.20           C  
ATOM   3516  N   GLN A 228      -3.931  20.974   8.722  1.00 75.91           N  
ATOM   3517  H   GLN A 228      -4.909  20.743   8.622  1.00 75.91           H  
ATOM   3518  CA  GLN A 228      -3.488  21.578   9.985  1.00 75.91           C  
ATOM   3519  HA  GLN A 228      -2.921  22.485   9.776  1.00 75.91           H  
ATOM   3520  C   GLN A 228      -2.567  20.655  10.792  1.00 75.91           C  
ATOM   3521  CB  GLN A 228      -4.716  21.938  10.827  1.00 75.91           C  
ATOM   3522  HB2 GLN A 228      -5.376  21.073  10.884  1.00 75.91           H  
ATOM   3523  HB3 GLN A 228      -4.392  22.185  11.839  1.00 75.91           H  
ATOM   3524  O   GLN A 228      -1.675  21.136  11.482  1.00 75.91           O  
ATOM   3525  CG  GLN A 228      -5.484  23.143  10.265  1.00 75.91           C  
ATOM   3526  HG2 GLN A 228      -4.849  24.027  10.320  1.00 75.91           H  
ATOM   3527  HG3 GLN A 228      -5.739  22.973   9.219  1.00 75.91           H  
ATOM   3528  CD  GLN A 228      -6.771  23.419  11.036  1.00 75.91           C  
ATOM   3529  NE2 GLN A 228      -7.524  24.429  10.661  1.00 75.91           N  
ATOM   3530 HE21 GLN A 228      -8.343  24.583  11.231  1.00 75.91           H  
ATOM   3531 HE22 GLN A 228      -7.248  25.040   9.905  1.00 75.91           H  
ATOM   3532  OE1 GLN A 228      -7.136  22.747  11.983  1.00 75.91           O  
ATOM   3533  N   SER A 229      -2.763  19.338  10.689  1.00 77.69           N  
ATOM   3534  H   SER A 229      -3.584  19.020  10.195  1.00 77.69           H  
ATOM   3535  CA  SER A 229      -1.953  18.337  11.395  1.00 77.69           C  
ATOM   3536  HA  SER A 229      -1.703  18.733  12.379  1.00 77.69           H  
ATOM   3537  C   SER A 229      -0.625  17.991  10.714  1.00 77.69           C  
ATOM   3538  CB  SER A 229      -2.785  17.072  11.613  1.00 77.69           C  
ATOM   3539  HB2 SER A 229      -2.266  16.416  12.311  1.00 77.69           H  
ATOM   3540  HB3 SER A 229      -3.742  17.356  12.051  1.00 77.69           H  
ATOM   3541  O   SER A 229       0.149  17.203  11.256  1.00 77.69           O  
ATOM   3542  OG  SER A 229      -3.015  16.370  10.401  1.00 77.69           O  
ATOM   3543  HG  SER A 229      -3.083  17.001   9.680  1.00 77.69           H  
ATOM   3544  N   ARG A 230      -0.346  18.530   9.517  1.00 78.10           N  
ATOM   3545  H   ARG A 230      -0.957  19.246   9.150  1.00 78.10           H  
ATOM   3546  CA  ARG A 230       0.905  18.227   8.811  1.00 78.10           C  
ATOM   3547  HA  ARG A 230       1.020  17.143   8.821  1.00 78.10           H  
ATOM   3548  C   ARG A 230       2.097  18.855   9.545  1.00 78.10           C  
ATOM   3549  CB  ARG A 230       0.875  18.688   7.349  1.00 78.10           C  
ATOM   3550  HB2 ARG A 230       1.873  18.572   6.925  1.00 78.10           H  
ATOM   3551  HB3 ARG A 230       0.607  19.744   7.303  1.00 78.10           H  
ATOM   3552  O   ARG A 230       2.023  20.025   9.921  1.00 78.10           O  
ATOM   3553  CG  ARG A 230      -0.110  17.858   6.522  1.00 78.10           C  
ATOM   3554  HG2 ARG A 230      -1.117  18.027   6.903  1.00 78.10           H  
ATOM   3555  HG3 ARG A 230       0.135  16.799   6.603  1.00 78.10           H  
ATOM   3556  CD  ARG A 230      -0.065  18.283   5.057  1.00 78.10           C  
ATOM   3557  HD2 ARG A 230      -0.214  19.361   5.004  1.00 78.10           H  
ATOM   3558  HD3 ARG A 230       0.922  18.047   4.658  1.00 78.10           H  
ATOM   3559  NE  ARG A 230      -1.110  17.600   4.271  1.00 78.10           N  
ATOM   3560  HE  ARG A 230      -1.731  16.981   4.772  1.00 78.10           H  
ATOM   3561  NH1 ARG A 230      -0.515  18.430   2.210  1.00 78.10           N  
ATOM   3562 HH11 ARG A 230      -0.615  18.379   1.207  1.00 78.10           H  
ATOM   3563 HH12 ARG A 230       0.259  18.917   2.639  1.00 78.10           H  
ATOM   3564  NH2 ARG A 230      -2.277  17.098   2.405  1.00 78.10           N  
ATOM   3565 HH21 ARG A 230      -2.921  16.534   2.941  1.00 78.10           H  
ATOM   3566 HH22 ARG A 230      -2.462  17.076   1.412  1.00 78.10           H  
ATOM   3567  CZ  ARG A 230      -1.290  17.709   2.968  1.00 78.10           C  
ATOM   3568  N   PRO A 231       3.208  18.115   9.711  1.00 73.07           N  
ATOM   3569  CA  PRO A 231       4.459  18.702  10.173  1.00 73.07           C  
ATOM   3570  HA  PRO A 231       4.316  19.093  11.181  1.00 73.07           H  
ATOM   3571  C   PRO A 231       4.903  19.832   9.245  1.00 73.07           C  
ATOM   3572  CB  PRO A 231       5.487  17.570  10.206  1.00 73.07           C  
ATOM   3573  HB2 PRO A 231       6.136  17.621   9.332  1.00 73.07           H  
ATOM   3574  HB3 PRO A 231       6.090  17.619  11.113  1.00 73.07           H  
ATOM   3575  O   PRO A 231       4.804  19.704   8.019  1.00 73.07           O  
ATOM   3576  CG  PRO A 231       4.660  16.283  10.158  1.00 73.07           C  
ATOM   3577  HG2 PRO A 231       5.168  15.499   9.597  1.00 73.07           H  
ATOM   3578  HG3 PRO A 231       4.460  15.930  11.170  1.00 73.07           H  
ATOM   3579  CD  PRO A 231       3.341  16.683   9.505  1.00 73.07           C  
ATOM   3580  HD2 PRO A 231       2.526  16.142   9.986  1.00 73.07           H  
ATOM   3581  HD3 PRO A 231       3.352  16.467   8.436  1.00 73.07           H  
ATOM   3582  N   LYS A 232       5.433  20.918   9.818  1.00 74.39           N  
ATOM   3583  H   LYS A 232       5.631  20.906  10.808  1.00 74.39           H  
ATOM   3584  CA  LYS A 232       5.938  22.034   9.016  1.00 74.39           C  
ATOM   3585  HA  LYS A 232       5.182  22.300   8.278  1.00 74.39           H  
ATOM   3586  C   LYS A 232       7.188  21.598   8.269  1.00 74.39           C  
ATOM   3587  CB  LYS A 232       6.244  23.257   9.892  1.00 74.39           C  
ATOM   3588  HB2 LYS A 232       6.972  22.982  10.655  1.00 74.39           H  
ATOM   3589  HB3 LYS A 232       6.689  24.033   9.269  1.00 74.39           H  
ATOM   3590  O   LYS A 232       7.960  20.755   8.729  1.00 74.39           O  
ATOM   3591  CG  LYS A 232       4.989  23.831  10.558  1.00 74.39           C  
ATOM   3592  HG2 LYS A 232       4.293  24.167   9.789  1.00 74.39           H  
ATOM   3593  HG3 LYS A 232       4.509  23.065  11.165  1.00 74.39           H  
ATOM   3594  CD  LYS A 232       5.377  25.008  11.456  1.00 74.39           C  
ATOM   3595  HD2 LYS A 232       5.865  25.779  10.859  1.00 74.39           H  
ATOM   3596  HD3 LYS A 232       6.070  24.649  12.216  1.00 74.39           H  
ATOM   3597  CE  LYS A 232       4.123  25.576  12.123  1.00 74.39           C  
ATOM   3598  HE2 LYS A 232       3.462  25.973  11.353  1.00 74.39           H  
ATOM   3599  HE3 LYS A 232       3.603  24.755  12.618  1.00 74.39           H  
ATOM   3600  NZ  LYS A 232       4.476  26.622  13.111  1.00 74.39           N  
ATOM   3601  HZ1 LYS A 232       4.960  27.386  12.662  1.00 74.39           H  
ATOM   3602  HZ2 LYS A 232       3.644  26.969  13.568  1.00 74.39           H  
ATOM   3603  HZ3 LYS A 232       5.082  26.225  13.814  1.00 74.39           H  
ATOM   3604  N   ARG A 233       7.471  22.249   7.137  1.00 74.80           N  
ATOM   3605  H   ARG A 233       6.718  22.794   6.742  1.00 74.80           H  
ATOM   3606  CA  ARG A 233       8.691  21.981   6.351  1.00 74.80           C  
ATOM   3607  HA  ARG A 233       8.590  20.969   5.959  1.00 74.80           H  
ATOM   3608  C   ARG A 233       9.999  22.009   7.166  1.00 74.80           C  
ATOM   3609  CB  ARG A 233       8.780  22.975   5.184  1.00 74.80           C  
ATOM   3610  HB2 ARG A 233       9.213  23.912   5.537  1.00 74.80           H  
ATOM   3611  HB3 ARG A 233       7.785  23.195   4.796  1.00 74.80           H  
ATOM   3612  O   ARG A 233      10.943  21.320   6.778  1.00 74.80           O  
ATOM   3613  CG  ARG A 233       9.642  22.388   4.058  1.00 74.80           C  
ATOM   3614  HG2 ARG A 233      10.606  22.086   4.469  1.00 74.80           H  
ATOM   3615  HG3 ARG A 233       9.150  21.501   3.658  1.00 74.80           H  
ATOM   3616  CD  ARG A 233       9.885  23.385   2.921  1.00 74.80           C  
ATOM   3617  HD2 ARG A 233       8.923  23.646   2.480  1.00 74.80           H  
ATOM   3618  HD3 ARG A 233      10.331  24.291   3.331  1.00 74.80           H  
ATOM   3619  NE  ARG A 233      10.773  22.819   1.879  1.00 74.80           N  
ATOM   3620  HE  ARG A 233      10.914  21.819   1.865  1.00 74.80           H  
ATOM   3621  NH1 ARG A 233      10.743  24.603   0.418  1.00 74.80           N  
ATOM   3622 HH11 ARG A 233      11.028  24.998  -0.467  1.00 74.80           H  
ATOM   3623 HH12 ARG A 233      10.072  25.107   0.980  1.00 74.80           H  
ATOM   3624  NH2 ARG A 233      11.986  22.823  -0.033  1.00 74.80           N  
ATOM   3625 HH21 ARG A 233      12.060  21.817   0.021  1.00 74.80           H  
ATOM   3626 HH22 ARG A 233      12.152  23.199  -0.956  1.00 74.80           H  
ATOM   3627  CZ  ARG A 233      11.166  23.426   0.769  1.00 74.80           C  
ATOM   3628  N   SER A 234      10.081  22.834   8.213  1.00 69.83           N  
ATOM   3629  H   SER A 234       9.243  23.316   8.507  1.00 69.83           H  
ATOM   3630  CA  SER A 234      11.241  22.960   9.113  1.00 69.83           C  
ATOM   3631  HA  SER A 234      12.142  23.157   8.532  1.00 69.83           H  
ATOM   3632  C   SER A 234      11.502  21.714   9.952  1.00 69.83           C  
ATOM   3633  CB  SER A 234      11.018  24.125  10.088  1.00 69.83           C  
ATOM   3634  HB2 SER A 234      11.778  24.111  10.869  1.00 69.83           H  
ATOM   3635  HB3 SER A 234      11.105  25.062   9.538  1.00 69.83           H  
ATOM   3636  O   SER A 234      12.640  21.479  10.344  1.00 69.83           O  
ATOM   3637  OG  SER A 234       9.724  24.064  10.672  1.00 69.83           O  
ATOM   3638  HG  SER A 234       9.693  23.402  11.367  1.00 69.83           H  
ATOM   3639  N   ASP A 235      10.462  20.927  10.208  1.00 69.71           N  
ATOM   3640  H   ASP A 235       9.550  21.188   9.862  1.00 69.71           H  
ATOM   3641  CA  ASP A 235      10.495  19.842  11.187  1.00 69.71           C  
ATOM   3642  HA  ASP A 235      11.203  20.095  11.976  1.00 69.71           H  
ATOM   3643  C   ASP A 235      10.963  18.533  10.536  1.00 69.71           C  
ATOM   3644  CB  ASP A 235       9.102  19.709  11.831  1.00 69.71           C  
ATOM   3645  HB2 ASP A 235       8.422  19.274  11.099  1.00 69.71           H  
ATOM   3646  HB3 ASP A 235       9.174  19.024  12.676  1.00 69.71           H  
ATOM   3647  O   ASP A 235      11.433  17.614  11.209  1.00 69.71           O  
ATOM   3648  CG  ASP A 235       8.505  21.039  12.327  1.00 69.71           C  
ATOM   3649  OD1 ASP A 235       9.273  22.002  12.575  1.00 69.71           O  
ATOM   3650  OD2 ASP A 235       7.256  21.127  12.357  1.00 69.71           O  
ATOM   3651  N   TYR A 236      10.879  18.462   9.203  1.00 71.97           N  
ATOM   3652  H   TYR A 236      10.487  19.264   8.730  1.00 71.97           H  
ATOM   3653  CA  TYR A 236      11.359  17.341   8.407  1.00 71.97           C  
ATOM   3654  HA  TYR A 236      11.111  16.421   8.936  1.00 71.97           H  
ATOM   3655  C   TYR A 236      12.871  17.363   8.195  1.00 71.97           C  
ATOM   3656  CB  TYR A 236      10.667  17.318   7.043  1.00 71.97           C  
ATOM   3657  HB2 TYR A 236      11.153  16.559   6.430  1.00 71.97           H  
ATOM   3658  HB3 TYR A 236      10.819  18.280   6.554  1.00 71.97           H  
ATOM   3659  O   TYR A 236      13.478  18.392   7.880  1.00 71.97           O  
ATOM   3660  CG  TYR A 236       9.193  16.985   7.078  1.00 71.97           C  
ATOM   3661  CD1 TYR A 236       8.760  15.759   7.620  1.00 71.97           C  
ATOM   3662  HD1 TYR A 236       9.466  15.090   8.089  1.00 71.97           H  
ATOM   3663  CD2 TYR A 236       8.256  17.878   6.528  1.00 71.97           C  
ATOM   3664  HD2 TYR A 236       8.579  18.837   6.151  1.00 71.97           H  
ATOM   3665  CE1 TYR A 236       7.402  15.400   7.563  1.00 71.97           C  
ATOM   3666  HE1 TYR A 236       7.060  14.457   7.965  1.00 71.97           H  
ATOM   3667  CE2 TYR A 236       6.894  17.532   6.487  1.00 71.97           C  
ATOM   3668  HE2 TYR A 236       6.161  18.222   6.095  1.00 71.97           H  
ATOM   3669  OH  TYR A 236       5.169  15.930   6.887  1.00 71.97           O  
ATOM   3670  HH  TYR A 236       4.635  16.633   6.510  1.00 71.97           H  
ATOM   3671  CZ  TYR A 236       6.472  16.284   6.983  1.00 71.97           C  
ATOM   3672  N   ARG A 237      13.470  16.169   8.209  1.00 70.22           N  
ATOM   3673  H   ARG A 237      12.888  15.357   8.356  1.00 70.22           H  
ATOM   3674  CA  ARG A 237      14.853  15.977   7.771  1.00 70.22           C  
ATOM   3675  HA  ARG A 237      15.432  16.839   8.104  1.00 70.22           H  
ATOM   3676  C   ARG A 237      14.934  15.927   6.252  1.00 70.22           C  
ATOM   3677  CB  ARG A 237      15.464  14.724   8.395  1.00 70.22           C  
ATOM   3678  HB2 ARG A 237      16.446  14.583   7.942  1.00 70.22           H  
ATOM   3679  HB3 ARG A 237      14.839  13.857   8.182  1.00 70.22           H  
ATOM   3680  O   ARG A 237      14.133  15.269   5.582  1.00 70.22           O  
ATOM   3681  CG  ARG A 237      15.668  14.872   9.903  1.00 70.22           C  
ATOM   3682  HG2 ARG A 237      16.294  15.743  10.100  1.00 70.22           H  
ATOM   3683  HG3 ARG A 237      14.706  15.016  10.394  1.00 70.22           H  
ATOM   3684  CD  ARG A 237      16.354  13.625  10.466  1.00 70.22           C  
ATOM   3685  HD2 ARG A 237      17.324  13.504   9.983  1.00 70.22           H  
ATOM   3686  HD3 ARG A 237      15.740  12.751  10.255  1.00 70.22           H  
ATOM   3687  NE  ARG A 237      16.529  13.765  11.918  1.00 70.22           N  
ATOM   3688  HE  ARG A 237      15.989  14.490  12.369  1.00 70.22           H  
ATOM   3689  NH1 ARG A 237      17.946  11.984  12.292  1.00 70.22           N  
ATOM   3690 HH11 ARG A 237      17.947  11.756  11.308  1.00 70.22           H  
ATOM   3691 HH12 ARG A 237      18.601  11.546  12.923  1.00 70.22           H  
ATOM   3692  NH2 ARG A 237      17.320  13.309  13.972  1.00 70.22           N  
ATOM   3693 HH21 ARG A 237      17.764  12.671  14.616  1.00 70.22           H  
ATOM   3694 HH22 ARG A 237      16.857  14.126  14.344  1.00 70.22           H  
ATOM   3695  CZ  ARG A 237      17.266  13.014  12.711  1.00 70.22           C  
ATOM   3696  N   LYS A 238      15.950  16.593   5.705  1.00 66.41           N  
ATOM   3697  H   LYS A 238      16.587  17.068   6.329  1.00 66.41           H  
ATOM   3698  CA  LYS A 238      16.220  16.663   4.265  1.00 66.41           C  
ATOM   3699  HA  LYS A 238      15.559  15.971   3.744  1.00 66.41           H  
ATOM   3700  C   LYS A 238      17.654  16.243   3.972  1.00 66.41           C  
ATOM   3701  CB  LYS A 238      15.944  18.080   3.745  1.00 66.41           C  
ATOM   3702  HB2 LYS A 238      16.197  18.124   2.686  1.00 66.41           H  
ATOM   3703  HB3 LYS A 238      16.593  18.777   4.274  1.00 66.41           H  
ATOM   3704  O   LYS A 238      18.565  16.497   4.758  1.00 66.41           O  
ATOM   3705  CG  LYS A 238      14.481  18.512   3.923  1.00 66.41           C  
ATOM   3706  HG2 LYS A 238      14.228  18.500   4.984  1.00 66.41           H  
ATOM   3707  HG3 LYS A 238      13.816  17.832   3.390  1.00 66.41           H  
ATOM   3708  CD  LYS A 238      14.311  19.934   3.388  1.00 66.41           C  
ATOM   3709  HD2 LYS A 238      15.141  20.538   3.753  1.00 66.41           H  
ATOM   3710  HD3 LYS A 238      14.335  19.925   2.298  1.00 66.41           H  
ATOM   3711  CE  LYS A 238      13.002  20.543   3.887  1.00 66.41           C  
ATOM   3712  HE2 LYS A 238      12.172  20.131   3.314  1.00 66.41           H  
ATOM   3713  HE3 LYS A 238      12.862  20.268   4.932  1.00 66.41           H  
ATOM   3714  NZ  LYS A 238      13.073  22.018   3.777  1.00 66.41           N  
ATOM   3715  HZ1 LYS A 238      13.861  22.350   4.314  1.00 66.41           H  
ATOM   3716  HZ2 LYS A 238      13.193  22.313   2.818  1.00 66.41           H  
ATOM   3717  HZ3 LYS A 238      12.250  22.441   4.182  1.00 66.41           H  
ATOM   3718  N   GLY A 239      17.860  15.621   2.814  1.00 59.21           N  
ATOM   3719  H   GLY A 239      17.068  15.466   2.207  1.00 59.21           H  
ATOM   3720  CA  GLY A 239      19.207  15.438   2.274  1.00 59.21           C  
ATOM   3721  HA2 GLY A 239      19.826  14.923   3.008  1.00 59.21           H  
ATOM   3722  HA3 GLY A 239      19.169  14.837   1.365  1.00 59.21           H  
ATOM   3723  C   GLY A 239      19.847  16.789   1.937  1.00 59.21           C  
ATOM   3724  O   GLY A 239      19.138  17.747   1.621  1.00 59.21           O  
ATOM   3725  N   GLN A 240      21.181  16.867   1.981  1.00 48.29           N  
ATOM   3726  H   GLN A 240      21.715  16.039   2.201  1.00 48.29           H  
ATOM   3727  CA  GLN A 240      21.903  18.042   1.479  1.00 48.29           C  
ATOM   3728  HA  GLN A 240      21.618  18.912   2.072  1.00 48.29           H  
ATOM   3729  C   GLN A 240      21.503  18.313   0.021  1.00 48.29           C  
ATOM   3730  CB  GLN A 240      23.424  17.839   1.585  1.00 48.29           C  
ATOM   3731  HB2 GLN A 240      23.683  16.824   1.282  1.00 48.29           H  
ATOM   3732  HB3 GLN A 240      23.914  18.530   0.899  1.00 48.29           H  
ATOM   3733  O   GLN A 240      21.497  17.392  -0.792  1.00 48.29           O  
ATOM   3734  CG  GLN A 240      23.964  18.127   2.994  1.00 48.29           C  
ATOM   3735  HG2 GLN A 240      23.667  19.135   3.282  1.00 48.29           H  
ATOM   3736  HG3 GLN A 240      23.530  17.426   3.706  1.00 48.29           H  
ATOM   3737  CD  GLN A 240      25.487  18.024   3.067  1.00 48.29           C  
ATOM   3738  NE2 GLN A 240      26.133  18.808   3.901  1.00 48.29           N  
ATOM   3739 HE21 GLN A 240      25.653  19.547   4.395  1.00 48.29           H  
ATOM   3740 HE22 GLN A 240      27.141  18.783   3.848  1.00 48.29           H  
ATOM   3741  OE1 GLN A 240      26.122  17.210   2.417  1.00 48.29           O  
ATOM   3742  N   GLY A 241      21.133  19.559  -0.287  1.00 56.70           N  
ATOM   3743  H   GLY A 241      21.154  20.267   0.433  1.00 56.70           H  
ATOM   3744  CA  GLY A 241      20.679  19.966  -1.622  1.00 56.70           C  
ATOM   3745  HA2 GLY A 241      21.351  19.547  -2.371  1.00 56.70           H  
ATOM   3746  HA3 GLY A 241      20.730  21.052  -1.698  1.00 56.70           H  
ATOM   3747  C   GLY A 241      19.250  19.543  -1.992  1.00 56.70           C  
ATOM   3748  O   GLY A 241      18.823  19.789  -3.114  1.00 56.70           O  
ATOM   3749  N   SER A 242      18.488  18.920  -1.083  1.00 63.26           N  
ATOM   3750  H   SER A 242      18.868  18.734  -0.166  1.00 63.26           H  
ATOM   3751  CA  SER A 242      17.103  18.533  -1.372  1.00 63.26           C  
ATOM   3752  HA  SER A 242      17.081  18.043  -2.345  1.00 63.26           H  
ATOM   3753  C   SER A 242      16.174  19.747  -1.426  1.00 63.26           C  
ATOM   3754  CB  SER A 242      16.591  17.527  -0.343  1.00 63.26           C  
ATOM   3755  HB2 SER A 242      16.680  17.964   0.651  1.00 63.26           H  
ATOM   3756  HB3 SER A 242      17.199  16.624  -0.395  1.00 63.26           H  
ATOM   3757  O   SER A 242      16.013  20.463  -0.433  1.00 63.26           O  
ATOM   3758  OG  SER A 242      15.232  17.208  -0.599  1.00 63.26           O  
ATOM   3759  HG  SER A 242      15.018  16.370  -0.182  1.00 63.26           H  
ATOM   3760  N   LYS A 243      15.494  19.921  -2.565  1.00 68.25           N  
ATOM   3761  H   LYS A 243      15.749  19.357  -3.363  1.00 68.25           H  
ATOM   3762  CA  LYS A 243      14.457  20.943  -2.757  1.00 68.25           C  
ATOM   3763  HA  LYS A 243      14.693  21.794  -2.118  1.00 68.25           H  
ATOM   3764  C   LYS A 243      13.049  20.491  -2.345  1.00 68.25           C  
ATOM   3765  CB  LYS A 243      14.467  21.471  -4.197  1.00 68.25           C  
ATOM   3766  HB2 LYS A 243      14.122  20.694  -4.880  1.00 68.25           H  
ATOM   3767  HB3 LYS A 243      13.750  22.291  -4.220  1.00 68.25           H  
ATOM   3768  O   LYS A 243      12.108  21.272  -2.423  1.00 68.25           O  
ATOM   3769  CG  LYS A 243      15.817  22.026  -4.689  1.00 68.25           C  
ATOM   3770  HG2 LYS A 243      16.537  21.214  -4.793  1.00 68.25           H  
ATOM   3771  HG3 LYS A 243      16.196  22.757  -3.975  1.00 68.25           H  
ATOM   3772  CD  LYS A 243      15.608  22.706  -6.050  1.00 68.25           C  
ATOM   3773  HD2 LYS A 243      15.154  21.988  -6.734  1.00 68.25           H  
ATOM   3774  HD3 LYS A 243      14.910  23.532  -5.913  1.00 68.25           H  
ATOM   3775  CE  LYS A 243      16.883  23.270  -6.682  1.00 68.25           C  
ATOM   3776  HE2 LYS A 243      17.607  22.465  -6.808  1.00 68.25           H  
ATOM   3777  HE3 LYS A 243      17.305  24.019  -6.013  1.00 68.25           H  
ATOM   3778  NZ  LYS A 243      16.566  23.884  -8.000  1.00 68.25           N  
ATOM   3779  HZ1 LYS A 243      17.372  24.307  -8.437  1.00 68.25           H  
ATOM   3780  HZ2 LYS A 243      16.198  23.192  -8.637  1.00 68.25           H  
ATOM   3781  HZ3 LYS A 243      15.844  24.583  -7.898  1.00 68.25           H  
ATOM   3782  N   ALA A 244      12.893  19.280  -1.798  1.00 69.49           N  
ATOM   3783  H   ALA A 244      13.711  18.695  -1.708  1.00 69.49           H  
ATOM   3784  CA  ALA A 244      11.585  18.717  -1.449  1.00 69.49           C  
ATOM   3785  HA  ALA A 244      11.050  18.539  -2.382  1.00 69.49           H  
ATOM   3786  C   ALA A 244      10.726  19.669  -0.586  1.00 69.49           C  
ATOM   3787  CB  ALA A 244      11.787  17.362  -0.760  1.00 69.49           C  
ATOM   3788  HB1 ALA A 244      10.816  16.909  -0.557  1.00 69.49           H  
ATOM   3789  HB2 ALA A 244      12.354  16.698  -1.412  1.00 69.49           H  
ATOM   3790  HB3 ALA A 244      12.323  17.497   0.179  1.00 69.49           H  
ATOM   3791  O   ALA A 244      11.165  20.174   0.463  1.00 69.49           O  
ATOM   3792  N   THR A 245       9.503  19.931  -1.048  1.00 80.05           N  
ATOM   3793  H   THR A 245       9.237  19.551  -1.946  1.00 80.05           H  
ATOM   3794  CA  THR A 245       8.495  20.747  -0.359  1.00 80.05           C  
ATOM   3795  HA  THR A 245       8.989  21.611   0.085  1.00 80.05           H  
ATOM   3796  C   THR A 245       7.824  19.962   0.772  1.00 80.05           C  
ATOM   3797  CB  THR A 245       7.442  21.290  -1.344  1.00 80.05           C  
ATOM   3798  HB  THR A 245       6.749  21.933  -0.800  1.00 80.05           H  
ATOM   3799  O   THR A 245       7.915  18.737   0.839  1.00 80.05           O  
ATOM   3800  CG2 THR A 245       8.067  22.110  -2.470  1.00 80.05           C  
ATOM   3801 HG21 THR A 245       8.696  21.490  -3.108  1.00 80.05           H  
ATOM   3802 HG22 THR A 245       8.671  22.920  -2.059  1.00 80.05           H  
ATOM   3803 HG23 THR A 245       7.284  22.550  -3.088  1.00 80.05           H  
ATOM   3804  OG1 THR A 245       6.715  20.232  -1.921  1.00 80.05           O  
ATOM   3805  HG1 THR A 245       6.452  20.539  -2.792  1.00 80.05           H  
ATOM   3806  N   GLU A 246       7.133  20.663   1.674  1.00 79.77           N  
ATOM   3807  H   GLU A 246       7.048  21.663   1.568  1.00 79.77           H  
ATOM   3808  CA  GLU A 246       6.336  20.031   2.741  1.00 79.77           C  
ATOM   3809  HA  GLU A 246       6.983  19.469   3.414  1.00 79.77           H  
ATOM   3810  C   GLU A 246       5.281  19.073   2.175  1.00 79.77           C  
ATOM   3811  CB  GLU A 246       5.634  21.143   3.521  1.00 79.77           C  
ATOM   3812  HB2 GLU A 246       4.908  21.635   2.873  1.00 79.77           H  
ATOM   3813  HB3 GLU A 246       6.380  21.882   3.811  1.00 79.77           H  
ATOM   3814  O   GLU A 246       5.135  17.943   2.648  1.00 79.77           O  
ATOM   3815  CG  GLU A 246       4.928  20.628   4.776  1.00 79.77           C  
ATOM   3816  HG2 GLU A 246       5.689  20.267   5.468  1.00 79.77           H  
ATOM   3817  HG3 GLU A 246       4.260  19.804   4.523  1.00 79.77           H  
ATOM   3818  CD  GLU A 246       4.142  21.765   5.424  1.00 79.77           C  
ATOM   3819  OE1 GLU A 246       2.903  21.630   5.501  1.00 79.77           O  
ATOM   3820  OE2 GLU A 246       4.810  22.781   5.740  1.00 79.77           O  
ATOM   3821  N   SER A 247       4.595  19.512   1.116  1.00 81.75           N  
ATOM   3822  H   SER A 247       4.760  20.458   0.803  1.00 81.75           H  
ATOM   3823  CA  SER A 247       3.609  18.708   0.395  1.00 81.75           C  
ATOM   3824  HA  SER A 247       2.838  18.386   1.094  1.00 81.75           H  
ATOM   3825  C   SER A 247       4.253  17.457  -0.204  1.00 81.75           C  
ATOM   3826  CB  SER A 247       2.947  19.554  -0.697  1.00 81.75           C  
ATOM   3827  HB2 SER A 247       2.605  20.498  -0.271  1.00 81.75           H  
ATOM   3828  HB3 SER A 247       3.661  19.761  -1.494  1.00 81.75           H  
ATOM   3829  O   SER A 247       3.748  16.356  -0.006  1.00 81.75           O  
ATOM   3830  OG  SER A 247       1.836  18.858  -1.214  1.00 81.75           O  
ATOM   3831  HG  SER A 247       1.514  19.309  -1.998  1.00 81.75           H  
ATOM   3832  N   SER A 248       5.429  17.589  -0.833  1.00 81.83           N  
ATOM   3833  H   SER A 248       5.815  18.512  -0.967  1.00 81.83           H  
ATOM   3834  CA  SER A 248       6.148  16.440  -1.395  1.00 81.83           C  
ATOM   3835  HA  SER A 248       5.495  15.951  -2.118  1.00 81.83           H  
ATOM   3836  C   SER A 248       6.519  15.405  -0.329  1.00 81.83           C  
ATOM   3837  CB  SER A 248       7.411  16.897  -2.129  1.00 81.83           C  
ATOM   3838  HB2 SER A 248       8.095  17.372  -1.426  1.00 81.83           H  
ATOM   3839  HB3 SER A 248       7.141  17.618  -2.901  1.00 81.83           H  
ATOM   3840  O   SER A 248       6.346  14.212  -0.563  1.00 81.83           O  
ATOM   3841  OG  SER A 248       8.050  15.785  -2.734  1.00 81.83           O  
ATOM   3842  HG  SER A 248       8.169  15.097  -2.076  1.00 81.83           H  
ATOM   3843  N   ILE A 249       7.025  15.828   0.834  1.00 80.86           N  
ATOM   3844  H   ILE A 249       7.144  16.821   0.977  1.00 80.86           H  
ATOM   3845  CA  ILE A 249       7.406  14.903   1.918  1.00 80.86           C  
ATOM   3846  HA  ILE A 249       8.011  14.101   1.496  1.00 80.86           H  
ATOM   3847  C   ILE A 249       6.158  14.243   2.526  1.00 80.86           C  
ATOM   3848  CB  ILE A 249       8.260  15.628   2.984  1.00 80.86           C  
ATOM   3849  HB  ILE A 249       7.692  16.475   3.370  1.00 80.86           H  
ATOM   3850  O   ILE A 249       6.135  13.031   2.742  1.00 80.86           O  
ATOM   3851  CG1 ILE A 249       9.578  16.151   2.362  1.00 80.86           C  
ATOM   3852 HG12 ILE A 249       9.360  16.699   1.445  1.00 80.86           H  
ATOM   3853 HG13 ILE A 249      10.213  15.307   2.094  1.00 80.86           H  
ATOM   3854  CG2 ILE A 249       8.574  14.674   4.151  1.00 80.86           C  
ATOM   3855 HG21 ILE A 249       9.054  13.768   3.782  1.00 80.86           H  
ATOM   3856 HG22 ILE A 249       7.660  14.402   4.680  1.00 80.86           H  
ATOM   3857 HG23 ILE A 249       9.226  15.157   4.879  1.00 80.86           H  
ATOM   3858  CD1 ILE A 249      10.367  17.103   3.270  1.00 80.86           C  
ATOM   3859 HD11 ILE A 249      10.799  16.557   4.109  1.00 80.86           H  
ATOM   3860 HD12 ILE A 249       9.714  17.893   3.640  1.00 80.86           H  
ATOM   3861 HD13 ILE A 249      11.179  17.554   2.699  1.00 80.86           H  
ATOM   3862  N   SER A 250       5.086  15.012   2.725  1.00 86.04           N  
ATOM   3863  H   SER A 250       5.162  16.001   2.533  1.00 86.04           H  
ATOM   3864  CA  SER A 250       3.801  14.495   3.215  1.00 86.04           C  
ATOM   3865  HA  SER A 250       3.954  14.013   4.181  1.00 86.04           H  
ATOM   3866  C   SER A 250       3.207  13.457   2.255  1.00 86.04           C  
ATOM   3867  CB  SER A 250       2.809  15.646   3.403  1.00 86.04           C  
ATOM   3868  HB2 SER A 250       2.622  16.133   2.447  1.00 86.04           H  
ATOM   3869  HB3 SER A 250       1.866  15.248   3.777  1.00 86.04           H  
ATOM   3870  O   SER A 250       2.772  12.388   2.681  1.00 86.04           O  
ATOM   3871  OG  SER A 250       3.310  16.598   4.323  1.00 86.04           O  
ATOM   3872  HG  SER A 250       3.972  17.128   3.873  1.00 86.04           H  
ATOM   3873  N   ASN A 251       3.261  13.719   0.946  1.00 87.47           N  
ATOM   3874  H   ASN A 251       3.580  14.630   0.651  1.00 87.47           H  
ATOM   3875  CA  ASN A 251       2.789  12.795  -0.084  1.00 87.47           C  
ATOM   3876  HA  ASN A 251       1.777  12.479   0.172  1.00 87.47           H  
ATOM   3877  C   ASN A 251       3.640  11.519  -0.164  1.00 87.47           C  
ATOM   3878  CB  ASN A 251       2.742  13.526  -1.437  1.00 87.47           C  
ATOM   3879  HB2 ASN A 251       2.592  12.787  -2.224  1.00 87.47           H  
ATOM   3880  HB3 ASN A 251       3.687  14.038  -1.616  1.00 87.47           H  
ATOM   3881  O   ASN A 251       3.093  10.447  -0.416  1.00 87.47           O  
ATOM   3882  CG  ASN A 251       1.602  14.526  -1.545  1.00 87.47           C  
ATOM   3883  ND2 ASN A 251       1.610  15.368  -2.551  1.00 87.47           N  
ATOM   3884 HD21 ASN A 251       0.843  16.024  -2.588  1.00 87.47           H  
ATOM   3885 HD22 ASN A 251       2.335  15.355  -3.254  1.00 87.47           H  
ATOM   3886  OD1 ASN A 251       0.673  14.529  -0.755  1.00 87.47           O  
ATOM   3887  N   GLN A 252       4.951  11.596   0.101  1.00 83.91           N  
ATOM   3888  H   GLN A 252       5.357  12.505   0.269  1.00 83.91           H  
ATOM   3889  CA  GLN A 252       5.800  10.405   0.251  1.00 83.91           C  
ATOM   3890  HA  GLN A 252       5.694   9.783  -0.638  1.00 83.91           H  
ATOM   3891  C   GLN A 252       5.361   9.552   1.448  1.00 83.91           C  
ATOM   3892  CB  GLN A 252       7.279  10.801   0.412  1.00 83.91           C  
ATOM   3893  HB2 GLN A 252       7.380  11.554   1.193  1.00 83.91           H  
ATOM   3894  HB3 GLN A 252       7.851   9.923   0.712  1.00 83.91           H  
ATOM   3895  O   GLN A 252       5.260   8.330   1.332  1.00 83.91           O  
ATOM   3896  CG  GLN A 252       7.891  11.326  -0.887  1.00 83.91           C  
ATOM   3897  HG2 GLN A 252       7.220  12.057  -1.336  1.00 83.91           H  
ATOM   3898  HG3 GLN A 252       7.999  10.491  -1.580  1.00 83.91           H  
ATOM   3899  CD  GLN A 252       9.266  11.962  -0.727  1.00 83.91           C  
ATOM   3900  NE2 GLN A 252       9.762  12.601  -1.763  1.00 83.91           N  
ATOM   3901 HE21 GLN A 252       9.300  12.517  -2.657  1.00 83.91           H  
ATOM   3902 HE22 GLN A 252      10.695  12.974  -1.655  1.00 83.91           H  
ATOM   3903  OE1 GLN A 252       9.935  11.883   0.289  1.00 83.91           O  
ATOM   3904  N   CYS A 253       5.054  10.182   2.586  1.00 86.24           N  
ATOM   3905  H   CYS A 253       5.174  11.184   2.637  1.00 86.24           H  
ATOM   3906  CA  CYS A 253       4.567   9.475   3.772  1.00 86.24           C  
ATOM   3907  HA  CYS A 253       5.269   8.679   4.020  1.00 86.24           H  
ATOM   3908  C   CYS A 253       3.212   8.809   3.498  1.00 86.24           C  
ATOM   3909  CB  CYS A 253       4.497  10.443   4.962  1.00 86.24           C  
ATOM   3910  HB2 CYS A 253       4.105   9.916   5.832  1.00 86.24           H  
ATOM   3911  HB3 CYS A 253       3.831  11.277   4.744  1.00 86.24           H  
ATOM   3912  O   CYS A 253       3.033   7.621   3.778  1.00 86.24           O  
ATOM   3913  SG  CYS A 253       6.157  11.066   5.353  1.00 86.24           S  
ATOM   3914  HG  CYS A 253       6.273  11.899   4.315  1.00 86.24           H  
ATOM   3915  N   MET A 254       2.292   9.534   2.854  1.00 89.73           N  
ATOM   3916  H   MET A 254       2.483  10.512   2.690  1.00 89.73           H  
ATOM   3917  CA  MET A 254       1.009   8.987   2.412  1.00 89.73           C  
ATOM   3918  HA  MET A 254       0.499   8.565   3.278  1.00 89.73           H  
ATOM   3919  C   MET A 254       1.177   7.840   1.414  1.00 89.73           C  
ATOM   3920  CB  MET A 254       0.129  10.092   1.811  1.00 89.73           C  
ATOM   3921  HB2 MET A 254       0.711  10.679   1.100  1.00 89.73           H  
ATOM   3922  HB3 MET A 254      -0.698   9.635   1.268  1.00 89.73           H  
ATOM   3923  O   MET A 254       0.442   6.864   1.509  1.00 89.73           O  
ATOM   3924  CG  MET A 254      -0.449  11.020   2.885  1.00 89.73           C  
ATOM   3925  HG2 MET A 254       0.378  11.511   3.398  1.00 89.73           H  
ATOM   3926  HG3 MET A 254      -1.038  11.794   2.393  1.00 89.73           H  
ATOM   3927  SD  MET A 254      -1.493  10.208   4.137  1.00 89.73           S  
ATOM   3928  CE  MET A 254      -2.910   9.702   3.124  1.00 89.73           C  
ATOM   3929  HE1 MET A 254      -3.351  10.578   2.649  1.00 89.73           H  
ATOM   3930  HE2 MET A 254      -2.591   8.994   2.358  1.00 89.73           H  
ATOM   3931  HE3 MET A 254      -3.659   9.225   3.756  1.00 89.73           H  
ATOM   3932  N   ALA A 255       2.159   7.879   0.508  1.00 86.44           N  
ATOM   3933  H   ALA A 255       2.712   8.720   0.421  1.00 86.44           H  
ATOM   3934  CA  ALA A 255       2.420   6.768  -0.409  1.00 86.44           C  
ATOM   3935  HA  ALA A 255       1.514   6.582  -0.986  1.00 86.44           H  
ATOM   3936  C   ALA A 255       2.767   5.468   0.339  1.00 86.44           C  
ATOM   3937  CB  ALA A 255       3.538   7.158  -1.383  1.00 86.44           C  
ATOM   3938  HB1 ALA A 255       3.641   6.388  -2.148  1.00 86.44           H  
ATOM   3939  HB2 ALA A 255       3.308   8.107  -1.866  1.00 86.44           H  
ATOM   3940  HB3 ALA A 255       4.484   7.257  -0.850  1.00 86.44           H  
ATOM   3941  O   ALA A 255       2.264   4.407  -0.026  1.00 86.44           O  
ATOM   3942  N   LEU A 256       3.581   5.539   1.399  1.00 84.72           N  
ATOM   3943  H   LEU A 256       3.949   6.444   1.656  1.00 84.72           H  
ATOM   3944  CA  LEU A 256       3.922   4.376   2.231  1.00 84.72           C  
ATOM   3945  HA  LEU A 256       4.228   3.553   1.585  1.00 84.72           H  
ATOM   3946  C   LEU A 256       2.722   3.867   3.033  1.00 84.72           C  
ATOM   3947  CB  LEU A 256       5.069   4.729   3.192  1.00 84.72           C  
ATOM   3948  HB2 LEU A 256       5.181   3.926   3.921  1.00 84.72           H  
ATOM   3949  HB3 LEU A 256       4.797   5.632   3.738  1.00 84.72           H  
ATOM   3950  O   LEU A 256       2.462   2.664   3.054  1.00 84.72           O  
ATOM   3951  CG  LEU A 256       6.422   4.942   2.505  1.00 84.72           C  
ATOM   3952  HG  LEU A 256       6.302   5.657   1.692  1.00 84.72           H  
ATOM   3953  CD1 LEU A 256       7.416   5.494   3.521  1.00 84.72           C  
ATOM   3954 HD11 LEU A 256       8.336   5.788   3.014  1.00 84.72           H  
ATOM   3955 HD12 LEU A 256       6.979   6.370   4.000  1.00 84.72           H  
ATOM   3956 HD13 LEU A 256       7.636   4.746   4.282  1.00 84.72           H  
ATOM   3957  CD2 LEU A 256       7.019   3.638   1.970  1.00 84.72           C  
ATOM   3958 HD21 LEU A 256       6.305   3.121   1.329  1.00 84.72           H  
ATOM   3959 HD22 LEU A 256       7.917   3.853   1.390  1.00 84.72           H  
ATOM   3960 HD23 LEU A 256       7.278   2.979   2.798  1.00 84.72           H  
ATOM   3961  N   ILE A 257       1.958   4.771   3.651  1.00 88.34           N  
ATOM   3962  H   ILE A 257       2.233   5.742   3.619  1.00 88.34           H  
ATOM   3963  CA  ILE A 257       0.762   4.389   4.411  1.00 88.34           C  
ATOM   3964  HA  ILE A 257       1.043   3.629   5.140  1.00 88.34           H  
ATOM   3965  C   ILE A 257      -0.274   3.753   3.480  1.00 88.34           C  
ATOM   3966  CB  ILE A 257       0.183   5.594   5.181  1.00 88.34           C  
ATOM   3967  HB  ILE A 257      -0.021   6.401   4.478  1.00 88.34           H  
ATOM   3968  O   ILE A 257      -0.776   2.667   3.764  1.00 88.34           O  
ATOM   3969  CG1 ILE A 257       1.178   6.095   6.252  1.00 88.34           C  
ATOM   3970 HG12 ILE A 257       1.205   5.395   7.087  1.00 88.34           H  
ATOM   3971 HG13 ILE A 257       2.181   6.143   5.830  1.00 88.34           H  
ATOM   3972  CG2 ILE A 257      -1.133   5.168   5.853  1.00 88.34           C  
ATOM   3973 HG21 ILE A 257      -1.924   5.062   5.110  1.00 88.34           H  
ATOM   3974 HG22 ILE A 257      -1.442   5.901   6.598  1.00 88.34           H  
ATOM   3975 HG23 ILE A 257      -0.996   4.213   6.361  1.00 88.34           H  
ATOM   3976  CD1 ILE A 257       0.845   7.497   6.776  1.00 88.34           C  
ATOM   3977 HD11 ILE A 257       0.817   8.200   5.944  1.00 88.34           H  
ATOM   3978 HD12 ILE A 257      -0.115   7.507   7.294  1.00 88.34           H  
ATOM   3979 HD13 ILE A 257       1.619   7.810   7.476  1.00 88.34           H  
ATOM   3980  N   MET A 258      -0.545   4.370   2.326  1.00 89.59           N  
ATOM   3981  H   MET A 258      -0.103   5.259   2.138  1.00 89.59           H  
ATOM   3982  CA  MET A 258      -1.479   3.832   1.338  1.00 89.59           C  
ATOM   3983  HA  MET A 258      -2.420   3.619   1.843  1.00 89.59           H  
ATOM   3984  C   MET A 258      -0.999   2.504   0.758  1.00 89.59           C  
ATOM   3985  CB  MET A 258      -1.749   4.846   0.217  1.00 89.59           C  
ATOM   3986  HB2 MET A 258      -0.805   5.182  -0.212  1.00 89.59           H  
ATOM   3987  HB3 MET A 258      -2.317   4.355  -0.573  1.00 89.59           H  
ATOM   3988  O   MET A 258      -1.822   1.631   0.497  1.00 89.59           O  
ATOM   3989  CG  MET A 258      -2.555   6.062   0.699  1.00 89.59           C  
ATOM   3990  HG2 MET A 258      -1.926   6.672   1.347  1.00 89.59           H  
ATOM   3991  HG3 MET A 258      -2.811   6.670  -0.169  1.00 89.59           H  
ATOM   3992  SD  MET A 258      -4.079   5.717   1.626  1.00 89.59           S  
ATOM   3993  CE  MET A 258      -5.018   4.777   0.402  1.00 89.59           C  
ATOM   3994  HE1 MET A 258      -4.508   3.831   0.219  1.00 89.59           H  
ATOM   3995  HE2 MET A 258      -6.017   4.578   0.789  1.00 89.59           H  
ATOM   3996  HE3 MET A 258      -5.094   5.347  -0.524  1.00 89.59           H  
ATOM   3997  N   LYS A 259       0.315   2.297   0.618  1.00 86.46           N  
ATOM   3998  H   LYS A 259       0.950   3.060   0.799  1.00 86.46           H  
ATOM   3999  CA  LYS A 259       0.867   0.992   0.246  1.00 86.46           C  
ATOM   4000  HA  LYS A 259       0.434   0.694  -0.709  1.00 86.46           H  
ATOM   4001  C   LYS A 259       0.479  -0.089   1.259  1.00 86.46           C  
ATOM   4002  CB  LYS A 259       2.385   1.116   0.086  1.00 86.46           C  
ATOM   4003  HB2 LYS A 259       2.615   1.943  -0.586  1.00 86.46           H  
ATOM   4004  HB3 LYS A 259       2.851   1.311   1.052  1.00 86.46           H  
ATOM   4005  O   LYS A 259      -0.021  -1.136   0.855  1.00 86.46           O  
ATOM   4006  CG  LYS A 259       2.977  -0.161  -0.496  1.00 86.46           C  
ATOM   4007  HG2 LYS A 259       2.537  -0.354  -1.475  1.00 86.46           H  
ATOM   4008  HG3 LYS A 259       2.753  -1.006   0.154  1.00 86.46           H  
ATOM   4009  CD  LYS A 259       4.488  -0.009  -0.642  1.00 86.46           C  
ATOM   4010  HD2 LYS A 259       4.945   0.260   0.311  1.00 86.46           H  
ATOM   4011  HD3 LYS A 259       4.697   0.763  -1.383  1.00 86.46           H  
ATOM   4012  CE  LYS A 259       5.007  -1.365  -1.095  1.00 86.46           C  
ATOM   4013  HE2 LYS A 259       4.197  -1.904  -1.587  1.00 86.46           H  
ATOM   4014  HE3 LYS A 259       5.282  -1.966  -0.228  1.00 86.46           H  
ATOM   4015  NZ  LYS A 259       6.124  -1.252  -2.044  1.00 86.46           N  
ATOM   4016  HZ1 LYS A 259       5.848  -0.661  -2.815  1.00 86.46           H  
ATOM   4017  HZ2 LYS A 259       6.253  -2.180  -2.420  1.00 86.46           H  
ATOM   4018  HZ3 LYS A 259       6.967  -0.905  -1.608  1.00 86.46           H  
ATOM   4019  N   SER A 260       0.638   0.170   2.557  1.00 85.72           N  
ATOM   4020  H   SER A 260       1.045   1.057   2.817  1.00 85.72           H  
ATOM   4021  CA  SER A 260       0.203  -0.752   3.620  1.00 85.72           C  
ATOM   4022  HA  SER A 260       0.686  -1.718   3.474  1.00 85.72           H  
ATOM   4023  C   SER A 260      -1.313  -0.985   3.596  1.00 85.72           C  
ATOM   4024  CB  SER A 260       0.647  -0.205   4.979  1.00 85.72           C  
ATOM   4025  HB2 SER A 260       0.308   0.825   5.095  1.00 85.72           H  
ATOM   4026  HB3 SER A 260       1.735  -0.228   5.032  1.00 85.72           H  
ATOM   4027  O   SER A 260      -1.774  -2.130   3.590  1.00 85.72           O  
ATOM   4028  OG  SER A 260       0.111  -0.977   6.030  1.00 85.72           O  
ATOM   4029  HG  SER A 260       0.527  -1.842   6.001  1.00 85.72           H  
ATOM   4030  N   VAL A 261      -2.097   0.090   3.498  1.00 88.57           N  
ATOM   4031  H   VAL A 261      -1.655   0.998   3.528  1.00 88.57           H  
ATOM   4032  CA  VAL A 261      -3.567   0.035   3.501  1.00 88.57           C  
ATOM   4033  HA  VAL A 261      -3.867  -0.470   4.420  1.00 88.57           H  
ATOM   4034  C   VAL A 261      -4.108  -0.796   2.337  1.00 88.57           C  
ATOM   4035  CB  VAL A 261      -4.135   1.474   3.476  1.00 88.57           C  
ATOM   4036  HB  VAL A 261      -3.600   2.008   2.691  1.00 88.57           H  
ATOM   4037  O   VAL A 261      -4.987  -1.640   2.503  1.00 88.57           O  
ATOM   4038  CG1 VAL A 261      -5.629   1.626   3.140  1.00 88.57           C  
ATOM   4039 HG11 VAL A 261      -6.260   1.180   3.909  1.00 88.57           H  
ATOM   4040 HG12 VAL A 261      -5.871   2.687   3.072  1.00 88.57           H  
ATOM   4041 HG13 VAL A 261      -5.856   1.164   2.180  1.00 88.57           H  
ATOM   4042  CG2 VAL A 261      -3.866   2.212   4.797  1.00 88.57           C  
ATOM   4043 HG21 VAL A 261      -2.837   2.066   5.125  1.00 88.57           H  
ATOM   4044 HG22 VAL A 261      -4.028   3.280   4.649  1.00 88.57           H  
ATOM   4045 HG23 VAL A 261      -4.533   1.852   5.580  1.00 88.57           H  
ATOM   4046  N   LEU A 262      -3.556  -0.587   1.144  1.00 87.81           N  
ATOM   4047  H   LEU A 262      -2.828   0.110   1.073  1.00 87.81           H  
ATOM   4048  CA  LEU A 262      -4.092  -1.140  -0.097  1.00 87.81           C  
ATOM   4049  HA  LEU A 262      -5.156  -1.337   0.034  1.00 87.81           H  
ATOM   4050  C   LEU A 262      -3.473  -2.482  -0.493  1.00 87.81           C  
ATOM   4051  CB  LEU A 262      -3.938  -0.097  -1.204  1.00 87.81           C  
ATOM   4052  HB2 LEU A 262      -4.327  -0.520  -2.131  1.00 87.81           H  
ATOM   4053  HB3 LEU A 262      -2.876   0.101  -1.349  1.00 87.81           H  
ATOM   4054  O   LEU A 262      -3.998  -3.145  -1.386  1.00 87.81           O  
ATOM   4055  CG  LEU A 262      -4.676   1.223  -0.914  1.00 87.81           C  
ATOM   4056  HG  LEU A 262      -4.397   1.621   0.062  1.00 87.81           H  
ATOM   4057  CD1 LEU A 262      -4.258   2.219  -1.978  1.00 87.81           C  
ATOM   4058 HD11 LEU A 262      -4.838   3.140  -1.910  1.00 87.81           H  
ATOM   4059 HD12 LEU A 262      -4.452   1.754  -2.945  1.00 87.81           H  
ATOM   4060 HD13 LEU A 262      -3.195   2.439  -1.882  1.00 87.81           H  
ATOM   4061  CD2 LEU A 262      -6.198   1.068  -0.957  1.00 87.81           C  
ATOM   4062 HD21 LEU A 262      -6.507   0.658  -1.918  1.00 87.81           H  
ATOM   4063 HD22 LEU A 262      -6.525   0.397  -0.164  1.00 87.81           H  
ATOM   4064 HD23 LEU A 262      -6.668   2.041  -0.813  1.00 87.81           H  
ATOM   4065  N   SER A 263      -2.414  -2.932   0.185  1.00 85.04           N  
ATOM   4066  H   SER A 263      -1.997  -2.332   0.882  1.00 85.04           H  
ATOM   4067  CA  SER A 263      -1.838  -4.265  -0.047  1.00 85.04           C  
ATOM   4068  HA  SER A 263      -1.544  -4.349  -1.093  1.00 85.04           H  
ATOM   4069  C   SER A 263      -2.837  -5.387   0.238  1.00 85.04           C  
ATOM   4070  CB  SER A 263      -0.594  -4.468   0.813  1.00 85.04           C  
ATOM   4071  HB2 SER A 263      -0.803  -4.216   1.853  1.00 85.04           H  
ATOM   4072  HB3 SER A 263      -0.277  -5.509   0.754  1.00 85.04           H  
ATOM   4073  O   SER A 263      -2.866  -6.382  -0.481  1.00 85.04           O  
ATOM   4074  OG  SER A 263       0.433  -3.651   0.306  1.00 85.04           O  
ATOM   4075  HG  SER A 263       0.215  -2.730   0.468  1.00 85.04           H  
ATOM   4076  N   ALA A 264      -3.719  -5.210   1.226  1.00 87.04           N  
ATOM   4077  H   ALA A 264      -3.662  -4.380   1.799  1.00 87.04           H  
ATOM   4078  CA  ALA A 264      -4.794  -6.163   1.482  1.00 87.04           C  
ATOM   4079  HA  ALA A 264      -4.371  -7.167   1.507  1.00 87.04           H  
ATOM   4080  C   ALA A 264      -5.860  -6.171   0.376  1.00 87.04           C  
ATOM   4081  CB  ALA A 264      -5.393  -5.870   2.857  1.00 87.04           C  
ATOM   4082  HB1 ALA A 264      -5.818  -4.867   2.880  1.00 87.04           H  
ATOM   4083  HB2 ALA A 264      -6.163  -6.609   3.076  1.00 87.04           H  
ATOM   4084  HB3 ALA A 264      -4.616  -5.950   3.618  1.00 87.04           H  
ATOM   4085  O   ALA A 264      -6.468  -7.209   0.141  1.00 87.04           O  
ATOM   4086  N   ASP A 265      -6.066  -5.065  -0.344  1.00 84.29           N  
ATOM   4087  H   ASP A 265      -5.503  -4.247  -0.160  1.00 84.29           H  
ATOM   4088  CA  ASP A 265      -6.947  -5.055  -1.518  1.00 84.29           C  
ATOM   4089  HA  ASP A 265      -7.852  -5.616  -1.285  1.00 84.29           H  
ATOM   4090  C   ASP A 265      -6.289  -5.759  -2.711  1.00 84.29           C  
ATOM   4091  CB  ASP A 265      -7.379  -3.625  -1.873  1.00 84.29           C  
ATOM   4092  HB2 ASP A 265      -7.937  -3.655  -2.808  1.00 84.29           H  
ATOM   4093  HB3 ASP A 265      -6.499  -3.001  -2.032  1.00 84.29           H  
ATOM   4094  O   ASP A 265      -6.971  -6.476  -3.444  1.00 84.29           O  
ATOM   4095  CG  ASP A 265      -8.277  -2.989  -0.807  1.00 84.29           C  
ATOM   4096  OD1 ASP A 265      -8.976  -3.718  -0.058  1.00 84.29           O  
ATOM   4097  OD2 ASP A 265      -8.292  -1.740  -0.708  1.00 84.29           O  
ATOM   4098  N   GLN A 266      -4.961  -5.648  -2.848  1.00 81.03           N  
ATOM   4099  H   GLN A 266      -4.460  -5.045  -2.211  1.00 81.03           H  
ATOM   4100  CA  GLN A 266      -4.199  -6.368  -3.877  1.00 81.03           C  
ATOM   4101  HA  GLN A 266      -4.682  -6.165  -4.833  1.00 81.03           H  
ATOM   4102  C   GLN A 266      -4.225  -7.894  -3.708  1.00 81.03           C  
ATOM   4103  CB  GLN A 266      -2.755  -5.854  -3.976  1.00 81.03           C  
ATOM   4104  HB2 GLN A 266      -2.226  -6.480  -4.696  1.00 81.03           H  
ATOM   4105  HB3 GLN A 266      -2.249  -5.943  -3.015  1.00 81.03           H  
ATOM   4106  O   GLN A 266      -3.990  -8.625  -4.665  1.00 81.03           O  
ATOM   4107  CG  GLN A 266      -2.690  -4.403  -4.469  1.00 81.03           C  
ATOM   4108  HG2 GLN A 266      -2.924  -3.719  -3.654  1.00 81.03           H  
ATOM   4109  HG3 GLN A 266      -3.433  -4.263  -5.255  1.00 81.03           H  
ATOM   4110  CD  GLN A 266      -1.316  -4.052  -5.027  1.00 81.03           C  
ATOM   4111  NE2 GLN A 266      -1.246  -3.683  -6.290  1.00 81.03           N  
ATOM   4112 HE21 GLN A 266      -0.348  -3.681  -6.752  1.00 81.03           H  
ATOM   4113 HE22 GLN A 266      -2.077  -3.766  -6.859  1.00 81.03           H  
ATOM   4114  OE1 GLN A 266      -0.294  -4.098  -4.358  1.00 81.03           O  
ATOM   4115  N   LEU A 267      -4.578  -8.395  -2.522  1.00 80.92           N  
ATOM   4116  H   LEU A 267      -4.710  -7.753  -1.753  1.00 80.92           H  
ATOM   4117  CA  LEU A 267      -4.856  -9.816  -2.310  1.00 80.92           C  
ATOM   4118  HA  LEU A 267      -3.982 -10.389  -2.622  1.00 80.92           H  
ATOM   4119  C   LEU A 267      -6.072 -10.294  -3.116  1.00 80.92           C  
ATOM   4120  CB  LEU A 267      -5.107 -10.015  -0.810  1.00 80.92           C  
ATOM   4121  HB2 LEU A 267      -6.019  -9.481  -0.543  1.00 80.92           H  
ATOM   4122  HB3 LEU A 267      -4.276  -9.574  -0.259  1.00 80.92           H  
ATOM   4123  O   LEU A 267      -6.091 -11.407  -3.641  1.00 80.92           O  
ATOM   4124  CG  LEU A 267      -5.294 -11.468  -0.357  1.00 80.92           C  
ATOM   4125  HG  LEU A 267      -6.168 -11.912  -0.833  1.00 80.92           H  
ATOM   4126  CD1 LEU A 267      -4.065 -12.304  -0.678  1.00 80.92           C  
ATOM   4127 HD11 LEU A 267      -3.971 -12.442  -1.755  1.00 80.92           H  
ATOM   4128 HD12 LEU A 267      -3.178 -11.800  -0.294  1.00 80.92           H  
ATOM   4129 HD13 LEU A 267      -4.155 -13.285  -0.212  1.00 80.92           H  
ATOM   4130  CD2 LEU A 267      -5.512 -11.444   1.157  1.00 80.92           C  
ATOM   4131 HD21 LEU A 267      -6.487 -11.008   1.374  1.00 80.92           H  
ATOM   4132 HD22 LEU A 267      -4.733 -10.855   1.642  1.00 80.92           H  
ATOM   4133 HD23 LEU A 267      -5.469 -12.451   1.573  1.00 80.92           H  
ATOM   4134  N   PHE A 268      -7.105  -9.458  -3.197  1.00 81.36           N  
ATOM   4135  H   PHE A 268      -7.009  -8.541  -2.785  1.00 81.36           H  
ATOM   4136  CA  PHE A 268      -8.358  -9.782  -3.878  1.00 81.36           C  
ATOM   4137  HA  PHE A 268      -8.532 -10.856  -3.817  1.00 81.36           H  
ATOM   4138  C   PHE A 268      -8.313  -9.409  -5.350  1.00 81.36           C  
ATOM   4139  CB  PHE A 268      -9.513  -9.071  -3.172  1.00 81.36           C  
ATOM   4140  HB2 PHE A 268     -10.445  -9.357  -3.659  1.00 81.36           H  
ATOM   4141  HB3 PHE A 268      -9.398  -7.992  -3.276  1.00 81.36           H  
ATOM   4142  O   PHE A 268      -8.864 -10.126  -6.179  1.00 81.36           O  
ATOM   4143  CG  PHE A 268      -9.592  -9.437  -1.709  1.00 81.36           C  
ATOM   4144  CD1 PHE A 268      -9.951 -10.742  -1.347  1.00 81.36           C  
ATOM   4145  HD1 PHE A 268     -10.205 -11.459  -2.114  1.00 81.36           H  
ATOM   4146  CD2 PHE A 268      -9.191  -8.528  -0.718  1.00 81.36           C  
ATOM   4147  HD2 PHE A 268      -8.840  -7.544  -0.992  1.00 81.36           H  
ATOM   4148  CE1 PHE A 268      -9.964 -11.124   0.002  1.00 81.36           C  
ATOM   4149  HE1 PHE A 268     -10.256 -12.129   0.271  1.00 81.36           H  
ATOM   4150  CE2 PHE A 268      -9.147  -8.939   0.625  1.00 81.36           C  
ATOM   4151  HE2 PHE A 268      -8.714  -8.296   1.377  1.00 81.36           H  
ATOM   4152  CZ  PHE A 268      -9.561 -10.224   0.995  1.00 81.36           C  
ATOM   4153  HZ  PHE A 268      -9.519 -10.540   2.027  1.00 81.36           H  
ATOM   4154  N   ALA A 269      -7.634  -8.308  -5.644  1.00 78.92           N  
ATOM   4155  H   ALA A 269      -7.228  -7.789  -4.878  1.00 78.92           H  
ATOM   4156  CA  ALA A 269      -7.537  -7.698  -6.949  1.00 78.92           C  
ATOM   4157  HA  ALA A 269      -7.917  -8.374  -7.715  1.00 78.92           H  
ATOM   4158  C   ALA A 269      -6.050  -7.396  -7.227  1.00 78.92           C  
ATOM   4159  CB  ALA A 269      -8.470  -6.489  -6.886  1.00 78.92           C  
ATOM   4160  HB1 ALA A 269      -8.500  -5.976  -7.847  1.00 78.92           H  
ATOM   4161  HB2 ALA A 269      -9.470  -6.851  -6.648  1.00 78.92           H  
ATOM   4162  HB3 ALA A 269      -8.139  -5.796  -6.113  1.00 78.92           H  
ATOM   4163  O   ALA A 269      -5.568  -6.304  -6.937  1.00 78.92           O  
ATOM   4164  N   PRO A 270      -5.272  -8.384  -7.695  1.00 75.06           N  
ATOM   4165  CA  PRO A 270      -3.825  -8.270  -7.849  1.00 75.06           C  
ATOM   4166  HA  PRO A 270      -3.397  -7.803  -6.962  1.00 75.06           H  
ATOM   4167  C   PRO A 270      -3.396  -7.418  -9.055  1.00 75.06           C  
ATOM   4168  CB  PRO A 270      -3.334  -9.718  -7.921  1.00 75.06           C  
ATOM   4169  HB2 PRO A 270      -3.186 -10.098  -6.910  1.00 75.06           H  
ATOM   4170  HB3 PRO A 270      -2.415  -9.825  -8.497  1.00 75.06           H  
ATOM   4171  O   PRO A 270      -2.272  -6.926  -9.067  1.00 75.06           O  
ATOM   4172  CG  PRO A 270      -4.504 -10.449  -8.569  1.00 75.06           C  
ATOM   4173  HG2 PRO A 270      -4.475 -10.281  -9.645  1.00 75.06           H  
ATOM   4174  HG3 PRO A 270      -4.505 -11.514  -8.337  1.00 75.06           H  
ATOM   4175  CD  PRO A 270      -5.713  -9.731  -7.983  1.00 75.06           C  
ATOM   4176  HD2 PRO A 270      -6.035 -10.227  -7.067  1.00 75.06           H  
ATOM   4177  HD3 PRO A 270      -6.518  -9.682  -8.715  1.00 75.06           H  
ATOM   4178  N   GLY A 271      -4.267  -7.187 -10.041  1.00 75.00           N  
ATOM   4179  H   GLY A 271      -5.169  -7.641 -10.008  1.00 75.00           H  
ATOM   4180  CA  GLY A 271      -4.007  -6.327 -11.201  1.00 75.00           C  
ATOM   4181  HA2 GLY A 271      -4.830  -5.619 -11.296  1.00 75.00           H  
ATOM   4182  HA3 GLY A 271      -3.086  -5.763 -11.056  1.00 75.00           H  
ATOM   4183  C   GLY A 271      -3.907  -7.070 -12.532  1.00 75.00           C  
ATOM   4184  O   GLY A 271      -3.354  -6.521 -13.483  1.00 75.00           O  
ATOM   4185  N   VAL A 272      -4.448  -8.285 -12.639  1.00 77.59           N  
ATOM   4186  H   VAL A 272      -5.053  -8.584 -11.887  1.00 77.59           H  
ATOM   4187  CA  VAL A 272      -4.371  -9.123 -13.848  1.00 77.59           C  
ATOM   4188  HA  VAL A 272      -3.322  -9.256 -14.114  1.00 77.59           H  
ATOM   4189  C   VAL A 272      -5.060  -8.447 -15.032  1.00 77.59           C  
ATOM   4190  CB  VAL A 272      -4.983 -10.513 -13.590  1.00 77.59           C  
ATOM   4191  HB  VAL A 272      -5.973 -10.394 -13.149  1.00 77.59           H  
ATOM   4192  O   VAL A 272      -4.457  -8.317 -16.102  1.00 77.59           O  
ATOM   4193  CG1 VAL A 272      -5.122 -11.341 -14.876  1.00 77.59           C  
ATOM   4194 HG11 VAL A 272      -5.402 -12.364 -14.627  1.00 77.59           H  
ATOM   4195 HG12 VAL A 272      -4.179 -11.342 -15.422  1.00 77.59           H  
ATOM   4196 HG13 VAL A 272      -5.910 -10.928 -15.506  1.00 77.59           H  
ATOM   4197  CG2 VAL A 272      -4.108 -11.317 -12.624  1.00 77.59           C  
ATOM   4198 HG21 VAL A 272      -3.943 -10.752 -11.707  1.00 77.59           H  
ATOM   4199 HG22 VAL A 272      -4.610 -12.251 -12.372  1.00 77.59           H  
ATOM   4200 HG23 VAL A 272      -3.143 -11.539 -13.079  1.00 77.59           H  
ATOM   4201  N   LYS A 273      -6.290  -7.948 -14.850  1.00 79.37           N  
ATOM   4202  H   LYS A 273      -6.746  -8.079 -13.959  1.00 79.37           H  
ATOM   4203  CA  LYS A 273      -7.022  -7.213 -15.891  1.00 79.37           C  
ATOM   4204  HA  LYS A 273      -7.146  -7.859 -16.760  1.00 79.37           H  
ATOM   4205  C   LYS A 273      -6.253  -5.975 -16.333  1.00 79.37           C  
ATOM   4206  CB  LYS A 273      -8.407  -6.838 -15.347  1.00 79.37           C  
ATOM   4207  HB2 LYS A 273      -8.911  -7.748 -15.023  1.00 79.37           H  
ATOM   4208  HB3 LYS A 273      -8.280  -6.183 -14.485  1.00 79.37           H  
ATOM   4209  O   LYS A 273      -6.204  -5.681 -17.527  1.00 79.37           O  
ATOM   4210  CG  LYS A 273      -9.302  -6.129 -16.368  1.00 79.37           C  
ATOM   4211  HG2 LYS A 273      -8.815  -5.222 -16.726  1.00 79.37           H  
ATOM   4212  HG3 LYS A 273      -9.494  -6.792 -17.212  1.00 79.37           H  
ATOM   4213  CD  LYS A 273     -10.622  -5.747 -15.694  1.00 79.37           C  
ATOM   4214  HD2 LYS A 273     -11.131  -6.651 -15.358  1.00 79.37           H  
ATOM   4215  HD3 LYS A 273     -10.408  -5.121 -14.828  1.00 79.37           H  
ATOM   4216  CE  LYS A 273     -11.508  -4.982 -16.677  1.00 79.37           C  
ATOM   4217  HE2 LYS A 273     -10.933  -4.152 -17.089  1.00 79.37           H  
ATOM   4218  HE3 LYS A 273     -11.774  -5.648 -17.497  1.00 79.37           H  
ATOM   4219  NZ  LYS A 273     -12.723  -4.473 -15.995  1.00 79.37           N  
ATOM   4220  HZ1 LYS A 273     -12.464  -3.844 -15.249  1.00 79.37           H  
ATOM   4221  HZ2 LYS A 273     -13.317  -3.973 -16.641  1.00 79.37           H  
ATOM   4222  HZ3 LYS A 273     -13.238  -5.239 -15.584  1.00 79.37           H  
ATOM   4223  N   MET A 274      -5.617  -5.268 -15.396  1.00 81.56           N  
ATOM   4224  H   MET A 274      -5.659  -5.609 -14.446  1.00 81.56           H  
ATOM   4225  CA  MET A 274      -4.788  -4.104 -15.708  1.00 81.56           C  
ATOM   4226  HA  MET A 274      -5.388  -3.399 -16.284  1.00 81.56           H  
ATOM   4227  C   MET A 274      -3.582  -4.496 -16.572  1.00 81.56           C  
ATOM   4228  CB  MET A 274      -4.347  -3.404 -14.416  1.00 81.56           C  
ATOM   4229  HB2 MET A 274      -3.757  -4.094 -13.813  1.00 81.56           H  
ATOM   4230  HB3 MET A 274      -5.224  -3.107 -13.841  1.00 81.56           H  
ATOM   4231  O   MET A 274      -3.348  -3.845 -17.591  1.00 81.56           O  
ATOM   4232  CG  MET A 274      -3.505  -2.161 -14.723  1.00 81.56           C  
ATOM   4233  HG2 MET A 274      -4.146  -1.415 -15.193  1.00 81.56           H  
ATOM   4234  HG3 MET A 274      -2.708  -2.412 -15.422  1.00 81.56           H  
ATOM   4235  SD  MET A 274      -2.720  -1.416 -13.284  1.00 81.56           S  
ATOM   4236  CE  MET A 274      -1.554  -2.708 -12.812  1.00 81.56           C  
ATOM   4237  HE1 MET A 274      -0.877  -2.283 -12.071  1.00 81.56           H  
ATOM   4238  HE2 MET A 274      -2.082  -3.558 -12.379  1.00 81.56           H  
ATOM   4239  HE3 MET A 274      -0.975  -3.033 -13.677  1.00 81.56           H  
ATOM   4240  N   MET A 275      -2.850  -5.559 -16.216  1.00 81.48           N  
ATOM   4241  H   MET A 275      -3.079  -6.044 -15.360  1.00 81.48           H  
ATOM   4242  CA  MET A 275      -1.729  -6.061 -17.023  1.00 81.48           C  
ATOM   4243  HA  MET A 275      -0.972  -5.281 -17.106  1.00 81.48           H  
ATOM   4244  C   MET A 275      -2.186  -6.386 -18.450  1.00 81.48           C  
ATOM   4245  CB  MET A 275      -1.080  -7.306 -16.386  1.00 81.48           C  
ATOM   4246  HB2 MET A 275      -0.332  -7.690 -17.078  1.00 81.48           H  
ATOM   4247  HB3 MET A 275      -1.830  -8.086 -16.255  1.00 81.48           H  
ATOM   4248  O   MET A 275      -1.638  -5.835 -19.408  1.00 81.48           O  
ATOM   4249  CG  MET A 275      -0.397  -7.073 -15.032  1.00 81.48           C  
ATOM   4250  HG2 MET A 275      -1.165  -6.892 -14.280  1.00 81.48           H  
ATOM   4251  HG3 MET A 275       0.109  -7.997 -14.753  1.00 81.48           H  
ATOM   4252  SD  MET A 275       0.792  -5.712 -14.938  1.00 81.48           S  
ATOM   4253  CE  MET A 275       2.165  -6.344 -15.917  1.00 81.48           C  
ATOM   4254  HE1 MET A 275       2.899  -6.773 -15.235  1.00 81.48           H  
ATOM   4255  HE2 MET A 275       1.806  -7.103 -16.612  1.00 81.48           H  
ATOM   4256  HE3 MET A 275       2.631  -5.530 -16.471  1.00 81.48           H  
ATOM   4257  N   ARG A 276      -3.251  -7.188 -18.585  1.00 81.57           N  
ATOM   4258  H   ARG A 276      -3.656  -7.569 -17.742  1.00 81.57           H  
ATOM   4259  CA  ARG A 276      -3.803  -7.613 -19.882  1.00 81.57           C  
ATOM   4260  HA  ARG A 276      -3.020  -8.108 -20.456  1.00 81.57           H  
ATOM   4261  C   ARG A 276      -4.263  -6.431 -20.733  1.00 81.57           C  
ATOM   4262  CB  ARG A 276      -4.961  -8.602 -19.659  1.00 81.57           C  
ATOM   4263  HB2 ARG A 276      -5.480  -8.753 -20.606  1.00 81.57           H  
ATOM   4264  HB3 ARG A 276      -5.670  -8.180 -18.947  1.00 81.57           H  
ATOM   4265  O   ARG A 276      -3.890  -6.335 -21.897  1.00 81.57           O  
ATOM   4266  CG  ARG A 276      -4.481  -9.971 -19.155  1.00 81.57           C  
ATOM   4267  HG2 ARG A 276      -3.812 -10.405 -19.899  1.00 81.57           H  
ATOM   4268  HG3 ARG A 276      -3.932  -9.852 -18.221  1.00 81.57           H  
ATOM   4269  CD  ARG A 276      -5.666 -10.922 -18.924  1.00 81.57           C  
ATOM   4270  HD2 ARG A 276      -6.304 -10.517 -18.138  1.00 81.57           H  
ATOM   4271  HD3 ARG A 276      -6.252 -10.996 -19.840  1.00 81.57           H  
ATOM   4272  NE  ARG A 276      -5.202 -12.267 -18.537  1.00 81.57           N  
ATOM   4273  HE  ARG A 276      -4.204 -12.410 -18.483  1.00 81.57           H  
ATOM   4274  NH1 ARG A 276      -7.256 -13.318 -18.367  1.00 81.57           N  
ATOM   4275 HH11 ARG A 276      -7.803 -14.148 -18.191  1.00 81.57           H  
ATOM   4276 HH12 ARG A 276      -7.766 -12.462 -18.204  1.00 81.57           H  
ATOM   4277  NH2 ARG A 276      -5.406 -14.485 -18.069  1.00 81.57           N  
ATOM   4278 HH21 ARG A 276      -4.403 -14.599 -18.049  1.00 81.57           H  
ATOM   4279 HH22 ARG A 276      -5.997 -15.287 -17.902  1.00 81.57           H  
ATOM   4280  CZ  ARG A 276      -5.959 -13.334 -18.327  1.00 81.57           C  
ATOM   4281  N   THR A 277      -4.999  -5.488 -20.142  1.00 81.35           N  
ATOM   4282  H   THR A 277      -5.263  -5.640 -19.179  1.00 81.35           H  
ATOM   4283  CA  THR A 277      -5.509  -4.293 -20.845  1.00 81.35           C  
ATOM   4284  HA  THR A 277      -6.108  -4.614 -21.697  1.00 81.35           H  
ATOM   4285  C   THR A 277      -4.375  -3.421 -21.389  1.00 81.35           C  
ATOM   4286  CB  THR A 277      -6.406  -3.443 -19.927  1.00 81.35           C  
ATOM   4287  HB  THR A 277      -5.809  -3.046 -19.106  1.00 81.35           H  
ATOM   4288  O   THR A 277      -4.515  -2.810 -22.442  1.00 81.35           O  
ATOM   4289  CG2 THR A 277      -7.086  -2.280 -20.652  1.00 81.35           C  
ATOM   4290 HG21 THR A 277      -7.776  -1.779 -19.973  1.00 81.35           H  
ATOM   4291 HG22 THR A 277      -6.349  -1.553 -20.993  1.00 81.35           H  
ATOM   4292 HG23 THR A 277      -7.643  -2.656 -21.511  1.00 81.35           H  
ATOM   4293  OG1 THR A 277      -7.446  -4.228 -19.391  1.00 81.35           O  
ATOM   4294  HG1 THR A 277      -7.052  -4.839 -18.765  1.00 81.35           H  
ATOM   4295  N   ASN A 278      -3.224  -3.383 -20.709  1.00 80.00           N  
ATOM   4296  H   ASN A 278      -3.135  -3.945 -19.875  1.00 80.00           H  
ATOM   4297  CA  ASN A 278      -2.048  -2.645 -21.178  1.00 80.00           C  
ATOM   4298  HA  ASN A 278      -2.388  -1.841 -21.831  1.00 80.00           H  
ATOM   4299  C   ASN A 278      -1.120  -3.505 -22.065  1.00 80.00           C  
ATOM   4300  CB  ASN A 278      -1.338  -1.968 -19.989  1.00 80.00           C  
ATOM   4301  HB2 ASN A 278      -1.096  -2.717 -19.235  1.00 80.00           H  
ATOM   4302  HB3 ASN A 278      -0.409  -1.518 -20.338  1.00 80.00           H  
ATOM   4303  O   ASN A 278      -0.020  -3.064 -22.401  1.00 80.00           O  
ATOM   4304  CG  ASN A 278      -2.165  -0.860 -19.349  1.00 80.00           C  
ATOM   4305  ND2 ASN A 278      -3.006  -1.197 -18.402  1.00 80.00           N  
ATOM   4306 HD21 ASN A 278      -3.071  -2.168 -18.130  1.00 80.00           H  
ATOM   4307 HD22 ASN A 278      -3.584  -0.487 -17.977  1.00 80.00           H  
ATOM   4308  OD1 ASN A 278      -2.072   0.319 -19.670  1.00 80.00           O  
ATOM   4309  N   GLY A 279      -1.552  -4.700 -22.486  1.00 79.30           N  
ATOM   4310  H   GLY A 279      -2.467  -5.012 -22.195  1.00 79.30           H  
ATOM   4311  CA  GLY A 279      -0.816  -5.591 -23.387  1.00 79.30           C  
ATOM   4312  HA2 GLY A 279      -1.502  -6.363 -23.736  1.00 79.30           H  
ATOM   4313  HA3 GLY A 279      -0.464  -5.035 -24.256  1.00 79.30           H  
ATOM   4314  C   GLY A 279       0.378  -6.299 -22.745  1.00 79.30           C  
ATOM   4315  O   GLY A 279       1.338  -6.595 -23.445  1.00 79.30           O  
ATOM   4316  N   PHE A 280       0.348  -6.522 -21.430  1.00 80.69           N  
ATOM   4317  H   PHE A 280      -0.486  -6.264 -20.921  1.00 80.69           H  
ATOM   4318  CA  PHE A 280       1.350  -7.297 -20.697  1.00 80.69           C  
ATOM   4319  HA  PHE A 280       2.233  -7.439 -21.320  1.00 80.69           H  
ATOM   4320  C   PHE A 280       0.813  -8.684 -20.324  1.00 80.69           C  
ATOM   4321  CB  PHE A 280       1.767  -6.533 -19.436  1.00 80.69           C  
ATOM   4322  HB2 PHE A 280       0.879  -6.270 -18.861  1.00 80.69           H  
ATOM   4323  HB3 PHE A 280       2.359  -7.195 -18.805  1.00 80.69           H  
ATOM   4324  O   PHE A 280      -0.388  -8.858 -20.105  1.00 80.69           O  
ATOM   4325  CG  PHE A 280       2.583  -5.289 -19.698  1.00 80.69           C  
ATOM   4326  CD1 PHE A 280       3.961  -5.393 -19.963  1.00 80.69           C  
ATOM   4327  HD1 PHE A 280       4.435  -6.362 -20.018  1.00 80.69           H  
ATOM   4328  CD2 PHE A 280       1.961  -4.028 -19.691  1.00 80.69           C  
ATOM   4329  HD2 PHE A 280       0.896  -3.958 -19.528  1.00 80.69           H  
ATOM   4330  CE1 PHE A 280       4.721  -4.233 -20.183  1.00 80.69           C  
ATOM   4331  HE1 PHE A 280       5.780  -4.323 -20.377  1.00 80.69           H  
ATOM   4332  CE2 PHE A 280       2.717  -2.871 -19.938  1.00 80.69           C  
ATOM   4333  HE2 PHE A 280       2.238  -1.905 -19.977  1.00 80.69           H  
ATOM   4334  CZ  PHE A 280       4.097  -2.973 -20.168  1.00 80.69           C  
ATOM   4335  HZ  PHE A 280       4.668  -2.076 -20.353  1.00 80.69           H  
ATOM   4336  N   ASN A 281       1.711  -9.664 -20.179  1.00 70.47           N  
ATOM   4337  H   ASN A 281       2.680  -9.481 -20.397  1.00 70.47           H  
ATOM   4338  CA  ASN A 281       1.354 -10.991 -19.675  1.00 70.47           C  
ATOM   4339  HA  ASN A 281       0.526 -11.358 -20.282  1.00 70.47           H  
ATOM   4340  C   ASN A 281       0.856 -10.901 -18.213  1.00 70.47           C  
ATOM   4341  CB  ASN A 281       2.546 -11.955 -19.885  1.00 70.47           C  
ATOM   4342  HB2 ASN A 281       2.904 -11.857 -20.909  1.00 70.47           H  
ATOM   4343  HB3 ASN A 281       3.361 -11.686 -19.213  1.00 70.47           H  
ATOM   4344  O   ASN A 281       1.413 -10.169 -17.392  1.00 70.47           O  
ATOM   4345  CG  ASN A 281       2.204 -13.422 -19.639  1.00 70.47           C  
ATOM   4346  ND2 ASN A 281       2.668 -14.339 -20.455  1.00 70.47           N  
ATOM   4347 HD21 ASN A 281       2.421 -15.307 -20.312  1.00 70.47           H  
ATOM   4348 HD22 ASN A 281       3.203 -14.109 -21.281  1.00 70.47           H  
ATOM   4349  OD1 ASN A 281       1.540 -13.757 -18.672  1.00 70.47           O  
ATOM   4350  N   ALA A 282      -0.185 -11.670 -17.877  1.00 70.04           N  
ATOM   4351  H   ALA A 282      -0.522 -12.323 -18.571  1.00 70.04           H  
ATOM   4352  CA  ALA A 282      -0.727 -11.774 -16.521  1.00 70.04           C  
ATOM   4353  HA  ALA A 282      -1.068 -10.791 -16.197  1.00 70.04           H  
ATOM   4354  C   ALA A 282       0.311 -12.267 -15.496  1.00 70.04           C  
ATOM   4355  CB  ALA A 282      -1.927 -12.725 -16.564  1.00 70.04           C  
ATOM   4356  HB1 ALA A 282      -2.332 -12.845 -15.559  1.00 70.04           H  
ATOM   4357  HB2 ALA A 282      -1.617 -13.702 -16.934  1.00 70.04           H  
ATOM   4358  HB3 ALA A 282      -2.698 -12.312 -17.213  1.00 70.04           H  
ATOM   4359  O   ALA A 282       0.239 -11.911 -14.321  1.00 70.04           O  
ATOM   4360  N   SER A 283       1.318 -13.029 -15.922  1.00 64.93           N  
ATOM   4361  H   SER A 283       1.345 -13.299 -16.895  1.00 64.93           H  
ATOM   4362  CA  SER A 283       2.424 -13.460 -15.062  1.00 64.93           C  
ATOM   4363  HA  SER A 283       2.007 -13.992 -14.207  1.00 64.93           H  
ATOM   4364  C   SER A 283       3.263 -12.304 -14.506  1.00 64.93           C  
ATOM   4365  CB  SER A 283       3.331 -14.427 -15.817  1.00 64.93           C  
ATOM   4366  HB2 SER A 283       4.144 -14.708 -15.147  1.00 64.93           H  
ATOM   4367  HB3 SER A 283       2.770 -15.318 -16.097  1.00 64.93           H  
ATOM   4368  O   SER A 283       3.881 -12.454 -13.454  1.00 64.93           O  
ATOM   4369  OG  SER A 283       3.876 -13.829 -16.973  1.00 64.93           O  
ATOM   4370  HG  SER A 283       3.457 -14.240 -17.733  1.00 64.93           H  
ATOM   4371  N   TYR A 284       3.233 -11.128 -15.141  1.00 71.90           N  
ATOM   4372  H   TYR A 284       2.724 -11.067 -16.011  1.00 71.90           H  
ATOM   4373  CA  TYR A 284       3.921  -9.924 -14.669  1.00 71.90           C  
ATOM   4374  HA  TYR A 284       4.865 -10.221 -14.213  1.00 71.90           H  
ATOM   4375  C   TYR A 284       3.149  -9.163 -13.577  1.00 71.90           C  
ATOM   4376  CB  TYR A 284       4.229  -9.013 -15.868  1.00 71.90           C  
ATOM   4377  HB2 TYR A 284       3.271  -8.704 -16.286  1.00 71.90           H  
ATOM   4378  HB3 TYR A 284       4.757  -8.127 -15.517  1.00 71.90           H  
ATOM   4379  O   TYR A 284       3.613  -8.116 -13.132  1.00 71.90           O  
ATOM   4380  CG  TYR A 284       5.038  -9.605 -17.002  1.00 71.90           C  
ATOM   4381  CD1 TYR A 284       6.093 -10.496 -16.744  1.00 71.90           C  
ATOM   4382  HD1 TYR A 284       6.347 -10.745 -15.724  1.00 71.90           H  
ATOM   4383  CD2 TYR A 284       4.763  -9.223 -18.328  1.00 71.90           C  
ATOM   4384  HD2 TYR A 284       3.971  -8.518 -18.531  1.00 71.90           H  
ATOM   4385  CE1 TYR A 284       6.829 -11.054 -17.804  1.00 71.90           C  
ATOM   4386  HE1 TYR A 284       7.636 -11.741 -17.600  1.00 71.90           H  
ATOM   4387  CE2 TYR A 284       5.503  -9.765 -19.395  1.00 71.90           C  
ATOM   4388  HE2 TYR A 284       5.303  -9.477 -20.417  1.00 71.90           H  
ATOM   4389  OH  TYR A 284       7.219 -11.235 -20.167  1.00 71.90           O  
ATOM   4390  HH  TYR A 284       7.951 -11.788 -19.884  1.00 71.90           H  
ATOM   4391  CZ  TYR A 284       6.520 -10.703 -19.134  1.00 71.90           C  
ATOM   4392  N   THR A 285       1.994  -9.658 -13.118  1.00 73.92           N  
ATOM   4393  H   THR A 285       1.641 -10.507 -13.537  1.00 73.92           H  
ATOM   4394  CA  THR A 285       1.141  -8.968 -12.128  1.00 73.92           C  
ATOM   4395  HA  THR A 285       0.822  -8.014 -12.548  1.00 73.92           H  
ATOM   4396  C   THR A 285       1.873  -8.643 -10.818  1.00 73.92           C  
ATOM   4397  CB  THR A 285      -0.126  -9.793 -11.849  1.00 73.92           C  
ATOM   4398  HB  THR A 285       0.145 -10.776 -11.465  1.00 73.92           H  
ATOM   4399  O   THR A 285       1.621  -7.608 -10.210  1.00 73.92           O  
ATOM   4400  CG2 THR A 285      -1.082  -9.120 -10.879  1.00 73.92           C  
ATOM   4401 HG21 THR A 285      -2.007  -9.693 -10.827  1.00 73.92           H  
ATOM   4402 HG22 THR A 285      -1.305  -8.111 -11.228  1.00 73.92           H  
ATOM   4403 HG23 THR A 285      -0.640  -9.069  -9.884  1.00 73.92           H  
ATOM   4404  OG1 THR A 285      -0.859  -9.938 -13.039  1.00 73.92           O  
ATOM   4405  HG1 THR A 285      -0.534 -10.730 -13.474  1.00 73.92           H  
ATOM   4406  N   THR A 286       2.863  -9.442 -10.410  1.00 71.86           N  
ATOM   4407  H   THR A 286       3.114 -10.243 -10.971  1.00 71.86           H  
ATOM   4408  CA  THR A 286       3.692  -9.146  -9.224  1.00 71.86           C  
ATOM   4409  HA  THR A 286       3.036  -9.011  -8.363  1.00 71.86           H  
ATOM   4410  C   THR A 286       4.515  -7.856  -9.365  1.00 71.86           C  
ATOM   4411  CB  THR A 286       4.644 -10.312  -8.928  1.00 71.86           C  
ATOM   4412  HB  THR A 286       5.276 -10.056  -8.078  1.00 71.86           H  
ATOM   4413  O   THR A 286       4.870  -7.228  -8.369  1.00 71.86           O  
ATOM   4414  CG2 THR A 286       3.902 -11.614  -8.623  1.00 71.86           C  
ATOM   4415 HG21 THR A 286       3.200 -11.453  -7.805  1.00 71.86           H  
ATOM   4416 HG22 THR A 286       4.617 -12.380  -8.324  1.00 71.86           H  
ATOM   4417 HG23 THR A 286       3.356 -11.960  -9.500  1.00 71.86           H  
ATOM   4418  OG1 THR A 286       5.447 -10.552 -10.059  1.00 71.86           O  
ATOM   4419  HG1 THR A 286       5.971 -11.338  -9.891  1.00 71.86           H  
ATOM   4420  N   LEU A 287       4.775  -7.403 -10.597  1.00 76.71           N  
ATOM   4421  H   LEU A 287       4.431  -7.946 -11.377  1.00 76.71           H  
ATOM   4422  CA  LEU A 287       5.454  -6.140 -10.903  1.00 76.71           C  
ATOM   4423  HA  LEU A 287       6.215  -5.967 -10.142  1.00 76.71           H  
ATOM   4424  C   LEU A 287       4.515  -4.927 -10.860  1.00 76.71           C  
ATOM   4425  CB  LEU A 287       6.145  -6.235 -12.275  1.00 76.71           C  
ATOM   4426  HB2 LEU A 287       5.377  -6.340 -13.041  1.00 76.71           H  
ATOM   4427  HB3 LEU A 287       6.670  -5.299 -12.465  1.00 76.71           H  
ATOM   4428  O   LEU A 287       4.985  -3.805 -11.059  1.00 76.71           O  
ATOM   4429  CG  LEU A 287       7.144  -7.390 -12.432  1.00 76.71           C  
ATOM   4430  HG  LEU A 287       6.636  -8.344 -12.287  1.00 76.71           H  
ATOM   4431  CD1 LEU A 287       7.708  -7.356 -13.849  1.00 76.71           C  
ATOM   4432 HD11 LEU A 287       6.900  -7.461 -14.573  1.00 76.71           H  
ATOM   4433 HD12 LEU A 287       8.242  -6.423 -14.027  1.00 76.71           H  
ATOM   4434 HD13 LEU A 287       8.390  -8.198 -13.969  1.00 76.71           H  
ATOM   4435  CD2 LEU A 287       8.306  -7.279 -11.443  1.00 76.71           C  
ATOM   4436 HD21 LEU A 287       9.034  -8.065 -11.647  1.00 76.71           H  
ATOM   4437 HD22 LEU A 287       7.941  -7.421 -10.427  1.00 76.71           H  
ATOM   4438 HD23 LEU A 287       8.792  -6.307 -11.532  1.00 76.71           H  
ATOM   4439  N   ALA A 288       3.221  -5.136 -10.602  1.00 79.64           N  
ATOM   4440  H   ALA A 288       2.914  -6.091 -10.486  1.00 79.64           H  
ATOM   4441  CA  ALA A 288       2.185  -4.115 -10.463  1.00 79.64           C  
ATOM   4442  HA  ALA A 288       2.563  -3.173 -10.862  1.00 79.64           H  
ATOM   4443  C   ALA A 288       1.803  -3.830  -8.994  1.00 79.64           C  
ATOM   4444  CB  ALA A 288       0.986  -4.526 -11.319  1.00 79.64           C  
ATOM   4445  HB1 ALA A 288       1.268  -4.541 -12.372  1.00 79.64           H  
ATOM   4446  HB2 ALA A 288       0.178  -3.812 -11.160  1.00 79.64           H  
ATOM   4447  HB3 ALA A 288       0.615  -5.507 -11.023  1.00 79.64           H  
ATOM   4448  O   ALA A 288       0.730  -3.300  -8.698  1.00 79.64           O  
ATOM   4449  N   GLU A 289       2.674  -4.164  -8.040  1.00 78.42           N  
ATOM   4450  H   GLU A 289       3.494  -4.693  -8.301  1.00 78.42           H  
ATOM   4451  CA  GLU A 289       2.499  -3.783  -6.635  1.00 78.42           C  
ATOM   4452  HA  GLU A 289       1.672  -4.354  -6.213  1.00 78.42           H  
ATOM   4453  C   GLU A 289       2.174  -2.292  -6.472  1.00 78.42           C  
ATOM   4454  CB  GLU A 289       3.764  -4.142  -5.862  1.00 78.42           C  
ATOM   4455  HB2 GLU A 289       4.600  -3.547  -6.231  1.00 78.42           H  
ATOM   4456  HB3 GLU A 289       3.983  -5.194  -6.046  1.00 78.42           H  
ATOM   4457  O   GLU A 289       2.709  -1.442  -7.177  1.00 78.42           O  
ATOM   4458  CG  GLU A 289       3.600  -3.905  -4.354  1.00 78.42           C  
ATOM   4459  HG2 GLU A 289       3.489  -2.839  -4.156  1.00 78.42           H  
ATOM   4460  HG3 GLU A 289       2.711  -4.426  -3.998  1.00 78.42           H  
ATOM   4461  CD  GLU A 289       4.821  -4.431  -3.614  1.00 78.42           C  
ATOM   4462  OE1 GLU A 289       5.420  -3.739  -2.764  1.00 78.42           O  
ATOM   4463  OE2 GLU A 289       5.251  -5.569  -3.873  1.00 78.42           O  
ATOM   4464  N   GLY A 290       1.280  -1.952  -5.546  1.00 78.13           N  
ATOM   4465  H   GLY A 290       0.854  -2.673  -4.981  1.00 78.13           H  
ATOM   4466  CA  GLY A 290       0.896  -0.562  -5.316  1.00 78.13           C  
ATOM   4467  HA2 GLY A 290       0.294  -0.516  -4.408  1.00 78.13           H  
ATOM   4468  HA3 GLY A 290       1.794   0.036  -5.164  1.00 78.13           H  
ATOM   4469  C   GLY A 290       0.086   0.079  -6.451  1.00 78.13           C  
ATOM   4470  O   GLY A 290      -0.063   1.296  -6.442  1.00 78.13           O  
ATOM   4471  N   ALA A 291      -0.475  -0.698  -7.389  1.00 80.49           N  
ATOM   4472  H   ALA A 291      -0.234  -1.679  -7.413  1.00 80.49           H  
ATOM   4473  CA  ALA A 291      -1.352  -0.194  -8.456  1.00 80.49           C  
ATOM   4474  HA  ALA A 291      -0.782   0.473  -9.103  1.00 80.49           H  
ATOM   4475  C   ALA A 291      -2.555   0.607  -7.935  1.00 80.49           C  
ATOM   4476  CB  ALA A 291      -1.859  -1.380  -9.286  1.00 80.49           C  
ATOM   4477  HB1 ALA A 291      -2.431  -2.064  -8.660  1.00 80.49           H  
ATOM   4478  HB2 ALA A 291      -2.507  -1.013 -10.082  1.00 80.49           H  
ATOM   4479  HB3 ALA A 291      -1.024  -1.913  -9.740  1.00 80.49           H  
ATOM   4480  O   ALA A 291      -3.057   1.479  -8.630  1.00 80.49           O  
ATOM   4481  N   ASN A 292      -2.998   0.330  -6.708  1.00 78.63           N  
ATOM   4482  H   ASN A 292      -2.559  -0.431  -6.211  1.00 78.63           H  
ATOM   4483  CA  ASN A 292      -4.145   1.004  -6.098  1.00 78.63           C  
ATOM   4484  HA  ASN A 292      -4.848   1.286  -6.882  1.00 78.63           H  
ATOM   4485  C   ASN A 292      -3.768   2.307  -5.384  1.00 78.63           C  
ATOM   4486  CB  ASN A 292      -4.840  -0.004  -5.166  1.00 78.63           C  
ATOM   4487  HB2 ASN A 292      -4.131  -0.358  -4.417  1.00 78.63           H  
ATOM   4488  HB3 ASN A 292      -5.678   0.481  -4.666  1.00 78.63           H  
ATOM   4489  O   ASN A 292      -4.657   3.033  -4.943  1.00 78.63           O  
ATOM   4490  CG  ASN A 292      -5.386  -1.185  -5.939  1.00 78.63           C  
ATOM   4491  ND2 ASN A 292      -5.588  -2.312  -5.296  1.00 78.63           N  
ATOM   4492 HD21 ASN A 292      -5.963  -3.058  -5.864  1.00 78.63           H  
ATOM   4493 HD22 ASN A 292      -5.456  -2.390  -4.297  1.00 78.63           H  
ATOM   4494  OD1 ASN A 292      -5.600  -1.112  -7.133  1.00 78.63           O  
ATOM   4495  N   ILE A 293      -2.471   2.593  -5.217  1.00 84.71           N  
ATOM   4496  H   ILE A 293      -1.787   2.045  -5.718  1.00 84.71           H  
ATOM   4497  CA  ILE A 293      -2.016   3.815  -4.554  1.00 84.71           C  
ATOM   4498  HA  ILE A 293      -2.531   3.887  -3.596  1.00 84.71           H  
ATOM   4499  C   ILE A 293      -2.393   5.010  -5.441  1.00 84.71           C  
ATOM   4500  CB  ILE A 293      -0.498   3.787  -4.264  1.00 84.71           C  
ATOM   4501  HB  ILE A 293       0.034   3.685  -5.210  1.00 84.71           H  
ATOM   4502  O   ILE A 293      -2.034   5.004  -6.620  1.00 84.71           O  
ATOM   4503  CG1 ILE A 293      -0.126   2.589  -3.358  1.00 84.71           C  
ATOM   4504 HG12 ILE A 293      -0.549   2.731  -2.364  1.00 84.71           H  
ATOM   4505 HG13 ILE A 293      -0.553   1.675  -3.771  1.00 84.71           H  
ATOM   4506  CG2 ILE A 293      -0.061   5.113  -3.607  1.00 84.71           C  
ATOM   4507 HG21 ILE A 293      -0.161   5.930  -4.321  1.00 84.71           H  
ATOM   4508 HG22 ILE A 293       0.987   5.076  -3.308  1.00 84.71           H  
ATOM   4509 HG23 ILE A 293      -0.675   5.325  -2.732  1.00 84.71           H  
ATOM   4510  CD1 ILE A 293       1.386   2.361  -3.239  1.00 84.71           C  
ATOM   4511 HD11 ILE A 293       1.841   3.123  -2.605  1.00 84.71           H  
ATOM   4512 HD12 ILE A 293       1.850   2.383  -4.225  1.00 84.71           H  
ATOM   4513 HD13 ILE A 293       1.567   1.382  -2.795  1.00 84.71           H  
ATOM   4514  N   PRO A 294      -3.057   6.050  -4.898  1.00 82.29           N  
ATOM   4515  CA  PRO A 294      -3.366   7.255  -5.660  1.00 82.29           C  
ATOM   4516  HA  PRO A 294      -4.115   7.001  -6.411  1.00 82.29           H  
ATOM   4517  C   PRO A 294      -2.124   7.833  -6.351  1.00 82.29           C  
ATOM   4518  CB  PRO A 294      -3.980   8.232  -4.654  1.00 82.29           C  
ATOM   4519  HB2 PRO A 294      -3.199   8.827  -4.180  1.00 82.29           H  
ATOM   4520  HB3 PRO A 294      -4.720   8.881  -5.123  1.00 82.29           H  
ATOM   4521  O   PRO A 294      -1.074   8.008  -5.719  1.00 82.29           O  
ATOM   4522  CG  PRO A 294      -4.615   7.307  -3.617  1.00 82.29           C  
ATOM   4523  HG2 PRO A 294      -4.703   7.789  -2.643  1.00 82.29           H  
ATOM   4524  HG3 PRO A 294      -5.592   6.979  -3.971  1.00 82.29           H  
ATOM   4525  CD  PRO A 294      -3.661   6.116  -3.574  1.00 82.29           C  
ATOM   4526  HD2 PRO A 294      -4.222   5.209  -3.347  1.00 82.29           H  
ATOM   4527  HD3 PRO A 294      -2.887   6.279  -2.825  1.00 82.29           H  
ATOM   4528  N   SER A 295      -2.251   8.155  -7.641  1.00 76.70           N  
ATOM   4529  H   SER A 295      -3.154   8.043  -8.080  1.00 76.70           H  
ATOM   4530  CA  SER A 295      -1.167   8.658  -8.501  1.00 76.70           C  
ATOM   4531  HA  SER A 295      -0.429   7.869  -8.640  1.00 76.70           H  
ATOM   4532  C   SER A 295      -0.460   9.874  -7.894  1.00 76.70           C  
ATOM   4533  CB  SER A 295      -1.744   9.030  -9.874  1.00 76.70           C  
ATOM   4534  HB2 SER A 295      -0.972   9.482 -10.497  1.00 76.70           H  
ATOM   4535  HB3 SER A 295      -2.125   8.133 -10.362  1.00 76.70           H  
ATOM   4536  O   SER A 295       0.773   9.918  -7.868  1.00 76.70           O  
ATOM   4537  OG  SER A 295      -2.805   9.941  -9.678  1.00 76.70           O  
ATOM   4538  HG  SER A 295      -3.199  10.183 -10.520  1.00 76.70           H  
ATOM   4539  N   LYS A 296      -1.227  10.795  -7.294  1.00 81.43           N  
ATOM   4540  H   LYS A 296      -2.216  10.739  -7.494  1.00 81.43           H  
ATOM   4541  CA  LYS A 296      -0.718  11.983  -6.591  1.00 81.43           C  
ATOM   4542  HA  LYS A 296      -0.180  12.592  -7.317  1.00 81.43           H  
ATOM   4543  C   LYS A 296       0.269  11.662  -5.469  1.00 81.43           C  
ATOM   4544  CB  LYS A 296      -1.885  12.833  -6.053  1.00 81.43           C  
ATOM   4545  HB2 LYS A 296      -2.611  12.997  -6.849  1.00 81.43           H  
ATOM   4546  HB3 LYS A 296      -1.494  13.806  -5.754  1.00 81.43           H  
ATOM   4547  O   LYS A 296       1.155  12.460  -5.212  1.00 81.43           O  
ATOM   4548  CG  LYS A 296      -2.582  12.192  -4.843  1.00 81.43           C  
ATOM   4549  HG2 LYS A 296      -2.983  11.222  -5.135  1.00 81.43           H  
ATOM   4550  HG3 LYS A 296      -1.856  12.048  -4.043  1.00 81.43           H  
ATOM   4551  CD  LYS A 296      -3.710  13.053  -4.273  1.00 81.43           C  
ATOM   4552  HD2 LYS A 296      -4.505  13.176  -5.008  1.00 81.43           H  
ATOM   4553  HD3 LYS A 296      -3.323  14.027  -3.973  1.00 81.43           H  
ATOM   4554  CE  LYS A 296      -4.211  12.283  -3.056  1.00 81.43           C  
ATOM   4555  HE2 LYS A 296      -3.340  12.104  -2.426  1.00 81.43           H  
ATOM   4556  HE3 LYS A 296      -4.607  11.320  -3.379  1.00 81.43           H  
ATOM   4557  NZ  LYS A 296      -5.229  13.005  -2.279  1.00 81.43           N  
ATOM   4558  HZ1 LYS A 296      -6.089  13.108  -2.798  1.00 81.43           H  
ATOM   4559  HZ2 LYS A 296      -5.476  12.494  -1.444  1.00 81.43           H  
ATOM   4560  HZ3 LYS A 296      -4.917  13.928  -2.013  1.00 81.43           H  
ATOM   4561  N   TYR A 297       0.149  10.514  -4.800  1.00 85.93           N  
ATOM   4562  H   TYR A 297      -0.580   9.874  -5.081  1.00 85.93           H  
ATOM   4563  CA  TYR A 297       1.111  10.086  -3.780  1.00 85.93           C  
ATOM   4564  HA  TYR A 297       1.547  10.956  -3.289  1.00 85.93           H  
ATOM   4565  C   TYR A 297       2.259   9.321  -4.427  1.00 85.93           C  
ATOM   4566  CB  TYR A 297       0.416   9.224  -2.718  1.00 85.93           C  
ATOM   4567  HB2 TYR A 297       0.048   8.313  -3.189  1.00 85.93           H  
ATOM   4568  HB3 TYR A 297       1.159   8.935  -1.975  1.00 85.93           H  
ATOM   4569  O   TYR A 297       3.434   9.572  -4.145  1.00 85.93           O  
ATOM   4570  CG  TYR A 297      -0.723   9.889  -1.971  1.00 85.93           C  
ATOM   4571  CD1 TYR A 297      -0.612  11.226  -1.542  1.00 85.93           C  
ATOM   4572  HD1 TYR A 297       0.270  11.810  -1.759  1.00 85.93           H  
ATOM   4573  CD2 TYR A 297      -1.880   9.148  -1.664  1.00 85.93           C  
ATOM   4574  HD2 TYR A 297      -1.958   8.119  -1.983  1.00 85.93           H  
ATOM   4575  CE1 TYR A 297      -1.652  11.824  -0.812  1.00 85.93           C  
ATOM   4576  HE1 TYR A 297      -1.569  12.853  -0.496  1.00 85.93           H  
ATOM   4577  CE2 TYR A 297      -2.926   9.745  -0.936  1.00 85.93           C  
ATOM   4578  HE2 TYR A 297      -3.820   9.189  -0.695  1.00 85.93           H  
ATOM   4579  OH  TYR A 297      -3.837  11.684   0.136  1.00 85.93           O  
ATOM   4580  HH  TYR A 297      -3.631  12.601   0.332  1.00 85.93           H  
ATOM   4581  CZ  TYR A 297      -2.806  11.081  -0.501  1.00 85.93           C  
ATOM   4582  N   LEU A 298       1.919   8.417  -5.348  1.00 80.93           N  
ATOM   4583  H   LEU A 298       0.940   8.295  -5.564  1.00 80.93           H  
ATOM   4584  CA  LEU A 298       2.887   7.557  -6.009  1.00 80.93           C  
ATOM   4585  HA  LEU A 298       3.424   7.030  -5.221  1.00 80.93           H  
ATOM   4586  C   LEU A 298       3.929   8.356  -6.811  1.00 80.93           C  
ATOM   4587  CB  LEU A 298       2.118   6.539  -6.869  1.00 80.93           C  
ATOM   4588  HB2 LEU A 298       1.601   7.074  -7.666  1.00 80.93           H  
ATOM   4589  HB3 LEU A 298       1.366   6.047  -6.253  1.00 80.93           H  
ATOM   4590  O   LEU A 298       5.093   7.961  -6.838  1.00 80.93           O  
ATOM   4591  CG  LEU A 298       3.015   5.463  -7.497  1.00 80.93           C  
ATOM   4592  HG  LEU A 298       3.757   5.942  -8.137  1.00 80.93           H  
ATOM   4593  CD1 LEU A 298       3.745   4.621  -6.451  1.00 80.93           C  
ATOM   4594 HD11 LEU A 298       4.412   3.946  -6.987  1.00 80.93           H  
ATOM   4595 HD12 LEU A 298       4.366   5.243  -5.807  1.00 80.93           H  
ATOM   4596 HD13 LEU A 298       3.030   4.056  -5.852  1.00 80.93           H  
ATOM   4597  CD2 LEU A 298       2.183   4.522  -8.364  1.00 80.93           C  
ATOM   4598 HD21 LEU A 298       2.834   3.791  -8.846  1.00 80.93           H  
ATOM   4599 HD22 LEU A 298       1.667   5.092  -9.137  1.00 80.93           H  
ATOM   4600 HD23 LEU A 298       1.440   4.003  -7.758  1.00 80.93           H  
ATOM   4601  N   ARG A 299       3.575   9.510  -7.394  1.00 77.18           N  
ATOM   4602  H   ARG A 299       2.597   9.760  -7.390  1.00 77.18           H  
ATOM   4603  CA  ARG A 299       4.518  10.365  -8.142  1.00 77.18           C  
ATOM   4604  HA  ARG A 299       4.966   9.752  -8.925  1.00 77.18           H  
ATOM   4605  C   ARG A 299       5.687  10.880  -7.297  1.00 77.18           C  
ATOM   4606  CB  ARG A 299       3.770  11.515  -8.849  1.00 77.18           C  
ATOM   4607  HB2 ARG A 299       2.970  11.089  -9.454  1.00 77.18           H  
ATOM   4608  HB3 ARG A 299       4.463  12.013  -9.527  1.00 77.18           H  
ATOM   4609  O   ARG A 299       6.817  10.916  -7.791  1.00 77.18           O  
ATOM   4610  CG  ARG A 299       3.172  12.576  -7.910  1.00 77.18           C  
ATOM   4611  HG2 ARG A 299       3.966  13.068  -7.347  1.00 77.18           H  
ATOM   4612  HG3 ARG A 299       2.484  12.083  -7.223  1.00 77.18           H  
ATOM   4613  CD  ARG A 299       2.411  13.644  -8.707  1.00 77.18           C  
ATOM   4614  HD2 ARG A 299       1.644  13.149  -9.302  1.00 77.18           H  
ATOM   4615  HD3 ARG A 299       3.102  14.140  -9.389  1.00 77.18           H  
ATOM   4616  NE  ARG A 299       1.775  14.663  -7.844  1.00 77.18           N  
ATOM   4617  HE  ARG A 299       2.102  14.755  -6.893  1.00 77.18           H  
ATOM   4618  NH1 ARG A 299       0.437  15.567  -9.496  1.00 77.18           N  
ATOM   4619 HH11 ARG A 299       0.909  15.053 -10.226  1.00 77.18           H  
ATOM   4620 HH12 ARG A 299      -0.290  16.171  -9.853  1.00 77.18           H  
ATOM   4621  NH2 ARG A 299       0.318  16.369  -7.420  1.00 77.18           N  
ATOM   4622 HH21 ARG A 299      -0.336  17.037  -7.803  1.00 77.18           H  
ATOM   4623 HH22 ARG A 299       0.642  16.451  -6.467  1.00 77.18           H  
ATOM   4624  CZ  ARG A 299       0.853  15.529  -8.257  1.00 77.18           C  
ATOM   4625  N   HIS A 300       5.447  11.186  -6.018  1.00 78.36           N  
ATOM   4626  H   HIS A 300       4.502  11.096  -5.674  1.00 78.36           H  
ATOM   4627  CA  HIS A 300       6.490  11.652  -5.096  1.00 78.36           C  
ATOM   4628  HA  HIS A 300       7.175  12.295  -5.648  1.00 78.36           H  
ATOM   4629  C   HIS A 300       7.325  10.502  -4.524  1.00 78.36           C  
ATOM   4630  CB  HIS A 300       5.888  12.495  -3.965  1.00 78.36           C  
ATOM   4631  HB2 HIS A 300       6.696  12.825  -3.313  1.00 78.36           H  
ATOM   4632  HB3 HIS A 300       5.199  11.887  -3.379  1.00 78.36           H  
ATOM   4633  O   HIS A 300       8.428  10.739  -4.033  1.00 78.36           O  
ATOM   4634  CG  HIS A 300       5.183  13.731  -4.448  1.00 78.36           C  
ATOM   4635  CD2 HIS A 300       3.837  13.868  -4.595  1.00 78.36           C  
ATOM   4636  HD2 HIS A 300       3.119  13.099  -4.353  1.00 78.36           H  
ATOM   4637  ND1 HIS A 300       5.750  14.932  -4.810  1.00 78.36           N  
ATOM   4638  HD1 HIS A 300       6.728  15.183  -4.770  1.00 78.36           H  
ATOM   4639  CE1 HIS A 300       4.761  15.760  -5.193  1.00 78.36           C  
ATOM   4640  HE1 HIS A 300       4.899  16.770  -5.549  1.00 78.36           H  
ATOM   4641  NE2 HIS A 300       3.566  15.156  -5.059  1.00 78.36           N  
ATOM   4642  N   MET A 301       6.833   9.259  -4.610  1.00 76.00           N  
ATOM   4643  H   MET A 301       5.908   9.142  -4.999  1.00 76.00           H  
ATOM   4644  CA  MET A 301       7.528   8.070  -4.123  1.00 76.00           C  
ATOM   4645  HA  MET A 301       8.594   8.294  -4.116  1.00 76.00           H  
ATOM   4646  C   MET A 301       7.341   6.862  -5.048  1.00 76.00           C  
ATOM   4647  CB  MET A 301       7.099   7.777  -2.678  1.00 76.00           C  
ATOM   4648  HB2 MET A 301       6.152   7.238  -2.652  1.00 76.00           H  
ATOM   4649  HB3 MET A 301       6.964   8.713  -2.137  1.00 76.00           H  
ATOM   4650  O   MET A 301       6.827   5.821  -4.644  1.00 76.00           O  
ATOM   4651  CG  MET A 301       8.195   6.972  -1.987  1.00 76.00           C  
ATOM   4652  HG2 MET A 301       9.152   7.464  -2.156  1.00 76.00           H  
ATOM   4653  HG3 MET A 301       8.240   5.975  -2.425  1.00 76.00           H  
ATOM   4654  SD  MET A 301       7.977   6.827  -0.207  1.00 76.00           S  
ATOM   4655  CE  MET A 301       9.404   5.772   0.102  1.00 76.00           C  
ATOM   4656  HE1 MET A 301       9.303   4.860  -0.488  1.00 76.00           H  
ATOM   4657  HE2 MET A 301      10.315   6.294  -0.193  1.00 76.00           H  
ATOM   4658  HE3 MET A 301       9.461   5.527   1.162  1.00 76.00           H  
ATOM   4659  N   ARG A 302       7.795   6.968  -6.303  1.00 74.65           N  
ATOM   4660  H   ARG A 302       8.107   7.881  -6.600  1.00 74.65           H  
ATOM   4661  CA  ARG A 302       7.547   5.928  -7.328  1.00 74.65           C  
ATOM   4662  HA  ARG A 302       6.470   5.801  -7.429  1.00 74.65           H  
ATOM   4663  C   ARG A 302       8.084   4.548  -6.956  1.00 74.65           C  
ATOM   4664  CB  ARG A 302       8.104   6.352  -8.692  1.00 74.65           C  
ATOM   4665  HB2 ARG A 302       7.950   5.534  -9.396  1.00 74.65           H  
ATOM   4666  HB3 ARG A 302       9.174   6.540  -8.611  1.00 74.65           H  
ATOM   4667  O   ARG A 302       7.515   3.541  -7.359  1.00 74.65           O  
ATOM   4668  CG  ARG A 302       7.395   7.600  -9.235  1.00 74.65           C  
ATOM   4669  HG2 ARG A 302       6.314   7.461  -9.217  1.00 74.65           H  
ATOM   4670  HG3 ARG A 302       7.648   8.452  -8.604  1.00 74.65           H  
ATOM   4671  CD  ARG A 302       7.848   7.900 -10.665  1.00 74.65           C  
ATOM   4672  HD2 ARG A 302       7.764   8.973 -10.836  1.00 74.65           H  
ATOM   4673  HD3 ARG A 302       8.891   7.597 -10.768  1.00 74.65           H  
ATOM   4674  NE  ARG A 302       7.083   7.160 -11.675  1.00 74.65           N  
ATOM   4675  HE  ARG A 302       7.084   6.151 -11.627  1.00 74.65           H  
ATOM   4676  NH1 ARG A 302       6.326   8.907 -12.985  1.00 74.65           N  
ATOM   4677 HH11 ARG A 302       6.539   9.590 -12.272  1.00 74.65           H  
ATOM   4678 HH12 ARG A 302       5.817   9.226 -13.797  1.00 74.65           H  
ATOM   4679  NH2 ARG A 302       5.932   6.790 -13.571  1.00 74.65           N  
ATOM   4680 HH21 ARG A 302       6.032   5.816 -13.323  1.00 74.65           H  
ATOM   4681 HH22 ARG A 302       5.412   7.084 -14.385  1.00 74.65           H  
ATOM   4682  CZ  ARG A 302       6.453   7.632 -12.734  1.00 74.65           C  
ATOM   4683  N   ASN A 303       9.125   4.492  -6.125  1.00 71.90           N  
ATOM   4684  H   ASN A 303       9.541   5.366  -5.837  1.00 71.90           H  
ATOM   4685  CA  ASN A 303       9.676   3.238  -5.613  1.00 71.90           C  
ATOM   4686  HA  ASN A 303       9.879   2.583  -6.461  1.00 71.90           H  
ATOM   4687  C   ASN A 303       8.695   2.472  -4.701  1.00 71.90           C  
ATOM   4688  CB  ASN A 303      11.005   3.526  -4.892  1.00 71.90           C  
ATOM   4689  HB2 ASN A 303      10.834   4.238  -4.085  1.00 71.90           H  
ATOM   4690  HB3 ASN A 303      11.376   2.604  -4.445  1.00 71.90           H  
ATOM   4691  O   ASN A 303       8.910   1.281  -4.474  1.00 71.90           O  
ATOM   4692  CG  ASN A 303      12.101   4.056  -5.801  1.00 71.90           C  
ATOM   4693  ND2 ASN A 303      13.176   4.541  -5.229  1.00 71.90           N  
ATOM   4694 HD21 ASN A 303      13.262   4.539  -4.222  1.00 71.90           H  
ATOM   4695 HD22 ASN A 303      13.893   4.905  -5.840  1.00 71.90           H  
ATOM   4696  OD1 ASN A 303      12.017   4.050  -7.018  1.00 71.90           O  
ATOM   4697  N   CYS A 304       7.628   3.108  -4.198  1.00 73.02           N  
ATOM   4698  H   CYS A 304       7.509   4.094  -4.379  1.00 73.02           H  
ATOM   4699  CA  CYS A 304       6.534   2.427  -3.499  1.00 73.02           C  
ATOM   4700  HA  CYS A 304       6.953   1.759  -2.746  1.00 73.02           H  
ATOM   4701  C   CYS A 304       5.680   1.570  -4.434  1.00 73.02           C  
ATOM   4702  CB  CYS A 304       5.631   3.448  -2.796  1.00 73.02           C  
ATOM   4703  HB2 CYS A 304       5.385   4.277  -3.460  1.00 73.02           H  
ATOM   4704  HB3 CYS A 304       4.702   2.970  -2.487  1.00 73.02           H  
ATOM   4705  O   CYS A 304       5.159   0.548  -3.990  1.00 73.02           O  
ATOM   4706  SG  CYS A 304       6.490   4.033  -1.326  1.00 73.02           S  
ATOM   4707  HG  CYS A 304       5.603   4.953  -0.940  1.00 73.02           H  
ATOM   4708  N   GLY A 305       5.550   1.960  -5.701  1.00 76.63           N  
ATOM   4709  H   GLY A 305       6.077   2.760  -6.020  1.00 76.63           H  
ATOM   4710  CA  GLY A 305       4.833   1.195  -6.715  1.00 76.63           C  
ATOM   4711  HA2 GLY A 305       4.031   0.622  -6.248  1.00 76.63           H  
ATOM   4712  HA3 GLY A 305       4.377   1.862  -7.446  1.00 76.63           H  
ATOM   4713  C   GLY A 305       5.752   0.240  -7.463  1.00 76.63           C  
ATOM   4714  O   GLY A 305       6.975   0.389  -7.502  1.00 76.63           O  
ATOM   4715  N   GLY A 306       5.156  -0.763  -8.082  1.00 79.82           N  
ATOM   4716  H   GLY A 306       4.155  -0.852  -7.980  1.00 79.82           H  
ATOM   4717  CA  GLY A 306       5.826  -1.723  -8.933  1.00 79.82           C  
ATOM   4718  HA2 GLY A 306       5.121  -2.526  -9.146  1.00 79.82           H  
ATOM   4719  HA3 GLY A 306       6.678  -2.149  -8.402  1.00 79.82           H  
ATOM   4720  C   GLY A 306       6.304  -1.081 -10.236  1.00 79.82           C  
ATOM   4721  O   GLY A 306       5.753  -0.086 -10.709  1.00 79.82           O  
ATOM   4722  N   VAL A 307       7.373  -1.632 -10.813  1.00 81.54           N  
ATOM   4723  H   VAL A 307       7.753  -2.479 -10.416  1.00 81.54           H  
ATOM   4724  CA  VAL A 307       7.983  -1.082 -12.035  1.00 81.54           C  
ATOM   4725  HA  VAL A 307       8.163  -0.019 -11.873  1.00 81.54           H  
ATOM   4726  C   VAL A 307       7.047  -1.175 -13.244  1.00 81.54           C  
ATOM   4727  CB  VAL A 307       9.343  -1.750 -12.298  1.00 81.54           C  
ATOM   4728  HB  VAL A 307       9.884  -1.769 -11.352  1.00 81.54           H  
ATOM   4729  O   VAL A 307       7.151  -0.355 -14.151  1.00 81.54           O  
ATOM   4730  CG1 VAL A 307       9.199  -3.195 -12.791  1.00 81.54           C  
ATOM   4731 HG11 VAL A 307       8.755  -3.222 -13.787  1.00 81.54           H  
ATOM   4732 HG12 VAL A 307      10.185  -3.656 -12.845  1.00 81.54           H  
ATOM   4733 HG13 VAL A 307       8.583  -3.775 -12.104  1.00 81.54           H  
ATOM   4734  CG2 VAL A 307      10.206  -0.953 -13.279  1.00 81.54           C  
ATOM   4735 HG21 VAL A 307      11.197  -1.402 -13.341  1.00 81.54           H  
ATOM   4736 HG22 VAL A 307       9.755  -0.955 -14.272  1.00 81.54           H  
ATOM   4737 HG23 VAL A 307      10.303   0.076 -12.934  1.00 81.54           H  
ATOM   4738  N   ALA A 308       6.084  -2.106 -13.246  1.00 84.54           N  
ATOM   4739  H   ALA A 308       5.974  -2.719 -12.451  1.00 84.54           H  
ATOM   4740  CA  ALA A 308       5.115  -2.221 -14.332  1.00 84.54           C  
ATOM   4741  HA  ALA A 308       5.662  -2.355 -15.266  1.00 84.54           H  
ATOM   4742  C   ALA A 308       4.252  -0.959 -14.481  1.00 84.54           C  
ATOM   4743  CB  ALA A 308       4.241  -3.460 -14.125  1.00 84.54           C  
ATOM   4744  HB1 ALA A 308       3.629  -3.349 -13.230  1.00 84.54           H  
ATOM   4745  HB2 ALA A 308       3.580  -3.583 -14.982  1.00 84.54           H  
ATOM   4746  HB3 ALA A 308       4.869  -4.348 -14.044  1.00 84.54           H  
ATOM   4747  O   ALA A 308       3.885  -0.620 -15.599  1.00 84.54           O  
ATOM   4748  N   LEU A 309       3.982  -0.223 -13.396  1.00 85.72           N  
ATOM   4749  H   LEU A 309       4.354  -0.518 -12.505  1.00 85.72           H  
ATOM   4750  CA  LEU A 309       3.216   1.030 -13.449  1.00 85.72           C  
ATOM   4751  HA  LEU A 309       2.276   0.855 -13.972  1.00 85.72           H  
ATOM   4752  C   LEU A 309       3.968   2.117 -14.231  1.00 85.72           C  
ATOM   4753  CB  LEU A 309       2.917   1.511 -12.017  1.00 85.72           C  
ATOM   4754  HB2 LEU A 309       2.326   2.425 -12.075  1.00 85.72           H  
ATOM   4755  HB3 LEU A 309       3.861   1.759 -11.530  1.00 85.72           H  
ATOM   4756  O   LEU A 309       3.381   2.827 -15.048  1.00 85.72           O  
ATOM   4757  CG  LEU A 309       2.168   0.496 -11.135  1.00 85.72           C  
ATOM   4758  HG  LEU A 309       2.756  -0.418 -11.053  1.00 85.72           H  
ATOM   4759  CD1 LEU A 309       1.995   1.064  -9.729  1.00 85.72           C  
ATOM   4760 HD11 LEU A 309       1.576   0.297  -9.079  1.00 85.72           H  
ATOM   4761 HD12 LEU A 309       1.329   1.927  -9.746  1.00 85.72           H  
ATOM   4762 HD13 LEU A 309       2.966   1.357  -9.330  1.00 85.72           H  
ATOM   4763  CD2 LEU A 309       0.793   0.145 -11.700  1.00 85.72           C  
ATOM   4764 HD21 LEU A 309       0.299  -0.555 -11.026  1.00 85.72           H  
ATOM   4765 HD22 LEU A 309       0.890  -0.336 -12.674  1.00 85.72           H  
ATOM   4766 HD23 LEU A 309       0.181   1.041 -11.795  1.00 85.72           H  
ATOM   4767  N   ASP A 310       5.285   2.201 -14.028  1.00 86.08           N  
ATOM   4768  H   ASP A 310       5.704   1.561 -13.368  1.00 86.08           H  
ATOM   4769  CA  ASP A 310       6.160   3.109 -14.772  1.00 86.08           C  
ATOM   4770  HA  ASP A 310       5.753   4.119 -14.722  1.00 86.08           H  
ATOM   4771  C   ASP A 310       6.222   2.713 -16.251  1.00 86.08           C  
ATOM   4772  CB  ASP A 310       7.573   3.106 -14.160  1.00 86.08           C  
ATOM   4773  HB2 ASP A 310       8.216   3.720 -14.791  1.00 86.08           H  
ATOM   4774  HB3 ASP A 310       7.972   2.091 -14.171  1.00 86.08           H  
ATOM   4775  O   ASP A 310       6.080   3.559 -17.133  1.00 86.08           O  
ATOM   4776  CG  ASP A 310       7.651   3.661 -12.736  1.00 86.08           C  
ATOM   4777  OD1 ASP A 310       6.841   4.556 -12.413  1.00 86.08           O  
ATOM   4778  OD2 ASP A 310       8.558   3.252 -11.973  1.00 86.08           O  
ATOM   4779  N   LEU A 311       6.366   1.413 -16.522  1.00 87.56           N  
ATOM   4780  H   LEU A 311       6.470   0.783 -15.739  1.00 87.56           H  
ATOM   4781  CA  LEU A 311       6.408   0.859 -17.872  1.00 87.56           C  
ATOM   4782  HA  LEU A 311       7.176   1.390 -18.434  1.00 87.56           H  
ATOM   4783  C   LEU A 311       5.083   1.083 -18.632  1.00 87.56           C  
ATOM   4784  CB  LEU A 311       6.785  -0.633 -17.763  1.00 87.56           C  
ATOM   4785  HB2 LEU A 311       6.632  -1.125 -18.724  1.00 87.56           H  
ATOM   4786  HB3 LEU A 311       6.093  -1.111 -17.070  1.00 87.56           H  
ATOM   4787  O   LEU A 311       5.092   1.527 -19.781  1.00 87.56           O  
ATOM   4788  CG  LEU A 311       8.225  -0.927 -17.293  1.00 87.56           C  
ATOM   4789  HG  LEU A 311       8.357  -0.554 -16.277  1.00 87.56           H  
ATOM   4790  CD1 LEU A 311       8.450  -2.438 -17.286  1.00 87.56           C  
ATOM   4791 HD11 LEU A 311       7.711  -2.917 -16.643  1.00 87.56           H  
ATOM   4792 HD12 LEU A 311       8.360  -2.841 -18.294  1.00 87.56           H  
ATOM   4793 HD13 LEU A 311       9.443  -2.667 -16.898  1.00 87.56           H  
ATOM   4794  CD2 LEU A 311       9.326  -0.296 -18.147  1.00 87.56           C  
ATOM   4795 HD21 LEU A 311      10.300  -0.566 -17.738  1.00 87.56           H  
ATOM   4796 HD22 LEU A 311       9.242   0.791 -18.140  1.00 87.56           H  
ATOM   4797 HD23 LEU A 311       9.265  -0.669 -19.169  1.00 87.56           H  
ATOM   4798  N   MET A 312       3.934   0.859 -17.995  1.00 85.93           N  
ATOM   4799  H   MET A 312       3.969   0.480 -17.059  1.00 85.93           H  
ATOM   4800  CA  MET A 312       2.621   1.186 -18.566  1.00 85.93           C  
ATOM   4801  HA  MET A 312       2.480   0.633 -19.495  1.00 85.93           H  
ATOM   4802  C   MET A 312       2.503   2.675 -18.893  1.00 85.93           C  
ATOM   4803  CB  MET A 312       1.507   0.813 -17.584  1.00 85.93           C  
ATOM   4804  HB2 MET A 312       0.572   1.263 -17.916  1.00 85.93           H  
ATOM   4805  HB3 MET A 312       1.743   1.203 -16.594  1.00 85.93           H  
ATOM   4806  O   MET A 312       2.036   3.027 -19.975  1.00 85.93           O  
ATOM   4807  CG  MET A 312       1.296  -0.692 -17.499  1.00 85.93           C  
ATOM   4808  HG2 MET A 312       0.956  -1.052 -18.470  1.00 85.93           H  
ATOM   4809  HG3 MET A 312       2.236  -1.189 -17.258  1.00 85.93           H  
ATOM   4810  SD  MET A 312       0.055  -1.138 -16.272  1.00 85.93           S  
ATOM   4811  CE  MET A 312       0.359  -2.909 -16.271  1.00 85.93           C  
ATOM   4812  HE1 MET A 312      -0.427  -3.401 -15.698  1.00 85.93           H  
ATOM   4813  HE2 MET A 312       1.333  -3.106 -15.822  1.00 85.93           H  
ATOM   4814  HE3 MET A 312       0.344  -3.291 -17.291  1.00 85.93           H  
ATOM   4815  N   GLY A 313       2.972   3.544 -17.993  1.00 80.51           N  
ATOM   4816  H   GLY A 313       3.314   3.188 -17.112  1.00 80.51           H  
ATOM   4817  CA  GLY A 313       3.051   4.984 -18.228  1.00 80.51           C  
ATOM   4818  HA2 GLY A 313       3.551   5.438 -17.373  1.00 80.51           H  
ATOM   4819  HA3 GLY A 313       2.050   5.404 -18.334  1.00 80.51           H  
ATOM   4820  C   GLY A 313       3.873   5.332 -19.467  1.00 80.51           C  
ATOM   4821  O   GLY A 313       3.397   6.043 -20.349  1.00 80.51           O  
ATOM   4822  N   MET A 314       5.074   4.760 -19.587  1.00 83.62           N  
ATOM   4823  H   MET A 314       5.405   4.185 -18.825  1.00 83.62           H  
ATOM   4824  CA  MET A 314       5.935   4.946 -20.760  1.00 83.62           C  
ATOM   4825  HA  MET A 314       6.142   6.009 -20.879  1.00 83.62           H  
ATOM   4826  C   MET A 314       5.265   4.472 -22.053  1.00 83.62           C  
ATOM   4827  CB  MET A 314       7.264   4.201 -20.580  1.00 83.62           C  
ATOM   4828  HB2 MET A 314       7.077   3.158 -20.321  1.00 83.62           H  
ATOM   4829  HB3 MET A 314       7.808   4.222 -21.524  1.00 83.62           H  
ATOM   4830  O   MET A 314       5.394   5.141 -23.075  1.00 83.62           O  
ATOM   4831  CG  MET A 314       8.140   4.838 -19.502  1.00 83.62           C  
ATOM   4832  HG2 MET A 314       8.323   5.881 -19.761  1.00 83.62           H  
ATOM   4833  HG3 MET A 314       7.590   4.817 -18.562  1.00 83.62           H  
ATOM   4834  SD  MET A 314       9.735   4.016 -19.233  1.00 83.62           S  
ATOM   4835  CE  MET A 314      10.576   4.502 -20.759  1.00 83.62           C  
ATOM   4836  HE1 MET A 314      10.092   4.025 -21.611  1.00 83.62           H  
ATOM   4837  HE2 MET A 314      11.618   4.185 -20.718  1.00 83.62           H  
ATOM   4838  HE3 MET A 314      10.528   5.585 -20.873  1.00 83.62           H  
ATOM   4839  N   LYS A 315       4.536   3.349 -22.019  1.00 83.83           N  
ATOM   4840  H   LYS A 315       4.497   2.835 -21.150  1.00 83.83           H  
ATOM   4841  CA  LYS A 315       3.782   2.843 -23.176  1.00 83.83           C  
ATOM   4842  HA  LYS A 315       4.453   2.795 -24.034  1.00 83.83           H  
ATOM   4843  C   LYS A 315       2.671   3.804 -23.597  1.00 83.83           C  
ATOM   4844  CB  LYS A 315       3.252   1.431 -22.872  1.00 83.83           C  
ATOM   4845  HB2 LYS A 315       4.094   0.786 -22.621  1.00 83.83           H  
ATOM   4846  HB3 LYS A 315       2.583   1.464 -22.011  1.00 83.83           H  
ATOM   4847  O   LYS A 315       2.574   4.127 -24.776  1.00 83.83           O  
ATOM   4848  CG  LYS A 315       2.493   0.829 -24.067  1.00 83.83           C  
ATOM   4849  HG2 LYS A 315       1.569   1.386 -24.224  1.00 83.83           H  
ATOM   4850  HG3 LYS A 315       3.103   0.911 -24.966  1.00 83.83           H  
ATOM   4851  CD  LYS A 315       2.149  -0.646 -23.830  1.00 83.83           C  
ATOM   4852  HD2 LYS A 315       3.071  -1.217 -23.725  1.00 83.83           H  
ATOM   4853  HD3 LYS A 315       1.562  -0.745 -22.917  1.00 83.83           H  
ATOM   4854  CE  LYS A 315       1.346  -1.185 -25.019  1.00 83.83           C  
ATOM   4855  HE2 LYS A 315       1.891  -0.978 -25.940  1.00 83.83           H  
ATOM   4856  HE3 LYS A 315       0.392  -0.661 -25.070  1.00 83.83           H  
ATOM   4857  NZ  LYS A 315       1.121  -2.642 -24.898  1.00 83.83           N  
ATOM   4858  HZ1 LYS A 315       2.005  -3.128 -24.943  1.00 83.83           H  
ATOM   4859  HZ2 LYS A 315       0.550  -2.988 -25.656  1.00 83.83           H  
ATOM   4860  HZ3 LYS A 315       0.696  -2.874 -24.011  1.00 83.83           H  
ATOM   4861  N   ARG A 316       1.875   4.301 -22.643  1.00 79.78           N  
ATOM   4862  H   ARG A 316       2.032   3.995 -21.693  1.00 79.78           H  
ATOM   4863  CA  ARG A 316       0.812   5.286 -22.914  1.00 79.78           C  
ATOM   4864  HA  ARG A 316       0.114   4.883 -23.647  1.00 79.78           H  
ATOM   4865  C   ARG A 316       1.371   6.558 -23.533  1.00 79.78           C  
ATOM   4866  CB  ARG A 316       0.057   5.644 -21.630  1.00 79.78           C  
ATOM   4867  HB2 ARG A 316      -0.576   6.509 -21.825  1.00 79.78           H  
ATOM   4868  HB3 ARG A 316       0.768   5.912 -20.849  1.00 79.78           H  
ATOM   4869  O   ARG A 316       0.845   7.012 -24.540  1.00 79.78           O  
ATOM   4870  CG  ARG A 316      -0.835   4.500 -21.145  1.00 79.78           C  
ATOM   4871  HG2 ARG A 316      -0.232   3.611 -20.957  1.00 79.78           H  
ATOM   4872  HG3 ARG A 316      -1.580   4.266 -21.905  1.00 79.78           H  
ATOM   4873  CD  ARG A 316      -1.537   4.924 -19.854  1.00 79.78           C  
ATOM   4874  HD2 ARG A 316      -0.793   5.310 -19.157  1.00 79.78           H  
ATOM   4875  HD3 ARG A 316      -2.250   5.716 -20.082  1.00 79.78           H  
ATOM   4876  NE  ARG A 316      -2.226   3.784 -19.234  1.00 79.78           N  
ATOM   4877  HE  ARG A 316      -2.116   2.882 -19.677  1.00 79.78           H  
ATOM   4878  NH1 ARG A 316      -3.159   4.908 -17.444  1.00 79.78           N  
ATOM   4879 HH11 ARG A 316      -3.743   4.886 -16.620  1.00 79.78           H  
ATOM   4880 HH12 ARG A 316      -2.792   5.790 -17.771  1.00 79.78           H  
ATOM   4881  NH2 ARG A 316      -3.432   2.703 -17.669  1.00 79.78           N  
ATOM   4882 HH21 ARG A 316      -3.216   1.850 -18.166  1.00 79.78           H  
ATOM   4883 HH22 ARG A 316      -3.956   2.704 -16.806  1.00 79.78           H  
ATOM   4884  CZ  ARG A 316      -2.936   3.815 -18.124  1.00 79.78           C  
ATOM   4885  N   ILE A 317       2.455   7.081 -22.961  1.00 77.91           N  
ATOM   4886  H   ILE A 317       2.796   6.665 -22.105  1.00 77.91           H  
ATOM   4887  CA  ILE A 317       3.119   8.275 -23.479  1.00 77.91           C  
ATOM   4888  HA  ILE A 317       2.383   9.075 -23.562  1.00 77.91           H  
ATOM   4889  C   ILE A 317       3.630   8.000 -24.888  1.00 77.91           C  
ATOM   4890  CB  ILE A 317       4.234   8.746 -22.526  1.00 77.91           C  
ATOM   4891  HB  ILE A 317       4.896   7.904 -22.323  1.00 77.91           H  
ATOM   4892  O   ILE A 317       3.301   8.751 -25.786  1.00 77.91           O  
ATOM   4893  CG1 ILE A 317       3.633   9.247 -21.196  1.00 77.91           C  
ATOM   4894 HG12 ILE A 317       3.171  10.223 -21.342  1.00 77.91           H  
ATOM   4895 HG13 ILE A 317       2.854   8.565 -20.854  1.00 77.91           H  
ATOM   4896  CG2 ILE A 317       5.057   9.872 -23.171  1.00 77.91           C  
ATOM   4897 HG21 ILE A 317       5.608   9.479 -24.026  1.00 77.91           H  
ATOM   4898 HG22 ILE A 317       4.401  10.676 -23.503  1.00 77.91           H  
ATOM   4899 HG23 ILE A 317       5.784  10.271 -22.464  1.00 77.91           H  
ATOM   4900  CD1 ILE A 317       4.676   9.343 -20.079  1.00 77.91           C  
ATOM   4901 HD11 ILE A 317       5.161   8.374 -19.956  1.00 77.91           H  
ATOM   4902 HD12 ILE A 317       5.424  10.101 -20.309  1.00 77.91           H  
ATOM   4903 HD13 ILE A 317       4.178   9.612 -19.148  1.00 77.91           H  
ATOM   4904  N   LYS A 318       4.367   6.907 -25.121  1.00 76.27           N  
ATOM   4905  H   LYS A 318       4.568   6.289 -24.348  1.00 76.27           H  
ATOM   4906  CA  LYS A 318       4.942   6.597 -26.438  1.00 76.27           C  
ATOM   4907  HA  LYS A 318       5.597   7.419 -26.727  1.00 76.27           H  
ATOM   4908  C   LYS A 318       3.907   6.481 -27.560  1.00 76.27           C  
ATOM   4909  CB  LYS A 318       5.768   5.314 -26.334  1.00 76.27           C  
ATOM   4910  HB2 LYS A 318       6.539   5.461 -25.577  1.00 76.27           H  
ATOM   4911  HB3 LYS A 318       5.132   4.479 -26.038  1.00 76.27           H  
ATOM   4912  O   LYS A 318       4.235   6.803 -28.697  1.00 76.27           O  
ATOM   4913  CG  LYS A 318       6.432   5.003 -27.678  1.00 76.27           C  
ATOM   4914  HG2 LYS A 318       5.683   4.647 -28.386  1.00 76.27           H  
ATOM   4915  HG3 LYS A 318       6.893   5.910 -28.070  1.00 76.27           H  
ATOM   4916  CD  LYS A 318       7.498   3.934 -27.531  1.00 76.27           C  
ATOM   4917  HD2 LYS A 318       8.247   4.275 -26.817  1.00 76.27           H  
ATOM   4918  HD3 LYS A 318       7.020   3.020 -27.179  1.00 76.27           H  
ATOM   4919  CE  LYS A 318       8.127   3.708 -28.905  1.00 76.27           C  
ATOM   4920  HE2 LYS A 318       7.488   3.043 -29.486  1.00 76.27           H  
ATOM   4921  HE3 LYS A 318       8.165   4.664 -29.427  1.00 76.27           H  
ATOM   4922  NZ  LYS A 318       9.495   3.168 -28.798  1.00 76.27           N  
ATOM   4923  HZ1 LYS A 318       9.518   2.242 -28.395  1.00 76.27           H  
ATOM   4924  HZ2 LYS A 318       9.925   3.090 -29.708  1.00 76.27           H  
ATOM   4925  HZ3 LYS A 318      10.091   3.770 -28.247  1.00 76.27           H  
ATOM   4926  N   ASN A 319       2.697   6.032 -27.245  1.00 70.99           N  
ATOM   4927  H   ASN A 319       2.522   5.739 -26.294  1.00 70.99           H  
ATOM   4928  CA  ASN A 319       1.615   5.917 -28.218  1.00 70.99           C  
ATOM   4929  HA  ASN A 319       2.028   5.517 -29.144  1.00 70.99           H  
ATOM   4930  C   ASN A 319       1.002   7.279 -28.610  1.00 70.99           C  
ATOM   4931  CB  ASN A 319       0.582   4.903 -27.691  1.00 70.99           C  
ATOM   4932  HB2 ASN A 319      -0.310   4.960 -28.316  1.00 70.99           H  
ATOM   4933  HB3 ASN A 319       0.298   5.159 -26.670  1.00 70.99           H  
ATOM   4934  O   ASN A 319       0.127   7.312 -29.473  1.00 70.99           O  
ATOM   4935  CG  ASN A 319       1.073   3.461 -27.735  1.00 70.99           C  
ATOM   4936  ND2 ASN A 319       0.224   2.517 -27.402  1.00 70.99           N  
ATOM   4937 HD21 ASN A 319      -0.744   2.767 -27.260  1.00 70.99           H  
ATOM   4938 HD22 ASN A 319       0.487   1.601 -27.736  1.00 70.99           H
[truncated: 371,961 more chars]
