# Supplementary material for: Using structure prediction of negative sense RNA virus nucleoproteins to assess evolutionary relationships
Source: bioRxiv. 2024 May 22:2024.02.16.580771. Originally published 2024 Feb 17. Preprint. [Version 2] doi: 10.1101/2024.02.16.580771 (PMC10888975; doi:10.1101/2024.02.16.580771)
Supplement: Supplement 2 — Supplementary File 2: Full NSV Dataset NP AlphaFold PDBs (.pdb files) [file media-2.zip › Full NSV Dataset NP AlphaFold PDBs/IDV.pdb]

ATOM      1  N   MET A   1      -5.577 -19.938  27.424  1.00 33.05           N  
ATOM      2  H   MET A   1      -5.171 -19.841  28.344  1.00 33.05           H  
ATOM      3  H2  MET A   1      -5.765 -19.029  27.026  1.00 33.05           H  
ATOM      4  H3  MET A   1      -6.451 -20.439  27.494  1.00 33.05           H  
ATOM      5  CA  MET A   1      -4.680 -20.710  26.535  1.00 33.05           C  
ATOM      6  HA  MET A   1      -3.757 -20.164  26.339  1.00 33.05           H  
ATOM      7  C   MET A   1      -5.456 -20.879  25.233  1.00 33.05           C  
ATOM      8  CB  MET A   1      -4.356 -22.073  27.177  1.00 33.05           C  
ATOM      9  HB2 MET A   1      -5.278 -22.642  27.301  1.00 33.05           H  
ATOM     10  HB3 MET A   1      -3.705 -22.630  26.503  1.00 33.05           H  
ATOM     11  O   MET A   1      -6.590 -21.308  25.332  1.00 33.05           O  
ATOM     12  CG  MET A   1      -3.667 -21.964  28.549  1.00 33.05           C  
ATOM     13  HG2 MET A   1      -2.724 -21.430  28.438  1.00 33.05           H  
ATOM     14  HG3 MET A   1      -4.306 -21.408  29.235  1.00 33.05           H  
ATOM     15  SD  MET A   1      -3.335 -23.579  29.295  1.00 33.05           S  
ATOM     16  CE  MET A   1      -2.764 -23.109  30.952  1.00 33.05           C  
ATOM     17  HE1 MET A   1      -3.549 -22.565  31.476  1.00 33.05           H  
ATOM     18  HE2 MET A   1      -1.873 -22.486  30.875  1.00 33.05           H  
ATOM     19  HE3 MET A   1      -2.519 -24.009  31.517  1.00 33.05           H  
ATOM     20  N   ASP A   2      -5.078 -20.387  24.057  1.00 30.69           N  
ATOM     21  H   ASP A   2      -5.822 -20.456  23.377  1.00 30.69           H  
ATOM     22  CA  ASP A   2      -3.762 -20.359  23.417  1.00 30.69           C  
ATOM     23  HA  ASP A   2      -3.155 -21.179  23.801  1.00 30.69           H  
ATOM     24  C   ASP A   2      -2.978 -19.059  23.597  1.00 30.69           C  
ATOM     25  CB  ASP A   2      -3.971 -20.603  21.910  1.00 30.69           C  
ATOM     26  HB2 ASP A   2      -4.710 -19.900  21.525  1.00 30.69           H  
ATOM     27  HB3 ASP A   2      -3.030 -20.419  21.391  1.00 30.69           H  
ATOM     28  O   ASP A   2      -3.192 -18.053  22.919  1.00 30.69           O  
ATOM     29  CG  ASP A   2      -4.398 -22.032  21.593  1.00 30.69           C  
ATOM     30  OD1 ASP A   2      -3.869 -22.929  22.281  1.00 30.69           O  
ATOM     31  OD2 ASP A   2      -5.230 -22.185  20.674  1.00 30.69           O  
ATOM     32  N   SER A   3      -1.977 -19.109  24.473  1.00 33.76           N  
ATOM     33  H   SER A   3      -1.826 -19.967  24.984  1.00 33.76           H  
ATOM     34  CA  SER A   3      -0.781 -18.308  24.269  1.00 33.76           C  
ATOM     35  HA  SER A   3      -1.043 -17.268  24.076  1.00 33.76           H  
ATOM     36  C   SER A   3      -0.077 -18.891  23.045  1.00 33.76           C  
ATOM     37  CB  SER A   3       0.116 -18.378  25.514  1.00 33.76           C  
ATOM     38  HB2 SER A   3       1.052 -17.853  25.321  1.00 33.76           H  
ATOM     39  HB3 SER A   3      -0.389 -17.897  26.352  1.00 33.76           H  
ATOM     40  O   SER A   3       0.728 -19.814  23.173  1.00 33.76           O  
ATOM     41  OG  SER A   3       0.387 -19.726  25.847  1.00 33.76           O  
ATOM     42  HG  SER A   3       0.795 -20.134  25.080  1.00 33.76           H  
ATOM     43  N   THR A   4      -0.369 -18.397  21.841  1.00 43.23           N  
ATOM     44  H   THR A   4      -1.124 -17.733  21.742  1.00 43.23           H  
ATOM     45  CA  THR A   4       0.613 -18.526  20.763  1.00 43.23           C  
ATOM     46  HA  THR A   4       0.782 -19.578  20.530  1.00 43.23           H  
ATOM     47  C   THR A   4       1.892 -17.919  21.322  1.00 43.23           C  
ATOM     48  CB  THR A   4       0.193 -17.782  19.483  1.00 43.23           C  
ATOM     49  HB  THR A   4       1.064 -17.682  18.835  1.00 43.23           H  
ATOM     50  O   THR A   4       1.926 -16.700  21.514  1.00 43.23           O  
ATOM     51  CG2 THR A   4      -0.889 -18.535  18.714  1.00 43.23           C  
ATOM     52 HG21 THR A   4      -1.775 -18.651  19.339  1.00 43.23           H  
ATOM     53 HG22 THR A   4      -0.522 -19.522  18.431  1.00 43.23           H  
ATOM     54 HG23 THR A   4      -1.154 -17.978  17.816  1.00 43.23           H  
ATOM     55  OG1 THR A   4      -0.303 -16.495  19.784  1.00 43.23           O  
ATOM     56  HG1 THR A   4       0.340 -16.108  20.383  1.00 43.23           H  
ATOM     57  N   LYS A   5       2.885 -18.753  21.679  1.00 45.33           N  
ATOM     58  H   LYS A   5       2.715 -19.747  21.630  1.00 45.33           H  
ATOM     59  CA  LYS A   5       4.231 -18.282  22.025  1.00 45.33           C  
ATOM     60  HA  LYS A   5       4.227 -17.817  23.011  1.00 45.33           H  
ATOM     61  C   LYS A   5       4.574 -17.224  20.986  1.00 45.33           C  
ATOM     62  CB  LYS A   5       5.267 -19.426  21.980  1.00 45.33           C  
ATOM     63  HB2 LYS A   5       6.216 -19.009  21.644  1.00 45.33           H  
ATOM     64  HB3 LYS A   5       4.964 -20.173  21.247  1.00 45.33           H  
ATOM     65  O   LYS A   5       4.451 -17.486  19.786  1.00 45.33           O  
ATOM     66  CG  LYS A   5       5.521 -20.095  23.342  1.00 45.33           C  
ATOM     67  HG2 LYS A   5       4.602 -20.562  23.697  1.00 45.33           H  
ATOM     68  HG3 LYS A   5       5.834 -19.336  24.059  1.00 45.33           H  
ATOM     69  CD  LYS A   5       6.627 -21.159  23.216  1.00 45.33           C  
ATOM     70  HD2 LYS A   5       6.276 -21.957  22.561  1.00 45.33           H  
ATOM     71  HD3 LYS A   5       7.506 -20.702  22.763  1.00 45.33           H  
ATOM     72  CE  LYS A   5       7.021 -21.747  24.579  1.00 45.33           C  
ATOM     73  HE2 LYS A   5       7.360 -20.936  25.223  1.00 45.33           H  
ATOM     74  HE3 LYS A   5       6.138 -22.192  25.038  1.00 45.33           H  
ATOM     75  NZ  LYS A   5       8.096 -22.769  24.449  1.00 45.33           N  
ATOM     76  HZ1 LYS A   5       7.808 -23.528  23.848  1.00 45.33           H  
ATOM     77  HZ2 LYS A   5       8.339 -23.156  25.349  1.00 45.33           H  
ATOM     78  HZ3 LYS A   5       8.931 -22.361  24.054  1.00 45.33           H  
ATOM     79  N   ALA A   6       4.864 -16.009  21.444  1.00 59.17           N  
ATOM     80  H   ALA A   6       4.937 -15.855  22.439  1.00 59.17           H  
ATOM     81  CA  ALA A   6       5.304 -14.962  20.542  1.00 59.17           C  
ATOM     82  HA  ALA A   6       4.512 -14.743  19.827  1.00 59.17           H  
ATOM     83  C   ALA A   6       6.519 -15.525  19.800  1.00 59.17           C  
ATOM     84  CB  ALA A   6       5.617 -13.697  21.349  1.00 59.17           C  
ATOM     85  HB1 ALA A   6       4.722 -13.351  21.865  1.00 59.17           H  
ATOM     86  HB2 ALA A   6       6.399 -13.904  22.080  1.00 59.17           H  
ATOM     87  HB3 ALA A   6       5.969 -12.914  20.677  1.00 59.17           H  
ATOM     88  O   ALA A   6       7.485 -15.927  20.445  1.00 59.17           O  
ATOM     89  N   GLN A   7       6.406 -15.662  18.477  1.00 65.29           N  
ATOM     90  H   GLN A   7       5.555 -15.369  18.017  1.00 65.29           H  
ATOM     91  CA  GLN A   7       7.481 -16.232  17.670  1.00 65.29           C  
ATOM     92  HA  GLN A   7       7.693 -17.239  18.027  1.00 65.29           H  
ATOM     93  C   GLN A   7       8.730 -15.378  17.872  1.00 65.29           C  
ATOM     94  CB  GLN A   7       7.102 -16.300  16.178  1.00 65.29           C  
ATOM     95  HB2 GLN A   7       7.005 -15.291  15.776  1.00 65.29           H  
ATOM     96  HB3 GLN A   7       7.917 -16.795  15.651  1.00 65.29           H  
ATOM     97  O   GLN A   7       8.623 -14.145  17.927  1.00 65.29           O  
ATOM     98  CG  GLN A   7       5.797 -17.071  15.909  1.00 65.29           C  
ATOM     99  HG2 GLN A   7       4.944 -16.437  16.149  1.00 65.29           H  
ATOM    100  HG3 GLN A   7       5.766 -17.945  16.560  1.00 65.29           H  
ATOM    101  CD  GLN A   7       5.678 -17.543  14.459  1.00 65.29           C  
ATOM    102  NE2 GLN A   7       6.185 -18.715  14.167  1.00 65.29           N  
ATOM    103 HE21 GLN A   7       6.727 -19.165  14.891  1.00 65.29           H  
ATOM    104 HE22 GLN A   7       6.416 -18.913  13.203  1.00 65.29           H  
ATOM    105  OE1 GLN A   7       5.091 -16.930  13.569  1.00 65.29           O  
ATOM    106  N   THR A   8       9.896 -16.012  17.976  1.00 76.68           N  
ATOM    107  H   THR A   8       9.934 -17.017  17.882  1.00 76.68           H  
ATOM    108  CA  THR A   8      11.140 -15.241  18.054  1.00 76.68           C  
ATOM    109  HA  THR A   8      11.026 -14.540  18.881  1.00 76.68           H  
ATOM    110  C   THR A   8      11.336 -14.441  16.757  1.00 76.68           C  
ATOM    111  CB  THR A   8      12.384 -16.089  18.359  1.00 76.68           C  
ATOM    112  HB  THR A   8      13.212 -15.415  18.576  1.00 76.68           H  
ATOM    113  O   THR A   8      10.789 -14.800  15.702  1.00 76.68           O  
ATOM    114  CG2 THR A   8      12.196 -17.012  19.563  1.00 76.68           C  
ATOM    115 HG21 THR A   8      13.134 -17.525  19.774  1.00 76.68           H  
ATOM    116 HG22 THR A   8      11.430 -17.759  19.354  1.00 76.68           H  
ATOM    117 HG23 THR A   8      11.907 -16.427  20.436  1.00 76.68           H  
ATOM    118  OG1 THR A   8      12.742 -16.862  17.244  1.00 76.68           O  
ATOM    119  HG1 THR A   8      13.627 -17.190  17.423  1.00 76.68           H  
ATOM    120  N   PRO A   9      12.103 -13.339  16.786  1.00 74.09           N  
ATOM    121  CA  PRO A   9      12.454 -12.615  15.571  1.00 74.09           C  
ATOM    122  HA  PRO A   9      11.548 -12.168  15.161  1.00 74.09           H  
ATOM    123  C   PRO A   9      13.093 -13.511  14.498  1.00 74.09           C  
ATOM    124  CB  PRO A   9      13.405 -11.506  16.029  1.00 74.09           C  
ATOM    125  HB2 PRO A   9      13.307 -10.611  15.414  1.00 74.09           H  
ATOM    126  HB3 PRO A   9      14.434 -11.865  16.021  1.00 74.09           H  
ATOM    127  O   PRO A   9      12.825 -13.299  13.315  1.00 74.09           O  
ATOM    128  CG  PRO A   9      12.976 -11.252  17.473  1.00 74.09           C  
ATOM    129  HG2 PRO A   9      12.089 -10.620  17.491  1.00 74.09           H  
ATOM    130  HG3 PRO A   9      13.780 -10.811  18.064  1.00 74.09           H  
ATOM    131  CD  PRO A   9      12.623 -12.654  17.961  1.00 74.09           C  
ATOM    132  HD2 PRO A   9      11.885 -12.592  18.761  1.00 74.09           H  
ATOM    133  HD3 PRO A   9      13.524 -13.160  18.307  1.00 74.09           H  
ATOM    134  N   GLU A  10      13.897 -14.513  14.876  1.00 79.13           N  
ATOM    135  H   GLU A  10      14.145 -14.611  15.850  1.00 79.13           H  
ATOM    136  CA  GLU A  10      14.460 -15.510  13.953  1.00 79.13           C  
ATOM    137  HA  GLU A  10      14.941 -15.000  13.118  1.00 79.13           H  
ATOM    138  C   GLU A  10      13.382 -16.419  13.354  1.00 79.13           C  
ATOM    139  CB  GLU A  10      15.517 -16.398  14.635  1.00 79.13           C  
ATOM    140  HB2 GLU A  10      15.071 -16.926  15.478  1.00 79.13           H  
ATOM    141  HB3 GLU A  10      15.819 -17.155  13.911  1.00 79.13           H  
ATOM    142  O   GLU A  10      13.318 -16.557  12.134  1.00 79.13           O  
ATOM    143  CG  GLU A  10      16.797 -15.677  15.082  1.00 79.13           C  
ATOM    144  HG2 GLU A  10      17.542 -16.430  15.338  1.00 79.13           H  
ATOM    145  HG3 GLU A  10      17.180 -15.103  14.238  1.00 79.13           H  
ATOM    146  CD  GLU A  10      16.587 -14.765  16.291  1.00 79.13           C  
ATOM    147  OE1 GLU A  10      17.215 -13.683  16.274  1.00 79.13           O  
ATOM    148  OE2 GLU A  10      15.686 -15.061  17.113  1.00 79.13           O  
ATOM    149  N   GLU A  11      12.494 -16.989  14.175  1.00 84.07           N  
ATOM    150  H   GLU A  11      12.585 -16.839  15.170  1.00 84.07           H  
ATOM    151  CA  GLU A  11      11.411 -17.868  13.710  1.00 84.07           C  
ATOM    152  HA  GLU A  11      11.827 -18.743  13.209  1.00 84.07           H  
ATOM    153  C   GLU A  11      10.476 -17.150  12.733  1.00 84.07           C  
ATOM    154  CB  GLU A  11      10.559 -18.316  14.900  1.00 84.07           C  
ATOM    155  HB2 GLU A  11      10.329 -17.435  15.500  1.00 84.07           H  
ATOM    156  HB3 GLU A  11       9.619 -18.717  14.521  1.00 84.07           H  
ATOM    157  O   GLU A  11      10.070 -17.698  11.702  1.00 84.07           O  
ATOM    158  CG  GLU A  11      11.196 -19.392  15.788  1.00 84.07           C  
ATOM    159  HG2 GLU A  11      11.280 -20.309  15.205  1.00 84.07           H  
ATOM    160  HG3 GLU A  11      12.202 -19.088  16.079  1.00 84.07           H  
ATOM    161  CD  GLU A  11      10.342 -19.655  17.041  1.00 84.07           C  
ATOM    162  OE1 GLU A  11      10.716 -20.549  17.827  1.00 84.07           O  
ATOM    163  OE2 GLU A  11       9.288 -18.984  17.201  1.00 84.07           O  
ATOM    164  N   GLN A  12      10.140 -15.892  13.033  1.00 80.45           N  
ATOM    165  H   GLN A  12      10.481 -15.506  13.901  1.00 80.45           H  
ATOM    166  CA  GLN A  12       9.324 -15.074  12.146  1.00 80.45           C  
ATOM    167  HA  GLN A  12       8.413 -15.629  11.926  1.00 80.45           H  
ATOM    168  C   GLN A  12      10.042 -14.810  10.815  1.00 80.45           C  
ATOM    169  CB  GLN A  12       8.950 -13.772  12.868  1.00 80.45           C  
ATOM    170  HB2 GLN A  12       8.469 -14.019  13.815  1.00 80.45           H  
ATOM    171  HB3 GLN A  12       9.857 -13.210  13.089  1.00 80.45           H  
ATOM    172  O   GLN A  12       9.384 -14.770   9.772  1.00 80.45           O  
ATOM    173  CG  GLN A  12       8.000 -12.881  12.053  1.00 80.45           C  
ATOM    174  HG2 GLN A  12       8.499 -12.556  11.140  1.00 80.45           H  
ATOM    175  HG3 GLN A  12       7.774 -11.990  12.638  1.00 80.45           H  
ATOM    176  CD  GLN A  12       6.681 -13.567  11.704  1.00 80.45           C  
ATOM    177  NE2 GLN A  12       6.352 -13.736  10.442  1.00 80.45           N  
ATOM    178 HE21 GLN A  12       7.026 -13.595   9.703  1.00 80.45           H  
ATOM    179 HE22 GLN A  12       5.512 -14.271  10.274  1.00 80.45           H  
ATOM    180  OE1 GLN A  12       5.884 -13.941  12.546  1.00 80.45           O  
ATOM    181  N   ARG A  13      11.371 -14.652  10.833  1.00 83.52           N  
ATOM    182  H   ARG A  13      11.845 -14.748  11.719  1.00 83.52           H  
ATOM    183  CA  ARG A  13      12.193 -14.434   9.634  1.00 83.52           C  
ATOM    184  HA  ARG A  13      11.728 -13.666   9.017  1.00 83.52           H  
ATOM    185  C   ARG A  13      12.276 -15.691   8.780  1.00 83.52           C  
ATOM    186  CB  ARG A  13      13.592 -13.963  10.046  1.00 83.52           C  
ATOM    187  HB2 ARG A  13      14.260 -14.818  10.155  1.00 83.52           H  
ATOM    188  HB3 ARG A  13      13.520 -13.468  11.015  1.00 83.52           H  
ATOM    189  O   ARG A  13      11.953 -15.618   7.602  1.00 83.52           O  
ATOM    190  CG  ARG A  13      14.199 -12.950   9.065  1.00 83.52           C  
ATOM    191  HG2 ARG A  13      14.143 -13.340   8.049  1.00 83.52           H  
ATOM    192  HG3 ARG A  13      13.632 -12.020   9.113  1.00 83.52           H  
ATOM    193  CD  ARG A  13      15.672 -12.669   9.400  1.00 83.52           C  
ATOM    194  HD2 ARG A  13      16.007 -11.803   8.830  1.00 83.52           H  
ATOM    195  HD3 ARG A  13      16.251 -13.528   9.060  1.00 83.52           H  
ATOM    196  NE  ARG A  13      15.907 -12.460  10.853  1.00 83.52           N  
ATOM    197  HE  ARG A  13      15.092 -12.441  11.449  1.00 83.52           H  
ATOM    198  NH1 ARG A  13      18.189 -12.672  10.777  1.00 83.52           N  
ATOM    199 HH11 ARG A  13      18.145 -12.801   9.776  1.00 83.52           H  
ATOM    200 HH12 ARG A  13      19.058 -12.926  11.223  1.00 83.52           H  
ATOM    201  NH2 ARG A  13      17.158 -12.531  12.764  1.00 83.52           N  
ATOM    202 HH21 ARG A  13      18.024 -12.785  13.217  1.00 83.52           H  
ATOM    203 HH22 ARG A  13      16.334 -12.613  13.342  1.00 83.52           H  
ATOM    204  CZ  ARG A  13      17.080 -12.556  11.457  1.00 83.52           C  
ATOM    205  N   ALA A  14      12.575 -16.842   9.378  1.00 87.43           N  
ATOM    206  H   ALA A  14      12.839 -16.823  10.352  1.00 87.43           H  
ATOM    207  CA  ALA A  14      12.602 -18.127   8.680  1.00 87.43           C  
ATOM    208  HA  ALA A  14      13.366 -18.097   7.903  1.00 87.43           H  
ATOM    209  C   ALA A  14      11.251 -18.430   8.006  1.00 87.43           C  
ATOM    210  CB  ALA A  14      12.981 -19.208   9.699  1.00 87.43           C  
ATOM    211  HB1 ALA A  14      13.035 -20.177   9.202  1.00 87.43           H  
ATOM    212  HB2 ALA A  14      13.957 -18.984  10.129  1.00 87.43           H  
ATOM    213  HB3 ALA A  14      12.242 -19.255  10.499  1.00 87.43           H  
ATOM    214  O   ALA A  14      11.185 -18.851   6.852  1.00 87.43           O  
ATOM    215  N   LYS A  15      10.142 -18.123   8.689  1.00 86.81           N  
ATOM    216  H   LYS A  15      10.254 -17.835   9.651  1.00 86.81           H  
ATOM    217  CA  LYS A  15       8.791 -18.256   8.130  1.00 86.81           C  
ATOM    218  HA  LYS A  15       8.682 -19.262   7.726  1.00 86.81           H  
ATOM    219  C   LYS A  15       8.514 -17.286   6.978  1.00 86.81           C  
ATOM    220  CB  LYS A  15       7.811 -18.061   9.281  1.00 86.81           C  
ATOM    221  HB2 LYS A  15       7.941 -17.059   9.689  1.00 86.81           H  
ATOM    222  HB3 LYS A  15       8.064 -18.780  10.060  1.00 86.81           H  
ATOM    223  O   LYS A  15       7.861 -17.672   6.005  1.00 86.81           O  
ATOM    224  CG  LYS A  15       6.346 -18.257   8.879  1.00 86.81           C  
ATOM    225  HG2 LYS A  15       6.038 -17.493   8.165  1.00 86.81           H  
ATOM    226  HG3 LYS A  15       6.200 -19.250   8.452  1.00 86.81           H  
ATOM    227  CD  LYS A  15       5.545 -18.115  10.168  1.00 86.81           C  
ATOM    228  HD2 LYS A  15       5.866 -18.896  10.857  1.00 86.81           H  
ATOM    229  HD3 LYS A  15       5.775 -17.150  10.619  1.00 86.81           H  
ATOM    230  CE  LYS A  15       4.040 -18.219   9.974  1.00 86.81           C  
ATOM    231  HE2 LYS A  15       3.804 -19.169   9.495  1.00 86.81           H  
ATOM    232  HE3 LYS A  15       3.715 -17.402   9.330  1.00 86.81           H  
ATOM    233  NZ  LYS A  15       3.424 -18.127  11.321  1.00 86.81           N  
ATOM    234  HZ1 LYS A  15       3.838 -17.373  11.850  1.00 86.81           H  
ATOM    235  HZ2 LYS A  15       3.661 -18.947  11.861  1.00 86.81           H  
ATOM    236  HZ3 LYS A  15       2.420 -18.027  11.296  1.00 86.81           H  
ATOM    237  N   ASN A  16       8.977 -16.039   7.083  1.00 87.48           N  
ATOM    238  H   ASN A  16       9.507 -15.788   7.905  1.00 87.48           H  
ATOM    239  CA  ASN A  16       8.872 -15.072   5.990  1.00 87.48           C  
ATOM    240  HA  ASN A  16       7.834 -15.002   5.665  1.00 87.48           H  
ATOM    241  C   ASN A  16       9.695 -15.538   4.784  1.00 87.48           C  
ATOM    242  CB  ASN A  16       9.349 -13.683   6.429  1.00 87.48           C  
ATOM    243  HB2 ASN A  16       9.383 -13.033   5.554  1.00 87.48           H  
ATOM    244  HB3 ASN A  16      10.370 -13.761   6.803  1.00 87.48           H  
ATOM    245  O   ASN A  16       9.154 -15.565   3.685  1.00 87.48           O  
ATOM    246  CG  ASN A  16       8.506 -12.984   7.473  1.00 87.48           C  
ATOM    247  ND2 ASN A  16       9.075 -11.955   8.057  1.00 87.48           N  
ATOM    248 HD21 ASN A  16       8.632 -11.557   8.872  1.00 87.48           H  
ATOM    249 HD22 ASN A  16      10.035 -11.770   7.803  1.00 87.48           H  
ATOM    250  OD1 ASN A  16       7.358 -13.298   7.767  1.00 87.48           O  
ATOM    251  N   ALA A  17      10.946 -15.955   5.001  1.00 91.81           N  
ATOM    252  H   ALA A  17      11.327 -15.886   5.934  1.00 91.81           H  
ATOM    253  CA  ALA A  17      11.849 -16.453   3.967  1.00 91.81           C  
ATOM    254  HA  ALA A  17      12.029 -15.664   3.236  1.00 91.81           H  
ATOM    255  C   ALA A  17      11.233 -17.634   3.218  1.00 91.81           C  
ATOM    256  CB  ALA A  17      13.187 -16.829   4.611  1.00 91.81           C  
ATOM    257  HB1 ALA A  17      13.597 -15.982   5.160  1.00 91.81           H  
ATOM    258  HB2 ALA A  17      13.065 -17.668   5.296  1.00 91.81           H  
ATOM    259  HB3 ALA A  17      13.890 -17.115   3.829  1.00 91.81           H  
ATOM    260  O   ALA A  17      11.098 -17.573   2.001  1.00 91.81           O  
ATOM    261  N   LYS A  18      10.721 -18.637   3.944  1.00 91.05           N  
ATOM    262  H   LYS A  18      10.924 -18.654   4.934  1.00 91.05           H  
ATOM    263  CA  LYS A  18       9.987 -19.762   3.349  1.00 91.05           C  
ATOM    264  HA  LYS A  18      10.661 -20.297   2.680  1.00 91.05           H  
ATOM    265  C   LYS A  18       8.811 -19.296   2.485  1.00 91.05           C  
ATOM    266  CB  LYS A  18       9.539 -20.720   4.465  1.00 91.05           C  
ATOM    267  HB2 LYS A  18      10.422 -21.092   4.986  1.00 91.05           H  
ATOM    268  HB3 LYS A  18       8.906 -20.192   5.178  1.00 91.05           H  
ATOM    269  O   LYS A  18       8.676 -19.716   1.342  1.00 91.05           O  
ATOM    270  CG  LYS A  18       8.766 -21.904   3.871  1.00 91.05           C  
ATOM    271  HG2 LYS A  18       7.840 -21.538   3.427  1.00 91.05           H  
ATOM    272  HG3 LYS A  18       9.368 -22.363   3.088  1.00 91.05           H  
ATOM    273  CD  LYS A  18       8.405 -22.970   4.907  1.00 91.05           C  
ATOM    274  HD2 LYS A  18       9.319 -23.407   5.309  1.00 91.05           H  
ATOM    275  HD3 LYS A  18       7.811 -22.530   5.707  1.00 91.05           H  
ATOM    276  CE  LYS A  18       7.590 -24.028   4.156  1.00 91.05           C  
ATOM    277  HE2 LYS A  18       8.145 -24.327   3.266  1.00 91.05           H  
ATOM    278  HE3 LYS A  18       6.675 -23.568   3.783  1.00 91.05           H  
ATOM    279  NZ  LYS A  18       7.274 -25.219   4.974  1.00 91.05           N  
ATOM    280  HZ1 LYS A  18       6.719 -24.974   5.782  1.00 91.05           H  
ATOM    281  HZ2 LYS A  18       8.127 -25.681   5.254  1.00 91.05           H  
ATOM    282  HZ3 LYS A  18       6.753 -25.863   4.396  1.00 91.05           H  
ATOM    283  N   THR A  19       7.985 -18.389   3.012  1.00 89.77           N  
ATOM    284  H   THR A  19       8.200 -18.042   3.936  1.00 89.77           H  
ATOM    285  CA  THR A  19       6.820 -17.865   2.277  1.00 89.77           C  
ATOM    286  HA  THR A  19       6.196 -18.705   1.972  1.00 89.77           H  
ATOM    287  C   THR A  19       7.241 -17.117   1.008  1.00 89.77           C  
ATOM    288  CB  THR A  19       5.984 -16.923   3.161  1.00 89.77           C  
ATOM    289  HB  THR A  19       6.579 -16.046   3.414  1.00 89.77           H  
ATOM    290  O   THR A  19       6.580 -17.232  -0.022  1.00 89.77           O  
ATOM    291  CG2 THR A  19       4.695 -16.455   2.481  1.00 89.77           C  
ATOM    292 HG21 THR A  19       4.114 -15.854   3.181  1.00 89.77           H  
ATOM    293 HG22 THR A  19       4.930 -15.846   1.608  1.00 89.77           H  
ATOM    294 HG23 THR A  19       4.111 -17.322   2.172  1.00 89.77           H  
ATOM    295  OG1 THR A  19       5.591 -17.553   4.364  1.00 89.77           O  
ATOM    296  HG1 THR A  19       6.397 -17.740   4.852  1.00 89.77           H  
ATOM    297  N   ILE A  20       8.323 -16.337   1.079  1.00 92.73           N  
ATOM    298  H   ILE A  20       8.834 -16.306   1.950  1.00 92.73           H  
ATOM    299  CA  ILE A  20       8.873 -15.579  -0.048  1.00 92.73           C  
ATOM    300  HA  ILE A  20       8.062 -15.043  -0.539  1.00 92.73           H  
ATOM    301  C   ILE A  20       9.455 -16.528  -1.098  1.00 92.73           C  
ATOM    302  CB  ILE A  20       9.898 -14.534   0.456  1.00 92.73           C  
ATOM    303  HB  ILE A  20      10.588 -15.021   1.145  1.00 92.73           H  
ATOM    304  O   ILE A  20       9.126 -16.371  -2.268  1.00 92.73           O  
ATOM    305  CG1 ILE A  20       9.158 -13.393   1.196  1.00 92.73           C  
ATOM    306 HG12 ILE A  20       8.393 -13.816   1.847  1.00 92.73           H  
ATOM    307 HG13 ILE A  20       8.657 -12.756   0.467  1.00 92.73           H  
ATOM    308  CG2 ILE A  20      10.713 -13.946  -0.708  1.00 92.73           C  
ATOM    309 HG21 ILE A  20      11.388 -13.167  -0.355  1.00 92.73           H  
ATOM    310 HG22 ILE A  20      10.046 -13.531  -1.463  1.00 92.73           H  
ATOM    311 HG23 ILE A  20      11.333 -14.717  -1.165  1.00 92.73           H  
ATOM    312  CD1 ILE A  20      10.069 -12.527   2.073  1.00 92.73           C  
ATOM    313 HD11 ILE A  20      10.526 -13.150   2.841  1.00 92.73           H  
ATOM    314 HD12 ILE A  20       9.477 -11.750   2.555  1.00 92.73           H  
ATOM    315 HD13 ILE A  20      10.850 -12.053   1.478  1.00 92.73           H  
ATOM    316  N   LEU A  21      10.236 -17.534  -0.698  1.00 93.33           N  
ATOM    317  H   LEU A  21      10.478 -17.597   0.281  1.00 93.33           H  
ATOM    318  CA  LEU A  21      10.801 -18.548  -1.594  1.00 93.33           C  
ATOM    319  HA  LEU A  21      11.433 -18.062  -2.337  1.00 93.33           H  
ATOM    320  C   LEU A  21       9.720 -19.304  -2.367  1.00 93.33           C  
ATOM    321  CB  LEU A  21      11.640 -19.538  -0.768  1.00 93.33           C  
ATOM    322  HB2 LEU A  21      11.108 -19.768   0.155  1.00 93.33           H  
ATOM    323  HB3 LEU A  21      11.738 -20.471  -1.322  1.00 93.33           H  
ATOM    324  O   LEU A  21       9.808 -19.428  -3.582  1.00 93.33           O  
ATOM    325  CG  LEU A  21      13.051 -19.032  -0.433  1.00 93.33           C  
ATOM    326  HG  LEU A  21      12.996 -18.019  -0.033  1.00 93.33           H  
ATOM    327  CD1 LEU A  21      13.669 -19.942   0.624  1.00 93.33           C  
ATOM    328 HD11 LEU A  21      13.068 -19.924   1.534  1.00 93.33           H  
ATOM    329 HD12 LEU A  21      13.747 -20.962   0.249  1.00 93.33           H  
ATOM    330 HD13 LEU A  21      14.670 -19.586   0.869  1.00 93.33           H  
ATOM    331  CD2 LEU A  21      13.942 -19.046  -1.679  1.00 93.33           C  
ATOM    332 HD21 LEU A  21      13.622 -18.285  -2.391  1.00 93.33           H  
ATOM    333 HD22 LEU A  21      14.975 -18.846  -1.393  1.00 93.33           H  
ATOM    334 HD23 LEU A  21      13.911 -20.028  -2.152  1.00 93.33           H  
ATOM    335  N   GLU A  22       8.661 -19.742  -1.690  1.00 91.68           N  
ATOM    336  H   GLU A  22       8.672 -19.676  -0.682  1.00 91.68           H  
ATOM    337  CA  GLU A  22       7.531 -20.411  -2.345  1.00 91.68           C  
ATOM    338  HA  GLU A  22       7.886 -21.271  -2.912  1.00 91.68           H  
ATOM    339  C   GLU A  22       6.810 -19.468  -3.327  1.00 91.68           C  
ATOM    340  CB  GLU A  22       6.557 -20.890  -1.262  1.00 91.68           C  
ATOM    341  HB2 GLU A  22       6.347 -20.026  -0.633  1.00 91.68           H  
ATOM    342  HB3 GLU A  22       5.622 -21.206  -1.725  1.00 91.68           H  
ATOM    343  O   GLU A  22       6.419 -19.880  -4.415  1.00 91.68           O  
ATOM    344  CG  GLU A  22       7.098 -22.056  -0.403  1.00 91.68           C  
ATOM    345  HG2 GLU A  22       8.151 -21.890  -0.177  1.00 91.68           H  
ATOM    346  HG3 GLU A  22       7.023 -22.977  -0.981  1.00 91.68           H  
ATOM    347  CD  GLU A  22       6.344 -22.215   0.930  1.00 91.68           C  
ATOM    348  OE1 GLU A  22       6.357 -23.295   1.560  1.00 91.68           O  
ATOM    349  OE2 GLU A  22       5.733 -21.223   1.397  1.00 91.68           O  
ATOM    350  N   ASN A  23       6.658 -18.181  -2.987  1.00 92.69           N  
ATOM    351  H   ASN A  23       7.024 -17.873  -2.097  1.00 92.69           H  
ATOM    352  CA  ASN A  23       6.085 -17.196  -3.910  1.00 92.69           C  
ATOM    353  HA  ASN A  23       5.133 -17.569  -4.288  1.00 92.69           H  
ATOM    354  C   ASN A  23       6.989 -16.961  -5.136  1.00 92.69           C  
ATOM    355  CB  ASN A  23       5.845 -15.873  -3.175  1.00 92.69           C  
ATOM    356  HB2 ASN A  23       6.774 -15.553  -2.705  1.00 92.69           H  
ATOM    357  HB3 ASN A  23       5.587 -15.122  -3.922  1.00 92.69           H  
ATOM    358  O   ASN A  23       6.477 -16.842  -6.249  1.00 92.69           O  
ATOM    359  CG  ASN A  23       4.745 -15.877  -2.127  1.00 92.69           C  
ATOM    360  ND2 ASN A  23       4.697 -14.820  -1.349  1.00 92.69           N  
ATOM    361 HD21 ASN A  23       5.446 -14.146  -1.431  1.00 92.69           H  
ATOM    362 HD22 ASN A  23       4.048 -14.865  -0.577  1.00 92.69           H  
ATOM    363  OD1 ASN A  23       3.909 -16.761  -1.973  1.00 92.69           O  
ATOM    364  N   ILE A  24       8.313 -16.920  -4.945  1.00 95.45           N  
ATOM    365  H   ILE A  24       8.666 -17.017  -4.004  1.00 95.45           H  
ATOM    366  CA  ILE A  24       9.293 -16.841  -6.038  1.00 95.45           C  
ATOM    367  HA  ILE A  24       9.059 -15.979  -6.662  1.00 95.45           H  
ATOM    368  C   ILE A  24       9.174 -18.082  -6.930  1.00 95.45           C  
ATOM    369  CB  ILE A  24      10.732 -16.664  -5.493  1.00 95.45           C  
ATOM    370  HB  ILE A  24      10.918 -17.429  -4.738  1.00 95.45           H  
ATOM    371  O   ILE A  24       9.070 -17.939  -8.141  1.00 95.45           O  
ATOM    372  CG1 ILE A  24      10.934 -15.274  -4.848  1.00 95.45           C  
ATOM    373 HG12 ILE A  24      10.938 -14.506  -5.621  1.00 95.45           H  
ATOM    374 HG13 ILE A  24      10.106 -15.055  -4.174  1.00 95.45           H  
ATOM    375  CG2 ILE A  24      11.757 -16.854  -6.623  1.00 95.45           C  
ATOM    376 HG21 ILE A  24      11.752 -17.888  -6.968  1.00 95.45           H  
ATOM    377 HG22 ILE A  24      11.506 -16.204  -7.461  1.00 95.45           H  
ATOM    378 HG23 ILE A  24      12.772 -16.639  -6.290  1.00 95.45           H  
ATOM    379  CD1 ILE A  24      12.238 -15.188  -4.038  1.00 95.45           C  
ATOM    380 HD11 ILE A  24      12.307 -16.029  -3.349  1.00 95.45           H  
ATOM    381 HD12 ILE A  24      13.105 -15.187  -4.699  1.00 95.45           H  
ATOM    382 HD13 ILE A  24      12.261 -14.265  -3.458  1.00 95.45           H  
ATOM    383  N   GLN A  25       9.095 -19.281  -6.351  1.00 95.34           N  
ATOM    384  H   GLN A  25       9.224 -19.342  -5.351  1.00 95.34           H  
ATOM    385  CA  GLN A  25       8.958 -20.528  -7.105  1.00 95.34           C  
ATOM    386  HA  GLN A  25       9.803 -20.613  -7.788  1.00 95.34           H  
ATOM    387  C   GLN A  25       7.668 -20.562  -7.938  1.00 95.34           C  
ATOM    388  CB  GLN A  25       9.002 -21.692  -6.109  1.00 95.34           C  
ATOM    389  HB2 GLN A  25       9.904 -21.602  -5.503  1.00 95.34           H  
ATOM    390  HB3 GLN A  25       8.137 -21.628  -5.448  1.00 95.34           H  
ATOM    391  O   GLN A  25       7.686 -20.998  -9.089  1.00 95.34           O  
ATOM    392  CG  GLN A  25       9.010 -23.069  -6.789  1.00 95.34           C  
ATOM    393  HG2 GLN A  25       9.901 -23.158  -7.411  1.00 95.34           H  
ATOM    394  HG3 GLN A  25       8.132 -23.176  -7.426  1.00 95.34           H  
ATOM    395  CD  GLN A  25       9.000 -24.210  -5.775  1.00 95.34           C  
ATOM    396  NE2 GLN A  25       9.041 -25.447  -6.215  1.00 95.34           N  
ATOM    397 HE21 GLN A  25       9.088 -25.662  -7.201  1.00 95.34           H  
ATOM    398 HE22 GLN A  25       9.006 -26.162  -5.503  1.00 95.34           H  
ATOM    399  OE1 GLN A  25       8.928 -24.025  -4.573  1.00 95.34           O  
ATOM    400  N   ILE A  26       6.546 -20.075  -7.389  1.00 94.45           N  
ATOM    401  H   ILE A  26       6.575 -19.783  -6.423  1.00 94.45           H  
ATOM    402  CA  ILE A  26       5.304 -19.907  -8.161  1.00 94.45           C  
ATOM    403  HA  ILE A  26       5.029 -20.868  -8.596  1.00 94.45           H  
ATOM    404  C   ILE A  26       5.541 -18.942  -9.322  1.00 94.45           C  
ATOM    405  CB  ILE A  26       4.139 -19.415  -7.272  1.00 94.45           C  
ATOM    406  HB  ILE A  26       4.465 -18.529  -6.728  1.00 94.45           H  
ATOM    407  O   ILE A  26       5.149 -19.240 -10.446  1.00 94.45           O  
ATOM    408  CG1 ILE A  26       3.734 -20.504  -6.262  1.00 94.45           C  
ATOM    409 HG12 ILE A  26       4.634 -20.929  -5.817  1.00 94.45           H  
ATOM    410 HG13 ILE A  26       3.214 -21.312  -6.778  1.00 94.45           H  
ATOM    411  CG2 ILE A  26       2.903 -19.042  -8.118  1.00 94.45           C  
ATOM    412 HG21 ILE A  26       2.565 -19.909  -8.685  1.00 94.45           H  
ATOM    413 HG22 ILE A  26       2.100 -18.682  -7.476  1.00 94.45           H  
ATOM    414 HG23 ILE A  26       3.143 -18.244  -8.821  1.00 94.45           H  
ATOM    415  CD1 ILE A  26       2.860 -19.991  -5.113  1.00 94.45           C  
ATOM    416 HD11 ILE A  26       3.354 -19.158  -4.612  1.00 94.45           H  
ATOM    417 HD12 ILE A  26       1.882 -19.677  -5.476  1.00 94.45           H  
ATOM    418 HD13 ILE A  26       2.727 -20.803  -4.398  1.00 94.45           H  
ATOM    419  N   TYR A  27       6.169 -17.793  -9.066  1.00 96.52           N  
ATOM    420  H   TYR A  27       6.499 -17.613  -8.129  1.00 96.52           H  
ATOM    421  CA  TYR A  27       6.437 -16.798 -10.099  1.00 96.52           C  
ATOM    422  HA  TYR A  27       5.488 -16.504 -10.548  1.00 96.52           H  
ATOM    423  C   TYR A  27       7.321 -17.346 -11.226  1.00 96.52           C  
ATOM    424  CB  TYR A  27       7.086 -15.564  -9.469  1.00 96.52           C  
ATOM    425  HB2 TYR A  27       8.012 -15.858  -8.975  1.00 96.52           H  
ATOM    426  HB3 TYR A  27       6.439 -15.157  -8.691  1.00 96.52           H  
ATOM    427  O   TYR A  27       6.950 -17.223 -12.389  1.00 96.52           O  
ATOM    428  CG  TYR A  27       7.401 -14.482 -10.476  1.00 96.52           C  
ATOM    429  CD1 TYR A  27       8.737 -14.087 -10.666  1.00 96.52           C  
ATOM    430  HD1 TYR A  27       9.522 -14.533 -10.073  1.00 96.52           H  
ATOM    431  CD2 TYR A  27       6.381 -13.926 -11.272  1.00 96.52           C  
ATOM    432  HD2 TYR A  27       5.357 -14.248 -11.151  1.00 96.52           H  
ATOM    433  CE1 TYR A  27       9.055 -13.124 -11.638  1.00 96.52           C  
ATOM    434  HE1 TYR A  27      10.084 -12.828 -11.777  1.00 96.52           H  
ATOM    435  CE2 TYR A  27       6.704 -12.980 -12.260  1.00 96.52           C  
ATOM    436  HE2 TYR A  27       5.942 -12.582 -12.915  1.00 96.52           H  
ATOM    437  OH  TYR A  27       8.328 -11.618 -13.370  1.00 96.52           O  
ATOM    438  HH  TYR A  27       9.264 -11.409 -13.378  1.00 96.52           H  
ATOM    439  CZ  TYR A  27       8.037 -12.562 -12.437  1.00 96.52           C  
ATOM    440  N   GLU A  28       8.440 -17.992 -10.892  1.00 97.64           N  
ATOM    441  H   GLU A  28       8.679 -18.059  -9.913  1.00 97.64           H  
ATOM    442  CA  GLU A  28       9.373 -18.584 -11.857  1.00 97.64           C  
ATOM    443  HA  GLU A  28       9.750 -17.802 -12.517  1.00 97.64           H  
ATOM    444  C   GLU A  28       8.662 -19.607 -12.751  1.00 97.64           C  
ATOM    445  CB  GLU A  28      10.572 -19.219 -11.121  1.00 97.64           C  
ATOM    446  HB2 GLU A  28      11.134 -19.831 -11.826  1.00 97.64           H  
ATOM    447  HB3 GLU A  28      10.204 -19.863 -10.322  1.00 97.64           H  
ATOM    448  O   GLU A  28       8.731 -19.500 -13.971  1.00 97.64           O  
ATOM    449  CG  GLU A  28      11.526 -18.159 -10.542  1.00 97.64           C  
ATOM    450  HG2 GLU A  28      10.971 -17.487  -9.886  1.00 97.64           H  
ATOM    451  HG3 GLU A  28      11.902 -17.555 -11.368  1.00 97.64           H  
ATOM    452  CD  GLU A  28      12.712 -18.752  -9.753  1.00 97.64           C  
ATOM    453  OE1 GLU A  28      13.864 -18.376 -10.056  1.00 97.64           O  
ATOM    454  OE2 GLU A  28      12.496 -19.492  -8.763  1.00 97.64           O  
ATOM    455  N   ARG A  29       7.872 -20.511 -12.163  1.00 96.88           N  
ATOM    456  H   ARG A  29       7.846 -20.533 -11.154  1.00 96.88           H  
ATOM    457  CA  ARG A  29       7.115 -21.519 -12.921  1.00 96.88           C  
ATOM    458  HA  ARG A  29       7.789 -22.025 -13.612  1.00 96.88           H  
ATOM    459  C   ARG A  29       5.994 -20.932 -13.767  1.00 96.88           C  
ATOM    460  CB  ARG A  29       6.523 -22.525 -11.943  1.00 96.88           C  
ATOM    461  HB2 ARG A  29       5.988 -21.989 -11.159  1.00 96.88           H  
ATOM    462  HB3 ARG A  29       5.817 -23.163 -12.475  1.00 96.88           H  
ATOM    463  O   ARG A  29       5.685 -21.454 -14.834  1.00 96.88           O  
ATOM    464  CG  ARG A  29       7.615 -23.405 -11.334  1.00 96.88           C  
ATOM    465  HG2 ARG A  29       8.402 -22.806 -10.875  1.00 96.88           H  
ATOM    466  HG3 ARG A  29       8.046 -24.038 -12.109  1.00 96.88           H  
ATOM    467  CD  ARG A  29       6.933 -24.256 -10.279  1.00 96.88           C  
ATOM    468  HD2 ARG A  29       6.601 -23.606  -9.469  1.00 96.88           H  
ATOM    469  HD3 ARG A  29       6.063 -24.723 -10.739  1.00 96.88           H  
ATOM    470  NE  ARG A  29       7.813 -25.305  -9.739  1.00 96.88           N  
ATOM    471  HE  ARG A  29       8.774 -25.329 -10.050  1.00 96.88           H  
ATOM    472  NH1 ARG A  29       6.097 -26.322  -8.688  1.00 96.88           N  
ATOM    473 HH11 ARG A  29       5.749 -27.190  -8.307  1.00 96.88           H  
ATOM    474 HH12 ARG A  29       5.463 -25.585  -8.960  1.00 96.88           H  
ATOM    475  NH2 ARG A  29       8.042 -27.338  -8.668  1.00 96.88           N  
ATOM    476 HH21 ARG A  29       7.479 -28.111  -8.343  1.00 96.88           H  
ATOM    477 HH22 ARG A  29       8.953 -27.526  -9.061  1.00 96.88           H  
ATOM    478  CZ  ARG A  29       7.338 -26.312  -9.038  1.00 96.88           C  
ATOM    479  N   MET A  30       5.366 -19.854 -13.303  1.00 96.76           N  
ATOM    480  H   MET A  30       5.643 -19.489 -12.403  1.00 96.76           H  
ATOM    481  CA  MET A  30       4.392 -19.123 -14.110  1.00 96.76           C  
ATOM    482  HA  MET A  30       3.679 -19.830 -14.533  1.00 96.76           H  
ATOM    483  C   MET A  30       5.076 -18.433 -15.292  1.00 96.76           C  
ATOM    484  CB  MET A  30       3.633 -18.119 -13.237  1.00 96.76           C  
ATOM    485  HB2 MET A  30       3.091 -17.427 -13.881  1.00 96.76           H  
ATOM    486  HB3 MET A  30       4.340 -17.543 -12.640  1.00 96.76           H  
ATOM    487  O   MET A  30       4.548 -18.468 -16.397  1.00 96.76           O  
ATOM    488  CG  MET A  30       2.645 -18.832 -12.304  1.00 96.76           C  
ATOM    489  HG2 MET A  30       3.183 -19.595 -11.741  1.00 96.76           H  
ATOM    490  HG3 MET A  30       2.260 -18.110 -11.585  1.00 96.76           H  
ATOM    491  SD  MET A  30       1.248 -19.661 -13.111  1.00 96.76           S  
ATOM    492  CE  MET A  30       0.270 -18.225 -13.616  1.00 96.76           C  
ATOM    493  HE1 MET A  30      -0.282 -17.844 -12.757  1.00 96.76           H  
ATOM    494  HE2 MET A  30       0.926 -17.438 -13.986  1.00 96.76           H  
ATOM    495  HE3 MET A  30      -0.430 -18.511 -14.401  1.00 96.76           H  
ATOM    496  N   CYS A  31       6.260 -17.858 -15.093  1.00 97.44           N  
ATOM    497  H   CYS A  31       6.647 -17.839 -14.160  1.00 97.44           H  
ATOM    498  CA  CYS A  31       7.077 -17.322 -16.176  1.00 97.44           C  
ATOM    499  HA  CYS A  31       6.507 -16.568 -16.718  1.00 97.44           H  
ATOM    500  C   CYS A  31       7.445 -18.408 -17.197  1.00 97.44           C  
ATOM    501  CB  CYS A  31       8.312 -16.655 -15.564  1.00 97.44           C  
ATOM    502  HB2 CYS A  31       9.078 -16.516 -16.327  1.00 97.44           H  
ATOM    503  HB3 CYS A  31       8.726 -17.285 -14.777  1.00 97.44           H  
ATOM    504  O   CYS A  31       7.281 -18.171 -18.392  1.00 97.44           O  
ATOM    505  SG  CYS A  31       7.830 -15.050 -14.872  1.00 97.44           S  
ATOM    506  HG  CYS A  31       8.909 -14.866 -14.105  1.00 97.44           H  
ATOM    507  N   ASP A  32       7.839 -19.601 -16.745  1.00 96.54           N  
ATOM    508  H   ASP A  32       8.056 -19.700 -15.764  1.00 96.54           H  
ATOM    509  CA  ASP A  32       8.141 -20.737 -17.626  1.00 96.54           C  
ATOM    510  HA  ASP A  32       8.902 -20.433 -18.345  1.00 96.54           H  
ATOM    511  C   ASP A  32       6.899 -21.181 -18.417  1.00 96.54           C  
ATOM    512  CB  ASP A  32       8.703 -21.915 -16.813  1.00 96.54           C  
ATOM    513  HB2 ASP A  32       7.941 -22.256 -16.112  1.00 96.54           H  
ATOM    514  HB3 ASP A  32       8.914 -22.736 -17.497  1.00 96.54           H  
ATOM    515  O   ASP A  32       6.967 -21.347 -19.633  1.00 96.54           O  
ATOM    516  CG  ASP A  32       9.987 -21.595 -16.036  1.00 96.54           C  
ATOM    517  OD1 ASP A  32      10.724 -20.655 -16.424  1.00 96.54           O  
ATOM    518  OD2 ASP A  32      10.213 -22.281 -15.016  1.00 96.54           O  
ATOM    519  N   LEU A  33       5.734 -21.268 -17.757  1.00 96.07           N  
ATOM    520  H   LEU A  33       5.756 -21.151 -16.754  1.00 96.07           H  
ATOM    521  CA  LEU A  33       4.449 -21.576 -18.400  1.00 96.07           C  
ATOM    522  HA  LEU A  33       4.525 -22.567 -18.847  1.00 96.07           H  
ATOM    523  C   LEU A  33       4.106 -20.591 -19.530  1.00 96.07           C  
ATOM    524  CB  LEU A  33       3.344 -21.583 -17.321  1.00 96.07           C  
ATOM    525  HB2 LEU A  33       3.596 -22.332 -16.570  1.00 96.07           H  
ATOM    526  HB3 LEU A  33       3.336 -20.610 -16.830  1.00 96.07           H  
ATOM    527  O   LEU A  33       3.453 -20.972 -20.500  1.00 96.07           O  
ATOM    528  CG  LEU A  33       1.918 -21.856 -17.841  1.00 96.07           C  
ATOM    529  HG  LEU A  33       1.644 -21.116 -18.593  1.00 96.07           H  
ATOM    530  CD1 LEU A  33       1.779 -23.256 -18.443  1.00 96.07           C  
ATOM    531 HD11 LEU A  33       2.424 -23.340 -19.318  1.00 96.07           H  
ATOM    532 HD12 LEU A  33       0.750 -23.421 -18.761  1.00 96.07           H  
ATOM    533 HD13 LEU A  33       2.071 -24.009 -17.711  1.00 96.07           H  
ATOM    534  CD2 LEU A  33       0.907 -21.730 -16.697  1.00 96.07           C  
ATOM    535 HD21 LEU A  33      -0.103 -21.897 -17.073  1.00 96.07           H  
ATOM    536 HD22 LEU A  33       0.967 -20.727 -16.275  1.00 96.07           H  
ATOM    537 HD23 LEU A  33       1.134 -22.458 -15.919  1.00 96.07           H  
ATOM    538  N   PHE A  34       4.532 -19.332 -19.411  1.00 96.06           N  
ATOM    539  H   PHE A  34       5.058 -19.090 -18.584  1.00 96.06           H  
ATOM    540  CA  PHE A  34       4.302 -18.306 -20.424  1.00 96.06           C  
ATOM    541  HA  PHE A  34       3.481 -18.632 -21.063  1.00 96.06           H  
ATOM    542  C   PHE A  34       5.477 -18.092 -21.380  1.00 96.06           C  
ATOM    543  CB  PHE A  34       3.871 -16.994 -19.751  1.00 96.06           C  
ATOM    544  HB2 PHE A  34       3.832 -16.205 -20.502  1.00 96.06           H  
ATOM    545  HB3 PHE A  34       4.618 -16.715 -19.008  1.00 96.06           H  
ATOM    546  O   PHE A  34       5.341 -17.245 -22.263  1.00 96.06           O  
ATOM    547  CG  PHE A  34       2.507 -17.072 -19.104  1.00 96.06           C  
ATOM    548  CD1 PHE A  34       1.374 -17.347 -19.890  1.00 96.06           C  
ATOM    549  HD1 PHE A  34       1.470 -17.464 -20.959  1.00 96.06           H  
ATOM    550  CD2 PHE A  34       2.370 -16.903 -17.717  1.00 96.06           C  
ATOM    551  HD2 PHE A  34       3.227 -16.628 -17.120  1.00 96.06           H  
ATOM    552  CE1 PHE A  34       0.127 -17.535 -19.277  1.00 96.06           C  
ATOM    553  HE1 PHE A  34      -0.735 -17.779 -19.879  1.00 96.06           H  
ATOM    554  CE2 PHE A  34       1.131 -17.129 -17.101  1.00 96.06           C  
ATOM    555  HE2 PHE A  34       1.045 -17.044 -16.028  1.00 96.06           H  
ATOM    556  CZ  PHE A  34       0.020 -17.483 -17.880  1.00 96.06           C  
ATOM    557  HZ  PHE A  34      -0.921 -17.725 -17.407  1.00 96.06           H  
ATOM    558  N   GLY A  35       6.606 -18.790 -21.229  1.00 94.87           N  
ATOM    559  H   GLY A  35       6.646 -19.503 -20.515  1.00 94.87           H  
ATOM    560  CA  GLY A  35       7.812 -18.561 -22.031  1.00 94.87           C  
ATOM    561  HA2 GLY A  35       7.577 -18.669 -23.090  1.00 94.87           H  
ATOM    562  HA3 GLY A  35       8.555 -19.313 -21.764  1.00 94.87           H  
ATOM    563  C   GLY A  35       8.438 -17.179 -21.807  1.00 94.87           C  
ATOM    564  O   GLY A  35       8.832 -16.512 -22.758  1.00 94.87           O  
ATOM    565  N   VAL A  36       8.441 -16.681 -20.569  1.00 96.37           N  
ATOM    566  H   VAL A  36       8.118 -17.281 -19.824  1.00 96.37           H  
ATOM    567  CA  VAL A  36       9.131 -15.433 -20.203  1.00 96.37           C  
ATOM    568  HA  VAL A  36       9.013 -14.703 -21.004  1.00 96.37           H  
ATOM    569  C   VAL A  36      10.625 -15.727 -20.045  1.00 96.37           C  
ATOM    570  CB  VAL A  36       8.540 -14.829 -18.916  1.00 96.37           C  
ATOM    571  HB  VAL A  36       8.634 -15.563 -18.116  1.00 96.37           H  
ATOM    572  O   VAL A  36      10.997 -16.606 -19.267  1.00 96.37           O  
ATOM    573  CG1 VAL A  36       9.246 -13.542 -18.480  1.00 96.37           C  
ATOM    574 HG11 VAL A  36       8.795 -13.162 -17.563  1.00 96.37           H  
ATOM    575 HG12 VAL A  36       9.158 -12.789 -19.263  1.00 96.37           H  
ATOM    576 HG13 VAL A  36      10.298 -13.741 -18.280  1.00 96.37           H  
ATOM    577  CG2 VAL A  36       7.052 -14.491 -19.080  1.00 96.37           C  
ATOM    578 HG21 VAL A  36       6.493 -15.389 -19.342  1.00 96.37           H  
ATOM    579 HG22 VAL A  36       6.659 -14.103 -18.140  1.00 96.37           H  
ATOM    580 HG23 VAL A  36       6.926 -13.742 -19.861  1.00 96.37           H  
ATOM    581  N   SER A  37      11.472 -14.991 -20.768  1.00 94.72           N  
ATOM    582  H   SER A  37      11.107 -14.262 -21.364  1.00 94.72           H  
ATOM    583  CA  SER A  37      12.930 -15.162 -20.726  1.00 94.72           C  
ATOM    584  HA  SER A  37      13.152 -16.197 -20.986  1.00 94.72           H  
ATOM    585  C   SER A  37      13.510 -14.893 -19.328  1.00 94.72           C  
ATOM    586  CB  SER A  37      13.597 -14.258 -21.775  1.00 94.72           C  
ATOM    587  HB2 SER A  37      13.078 -14.346 -22.729  1.00 94.72           H  
ATOM    588  HB3 SER A  37      14.629 -14.579 -21.911  1.00 94.72           H  
ATOM    589  O   SER A  37      12.917 -14.170 -18.524  1.00 94.72           O  
ATOM    590  OG  SER A  37      13.599 -12.911 -21.347  1.00 94.72           O  
ATOM    591  HG  SER A  37      13.012 -12.384 -21.894  1.00 94.72           H  
ATOM    592  N   GLU A  38      14.693 -15.439 -19.027  1.00 93.13           N  
ATOM    593  H   GLU A  38      15.139 -16.042 -19.703  1.00 93.13           H  
ATOM    594  CA  GLU A  38      15.362 -15.242 -17.727  1.00 93.13           C  
ATOM    595  HA  GLU A  38      14.723 -15.646 -16.942  1.00 93.13           H  
ATOM    596  C   GLU A  38      15.591 -13.768 -17.363  1.00 93.13           C  
ATOM    597  CB  GLU A  38      16.724 -15.962 -17.722  1.00 93.13           C  
ATOM    598  HB2 GLU A  38      17.371 -15.504 -16.974  1.00 93.13           H  
ATOM    599  HB3 GLU A  38      17.209 -15.838 -18.690  1.00 93.13           H  
ATOM    600  O   GLU A  38      15.508 -13.397 -16.186  1.00 93.13           O  
ATOM    601  CG  GLU A  38      16.612 -17.455 -17.396  1.00 93.13           C  
ATOM    602  HG2 GLU A  38      16.054 -17.947 -18.192  1.00 93.13           H  
ATOM    603  HG3 GLU A  38      17.614 -17.885 -17.365  1.00 93.13           H  
ATOM    604  CD  GLU A  38      15.918 -17.679 -16.046  1.00 93.13           C  
ATOM    605  OE1 GLU A  38      15.003 -18.525 -16.002  1.00 93.13           O  
ATOM    606  OE2 GLU A  38      16.192 -16.919 -15.080  1.00 93.13           O  
ATOM    607  N   ASP A  39      15.849 -12.934 -18.370  1.00 91.27           N  
ATOM    608  H   ASP A  39      15.887 -13.312 -19.306  1.00 91.27           H  
ATOM    609  CA  ASP A  39      16.012 -11.490 -18.222  1.00 91.27           C  
ATOM    610  HA  ASP A  39      16.640 -11.296 -17.353  1.00 91.27           H  
ATOM    611  C   ASP A  39      14.680 -10.773 -17.972  1.00 91.27           C  
ATOM    612  CB  ASP A  39      16.687 -10.932 -19.487  1.00 91.27           C  
ATOM    613  HB2 ASP A  39      16.417 -11.531 -20.357  1.00 91.27           H  
ATOM    614  HB3 ASP A  39      16.326  -9.918 -19.663  1.00 91.27           H  
ATOM    615  O   ASP A  39      14.621  -9.840 -17.161  1.00 91.27           O  
ATOM    616  CG  ASP A  39      18.202 -10.847 -19.342  1.00 91.27           C  
ATOM    617  OD1 ASP A  39      18.618 -10.326 -18.277  1.00 91.27           O  
ATOM    618  OD2 ASP A  39      18.913 -11.142 -20.320  1.00 91.27           O  
ATOM    619  N   ASP A  40      13.607 -11.226 -18.623  1.00 94.98           N  
ATOM    620  H   ASP A  40      13.735 -11.979 -19.284  1.00 94.98           H  
ATOM    621  CA  ASP A  40      12.270 -10.635 -18.519  1.00 94.98           C  
ATOM    622  HA  ASP A  40      12.376  -9.551 -18.520  1.00 94.98           H  
ATOM    623  C   ASP A  40      11.551 -11.018 -17.222  1.00 94.98           C  
ATOM    624  CB  ASP A  40      11.417 -11.021 -19.733  1.00 94.98           C  
ATOM    625  HB2 ASP A  40      11.383 -12.108 -19.815  1.00 94.98           H  
ATOM    626  HB3 ASP A  40      10.401 -10.658 -19.581  1.00 94.98           H  
ATOM    627  O   ASP A  40      10.621 -10.320 -16.800  1.00 94.98           O  
ATOM    628  CG  ASP A  40      11.930 -10.430 -21.041  1.00 94.98           C  
ATOM    629  OD1 ASP A  40      12.621  -9.392 -20.994  1.00 94.98           O  
ATOM    630  OD2 ASP A  40      11.645 -11.030 -22.099  1.00 94.98           O  
ATOM    631  N   LYS A  41      12.007 -12.075 -16.531  1.00 96.62           N  
ATOM    632  H   LYS A  41      12.701 -12.651 -16.986  1.00 96.62           H  
ATOM    633  CA  LYS A  41      11.544 -12.425 -15.176  1.00 96.62           C  
ATOM    634  HA  LYS A  41      10.468 -12.597 -15.215  1.00 96.62           H  
ATOM    635  C   LYS A  41      11.767 -11.275 -14.186  1.00 96.62           C  
ATOM    636  CB  LYS A  41      12.237 -13.715 -14.681  1.00 96.62           C  
ATOM    637  HB2 LYS A  41      12.029 -13.832 -13.617  1.00 96.62           H  
ATOM    638  HB3 LYS A  41      13.315 -13.623 -14.809  1.00 96.62           H  
ATOM    639  O   LYS A  41      11.000 -11.140 -13.233  1.00 96.62           O  
ATOM    640  CG  LYS A  41      11.736 -14.984 -15.392  1.00 96.62           C  
ATOM    641  HG2 LYS A  41      10.665 -15.074 -15.206  1.00 96.62           H  
ATOM    642  HG3 LYS A  41      11.877 -14.880 -16.468  1.00 96.62           H  
ATOM    643  CD  LYS A  41      12.422 -16.285 -14.929  1.00 96.62           C  
ATOM    644  HD2 LYS A  41      13.498 -16.207 -15.079  1.00 96.62           H  
ATOM    645  HD3 LYS A  41      12.222 -16.447 -13.870  1.00 96.62           H  
ATOM    646  CE  LYS A  41      11.875 -17.469 -15.750  1.00 96.62           C  
ATOM    647  HE2 LYS A  41      12.089 -17.296 -16.805  1.00 96.62           H  
ATOM    648  HE3 LYS A  41      10.791 -17.507 -15.642  1.00 96.62           H  
ATOM    649  NZ  LYS A  41      12.429 -18.788 -15.357  1.00 96.62           N  
ATOM    650  HZ1 LYS A  41      11.950 -19.529 -15.850  1.00 96.62           H  
ATOM    651  HZ2 LYS A  41      12.340 -18.990 -14.372  1.00 96.62           H  
ATOM    652  HZ3 LYS A  41      13.405 -18.851 -15.609  1.00 96.62           H  
ATOM    653  N   LEU A  42      12.768 -10.420 -14.413  1.00 95.68           N  
ATOM    654  H   LEU A  42      13.333 -10.571 -15.236  1.00 95.68           H  
ATOM    655  CA  LEU A  42      13.074  -9.262 -13.562  1.00 95.68           C  
ATOM    656  HA  LEU A  42      12.755  -9.485 -12.544  1.00 95.68           H  
ATOM    657  C   LEU A  42      12.301  -7.987 -13.941  1.00 95.68           C  
ATOM    658  CB  LEU A  42      14.596  -9.034 -13.538  1.00 95.68           C  
ATOM    659  HB2 LEU A  42      14.806  -8.149 -12.937  1.00 95.68           H  
ATOM    660  HB3 LEU A  42      14.937  -8.833 -14.553  1.00 95.68           H  
ATOM    661  O   LEU A  42      12.469  -6.958 -13.282  1.00 95.68           O  
ATOM    662  CG  LEU A  42      15.411 -10.208 -12.961  1.00 95.68           C  
ATOM    663  HG  LEU A  42      15.297 -11.086 -13.597  1.00 95.68           H  
ATOM    664  CD1 LEU A  42      16.890  -9.828 -12.932  1.00 95.68           C  
ATOM    665 HD11 LEU A  42      17.041  -8.947 -12.307  1.00 95.68           H  
ATOM    666 HD12 LEU A  42      17.229  -9.607 -13.944  1.00 95.68           H  
ATOM    667 HD13 LEU A  42      17.486 -10.653 -12.541  1.00 95.68           H  
ATOM    668  CD2 LEU A  42      14.967 -10.573 -11.539  1.00 95.68           C  
ATOM    669 HD21 LEU A  42      15.677 -11.262 -11.081  1.00 95.68           H  
ATOM    670 HD22 LEU A  42      13.989 -11.055 -11.565  1.00 95.68           H  
ATOM    671 HD23 LEU A  42      14.906  -9.670 -10.932  1.00 95.68           H  
ATOM    672  N   ILE A  43      11.441  -8.037 -14.965  1.00 95.57           N  
ATOM    673  H   ILE A  43      11.327  -8.904 -15.469  1.00 95.57           H  
ATOM    674  CA  ILE A  43      10.578  -6.913 -15.339  1.00 95.57           C  
ATOM    675  HA  ILE A  43      11.148  -5.996 -15.190  1.00 95.57           H  
ATOM    676  C   ILE A  43       9.361  -6.864 -14.407  1.00 95.57           C  
ATOM    677  CB  ILE A  43      10.203  -6.947 -16.835  1.00 95.57           C  
ATOM    678  HB  ILE A  43       9.689  -7.883 -17.053  1.00 95.57           H  
ATOM    679  O   ILE A  43       8.599  -7.824 -14.277  1.00 95.57           O  
ATOM    680  CG1 ILE A  43      11.481  -6.855 -17.702  1.00 95.57           C  
ATOM    681 HG12 ILE A  43      11.962  -5.891 -17.540  1.00 95.57           H  
ATOM    682 HG13 ILE A  43      12.183  -7.632 -17.398  1.00 95.57           H  
ATOM    683  CG2 ILE A  43       9.256  -5.782 -17.166  1.00 95.57           C  
ATOM    684 HG21 ILE A  43       8.301  -5.900 -16.653  1.00 95.57           H  
ATOM    685 HG22 ILE A  43       9.704  -4.830 -16.880  1.00 95.57           H  
ATOM    686 HG23 ILE A  43       9.053  -5.766 -18.237  1.00 95.57           H  
ATOM    687  CD1 ILE A  43      11.238  -7.030 -19.204  1.00 95.57           C  
ATOM    688 HD11 ILE A  43      10.614  -7.904 -19.389  1.00 95.57           H  
ATOM    689 HD12 ILE A  43      12.198  -7.165 -19.703  1.00 95.57           H  
ATOM    690 HD13 ILE A  43      10.766  -6.138 -19.617  1.00 95.57           H  
ATOM    691  N   ILE A  44       9.163  -5.731 -13.737  1.00 95.81           N  
ATOM    692  H   ILE A  44       9.826  -4.983 -13.884  1.00 95.81           H  
ATOM    693  CA  ILE A  44       8.131  -5.558 -12.704  1.00 95.81           C  
ATOM    694  HA  ILE A  44       8.250  -6.343 -11.957  1.00 95.81           H  
ATOM    695  C   ILE A  44       6.715  -5.729 -13.268  1.00 95.81           C  
ATOM    696  CB  ILE A  44       8.343  -4.202 -11.999  1.00 95.81           C  
ATOM    697  HB  ILE A  44       8.446  -3.426 -12.758  1.00 95.81           H  
ATOM    698  O   ILE A  44       5.871  -6.367 -12.633  1.00 95.81           O  
ATOM    699  CG1 ILE A  44       9.649  -4.277 -11.173  1.00 95.81           C  
ATOM    700 HG12 ILE A  44       9.527  -4.996 -10.363  1.00 95.81           H  
ATOM    701 HG13 ILE A  44      10.469  -4.624 -11.801  1.00 95.81           H  
ATOM    702  CG2 ILE A  44       7.142  -3.840 -11.103  1.00 95.81           C  
ATOM    703 HG21 ILE A  44       7.314  -2.895 -10.587  1.00 95.81           H  
ATOM    704 HG22 ILE A  44       6.251  -3.708 -11.717  1.00 95.81           H  
ATOM    705 HG23 ILE A  44       6.971  -4.633 -10.375  1.00 95.81           H  
ATOM    706  CD1 ILE A  44      10.072  -2.934 -10.581  1.00 95.81           C  
ATOM    707 HD11 ILE A  44      10.133  -2.178 -11.364  1.00 95.81           H  
ATOM    708 HD12 ILE A  44      11.047  -3.037 -10.104  1.00 95.81           H  
ATOM    709 HD13 ILE A  44       9.345  -2.639  -9.824  1.00 95.81           H  
ATOM    710  N   GLU A  45       6.448  -5.212 -14.466  1.00 95.68           N  
ATOM    711  H   GLU A  45       7.156  -4.653 -14.920  1.00 95.68           H  
ATOM    712  CA  GLU A  45       5.139  -5.304 -15.118  1.00 95.68           C  
ATOM    713  HA  GLU A  45       4.384  -4.892 -14.448  1.00 95.68           H  
ATOM    714  C   GLU A  45       4.717  -6.757 -15.407  1.00 95.68           C  
ATOM    715  CB  GLU A  45       5.130  -4.461 -16.405  1.00 95.68           C  
ATOM    716  HB2 GLU A  45       5.918  -4.792 -17.082  1.00 95.68           H  
ATOM    717  HB3 GLU A  45       4.175  -4.637 -16.901  1.00 95.68           H  
ATOM    718  O   GLU A  45       3.526  -7.076 -15.311  1.00 95.68           O  
ATOM    719  CG  GLU A  45       5.240  -2.945 -16.149  1.00 95.68           C  
ATOM    720  HG2 GLU A  45       4.684  -2.435 -16.936  1.00 95.68           H  
ATOM    721  HG3 GLU A  45       4.760  -2.702 -15.201  1.00 95.68           H  
ATOM    722  CD  GLU A  45       6.666  -2.380 -16.128  1.00 95.68           C  
ATOM    723  OE1 GLU A  45       6.815  -1.169 -16.413  1.00 95.68           O  
ATOM    724  OE2 GLU A  45       7.628  -3.116 -15.824  1.00 95.68           O  
ATOM    725  N   ASN A  46       5.672  -7.661 -15.666  1.00 96.58           N  
ATOM    726  H   ASN A  46       6.634  -7.354 -15.682  1.00 96.58           H  
ATOM    727  CA  ASN A  46       5.403  -9.097 -15.815  1.00 96.58           C  
ATOM    728  HA  ASN A  46       4.597  -9.231 -16.536  1.00 96.58           H  
ATOM    729  C   ASN A  46       4.893  -9.706 -14.505  1.00 96.58           C  
ATOM    730  CB  ASN A  46       6.666  -9.824 -16.335  1.00 96.58           C  
ATOM    731  HB2 ASN A  46       6.557 -10.897 -16.176  1.00 96.58           H  
ATOM    732  HB3 ASN A  46       7.555  -9.501 -15.795  1.00 96.58           H  
ATOM    733  O   ASN A  46       3.857 -10.374 -14.496  1.00 96.58           O  
ATOM    734  CG  ASN A  46       6.874  -9.620 -17.820  1.00 96.58           C  
ATOM    735  ND2 ASN A  46       8.049  -9.859 -18.352  1.00 96.58           N  
ATOM    736 HD21 ASN A  46       8.141  -9.774 -19.354  1.00 96.58           H  
ATOM    737 HD22 ASN A  46       8.841 -10.122 -17.783  1.00 96.58           H  
ATOM    738  OD1 ASN A  46       5.947  -9.257 -18.518  1.00 96.58           O  
ATOM    739  N   SER A  47       5.551  -9.399 -13.383  1.00 95.98           N  
ATOM    740  H   SER A  47       6.397  -8.854 -13.469  1.00 95.98           H  
ATOM    741  CA  SER A  47       5.118  -9.837 -12.048  1.00 95.98           C  
ATOM    742  HA  SER A  47       5.071 -10.926 -12.022  1.00 95.98           H  
ATOM    743  C   SER A  47       3.736  -9.321 -11.695  1.00 95.98           C  
ATOM    744  CB  SER A  47       6.116  -9.380 -10.993  1.00 95.98           C  
ATOM    745  HB2 SER A  47       7.108  -9.579 -11.398  1.00 95.98           H  
ATOM    746  HB3 SER A  47       6.023  -8.309 -10.809  1.00 95.98           H  
ATOM    747  O   SER A  47       2.869 -10.098 -11.304  1.00 95.98           O  
ATOM    748  OG  SER A  47       5.979 -10.100  -9.782  1.00 95.98           O  
ATOM    749  HG  SER A  47       5.168  -9.890  -9.314  1.00 95.98           H  
ATOM    750  N   ILE A  48       3.480  -8.027 -11.902  1.00 95.67           N  
ATOM    751  H   ILE A  48       4.230  -7.446 -12.250  1.00 95.67           H  
ATOM    752  CA  ILE A  48       2.173  -7.422 -11.618  1.00 95.67           C  
ATOM    753  HA  ILE A  48       1.947  -7.574 -10.562  1.00 95.67           H  
ATOM    754  C   ILE A  48       1.065  -8.119 -12.419  1.00 95.67           C  
ATOM    755  CB  ILE A  48       2.230  -5.903 -11.899  1.00 95.67           C  
ATOM    756  HB  ILE A  48       2.646  -5.745 -12.894  1.00 95.67           H  
ATOM    757  O   ILE A  48      -0.014  -8.400 -11.880  1.00 95.67           O  
ATOM    758  CG1 ILE A  48       3.156  -5.239 -10.854  1.00 95.67           C  
ATOM    759 HG12 ILE A  48       4.117  -5.752 -10.831  1.00 95.67           H  
ATOM    760 HG13 ILE A  48       2.708  -5.352  -9.866  1.00 95.67           H  
ATOM    761  CG2 ILE A  48       0.826  -5.264 -11.856  1.00 95.67           C  
ATOM    762 HG21 ILE A  48       0.894  -4.198 -12.074  1.00 95.67           H  
ATOM    763 HG22 ILE A  48       0.191  -5.693 -12.631  1.00 95.67           H  
ATOM    764 HG23 ILE A  48       0.374  -5.413 -10.876  1.00 95.67           H  
ATOM    765  CD1 ILE A  48       3.445  -3.758 -11.118  1.00 95.67           C  
ATOM    766 HD11 ILE A  48       2.539  -3.158 -11.028  1.00 95.67           H  
ATOM    767 HD12 ILE A  48       4.168  -3.397 -10.388  1.00 95.67           H  
ATOM    768 HD13 ILE A  48       3.865  -3.649 -12.118  1.00 95.67           H  
ATOM    769  N   SER A  49       1.338  -8.432 -13.687  1.00 95.56           N  
ATOM    770  H   SER A  49       2.232  -8.155 -14.065  1.00 95.56           H  
ATOM    771  CA  SER A  49       0.389  -9.080 -14.593  1.00 95.56           C  
ATOM    772  HA  SER A  49      -0.565  -8.556 -14.527  1.00 95.56           H  
ATOM    773  C   SER A  49       0.131 -10.544 -14.222  1.00 95.56           C  
ATOM    774  CB  SER A  49       0.885  -8.938 -16.033  1.00 95.56           C  
ATOM    775  HB2 SER A  49       0.166  -9.399 -16.710  1.00 95.56           H  
ATOM    776  HB3 SER A  49       1.858  -9.413 -16.156  1.00 95.56           H  
ATOM    777  O   SER A  49      -1.030 -10.962 -14.147  1.00 95.56           O  
ATOM    778  OG  SER A  49       0.976  -7.560 -16.329  1.00 95.56           O  
ATOM    779  HG  SER A  49       1.887  -7.295 -16.181  1.00 95.56           H  
ATOM    780  N   ILE A  50       1.178 -11.309 -13.900  1.00 95.51           N  
ATOM    781  H   ILE A  50       2.103 -10.911 -13.983  1.00 95.51           H  
ATOM    782  CA  ILE A  50       1.074 -12.706 -13.450  1.00 95.51           C  
ATOM    783  HA  ILE A  50       0.441 -13.250 -14.150  1.00 95.51           H  
ATOM    784  C   ILE A  50       0.382 -12.792 -12.082  1.00 95.51           C  
ATOM    785  CB  ILE A  50       2.473 -13.372 -13.464  1.00 95.51           C  
ATOM    786  HB  ILE A  50       3.190 -12.699 -12.995  1.00 95.51           H  
ATOM    787  O   ILE A  50      -0.575 -13.550 -11.918  1.00 95.51           O  
ATOM    788  CG1 ILE A  50       2.892 -13.613 -14.934  1.00 95.51           C  
ATOM    789 HG12 ILE A  50       2.229 -14.357 -15.378  1.00 95.51           H  
ATOM    790 HG13 ILE A  50       2.770 -12.686 -15.495  1.00 95.51           H  
ATOM    791  CG2 ILE A  50       2.476 -14.697 -12.677  1.00 95.51           C  
ATOM    792 HG21 ILE A  50       1.736 -15.383 -13.089  1.00 95.51           H  
ATOM    793 HG22 ILE A  50       3.462 -15.159 -12.726  1.00 95.51           H  
ATOM    794 HG23 ILE A  50       2.267 -14.519 -11.622  1.00 95.51           H  
ATOM    795  CD1 ILE A  50       4.341 -14.072 -15.140  1.00 95.51           C  
ATOM    796 HD11 ILE A  50       4.530 -15.025 -14.648  1.00 95.51           H  
ATOM    797 HD12 ILE A  50       5.027 -13.313 -14.764  1.00 95.51           H  
ATOM    798 HD13 ILE A  50       4.526 -14.198 -16.207  1.00 95.51           H  
ATOM    799  N   GLU A  51       0.773 -11.967 -11.110  1.00 94.32           N  
ATOM    800  H   GLU A  51       1.574 -11.373 -11.275  1.00 94.32           H  
ATOM    801  CA  GLU A  51       0.133 -11.918  -9.790  1.00 94.32           C  
ATOM    802  HA  GLU A  51       0.212 -12.894  -9.312  1.00 94.32           H  
ATOM    803  C   GLU A  51      -1.357 -11.560  -9.902  1.00 94.32           C  
ATOM    804  CB  GLU A  51       0.823 -10.875  -8.903  1.00 94.32           C  
ATOM    805  HB2 GLU A  51       0.189 -10.701  -8.034  1.00 94.32           H  
ATOM    806  HB3 GLU A  51       0.900  -9.934  -9.449  1.00 94.32           H  
ATOM    807  O   GLU A  51      -2.201 -12.138  -9.208  1.00 94.32           O  
ATOM    808  CG  GLU A  51       2.209 -11.299  -8.398  1.00 94.32           C  
ATOM    809  HG2 GLU A  51       2.084 -12.130  -7.703  1.00 94.32           H  
ATOM    810  HG3 GLU A  51       2.825 -11.644  -9.228  1.00 94.32           H  
ATOM    811  CD  GLU A  51       2.887 -10.127  -7.678  1.00 94.32           C  
ATOM    812  OE1 GLU A  51       4.047  -9.802  -8.020  1.00 94.32           O  
ATOM    813  OE2 GLU A  51       2.220  -9.523  -6.803  1.00 94.32           O  
ATOM    814  N   ARG A  52      -1.716 -10.632 -10.804  1.00 92.40           N  
ATOM    815  H   ARG A  52      -0.981 -10.194 -11.341  1.00 92.40           H  
ATOM    816  CA  ARG A  52      -3.118 -10.308 -11.108  1.00 92.40           C  
ATOM    817  HA  ARG A  52      -3.622 -10.066 -10.172  1.00 92.40           H  
ATOM    818  C   ARG A  52      -3.857 -11.515 -11.678  1.00 92.40           C  
ATOM    819  CB  ARG A  52      -3.187  -9.096 -12.053  1.00 92.40           C  
ATOM    820  HB2 ARG A  52      -2.672  -8.256 -11.588  1.00 92.40           H  
ATOM    821  HB3 ARG A  52      -2.673  -9.335 -12.984  1.00 92.40           H  
ATOM    822  O   ARG A  52      -4.969 -11.784 -11.220  1.00 92.40           O  
ATOM    823  CG  ARG A  52      -4.631  -8.673 -12.377  1.00 92.40           C  
ATOM    824  HG2 ARG A  52      -5.160  -9.499 -12.852  1.00 92.40           H  
ATOM    825  HG3 ARG A  52      -5.144  -8.405 -11.453  1.00 92.40           H  
ATOM    826  CD  ARG A  52      -4.642  -7.477 -13.336  1.00 92.40           C  
ATOM    827  HD2 ARG A  52      -4.127  -7.763 -14.253  1.00 92.40           H  
ATOM    828  HD3 ARG A  52      -4.096  -6.651 -12.882  1.00 92.40           H  
ATOM    829  NE  ARG A  52      -6.018  -7.044 -13.664  1.00 92.40           N  
ATOM    830  HE  ARG A  52      -6.777  -7.630 -13.347  1.00 92.40           H  
ATOM    831  NH1 ARG A  52      -5.443  -5.288 -15.039  1.00 92.40           N  
ATOM    832 HH11 ARG A  52      -4.465  -5.530 -14.973  1.00 92.40           H  
ATOM    833 HH12 ARG A  52      -5.709  -4.612 -15.742  1.00 92.40           H  
ATOM    834  NH2 ARG A  52      -7.592  -5.751 -14.704  1.00 92.40           N  
ATOM    835 HH21 ARG A  52      -8.339  -6.362 -14.407  1.00 92.40           H  
ATOM    836 HH22 ARG A  52      -7.807  -5.004 -15.350  1.00 92.40           H  
ATOM    837  CZ  ARG A  52      -6.342  -6.035 -14.463  1.00 92.40           C  
ATOM    838  N   MET A  53      -3.265 -12.244 -12.623  1.00 92.05           N  
ATOM    839  H   MET A  53      -2.353 -11.964 -12.956  1.00 92.05           H  
ATOM    840  CA  MET A  53      -3.867 -13.461 -13.173  1.00 92.05           C  
ATOM    841  HA  MET A  53      -4.828 -13.204 -13.619  1.00 92.05           H  
ATOM    842  C   MET A  53      -4.122 -14.497 -12.076  1.00 92.05           C  
ATOM    843  CB  MET A  53      -2.979 -14.059 -14.269  1.00 92.05           C  
ATOM    844  HB2 MET A  53      -2.821 -13.324 -15.059  1.00 92.05           H  
ATOM    845  HB3 MET A  53      -2.011 -14.342 -13.854  1.00 92.05           H  
ATOM    846  O   MET A  53      -5.236 -15.008 -11.975  1.00 92.05           O  
ATOM    847  CG  MET A  53      -3.644 -15.309 -14.857  1.00 92.05           C  
ATOM    848  HG2 MET A  53      -4.516 -15.008 -15.437  1.00 92.05           H  
ATOM    849  HG3 MET A  53      -3.981 -15.966 -14.056  1.00 92.05           H  
ATOM    850  SD  MET A  53      -2.561 -16.314 -15.877  1.00 92.05           S  
ATOM    851  CE  MET A  53      -2.581 -15.312 -17.372  1.00 92.05           C  
ATOM    852  HE1 MET A  53      -2.167 -14.333 -17.128  1.00 92.05           H  
ATOM    853  HE2 MET A  53      -3.609 -15.196 -17.716  1.00 92.05           H  
ATOM    854  HE3 MET A  53      -1.988 -15.777 -18.159  1.00 92.05           H  
ATOM    855  N   ILE A  54      -3.138 -14.766 -11.216  1.00 91.20           N  
ATOM    856  H   ILE A  54      -2.234 -14.346 -11.379  1.00 91.20           H  
ATOM    857  CA  ILE A  54      -3.275 -15.734 -10.119  1.00 91.20           C  
ATOM    858  HA  ILE A  54      -3.544 -16.705 -10.537  1.00 91.20           H  
ATOM    859  C   ILE A  54      -4.402 -15.311  -9.175  1.00 91.20           C  
ATOM    860  CB  ILE A  54      -1.937 -15.886  -9.370  1.00 91.20           C  
ATOM    861  HB  ILE A  54      -1.600 -14.895  -9.066  1.00 91.20           H  
ATOM    862  O   ILE A  54      -5.241 -16.131  -8.794  1.00 91.20           O  
ATOM    863  CG1 ILE A  54      -0.883 -16.511 -10.308  1.00 91.20           C  
ATOM    864 HG12 ILE A  54      -0.887 -16.007 -11.274  1.00 91.20           H  
ATOM    865 HG13 ILE A  54      -1.113 -17.562 -10.482  1.00 91.20           H  
ATOM    866  CG2 ILE A  54      -2.094 -16.757  -8.108  1.00 91.20           C  
ATOM    867 HG21 ILE A  54      -2.816 -16.334  -7.410  1.00 91.20           H  
ATOM    868 HG22 ILE A  54      -2.427 -17.757  -8.388  1.00 91.20           H  
ATOM    869 HG23 ILE A  54      -1.143 -16.838  -7.583  1.00 91.20           H  
ATOM    870  CD1 ILE A  54       0.528 -16.390  -9.742  1.00 91.20           C  
ATOM    871 HD11 ILE A  54       1.252 -16.630 -10.522  1.00 91.20           H  
ATOM    872 HD12 ILE A  54       0.709 -15.367  -9.413  1.00 91.20           H  
ATOM    873 HD13 ILE A  54       0.662 -17.083  -8.911  1.00 91.20           H  
ATOM    874  N   ARG A  55      -4.506 -14.015  -8.839  1.00 89.29           N  
ATOM    875  H   ARG A  55      -3.787 -13.383  -9.159  1.00 89.29           H  
ATOM    876  CA  ARG A  55      -5.652 -13.506  -8.068  1.00 89.29           C  
ATOM    877  HA  ARG A  55      -5.696 -14.052  -7.125  1.00 89.29           H  
ATOM    878  C   ARG A  55      -6.972 -13.805  -8.783  1.00 89.29           C  
ATOM    879  CB  ARG A  55      -5.506 -12.002  -7.765  1.00 89.29           C  
ATOM    880  HB2 ARG A  55      -5.243 -11.462  -8.675  1.00 89.29           H  
ATOM    881  HB3 ARG A  55      -6.465 -11.616  -7.419  1.00 89.29           H  
ATOM    882  O   ARG A  55      -7.913 -14.238  -8.122  1.00 89.29           O  
ATOM    883  CG  ARG A  55      -4.456 -11.716  -6.681  1.00 89.29           C  
ATOM    884  HG2 ARG A  55      -3.461 -11.842  -7.106  1.00 89.29           H  
ATOM    885  HG3 ARG A  55      -4.583 -12.433  -5.869  1.00 89.29           H  
ATOM    886  CD  ARG A  55      -4.553 -10.310  -6.072  1.00 89.29           C  
ATOM    887  HD2 ARG A  55      -5.508 -10.213  -5.554  1.00 89.29           H  
ATOM    888  HD3 ARG A  55      -3.765 -10.191  -5.328  1.00 89.29           H  
ATOM    889  NE  ARG A  55      -4.470  -9.235  -7.072  1.00 89.29           N  
ATOM    890  HE  ARG A  55      -5.331  -8.739  -7.254  1.00 89.29           H  
ATOM    891  NH1 ARG A  55      -2.171  -9.185  -7.276  1.00 89.29           N  
ATOM    892 HH11 ARG A  55      -2.064  -9.886  -6.557  1.00 89.29           H  
ATOM    893 HH12 ARG A  55      -1.329  -8.822  -7.698  1.00 89.29           H  
ATOM    894  NH2 ARG A  55      -3.428  -7.893  -8.581  1.00 89.29           N  
ATOM    895 HH21 ARG A  55      -2.568  -7.608  -9.028  1.00 89.29           H  
ATOM    896 HH22 ARG A  55      -4.327  -7.565  -8.902  1.00 89.29           H  
ATOM    897  CZ  ARG A  55      -3.359  -8.780  -7.630  1.00 89.29           C  
ATOM    898  N   VAL A  56      -7.068 -13.596 -10.093  1.00 86.70           N  
ATOM    899  H   VAL A  56      -6.252 -13.262 -10.586  1.00 86.70           H  
ATOM    900  CA  VAL A  56      -8.298 -13.870 -10.855  1.00 86.70           C  
ATOM    901  HA  VAL A  56      -9.133 -13.377 -10.357  1.00 86.70           H  
ATOM    902  C   VAL A  56      -8.632 -15.363 -10.868  1.00 86.70           C  
ATOM    903  CB  VAL A  56      -8.200 -13.289 -12.280  1.00 86.70           C  
ATOM    904  HB  VAL A  56      -7.266 -13.604 -12.746  1.00 86.70           H  
ATOM    905  O   VAL A  56      -9.763 -15.722 -10.545  1.00 86.70           O  
ATOM    906  CG1 VAL A  56      -9.359 -13.740 -13.175  1.00 86.70           C  
ATOM    907 HG11 VAL A  56      -9.325 -13.204 -14.123  1.00 86.70           H  
ATOM    908 HG12 VAL A  56      -9.272 -14.804 -13.392  1.00 86.70           H  
ATOM    909 HG13 VAL A  56     -10.308 -13.538 -12.678  1.00 86.70           H  
ATOM    910  CG2 VAL A  56      -8.232 -11.755 -12.228  1.00 86.70           C  
ATOM    911 HG21 VAL A  56      -9.190 -11.414 -11.837  1.00 86.70           H  
ATOM    912 HG22 VAL A  56      -7.431 -11.378 -11.593  1.00 86.70           H  
ATOM    913 HG23 VAL A  56      -8.090 -11.356 -13.233  1.00 86.70           H  
ATOM    914  N   VAL A  57      -7.668 -16.234 -11.181  1.00 86.71           N  
ATOM    915  H   VAL A  57      -6.763 -15.865 -11.433  1.00 86.71           H  
ATOM    916  CA  VAL A  57      -7.832 -17.704 -11.205  1.00 86.71           C  
ATOM    917  HA  VAL A  57      -8.549 -17.983 -11.978  1.00 86.71           H  
ATOM    918  C   VAL A  57      -8.380 -18.222  -9.879  1.00 86.71           C  
ATOM    919  CB  VAL A  57      -6.480 -18.380 -11.526  1.00 86.71           C  
ATOM    920  HB  VAL A  57      -5.694 -17.904 -10.940  1.00 86.71           H  
ATOM    921  O   VAL A  57      -9.303 -19.031  -9.852  1.00 86.71           O  
ATOM    922  CG1 VAL A  57      -6.457 -19.881 -11.213  1.00 86.71           C  
ATOM    923 HG11 VAL A  57      -7.350 -20.374 -11.599  1.00 86.71           H  
ATOM    924 HG12 VAL A  57      -5.576 -20.349 -11.652  1.00 86.71           H  
ATOM    925 HG13 VAL A  57      -6.411 -20.044 -10.137  1.00 86.71           H  
ATOM    926  CG2 VAL A  57      -6.160 -18.196 -13.009  1.00 86.71           C  
ATOM    927 HG21 VAL A  57      -5.169 -18.595 -13.225  1.00 86.71           H  
ATOM    928 HG22 VAL A  57      -6.164 -17.139 -13.273  1.00 86.71           H  
ATOM    929 HG23 VAL A  57      -6.886 -18.745 -13.608  1.00 86.71           H  
ATOM    930  N   THR A  58      -7.863 -17.684  -8.780  1.00 83.53           N  
ATOM    931  H   THR A  58      -7.095 -17.038  -8.900  1.00 83.53           H  
ATOM    932  CA  THR A  58      -8.191 -18.113  -7.417  1.00 83.53           C  
ATOM    933  HA  THR A  58      -8.383 -19.186  -7.429  1.00 83.53           H  
ATOM    934  C   THR A  58      -9.452 -17.450  -6.850  1.00 83.53           C  
ATOM    935  CB  THR A  58      -6.985 -17.871  -6.505  1.00 83.53           C  
ATOM    936  HB  THR A  58      -7.249 -18.172  -5.492  1.00 83.53           H  
ATOM    937  O   THR A  58      -9.838 -17.694  -5.704  1.00 83.53           O  
ATOM    938  CG2 THR A  58      -5.755 -18.662  -6.976  1.00 83.53           C  
ATOM    939 HG21 THR A  58      -5.542 -18.507  -8.034  1.00 83.53           H  
ATOM    940 HG22 THR A  58      -5.929 -19.728  -6.831  1.00 83.53           H  
ATOM    941 HG23 THR A  58      -4.876 -18.362  -6.406  1.00 83.53           H  
ATOM    942  OG1 THR A  58      -6.640 -16.502  -6.491  1.00 83.53           O  
ATOM    943  HG1 THR A  58      -6.058 -16.391  -7.247  1.00 83.53           H  
ATOM    944  N   ASP A  59     -10.119 -16.565  -7.604  1.00 83.61           N  
ATOM    945  H   ASP A  59      -9.807 -16.408  -8.551  1.00 83.61           H  
ATOM    946  CA  ASP A  59     -11.391 -15.966  -7.188  1.00 83.61           C  
ATOM    947  HA  ASP A  59     -11.422 -15.925  -6.099  1.00 83.61           H  
ATOM    948  C   ASP A  59     -12.564 -16.843  -7.610  1.00 83.61           C  
ATOM    949  CB  ASP A  59     -11.539 -14.512  -7.665  1.00 83.61           C  
ATOM    950  HB2 ASP A  59     -10.624 -13.958  -7.450  1.00 83.61           H  
ATOM    951  HB3 ASP A  59     -11.654 -14.484  -8.748  1.00 83.61           H  
ATOM    952  O   ASP A  59     -13.202 -16.606  -8.633  1.00 83.61           O  
ATOM    953  CG  ASP A  59     -12.716 -13.805  -6.962  1.00 83.61           C  
ATOM    954  OD1 ASP A  59     -13.691 -14.480  -6.541  1.00 83.61           O  
ATOM    955  OD2 ASP A  59     -12.618 -12.575  -6.760  1.00 83.61           O  
ATOM    956  N   LYS A  60     -12.897 -17.833  -6.777  1.00 79.93           N  
ATOM    957  H   LYS A  60     -12.248 -18.049  -6.033  1.00 79.93           H  
ATOM    958  CA  LYS A  60     -14.018 -18.746  -7.034  1.00 79.93           C  
ATOM    959  HA  LYS A  60     -13.774 -19.343  -7.913  1.00 79.93           H  
ATOM    960  C   LYS A  60     -15.321 -18.014  -7.373  1.00 79.93           C  
ATOM    961  CB  LYS A  60     -14.185 -19.698  -5.840  1.00 79.93           C  
ATOM    962  HB2 LYS A  60     -14.468 -19.136  -4.950  1.00 79.93           H  
ATOM    963  HB3 LYS A  60     -13.230 -20.189  -5.656  1.00 79.93           H  
ATOM    964  O   LYS A  60     -16.009 -18.408  -8.300  1.00 79.93           O  
ATOM    965  CG  LYS A  60     -15.244 -20.772  -6.129  1.00 79.93           C  
ATOM    966  HG2 LYS A  60     -16.229 -20.307  -6.156  1.00 79.93           H  
ATOM    967  HG3 LYS A  60     -15.040 -21.221  -7.101  1.00 79.93           H  
ATOM    968  CD  LYS A  60     -15.245 -21.874  -5.065  1.00 79.93           C  
ATOM    969  HD2 LYS A  60     -15.499 -21.453  -4.092  1.00 79.93           H  
ATOM    970  HD3 LYS A  60     -14.252 -22.321  -5.021  1.00 79.93           H  
ATOM    971  CE  LYS A  60     -16.269 -22.942  -5.463  1.00 79.93           C  
ATOM    972  HE2 LYS A  60     -16.100 -23.200  -6.509  1.00 79.93           H  
ATOM    973  HE3 LYS A  60     -17.271 -22.517  -5.408  1.00 79.93           H  
ATOM    974  NZ  LYS A  60     -16.150 -24.164  -4.624  1.00 79.93           N  
ATOM    975  HZ1 LYS A  60     -15.227 -24.561  -4.721  1.00 79.93           H  
ATOM    976  HZ2 LYS A  60     -16.317 -23.973  -3.647  1.00 79.93           H  
ATOM    977  HZ3 LYS A  60     -16.800 -24.868  -4.944  1.00 79.93           H  
ATOM    978  N   LYS A  61     -15.640 -16.897  -6.703  1.00 78.37           N  
ATOM    979  H   LYS A  61     -14.915 -16.470  -6.145  1.00 78.37           H  
ATOM    980  CA  LYS A  61     -16.876 -16.146  -6.997  1.00 78.37           C  
ATOM    981  HA  LYS A  61     -17.719 -16.837  -7.000  1.00 78.37           H  
ATOM    982  C   LYS A  61     -16.842 -15.517  -8.383  1.00 78.37           C  
ATOM    983  CB  LYS A  61     -17.104 -15.033  -5.974  1.00 78.37           C  
ATOM    984  HB2 LYS A  61     -16.205 -14.420  -5.896  1.00 78.37           H  
ATOM    985  HB3 LYS A  61     -17.914 -14.399  -6.335  1.00 78.37           H  
ATOM    986  O   LYS A  61     -17.865 -15.491  -9.064  1.00 78.37           O  
ATOM    987  CG  LYS A  61     -17.488 -15.567  -4.596  1.00 78.37           C  
ATOM    988  HG2 LYS A  61     -18.391 -16.173  -4.677  1.00 78.37           H  
ATOM    989  HG3 LYS A  61     -16.678 -16.176  -4.195  1.00 78.37           H  
ATOM    990  CD  LYS A  61     -17.744 -14.375  -3.672  1.00 78.37           C  
ATOM    991  HD2 LYS A  61     -16.831 -13.783  -3.608  1.00 78.37           H  
ATOM    992  HD3 LYS A  61     -18.543 -13.761  -4.086  1.00 78.37           H  
ATOM    993  CE  LYS A  61     -18.137 -14.874  -2.284  1.00 78.37           C  
ATOM    994  HE2 LYS A  61     -17.364 -15.559  -1.937  1.00 78.37           H  
ATOM    995  HE3 LYS A  61     -19.068 -15.436  -2.364  1.00 78.37           H  
ATOM    996  NZ  LYS A  61     -18.277 -13.739  -1.341  1.00 78.37           N  
ATOM    997  HZ1 LYS A  61     -17.399 -13.242  -1.289  1.00 78.37           H  
ATOM    998  HZ2 LYS A  61     -18.506 -14.073  -0.416  1.00 78.37           H  
ATOM    999  HZ3 LYS A  61     -18.987 -13.097  -1.663  1.00 78.37           H  
ATOM   1000  N   TYR A  62     -15.696 -14.965  -8.772  1.00 81.57           N  
ATOM   1001  H   TYR A  62     -14.899 -15.016  -8.154  1.00 81.57           H  
ATOM   1002  CA  TYR A  62     -15.508 -14.425 -10.112  1.00 81.57           C  
ATOM   1003  HA  TYR A  62     -16.310 -13.719 -10.332  1.00 81.57           H  
ATOM   1004  C   TYR A  62     -15.573 -15.536 -11.167  1.00 81.57           C  
ATOM   1005  CB  TYR A  62     -14.179 -13.675 -10.169  1.00 81.57           C  
ATOM   1006  HB2 TYR A  62     -13.382 -14.382  -9.936  1.00 81.57           H  
ATOM   1007  HB3 TYR A  62     -14.169 -12.885  -9.418  1.00 81.57           H  
ATOM   1008  O   TYR A  62     -16.265 -15.371 -12.167  1.00 81.57           O  
ATOM   1009  CG  TYR A  62     -13.880 -13.079 -11.524  1.00 81.57           C  
ATOM   1010  CD1 TYR A  62     -13.118 -13.817 -12.448  1.00 81.57           C  
ATOM   1011  HD1 TYR A  62     -12.738 -14.793 -12.184  1.00 81.57           H  
ATOM   1012  CD2 TYR A  62     -14.378 -11.808 -11.869  1.00 81.57           C  
ATOM   1013  HD2 TYR A  62     -14.948 -11.242 -11.147  1.00 81.57           H  
ATOM   1014  CE1 TYR A  62     -12.857 -13.287 -13.722  1.00 81.57           C  
ATOM   1015  HE1 TYR A  62     -12.272 -13.844 -14.439  1.00 81.57           H  
ATOM   1016  CE2 TYR A  62     -14.111 -11.271 -13.144  1.00 81.57           C  
ATOM   1017  HE2 TYR A  62     -14.474 -10.290 -13.413  1.00 81.57           H  
ATOM   1018  OH  TYR A  62     -13.073 -11.520 -15.306  1.00 81.57           O  
ATOM   1019  HH  TYR A  62     -13.387 -10.625 -15.451  1.00 81.57           H  
ATOM   1020  CZ  TYR A  62     -13.347 -12.015 -14.072  1.00 81.57           C  
ATOM   1021  N   GLN A  63     -14.928 -16.678 -10.915  1.00 80.57           N  
ATOM   1022  H   GLN A  63     -14.382 -16.746 -10.068  1.00 80.57           H  
ATOM   1023  CA  GLN A  63     -14.919 -17.826 -11.825  1.00 80.57           C  
ATOM   1024  HA  GLN A  63     -14.618 -17.484 -12.815  1.00 80.57           H  
ATOM   1025  C   GLN A  63     -16.315 -18.441 -11.992  1.00 80.57           C  
ATOM   1026  CB  GLN A  63     -13.900 -18.873 -11.340  1.00 80.57           C  
ATOM   1027  HB2 GLN A  63     -13.955 -19.742 -11.996  1.00 80.57           H  
ATOM   1028  HB3 GLN A  63     -14.166 -19.197 -10.334  1.00 80.57           H  
ATOM   1029  O   GLN A  63     -16.780 -18.599 -13.119  1.00 80.57           O  
ATOM   1030  CG  GLN A  63     -12.448 -18.361 -11.331  1.00 80.57           C  
ATOM   1031  HG2 GLN A  63     -11.788 -19.160 -10.995  1.00 80.57           H  
ATOM   1032  HG3 GLN A  63     -12.342 -17.539 -10.622  1.00 80.57           H  
ATOM   1033  CD  GLN A  63     -11.963 -17.862 -12.685  1.00 80.57           C  
ATOM   1034  NE2 GLN A  63     -11.088 -16.888 -12.717  1.00 80.57           N  
ATOM   1035 HE21 GLN A  63     -10.723 -16.649 -13.629  1.00 80.57           H  
ATOM   1036 HE22 GLN A  63     -10.700 -16.532 -11.855  1.00 80.57           H  
ATOM   1037  OE1 GLN A  63     -12.363 -18.314 -13.741  1.00 80.57           O  
ATOM   1038  N   ASP A  64     -17.041 -18.669 -10.895  1.00 82.31           N  
ATOM   1039  H   ASP A  64     -16.580 -18.631  -9.997  1.00 82.31           H  
ATOM   1040  CA  ASP A  64     -18.425 -19.159 -10.915  1.00 82.31           C  
ATOM   1041  HA  ASP A  64     -18.460 -20.132 -11.406  1.00 82.31           H  
ATOM   1042  C   ASP A  64     -19.337 -18.190 -11.679  1.00 82.31           C  
ATOM   1043  CB  ASP A  64     -18.965 -19.303  -9.479  1.00 82.31           C  
ATOM   1044  HB2 ASP A  64     -20.026 -19.548  -9.539  1.00 82.31           H  
ATOM   1045  HB3 ASP A  64     -18.882 -18.340  -8.975  1.00 82.31           H  
ATOM   1046  O   ASP A  64     -20.206 -18.601 -12.446  1.00 82.31           O  
ATOM   1047  CG  ASP A  64     -18.292 -20.374  -8.608  1.00 82.31           C  
ATOM   1048  OD1 ASP A  64     -17.561 -21.230  -9.147  1.00 82.31           O  
ATOM   1049  OD2 ASP A  64     -18.529 -20.320  -7.375  1.00 82.31           O  
ATOM   1050  N   LYS A  65     -19.129 -16.876 -11.508  1.00 84.40           N  
ATOM   1051  H   LYS A  65     -18.405 -16.597 -10.861  1.00 84.40           H  
ATOM   1052  CA  LYS A  65     -19.865 -15.854 -12.260  1.00 84.40           C  
ATOM   1053  HA  LYS A  65     -20.927 -16.090 -12.198  1.00 84.40           H  
ATOM   1054  C   LYS A  65     -19.513 -15.885 -13.750  1.00 84.40           C  
ATOM   1055  CB  LYS A  65     -19.623 -14.472 -11.639  1.00 84.40           C  
ATOM   1056  HB2 LYS A  65     -19.862 -14.515 -10.576  1.00 84.40           H  
ATOM   1057  HB3 LYS A  65     -18.573 -14.202 -11.750  1.00 84.40           H  
ATOM   1058  O   LYS A  65     -20.416 -15.730 -14.566  1.00 84.40           O  
ATOM   1059  CG  LYS A  65     -20.502 -13.401 -12.299  1.00 84.40           C  
ATOM   1060  HG2 LYS A  65     -21.552 -13.653 -12.151  1.00 84.40           H  
ATOM   1061  HG3 LYS A  65     -20.297 -13.366 -13.369  1.00 84.40           H  
ATOM   1062  CD  LYS A  65     -20.221 -12.013 -11.718  1.00 84.40           C  
ATOM   1063  HD2 LYS A  65     -20.449 -12.009 -10.652  1.00 84.40           H  
ATOM   1064  HD3 LYS A  65     -19.167 -11.778 -11.867  1.00 84.40           H  
ATOM   1065  CE  LYS A  65     -21.094 -10.996 -12.458  1.00 84.40           C  
ATOM   1066  HE2 LYS A  65     -20.936 -11.134 -13.528  1.00 84.40           H  
ATOM   1067  HE3 LYS A  65     -22.141 -11.216 -12.254  1.00 84.40           H  
ATOM   1068  NZ  LYS A  65     -20.764  -9.600 -12.078  1.00 84.40           N  
ATOM   1069  HZ1 LYS A  65     -19.803  -9.399 -12.313  1.00 84.40           H  
ATOM   1070  HZ2 LYS A  65     -20.901  -9.453 -11.089  1.00 84.40           H  
ATOM   1071  HZ3 LYS A  65     -21.347  -8.954 -12.593  1.00 84.40           H  
ATOM   1072  N   LYS A  66     -18.240 -16.078 -14.110  1.00 79.56           N  
ATOM   1073  H   LYS A  66     -17.557 -16.193 -13.376  1.00 79.56           H  
ATOM   1074  CA  LYS A  66     -17.781 -16.185 -15.505  1.00 79.56           C  
ATOM   1075  HA  LYS A  66     -18.108 -15.303 -16.055  1.00 79.56           H  
ATOM   1076  C   LYS A  66     -18.428 -17.392 -16.191  1.00 79.56           C  
ATOM   1077  CB  LYS A  66     -16.240 -16.243 -15.535  1.00 79.56           C  
ATOM   1078  HB2 LYS A  66     -15.846 -15.481 -14.862  1.00 79.56           H  
ATOM   1079  HB3 LYS A  66     -15.908 -17.215 -15.171  1.00 79.56           H  
ATOM   1080  O   LYS A  66     -18.999 -17.230 -17.263  1.00 79.56           O  
ATOM   1081  CG  LYS A  66     -15.636 -15.995 -16.930  1.00 79.56           C  
ATOM   1082  HG2 LYS A  66     -16.054 -16.708 -17.640  1.00 79.56           H  
ATOM   1083  HG3 LYS A  66     -15.885 -14.984 -17.256  1.00 79.56           H  
ATOM   1084  CD  LYS A  66     -14.104 -16.161 -16.895  1.00 79.56           C  
ATOM   1085  HD2 LYS A  66     -13.885 -17.183 -16.586  1.00 79.56           H  
ATOM   1086  HD3 LYS A  66     -13.678 -15.485 -16.154  1.00 79.56           H  
ATOM   1087  CE  LYS A  66     -13.446 -15.891 -18.262  1.00 79.56           C  
ATOM   1088  HE2 LYS A  66     -14.104 -16.277 -19.040  1.00 79.56           H  
ATOM   1089  HE3 LYS A  66     -13.355 -14.817 -18.424  1.00 79.56           H  
ATOM   1090  NZ  LYS A  66     -12.116 -16.556 -18.383  1.00 79.56           N  
ATOM   1091  HZ1 LYS A  66     -12.120 -17.485 -17.986  1.00 79.56           H  
ATOM   1092  HZ2 LYS A  66     -11.863 -16.726 -19.346  1.00 79.56           H  
ATOM   1093  HZ3 LYS A  66     -11.354 -16.048 -17.957  1.00 79.56           H  
ATOM   1094  N   LEU A  67     -18.439 -18.548 -15.525  1.00 82.07           N  
ATOM   1095  H   LEU A  67     -17.928 -18.596 -14.655  1.00 82.07           H  
ATOM   1096  CA  LEU A  67     -19.119 -19.763 -15.989  1.00 82.07           C  
ATOM   1097  HA  LEU A  67     -18.775 -20.006 -16.994  1.00 82.07           H  
ATOM   1098  C   LEU A  67     -20.638 -19.572 -16.085  1.00 82.07           C  
ATOM   1099  CB  LEU A  67     -18.777 -20.921 -15.034  1.00 82.07           C  
ATOM   1100  HB2 LEU A  67     -19.473 -21.743 -15.205  1.00 82.07           H  
ATOM   1101  HB3 LEU A  67     -18.916 -20.581 -14.008  1.00 82.07           H  
ATOM   1102  O   LEU A  67     -21.236 -19.886 -17.108  1.00 82.07           O  
ATOM   1103  CG  LEU A  67     -17.345 -21.458 -15.204  1.00 82.07           C  
ATOM   1104  HG  LEU A  67     -16.643 -20.626 -15.256  1.00 82.07           H  
ATOM   1105  CD1 LEU A  67     -16.972 -22.324 -14.001  1.00 82.07           C  
ATOM   1106 HD11 LEU A  67     -17.011 -21.729 -13.089  1.00 82.07           H  
ATOM   1107 HD12 LEU A  67     -17.663 -23.163 -13.915  1.00 82.07           H  
ATOM   1108 HD13 LEU A  67     -15.960 -22.708 -14.125  1.00 82.07           H  
ATOM   1109  CD2 LEU A  67     -17.211 -22.305 -16.471  1.00 82.07           C  
ATOM   1110 HD21 LEU A  67     -16.188 -22.667 -16.567  1.00 82.07           H  
ATOM   1111 HD22 LEU A  67     -17.451 -21.718 -17.358  1.00 82.07           H  
ATOM   1112 HD23 LEU A  67     -17.883 -23.162 -16.425  1.00 82.07           H  
ATOM   1113  N   LYS A  68     -21.272 -18.974 -15.070  1.00 84.24           N  
ATOM   1114  H   LYS A  68     -20.752 -18.795 -14.222  1.00 84.24           H  
ATOM   1115  CA  LYS A  68     -22.714 -18.689 -15.104  1.00 84.24           C  
ATOM   1116  HA  LYS A  68     -23.236 -19.625 -15.301  1.00 84.24           H  
ATOM   1117  C   LYS A  68     -23.093 -17.745 -16.250  1.00 84.24           C  
ATOM   1118  CB  LYS A  68     -23.161 -18.139 -13.743  1.00 84.24           C  
ATOM   1119  HB2 LYS A  68     -22.869 -18.845 -12.965  1.00 84.24           H  
ATOM   1120  HB3 LYS A  68     -22.675 -17.182 -13.554  1.00 84.24           H  
ATOM   1121  O   LYS A  68     -24.123 -17.941 -16.882  1.00 84.24           O  
ATOM   1122  CG  LYS A  68     -24.683 -17.963 -13.712  1.00 84.24           C  
ATOM   1123  HG2 LYS A  68     -25.153 -18.914 -13.964  1.00 84.24           H  
ATOM   1124  HG3 LYS A  68     -24.979 -17.220 -14.452  1.00 84.24           H  
ATOM   1125  CD  LYS A  68     -25.193 -17.502 -12.347  1.00 84.24           C  
ATOM   1126  HD2 LYS A  68     -24.748 -16.539 -12.096  1.00 84.24           H  
ATOM   1127  HD3 LYS A  68     -24.930 -18.245 -11.594  1.00 84.24           H  
ATOM   1128  CE  LYS A  68     -26.715 -17.378 -12.469  1.00 84.24           C  
ATOM   1129  HE2 LYS A  68     -26.944 -16.639 -13.237  1.00 84.24           H  
ATOM   1130  HE3 LYS A  68     -27.105 -18.333 -12.821  1.00 84.24           H  
ATOM   1131  NZ  LYS A  68     -27.362 -17.014 -11.188  1.00 84.24           N  
ATOM   1132  HZ1 LYS A  68     -27.039 -16.111 -10.871  1.00 84.24           H  
ATOM   1133  HZ2 LYS A  68     -27.168 -17.724 -10.496  1.00 84.24           H  
ATOM   1134  HZ3 LYS A  68     -28.362 -16.980 -11.322  1.00 84.24           H  
ATOM   1135  N   ASN A  69     -22.272 -16.729 -16.511  1.00 83.65           N  
ATOM   1136  H   ASN A  69     -21.458 -16.614 -15.924  1.00 83.65           H  
ATOM   1137  CA  ASN A  69     -22.479 -15.785 -17.609  1.00 83.65           C  
ATOM   1138  HA  ASN A  69     -23.518 -15.459 -17.614  1.00 83.65           H  
ATOM   1139  C   ASN A  69     -22.211 -16.409 -18.987  1.00 83.65           C  
ATOM   1140  CB  ASN A  69     -21.566 -14.568 -17.405  1.00 83.65           C  
ATOM   1141  HB2 ASN A  69     -21.534 -14.011 -18.341  1.00 83.65           H  
ATOM   1142  HB3 ASN A  69     -20.552 -14.904 -17.188  1.00 83.65           H  
ATOM   1143  O   ASN A  69     -22.738 -15.907 -19.977  1.00 83.65           O  
ATOM   1144  CG  ASN A  69     -22.016 -13.598 -16.330  1.00 83.65           C  
ATOM   1145  ND2 ASN A  69     -21.291 -12.513 -16.187  1.00 83.65           N  
ATOM   1146 HD21 ASN A  69     -21.764 -11.760 -15.709  1.00 83.65           H  
ATOM   1147 HD22 ASN A  69     -20.524 -12.374 -16.829  1.00 83.65           H  
ATOM   1148  OD1 ASN A  69     -23.020 -13.721 -15.645  1.00 83.65           O  
ATOM   1149  N   ALA A  70     -21.403 -17.470 -19.060  1.00 81.26           N  
ATOM   1150  H   ALA A  70     -20.940 -17.808 -18.228  1.00 81.26           H  
ATOM   1151  CA  ALA A  70     -21.226 -18.239 -20.284  1.00 81.26           C  
ATOM   1152  HA  ALA A  70     -21.025 -17.548 -21.103  1.00 81.26           H  
ATOM   1153  C   ALA A  70     -22.503 -19.014 -20.659  1.00 81.26           C  
ATOM   1154  CB  ALA A  70     -20.010 -19.157 -20.124  1.00 81.26           C  
ATOM   1155  HB1 ALA A  70     -19.838 -19.671 -21.069  1.00 81.26           H  
ATOM   1156  HB2 ALA A  70     -19.125 -18.577 -19.865  1.00 81.26           H  
ATOM   1157  HB3 ALA A  70     -20.194 -19.915 -19.362  1.00 81.26           H  
ATOM   1158  O   ALA A  70     -22.773 -19.205 -21.840  1.00 81.26           O  
ATOM   1159  N   GLY A  71     -23.336 -19.387 -19.682  1.00 79.06           N  
ATOM   1160  H   GLY A  71     -23.039 -19.271 -18.724  1.00 79.06           H  
ATOM   1161  CA  GLY A  71     -24.585 -20.103 -19.941  1.00 79.06           C  
ATOM   1162  HA2 GLY A  71     -25.105 -20.291 -19.002  1.00 79.06           H  
ATOM   1163  HA3 GLY A  71     -25.223 -19.494 -20.581  1.00 79.06           H  
ATOM   1164  C   GLY A  71     -24.314 -21.445 -20.623  1.00 79.06           C  
ATOM   1165  O   GLY A  71     -23.487 -22.215 -20.147  1.00 79.06           O  
ATOM   1166  N   SER A  72     -25.003 -21.710 -21.734  1.00 80.41           N  
ATOM   1167  H   SER A  72     -25.680 -21.039 -22.066  1.00 80.41           H  
ATOM   1168  CA  SER A  72     -24.800 -22.891 -22.587  1.00 80.41           C  
ATOM   1169  HA  SER A  72     -24.333 -23.682 -22.001  1.00 80.41           H  
ATOM   1170  C   SER A  72     -23.881 -22.630 -23.790  1.00 80.41           C  
ATOM   1171  CB  SER A  72     -26.165 -23.401 -23.059  1.00 80.41           C  
ATOM   1172  HB2 SER A  72     -26.040 -24.279 -23.692  1.00 80.41           H  
ATOM   1173  HB3 SER A  72     -26.759 -23.681 -22.189  1.00 80.41           H  
ATOM   1174  O   SER A  72     -23.738 -23.493 -24.651  1.00 80.41           O  
ATOM   1175  OG  SER A  72     -26.843 -22.381 -23.774  1.00 80.41           O  
ATOM   1176  HG  SER A  72     -26.650 -22.506 -24.706  1.00 80.41           H  
ATOM   1177  N   ASP A  73     -23.297 -21.434 -23.895  1.00 81.16           N  
ATOM   1178  H   ASP A  73     -23.364 -20.786 -23.123  1.00 81.16           H  
ATOM   1179  CA  ASP A  73     -22.431 -21.052 -25.009  1.00 81.16           C  
ATOM   1180  HA  ASP A  73     -22.868 -21.405 -25.943  1.00 81.16           H  
ATOM   1181  C   ASP A  73     -21.051 -21.708 -24.844  1.00 81.16           C  
ATOM   1182  CB  ASP A  73     -22.387 -19.519 -25.071  1.00 81.16           C  
ATOM   1183  HB2 ASP A  73     -23.408 -19.148 -25.148  1.00 81.16           H  
ATOM   1184  HB3 ASP A  73     -21.965 -19.135 -24.142  1.00 81.16           H  
ATOM   1185  O   ASP A  73     -20.261 -21.327 -23.976  1.00 81.16           O  
ATOM   1186  CG  ASP A  73     -21.567 -18.930 -26.213  1.00 81.16           C  
ATOM   1187  OD1 ASP A  73     -20.618 -19.597 -26.677  1.00 81.16           O  
ATOM   1188  OD2 ASP A  73     -21.846 -17.743 -26.515  1.00 81.16           O  
ATOM   1189  N   LEU A  74     -20.777 -22.718 -25.676  1.00 78.57           N  
ATOM   1190  H   LEU A  74     -21.496 -22.991 -26.330  1.00 78.57           H  
ATOM   1191  CA  LEU A  74     -19.551 -23.518 -25.628  1.00 78.57           C  
ATOM   1192  HA  LEU A  74     -19.469 -23.977 -24.643  1.00 78.57           H  
ATOM   1193  C   LEU A  74     -18.282 -22.676 -25.821  1.00 78.57           C  
ATOM   1194  CB  LEU A  74     -19.623 -24.627 -26.696  1.00 78.57           C  
ATOM   1195  HB2 LEU A  74     -18.645 -25.102 -26.769  1.00 78.57           H  
ATOM   1196  HB3 LEU A  74     -19.832 -24.163 -27.660  1.00 78.57           H  
ATOM   1197  O   LEU A  74     -17.279 -22.947 -25.161  1.00 78.57           O  
ATOM   1198  CG  LEU A  74     -20.670 -25.727 -26.431  1.00 78.57           C  
ATOM   1199  HG  LEU A  74     -21.648 -25.271 -26.276  1.00 78.57           H  
ATOM   1200  CD1 LEU A  74     -20.757 -26.653 -27.644  1.00 78.57           C  
ATOM   1201 HD11 LEU A  74     -21.037 -26.080 -28.528  1.00 78.57           H  
ATOM   1202 HD12 LEU A  74     -19.796 -27.137 -27.820  1.00 78.57           H  
ATOM   1203 HD13 LEU A  74     -21.515 -27.416 -27.472  1.00 78.57           H  
ATOM   1204  CD2 LEU A  74     -20.314 -26.578 -25.209  1.00 78.57           C  
ATOM   1205 HD21 LEU A  74     -19.319 -27.007 -25.326  1.00 78.57           H  
ATOM   1206 HD22 LEU A  74     -21.040 -27.385 -25.103  1.00 78.57           H  
ATOM   1207 HD23 LEU A  74     -20.348 -25.971 -24.305  1.00 78.57           H  
ATOM   1208  N   GLU A  75     -18.316 -21.634 -26.659  1.00 79.68           N  
ATOM   1209  H   GLU A  75     -19.200 -21.362 -27.064  1.00 79.68           H  
ATOM   1210  CA  GLU A  75     -17.170 -20.740 -26.875  1.00 79.68           C  
ATOM   1211  HA  GLU A  75     -16.286 -21.338 -27.096  1.00 79.68           H  
ATOM   1212  C   GLU A  75     -16.891 -19.928 -25.607  1.00 79.68           C  
ATOM   1213  CB  GLU A  75     -17.447 -19.816 -28.077  1.00 79.68           C  
ATOM   1214  HB2 GLU A  75     -17.766 -20.427 -28.921  1.00 79.68           H  
ATOM   1215  HB3 GLU A  75     -18.255 -19.132 -27.817  1.00 79.68           H  
ATOM   1216  O   GLU A  75     -15.751 -19.843 -25.140  1.00 79.68           O  
ATOM   1217  CG  GLU A  75     -16.215 -18.995 -28.502  1.00 79.68           C  
ATOM   1218  HG2 GLU A  75     -15.826 -18.471 -27.630  1.00 79.68           H  
ATOM   1219  HG3 GLU A  75     -15.441 -19.680 -28.851  1.00 79.68           H  
ATOM   1220  CD  GLU A  75     -16.514 -17.952 -29.600  1.00 79.68           C  
ATOM   1221  OE1 GLU A  75     -15.651 -17.059 -29.791  1.00 79.68           O  
ATOM   1222  OE2 GLU A  75     -17.612 -17.999 -30.200  1.00 79.68           O  
ATOM   1223  N   LYS A  76     -17.945 -19.397 -24.974  1.00 79.37           N  
ATOM   1224  H   LYS A  76     -18.853 -19.519 -25.399  1.00 79.37           H  
ATOM   1225  CA  LYS A  76     -17.810 -18.687 -23.696  1.00 79.37           C  
ATOM   1226  HA  LYS A  76     -17.015 -17.949 -23.800  1.00 79.37           H  
ATOM   1227  C   LYS A  76     -17.389 -19.607 -22.557  1.00 79.37           C  
ATOM   1228  CB  LYS A  76     -19.101 -17.962 -23.323  1.00 79.37           C  
ATOM   1229  HB2 LYS A  76     -18.983 -17.566 -22.315  1.00 79.37           H  
ATOM   1230  HB3 LYS A  76     -19.929 -18.672 -23.324  1.00 79.37           H  
ATOM   1231  O   LYS A  76     -16.632 -19.157 -21.702  1.00 79.37           O  
ATOM   1232  CG  LYS A  76     -19.414 -16.791 -24.256  1.00 79.37           C  
ATOM   1233  HG2 LYS A  76     -19.614 -17.160 -25.262  1.00 79.37           H  
ATOM   1234  HG3 LYS A  76     -18.557 -16.119 -24.295  1.00 79.37           H  
ATOM   1235  CD  LYS A  76     -20.627 -16.029 -23.712  1.00 79.37           C  
ATOM   1236  HD2 LYS A  76     -21.453 -16.722 -23.550  1.00 79.37           H  
ATOM   1237  HD3 LYS A  76     -20.361 -15.584 -22.754  1.00 79.37           H  
ATOM   1238  CE  LYS A  76     -21.037 -14.917 -24.680  1.00 79.37           C  
ATOM   1239  HE2 LYS A  76     -20.219 -14.749 -25.381  1.00 79.37           H  
ATOM   1240  HE3 LYS A  76     -21.206 -13.997 -24.119  1.00 79.37           H  
ATOM   1241  NZ  LYS A  76     -22.256 -15.294 -25.421  1.00 79.37           N  
ATOM   1242  HZ1 LYS A  76     -22.080 -16.163 -25.906  1.00 79.37           H  
ATOM   1243  HZ2 LYS A  76     -22.496 -14.630 -26.143  1.00 79.37           H  
ATOM   1244  HZ3 LYS A  76     -23.041 -15.480 -24.814  1.00 79.37           H  
ATOM   1245  N   ILE A  77     -17.837 -20.864 -22.527  1.00 77.07           N  
ATOM   1246  H   ILE A  77     -18.513 -21.137 -23.226  1.00 77.07           H  
ATOM   1247  CA  ILE A  77     -17.401 -21.861 -21.534  1.00 77.07           C  
ATOM   1248  HA  ILE A  77     -17.508 -21.436 -20.536  1.00 77.07           H  
ATOM   1249  C   ILE A  77     -15.914 -22.179 -21.735  1.00 77.07           C  
ATOM   1250  CB  ILE A  77     -18.271 -23.137 -21.607  1.00 77.07           C  
ATOM   1251  HB  ILE A  77     -18.300 -23.473 -22.644  1.00 77.07           H  
ATOM   1252  O   ILE A  77     -15.139 -22.132 -20.778  1.00 77.07           O  
ATOM   1253  CG1 ILE A  77     -19.716 -22.864 -21.130  1.00 77.07           C  
ATOM   1254 HG12 ILE A  77     -20.069 -21.912 -21.525  1.00 77.07           H  
ATOM   1255 HG13 ILE A  77     -19.739 -22.795 -20.042  1.00 77.07           H  
ATOM   1256  CG2 ILE A  77     -17.659 -24.265 -20.750  1.00 77.07           C  
ATOM   1257 HG21 ILE A  77     -18.308 -25.140 -20.744  1.00 77.07           H  
ATOM   1258 HG22 ILE A  77     -17.510 -23.926 -19.725  1.00 77.07           H  
ATOM   1259 HG23 ILE A  77     -16.704 -24.588 -21.166  1.00 77.07           H  
ATOM   1260  CD1 ILE A  77     -20.709 -23.941 -21.587  1.00 77.07           C  
ATOM   1261 HD11 ILE A  77     -20.467 -24.911 -21.152  1.00 77.07           H  
ATOM   1262 HD12 ILE A  77     -20.696 -24.018 -22.675  1.00 77.07           H  
ATOM   1263 HD13 ILE A  77     -21.716 -23.664 -21.276  1.00 77.07           H  
ATOM   1264  N   ALA A  78     -15.485 -22.421 -22.975  1.00 77.23           N  
ATOM   1265  H   ALA A  78     -16.156 -22.472 -23.728  1.00 77.23           H  
ATOM   1266  CA  ALA A  78     -14.079 -22.656 -23.294  1.00 77.23           C  
ATOM   1267  HA  ALA A  78     -13.729 -23.516 -22.722  1.00 77.23           H  
ATOM   1268  C   ALA A  78     -13.209 -21.447 -22.904  1.00 77.23           C  
ATOM   1269  CB  ALA A  78     -13.969 -22.989 -24.785  1.00 77.23           C  
ATOM   1270  HB1 ALA A  78     -14.572 -23.868 -25.012  1.00 77.23           H  
ATOM   1271  HB2 ALA A  78     -12.931 -23.201 -25.041  1.00 77.23           H  
ATOM   1272  HB3 ALA A  78     -14.324 -22.154 -25.389  1.00 77.23           H  
ATOM   1273  O   ALA A  78     -12.175 -21.595 -22.249  1.00 77.23           O  
ATOM   1274  N   ASN A  79     -13.662 -20.229 -23.216  1.00 76.79           N  
ATOM   1275  H   ASN A  79     -14.478 -20.167 -23.808  1.00 76.79           H  
ATOM   1276  CA  ASN A  79     -12.988 -18.992 -22.822  1.00 76.79           C  
ATOM   1277  HA  ASN A  79     -11.923 -19.102 -23.028  1.00 76.79           H  
ATOM   1278  C   ASN A  79     -13.097 -18.709 -21.315  1.00 76.79           C  
ATOM   1279  CB  ASN A  79     -13.527 -17.833 -23.679  1.00 76.79           C  
ATOM   1280  HB2 ASN A  79     -14.617 -17.828 -23.649  1.00 76.79           H  
ATOM   1281  HB3 ASN A  79     -13.166 -16.884 -23.282  1.00 76.79           H  
ATOM   1282  O   ASN A  79     -12.239 -18.018 -20.758  1.00 76.79           O  
ATOM   1283  CG  ASN A  79     -13.067 -17.917 -25.129  1.00 76.79           C  
ATOM   1284  ND2 ASN A  79     -13.722 -17.222 -26.027  1.00 76.79           N  
ATOM   1285 HD21 ASN A  79     -14.508 -16.626 -25.810  1.00 76.79           H  
ATOM   1286 HD22 ASN A  79     -13.461 -17.326 -26.997  1.00 76.79           H  
ATOM   1287  OD1 ASN A  79     -12.080 -18.569 -25.456  1.00 76.79           O  
ATOM   1288  N   ALA A  80     -14.096 -19.261 -20.616  1.00 76.40           N  
ATOM   1289  H   ALA A  80     -14.820 -19.758 -21.115  1.00 76.40           H  
ATOM   1290  CA  ALA A  80     -14.179 -19.216 -19.160  1.00 76.40           C  
ATOM   1291  HA  ALA A  80     -14.119 -18.168 -18.864  1.00 76.40           H  
ATOM   1292  C   ALA A  80     -12.991 -19.943 -18.523  1.00 76.40           C  
ATOM   1293  CB  ALA A  80     -15.533 -19.711 -18.642  1.00 76.40           C  
ATOM   1294  HB1 ALA A  80     -16.346 -19.172 -19.129  1.00 76.40           H  
ATOM   1295  HB2 ALA A  80     -15.648 -20.780 -18.819  1.00 76.40           H  
ATOM   1296  HB3 ALA A  80     -15.595 -19.537 -17.567  1.00 76.40           H  
ATOM   1297  O   ALA A  80     -12.407 -19.404 -17.581  1.00 76.40           O  
ATOM   1298  N   GLY A  81     -12.580 -21.072 -19.110  1.00 82.19           N  
ATOM   1299  H   GLY A  81     -13.133 -21.430 -19.875  1.00 82.19           H  
ATOM   1300  CA  GLY A  81     -11.406 -21.849 -18.708  1.00 82.19           C  
ATOM   1301  HA2 GLY A  81     -11.472 -22.832 -19.175  1.00 82.19           H  
ATOM   1302  HA3 GLY A  81     -11.418 -21.983 -17.626  1.00 82.19           H  
ATOM   1303  C   GLY A  81     -10.054 -21.244 -19.098  1.00 82.19           C  
ATOM   1304  O   GLY A  81      -9.038 -21.665 -18.554  1.00 82.19           O  
ATOM   1305  N   LYS A  82     -10.014 -20.252 -19.995  1.00 87.43           N  
ATOM   1306  H   LYS A  82     -10.884 -19.967 -20.423  1.00 87.43           H  
ATOM   1307  CA  LYS A  82      -8.783 -19.542 -20.370  1.00 87.43           C  
ATOM   1308  HA  LYS A  82      -7.931 -20.205 -20.220  1.00 87.43           H  
ATOM   1309  C   LYS A  82      -8.551 -18.321 -19.488  1.00 87.43           C  
ATOM   1310  CB  LYS A  82      -8.800 -19.152 -21.855  1.00 87.43           C  
ATOM   1311  HB2 LYS A  82      -7.930 -18.531 -22.071  1.00 87.43           H  
ATOM   1312  HB3 LYS A  82      -9.697 -18.566 -22.058  1.00 87.43           H  
ATOM   1313  O   LYS A  82      -9.488 -17.605 -19.107  1.00 87.43           O  
ATOM   1314  CG  LYS A  82      -8.758 -20.379 -22.776  1.00 87.43           C  
ATOM   1315  HG2 LYS A  82      -7.806 -20.893 -22.644  1.00 87.43           H  
ATOM   1316  HG3 LYS A  82      -9.571 -21.060 -22.523  1.00 87.43           H  
ATOM   1317  CD  LYS A  82      -8.898 -19.957 -24.241  1.00 87.43           C  
ATOM   1318  HD2 LYS A  82      -9.787 -19.334 -24.342  1.00 87.43           H  
ATOM   1319  HD3 LYS A  82      -8.024 -19.377 -24.536  1.00 87.43           H  
ATOM   1320  CE  LYS A  82      -9.042 -21.184 -25.148  1.00 87.43           C  
ATOM   1321  HE2 LYS A  82      -9.826 -21.822 -24.741  1.00 87.43           H  
ATOM   1322  HE3 LYS A  82      -8.108 -21.745 -25.138  1.00 87.43           H  
ATOM   1323  NZ  LYS A  82      -9.397 -20.779 -26.532  1.00 87.43           N  
ATOM   1324  HZ1 LYS A  82      -9.541 -21.587 -27.121  1.00 87.43           H  
ATOM   1325  HZ2 LYS A  82      -8.667 -20.214 -26.943  1.00 87.43           H  
ATOM   1326  HZ3 LYS A  82     -10.248 -20.236 -26.529  1.00 87.43           H  
ATOM   1327  N   VAL A  83      -7.283 -18.059 -19.206  1.00 88.15           N  
ATOM   1328  H   VAL A  83      -6.574 -18.695 -19.542  1.00 88.15           H  
ATOM   1329  CA  VAL A  83      -6.820 -16.846 -18.541  1.00 88.15           C  
ATOM   1330  HA  VAL A  83      -7.640 -16.129 -18.515  1.00 88.15           H  
ATOM   1331  C   VAL A  83      -5.721 -16.191 -19.354  1.00 88.15           C  
ATOM   1332  CB  VAL A  83      -6.388 -17.101 -17.090  1.00 88.15           C  
ATOM   1333  HB  VAL A  83      -5.949 -16.179 -16.707  1.00 88.15           H  
ATOM   1334  O   VAL A  83      -4.886 -16.862 -19.954  1.00 88.15           O  
ATOM   1335  CG1 VAL A  83      -7.634 -17.399 -16.248  1.00 88.15           C  
ATOM   1336 HG11 VAL A  83      -8.423 -16.682 -16.477  1.00 88.15           H  
ATOM   1337 HG12 VAL A  83      -7.997 -18.407 -16.451  1.00 88.15           H  
ATOM   1338 HG13 VAL A  83      -7.389 -17.300 -15.191  1.00 88.15           H  
ATOM   1339  CG2 VAL A  83      -5.370 -18.234 -16.925  1.00 88.15           C  
ATOM   1340 HG21 VAL A  83      -5.804 -19.190 -17.218  1.00 88.15           H  
ATOM   1341 HG22 VAL A  83      -5.056 -18.296 -15.883  1.00 88.15           H  
ATOM   1342 HG23 VAL A  83      -4.491 -18.045 -17.542  1.00 88.15           H  
ATOM   1343  N   PHE A  84      -5.759 -14.864 -19.367  1.00 90.08           N  
ATOM   1344  H   PHE A  84      -6.440 -14.377 -18.802  1.00 90.08           H  
ATOM   1345  CA  PHE A  84      -4.869 -14.035 -20.159  1.00 90.08           C  
ATOM   1346  HA  PHE A  84      -4.130 -14.671 -20.647  1.00 90.08           H  
ATOM   1347  C   PHE A  84      -4.140 -13.050 -19.250  1.00 90.08           C  
ATOM   1348  CB  PHE A  84      -5.666 -13.314 -21.253  1.00 90.08           C  
ATOM   1349  HB2 PHE A  84      -6.373 -12.627 -20.789  1.00 90.08           H  
ATOM   1350  HB3 PHE A  84      -4.963 -12.716 -21.832  1.00 90.08           H  
ATOM   1351  O   PHE A  84      -4.735 -12.509 -18.313  1.00 90.08           O  
ATOM   1352  CG  PHE A  84      -6.418 -14.230 -22.202  1.00 90.08           C  
ATOM   1353  CD1 PHE A  84      -5.805 -14.673 -23.387  1.00 90.08           C  
ATOM   1354  HD1 PHE A  84      -4.793 -14.374 -23.615  1.00 90.08           H  
ATOM   1355  CD2 PHE A  84      -7.740 -14.624 -21.915  1.00 90.08           C  
ATOM   1356  HD2 PHE A  84      -8.222 -14.270 -21.015  1.00 90.08           H  
ATOM   1357  CE1 PHE A  84      -6.519 -15.475 -24.294  1.00 90.08           C  
ATOM   1358  HE1 PHE A  84      -6.059 -15.763 -25.228  1.00 90.08           H  
ATOM   1359  CE2 PHE A  84      -8.441 -15.459 -22.803  1.00 90.08           C  
ATOM   1360  HE2 PHE A  84      -9.459 -15.750 -22.586  1.00 90.08           H  
ATOM   1361  CZ  PHE A  84      -7.832 -15.880 -23.998  1.00 90.08           C  
ATOM   1362  HZ  PHE A  84      -8.380 -16.487 -24.703  1.00 90.08           H  
ATOM   1363  N   CYS A  85      -2.863 -12.819 -19.523  1.00 93.81           N  
ATOM   1364  H   CYS A  85      -2.431 -13.325 -20.283  1.00 93.81           H  
ATOM   1365  CA  CYS A  85      -2.109 -11.692 -18.991  1.00 93.81           C  
ATOM   1366  HA  CYS A  85      -2.807 -10.962 -18.581  1.00 93.81           H  
ATOM   1367  C   CYS A  85      -1.369 -11.010 -20.130  1.00 93.81           C  
ATOM   1368  CB  CYS A  85      -1.130 -12.090 -17.873  1.00 93.81           C  
ATOM   1369  HB2 CYS A  85      -1.677 -12.382 -16.977  1.00 93.81           H  
ATOM   1370  HB3 CYS A  85      -0.519 -11.222 -17.622  1.00 93.81           H  
ATOM   1371  O   CYS A  85      -0.936 -11.643 -21.086  1.00 93.81           O  
ATOM   1372  SG  CYS A  85      -0.012 -13.419 -18.414  1.00 93.81           S  
ATOM   1373  HG  CYS A  85       0.899 -13.333 -17.440  1.00 93.81           H  
ATOM   1374  N   ARG A  86      -1.212  -9.701 -20.008  1.00 94.35           N  
ATOM   1375  H   ARG A  86      -1.559  -9.240 -19.179  1.00 94.35           H  
ATOM   1376  CA  ARG A  86      -0.335  -8.932 -20.875  1.00 94.35           C  
ATOM   1377  HA  ARG A  86      -0.323  -9.364 -21.876  1.00 94.35           H  
ATOM   1378  C   ARG A  86       1.074  -9.026 -20.293  1.00 94.35           C  
ATOM   1379  CB  ARG A  86      -0.916  -7.519 -20.947  1.00 94.35           C  
ATOM   1380  HB2 ARG A  86      -1.991  -7.595 -21.107  1.00 94.35           H  
ATOM   1381  HB3 ARG A  86      -0.746  -7.008 -19.999  1.00 94.35           H  
ATOM   1382  O   ARG A  86       1.240  -8.808 -19.096  1.00 94.35           O  
ATOM   1383  CG  ARG A  86      -0.340  -6.684 -22.086  1.00 94.35           C  
ATOM   1384  HG2 ARG A  86       0.717  -6.501 -21.895  1.00 94.35           H  
ATOM   1385  HG3 ARG A  86      -0.448  -7.209 -23.035  1.00 94.35           H  
ATOM   1386  CD  ARG A  86      -1.121  -5.364 -22.138  1.00 94.35           C  
ATOM   1387  HD2 ARG A  86      -2.114  -5.553 -22.545  1.00 94.35           H  
ATOM   1388  HD3 ARG A  86      -1.230  -4.966 -21.129  1.00 94.35           H  
ATOM   1389  NE  ARG A  86      -0.420  -4.368 -22.944  1.00 94.35           N  
ATOM   1390  HE  ARG A  86       0.543  -4.167 -22.718  1.00 94.35           H  
ATOM   1391  NH1 ARG A  86      -2.139  -3.460 -24.240  1.00 94.35           N  
ATOM   1392 HH11 ARG A  86      -2.925  -3.881 -23.766  1.00 94.35           H  
ATOM   1393 HH12 ARG A  86      -2.291  -3.010 -25.131  1.00 94.35           H  
ATOM   1394  NH2 ARG A  86      -0.041  -2.937 -24.605  1.00 94.35           N  
ATOM   1395 HH21 ARG A  86       0.955  -3.047 -24.482  1.00 94.35           H  
ATOM   1396 HH22 ARG A  86      -0.408  -2.589 -25.479  1.00 94.35           H  
ATOM   1397  CZ  ARG A  86      -0.889  -3.608 -23.908  1.00 94.35           C  
ATOM   1398  N   LEU A  87       2.052  -9.395 -21.104  1.00 96.36           N  
ATOM   1399  H   LEU A  87       1.840  -9.543 -22.080  1.00 96.36           H  
ATOM   1400  CA  LEU A  87       3.447  -9.577 -20.708  1.00 96.36           C  
ATOM   1401  HA  LEU A  87       3.588  -9.265 -19.673  1.00 96.36           H  
ATOM   1402  C   LEU A  87       4.338  -8.687 -21.567  1.00 96.36           C  
ATOM   1403  CB  LEU A  87       3.847 -11.058 -20.841  1.00 96.36           C  
ATOM   1404  HB2 LEU A  87       4.913 -11.157 -20.637  1.00 96.36           H  
ATOM   1405  HB3 LEU A  87       3.680 -11.363 -21.874  1.00 96.36           H  
ATOM   1406  O   LEU A  87       3.992  -8.354 -22.694  1.00 96.36           O  
ATOM   1407  CG  LEU A  87       3.076 -12.009 -19.910  1.00 96.36           C  
ATOM   1408  HG  LEU A  87       2.004 -11.864 -20.044  1.00 96.36           H  
ATOM   1409  CD1 LEU A  87       3.397 -13.456 -20.271  1.00 96.36           C  
ATOM   1410 HD11 LEU A  87       3.124 -13.643 -21.309  1.00 96.36           H  
ATOM   1411 HD12 LEU A  87       2.827 -14.129 -19.630  1.00 96.36           H  
ATOM   1412 HD13 LEU A  87       4.463 -13.645 -20.141  1.00 96.36           H  
ATOM   1413  CD2 LEU A  87       3.423 -11.792 -18.435  1.00 96.36           C  
ATOM   1414 HD21 LEU A  87       4.502 -11.866 -18.296  1.00 96.36           H  
ATOM   1415 HD22 LEU A  87       3.089 -10.805 -18.115  1.00 96.36           H  
ATOM   1416 HD23 LEU A  87       2.932 -12.551 -17.827  1.00 96.36           H  
ATOM   1417  N   VAL A  88       5.476  -8.306 -21.015  1.00 95.27           N  
ATOM   1418  H   VAL A  88       5.681  -8.662 -20.092  1.00 95.27           H  
ATOM   1419  CA  VAL A  88       6.567  -7.631 -21.700  1.00 95.27           C  
ATOM   1420  HA  VAL A  88       6.163  -6.980 -22.475  1.00 95.27           H  
ATOM   1421  C   VAL A  88       7.451  -8.689 -22.339  1.00 95.27           C  
ATOM   1422  CB  VAL A  88       7.404  -6.786 -20.722  1.00 95.27           C  
ATOM   1423  HB  VAL A  88       7.928  -7.439 -20.024  1.00 95.27           H  
ATOM   1424  O   VAL A  88       7.903  -9.611 -21.657  1.00 95.27           O  
ATOM   1425  CG1 VAL A  88       8.428  -5.956 -21.492  1.00 95.27           C  
ATOM   1426 HG11 VAL A  88       9.120  -6.603 -22.031  1.00 95.27           H  
ATOM   1427 HG12 VAL A  88       7.895  -5.317 -22.196  1.00 95.27           H  
ATOM   1428 HG13 VAL A  88       9.004  -5.337 -20.805  1.00 95.27           H  
ATOM   1429  CG2 VAL A  88       6.543  -5.813 -19.908  1.00 95.27           C  
ATOM   1430 HG21 VAL A  88       7.169  -5.251 -19.214  1.00 95.27           H  
ATOM   1431 HG22 VAL A  88       5.817  -6.368 -19.315  1.00 95.27           H  
ATOM   1432 HG23 VAL A  88       6.052  -5.104 -20.575  1.00 95.27           H  
ATOM   1433  N   GLU A  89       7.715  -8.514 -23.624  1.00 93.00           N  
ATOM   1434  H   GLU A  89       7.251  -7.767 -24.120  1.00 93.00           H  
ATOM   1435  CA  GLU A  89       8.748  -9.231 -24.361  1.00 93.00           C  
ATOM   1436  HA  GLU A  89       9.177 -10.019 -23.742  1.00 93.00           H  
ATOM   1437  C   GLU A  89       9.859  -8.247 -24.720  1.00 93.00           C  
ATOM   1438  CB  GLU A  89       8.101  -9.884 -25.583  1.00 93.00           C  
ATOM   1439  HB2 GLU A  89       7.660  -9.115 -26.217  1.00 93.00           H  
ATOM   1440  HB3 GLU A  89       7.305 -10.534 -25.222  1.00 93.00           H  
ATOM   1441  O   GLU A  89       9.592  -7.181 -25.291  1.00 93.00           O  
ATOM   1442  CG  GLU A  89       9.084 -10.725 -26.405  1.00 93.00           C  
ATOM   1443  HG2 GLU A  89       9.760 -10.065 -26.949  1.00 93.00           H  
ATOM   1444  HG3 GLU A  89       9.675 -11.332 -25.719  1.00 93.00           H  
ATOM   1445  CD  GLU A  89       8.343 -11.646 -27.387  1.00 93.00           C  
ATOM   1446  OE1 GLU A  89       8.881 -12.738 -27.670  1.00 93.00           O  
ATOM   1447  OE2 GLU A  89       7.195 -11.316 -27.764  1.00 93.00           O  
ATOM   1448  N   SER A  90      11.093  -8.569 -24.326  1.00 92.10           N  
ATOM   1449  H   SER A  90      11.261  -9.448 -23.858  1.00 92.10           H  
ATOM   1450  CA  SER A  90      12.253  -7.735 -24.619  1.00 92.10           C  
ATOM   1451  HA  SER A  90      11.896  -6.736 -24.869  1.00 92.10           H  
ATOM   1452  C   SER A  90      13.042  -8.243 -25.814  1.00 92.10           C  
ATOM   1453  CB  SER A  90      13.148  -7.562 -23.399  1.00 92.10           C  
ATOM   1454  HB2 SER A  90      13.822  -6.728 -23.594  1.00 92.10           H  
ATOM   1455  HB3 SER A  90      12.514  -7.358 -22.536  1.00 92.10           H  
ATOM   1456  O   SER A  90      13.256  -9.438 -26.004  1.00 92.10           O  
ATOM   1457  OG  SER A  90      13.939  -8.672 -23.083  1.00 92.10           O  
ATOM   1458  HG  SER A  90      13.490  -9.115 -22.359  1.00 92.10           H  
ATOM   1459  N   THR A  91      13.510  -7.319 -26.647  1.00 88.34           N  
ATOM   1460  H   THR A  91      13.255  -6.354 -26.490  1.00 88.34           H  
ATOM   1461  CA  THR A  91      14.434  -7.633 -27.738  1.00 88.34           C  
ATOM   1462  HA  THR A  91      15.029  -8.504 -27.461  1.00 88.34           H  
ATOM   1463  C   THR A  91      15.368  -6.449 -27.937  1.00 88.34           C  
ATOM   1464  CB  THR A  91      13.689  -7.972 -29.039  1.00 88.34           C  
ATOM   1465  HB  THR A  91      13.194  -7.079 -29.422  1.00 88.34           H  
ATOM   1466  O   THR A  91      14.924  -5.342 -28.238  1.00 88.34           O  
ATOM   1467  CG2 THR A  91      14.639  -8.520 -30.104  1.00 88.34           C  
ATOM   1468 HG21 THR A  91      14.063  -8.791 -30.988  1.00 88.34           H  
ATOM   1469 HG22 THR A  91      15.148  -9.408 -29.730  1.00 88.34           H  
ATOM   1470 HG23 THR A  91      15.372  -7.763 -30.385  1.00 88.34           H  
ATOM   1471  OG1 THR A  91      12.718  -8.966 -28.821  1.00 88.34           O  
ATOM   1472  HG1 THR A  91      12.841  -9.347 -27.949  1.00 88.34           H  
ATOM   1473  N   ALA A  92      16.671  -6.666 -27.731  1.00 83.42           N  
ATOM   1474  H   ALA A  92      16.962  -7.603 -27.492  1.00 83.42           H  
ATOM   1475  CA  ALA A  92      17.712  -5.648 -27.910  1.00 83.42           C  
ATOM   1476  HA  ALA A  92      18.617  -6.034 -27.440  1.00 83.42           H  
ATOM   1477  C   ALA A  92      17.415  -4.300 -27.200  1.00 83.42           C  
ATOM   1478  CB  ALA A  92      18.014  -5.518 -29.411  1.00 83.42           C  
ATOM   1479  HB1 ALA A  92      18.259  -6.494 -29.830  1.00 83.42           H  
ATOM   1480  HB2 ALA A  92      18.862  -4.849 -29.559  1.00 83.42           H  
ATOM   1481  HB3 ALA A  92      17.148  -5.109 -29.933  1.00 83.42           H  
ATOM   1482  O   ALA A  92      17.573  -3.226 -27.777  1.00 83.42           O  
ATOM   1483  N   GLY A  93      16.936  -4.345 -25.949  1.00 80.86           N  
ATOM   1484  H   GLY A  93      16.775  -5.255 -25.540  1.00 80.86           H  
ATOM   1485  CA  GLY A  93      16.634  -3.155 -25.131  1.00 80.86           C  
ATOM   1486  HA2 GLY A  93      17.433  -2.426 -25.263  1.00 80.86           H  
ATOM   1487  HA3 GLY A  93      16.611  -3.447 -24.081  1.00 80.86           H  
ATOM   1488  C   GLY A  93      15.306  -2.452 -25.451  1.00 80.86           C  
ATOM   1489  O   GLY A  93      14.839  -1.627 -24.657  1.00 80.86           O  
ATOM   1490  N   LYS A  94      14.659  -2.811 -26.564  1.00 91.34           N  
ATOM   1491  H   LYS A  94      15.086  -3.513 -27.151  1.00 91.34           H  
ATOM   1492  CA  LYS A  94      13.262  -2.471 -26.843  1.00 91.34           C  
ATOM   1493  HA  LYS A  94      13.038  -1.486 -26.434  1.00 91.34           H  
ATOM   1494  C   LYS A  94      12.339  -3.469 -26.156  1.00 91.34           C  
ATOM   1495  CB  LYS A  94      12.999  -2.436 -28.354  1.00 91.34           C  
ATOM   1496  HB2 LYS A  94      13.230  -3.408 -28.789  1.00 91.34           H  
ATOM   1497  HB3 LYS A  94      11.940  -2.234 -28.519  1.00 91.34           H  
ATOM   1498  O   LYS A  94      12.740  -4.587 -25.829  1.00 91.34           O  
ATOM   1499  CG  LYS A  94      13.820  -1.348 -29.058  1.00 91.34           C  
ATOM   1500  HG2 LYS A  94      14.884  -1.566 -28.961  1.00 91.34           H  
ATOM   1501  HG3 LYS A  94      13.610  -0.382 -28.598  1.00 91.34           H  
ATOM   1502  CD  LYS A  94      13.450  -1.295 -30.543  1.00 91.34           C  
ATOM   1503  HD2 LYS A  94      12.385  -1.086 -30.637  1.00 91.34           H  
ATOM   1504  HD3 LYS A  94      13.661  -2.265 -30.995  1.00 91.34           H  
ATOM   1505  CE  LYS A  94      14.254  -0.207 -31.260  1.00 91.34           C  
ATOM   1506  HE2 LYS A  94      15.315  -0.431 -31.154  1.00 91.34           H  
ATOM   1507  HE3 LYS A  94      14.060   0.748 -30.770  1.00 91.34           H  
ATOM   1508  NZ  LYS A  94      13.884  -0.130 -32.695  1.00 91.34           N  
ATOM   1509  HZ1 LYS A  94      14.415   0.585 -33.171  1.00 91.34           H  
ATOM   1510  HZ2 LYS A  94      12.902   0.083 -32.796  1.00 91.34           H  
ATOM   1511  HZ3 LYS A  94      14.054  -1.014 -33.153  1.00 91.34           H  
ATOM   1512  N   CYS A  95      11.098  -3.056 -25.947  1.00 92.28           N  
ATOM   1513  H   CYS A  95      10.828  -2.135 -26.261  1.00 92.28           H  
ATOM   1514  CA  CYS A  95      10.058  -3.934 -25.446  1.00 92.28           C  
ATOM   1515  HA  CYS A  95      10.349  -4.962 -25.660  1.00 92.28           H  
ATOM   1516  C   CYS A  95       8.732  -3.709 -26.155  1.00 92.28           C  
ATOM   1517  CB  CYS A  95       9.936  -3.791 -23.930  1.00 92.28           C  
ATOM   1518  HB2 CYS A  95       9.239  -4.552 -23.577  1.00 92.28           H  
ATOM   1519  HB3 CYS A  95      10.914  -3.996 -23.495  1.00 92.28           H  
ATOM   1520  O   CYS A  95       8.445  -2.602 -26.617  1.00 92.28           O  
ATOM   1521  SG  CYS A  95       9.348  -2.145 -23.430  1.00 92.28           S  
ATOM   1522  HG  CYS A  95       9.852  -1.519 -24.497  1.00 92.28           H  
ATOM   1523  N   SER A  96       7.940  -4.773 -26.196  1.00 92.61           N  
ATOM   1524  H   SER A  96       8.268  -5.641 -25.799  1.00 92.61           H  
ATOM   1525  CA  SER A  96       6.563  -4.755 -26.673  1.00 92.61           C  
ATOM   1526  HA  SER A  96       6.192  -3.731 -26.648  1.00 92.61           H  
ATOM   1527  C   SER A  96       5.672  -5.584 -25.756  1.00 92.61           C  
ATOM   1528  CB  SER A  96       6.487  -5.250 -28.122  1.00 92.61           C  
ATOM   1529  HB2 SER A  96       7.115  -4.621 -28.753  1.00 92.61           H  
ATOM   1530  HB3 SER A  96       5.459  -5.174 -28.476  1.00 92.61           H  
ATOM   1531  O   SER A  96       6.153  -6.396 -24.954  1.00 92.61           O  
ATOM   1532  OG  SER A  96       6.912  -6.595 -28.216  1.00 92.61           O  
ATOM   1533  HG  SER A  96       7.830  -6.677 -27.945  1.00 92.61           H  
ATOM   1534  N   ALA A  97       4.367  -5.350 -25.841  1.00 93.25           N  
ATOM   1535  H   ALA A  97       4.042  -4.669 -26.513  1.00 93.25           H  
ATOM   1536  CA  ALA A  97       3.390  -6.168 -25.151  1.00 93.25           C  
ATOM   1537  HA  ALA A  97       3.816  -6.494 -24.202  1.00 93.25           H  
ATOM   1538  C   ALA A  97       3.042  -7.405 -25.983  1.00 93.25           C  
ATOM   1539  CB  ALA A  97       2.147  -5.337 -24.839  1.00 93.25           C  
ATOM   1540  HB1 ALA A  97       1.385  -5.982 -24.402  1.00 93.25           H  
ATOM   1541  HB2 ALA A  97       1.758  -4.904 -25.761  1.00 93.25           H  
ATOM   1542  HB3 ALA A  97       2.407  -4.546 -24.136  1.00 93.25           H  
ATOM   1543  O   ALA A  97       2.661  -7.297 -27.144  1.00 93.25           O  
ATOM   1544  N   ARG A  98       3.045  -8.577 -25.347  1.00 94.12           N  
ATOM   1545  H   ARG A  98       3.419  -8.596 -24.409  1.00 94.12           H  
ATOM   1546  CA  ARG A  98       2.421  -9.789 -25.885  1.00 94.12           C  
ATOM   1547  HA  ARG A  98       1.938  -9.524 -26.826  1.00 94.12           H  
ATOM   1548  C   ARG A  98       1.332 -10.302 -24.961  1.00 94.12           C  
ATOM   1549  CB  ARG A  98       3.470 -10.854 -26.229  1.00 94.12           C  
ATOM   1550  HB2 ARG A  98       4.287 -10.391 -26.783  1.00 94.12           H  
ATOM   1551  HB3 ARG A  98       3.007 -11.595 -26.880  1.00 94.12           H  
ATOM   1552  O   ARG A  98       1.367 -10.108 -23.743  1.00 94.12           O  
ATOM   1553  CG  ARG A  98       4.030 -11.570 -24.997  1.00 94.12           C  
ATOM   1554  HG2 ARG A  98       3.229 -12.013 -24.406  1.00 94.12           H  
ATOM   1555  HG3 ARG A  98       4.575 -10.851 -24.385  1.00 94.12           H  
ATOM   1556  CD  ARG A  98       4.975 -12.684 -25.436  1.00 94.12           C  
ATOM   1557  HD2 ARG A  98       5.716 -12.267 -26.118  1.00 94.12           H  
ATOM   1558  HD3 ARG A  98       4.427 -13.453 -25.980  1.00 94.12           H  
ATOM   1559  NE  ARG A  98       5.675 -13.245 -24.277  1.00 94.12           N  
ATOM   1560  HE  ARG A  98       6.586 -12.845 -24.102  1.00 94.12           H  
ATOM   1561  NH1 ARG A  98       4.230 -14.961 -23.730  1.00 94.12           N  
ATOM   1562 HH11 ARG A  98       3.691 -14.750 -24.558  1.00 94.12           H  
ATOM   1563 HH12 ARG A  98       4.200 -15.870 -23.292  1.00 94.12           H  
ATOM   1564  NH2 ARG A  98       6.119 -14.672 -22.598  1.00 94.12           N  
ATOM   1565 HH21 ARG A  98       7.065 -14.319 -22.591  1.00 94.12           H  
ATOM   1566 HH22 ARG A  98       5.966 -15.600 -22.228  1.00 94.12           H  
ATOM   1567  CZ  ARG A  98       5.325 -14.277 -23.541  1.00 94.12           C  
ATOM   1568  N   LEU A  99       0.373 -11.015 -25.533  1.00 93.58           N  
ATOM   1569  H   LEU A  99       0.417 -11.161 -26.531  1.00 93.58           H  
ATOM   1570  CA  LEU A  99      -0.676 -11.677 -24.771  1.00 93.58           C  
ATOM   1571  HA  LEU A  99      -0.853 -11.106 -23.859  1.00 93.58           H  
ATOM   1572  C   LEU A  99      -0.223 -13.088 -24.372  1.00 93.58           C  
ATOM   1573  CB  LEU A  99      -1.966 -11.657 -25.604  1.00 93.58           C  
ATOM   1574  HB2 LEU A  99      -2.116 -10.655 -26.005  1.00 93.58           H  
ATOM   1575  HB3 LEU A  99      -1.847 -12.336 -26.448  1.00 93.58           H  
ATOM   1576  O   LEU A  99      -0.113 -13.979 -25.209  1.00 93.58           O  
ATOM   1577  CG  LEU A  99      -3.218 -12.055 -24.807  1.00 93.58           C  
ATOM   1578  HG  LEU A  99      -3.064 -13.029 -24.343  1.00 93.58           H  
ATOM   1579  CD1 LEU A  99      -3.551 -11.026 -23.722  1.00 93.58           C  
ATOM   1580 HD11 LEU A  99      -2.851 -11.119 -22.891  1.00 93.58           H  
ATOM   1581 HD12 LEU A  99      -4.566 -11.179 -23.355  1.00 93.58           H  
ATOM   1582 HD13 LEU A  99      -3.490 -10.020 -24.137  1.00 93.58           H  
ATOM   1583  CD2 LEU A  99      -4.410 -12.153 -25.759  1.00 93.58           C  
ATOM   1584 HD21 LEU A  99      -4.576 -11.191 -26.245  1.00 93.58           H  
ATOM   1585 HD22 LEU A  99      -4.209 -12.905 -26.521  1.00 93.58           H  
ATOM   1586 HD23 LEU A  99      -5.310 -12.434 -25.212  1.00 93.58           H  
ATOM   1587  N   GLY A 100       0.021 -13.303 -23.082  1.00 92.67           N  
ATOM   1588  H   GLY A 100      -0.098 -12.531 -22.442  1.00 92.67           H  
ATOM   1589  CA  GLY A 100       0.180 -14.631 -22.499  1.00 92.67           C  
ATOM   1590  HA2 GLY A 100       0.784 -15.255 -23.158  1.00 92.67           H  
ATOM   1591  HA3 GLY A 100       0.686 -14.550 -21.537  1.00 92.67           H  
ATOM   1592  C   GLY A 100      -1.184 -15.280 -22.275  1.00 92.67           C  
ATOM   1593  O   GLY A 100      -2.089 -14.657 -21.717  1.00 92.67           O  
ATOM   1594  N   MET A 101      -1.338 -16.536 -22.693  1.00 93.10           N  
ATOM   1595  H   MET A 101      -0.558 -16.999 -23.138  1.00 93.10           H  
ATOM   1596  CA  MET A 101      -2.571 -17.308 -22.533  1.00 93.10           C  
ATOM   1597  HA  MET A 101      -3.246 -16.773 -21.865  1.00 93.10           H  
ATOM   1598  C   MET A 101      -2.262 -18.660 -21.901  1.00 93.10           C  
ATOM   1599  CB  MET A 101      -3.271 -17.438 -23.892  1.00 93.10           C  
ATOM   1600  HB2 MET A 101      -3.456 -16.430 -24.262  1.00 93.10           H  
ATOM   1601  HB3 MET A 101      -2.603 -17.924 -24.603  1.00 93.10           H  
ATOM   1602  O   MET A 101      -1.348 -19.356 -22.329  1.00 93.10           O  
ATOM   1603  CG  MET A 101      -4.625 -18.170 -23.844  1.00 93.10           C  
ATOM   1604  HG2 MET A 101      -5.130 -17.922 -22.910  1.00 93.10           H  
ATOM   1605  HG3 MET A 101      -5.231 -17.771 -24.658  1.00 93.10           H  
ATOM   1606  SD  MET A 101      -4.632 -19.973 -24.064  1.00 93.10           S  
ATOM   1607  CE  MET A 101      -3.877 -20.098 -25.715  1.00 93.10           C  
ATOM   1608  HE1 MET A 101      -2.822 -19.832 -25.664  1.00 93.10           H  
ATOM   1609  HE2 MET A 101      -4.387 -19.435 -26.415  1.00 93.10           H  
ATOM   1610  HE3 MET A 101      -3.952 -21.126 -26.071  1.00 93.10           H  
ATOM   1611  N   ALA A 102      -3.030 -19.023 -20.877  1.00 92.45           N  
ATOM   1612  H   ALA A 102      -3.747 -18.385 -20.561  1.00 92.45           H  
ATOM   1613  CA  ALA A 102      -2.958 -20.331 -20.243  1.00 92.45           C  
ATOM   1614  HA  ALA A 102      -2.490 -21.034 -20.932  1.00 92.45           H  
ATOM   1615  C   ALA A 102      -4.358 -20.859 -19.931  1.00 92.45           C  
ATOM   1616  CB  ALA A 102      -2.089 -20.260 -18.980  1.00 92.45           C  
ATOM   1617  HB1 ALA A 102      -1.057 -20.044 -19.257  1.00 92.45           H  
ATOM   1618  HB2 ALA A 102      -2.461 -19.485 -18.309  1.00 92.45           H  
ATOM   1619  HB3 ALA A 102      -2.107 -21.218 -18.461  1.00 92.45           H  
ATOM   1620  O   ALA A 102      -5.317 -20.105 -19.727  1.00 92.45           O  
ATOM   1621  N   LEU A 103      -4.465 -22.182 -19.846  1.00 91.05           N  
ATOM   1622  H   LEU A 103      -3.641 -22.743 -20.010  1.00 91.05           H  
ATOM   1623  CA  LEU A 103      -5.638 -22.833 -19.283  1.00 91.05           C  
ATOM   1624  HA  LEU A 103      -6.533 -22.318 -19.630  1.00 91.05           H  
ATOM   1625  C   LEU A 103      -5.599 -22.707 -17.755  1.00 91.05           C  
ATOM   1626  CB  LEU A 103      -5.701 -24.296 -19.754  1.00 91.05           C  
ATOM   1627  HB2 LEU A 103      -4.818 -24.822 -19.390  1.00 91.05           H  
ATOM   1628  HB3 LEU A 103      -6.581 -24.766 -19.315  1.00 91.05           H  
ATOM   1629  O   LEU A 103      -4.558 -22.906 -17.129  1.00 91.05           O  
ATOM   1630  CG  LEU A 103      -5.806 -24.491 -21.276  1.00 91.05           C  
ATOM   1631  HG  LEU A 103      -4.944 -24.039 -21.768  1.00 91.05           H  
ATOM   1632  CD1 LEU A 103      -5.816 -25.985 -21.592  1.00 91.05           C  
ATOM   1633 HD11 LEU A 103      -5.844 -26.136 -22.672  1.00 91.05           H  
ATOM   1634 HD12 LEU A 103      -6.681 -26.468 -21.139  1.00 91.05           H  
ATOM   1635 HD13 LEU A 103      -4.908 -26.449 -21.208  1.00 91.05           H  
ATOM   1636  CD2 LEU A 103      -7.088 -23.872 -21.840  1.00 91.05           C  
ATOM   1637 HD21 LEU A 103      -7.960 -24.277 -21.327  1.00 91.05           H  
ATOM   1638 HD22 LEU A 103      -7.160 -24.098 -22.904  1.00 91.05           H  
ATOM   1639 HD23 LEU A 103      -7.054 -22.789 -21.717  1.00 91.05           H  
ATOM   1640  N   LYS A 104      -6.748 -22.413 -17.145  1.00 88.89           N  
ATOM   1641  H   LYS A 104      -7.553 -22.238 -17.729  1.00 88.89           H  
ATOM   1642  CA  LYS A 104      -6.919 -22.317 -15.690  1.00 88.89           C  
ATOM   1643  HA  LYS A 104      -6.317 -21.478 -15.340  1.00 88.89           H  
ATOM   1644  C   LYS A 104      -6.373 -23.551 -14.945  1.00 88.89           C  
ATOM   1645  CB  LYS A 104      -8.396 -22.014 -15.378  1.00 88.89           C  
ATOM   1646  HB2 LYS A 104      -8.671 -21.078 -15.865  1.00 88.89           H  
ATOM   1647  HB3 LYS A 104      -9.040 -22.796 -15.781  1.00 88.89           H  
ATOM   1648  O   LYS A 104      -5.641 -23.328 -13.983  1.00 88.89           O  
ATOM   1649  CG  LYS A 104      -8.668 -21.878 -13.878  1.00 88.89           C  
ATOM   1650  HG2 LYS A 104      -8.119 -21.009 -13.515  1.00 88.89           H  
ATOM   1651  HG3 LYS A 104      -8.319 -22.767 -13.352  1.00 88.89           H  
ATOM   1652  CD  LYS A 104     -10.162 -21.684 -13.593  1.00 88.89           C  
ATOM   1653  HD2 LYS A 104     -10.478 -20.727 -14.008  1.00 88.89           H  
ATOM   1654  HD3 LYS A 104     -10.743 -22.477 -14.065  1.00 88.89           H  
ATOM   1655  CE  LYS A 104     -10.399 -21.680 -12.081  1.00 88.89           C  
ATOM   1656  HE2 LYS A 104      -9.478 -21.361 -11.592  1.00 88.89           H  
ATOM   1657  HE3 LYS A 104     -11.178 -20.960 -11.830  1.00 88.89           H  
ATOM   1658  NZ  LYS A 104     -10.759 -23.019 -11.576  1.00 88.89           N  
ATOM   1659  HZ1 LYS A 104     -10.188 -23.731 -12.009  1.00 88.89           H  
ATOM   1660  HZ2 LYS A 104     -10.391 -23.131 -10.642  1.00 88.89           H  
ATOM   1661  HZ3 LYS A 104     -11.740 -23.257 -11.624  1.00 88.89           H  
ATOM   1662  N   PRO A 105      -6.617 -24.804 -15.393  1.00 90.09           N  
ATOM   1663  CA  PRO A 105      -6.027 -25.987 -14.767  1.00 90.09           C  
ATOM   1664  HA  PRO A 105      -6.402 -26.061 -13.746  1.00 90.09           H  
ATOM   1665  C   PRO A 105      -4.497 -25.981 -14.728  1.00 90.09           C  
ATOM   1666  CB  PRO A 105      -6.539 -27.188 -15.567  1.00 90.09           C  
ATOM   1667  HB2 PRO A 105      -6.661 -28.069 -14.936  1.00 90.09           H  
ATOM   1668  HB3 PRO A 105      -5.867 -27.407 -16.397  1.00 90.09           H  
ATOM   1669  O   PRO A 105      -3.932 -26.460 -13.756  1.00 90.09           O  
ATOM   1670  CG  PRO A 105      -7.872 -26.694 -16.112  1.00 90.09           C  
ATOM   1671  HG2 PRO A 105      -8.174 -27.239 -17.006  1.00 90.09           H  
ATOM   1672  HG3 PRO A 105      -8.635 -26.759 -15.337  1.00 90.09           H  
ATOM   1673  CD  PRO A 105      -7.563 -25.234 -16.415  1.00 90.09           C  
ATOM   1674  HD2 PRO A 105      -7.081 -25.174 -17.391  1.00 90.09           H  
ATOM   1675  HD3 PRO A 105      -8.490 -24.661 -16.411  1.00 90.09           H  
ATOM   1676  N   ASN A 106      -3.814 -25.396 -15.719  1.00 93.01           N  
ATOM   1677  H   ASN A 106      -4.311 -24.991 -16.500  1.00 93.01           H  
ATOM   1678  CA  ASN A 106      -2.347 -25.329 -15.720  1.00 93.01           C  
ATOM   1679  HA  ASN A 106      -1.948 -26.317 -15.491  1.00 93.01           H  
ATOM   1680  C   ASN A 106      -1.849 -24.372 -14.632  1.00 93.01           C  
ATOM   1681  CB  ASN A 106      -1.820 -24.900 -17.103  1.00 93.01           C  
ATOM   1682  HB2 ASN A 106      -0.734 -24.823 -17.044  1.00 93.01           H  
ATOM   1683  HB3 ASN A 106      -2.208 -23.916 -17.365  1.00 93.01           H  
ATOM   1684  O   ASN A 106      -0.899 -24.676 -13.918  1.00 93.01           O  
ATOM   1685  CG  ASN A 106      -2.145 -25.871 -18.223  1.00 93.01           C  
ATOM   1686  ND2 ASN A 106      -1.736 -25.570 -19.432  1.00 93.01           N  
ATOM   1687 HD21 ASN A 106      -1.074 -24.820 -19.573  1.00 93.01           H  
ATOM   1688 HD22 ASN A 106      -1.869 -26.295 -20.123  1.00 93.01           H  
ATOM   1689  OD1 ASN A 106      -2.792 -26.887 -18.052  1.00 93.01           O  
ATOM   1690  N   VAL A 107      -2.534 -23.238 -14.458  1.00 91.40           N  
ATOM   1691  H   VAL A 107      -3.322 -23.060 -15.064  1.00 91.40           H  
ATOM   1692  CA  VAL A 107      -2.234 -22.300 -13.367  1.00 91.40           C  
ATOM   1693  HA  VAL A 107      -1.167 -22.078 -13.387  1.00 91.40           H  
ATOM   1694  C   VAL A 107      -2.534 -22.937 -12.008  1.00 91.40           C  
ATOM   1695  CB  VAL A 107      -3.007 -20.978 -13.531  1.00 91.40           C  
ATOM   1696  HB  VAL A 107      -4.079 -21.168 -13.481  1.00 91.40           H  
ATOM   1697  O   VAL A 107      -1.741 -22.816 -11.079  1.00 91.40           O  
ATOM   1698  CG1 VAL A 107      -2.643 -19.993 -12.410  1.00 91.40           C  
ATOM   1699 HG11 VAL A 107      -1.560 -19.949 -12.298  1.00 91.40           H  
ATOM   1700 HG12 VAL A 107      -3.072 -20.330 -11.466  1.00 91.40           H  
ATOM   1701 HG13 VAL A 107      -3.017 -18.993 -12.632  1.00 91.40           H  
ATOM   1702  CG2 VAL A 107      -2.705 -20.332 -14.890  1.00 91.40           C  
ATOM   1703 HG21 VAL A 107      -1.626 -20.281 -15.043  1.00 91.40           H  
ATOM   1704 HG22 VAL A 107      -3.124 -19.327 -14.937  1.00 91.40           H  
ATOM   1705 HG23 VAL A 107      -3.142 -20.927 -15.692  1.00 91.40           H  
ATOM   1706  N   GLU A 108      -3.659 -23.643 -11.883  1.00 89.18           N  
ATOM   1707  H   GLU A 108      -4.280 -23.712 -12.676  1.00 89.18           H  
ATOM   1708  CA  GLU A 108      -4.010 -24.372 -10.659  1.00 89.18           C  
ATOM   1709  HA  GLU A 108      -3.946 -23.683  -9.816  1.00 89.18           H  
ATOM   1710  C   GLU A 108      -3.012 -25.498 -10.358  1.00 89.18           C  
ATOM   1711  CB  GLU A 108      -5.459 -24.894 -10.735  1.00 89.18           C  
ATOM   1712  HB2 GLU A 108      -5.606 -25.433 -11.671  1.00 89.18           H  
ATOM   1713  HB3 GLU A 108      -5.634 -25.577  -9.904  1.00 89.18           H  
ATOM   1714  O   GLU A 108      -2.653 -25.676  -9.197  1.00 89.18           O  
ATOM   1715  CG  GLU A 108      -6.460 -23.731 -10.630  1.00 89.18           C  
ATOM   1716  HG2 GLU A 108      -6.255 -23.007 -11.419  1.00 89.18           H  
ATOM   1717  HG3 GLU A 108      -6.286 -23.221  -9.683  1.00 89.18           H  
ATOM   1718  CD  GLU A 108      -7.945 -24.122 -10.722  1.00 89.18           C  
ATOM   1719  OE1 GLU A 108      -8.751 -23.516  -9.974  1.00 89.18           O  
ATOM   1720  OE2 GLU A 108      -8.385 -24.815 -11.666  1.00 89.18           O  
ATOM   1721  N   ALA A 109      -2.495 -26.193 -11.375  1.00 91.03           N  
ATOM   1722  H   ALA A 109      -2.867 -26.043 -12.302  1.00 91.03           H  
ATOM   1723  CA  ALA A 109      -1.470 -27.224 -11.224  1.00 91.03           C  
ATOM   1724  HA  ALA A 109      -1.817 -27.954 -10.492  1.00 91.03           H  
ATOM   1725  C   ALA A 109      -0.149 -26.646 -10.700  1.00 91.03           C  
ATOM   1726  CB  ALA A 109      -1.276 -27.952 -12.559  1.00 91.03           C  
ATOM   1727  HB1 ALA A 109      -2.212 -28.411 -12.875  1.00 91.03           H  
ATOM   1728  HB2 ALA A 109      -0.529 -28.737 -12.435  1.00 91.03           H  
ATOM   1729  HB3 ALA A 109      -0.934 -27.259 -13.327  1.00 91.03           H  
ATOM   1730  O   ALA A 109       0.401 -27.183  -9.742  1.00 91.03           O  
ATOM   1731  N   VAL A 110       0.319 -25.510 -11.237  1.00 92.09           N  
ATOM   1732  H   VAL A 110      -0.153 -25.131 -12.045  1.00 92.09           H  
ATOM   1733  CA  VAL A 110       1.517 -24.820 -10.718  1.00 92.09           C  
ATOM   1734  HA  VAL A 110       2.368 -25.499 -10.776  1.00 92.09           H  
ATOM   1735  C   VAL A 110       1.340 -24.452  -9.246  1.00 92.09           C  
ATOM   1736  CB  VAL A 110       1.839 -23.558 -11.548  1.00 92.09           C  
ATOM   1737  HB  VAL A 110       0.944 -22.944 -11.638  1.00 92.09           H  
ATOM   1738  O   VAL A 110       2.228 -24.692  -8.428  1.00 92.09           O  
ATOM   1739  CG1 VAL A 110       2.948 -22.708 -10.908  1.00 92.09           C  
ATOM   1740 HG11 VAL A 110       3.814 -23.333 -10.690  1.00 92.09           H  
ATOM   1741 HG12 VAL A 110       2.593 -22.244  -9.988  1.00 92.09           H  
ATOM   1742 HG13 VAL A 110       3.247 -21.915 -11.593  1.00 92.09           H  
ATOM   1743  CG2 VAL A 110       2.317 -23.938 -12.954  1.00 92.09           C  
ATOM   1744 HG21 VAL A 110       3.252 -24.496 -12.896  1.00 92.09           H  
ATOM   1745 HG22 VAL A 110       1.576 -24.556 -13.460  1.00 92.09           H  
ATOM   1746 HG23 VAL A 110       2.478 -23.038 -13.548  1.00 92.09           H  
ATOM   1747  N   LEU A 111       0.184 -23.889  -8.892  1.00 89.75           N  
ATOM   1748  H   LEU A 111      -0.506 -23.720  -9.611  1.00 89.75           H  
ATOM   1749  CA  LEU A 111      -0.107 -23.510  -7.514  1.00 89.75           C  
ATOM   1750  HA  LEU A 111       0.725 -22.920  -7.129  1.00 89.75           H  
ATOM   1751  C   LEU A 111      -0.228 -24.737  -6.594  1.00 89.75           C  
ATOM   1752  CB  LEU A 111      -1.386 -22.663  -7.487  1.00 89.75           C  
ATOM   1753  HB2 LEU A 111      -2.168 -23.235  -7.988  1.00 89.75           H  
ATOM   1754  HB3 LEU A 111      -1.660 -22.507  -6.443  1.00 89.75           H  
ATOM   1755  O   LEU A 111       0.240 -24.671  -5.463  1.00 89.75           O  
ATOM   1756  CG  LEU A 111      -1.313 -21.299  -8.186  1.00 89.75           C  
ATOM   1757  HG  LEU A 111      -0.925 -21.419  -9.198  1.00 89.75           H  
ATOM   1758  CD1 LEU A 111      -2.716 -20.687  -8.271  1.00 89.75           C  
ATOM   1759 HD11 LEU A 111      -3.411 -21.423  -8.674  1.00 89.75           H  
ATOM   1760 HD12 LEU A 111      -3.050 -20.355  -7.288  1.00 89.75           H  
ATOM   1761 HD13 LEU A 111      -2.688 -19.847  -8.966  1.00 89.75           H  
ATOM   1762  CD2 LEU A 111      -0.404 -20.320  -7.450  1.00 89.75           C  
ATOM   1763 HD21 LEU A 111      -0.382 -19.371  -7.985  1.00 89.75           H  
ATOM   1764 HD22 LEU A 111       0.610 -20.721  -7.424  1.00 89.75           H  
ATOM   1765 HD23 LEU A 111      -0.754 -20.168  -6.429  1.00 89.75           H  
ATOM   1766  N   THR A 112      -0.821 -25.838  -7.068  1.00 88.37           N  
ATOM   1767  H   THR A 112      -1.162 -25.822  -8.018  1.00 88.37           H  
ATOM   1768  CA  THR A 112      -0.978 -27.085  -6.297  1.00 88.37           C  
ATOM   1769  HA  THR A 112      -1.396 -26.852  -5.317  1.00 88.37           H  
ATOM   1770  C   THR A 112       0.368 -27.754  -6.069  1.00 88.37           C  
ATOM   1771  CB  THR A 112      -1.910 -28.099  -6.987  1.00 88.37           C  
ATOM   1772  HB  THR A 112      -1.444 -28.457  -7.906  1.00 88.37           H  
ATOM   1773  O   THR A 112       0.608 -28.262  -4.984  1.00 88.37           O  
ATOM   1774  CG2 THR A 112      -2.237 -29.300  -6.099  1.00 88.37           C  
ATOM   1775 HG21 THR A 112      -1.335 -29.882  -5.912  1.00 88.37           H  
ATOM   1776 HG22 THR A 112      -2.959 -29.943  -6.604  1.00 88.37           H  
ATOM   1777 HG23 THR A 112      -2.656 -28.968  -5.150  1.00 88.37           H  
ATOM   1778  OG1 THR A 112      -3.142 -27.509  -7.318  1.00 88.37           O  
ATOM   1779  HG1 THR A 112      -2.957 -26.830  -7.971  1.00 88.37           H  
ATOM   1780  N   ASP A 113       1.273 -27.721  -7.045  1.00 89.86           N  
ATOM   1781  H   ASP A 113       1.021 -27.362  -7.954  1.00 89.86           H  
ATOM   1782  CA  ASP A 113       2.589 -28.343  -6.893  1.00 89.86           C  
ATOM   1783  HA  ASP A 113       2.454 -29.364  -6.536  1.00 89.86           H  
ATOM   1784  C   ASP A 113       3.456 -27.610  -5.855  1.00 89.86           C  
ATOM   1785  CB  ASP A 113       3.274 -28.417  -8.261  1.00 89.86           C  
ATOM   1786  HB2 ASP A 113       2.573 -28.824  -8.991  1.00 89.86           H  
ATOM   1787  HB3 ASP A 113       3.559 -27.417  -8.588  1.00 89.86           H  
ATOM   1788  O   ASP A 113       4.132 -28.243  -5.051  1.00 89.86           O  
ATOM   1789  CG  ASP A 113       4.494 -29.341  -8.200  1.00 89.86           C  
ATOM   1790  OD1 ASP A 113       4.288 -30.553  -8.030  1.00 89.86           O  
ATOM   1791  OD2 ASP A 113       5.634 -28.834  -8.322  1.00 89.86           O  
ATOM   1792  N   VAL A 114       3.399 -26.271  -5.809  1.00 88.52           N  
ATOM   1793  H   VAL A 114       2.831 -25.794  -6.494  1.00 88.52           H  
ATOM   1794  CA  VAL A 114       4.182 -25.492  -4.827  1.00 88.52           C  
ATOM   1795  HA  VAL A 114       5.138 -25.994  -4.677  1.00 88.52           H  
ATOM   1796  C   VAL A 114       3.504 -25.435  -3.457  1.00 88.52           C  
ATOM   1797  CB  VAL A 114       4.484 -24.063  -5.319  1.00 88.52           C  
ATOM   1798  HB  VAL A 114       3.553 -23.505  -5.417  1.00 88.52           H  
ATOM   1799  O   VAL A 114       4.164 -25.523  -2.425  1.00 88.52           O  
ATOM   1800  CG1 VAL A 114       5.400 -23.339  -4.323  1.00 88.52           C  
ATOM   1801 HG11 VAL A 114       4.853 -23.090  -3.413  1.00 88.52           H  
ATOM   1802 HG12 VAL A 114       6.242 -23.979  -4.060  1.00 88.52           H  
ATOM   1803 HG13 VAL A 114       5.800 -22.419  -4.751  1.00 88.52           H  
ATOM   1804  CG2 VAL A 114       5.196 -24.056  -6.674  1.00 88.52           C  
ATOM   1805 HG21 VAL A 114       5.428 -23.034  -6.974  1.00 88.52           H  
ATOM   1806 HG22 VAL A 114       4.549 -24.496  -7.433  1.00 88.52           H  
ATOM   1807 HG23 VAL A 114       6.121 -24.627  -6.594  1.00 88.52           H  
ATOM   1808  N   LEU A 115       2.184 -25.239  -3.422  1.00 82.82           N  
ATOM   1809  H   LEU A 115       1.676 -25.212  -4.294  1.00 82.82           H  
ATOM   1810  CA  LEU A 115       1.438 -25.032  -2.175  1.00 82.82           C  
ATOM   1811  HA  LEU A 115       2.131 -24.694  -1.405  1.00 82.82           H  
ATOM   1812  C   LEU A 115       0.826 -26.324  -1.622  1.00 82.82           C  
ATOM   1813  CB  LEU A 115       0.375 -23.933  -2.375  1.00 82.82           C  
ATOM   1814  HB2 LEU A 115      -0.121 -23.764  -1.419  1.00 82.82           H  
ATOM   1815  HB3 LEU A 115      -0.383 -24.302  -3.067  1.00 82.82           H  
ATOM   1816  O   LEU A 115       0.201 -26.300  -0.562  1.00 82.82           O  
ATOM   1817  CG  LEU A 115       0.927 -22.590  -2.890  1.00 82.82           C  
ATOM   1818  HG  LEU A 115       1.384 -22.717  -3.872  1.00 82.82           H  
ATOM   1819  CD1 LEU A 115      -0.215 -21.577  -3.023  1.00 82.82           C  
ATOM   1820 HD11 LEU A 115       0.175 -20.638  -3.416  1.00 82.82           H  
ATOM   1821 HD12 LEU A 115      -0.948 -21.971  -3.727  1.00 82.82           H  
ATOM   1822 HD13 LEU A 115      -0.689 -21.417  -2.054  1.00 82.82           H  
ATOM   1823  CD2 LEU A 115       1.966 -22.020  -1.922  1.00 82.82           C  
ATOM   1824 HD21 LEU A 115       2.881 -22.609  -1.993  1.00 82.82           H  
ATOM   1825 HD22 LEU A 115       1.585 -22.089  -0.903  1.00 82.82           H  
ATOM   1826 HD23 LEU A 115       2.208 -20.990  -2.181  1.00 82.82           H  
ATOM   1827  N   GLY A 116       0.964 -27.442  -2.332  1.00 76.76           N  
ATOM   1828  H   GLY A 116       1.454 -27.394  -3.214  1.00 76.76           H  
ATOM   1829  CA  GLY A 116       0.215 -28.666  -2.080  1.00 76.76           C  
ATOM   1830  HA2 GLY A 116       0.389 -28.987  -1.053  1.00 76.76           H  
ATOM   1831  HA3 GLY A 116       0.571 -29.451  -2.748  1.00 76.76           H  
ATOM   1832  C   GLY A 116      -1.290 -28.482  -2.302  1.00 76.76           C  
ATOM   1833  O   GLY A 116      -1.770 -27.486  -2.852  1.00 76.76           O  
ATOM   1834  N   ASN A 117      -2.074 -29.405  -1.743  1.00 66.09           N  
ATOM   1835  H   ASN A 117      -1.625 -30.227  -1.365  1.00 66.09           H  
ATOM   1836  CA  ASN A 117      -3.542 -29.337  -1.715  1.00 66.09           C  
ATOM   1837  HA  ASN A 117      -3.885 -29.157  -2.735  1.00 66.09           H  
ATOM   1838  C   ASN A 117      -4.092 -28.158  -0.865  1.00 66.09           C  
ATOM   1839  CB  ASN A 117      -4.091 -30.707  -1.259  1.00 66.09           C  
ATOM   1840  HB2 ASN A 117      -3.671 -30.962  -0.286  1.00 66.09           H  
ATOM   1841  HB3 ASN A 117      -5.174 -30.644  -1.159  1.00 66.09           H  
ATOM   1842  O   ASN A 117      -5.280 -28.105  -0.552  1.00 66.09           O  
ATOM   1843  CG  ASN A 117      -3.807 -31.833  -2.244  1.00 66.09           C  
ATOM   1844  ND2 ASN A 117      -3.857 -33.071  -1.812  1.00 66.09           N  
ATOM   1845 HD21 ASN A 117      -4.097 -33.294  -0.857  1.00 66.09           H  
ATOM   1846 HD22 ASN A 117      -3.658 -33.774  -2.509  1.00 66.09           H  
ATOM   1847  OD1 ASN A 117      -3.536 -31.625  -3.409  1.00 66.09           O  
ATOM   1848  N   GLU A 118      -3.249 -27.201  -0.450  1.00 57.90           N  
ATOM   1849  H   GLU A 118      -2.299 -27.231  -0.792  1.00 57.90           H  
ATOM   1850  CA  GLU A 118      -3.634 -26.050   0.374  1.00 57.90           C  
ATOM   1851  HA  GLU A 118      -4.392 -26.389   1.079  1.00 57.90           H  
ATOM   1852  C   GLU A 118      -4.266 -24.890  -0.407  1.00 57.90           C  
ATOM   1853  CB  GLU A 118      -2.456 -25.504   1.194  1.00 57.90           C  
ATOM   1854  HB2 GLU A 118      -2.846 -24.694   1.811  1.00 57.90           H  
ATOM   1855  HB3 GLU A 118      -1.709 -25.073   0.528  1.00 57.90           H  
ATOM   1856  O   GLU A 118      -4.693 -23.917   0.217  1.00 57.90           O  
ATOM   1857  CG  GLU A 118      -1.805 -26.518   2.141  1.00 57.90           C  
ATOM   1858  HG2 GLU A 118      -2.591 -27.141   2.567  1.00 57.90           H  
ATOM   1859  HG3 GLU A 118      -1.120 -27.166   1.595  1.00 57.90           H  
ATOM   1860  CD  GLU A 118      -1.072 -25.796   3.283  1.00 57.90           C  
ATOM   1861  OE1 GLU A 118      -1.315 -26.202   4.448  1.00 57.90           O  
ATOM   1862  OE2 GLU A 118      -0.445 -24.736   3.058  1.00 57.90           O  
ATOM   1863  N   LEU A 119      -4.383 -24.966  -1.737  1.00 54.01           N  
ATOM   1864  H   LEU A 119      -3.971 -25.760  -2.206  1.00 54.01           H  
ATOM   1865  CA  LEU A 119      -5.147 -23.989  -2.531  1.00 54.01           C  
ATOM   1866  HA  LEU A 119      -4.636 -23.026  -2.506  1.00 54.01           H  
ATOM   1867  C   LEU A 119      -6.563 -23.765  -1.978  1.00 54.01           C  
ATOM   1868  CB  LEU A 119      -5.232 -24.496  -3.974  1.00 54.01           C  
ATOM   1869  HB2 LEU A 119      -6.200 -24.239  -4.404  1.00 54.01           H  
ATOM   1870  HB3 LEU A 119      -5.181 -25.585  -3.968  1.00 54.01           H  
ATOM   1871  O   LEU A 119      -7.026 -22.624  -1.903  1.00 54.01           O  
ATOM   1872  CG  LEU A 119      -4.129 -23.913  -4.865  1.00 54.01           C  
ATOM   1873  HG  LEU A 119      -3.211 -23.766  -4.296  1.00 54.01           H  
ATOM   1874  CD1 LEU A 119      -3.868 -24.913  -5.967  1.00 54.01           C  
ATOM   1875 HD11 LEU A 119      -4.776 -25.126  -6.530  1.00 54.01           H  
ATOM   1876 HD12 LEU A 119      -3.104 -24.547  -6.654  1.00 54.01           H  
ATOM   1877 HD13 LEU A 119      -3.505 -25.835  -5.513  1.00 54.01           H  
ATOM   1878  CD2 LEU A 119      -4.582 -22.583  -5.475  1.00 54.01           C  
ATOM   1879 HD21 LEU A 119      -3.807 -22.201  -6.140  1.00 54.01           H  
ATOM   1880 HD22 LEU A 119      -4.763 -21.861  -4.679  1.00 54.01           H  
ATOM   1881 HD23 LEU A 119      -5.493 -22.734  -6.053  1.00 54.01           H  
ATOM   1882  N   ASP A 120      -7.206 -24.837  -1.505  1.00 52.01           N  
ATOM   1883  H   ASP A 120      -6.787 -25.743  -1.656  1.00 52.01           H  
ATOM   1884  CA  ASP A 120      -8.533 -24.790  -0.884  1.00 52.01           C  
ATOM   1885  HA  ASP A 120      -9.187 -24.174  -1.502  1.00 52.01           H  
ATOM   1886  C   ASP A 120      -8.534 -24.145   0.508  1.00 52.01           C  
ATOM   1887  CB  ASP A 120      -9.109 -26.211  -0.807  1.00 52.01           C  
ATOM   1888  HB2 ASP A 120      -9.887 -26.234  -0.044  1.00 52.01           H  
ATOM   1889  HB3 ASP A 120      -8.327 -26.907  -0.501  1.00 52.01           H  
ATOM   1890  O   ASP A 120      -9.567 -23.664   0.993  1.00 52.01           O  
ATOM   1891  CG  ASP A 120      -9.749 -26.675  -2.117  1.00 52.01           C  
ATOM   1892  OD1 ASP A 120     -10.164 -25.798  -2.911  1.00 52.01           O  
ATOM   1893  OD2 ASP A 120      -9.914 -27.902  -2.252  1.00 52.01           O  
ATOM   1894  N   ARG A 121      -7.372 -24.047   1.165  1.00 50.07           N  
ATOM   1895  H   ARG A 121      -6.539 -24.338   0.675  1.00 50.07           H  
ATOM   1896  CA  ARG A 121      -7.233 -23.262   2.391  1.00 50.07           C  
ATOM   1897  HA  ARG A 121      -8.134 -23.401   2.988  1.00 50.07           H  
ATOM   1898  C   ARG A 121      -7.163 -21.796   1.992  1.00 50.07           C  
ATOM   1899  CB  ARG A 121      -6.035 -23.723   3.239  1.00 50.07           C  
ATOM   1900  HB2 ARG A 121      -5.111 -23.634   2.666  1.00 50.07           H  
ATOM   1901  HB3 ARG A 121      -5.953 -23.068   4.106  1.00 50.07           H  
ATOM   1902  O   ARG A 121      -6.094 -21.193   1.937  1.00 50.07           O  
ATOM   1903  CG  ARG A 121      -6.189 -25.168   3.731  1.00 50.07           C  
ATOM   1904  HG2 ARG A 121      -6.241 -25.844   2.878  1.00 50.07           H  
ATOM   1905  HG3 ARG A 121      -7.106 -25.257   4.314  1.00 50.07           H  
ATOM   1906  CD  ARG A 121      -4.989 -25.556   4.602  1.00 50.07           C  
ATOM   1907  HD2 ARG A 121      -4.898 -24.851   5.428  1.00 50.07           H  
ATOM   1908  HD3 ARG A 121      -4.083 -25.500   3.998  1.00 50.07           H  
ATOM   1909  NE  ARG A 121      -5.129 -26.919   5.137  1.00 50.07           N  
ATOM   1910  HE  ARG A 121      -5.903 -27.474   4.798  1.00 50.07           H  
ATOM   1911  NH1 ARG A 121      -3.155 -26.970   6.328  1.00 50.07           N  
ATOM   1912 HH11 ARG A 121      -2.510 -27.509   6.887  1.00 50.07           H  
ATOM   1913 HH12 ARG A 121      -2.670 -26.409   5.641  1.00 50.07           H  
ATOM   1914  NH2 ARG A 121      -4.545 -28.705   6.417  1.00 50.07           N  
ATOM   1915 HH21 ARG A 121      -5.352 -29.213   6.083  1.00 50.07           H  
ATOM   1916 HH22 ARG A 121      -3.851 -29.193   6.966  1.00 50.07           H  
ATOM   1917  CZ  ARG A 121      -4.278 -27.516   5.956  1.00 50.07           C  
ATOM   1918  N   ALA A 122      -8.334 -21.181   1.833  1.00 52.25           N  
ATOM   1919  H   ALA A 122      -9.128 -21.792   1.709  1.00 52.25           H  
ATOM   1920  CA  ALA A 122      -8.506 -19.741   1.616  1.00 52.25           C  
ATOM   1921  HA  ALA A 122      -8.220 -19.513   0.589  1.00 52.25           H  
ATOM   1922  C   ALA A 122      -7.646 -18.863   2.554  1.00 52.25           C  
ATOM   1923  CB  ALA A 122      -9.994 -19.421   1.807  1.00 52.25           C  
ATOM   1924  HB1 ALA A 122     -10.303 -19.657   2.825  1.00 52.25           H  
ATOM   1925  HB2 ALA A 122     -10.587 -20.008   1.105  1.00 52.25           H  
ATOM   1926  HB3 ALA A 122     -10.166 -18.362   1.613  1.00 52.25           H  
ATOM   1927  O   ALA A 122      -7.308 -17.735   2.207  1.00 52.25           O  
ATOM   1928  N   ALA A 123      -7.262 -19.372   3.731  1.00 54.48           N  
ATOM   1929  H   ALA A 123      -7.551 -20.317   3.940  1.00 54.48           H  
ATOM   1930  CA  ALA A 123      -6.336 -18.720   4.648  1.00 54.48           C  
ATOM   1931  HA  ALA A 123      -6.646 -17.682   4.767  1.00 54.48           H  
ATOM   1932  C   ALA A 123      -4.868 -18.701   4.172  1.00 54.48           C  
ATOM   1933  CB  ALA A 123      -6.454 -19.416   6.009  1.00 54.48           C  
ATOM   1934  HB1 ALA A 123      -7.484 -19.367   6.363  1.00 54.48           H  
ATOM   1935  HB2 ALA A 123      -5.808 -18.917   6.732  1.00 54.48           H  
ATOM   1936  HB3 ALA A 123      -6.152 -20.460   5.924  1.00 54.48           H  
ATOM   1937  O   ALA A 123      -4.202 -17.693   4.382  1.00 54.48           O  
ATOM   1938  N   VAL A 124      -4.345 -19.773   3.565  1.00 59.10           N  
ATOM   1939  H   VAL A 124      -4.960 -20.527   3.295  1.00 59.10           H  
ATOM   1940  CA  VAL A 124      -2.947 -19.851   3.091  1.00 59.10           C  
ATOM   1941  HA  VAL A 124      -2.285 -19.408   3.835  1.00 59.10           H  
ATOM   1942  C   VAL A 124      -2.803 -19.035   1.818  1.00 59.10           C  
ATOM   1943  CB  VAL A 124      -2.490 -21.307   2.858  1.00 59.10           C  
ATOM   1944  HB  VAL A 124      -3.166 -21.789   2.152  1.00 59.10           H  
ATOM   1945  O   VAL A 124      -2.038 -18.070   1.784  1.00 59.10           O  
ATOM   1946  CG1 VAL A 124      -1.063 -21.350   2.294  1.00 59.10           C  
ATOM   1947 HG11 VAL A 124      -1.032 -20.919   1.293  1.00 59.10           H  
ATOM   1948 HG12 VAL A 124      -0.743 -22.388   2.211  1.00 59.10           H  
ATOM   1949 HG13 VAL A 124      -0.374 -20.826   2.956  1.00 59.10           H  
ATOM   1950  CG2 VAL A 124      -2.520 -22.088   4.177  1.00 59.10           C  
ATOM   1951 HG21 VAL A 124      -2.303 -23.136   3.970  1.00 59.10           H  
ATOM   1952 HG22 VAL A 124      -1.758 -21.711   4.859  1.00 59.10           H  
ATOM   1953 HG23 VAL A 124      -3.503 -22.032   4.645  1.00 59.10           H  
ATOM   1954  N   LEU A 125      -3.626 -19.343   0.815  1.00 64.25           N  
ATOM   1955  H   LEU A 125      -4.209 -20.163   0.896  1.00 64.25           H  
ATOM   1956  CA  LEU A 125      -3.664 -18.587  -0.430  1.00 64.25           C  
ATOM   1957  HA  LEU A 125      -2.674 -18.620  -0.884  1.00 64.25           H  
ATOM   1958  C   LEU A 125      -4.030 -17.125  -0.172  1.00 64.25           C  
ATOM   1959  CB  LEU A 125      -4.679 -19.266  -1.350  1.00 64.25           C  
ATOM   1960  HB2 LEU A 125      -4.455 -20.332  -1.390  1.00 64.25           H  
ATOM   1961  HB3 LEU A 125      -5.675 -19.155  -0.921  1.00 64.25           H  
ATOM   1962  O   LEU A 125      -3.416 -16.221  -0.722  1.00 64.25           O  
ATOM   1963  CG  LEU A 125      -4.686 -18.722  -2.785  1.00 64.25           C  
ATOM   1964  HG  LEU A 125      -4.850 -17.644  -2.783  1.00 64.25           H  
ATOM   1965  CD1 LEU A 125      -3.383 -19.028  -3.529  1.00 64.25           C  
ATOM   1966 HD11 LEU A 125      -3.452 -18.685  -4.562  1.00 64.25           H  
ATOM   1967 HD12 LEU A 125      -2.540 -18.516  -3.066  1.00 64.25           H  
ATOM   1968 HD13 LEU A 125      -3.195 -20.101  -3.531  1.00 64.25           H  
ATOM   1969  CD2 LEU A 125      -5.865 -19.390  -3.480  1.00 64.25           C  
ATOM   1970 HD21 LEU A 125      -5.946 -20.436  -3.181  1.00 64.25           H  
ATOM   1971 HD22 LEU A 125      -5.708 -19.390  -4.558  1.00 64.25           H  
ATOM   1972 HD23 LEU A 125      -6.795 -18.880  -3.229  1.00 64.25           H  
ATOM   1973  N   GLY A 126      -4.976 -16.865   0.729  1.00 65.77           N  
ATOM   1974  H   GLY A 126      -5.485 -17.633   1.143  1.00 65.77           H  
ATOM   1975  CA  GLY A 126      -5.354 -15.508   1.087  1.00 65.77           C  
ATOM   1976  HA2 GLY A 126      -6.271 -15.556   1.674  1.00 65.77           H  
ATOM   1977  HA3 GLY A 126      -5.568 -14.952   0.174  1.00 65.77           H  
ATOM   1978  C   GLY A 126      -4.281 -14.737   1.858  1.00 65.77           C  
ATOM   1979  O   GLY A 126      -4.194 -13.528   1.678  1.00 65.77           O  
ATOM   1980  N   LYS A 127      -3.434 -15.394   2.666  1.00 67.93           N  
ATOM   1981  H   LYS A 127      -3.557 -16.389   2.788  1.00 67.93           H  
ATOM   1982  CA  LYS A 127      -2.258 -14.751   3.286  1.00 67.93           C  
ATOM   1983  HA  LYS A 127      -2.545 -13.795   3.724  1.00 67.93           H  
ATOM   1984  C   LYS A 127      -1.197 -14.404   2.244  1.00 67.93           C  
ATOM   1985  CB  LYS A 127      -1.658 -15.643   4.384  1.00 67.93           C  
ATOM   1986  HB2 LYS A 127      -0.626 -15.341   4.560  1.00 67.93           H  
ATOM   1987  HB3 LYS A 127      -1.646 -16.677   4.039  1.00 67.93           H  
ATOM   1988  O   LYS A 127      -0.674 -13.296   2.277  1.00 67.93           O  
ATOM   1989  CG  LYS A 127      -2.412 -15.537   5.719  1.00 67.93           C  
ATOM   1990  HG2 LYS A 127      -3.484 -15.652   5.561  1.00 67.93           H  
ATOM   1991  HG3 LYS A 127      -2.238 -14.551   6.152  1.00 67.93           H  
ATOM   1992  CD  LYS A 127      -1.905 -16.617   6.684  1.00 67.93           C  
ATOM   1993  HD2 LYS A 127      -2.005 -17.589   6.202  1.00 67.93           H  
ATOM   1994  HD3 LYS A 127      -0.852 -16.437   6.898  1.00 67.93           H  
ATOM   1995  CE  LYS A 127      -2.715 -16.618   7.983  1.00 67.93           C  
ATOM   1996  HE2 LYS A 127      -2.617 -15.641   8.457  1.00 67.93           H  
ATOM   1997  HE3 LYS A 127      -3.765 -16.765   7.727  1.00 67.93           H  
ATOM   1998  NZ  LYS A 127      -2.255 -17.693   8.898  1.00 67.93           N  
ATOM   1999  HZ1 LYS A 127      -1.280 -17.569   9.131  1.00 67.93           H  
ATOM   2000  HZ2 LYS A 127      -2.801 -17.707   9.747  1.00 67.93           H  
ATOM   2001  HZ3 LYS A 127      -2.352 -18.592   8.448  1.00 67.93           H  
ATOM   2002  N   ARG A 128      -0.919 -15.314   1.305  1.00 75.48           N  
ATOM   2003  H   ARG A 128      -1.385 -16.208   1.362  1.00 75.48           H  
ATOM   2004  CA  ARG A 128       0.073 -15.107   0.233  1.00 75.48           C  
ATOM   2005  HA  ARG A 128       1.008 -14.740   0.658  1.00 75.48           H  
ATOM   2006  C   ARG A 128      -0.385 -14.043  -0.759  1.00 75.48           C  
ATOM   2007  CB  ARG A 128       0.345 -16.433  -0.491  1.00 75.48           C  
ATOM   2008  HB2 ARG A 128       0.992 -16.243  -1.348  1.00 75.48           H  
ATOM   2009  HB3 ARG A 128      -0.594 -16.846  -0.858  1.00 75.48           H  
ATOM   2010  O   ARG A 128       0.271 -13.022  -0.946  1.00 75.48           O  
ATOM   2011  CG  ARG A 128       1.032 -17.462   0.412  1.00 75.48           C  
ATOM   2012  HG2 ARG A 128       0.439 -17.635   1.310  1.00 75.48           H  
ATOM   2013  HG3 ARG A 128       2.015 -17.093   0.705  1.00 75.48           H  
ATOM   2014  CD  ARG A 128       1.188 -18.780  -0.347  1.00 75.48           C  
ATOM   2015  HD2 ARG A 128       1.891 -18.647  -1.168  1.00 75.48           H  
ATOM   2016  HD3 ARG A 128       0.227 -19.068  -0.773  1.00 75.48           H  
ATOM   2017  NE  ARG A 128       1.638 -19.852   0.549  1.00 75.48           N  
ATOM   2018  HE  ARG A 128       0.944 -20.501   0.893  1.00 75.48           H  
ATOM   2019  NH1 ARG A 128       3.913 -19.505   0.385  1.00 75.48           N  
ATOM   2020 HH11 ARG A 128       4.810 -19.915   0.605  1.00 75.48           H  
ATOM   2021 HH12 ARG A 128       3.846 -18.808  -0.342  1.00 75.48           H  
ATOM   2022  NH2 ARG A 128       3.111 -21.179   1.611  1.00 75.48           N  
ATOM   2023 HH21 ARG A 128       4.085 -21.420   1.717  1.00 75.48           H  
ATOM   2024 HH22 ARG A 128       2.424 -21.901   1.774  1.00 75.48           H  
ATOM   2025  CZ  ARG A 128       2.885 -20.163   0.835  1.00 75.48           C  
ATOM   2026  N   MET A 129      -1.575 -14.237  -1.319  1.00 84.92           N  
ATOM   2027  H   MET A 129      -2.058 -15.102  -1.124  1.00 84.92           H  
ATOM   2028  CA  MET A 129      -2.174 -13.309  -2.273  1.00 84.92           C  
ATOM   2029  HA  MET A 129      -1.416 -13.051  -3.012  1.00 84.92           H  
ATOM   2030  C   MET A 129      -2.614 -12.005  -1.607  1.00 84.92           C  
ATOM   2031  CB  MET A 129      -3.352 -13.967  -3.007  1.00 84.92           C  
ATOM   2032  HB2 MET A 129      -3.762 -13.247  -3.715  1.00 84.92           H  
ATOM   2033  HB3 MET A 129      -4.132 -14.216  -2.287  1.00 84.92           H  
ATOM   2034  O   MET A 129      -2.704 -10.994  -2.295  1.00 84.92           O  
ATOM   2035  CG  MET A 129      -2.974 -15.241  -3.776  1.00 84.92           C  
ATOM   2036  HG2 MET A 129      -3.827 -15.552  -4.379  1.00 84.92           H  
ATOM   2037  HG3 MET A 129      -2.774 -16.039  -3.061  1.00 84.92           H  
ATOM   2038  SD  MET A 129      -1.520 -15.126  -4.849  1.00 84.92           S  
ATOM   2039  CE  MET A 129      -2.072 -13.916  -6.069  1.00 84.92           C  
ATOM   2040  HE1 MET A 129      -2.222 -12.956  -5.575  1.00 84.92           H  
ATOM   2041  HE2 MET A 129      -3.001 -14.252  -6.530  1.00 84.92           H  
ATOM   2042  HE3 MET A 129      -1.305 -13.803  -6.835  1.00 84.92           H  
ATOM   2043  N   GLY A 130      -2.828 -11.986  -0.288  1.00 88.17           N  
ATOM   2044  H   GLY A 130      -2.784 -12.856   0.223  1.00 88.17           H  
ATOM   2045  CA  GLY A 130      -3.165 -10.782   0.472  1.00 88.17           C  
ATOM   2046  HA2 GLY A 130      -3.263 -11.046   1.525  1.00 88.17           H  
ATOM   2047  HA3 GLY A 130      -4.115 -10.383   0.118  1.00 88.17           H  
ATOM   2048  C   GLY A 130      -2.102  -9.693   0.356  1.00 88.17           C  
ATOM   2049  O   GLY A 130      -2.454  -8.530   0.177  1.00 88.17           O  
ATOM   2050  N   PHE A 131      -0.814 -10.055   0.359  1.00 89.80           N  
ATOM   2051  H   PHE A 131      -0.573 -11.025   0.505  1.00 89.80           H  
ATOM   2052  CA  PHE A 131       0.262  -9.095   0.111  1.00 89.80           C  
ATOM   2053  HA  PHE A 131       0.055  -8.195   0.690  1.00 89.80           H  
ATOM   2054  C   PHE A 131       0.272  -8.602  -1.338  1.00 89.80           C  
ATOM   2055  CB  PHE A 131       1.611  -9.679   0.560  1.00 89.80           C  
ATOM   2056  HB2 PHE A 131       1.681 -10.705   0.199  1.00 89.80           H  
ATOM   2057  HB3 PHE A 131       2.414  -9.130   0.069  1.00 89.80           H  
ATOM   2058  O   PHE A 131       0.256  -7.395  -1.547  1.00 89.80           O  
ATOM   2059  CG  PHE A 131       1.886  -9.657   2.061  1.00 89.80           C  
ATOM   2060  CD1 PHE A 131       1.414  -8.618   2.893  1.00 89.80           C  
ATOM   2061  HD1 PHE A 131       0.858  -7.787   2.486  1.00 89.80           H  
ATOM   2062  CD2 PHE A 131       2.673 -10.677   2.627  1.00 89.80           C  
ATOM   2063  HD2 PHE A 131       3.070 -11.462   2.002  1.00 89.80           H  
ATOM   2064  CE1 PHE A 131       1.676  -8.628   4.274  1.00 89.80           C  
ATOM   2065  HE1 PHE A 131       1.298  -7.830   4.896  1.00 89.80           H  
ATOM   2066  CE2 PHE A 131       2.957 -10.677   4.004  1.00 89.80           C  
ATOM   2067  HE2 PHE A 131       3.576 -11.460   4.416  1.00 89.80           H  
ATOM   2068  CZ  PHE A 131       2.446  -9.662   4.829  1.00 89.80           C  
ATOM   2069  HZ  PHE A 131       2.663  -9.671   5.887  1.00 89.80           H  
ATOM   2070  N   THR A 132       0.157  -9.481  -2.337  1.00 90.13           N  
ATOM   2071  H   THR A 132       0.223 -10.467  -2.132  1.00 90.13           H  
ATOM   2072  CA  THR A 132       0.063  -9.042  -3.751  1.00 90.13           C  
ATOM   2073  HA  THR A 132       0.964  -8.484  -4.008  1.00 90.13           H  
ATOM   2074  C   THR A 132      -1.141  -8.117  -3.996  1.00 90.13           C  
ATOM   2075  CB  THR A 132      -0.018 -10.236  -4.716  1.00 90.13           C  
ATOM   2076  HB  THR A 132       0.106  -9.857  -5.731  1.00 90.13           H  
ATOM   2077  O   THR A 132      -1.064  -7.126  -4.720  1.00 90.13           O  
ATOM   2078  CG2 THR A 132       1.046 -11.300  -4.451  1.00 90.13           C  
ATOM   2079 HG21 THR A 132       2.031 -10.832  -4.456  1.00 90.13           H  
ATOM   2080 HG22 THR A 132       0.880 -11.807  -3.501  1.00 90.13           H  
ATOM   2081 HG23 THR A 132       1.022 -12.034  -5.256  1.00 90.13           H  
ATOM   2082  OG1 THR A 132      -1.289 -10.857  -4.658  1.00 90.13           O  
ATOM   2083  HG1 THR A 132      -1.500 -11.013  -3.735  1.00 90.13           H  
ATOM   2084  N   ALA A 133      -2.269  -8.407  -3.341  1.00 91.71           N  
ATOM   2085  H   ALA A 133      -2.285  -9.240  -2.771  1.00 91.71           H  
ATOM   2086  CA  ALA A 133      -3.490  -7.618  -3.399  1.00 91.71           C  
ATOM   2087  HA  ALA A 133      -3.759  -7.436  -4.439  1.00 91.71           H  
ATOM   2088  C   ALA A 133      -3.315  -6.258  -2.711  1.00 91.71           C  
ATOM   2089  CB  ALA A 133      -4.595  -8.444  -2.738  1.00 91.71           C  
ATOM   2090  HB1 ALA A 133      -4.340  -8.662  -1.701  1.00 91.71           H  
ATOM   2091  HB2 ALA A 133      -5.528  -7.881  -2.760  1.00 91.71           H  
ATOM   2092  HB3 ALA A 133      -4.732  -9.380  -3.279  1.00 91.71           H  
ATOM   2093  O   ALA A 133      -3.792  -5.243  -3.214  1.00 91.71           O  
ATOM   2094  N   MET A 134      -2.594  -6.225  -1.588  1.00 92.95           N  
ATOM   2095  H   MET A 134      -2.249  -7.095  -1.209  1.00 92.95           H  
ATOM   2096  CA  MET A 134      -2.276  -4.992  -0.876  1.00 92.95           C  
ATOM   2097  HA  MET A 134      -3.194  -4.415  -0.766  1.00 92.95           H  
ATOM   2098  C   MET A 134      -1.288  -4.117  -1.654  1.00 92.95           C  
ATOM   2099  CB  MET A 134      -1.759  -5.337   0.521  1.00 92.95           C  
ATOM   2100  HB2 MET A 134      -2.463  -6.021   0.996  1.00 92.95           H  
ATOM   2101  HB3 MET A 134      -0.792  -5.832   0.433  1.00 92.95           H  
ATOM   2102  O   MET A 134      -1.520  -2.917  -1.743  1.00 92.95           O  
ATOM   2103  CG  MET A 134      -1.636  -4.100   1.413  1.00 92.95           C  
ATOM   2104  HG2 MET A 134      -1.094  -4.375   2.318  1.00 92.95           H  
ATOM   2105  HG3 MET A 134      -1.059  -3.334   0.896  1.00 92.95           H  
ATOM   2106  SD  MET A 134      -3.241  -3.421   1.915  1.00 92.95           S  
ATOM   2107  CE  MET A 134      -2.912  -1.663   1.645  1.00 92.95           C  
ATOM   2108  HE1 MET A 134      -3.738  -1.072   2.042  1.00 92.95           H  
ATOM   2109  HE2 MET A 134      -1.988  -1.372   2.143  1.00 92.95           H  
ATOM   2110  HE3 MET A 134      -2.830  -1.477   0.574  1.00 92.95           H  
ATOM   2111  N   PHE A 135      -0.260  -4.691  -2.292  1.00 94.67           N  
ATOM   2112  H   PHE A 135      -0.092  -5.680  -2.168  1.00 94.67           H  
ATOM   2113  CA  PHE A 135       0.611  -3.947  -3.211  1.00 94.67           C  
ATOM   2114  HA  PHE A 135       1.089  -3.128  -2.672  1.00 94.67           H  
ATOM   2115  C   PHE A 135      -0.202  -3.329  -4.350  1.00 94.67           C  
ATOM   2116  CB  PHE A 135       1.710  -4.852  -3.783  1.00 94.67           C  
ATOM   2117  HB2 PHE A 135       2.395  -5.127  -2.982  1.00 94.67           H  
ATOM   2118  HB3 PHE A 135       1.269  -5.767  -4.180  1.00 94.67           H  
ATOM   2119  O   PHE A 135      -0.111  -2.132  -4.601  1.00 94.67           O  
ATOM   2120  CG  PHE A 135       2.505  -4.165  -4.878  1.00 94.67           C  
ATOM   2121  CD1 PHE A 135       2.214  -4.415  -6.233  1.00 94.67           C  
ATOM   2122  HD1 PHE A 135       1.476  -5.155  -6.504  1.00 94.67           H  
ATOM   2123  CD2 PHE A 135       3.473  -3.201  -4.540  1.00 94.67           C  
ATOM   2124  HD2 PHE A 135       3.695  -2.990  -3.505  1.00 94.67           H  
ATOM   2125  CE1 PHE A 135       2.877  -3.690  -7.238  1.00 94.67           C  
ATOM   2126  HE1 PHE A 135       2.646  -3.867  -8.278  1.00 94.67           H  
ATOM   2127  CE2 PHE A 135       4.157  -2.502  -5.549  1.00 94.67           C  
ATOM   2128  HE2 PHE A 135       4.909  -1.772  -5.288  1.00 94.67           H  
ATOM   2129  CZ  PHE A 135       3.860  -2.746  -6.899  1.00 94.67           C  
ATOM   2130  HZ  PHE A 135       4.386  -2.208  -7.674  1.00 94.67           H  
ATOM   2131  N   LYS A 136      -1.078  -4.117  -4.987  1.00 92.91           N  
ATOM   2132  H   LYS A 136      -1.069  -5.103  -4.768  1.00 92.91           H  
ATOM   2133  CA  LYS A 136      -1.986  -3.624  -6.030  1.00 92.91           C  
ATOM   2134  HA  LYS A 136      -1.382  -3.172  -6.816  1.00 92.91           H  
ATOM   2135  C   LYS A 136      -2.909  -2.512  -5.512  1.00 92.91           C  
ATOM   2136  CB  LYS A 136      -2.729  -4.835  -6.616  1.00 92.91           C  
ATOM   2137  HB2 LYS A 136      -1.979  -5.501  -7.043  1.00 92.91           H  
ATOM   2138  HB3 LYS A 136      -3.229  -5.385  -5.819  1.00 92.91           H  
ATOM   2139  O   LYS A 136      -3.164  -1.552  -6.235  1.00 92.91           O  
ATOM   2140  CG  LYS A 136      -3.733  -4.484  -7.723  1.00 92.91           C  
ATOM   2141  HG2 LYS A 136      -3.639  -5.213  -8.528  1.00 92.91           H  
ATOM   2142  HG3 LYS A 136      -3.504  -3.504  -8.140  1.00 92.91           H  
ATOM   2143  CD  LYS A 136      -5.176  -4.516  -7.206  1.00 92.91           C  
ATOM   2144  HD2 LYS A 136      -5.270  -3.794  -6.394  1.00 92.91           H  
ATOM   2145  HD3 LYS A 136      -5.429  -5.508  -6.831  1.00 92.91           H  
ATOM   2146  CE  LYS A 136      -6.108  -4.129  -8.349  1.00 92.91           C  
ATOM   2147  HE2 LYS A 136      -6.214  -4.954  -9.054  1.00 92.91           H  
ATOM   2148  HE3 LYS A 136      -5.643  -3.297  -8.878  1.00 92.91           H  
ATOM   2149  NZ  LYS A 136      -7.421  -3.676  -7.843  1.00 92.91           N  
ATOM   2150  HZ1 LYS A 136      -8.113  -4.411  -7.835  1.00 92.91           H  
ATOM   2151  HZ2 LYS A 136      -7.320  -3.287  -6.917  1.00 92.91           H  
ATOM   2152  HZ3 LYS A 136      -7.689  -2.892  -8.421  1.00 92.91           H  
ATOM   2153  N   SER A 137      -3.392  -2.616  -4.271  1.00 92.09           N  
ATOM   2154  H   SER A 137      -3.176  -3.451  -3.745  1.00 92.09           H  
ATOM   2155  CA  SER A 137      -4.182  -1.559  -3.626  1.00 92.09           C  
ATOM   2156  HA  SER A 137      -5.025  -1.342  -4.282  1.00 92.09           H  
ATOM   2157  C   SER A 137      -3.367  -0.276  -3.458  1.00 92.09           C  
ATOM   2158  CB  SER A 137      -4.733  -2.018  -2.269  1.00 92.09           C  
ATOM   2159  HB2 SER A 137      -5.195  -2.998  -2.389  1.00 92.09           H  
ATOM   2160  HB3 SER A 137      -3.920  -2.108  -1.549  1.00 92.09           H  
ATOM   2161  O   SER A 137      -3.812   0.780  -3.899  1.00 92.09           O  
ATOM   2162  OG  SER A 137      -5.711  -1.126  -1.755  1.00 92.09           O  
ATOM   2163  HG  SER A 137      -5.351  -0.241  -1.664  1.00 92.09           H  
ATOM   2164  N   ASN A 138      -2.156  -0.377  -2.899  1.00 92.85           N  
ATOM   2165  H   ASN A 138      -1.852  -1.277  -2.558  1.00 92.85           H  
ATOM   2166  CA  ASN A 138      -1.245   0.754  -2.721  1.00 92.85           C  
ATOM   2167  HA  ASN A 138      -1.719   1.509  -2.093  1.00 92.85           H  
ATOM   2168  C   ASN A 138      -0.892   1.404  -4.065  1.00 92.85           C  
ATOM   2169  CB  ASN A 138       0.052   0.280  -2.048  1.00 92.85           C  
ATOM   2170  HB2 ASN A 138       0.762   1.107  -2.066  1.00 92.85           H  
ATOM   2171  HB3 ASN A 138       0.487  -0.539  -2.621  1.00 92.85           H  
ATOM   2172  O   ASN A 138      -0.936   2.623  -4.193  1.00 92.85           O  
ATOM   2173  CG  ASN A 138      -0.057  -0.149  -0.600  1.00 92.85           C  
ATOM   2174  ND2 ASN A 138       1.002  -0.735  -0.093  1.00 92.85           N  
ATOM   2175 HD21 ASN A 138       1.002  -0.957   0.892  1.00 92.85           H  
ATOM   2176 HD22 ASN A 138       1.840  -0.773  -0.654  1.00 92.85           H  
ATOM   2177  OD1 ASN A 138      -1.029   0.067   0.101  1.00 92.85           O  
ATOM   2178  N   LEU A 139      -0.586   0.602  -5.087  1.00 93.30           N  
ATOM   2179  H   LEU A 139      -0.511  -0.390  -4.913  1.00 93.30           H  
ATOM   2180  CA  LEU A 139      -0.256   1.095  -6.421  1.00 93.30           C  
ATOM   2181  HA  LEU A 139       0.592   1.773  -6.327  1.00 93.30           H  
ATOM   2182  C   LEU A 139      -1.417   1.897  -7.026  1.00 93.30           C  
ATOM   2183  CB  LEU A 139       0.147  -0.104  -7.298  1.00 93.30           C  
ATOM   2184  HB2 LEU A 139      -0.702  -0.784  -7.374  1.00 93.30           H  
ATOM   2185  HB3 LEU A 139       0.962  -0.640  -6.812  1.00 93.30           H  
ATOM   2186  O   LEU A 139      -1.209   2.983  -7.560  1.00 93.30           O  
ATOM   2187  CG  LEU A 139       0.593   0.287  -8.716  1.00 93.30           C  
ATOM   2188  HG  LEU A 139      -0.224   0.801  -9.222  1.00 93.30           H  
ATOM   2189  CD1 LEU A 139       1.824   1.193  -8.708  1.00 93.30           C  
ATOM   2190 HD11 LEU A 139       1.590   2.155  -8.252  1.00 93.30           H  
ATOM   2191 HD12 LEU A 139       2.149   1.379  -9.731  1.00 93.30           H  
ATOM   2192 HD13 LEU A 139       2.641   0.718  -8.163  1.00 93.30           H  
ATOM   2193  CD2 LEU A 139       0.917  -0.973  -9.515  1.00 93.30           C  
ATOM   2194 HD21 LEU A 139       1.200  -0.694 -10.531  1.00 93.30           H  
ATOM   2195 HD22 LEU A 139       1.750  -1.502  -9.052  1.00 93.30           H  
ATOM   2196 HD23 LEU A 139       0.046  -1.627  -9.556  1.00 93.30           H  
ATOM   2197  N   GLU A 140      -2.654   1.411  -6.893  1.00 88.58           N  
ATOM   2198  H   GLU A 140      -2.772   0.517  -6.440  1.00 88.58           H  
ATOM   2199  CA  GLU A 140      -3.843   2.152  -7.331  1.00 88.58           C  
ATOM   2200  HA  GLU A 140      -3.707   2.458  -8.368  1.00 88.58           H  
ATOM   2201  C   GLU A 140      -4.095   3.432  -6.520  1.00 88.58           C  
ATOM   2202  CB  GLU A 140      -5.092   1.267  -7.223  1.00 88.58           C  
ATOM   2203  HB2 GLU A 140      -5.106   0.751  -6.263  1.00 88.58           H  
ATOM   2204  HB3 GLU A 140      -5.958   1.928  -7.257  1.00 88.58           H  
ATOM   2205  O   GLU A 140      -4.578   4.426  -7.072  1.00 88.58           O  
ATOM   2206  CG  GLU A 140      -5.230   0.243  -8.358  1.00 88.58           C  
ATOM   2207  HG2 GLU A 140      -4.445  -0.509  -8.275  1.00 88.58           H  
ATOM   2208  HG3 GLU A 140      -5.106   0.761  -9.309  1.00 88.58           H  
ATOM   2209  CD  GLU A 140      -6.606  -0.443  -8.361  1.00 88.58           C  
ATOM   2210  OE1 GLU A 140      -6.823  -1.401  -9.135  1.00 88.58           O  
ATOM   2211  OE2 GLU A 140      -7.553   0.010  -7.679  1.00 88.58           O  
ATOM   2212  N   GLU A 141      -3.808   3.414  -5.218  1.00 86.92           N  
ATOM   2213  H   GLU A 141      -3.446   2.563  -4.813  1.00 86.92           H  
ATOM   2214  CA  GLU A 141      -3.930   4.584  -4.344  1.00 86.92           C  
ATOM   2215  HA  GLU A 141      -4.932   5.002  -4.441  1.00 86.92           H  
ATOM   2216  C   GLU A 141      -2.959   5.685  -4.764  1.00 86.92           C  
ATOM   2217  CB  GLU A 141      -3.718   4.188  -2.874  1.00 86.92           C  
ATOM   2218  HB2 GLU A 141      -2.857   3.525  -2.791  1.00 86.92           H  
ATOM   2219  HB3 GLU A 141      -3.525   5.083  -2.283  1.00 86.92           H  
ATOM   2220  O   GLU A 141      -3.390   6.829  -4.908  1.00 86.92           O  
ATOM   2221  CG  GLU A 141      -4.968   3.496  -2.315  1.00 86.92           C  
ATOM   2222  HG2 GLU A 141      -5.339   2.776  -3.044  1.00 86.92           H  
ATOM   2223  HG3 GLU A 141      -5.750   4.246  -2.186  1.00 86.92           H  
ATOM   2224  CD  GLU A 141      -4.735   2.771  -0.983  1.00 86.92           C  
ATOM   2225  OE1 GLU A 141      -5.552   1.865  -0.687  1.00 86.92           O  
ATOM   2226  OE2 GLU A 141      -3.781   3.096  -0.247  1.00 86.92           O  
ATOM   2227  N   VAL A 142      -1.701   5.330  -5.047  1.00 89.73           N  
ATOM   2228  H   VAL A 142      -1.438   4.368  -4.888  1.00 89.73           H  
ATOM   2229  CA  VAL A 142      -0.673   6.257  -5.537  1.00 89.73           C  
ATOM   2230  HA  VAL A 142      -0.654   7.132  -4.887  1.00 89.73           H  
ATOM   2231  C   VAL A 142      -1.004   6.749  -6.956  1.00 89.73           C  
ATOM   2232  CB  VAL A 142       0.724   5.596  -5.476  1.00 89.73           C  
ATOM   2233  HB  VAL A 142       0.727   4.715  -6.118  1.00 89.73           H  
ATOM   2234  O   VAL A 142      -0.930   7.948  -7.221  1.00 89.73           O  
ATOM   2235  CG1 VAL A 142       1.823   6.552  -5.936  1.00 89.73           C  
ATOM   2236 HG11 VAL A 142       2.770   6.017  -6.006  1.00 89.73           H  
ATOM   2237 HG12 VAL A 142       1.568   6.965  -6.912  1.00 89.73           H  
ATOM   2238 HG13 VAL A 142       1.939   7.374  -5.229  1.00 89.73           H  
ATOM   2239  CG2 VAL A 142       1.146   5.183  -4.058  1.00 89.73           C  
ATOM   2240 HG21 VAL A 142       2.081   4.625  -4.109  1.00 89.73           H  
ATOM   2241 HG22 VAL A 142       1.292   6.065  -3.435  1.00 89.73           H  
ATOM   2242 HG23 VAL A 142       0.394   4.548  -3.591  1.00 89.73           H  
ATOM   2243  N   LEU A 143      -1.407   5.861  -7.876  1.00 87.12           N  
ATOM   2244  H   LEU A 143      -1.418   4.884  -7.622  1.00 87.12           H  
ATOM   2245  CA  LEU A 143      -1.641   6.222  -9.282  1.00 87.12           C  
ATOM   2246  HA  LEU A 143      -0.805   6.834  -9.622  1.00 87.12           H  
ATOM   2247  C   LEU A 143      -2.903   7.056  -9.503  1.00 87.12           C  
ATOM   2248  CB  LEU A 143      -1.724   4.959 -10.158  1.00 87.12           C  
ATOM   2249  HB2 LEU A 143      -2.202   5.218 -11.103  1.00 87.12           H  
ATOM   2250  HB3 LEU A 143      -2.367   4.231  -9.662  1.00 87.12           H  
ATOM   2251  O   LEU A 143      -2.848   8.052 -10.226  1.00 87.12           O  
ATOM   2252  CG  LEU A 143      -0.373   4.305 -10.489  1.00 87.12           C  
ATOM   2253  HG  LEU A 143       0.174   4.088  -9.571  1.00 87.12           H  
ATOM   2254  CD1 LEU A 143      -0.636   2.997 -11.235  1.00 87.12           C  
ATOM   2255 HD11 LEU A 143      -1.140   3.200 -12.180  1.00 87.12           H  
ATOM   2256 HD12 LEU A 143      -1.264   2.347 -10.625  1.00 87.12           H  
ATOM   2257 HD13 LEU A 143       0.309   2.490 -11.428  1.00 87.12           H  
ATOM   2258  CD2 LEU A 143       0.491   5.194 -11.389  1.00 87.12           C  
ATOM   2259 HD21 LEU A 143       0.817   6.086 -10.853  1.00 87.12           H  
ATOM   2260 HD22 LEU A 143       1.381   4.646 -11.701  1.00 87.12           H  
ATOM   2261 HD23 LEU A 143      -0.062   5.485 -12.282  1.00 87.12           H  
ATOM   2262  N   TYR A 144      -4.031   6.638  -8.925  1.00 77.84           N  
ATOM   2263  H   TYR A 144      -3.975   5.824  -8.329  1.00 77.84           H  
ATOM   2264  CA  TYR A 144      -5.360   7.125  -9.309  1.00 77.84           C  
ATOM   2265  HA  TYR A 144      -5.267   7.839 -10.128  1.00 77.84           H  
ATOM   2266  C   TYR A 144      -6.105   7.845  -8.193  1.00 77.84           C  
ATOM   2267  CB  TYR A 144      -6.210   5.945  -9.790  1.00 77.84           C  
ATOM   2268  HB2 TYR A 144      -6.323   5.254  -8.955  1.00 77.84           H  
ATOM   2269  HB3 TYR A 144      -7.195   6.312 -10.078  1.00 77.84           H  
ATOM   2270  O   TYR A 144      -7.250   8.251  -8.395  1.00 77.84           O  
ATOM   2271  CG  TYR A 144      -5.654   5.193 -10.971  1.00 77.84           C  
ATOM   2272  CD1 TYR A 144      -5.429   5.872 -12.183  1.00 77.84           C  
ATOM   2273  HD1 TYR A 144      -5.649   6.925 -12.273  1.00 77.84           H  
ATOM   2274  CD2 TYR A 144      -5.349   3.824 -10.852  1.00 77.84           C  
ATOM   2275  HD2 TYR A 144      -5.492   3.310  -9.913  1.00 77.84           H  
ATOM   2276  CE1 TYR A 144      -4.868   5.189 -13.275  1.00 77.84           C  
ATOM   2277  HE1 TYR A 144      -4.658   5.713 -14.196  1.00 77.84           H  
ATOM   2278  CE2 TYR A 144      -4.806   3.134 -11.951  1.00 77.84           C  
ATOM   2279  HE2 TYR A 144      -4.533   2.092 -11.876  1.00 77.84           H  
ATOM   2280  OH  TYR A 144      -3.989   3.162 -14.199  1.00 77.84           O  
ATOM   2281  HH  TYR A 144      -3.734   3.768 -14.899  1.00 77.84           H  
ATOM   2282  CZ  TYR A 144      -4.551   3.820 -13.157  1.00 77.84           C  
ATOM   2283  N   GLN A 145      -5.522   7.937  -6.995  1.00 65.63           N  
ATOM   2284  H   GLN A 145      -4.578   7.598  -6.877  1.00 65.63           H  
ATOM   2285  CA  GLN A 145      -6.210   8.485  -5.829  1.00 65.63           C  
ATOM   2286  HA  GLN A 145      -5.583   8.275  -4.963  1.00 65.63           H  
ATOM   2287  C   GLN A 145      -7.575   7.799  -5.599  1.00 65.63           C  
ATOM   2288  CB  GLN A 145      -6.306  10.010  -5.999  1.00 65.63           C  
ATOM   2289  HB2 GLN A 145      -7.140  10.250  -6.659  1.00 65.63           H  
ATOM   2290  HB3 GLN A 145      -5.393  10.381  -6.467  1.00 65.63           H  
ATOM   2291  O   GLN A 145      -8.543   8.432  -5.181  1.00 65.63           O  
ATOM   2292  CG  GLN A 145      -6.476  10.743  -4.670  1.00 65.63           C  
ATOM   2293  HG2 GLN A 145      -7.354  10.384  -4.133  1.00 65.63           H  
ATOM   2294  HG3 GLN A 145      -5.597  10.557  -4.053  1.00 65.63           H  
ATOM   2295  CD  GLN A 145      -6.634  12.239  -4.883  1.00 65.63           C  
ATOM   2296  NE2 GLN A 145      -6.077  13.029  -4.010  1.00 65.63           N  
ATOM   2297 HE21 GLN A 145      -5.467  12.669  -3.290  1.00 65.63           H  
ATOM   2298 HE22 GLN A 145      -6.196  14.025  -4.129  1.00 65.63           H  
ATOM   2299  OE1 GLN A 145      -7.296  12.721  -5.792  1.00 65.63           O  
ATOM   2300  N   ARG A 146      -7.700   6.497  -5.914  1.00 53.80           N  
ATOM   2301  H   ARG A 146      -6.868   6.035  -6.254  1.00 53.80           H  
ATOM   2302  CA  ARG A 146      -8.995   5.784  -5.999  1.00 53.80           C  
ATOM   2303  HA  ARG A 146      -9.628   6.352  -6.681  1.00 53.80           H  
ATOM   2304  C   ARG A 146      -9.786   5.732  -4.691  1.00 53.80           C  
ATOM   2305  CB  ARG A 146      -8.792   4.373  -6.578  1.00 53.80           C  
ATOM   2306  HB2 ARG A 146      -9.482   3.673  -6.107  1.00 53.80           H  
ATOM   2307  HB3 ARG A 146      -7.779   4.031  -6.366  1.00 53.80           H  
ATOM   2308  O   ARG A 146     -10.999   5.501  -4.749  1.00 53.80           O  
ATOM   2309  CG  ARG A 146      -9.049   4.343  -8.091  1.00 53.80           C  
ATOM   2310  HG2 ARG A 146      -8.475   5.133  -8.575  1.00 53.80           H  
ATOM   2311  HG3 ARG A 146     -10.107   4.525  -8.281  1.00 53.80           H  
ATOM   2312  CD  ARG A 146      -8.662   2.975  -8.662  1.00 53.80           C  
ATOM   2313  HD2 ARG A 146      -9.298   2.213  -8.211  1.00 53.80           H  
ATOM   2314  HD3 ARG A 146      -7.630   2.762  -8.385  1.00 53.80           H  
ATOM   2315  NE  ARG A 146      -8.764   2.921 -10.133  1.00 53.80           N  
ATOM   2316  HE  ARG A 146      -8.650   3.784 -10.646  1.00 53.80           H  
ATOM   2317  NH1 ARG A 146      -8.831   0.628 -10.301  1.00 53.80           N  
ATOM   2318 HH11 ARG A 146      -8.575   0.535  -9.328  1.00 53.80           H  
ATOM   2319 HH12 ARG A 146      -8.692  -0.191 -10.875  1.00 53.80           H  
ATOM   2320  NH2 ARG A 146      -8.841   1.870 -12.157  1.00 53.80           N  
ATOM   2321 HH21 ARG A 146      -8.716   2.746 -12.643  1.00 53.80           H  
ATOM   2322 HH22 ARG A 146      -8.887   1.025 -12.709  1.00 53.80           H  
ATOM   2323  CZ  ARG A 146      -8.816   1.811 -10.854  1.00 53.80           C  
ATOM   2324  N   GLY A 147      -9.161   6.053  -3.553  1.00 49.76           N  
ATOM   2325  H   GLY A 147      -8.161   6.186  -3.579  1.00 49.76           H  
ATOM   2326  CA  GLY A 147      -9.871   6.416  -2.322  1.00 49.76           C  
ATOM   2327  HA2 GLY A 147      -9.168   6.863  -1.619  1.00 49.76           H  
ATOM   2328  HA3 GLY A 147     -10.295   5.524  -1.862  1.00 49.76           H  
ATOM   2329  C   GLY A 147     -10.994   7.423  -2.599  1.00 49.76           C  
ATOM   2330  O   GLY A 147     -12.108   7.250  -2.117  1.00 49.76           O  
ATOM   2331  N   LYS A 148     -10.779   8.370  -3.522  1.00 42.95           N  
ATOM   2332  H   LYS A 148      -9.853   8.422  -3.922  1.00 42.95           H  
ATOM   2333  CA  LYS A 148     -11.756   9.367  -3.971  1.00 42.95           C  
ATOM   2334  HA  LYS A 148     -12.024   9.974  -3.106  1.00 42.95           H  
ATOM   2335  C   LYS A 148     -13.049   8.752  -4.497  1.00 42.95           C  
ATOM   2336  CB  LYS A 148     -11.088  10.286  -5.014  1.00 42.95           C  
ATOM   2337  HB2 LYS A 148     -10.080  10.508  -4.666  1.00 42.95           H  
ATOM   2338  HB3 LYS A 148     -11.002   9.753  -5.961  1.00 42.95           H  
ATOM   2339  O   LYS A 148     -14.087   9.262  -4.139  1.00 42.95           O  
ATOM   2340  CG  LYS A 148     -11.788  11.639  -5.243  1.00 42.95           C  
ATOM   2341  HG2 LYS A 148     -12.799  11.455  -5.607  1.00 42.95           H  
ATOM   2342  HG3 LYS A 148     -11.826  12.190  -4.303  1.00 42.95           H  
ATOM   2343  CD  LYS A 148     -11.010  12.454  -6.297  1.00 42.95           C  
ATOM   2344  HD2 LYS A 148      -9.947  12.350  -6.077  1.00 42.95           H  
ATOM   2345  HD3 LYS A 148     -11.177  12.007  -7.277  1.00 42.95           H  
ATOM   2346  CE  LYS A 148     -11.301  13.967  -6.364  1.00 42.95           C  
ATOM   2347  HE2 LYS A 148     -11.119  14.399  -5.380  1.00 42.95           H  
ATOM   2348  HE3 LYS A 148     -12.338  14.161  -6.639  1.00 42.95           H  
ATOM   2349  NZ  LYS A 148     -10.403  14.626  -7.352  1.00 42.95           N  
ATOM   2350  HZ1 LYS A 148     -10.480  15.630  -7.428  1.00 42.95           H  
ATOM   2351  HZ2 LYS A 148      -9.428  14.505  -7.117  1.00 42.95           H  
ATOM   2352  HZ3 LYS A 148     -10.490  14.308  -8.306  1.00 42.95           H  
ATOM   2353  N   ASN A 149     -13.073   7.671  -5.280  1.00 44.47           N  
ATOM   2354  H   ASN A 149     -12.204   7.198  -5.483  1.00 44.47           H  
ATOM   2355  CA  ASN A 149     -14.354   7.147  -5.801  1.00 44.47           C  
ATOM   2356  HA  ASN A 149     -15.013   7.988  -6.016  1.00 44.47           H  
ATOM   2357  C   ASN A 149     -15.130   6.304  -4.780  1.00 44.47           C  
ATOM   2358  CB  ASN A 149     -14.122   6.387  -7.118  1.00 44.47           C  
ATOM   2359  HB2 ASN A 149     -13.233   5.762  -7.034  1.00 44.47           H  
ATOM   2360  HB3 ASN A 149     -14.977   5.741  -7.316  1.00 44.47           H  
ATOM   2361  O   ASN A 149     -16.363   6.297  -4.805  1.00 44.47           O  
ATOM   2362  CG  ASN A 149     -13.986   7.316  -8.313  1.00 44.47           C  
ATOM   2363  ND2 ASN A 149     -13.497   6.816  -9.422  1.00 44.47           N  
ATOM   2364 HD21 ASN A 149     -13.397   7.457 -10.197  1.00 44.47           H  
ATOM   2365 HD22 ASN A 149     -13.183   5.859  -9.484  1.00 44.47           H  
ATOM   2366  OD1 ASN A 149     -14.337   8.484  -8.276  1.00 44.47           O  
ATOM   2367  N   GLN A 150     -14.431   5.611  -3.876  1.00 47.03           N  
ATOM   2368  H   GLN A 150     -13.423   5.669  -3.880  1.00 47.03           H  
ATOM   2369  CA  GLN A 150     -15.096   4.891  -2.788  1.00 47.03           C  
ATOM   2370  HA  GLN A 150     -16.004   4.427  -3.175  1.00 47.03           H  
ATOM   2371  C   GLN A 150     -15.556   5.837  -1.672  1.00 47.03           C  
ATOM   2372  CB  GLN A 150     -14.203   3.771  -2.243  1.00 47.03           C  
ATOM   2373  HB2 GLN A 150     -14.683   3.387  -1.343  1.00 47.03           H  
ATOM   2374  HB3 GLN A 150     -13.224   4.164  -1.968  1.00 47.03           H  
ATOM   2375  O   GLN A 150     -16.638   5.639  -1.121  1.00 47.03           O  
ATOM   2376  CG  GLN A 150     -14.045   2.624  -3.258  1.00 47.03           C  
ATOM   2377  HG2 GLN A 150     -15.002   2.426  -3.742  1.00 47.03           H  
ATOM   2378  HG3 GLN A 150     -13.330   2.926  -4.023  1.00 47.03           H  
ATOM   2379  CD  GLN A 150     -13.579   1.319  -2.615  1.00 47.03           C  
ATOM   2380  NE2 GLN A 150     -12.996   0.423  -3.375  1.00 47.03           N  
ATOM   2381 HE21 GLN A 150     -12.756   0.638  -4.333  1.00 47.03           H  
ATOM   2382 HE22 GLN A 150     -12.472  -0.260  -2.847  1.00 47.03           H  
ATOM   2383  OE1 GLN A 150     -13.764   1.055  -1.437  1.00 47.03           O  
ATOM   2384  N   LEU A 151     -14.790   6.896  -1.395  1.00 48.23           N  
ATOM   2385  H   LEU A 151     -13.884   6.965  -1.835  1.00 48.23           H  
ATOM   2386  CA  LEU A 151     -15.123   7.904  -0.395  1.00 48.23           C  
ATOM   2387  HA  LEU A 151     -15.659   7.424   0.424  1.00 48.23           H  
ATOM   2388  C   LEU A 151     -16.037   9.000  -0.930  1.00 48.23           C  
ATOM   2389  CB  LEU A 151     -13.856   8.535   0.175  1.00 48.23           C  
ATOM   2390  HB2 LEU A 151     -14.133   9.352   0.841  1.00 48.23           H  
ATOM   2391  HB3 LEU A 151     -13.295   8.978  -0.648  1.00 48.23           H  
ATOM   2392  O   LEU A 151     -16.980   9.312  -0.231  1.00 48.23           O  
ATOM   2393  CG  LEU A 151     -12.963   7.556   0.945  1.00 48.23           C  
ATOM   2394  HG  LEU A 151     -12.772   6.654   0.363  1.00 48.23           H  
ATOM   2395  CD1 LEU A 151     -11.668   8.294   1.167  1.00 48.23           C  
ATOM   2396 HD11 LEU A 151     -11.859   9.244   1.666  1.00 48.23           H  
ATOM   2397 HD12 LEU A 151     -11.019   7.682   1.793  1.00 48.23           H  
ATOM   2398 HD13 LEU A 151     -11.165   8.472   0.216  1.00 48.23           H  
ATOM   2399  CD2 LEU A 151     -13.509   7.162   2.314  1.00 48.23           C  
ATOM   2400 HD21 LEU A 151     -13.542   8.051   2.943  1.00 48.23           H  
ATOM   2401 HD22 LEU A 151     -12.839   6.433   2.770  1.00 48.23           H  
ATOM   2402 HD23 LEU A 151     -14.494   6.709   2.199  1.00 48.23           H  
ATOM   2403  N   LYS A 152     -15.877   9.526  -2.156  1.00 44.74           N  
ATOM   2404  H   LYS A 152     -15.064   9.251  -2.689  1.00 44.74           H  
ATOM   2405  CA  LYS A 152     -16.764  10.573  -2.730  1.00 44.74           C  
ATOM   2406  HA  LYS A 152     -16.643  11.496  -2.163  1.00 44.74           H  
ATOM   2407  C   LYS A 152     -18.232  10.209  -2.611  1.00 44.74           C  
ATOM   2408  CB  LYS A 152     -16.530  10.845  -4.235  1.00 44.74           C  
ATOM   2409  HB2 LYS A 152     -16.287   9.923  -4.764  1.00 44.74           H  
ATOM   2410  HB3 LYS A 152     -17.469  11.188  -4.668  1.00 44.74           H  
ATOM   2411  O   LYS A 152     -19.071  11.088  -2.483  1.00 44.74           O  
ATOM   2412  CG  LYS A 152     -15.519  11.961  -4.532  1.00 44.74           C  
ATOM   2413  HG2 LYS A 152     -15.882  12.880  -4.071  1.00 44.74           H  
ATOM   2414  HG3 LYS A 152     -14.546  11.728  -4.098  1.00 44.74           H  
ATOM   2415  CD  LYS A 152     -15.398  12.177  -6.053  1.00 44.74           C  
ATOM   2416  HD2 LYS A 152     -14.900  11.319  -6.504  1.00 44.74           H  
ATOM   2417  HD3 LYS A 152     -16.396  12.266  -6.483  1.00 44.74           H  
ATOM   2418  CE  LYS A 152     -14.625  13.470  -6.338  1.00 44.74           C  
ATOM   2419  HE2 LYS A 152     -15.176  14.298  -5.892  1.00 44.74           H  
ATOM   2420  HE3 LYS A 152     -13.667  13.412  -5.820  1.00 44.74           H  
ATOM   2421  NZ  LYS A 152     -14.440  13.728  -7.795  1.00 44.74           N  
ATOM   2422  HZ1 LYS A 152     -15.337  13.772  -8.258  1.00 44.74           H  
ATOM   2423  HZ2 LYS A 152     -13.898  13.005  -8.245  1.00 44.74           H  
ATOM   2424  HZ3 LYS A 152     -14.002  14.625  -7.953  1.00 44.74           H  
ATOM   2425  N   LYS A 153     -18.561   8.918  -2.686  1.00 48.59           N  
ATOM   2426  H   LYS A 153     -17.817   8.242  -2.787  1.00 48.59           H  
ATOM   2427  CA  LYS A 153     -19.948   8.485  -2.548  1.00 48.59           C  
ATOM   2428  HA  LYS A 153     -20.577   9.164  -3.123  1.00 48.59           H  
ATOM   2429  C   LYS A 153     -20.484   8.618  -1.117  1.00 48.59           C  
ATOM   2430  CB  LYS A 153     -20.120   7.067  -3.122  1.00 48.59           C  
ATOM   2431  HB2 LYS A 153     -19.350   6.405  -2.724  1.00 48.59           H  
ATOM   2432  HB3 LYS A 153     -21.096   6.687  -2.822  1.00 48.59           H  
ATOM   2433  O   LYS A 153     -21.701   8.589  -0.977  1.00 48.59           O  
ATOM   2434  CG  LYS A 153     -20.064   7.088  -4.658  1.00 48.59           C  
ATOM   2435  HG2 LYS A 153     -19.065   7.381  -4.982  1.00 48.59           H  
ATOM   2436  HG3 LYS A 153     -20.779   7.823  -5.026  1.00 48.59           H  
ATOM   2437  CD  LYS A 153     -20.411   5.722  -5.263  1.00 48.59           C  
ATOM   2438  HD2 LYS A 153     -19.661   4.994  -4.953  1.00 48.59           H  
ATOM   2439  HD3 LYS A 153     -21.393   5.410  -4.904  1.00 48.59           H  
ATOM   2440  CE  LYS A 153     -20.432   5.840  -6.792  1.00 48.59           C  
ATOM   2441  HE2 LYS A 153     -19.445   6.166  -7.122  1.00 48.59           H  
ATOM   2442  HE3 LYS A 153     -21.142   6.619  -7.068  1.00 48.59           H  
ATOM   2443  NZ  LYS A 153     -20.796   4.560  -7.449  1.00 48.59           N  
ATOM   2444  HZ1 LYS A 153     -20.129   3.840  -7.211  1.00 48.59           H  
ATOM   2445  HZ2 LYS A 153     -20.792   4.675  -8.453  1.00 48.59           H  
ATOM   2446  HZ3 LYS A 153     -21.721   4.268  -7.168  1.00 48.59           H  
ATOM   2447  N   ARG A 154     -19.644   8.642  -0.067  1.00 49.42           N  
ATOM   2448  H   ARG A 154     -18.659   8.752  -0.259  1.00 49.42           H  
ATOM   2449  CA  ARG A 154     -20.072   8.384   1.331  1.00 49.42           C  
ATOM   2450  HA  ARG A 154     -21.080   8.782   1.451  1.00 49.42           H  
ATOM   2451  C   ARG A 154     -19.277   9.070   2.463  1.00 49.42           C  
ATOM   2452  CB  ARG A 154     -20.126   6.851   1.566  1.00 49.42           C  
ATOM   2453  HB2 ARG A 154     -19.142   6.412   1.402  1.00 49.42           H  
ATOM   2454  HB3 ARG A 154     -20.424   6.658   2.596  1.00 49.42           H  
ATOM   2455  O   ARG A 154     -19.753   9.025   3.595  1.00 49.42           O  
ATOM   2456  CG  ARG A 154     -21.155   6.189   0.635  1.00 49.42           C  
ATOM   2457  HG2 ARG A 154     -22.077   6.766   0.706  1.00 49.42           H  
ATOM   2458  HG3 ARG A 154     -20.775   6.225  -0.386  1.00 49.42           H  
ATOM   2459  CD  ARG A 154     -21.526   4.732   0.865  1.00 49.42           C  
ATOM   2460  HD2 ARG A 154     -21.850   4.596   1.897  1.00 49.42           H  
ATOM   2461  HD3 ARG A 154     -20.660   4.101   0.665  1.00 49.42           H  
ATOM   2462  NE  ARG A 154     -22.634   4.420  -0.062  1.00 49.42           N  
ATOM   2463  HE  ARG A 154     -23.012   5.218  -0.553  1.00 49.42           H  
ATOM   2464  NH1 ARG A 154     -22.921   2.195   0.378  1.00 49.42           N  
ATOM   2465 HH11 ARG A 154     -22.030   2.201   0.853  1.00 49.42           H  
ATOM   2466 HH12 ARG A 154     -23.431   1.333   0.252  1.00 49.42           H  
ATOM   2467  NH2 ARG A 154     -24.316   3.195  -0.990  1.00 49.42           N  
ATOM   2468 HH21 ARG A 154     -24.696   4.036  -1.399  1.00 49.42           H  
ATOM   2469 HH22 ARG A 154     -24.845   2.337  -1.033  1.00 49.42           H  
ATOM   2470  CZ  ARG A 154     -23.274   3.280  -0.217  1.00 49.42           C  
ATOM   2471  N   ASN A 155     -18.122   9.677   2.193  1.00 54.79           N  
ATOM   2472  H   ASN A 155     -17.857   9.761   1.222  1.00 54.79           H  
ATOM   2473  CA  ASN A 155     -17.204  10.339   3.131  1.00 54.79           C  
ATOM   2474  HA  ASN A 155     -17.735  10.614   4.042  1.00 54.79           H  
ATOM   2475  C   ASN A 155     -16.651  11.637   2.508  1.00 54.79           C  
ATOM   2476  CB  ASN A 155     -16.040   9.388   3.485  1.00 54.79           C  
ATOM   2477  HB2 ASN A 155     -15.236   9.958   3.950  1.00 54.79           H  
ATOM   2478  HB3 ASN A 155     -15.654   8.960   2.560  1.00 54.79           H  
ATOM   2479  O   ASN A 155     -16.679  11.820   1.289  1.00 54.79           O  
ATOM   2480  CG  ASN A 155     -16.386   8.262   4.445  1.00 54.79           C  
ATOM   2481  ND2 ASN A 155     -15.534   7.279   4.600  1.00 54.79           N  
ATOM   2482 HD21 ASN A 155     -14.620   7.344   4.176  1.00 54.79           H  
ATOM   2483 HD22 ASN A 155     -15.724   6.624   5.345  1.00 54.79           H  
ATOM   2484  OD1 ASN A 155     -17.421   8.220   5.084  1.00 54.79           O  
ATOM   2485  N   SER A 156     -16.133  12.528   3.351  1.00 58.60           N  
ATOM   2486  H   SER A 156     -16.082  12.311   4.336  1.00 58.60           H  
ATOM   2487  CA  SER A 156     -15.543  13.793   2.916  1.00 58.60           C  
ATOM   2488  HA  SER A 156     -16.227  14.248   2.200  1.00 58.60           H  
ATOM   2489  C   SER A 156     -14.210  13.552   2.188  1.00 58.60           C  
ATOM   2490  CB  SER A 156     -15.455  14.751   4.115  1.00 58.60           C  
ATOM   2491  HB2 SER A 156     -15.915  14.302   4.996  1.00 58.60           H  
ATOM   2492  HB3 SER A 156     -15.996  15.669   3.882  1.00 58.60           H  
ATOM   2493  O   SER A 156     -13.452  12.638   2.536  1.00 58.60           O  
ATOM   2494  OG  SER A 156     -14.130  15.078   4.416  1.00 58.60           O  
ATOM   2495  HG  SER A 156     -13.937  15.871   3.911  1.00 58.60           H  
ATOM   2496  N   ALA A 157     -13.924  14.368   1.169  1.00 62.79           N  
ATOM   2497  H   ALA A 157     -14.499  15.190   1.054  1.00 62.79           H  
ATOM   2498  CA  ALA A 157     -12.675  14.304   0.407  1.00 62.79           C  
ATOM   2499  HA  ALA A 157     -12.575  13.307  -0.021  1.00 62.79           H  
ATOM   2500  C   ALA A 157     -11.444  14.551   1.286  1.00 62.79           C  
ATOM   2501  CB  ALA A 157     -12.736  15.334  -0.727  1.00 62.79           C  
ATOM   2502  HB1 ALA A 157     -11.824  15.274  -1.322  1.00 62.79           H  
ATOM   2503  HB2 ALA A 157     -12.817  16.337  -0.307  1.00 62.79           H  
ATOM   2504  HB3 ALA A 157     -13.598  15.137  -1.364  1.00 62.79           H  
ATOM   2505  O   ALA A 157     -10.353  14.185   0.887  1.00 62.79           O  
ATOM   2506  N   GLU A 158     -11.634  15.137   2.462  1.00 72.42           N  
ATOM   2507  H   GLU A 158     -12.563  15.492   2.640  1.00 72.42           H  
ATOM   2508  CA  GLU A 158     -10.628  15.478   3.459  1.00 72.42           C  
ATOM   2509  HA  GLU A 158      -9.733  15.842   2.954  1.00 72.42           H  
ATOM   2510  C   GLU A 158     -10.199  14.270   4.320  1.00 72.42           C  
ATOM   2511  CB  GLU A 158     -11.184  16.628   4.324  1.00 72.42           C  
ATOM   2512  HB2 GLU A 158     -10.384  16.918   5.005  1.00 72.42           H  
ATOM   2513  HB3 GLU A 158     -12.010  16.281   4.944  1.00 72.42           H  
ATOM   2514  O   GLU A 158      -9.102  14.264   4.869  1.00 72.42           O  
ATOM   2515  CG  GLU A 158     -11.599  17.906   3.556  1.00 72.42           C  
ATOM   2516  HG2 GLU A 158     -10.932  18.043   2.705  1.00 72.42           H  
ATOM   2517  HG3 GLU A 158     -11.432  18.749   4.227  1.00 72.42           H  
ATOM   2518  CD  GLU A 158     -13.063  17.983   3.072  1.00 72.42           C  
ATOM   2519  OE1 GLU A 158     -13.590  19.117   2.996  1.00 72.42           O  
ATOM   2520  OE2 GLU A 158     -13.682  16.936   2.763  1.00 72.42           O  
ATOM   2521  N   THR A 159     -11.009  13.203   4.377  1.00 77.95           N  
ATOM   2522  H   THR A 159     -11.896  13.281   3.900  1.00 77.95           H  
ATOM   2523  CA  THR A 159     -10.742  11.988   5.187  1.00 77.95           C  
ATOM   2524  HA  THR A 159     -10.074  12.267   6.002  1.00 77.95           H  
ATOM   2525  C   THR A 159     -10.026  10.866   4.426  1.00 77.95           C  
ATOM   2526  CB  THR A 159     -12.021  11.447   5.842  1.00 77.95           C  
ATOM   2527  HB  THR A 159     -11.768  10.566   6.433  1.00 77.95           H  
ATOM   2528  O   THR A 159      -9.817   9.767   4.942  1.00 77.95           O  
ATOM   2529  CG2 THR A 159     -12.661  12.469   6.776  1.00 77.95           C  
ATOM   2530 HG21 THR A 159     -11.996  12.674   7.615  1.00 77.95           H  
ATOM   2531 HG22 THR A 159     -13.598  12.078   7.173  1.00 77.95           H  
ATOM   2532 HG23 THR A 159     -12.876  13.404   6.259  1.00 77.95           H  
ATOM   2533  OG1 THR A 159     -12.962  11.067   4.854  1.00 77.95           O  
ATOM   2534  HG1 THR A 159     -13.147  11.841   4.317  1.00 77.95           H  
ATOM   2535  N   PHE A 160      -9.645  11.111   3.171  1.00 78.47           N  
ATOM   2536  H   PHE A 160      -9.820  12.034   2.800  1.00 78.47           H  
ATOM   2537  CA  PHE A 160      -9.096  10.081   2.283  1.00 78.47           C  
ATOM   2538  HA  PHE A 160      -9.772   9.228   2.335  1.00 78.47           H  
ATOM   2539  C   PHE A 160      -7.744   9.510   2.705  1.00 78.47           C  
ATOM   2540  CB  PHE A 160      -9.037  10.605   0.846  1.00 78.47           C  
ATOM   2541  HB2 PHE A 160      -9.957  11.139   0.608  1.00 78.47           H  
ATOM   2542  HB3 PHE A 160      -8.965   9.752   0.172  1.00 78.47           H  
ATOM   2543  O   PHE A 160      -7.436   8.364   2.385  1.00 78.47           O  
ATOM   2544  CG  PHE A 160      -7.850  11.513   0.615  1.00 78.47           C  
ATOM   2545  CD1 PHE A 160      -7.816  12.788   1.199  1.00 78.47           C  
ATOM   2546  HD1 PHE A 160      -8.611  13.125   1.848  1.00 78.47           H  
ATOM   2547  CD2 PHE A 160      -6.726  11.048  -0.087  1.00 78.47           C  
ATOM   2548  HD2 PHE A 160      -6.719  10.051  -0.502  1.00 78.47           H  
ATOM   2549  CE1 PHE A 160      -6.709  13.619   1.036  1.00 78.47           C  
ATOM   2550  HE1 PHE A 160      -6.716  14.605   1.477  1.00 78.47           H  
ATOM   2551  CE2 PHE A 160      -5.594  11.870  -0.213  1.00 78.47           C  
ATOM   2552  HE2 PHE A 160      -4.711  11.547  -0.744  1.00 78.47           H  
ATOM   2553  CZ  PHE A 160      -5.579  13.138   0.365  1.00 78.47           C  
ATOM   2554  HZ  PHE A 160      -4.684  13.737   0.282  1.00 78.47           H  
ATOM   2555  N   THR A 161      -6.980  10.255   3.488  1.00 82.84           N  
ATOM   2556  H   THR A 161      -7.303  11.175   3.749  1.00 82.84           H  
ATOM   2557  CA  THR A 161      -5.704   9.821   4.074  1.00 82.84           C  
ATOM   2558  HA  THR A 161      -5.013   9.531   3.283  1.00 82.84           H  
ATOM   2559  C   THR A 161      -5.881   8.630   5.015  1.00 82.84           C  
ATOM   2560  CB  THR A 161      -5.106  10.991   4.854  1.00 82.84           C  
ATOM   2561  HB  THR A 161      -4.177  10.692   5.339  1.00 82.84           H  
ATOM   2562  O   THR A 161      -4.948   7.881   5.286  1.00 82.84           O  
ATOM   2563  CG2 THR A 161      -4.847  12.175   3.930  1.00 82.84           C  
ATOM   2564 HG21 THR A 161      -5.611  12.283   3.161  1.00 82.84           H  
ATOM   2565 HG22 THR A 161      -3.884  12.031   3.442  1.00 82.84           H  
ATOM   2566 HG23 THR A 161      -4.850  13.098   4.510  1.00 82.84           H  
ATOM   2567  OG1 THR A 161      -6.029  11.421   5.828  1.00 82.84           O  
ATOM   2568  HG1 THR A 161      -5.611  12.130   6.321  1.00 82.84           H  
ATOM   2569  N   LEU A 162      -7.109   8.399   5.479  1.00 87.50           N  
ATOM   2570  H   LEU A 162      -7.819   9.086   5.268  1.00 87.50           H  
ATOM   2571  CA  LEU A 162      -7.484   7.289   6.344  1.00 87.50           C  
ATOM   2572  HA  LEU A 162      -6.607   6.974   6.911  1.00 87.50           H  
ATOM   2573  C   LEU A 162      -7.960   6.056   5.559  1.00 87.50           C  
ATOM   2574  CB  LEU A 162      -8.543   7.804   7.333  1.00 87.50           C  
ATOM   2575  HB2 LEU A 162      -8.806   6.992   8.011  1.00 87.50           H  
ATOM   2576  HB3 LEU A 162      -9.445   8.063   6.779  1.00 87.50           H  
ATOM   2577  O   LEU A 162      -8.433   5.095   6.167  1.00 87.50           O  
ATOM   2578  CG  LEU A 162      -8.105   9.027   8.167  1.00 87.50           C  
ATOM   2579  HG  LEU A 162      -7.874   9.865   7.510  1.00 87.50           H  
ATOM   2580  CD1 LEU A 162      -9.256   9.446   9.070  1.00 87.50           C  
ATOM   2581 HD11 LEU A 162     -10.104   9.768   8.465  1.00 87.50           H  
ATOM   2582 HD12 LEU A 162      -8.952  10.291   9.688  1.00 87.50           H  
ATOM   2583 HD13 LEU A 162      -9.554   8.623   9.718  1.00 87.50           H  
ATOM   2584  CD2 LEU A 162      -6.887   8.730   9.043  1.00 87.50           C  
ATOM   2585 HD21 LEU A 162      -7.087   7.882   9.699  1.00 87.50           H  
ATOM   2586 HD22 LEU A 162      -6.663   9.601   9.658  1.00 87.50           H  
ATOM   2587 HD23 LEU A 162      -6.014   8.529   8.423  1.00 87.50           H  
ATOM   2588  N   SER A 163      -7.882   6.069   4.223  1.00 85.90           N  
ATOM   2589  H   SER A 163      -7.459   6.877   3.789  1.00 85.90           H  
ATOM   2590  CA  SER A 163      -8.472   5.045   3.345  1.00 85.90           C  
ATOM   2591  HA  SER A 163      -9.110   4.415   3.966  1.00 85.90           H  
ATOM   2592  C   SER A 163      -7.486   4.066   2.721  1.00 85.90           C  
ATOM   2593  CB  SER A 163      -9.413   5.664   2.322  1.00 85.90           C  
ATOM   2594  HB2 SER A 163     -10.089   6.309   2.883  1.00 85.90           H  
ATOM   2595  HB3 SER A 163     -10.009   4.874   1.864  1.00 85.90           H  
ATOM   2596  O   SER A 163      -7.776   3.467   1.688  1.00 85.90           O  
ATOM   2597  OG  SER A 163      -8.764   6.395   1.295  1.00 85.90           O  
ATOM   2598  HG  SER A 163      -8.160   7.033   1.681  1.00 85.90           H  
ATOM   2599  N   GLN A 164      -6.347   3.843   3.375  1.00 87.68           N  
ATOM   2600  H   GLN A 164      -6.119   4.402   4.184  1.00 87.68           H  
ATOM   2601  CA  GLN A 164      -5.427   2.786   2.968  1.00 87.68           C  
ATOM   2602  HA  GLN A 164      -5.022   3.052   1.991  1.00 87.68           H  
ATOM   2603  C   GLN A 164      -6.158   1.436   2.832  1.00 87.68           C  
ATOM   2604  CB  GLN A 164      -4.262   2.710   3.962  1.00 87.68           C  
ATOM   2605  HB2 GLN A 164      -4.628   2.417   4.946  1.00 87.68           H  
ATOM   2606  HB3 GLN A 164      -3.797   3.693   4.034  1.00 87.68           H  
ATOM   2607  O   GLN A 164      -6.983   1.052   3.675  1.00 87.68           O  
ATOM   2608  CG  GLN A 164      -3.212   1.701   3.481  1.00 87.68           C  
ATOM   2609  HG2 GLN A 164      -3.631   0.695   3.509  1.00 87.68           H  
ATOM   2610  HG3 GLN A 164      -2.935   1.935   2.453  1.00 87.68           H  
ATOM   2611  CD  GLN A 164      -1.946   1.689   4.323  1.00 87.68           C  
ATOM   2612  NE2 GLN A 164      -0.933   0.982   3.877  1.00 87.68           N  
ATOM   2613 HE21 GLN A 164      -0.077   1.070   4.405  1.00 87.68           H  
ATOM   2614 HE22 GLN A 164      -0.967   0.620   2.935  1.00 87.68           H  
ATOM   2615  OE1 GLN A 164      -1.838   2.295   5.375  1.00 87.68           O  
ATOM   2616  N   GLY A 165      -5.875   0.715   1.753  1.00 87.93           N  
ATOM   2617  H   GLY A 165      -5.335   1.159   1.024  1.00 87.93           H  
ATOM   2618  CA  GLY A 165      -6.518  -0.552   1.426  1.00 87.93           C  
ATOM   2619  HA2 GLY A 165      -6.584  -1.162   2.327  1.00 87.93           H  
ATOM   2620  HA3 GLY A 165      -5.891  -1.083   0.710  1.00 87.93           H  
ATOM   2621  C   GLY A 165      -7.923  -0.412   0.831  1.00 87.93           C  
ATOM   2622  O   GLY A 165      -8.673  -1.392   0.825  1.00 87.93           O  
ATOM   2623  N   ALA A 166      -8.334   0.772   0.361  1.00 85.82           N  
ATOM   2624  H   ALA A 166      -7.686   1.547   0.379  1.00 85.82           H  
ATOM   2625  CA  ALA A 166      -9.691   0.983  -0.158  1.00 85.82           C  
ATOM   2626  HA  ALA A 166     -10.404   0.699   0.615  1.00 85.82           H  
ATOM   2627  C   ALA A 166      -9.985   0.113  -1.391  1.00 85.82           C  
ATOM   2628  CB  ALA A 166      -9.905   2.469  -0.471  1.00 85.82           C  
ATOM   2629  HB1 ALA A 166      -9.899   3.040   0.458  1.00 85.82           H  
ATOM   2630  HB2 ALA A 166      -9.113   2.836  -1.123  1.00 85.82           H  
ATOM   2631  HB3 ALA A 166     -10.873   2.610  -0.952  1.00 85.82           H  
ATOM   2632  O   ALA A 166     -11.076  -0.455  -1.517  1.00 85.82           O  
ATOM   2633  N   SER A 167      -9.012  -0.039  -2.290  1.00 84.99           N  
ATOM   2634  H   SER A 167      -8.116   0.394  -2.117  1.00 84.99           H  
ATOM   2635  CA  SER A 167      -9.129  -0.848  -3.512  1.00 84.99           C  
ATOM   2636  HA  SER A 167     -10.163  -0.802  -3.853  1.00 84.99           H  
ATOM   2637  C   SER A 167      -8.827  -2.338  -3.305  1.00 84.99           C  
ATOM   2638  CB  SER A 167      -8.278  -0.243  -4.634  1.00 84.99           C  
ATOM   2639  HB2 SER A 167      -8.726   0.693  -4.966  1.00 84.99           H  
ATOM   2640  HB3 SER A 167      -8.232  -0.933  -5.477  1.00 84.99           H  
ATOM   2641  O   SER A 167      -8.899  -3.109  -4.268  1.00 84.99           O  
ATOM   2642  OG  SER A 167      -6.984   0.017  -4.158  1.00 84.99           O  
ATOM   2643  HG  SER A 167      -6.449   0.428  -4.841  1.00 84.99           H  
ATOM   2644  N   LEU A 168      -8.567  -2.771  -2.065  1.00 88.56           N  
ATOM   2645  H   LEU A 168      -8.462  -2.087  -1.329  1.00 88.56           H  
ATOM   2646  CA  LEU A 168      -8.357  -4.177  -1.735  1.00 88.56           C  
ATOM   2647  HA  LEU A 168      -7.574  -4.547  -2.398  1.00 88.56           H  
ATOM   2648  C   LEU A 168      -9.628  -5.006  -1.974  1.00 88.56           C  
ATOM   2649  CB  LEU A 168      -7.880  -4.302  -0.277  1.00 88.56           C  
ATOM   2650  HB2 LEU A 168      -8.706  -4.027   0.380  1.00 88.56           H  
ATOM   2651  HB3 LEU A 168      -7.061  -3.604  -0.100  1.00 88.56           H  
ATOM   2652  O   LEU A 168     -10.723  -4.661  -1.502  1.00 88.56           O  
ATOM   2653  CG  LEU A 168      -7.408  -5.724   0.074  1.00 88.56           C  
ATOM   2654  HG  LEU A 168      -8.139  -6.456  -0.270  1.00 88.56           H  
ATOM   2655  CD1 LEU A 168      -6.053  -6.041  -0.550  1.00 88.56           C  
ATOM   2656 HD11 LEU A 168      -5.738  -7.048  -0.278  1.00 88.56           H  
ATOM   2657 HD12 LEU A 168      -6.116  -5.976  -1.636  1.00 88.56           H  
ATOM   2658 HD13 LEU A 168      -5.307  -5.328  -0.200  1.00 88.56           H  
ATOM   2659  CD2 LEU A 168      -7.268  -5.901   1.579  1.00 88.56           C  
ATOM   2660 HD21 LEU A 168      -6.511  -5.216   1.962  1.00 88.56           H  
ATOM   2661 HD22 LEU A 168      -8.227  -5.698   2.056  1.00 88.56           H  
ATOM   2662 HD23 LEU A 168      -6.972  -6.929   1.788  1.00 88.56           H  
ATOM   2663  N   GLU A 169      -9.478  -6.148  -2.651  1.00 85.36           N  
ATOM   2664  H   GLU A 169      -8.568  -6.390  -3.016  1.00 85.36           H  
ATOM   2665  CA  GLU A 169     -10.584  -7.058  -2.929  1.00 85.36           C  
ATOM   2666  HA  GLU A 169     -11.342  -6.482  -3.459  1.00 85.36           H  
ATOM   2667  C   GLU A 169     -11.207  -7.588  -1.626  1.00 85.36           C  
ATOM   2668  CB  GLU A 169     -10.177  -8.233  -3.842  1.00 85.36           C  
ATOM   2669  HB2 GLU A 169      -9.504  -8.909  -3.313  1.00 85.36           H  
ATOM   2670  HB3 GLU A 169     -11.085  -8.802  -4.040  1.00 85.36           H  
ATOM   2671  O   GLU A 169     -10.524  -7.996  -0.683  1.00 85.36           O  
ATOM   2672  CG  GLU A 169      -9.576  -7.848  -5.212  1.00 85.36           C  
ATOM   2673  HG2 GLU A 169     -10.036  -6.923  -5.560  1.00 85.36           H  
ATOM   2674  HG3 GLU A 169      -9.847  -8.634  -5.916  1.00 85.36           H  
ATOM   2675  CD  GLU A 169      -8.041  -7.710  -5.218  1.00 85.36           C  
ATOM   2676  OE1 GLU A 169      -7.426  -7.907  -6.294  1.00 85.36           O  
ATOM   2677  OE2 GLU A 169      -7.489  -7.444  -4.132  1.00 85.36           O  
ATOM   2678  N   ALA A 170     -12.542  -7.643  -1.582  1.00 81.86           N  
ATOM   2679  H   ALA A 170     -13.051  -7.280  -2.376  1.00 81.86           H  
ATOM   2680  CA  ALA A 170     -13.296  -7.937  -0.361  1.00 81.86           C  
ATOM   2681  HA  ALA A 170     -13.089  -7.146   0.360  1.00 81.86           H  
ATOM   2682  C   ALA A 170     -12.926  -9.274   0.315  1.00 81.86           C  
ATOM   2683  CB  ALA A 170     -14.789  -7.893  -0.706  1.00 81.86           C  
ATOM   2684  HB1 ALA A 170     -15.376  -8.059   0.198  1.00 81.86           H  
ATOM   2685  HB2 ALA A 170     -15.045  -6.915  -1.113  1.00 81.86           H  
ATOM   2686  HB3 ALA A 170     -15.028  -8.664  -1.438  1.00 81.86           H  
ATOM   2687  O   ALA A 170     -13.069  -9.402   1.530  1.00 81.86           O  
ATOM   2688  N   ARG A 171     -12.438 -10.262  -0.448  1.00 81.71           N  
ATOM   2689  H   ARG A 171     -12.298 -10.063  -1.428  1.00 81.71           H  
ATOM   2690  CA  ARG A 171     -11.998 -11.566   0.080  1.00 81.71           C  
ATOM   2691  HA  ARG A 171     -12.750 -11.928   0.781  1.00 81.71           H  
ATOM   2692  C   ARG A 171     -10.701 -11.496   0.893  1.00 81.71           C  
ATOM   2693  CB  ARG A 171     -11.879 -12.596  -1.057  1.00 81.71           C  
ATOM   2694  HB2 ARG A 171     -11.679 -13.576  -0.623  1.00 81.71           H  
ATOM   2695  HB3 ARG A 171     -12.823 -12.648  -1.598  1.00 81.71           H  
ATOM   2696  O   ARG A 171     -10.529 -12.307   1.794  1.00 81.71           O  
ATOM   2697  CG  ARG A 171     -10.751 -12.253  -2.037  1.00 81.71           C  
ATOM   2698  HG2 ARG A 171     -10.948 -11.278  -2.483  1.00 81.71           H  
ATOM   2699  HG3 ARG A 171      -9.797 -12.212  -1.511  1.00 81.71           H  
ATOM   2700  CD  ARG A 171     -10.616 -13.285  -3.149  1.00 81.71           C  
ATOM   2701  HD2 ARG A 171     -10.280 -14.235  -2.733  1.00 81.71           H  
ATOM   2702  HD3 ARG A 171     -11.573 -13.421  -3.652  1.00 81.71           H  
ATOM   2703  NE  ARG A 171      -9.639 -12.775  -4.105  1.00 81.71           N  
ATOM   2704  HE  ARG A 171      -9.328 -11.822  -3.978  1.00 81.71           H  
ATOM   2705  NH1 ARG A 171      -9.254 -14.652  -5.380  1.00 81.71           N  
ATOM   2706 HH11 ARG A 171      -8.801 -15.039  -6.196  1.00 81.71           H  
ATOM   2707 HH12 ARG A 171      -9.719 -15.283  -4.744  1.00 81.71           H  
ATOM   2708  NH2 ARG A 171      -8.424 -12.700  -5.974  1.00 81.71           N  
ATOM   2709 HH21 ARG A 171      -8.416 -11.690  -5.945  1.00 81.71           H  
ATOM   2710 HH22 ARG A 171      -8.163 -13.186  -6.820  1.00 81.71           H  
ATOM   2711  CZ  ARG A 171      -9.124 -13.388  -5.140  1.00 81.71           C  
ATOM   2712  N   PHE A 172      -9.819 -10.536   0.606  1.00 86.48           N  
ATOM   2713  H   PHE A 172     -10.031  -9.870  -0.123  1.00 86.48           H  
ATOM   2714  CA  PHE A 172      -8.548 -10.379   1.318  1.00 86.48           C  
ATOM   2715  HA  PHE A 172      -8.232 -11.347   1.708  1.00 86.48           H  
ATOM   2716  C   PHE A 172      -8.670  -9.451   2.526  1.00 86.48           C  
ATOM   2717  CB  PHE A 172      -7.458  -9.891   0.357  1.00 86.48           C  
ATOM   2718  HB2 PHE A 172      -6.526  -9.782   0.910  1.00 86.48           H  
ATOM   2719  HB3 PHE A 172      -7.735  -8.905  -0.015  1.00 86.48           H  
ATOM   2720  O   PHE A 172      -7.840  -9.524   3.427  1.00 86.48           O  
ATOM   2721  CG  PHE A 172      -7.198 -10.817  -0.815  1.00 86.48           C  
ATOM   2722  CD1 PHE A 172      -6.835 -12.162  -0.603  1.00 86.48           C  
ATOM   2723  HD1 PHE A 172      -6.721 -12.547   0.400  1.00 86.48           H  
ATOM   2724  CD2 PHE A 172      -7.300 -10.324  -2.126  1.00 86.48           C  
ATOM   2725  HD2 PHE A 172      -7.525  -9.281  -2.295  1.00 86.48           H  
ATOM   2726  CE1 PHE A 172      -6.594 -13.006  -1.702  1.00 86.48           C  
ATOM   2727  HE1 PHE A 172      -6.321 -14.040  -1.552  1.00 86.48           H  
ATOM   2728  CE2 PHE A 172      -7.035 -11.161  -3.220  1.00 86.48           C  
ATOM   2729  HE2 PHE A 172      -7.072 -10.750  -4.218  1.00 86.48           H  
ATOM   2730  CZ  PHE A 172      -6.674 -12.503  -3.010  1.00 86.48           C  
ATOM   2731  HZ  PHE A 172      -6.444 -13.145  -3.847  1.00 86.48           H  
ATOM   2732  N   ARG A 173      -9.727  -8.629   2.600  1.00 86.04           N  
ATOM   2733  H   ARG A 173     -10.345  -8.595   1.801  1.00 86.04           H  
ATOM   2734  CA  ARG A 173      -9.952  -7.689   3.713  1.00 86.04           C  
ATOM   2735  HA  ARG A 173      -9.146  -6.955   3.700  1.00 86.04           H  
ATOM   2736  C   ARG A 173      -9.859  -8.322   5.106  1.00 86.04           C  
ATOM   2737  CB  ARG A 173     -11.283  -6.938   3.556  1.00 86.04           C  
ATOM   2738  HB2 ARG A 173     -11.480  -6.391   4.478  1.00 86.04           H  
ATOM   2739  HB3 ARG A 173     -12.105  -7.636   3.397  1.00 86.04           H  
ATOM   2740  O   ARG A 173      -9.170  -7.742   5.936  1.00 86.04           O  
ATOM   2741  CG  ARG A 173     -11.256  -5.933   2.403  1.00 86.04           C  
ATOM   2742  HG2 ARG A 173     -11.095  -6.451   1.457  1.00 86.04           H  
ATOM   2743  HG3 ARG A 173     -10.450  -5.217   2.561  1.00 86.04           H  
ATOM   2744  CD  ARG A 173     -12.586  -5.179   2.363  1.00 86.04           C  
ATOM   2745  HD2 ARG A 173     -12.706  -4.649   3.307  1.00 86.04           H  
ATOM   2746  HD3 ARG A 173     -13.404  -5.891   2.255  1.00 86.04           H  
ATOM   2747  NE  ARG A 173     -12.615  -4.219   1.247  1.00 86.04           N  
ATOM   2748  HE  ARG A 173     -11.880  -4.282   0.557  1.00 86.04           H  
ATOM   2749  NH1 ARG A 173     -14.426  -2.992   1.963  1.00 86.04           N  
ATOM   2750 HH11 ARG A 173     -14.527  -3.594   2.768  1.00 86.04           H  
ATOM   2751 HH12 ARG A 173     -14.931  -2.118   1.934  1.00 86.04           H  
ATOM   2752  NH2 ARG A 173     -13.245  -2.326   0.173  1.00 86.04           N  
ATOM   2753 HH21 ARG A 173     -13.752  -1.453   0.130  1.00 86.04           H  
ATOM   2754 HH22 ARG A 173     -12.408  -2.382  -0.390  1.00 86.04           H  
ATOM   2755  CZ  ARG A 173     -13.433  -3.189   1.132  1.00 86.04           C  
ATOM   2756  N   PRO A 174     -10.461  -9.495   5.394  1.00 84.25           N  
ATOM   2757  CA  PRO A 174     -10.338 -10.102   6.721  1.00 84.25           C  
ATOM   2758  HA  PRO A 174     -10.668  -9.386   7.473  1.00 84.25           H  
ATOM   2759  C   PRO A 174      -8.906 -10.535   7.056  1.00 84.25           C  
ATOM   2760  CB  PRO A 174     -11.284 -11.310   6.712  1.00 84.25           C  
ATOM   2761  HB2 PRO A 174     -10.737 -12.217   6.457  1.00 84.25           H  
ATOM   2762  HB3 PRO A 174     -11.786 -11.429   7.672  1.00 84.25           H  
ATOM   2763  O   PRO A 174      -8.515 -10.542   8.215  1.00 84.25           O  
ATOM   2764  CG  PRO A 174     -12.272 -10.991   5.593  1.00 84.25           C  
ATOM   2765  HG2 PRO A 174     -13.039 -10.310   5.963  1.00 84.25           H  
ATOM   2766  HG3 PRO A 174     -12.716 -11.892   5.171  1.00 84.25           H  
ATOM   2767  CD  PRO A 174     -11.395 -10.263   4.584  1.00 84.25           C  
ATOM   2768  HD2 PRO A 174     -10.842 -10.988   3.987  1.00 84.25           H  
ATOM   2769  HD3 PRO A 174     -12.015  -9.640   3.939  1.00 84.25           H  
ATOM   2770  N   ILE A 175      -8.122 -10.903   6.043  1.00 84.17           N  
ATOM   2771  H   ILE A 175      -8.468 -10.794   5.100  1.00 84.17           H  
ATOM   2772  CA  ILE A 175      -6.744 -11.380   6.205  1.00 84.17           C  
ATOM   2773  HA  ILE A 175      -6.679 -11.980   7.113  1.00 84.17           H  
ATOM   2774  C   ILE A 175      -5.793 -10.194   6.380  1.00 84.17           C  
ATOM   2775  CB  ILE A 175      -6.363 -12.270   5.003  1.00 84.17           C  
ATOM   2776  HB  ILE A 175      -6.428 -11.680   4.089  1.00 84.17           H  
ATOM   2777  O   ILE A 175      -4.879 -10.239   7.199  1.00 84.17           O  
ATOM   2778  CG1 ILE A 175      -7.359 -13.451   4.900  1.00 84.17           C  
ATOM   2779 HG12 ILE A 175      -7.292 -14.064   5.799  1.00 84.17           H  
ATOM   2780 HG13 ILE A 175      -8.378 -13.072   4.826  1.00 84.17           H  
ATOM   2781  CG2 ILE A 175      -4.915 -12.764   5.147  1.00 84.17           C  
ATOM   2782 HG21 ILE A 175      -4.792 -13.309   6.083  1.00 84.17           H  
ATOM   2783 HG22 ILE A 175      -4.661 -13.416   4.312  1.00 84.17           H  
ATOM   2784 HG23 ILE A 175      -4.220 -11.924   5.122  1.00 84.17           H  
ATOM   2785  CD1 ILE A 175      -7.154 -14.339   3.679  1.00 84.17           C  
ATOM   2786 HD11 ILE A 175      -7.071 -13.722   2.785  1.00 84.17           H  
ATOM   2787 HD12 ILE A 175      -8.006 -15.010   3.572  1.00 84.17           H  
ATOM   2788 HD13 ILE A 175      -6.259 -14.944   3.818  1.00 84.17           H  
ATOM   2789  N   MET A 176      -6.063  -9.110   5.654  1.00 87.80           N  
ATOM   2790  H   MET A 176      -6.819  -9.171   4.987  1.00 87.80           H  
ATOM   2791  CA  MET A 176      -5.292  -7.871   5.670  1.00 87.80           C  
ATOM   2792  HA  MET A 176      -4.290  -8.098   6.034  1.00 87.80           H  
ATOM   2793  C   MET A 176      -5.855  -6.826   6.642  1.00 87.80           C  
ATOM   2794  CB  MET A 176      -5.161  -7.327   4.238  1.00 87.80           C  
ATOM   2795  HB2 MET A 176      -4.587  -6.401   4.250  1.00 87.80           H  
ATOM   2796  HB3 MET A 176      -6.159  -7.100   3.863  1.00 87.80           H  
ATOM   2797  O   MET A 176      -5.454  -5.669   6.575  1.00 87.80           O  
ATOM   2798  CG  MET A 176      -4.470  -8.316   3.285  1.00 87.80           C  
ATOM   2799  HG2 MET A 176      -4.347  -7.843   2.311  1.00 87.80           H  
ATOM   2800  HG3 MET A 176      -5.117  -9.183   3.151  1.00 87.80           H  
ATOM   2801  SD  MET A 176      -2.851  -8.909   3.856  1.00 87.80           S  
ATOM   2802  CE  MET A 176      -1.841  -7.437   3.545  1.00 87.80           C  
ATOM   2803  HE1 MET A 176      -1.601  -7.387   2.482  1.00 87.80           H  
ATOM   2804  HE2 MET A 176      -2.370  -6.531   3.840  1.00 87.80           H  
ATOM   2805  HE3 MET A 176      -0.913  -7.510   4.112  1.00 87.80           H  
ATOM   2806  N   GLU A 177      -6.741  -7.212   7.571  1.00 88.71           N  
ATOM   2807  H   GLU A 177      -7.054  -8.172   7.541  1.00 88.71           H  
ATOM   2808  CA  GLU A 177      -7.423  -6.318   8.527  1.00 88.71           C  
ATOM   2809  HA  GLU A 177      -8.187  -5.743   8.004  1.00 88.71           H  
ATOM   2810  C   GLU A 177      -6.450  -5.332   9.185  1.00 88.71           C  
ATOM   2811  CB  GLU A 177      -8.102  -7.175   9.619  1.00 88.71           C  
ATOM   2812  HB2 GLU A 177      -7.340  -7.826  10.049  1.00 88.71           H  
ATOM   2813  HB3 GLU A 177      -8.863  -7.803   9.156  1.00 88.71           H  
ATOM   2814  O   GLU A 177      -6.718  -4.133   9.263  1.00 88.71           O  
ATOM   2815  CG  GLU A 177      -8.751  -6.363  10.765  1.00 88.71           C  
ATOM   2816  HG2 GLU A 177      -9.632  -5.853  10.377  1.00 88.71           H  
ATOM   2817  HG3 GLU A 177      -8.058  -5.594  11.108  1.00 88.71           H  
ATOM   2818  CD  GLU A 177      -9.114  -7.208  12.007  1.00 88.71           C  
ATOM   2819  OE1 GLU A 177      -9.407  -6.627  13.083  1.00 88.71           O  
ATOM   2820  OE2 GLU A 177      -9.044  -8.456  11.972  1.00 88.71           O  
ATOM   2821  N   LYS A 178      -5.287  -5.823   9.630  1.00 87.23           N  
ATOM   2822  H   LYS A 178      -5.123  -6.810   9.489  1.00 87.23           H  
ATOM   2823  CA  LYS A 178      -4.271  -5.016  10.320  1.00 87.23           C  
ATOM   2824  HA  LYS A 178      -4.724  -4.548  11.195  1.00 87.23           H  
ATOM   2825  C   LYS A 178      -3.734  -3.862   9.461  1.00 87.23           C  
ATOM   2826  CB  LYS A 178      -3.125  -5.919  10.801  1.00 87.23           C  
ATOM   2827  HB2 LYS A 178      -2.683  -6.436   9.949  1.00 87.23           H  
ATOM   2828  HB3 LYS A 178      -2.359  -5.287  11.250  1.00 87.23           H  
ATOM   2829  O   LYS A 178      -3.405  -2.821  10.015  1.00 87.23           O  
ATOM   2830  CG  LYS A 178      -3.589  -6.944  11.850  1.00 87.23           C  
ATOM   2831  HG2 LYS A 178      -4.093  -6.420  12.662  1.00 87.23           H  
ATOM   2832  HG3 LYS A 178      -4.289  -7.645  11.395  1.00 87.23           H  
ATOM   2833  CD  LYS A 178      -2.396  -7.722  12.421  1.00 87.23           C  
ATOM   2834  HD2 LYS A 178      -1.889  -8.246  11.611  1.00 87.23           H  
ATOM   2835  HD3 LYS A 178      -1.702  -7.015  12.876  1.00 87.23           H  
ATOM   2836  CE  LYS A 178      -2.873  -8.729  13.476  1.00 87.23           C  
ATOM   2837  HE2 LYS A 178      -3.538  -9.447  12.998  1.00 87.23           H  
ATOM   2838  HE3 LYS A 178      -3.452  -8.189  14.226  1.00 87.23           H  
ATOM   2839  NZ  LYS A 178      -1.734  -9.426  14.126  1.00 87.23           N  
ATOM   2840  HZ1 LYS A 178      -2.062 -10.071  14.831  1.00 87.23           H  
ATOM   2841  HZ2 LYS A 178      -1.130  -8.758  14.582  1.00 87.23           H  
ATOM   2842  HZ3 LYS A 178      -1.187  -9.937  13.448  1.00 87.23           H  
ATOM   2843  N   HIS A 179      -3.730  -4.016   8.140  1.00 89.55           N  
ATOM   2844  H   HIS A 179      -4.132  -4.862   7.761  1.00 89.55           H  
ATOM   2845  CA  HIS A 179      -3.193  -3.061   7.164  1.00 89.55           C  
ATOM   2846  HA  HIS A 179      -2.412  -2.464   7.635  1.00 89.55           H  
ATOM   2847  C   HIS A 179      -4.235  -2.072   6.620  1.00 89.55           C  
ATOM   2848  CB  HIS A 179      -2.557  -3.864   6.018  1.00 89.55           C  
ATOM   2849  HB2 HIS A 179      -2.110  -3.170   5.307  1.00 89.55           H  
ATOM   2850  HB3 HIS A 179      -3.328  -4.428   5.492  1.00 89.55           H  
ATOM   2851  O   HIS A 179      -3.876  -1.106   5.957  1.00 89.55           O  
ATOM   2852  CG  HIS A 179      -1.484  -4.807   6.499  1.00 89.55           C  
ATOM   2853  CD2 HIS A 179      -1.539  -6.172   6.596  1.00 89.55           C  
ATOM   2854  HD2 HIS A 179      -2.367  -6.794   6.291  1.00 89.55           H  
ATOM   2855  ND1 HIS A 179      -0.291  -4.416   7.040  1.00 89.55           N  
ATOM   2856  HD1 HIS A 179      -0.012  -3.458   7.200  1.00 89.55           H  
ATOM   2857  CE1 HIS A 179       0.358  -5.505   7.462  1.00 89.55           C  
ATOM   2858  HE1 HIS A 179       1.300  -5.480   7.988  1.00 89.55           H  
ATOM   2859  NE2 HIS A 179      -0.357  -6.614   7.214  1.00 89.55           N  
ATOM   2860  N   LEU A 180      -5.528  -2.296   6.878  1.00 90.03           N  
ATOM   2861  H   LEU A 180      -5.784  -3.123   7.397  1.00 90.03           H  
ATOM   2862  CA  LEU A 180      -6.586  -1.407   6.389  1.00 90.03           C  
ATOM   2863  HA  LEU A 180      -6.359  -1.132   5.359  1.00 90.03           H  
ATOM   2864  C   LEU A 180      -6.643  -0.102   7.190  1.00 90.03           C  
ATOM   2865  CB  LEU A 180      -7.946  -2.129   6.417  1.00 90.03           C  
ATOM   2866  HB2 LEU A 180      -8.172  -2.408   7.446  1.00 90.03           H  
ATOM   2867  HB3 LEU A 180      -8.711  -1.427   6.086  1.00 90.03           H  
ATOM   2868  O   LEU A 180      -6.565  -0.118   8.418  1.00 90.03           O  
ATOM   2869  CG  LEU A 180      -8.024  -3.387   5.537  1.00 90.03           C  
ATOM   2870  HG  LEU A 180      -7.314  -4.130   5.901  1.00 90.03           H  
ATOM   2871  CD1 LEU A 180      -9.423  -3.998   5.626  1.00 90.03           C  
ATOM   2872 HD11 LEU A 180     -10.159  -3.307   5.214  1.00 90.03           H  
ATOM   2873 HD12 LEU A 180      -9.666  -4.205   6.669  1.00 90.03           H  
ATOM   2874 HD13 LEU A 180      -9.443  -4.937   5.073  1.00 90.03           H  
ATOM   2875  CD2 LEU A 180      -7.720  -3.087   4.071  1.00 90.03           C  
ATOM   2876 HD21 LEU A 180      -7.940  -3.962   3.460  1.00 90.03           H  
ATOM   2877 HD22 LEU A 180      -8.318  -2.245   3.721  1.00 90.03           H  
ATOM   2878 HD23 LEU A 180      -6.661  -2.852   3.956  1.00 90.03           H  
ATOM   2879  N   GLY A 181      -6.869   1.020   6.517  1.00 89.81           N  
ATOM   2880  H   GLY A 181      -6.886   0.983   5.508  1.00 89.81           H  
ATOM   2881  CA  GLY A 181      -7.151   2.299   7.161  1.00 89.81           C  
ATOM   2882  HA2 GLY A 181      -7.068   3.092   6.418  1.00 89.81           H  
ATOM   2883  HA3 GLY A 181      -6.404   2.485   7.932  1.00 89.81           H  
ATOM   2884  C   GLY A 181      -8.548   2.346   7.794  1.00 89.81           C  
ATOM   2885  O   GLY A 181      -9.466   1.623   7.389  1.00 89.81           O  
ATOM   2886  N   VAL A 182      -8.734   3.213   8.794  1.00 90.72           N  
ATOM   2887  H   VAL A 182      -7.962   3.802   9.069  1.00 90.72           H  
ATOM   2888  CA  VAL A 182     -10.027   3.365   9.489  1.00 90.72           C  
ATOM   2889  HA  VAL A 182     -10.329   2.378   9.839  1.00 90.72           H  
ATOM   2890  C   VAL A 182     -11.137   3.854   8.551  1.00 90.72           C  
ATOM   2891  CB  VAL A 182      -9.876   4.264  10.731  1.00 90.72           C  
ATOM   2892  HB  VAL A 182      -9.027   3.890  11.303  1.00 90.72           H  
ATOM   2893  O   VAL A 182     -12.263   3.369   8.633  1.00 90.72           O  
ATOM   2894  CG1 VAL A 182      -9.608   5.732  10.408  1.00 90.72           C  
ATOM   2895 HG11 VAL A 182      -8.709   5.814   9.798  1.00 90.72           H  
ATOM   2896 HG12 VAL A 182     -10.458   6.187   9.899  1.00 90.72           H  
ATOM   2897 HG13 VAL A 182      -9.437   6.276  11.337  1.00 90.72           H  
ATOM   2898  CG2 VAL A 182     -11.099   4.173  11.636  1.00 90.72           C  
ATOM   2899 HG21 VAL A 182     -11.243   3.129  11.914  1.00 90.72           H  
ATOM   2900 HG22 VAL A 182     -11.987   4.552  11.132  1.00 90.72           H  
ATOM   2901 HG23 VAL A 182     -10.930   4.761  12.539  1.00 90.72           H  
ATOM   2902  N   GLY A 183     -10.818   4.721   7.586  1.00 90.16           N  
ATOM   2903  H   GLY A 183      -9.855   5.017   7.507  1.00 90.16           H  
ATOM   2904  CA  GLY A 183     -11.754   5.200   6.569  1.00 90.16           C  
ATOM   2905  HA2 GLY A 183     -12.616   5.658   7.052  1.00 90.16           H  
ATOM   2906  HA3 GLY A 183     -11.255   5.947   5.952  1.00 90.16           H  
ATOM   2907  C   GLY A 183     -12.269   4.085   5.662  1.00 90.16           C  
ATOM   2908  O   GLY A 183     -13.455   4.066   5.326  1.00 90.16           O  
ATOM   2909  N   THR A 184     -11.422   3.104   5.341  1.00 89.54           N  
ATOM   2910  H   THR A 184     -10.461   3.179   5.644  1.00 89.54           H  
ATOM   2911  CA  THR A 184     -11.815   1.905   4.585  1.00 89.54           C  
ATOM   2912  HA  THR A 184     -12.292   2.219   3.656  1.00 89.54           H  
ATOM   2913  C   THR A 184     -12.822   1.059   5.365  1.00 89.54           C  
ATOM   2914  CB  THR A 184     -10.577   1.066   4.223  1.00 89.54           C  
ATOM   2915  HB  THR A 184     -10.066   0.740   5.128  1.00 89.54           H  
ATOM   2916  O   THR A 184     -13.814   0.591   4.798  1.00 89.54           O  
ATOM   2917  CG2 THR A 184     -10.926  -0.158   3.377  1.00 89.54           C  
ATOM   2918 HG21 THR A 184     -11.473  -0.884   3.978  1.00 89.54           H  
ATOM   2919 HG22 THR A 184     -10.007  -0.624   3.023  1.00 89.54           H  
ATOM   2920 HG23 THR A 184     -11.532   0.141   2.522  1.00 89.54           H  
ATOM   2921  OG1 THR A 184      -9.712   1.873   3.468  1.00 89.54           O  
ATOM   2922  HG1 THR A 184      -8.834   1.485   3.453  1.00 89.54           H  
ATOM   2923  N   VAL A 185     -12.609   0.895   6.675  1.00 92.09           N  
ATOM   2924  H   VAL A 185     -11.791   1.323   7.083  1.00 92.09           H  
ATOM   2925  CA  VAL A 185     -13.521   0.142   7.552  1.00 92.09           C  
ATOM   2926  HA  VAL A 185     -13.772  -0.800   7.064  1.00 92.09           H  
ATOM   2927  C   VAL A 185     -14.837   0.897   7.759  1.00 92.09           C  
ATOM   2928  CB  VAL A 185     -12.850  -0.203   8.896  1.00 92.09           C  
ATOM   2929  HB  VAL A 185     -12.602   0.714   9.431  1.00 92.09           H  
ATOM   2930  O   VAL A 185     -15.908   0.313   7.604  1.00 92.09           O  
ATOM   2931  CG1 VAL A 185     -13.782  -1.049   9.769  1.00 92.09           C  
ATOM   2932 HG11 VAL A 185     -14.076  -1.957   9.244  1.00 92.09           H  
ATOM   2933 HG12 VAL A 185     -14.679  -0.487  10.030  1.00 92.09           H  
ATOM   2934 HG13 VAL A 185     -13.277  -1.324  10.695  1.00 92.09           H  
ATOM   2935  CG2 VAL A 185     -11.565  -1.017   8.684  1.00 92.09           C  
ATOM   2936 HG21 VAL A 185     -10.813  -0.417   8.172  1.00 92.09           H  
ATOM   2937 HG22 VAL A 185     -11.782  -1.906   8.092  1.00 92.09           H  
ATOM   2938 HG23 VAL A 185     -11.162  -1.327   9.649  1.00 92.09           H  
ATOM   2939  N   VAL A 186     -14.794   2.209   8.004  1.00 91.90           N  
ATOM   2940  H   VAL A 186     -13.892   2.642   8.143  1.00 91.90           H  
ATOM   2941  CA  VAL A 186     -15.996   3.054   8.118  1.00 91.90           C  
ATOM   2942  HA  VAL A 186     -16.623   2.663   8.919  1.00 91.90           H  
ATOM   2943  C   VAL A 186     -16.833   3.000   6.836  1.00 91.90           C  
ATOM   2944  CB  VAL A 186     -15.610   4.504   8.478  1.00 91.90           C  
ATOM   2945  HB  VAL A 186     -14.800   4.835   7.828  1.00 91.90           H  
ATOM   2946  O   VAL A 186     -18.049   2.808   6.899  1.00 91.90           O  
ATOM   2947  CG1 VAL A 186     -16.785   5.473   8.305  1.00 91.90           C  
ATOM   2948 HG11 VAL A 186     -16.975   5.656   7.247  1.00 91.90           H  
ATOM   2949 HG12 VAL A 186     -17.677   5.046   8.764  1.00 91.90           H  
ATOM   2950 HG13 VAL A 186     -16.558   6.428   8.778  1.00 91.90           H  
ATOM   2951  CG2 VAL A 186     -15.135   4.581   9.935  1.00 91.90           C  
ATOM   2952 HG21 VAL A 186     -14.300   3.902  10.105  1.00 91.90           H  
ATOM   2953 HG22 VAL A 186     -15.946   4.320  10.615  1.00 91.90           H  
ATOM   2954 HG23 VAL A 186     -14.802   5.594  10.162  1.00 91.90           H  
ATOM   2955  N   ALA A 187     -16.203   3.088   5.660  1.00 88.45           N  
ATOM   2956  H   ALA A 187     -15.209   3.265   5.650  1.00 88.45           H  
ATOM   2957  CA  ALA A 187     -16.899   2.947   4.382  1.00 88.45           C  
ATOM   2958  HA  ALA A 187     -17.695   3.691   4.337  1.00 88.45           H  
ATOM   2959  C   ALA A 187     -17.551   1.558   4.227  1.00 88.45           C  
ATOM   2960  CB  ALA A 187     -15.906   3.237   3.250  1.00 88.45           C  
ATOM   2961  HB1 ALA A 187     -15.084   2.523   3.277  1.00 88.45           H  
ATOM   2962  HB2 ALA A 187     -16.413   3.168   2.288  1.00 88.45           H  
ATOM   2963  HB3 ALA A 187     -15.503   4.244   3.363  1.00 88.45           H  
ATOM   2964  O   ALA A 187     -18.677   1.451   3.738  1.00 88.45           O  
ATOM   2965  N   SER A 188     -16.880   0.497   4.687  1.00 88.93           N  
ATOM   2966  H   SER A 188     -15.964   0.658   5.082  1.00 88.93           H  
ATOM   2967  CA  SER A 188     -17.417  -0.872   4.735  1.00 88.93           C  
ATOM   2968  HA  SER A 188     -17.675  -1.187   3.724  1.00 88.93           H  
ATOM   2969  C   SER A 188     -18.684  -0.954   5.599  1.00 88.93           C  
ATOM   2970  CB  SER A 188     -16.331  -1.813   5.275  1.00 88.93           C  
ATOM   2971  HB2 SER A 188     -16.238  -1.689   6.354  1.00 88.93           H  
ATOM   2972  HB3 SER A 188     -15.373  -1.560   4.820  1.00 88.93           H  
ATOM   2973  O   SER A 188     -19.716  -1.447   5.137  1.00 88.93           O  
ATOM   2974  OG  SER A 188     -16.598  -3.172   5.016  1.00 88.93           O  
ATOM   2975  HG  SER A 188     -16.126  -3.636   5.711  1.00 88.93           H  
ATOM   2976  N   ILE A 189     -18.656  -0.376   6.806  1.00 91.53           N  
ATOM   2977  H   ILE A 189     -17.778   0.005   7.127  1.00 91.53           H  
ATOM   2978  CA  ILE A 189     -19.807  -0.326   7.721  1.00 91.53           C  
ATOM   2979  HA  ILE A 189     -20.162  -1.343   7.886  1.00 91.53           H  
ATOM   2980  C   ILE A 189     -20.965   0.458   7.095  1.00 91.53           C  
ATOM   2981  CB  ILE A 189     -19.393   0.257   9.092  1.00 91.53           C  
ATOM   2982  HB  ILE A 189     -18.916   1.225   8.934  1.00 91.53           H  
ATOM   2983  O   ILE A 189     -22.086  -0.048   7.042  1.00 91.53           O  
ATOM   2984  CG1 ILE A 189     -18.393  -0.690   9.792  1.00 91.53           C  
ATOM   2985 HG12 ILE A 189     -18.912  -1.589  10.123  1.00 91.53           H  
ATOM   2986 HG13 ILE A 189     -17.617  -0.992   9.089  1.00 91.53           H  
ATOM   2987  CG2 ILE A 189     -20.628   0.462   9.989  1.00 91.53           C  
ATOM   2988 HG21 ILE A 189     -20.338   0.854  10.964  1.00 91.53           H  
ATOM   2989 HG22 ILE A 189     -21.323   1.175   9.545  1.00 91.53           H  
ATOM   2990 HG23 ILE A 189     -21.142  -0.489  10.134  1.00 91.53           H  
ATOM   2991  CD1 ILE A 189     -17.686  -0.053  10.989  1.00 91.53           C  
ATOM   2992 HD11 ILE A 189     -16.935  -0.745  11.372  1.00 91.53           H  
ATOM   2993 HD12 ILE A 189     -18.391   0.167  11.790  1.00 91.53           H  
ATOM   2994 HD13 ILE A 189     -17.192   0.863  10.665  1.00 91.53           H  
ATOM   2995  N   LYS A 190     -20.707   1.648   6.534  1.00 88.88           N  
ATOM   2996  H   LYS A 190     -19.774   2.023   6.627  1.00 88.88           H  
ATOM   2997  CA  LYS A 190     -21.732   2.432   5.821  1.00 88.88           C  
ATOM   2998  HA  LYS A 190     -22.543   2.665   6.511  1.00 88.88           H  
ATOM   2999  C   LYS A 190     -22.358   1.644   4.669  1.00 88.88           C  
ATOM   3000  CB  LYS A 190     -21.138   3.747   5.292  1.00 88.88           C  
ATOM   3001  HB2 LYS A 190     -21.850   4.191   4.597  1.00 88.88           H  
ATOM   3002  HB3 LYS A 190     -20.213   3.545   4.751  1.00 88.88           H  
ATOM   3003  O   LYS A 190     -23.570   1.700   4.470  1.00 88.88           O  
ATOM   3004  CG  LYS A 190     -20.870   4.764   6.408  1.00 88.88           C  
ATOM   3005  HG2 LYS A 190     -20.101   4.375   7.076  1.00 88.88           H  
ATOM   3006  HG3 LYS A 190     -21.790   4.929   6.969  1.00 88.88           H  
ATOM   3007  CD  LYS A 190     -20.382   6.097   5.831  1.00 88.88           C  
ATOM   3008  HD2 LYS A 190     -21.066   6.428   5.050  1.00 88.88           H  
ATOM   3009  HD3 LYS A 190     -19.388   5.965   5.405  1.00 88.88           H  
ATOM   3010  CE  LYS A 190     -20.337   7.172   6.919  1.00 88.88           C  
ATOM   3011  HE2 LYS A 190     -19.708   6.836   7.744  1.00 88.88           H  
ATOM   3012  HE3 LYS A 190     -21.343   7.328   7.308  1.00 88.88           H  
ATOM   3013  NZ  LYS A 190     -19.810   8.443   6.378  1.00 88.88           N  
ATOM   3014  HZ1 LYS A 190     -18.842   8.363   6.102  1.00 88.88           H  
ATOM   3015  HZ2 LYS A 190     -19.852   9.175   7.073  1.00 88.88           H  
ATOM   3016  HZ3 LYS A 190     -20.299   8.760   5.553  1.00 88.88           H  
ATOM   3017  N   ASN A 191     -21.559   0.873   3.925  1.00 86.16           N  
ATOM   3018  H   ASN A 191     -20.568   0.893   4.120  1.00 86.16           H  
ATOM   3019  CA  ASN A 191     -22.060   0.014   2.851  1.00 86.16           C  
ATOM   3020  HA  ASN A 191     -22.679   0.621   2.190  1.00 86.16           H  
ATOM   3021  C   ASN A 191     -22.988  -1.087   3.369  1.00 86.16           C  
ATOM   3022  CB  ASN A 191     -20.891  -0.591   2.049  1.00 86.16           C  
ATOM   3023  HB2 ASN A 191     -21.288  -1.317   1.340  1.00 86.16           H  
ATOM   3024  HB3 ASN A 191     -20.224  -1.125   2.725  1.00 86.16           H  
ATOM   3025  O   ASN A 191     -24.016  -1.362   2.744  1.00 86.16           O  
ATOM   3026  CG  ASN A 191     -20.070   0.412   1.259  1.00 86.16           C  
ATOM   3027  ND2 ASN A 191     -18.925   0.019   0.765  1.00 86.16           N  
ATOM   3028 HD21 ASN A 191     -18.359   0.737   0.336  1.00 86.16           H  
ATOM   3029 HD22 ASN A 191     -18.553  -0.886   1.018  1.00 86.16           H  
ATOM   3030  OD1 ASN A 191     -20.458   1.541   1.020  1.00 86.16           O  
ATOM   3031  N   ILE A 192     -22.646  -1.692   4.504  1.00 88.46           N  
ATOM   3032  H   ILE A 192     -21.780  -1.425   4.950  1.00 88.46           H  
ATOM   3033  CA  ILE A 192     -23.475  -2.701   5.159  1.00 88.46           C  
ATOM   3034  HA  ILE A 192     -23.737  -3.466   4.428  1.00 88.46           H  
ATOM   3035  C   ILE A 192     -24.796  -2.090   5.643  1.00 88.46           C  
ATOM   3036  CB  ILE A 192     -22.671  -3.381   6.288  1.00 88.46           C  
ATOM   3037  HB  ILE A 192     -22.185  -2.618   6.895  1.00 88.46           H  
ATOM   3038  O   ILE A 192     -25.852  -2.640   5.337  1.00 88.46           O  
ATOM   3039  CG1 ILE A 192     -21.578  -4.286   5.674  1.00 88.46           C  
ATOM   3040 HG12 ILE A 192     -22.042  -5.160   5.216  1.00 88.46           H  
ATOM   3041 HG13 ILE A 192     -21.047  -3.742   4.892  1.00 88.46           H  
ATOM   3042  CG2 ILE A 192     -23.616  -4.177   7.199  1.00 88.46           C  
ATOM   3043 HG21 ILE A 192     -24.116  -3.498   7.890  1.00 88.46           H  
ATOM   3044 HG22 ILE A 192     -24.377  -4.673   6.596  1.00 88.46           H  
ATOM   3045 HG23 ILE A 192     -23.068  -4.916   7.783  1.00 88.46           H  
ATOM   3046  CD1 ILE A 192     -20.530  -4.749   6.692  1.00 88.46           C  
ATOM   3047 HD11 ILE A 192     -19.727  -5.267   6.169  1.00 88.46           H  
ATOM   3048 HD12 ILE A 192     -20.968  -5.436   7.416  1.00 88.46           H  
ATOM   3049 HD13 ILE A 192     -20.117  -3.885   7.213  1.00 88.46           H  
ATOM   3050  N   LEU A 193     -24.757  -0.938   6.320  1.00 89.29           N  
ATOM   3051  H   LEU A 193     -23.854  -0.547   6.545  1.00 89.29           H  
ATOM   3052  CA  LEU A 193     -25.956  -0.242   6.806  1.00 89.29           C  
ATOM   3053  HA  LEU A 193     -26.535  -0.922   7.431  1.00 89.29           H  
ATOM   3054  C   LEU A 193     -26.886   0.177   5.658  1.00 89.29           C  
ATOM   3055  CB  LEU A 193     -25.544   0.980   7.648  1.00 89.29           C  
ATOM   3056  HB2 LEU A 193     -24.898   1.618   7.045  1.00 89.29           H  
ATOM   3057  HB3 LEU A 193     -26.442   1.549   7.887  1.00 89.29           H  
ATOM   3058  O   LEU A 193     -28.081  -0.099   5.702  1.00 89.29           O  
ATOM   3059  CG  LEU A 193     -24.822   0.654   8.970  1.00 89.29           C  
ATOM   3060  HG  LEU A 193     -23.918   0.080   8.768  1.00 89.29           H  
ATOM   3061  CD1 LEU A 193     -24.419   1.958   9.655  1.00 89.29           C  
ATOM   3062 HD11 LEU A 193     -23.896   1.728  10.583  1.00 89.29           H  
ATOM   3063 HD12 LEU A 193     -25.302   2.553   9.888  1.00 89.29           H  
ATOM   3064 HD13 LEU A 193     -23.752   2.532   9.011  1.00 89.29           H  
ATOM   3065  CD2 LEU A 193     -25.688  -0.156   9.937  1.00 89.29           C  
ATOM   3066 HD21 LEU A 193     -25.895  -1.142   9.523  1.00 89.29           H  
ATOM   3067 HD22 LEU A 193     -25.159  -0.283  10.882  1.00 89.29           H  
ATOM   3068 HD23 LEU A 193     -26.625   0.368  10.124  1.00 89.29           H  
ATOM   3069  N   ALA A 194     -26.338   0.744   4.579  1.00 87.29           N  
ATOM   3070  H   ALA A 194     -25.359   0.991   4.605  1.00 87.29           H  
ATOM   3071  CA  ALA A 194     -27.118   1.075   3.385  1.00 87.29           C  
ATOM   3072  HA  ALA A 194     -27.938   1.734   3.670  1.00 87.29           H  
ATOM   3073  C   ALA A 194     -27.738  -0.174   2.731  1.00 87.29           C  
ATOM   3074  CB  ALA A 194     -26.208   1.822   2.402  1.00 87.29           C  
ATOM   3075  HB1 ALA A 194     -25.856   2.745   2.862  1.00 87.29           H  
ATOM   3076  HB2 ALA A 194     -25.352   1.199   2.140  1.00 87.29           H  
ATOM   3077  HB3 ALA A 194     -26.773   2.067   1.503  1.00 87.29           H  
ATOM   3078  O   ALA A 194     -28.872  -0.137   2.260  1.00 87.29           O  
ATOM   3079  N   SER A 195     -27.018  -1.301   2.723  1.00 85.55           N  
ATOM   3080  H   SER A 195     -26.100  -1.290   3.144  1.00 85.55           H  
ATOM   3081  CA  SER A 195     -27.552  -2.566   2.204  1.00 85.55           C  
ATOM   3082  HA  SER A 195     -27.977  -2.387   1.216  1.00 85.55           H  
ATOM   3083  C   SER A 195     -28.673  -3.119   3.085  1.00 85.55           C  
ATOM   3084  CB  SER A 195     -26.453  -3.620   2.056  1.00 85.55           C  
ATOM   3085  HB2 SER A 195     -26.881  -4.517   1.608  1.00 85.55           H  
ATOM   3086  HB3 SER A 195     -26.052  -3.878   3.036  1.00 85.55           H  
ATOM   3087  O   SER A 195     -29.614  -3.692   2.543  1.00 85.55           O  
ATOM   3088  OG  SER A 195     -25.407  -3.144   1.229  1.00 85.55           O  
ATOM   3089  HG  SER A 195     -24.924  -2.481   1.728  1.00 85.55           H  
ATOM   3090  N   LYS A 196     -28.596  -2.937   4.415  1.00 85.24           N  
ATOM   3091  H   LYS A 196     -27.778  -2.476   4.787  1.00 85.24           H  
ATOM   3092  CA  LYS A 196     -29.663  -3.317   5.360  1.00 85.24           C  
ATOM   3093  HA  LYS A 196     -29.964  -4.351   5.196  1.00 85.24           H  
ATOM   3094  C   LYS A 196     -30.926  -2.506   5.096  1.00 85.24           C  
ATOM   3095  CB  LYS A 196     -29.209  -3.159   6.826  1.00 85.24           C  
ATOM   3096  HB2 LYS A 196     -30.100  -3.148   7.454  1.00 85.24           H  
ATOM   3097  HB3 LYS A 196     -28.697  -2.206   6.964  1.00 85.24           H  
ATOM   3098  O   LYS A 196     -31.981  -3.097   4.910  1.00 85.24           O  
ATOM   3099  CG  LYS A 196     -28.307  -4.302   7.315  1.00 85.24           C  
ATOM   3100  HG2 LYS A 196     -28.842  -5.240   7.163  1.00 85.24           H  
ATOM   3101  HG3 LYS A 196     -27.379  -4.316   6.743  1.00 85.24           H  
ATOM   3102  CD  LYS A 196     -27.988  -4.165   8.812  1.00 85.24           C  
ATOM   3103  HD2 LYS A 196     -27.393  -3.267   8.976  1.00 85.24           H  
ATOM   3104  HD3 LYS A 196     -28.927  -4.066   9.357  1.00 85.24           H  
ATOM   3105  CE  LYS A 196     -27.233  -5.397   9.334  1.00 85.24           C  
ATOM   3106  HE2 LYS A 196     -26.244  -5.428   8.877  1.00 85.24           H  
ATOM   3107  HE3 LYS A 196     -27.779  -6.283   9.010  1.00 85.24           H  
ATOM   3108  NZ  LYS A 196     -27.127  -5.405  10.819  1.00 85.24           N  
ATOM   3109  HZ1 LYS A 196     -26.633  -4.594  11.162  1.00 85.24           H  
ATOM   3110  HZ2 LYS A 196     -28.043  -5.404  11.244  1.00 85.24           H  
ATOM   3111  HZ3 LYS A 196     -26.644  -6.227  11.155  1.00 85.24           H  
ATOM   3112  N   LYS A 197     -30.788  -1.183   4.978  1.00 84.08           N  
ATOM   3113  H   LYS A 197     -29.883  -0.784   5.183  1.00 84.08           H  
ATOM   3114  CA  LYS A 197     -31.901  -0.272   4.674  1.00 84.08           C  
ATOM   3115  HA  LYS A 197     -32.667  -0.391   5.441  1.00 84.08           H  
ATOM   3116  C   LYS A 197     -32.585  -0.596   3.341  1.00 84.08           C  
ATOM   3117  CB  LYS A 197     -31.377   1.171   4.721  1.00 84.08           C  
ATOM   3118  HB2 LYS A 197     -30.869   1.327   5.673  1.00 84.08           H  
ATOM   3119  HB3 LYS A 197     -30.663   1.333   3.914  1.00 84.08           H  
ATOM   3120  O   LYS A 197     -33.802  -0.535   3.248  1.00 84.08           O  
ATOM   3121  CG  LYS A 197     -32.521   2.188   4.605  1.00 84.08           C  
ATOM   3122  HG2 LYS A 197     -33.277   1.959   5.355  1.00 84.08           H  
ATOM   3123  HG3 LYS A 197     -32.975   2.113   3.616  1.00 84.08           H  
ATOM   3124  CD  LYS A 197     -32.031   3.625   4.817  1.00 84.08           C  
ATOM   3125  HD2 LYS A 197     -31.281   3.873   4.067  1.00 84.08           H  
ATOM   3126  HD3 LYS A 197     -31.598   3.708   5.814  1.00 84.08           H  
ATOM   3127  CE  LYS A 197     -33.232   4.572   4.694  1.00 84.08           C  
ATOM   3128  HE2 LYS A 197     -34.014   4.217   5.365  1.00 84.08           H  
ATOM   3129  HE3 LYS A 197     -33.625   4.512   3.679  1.00 84.08           H  
ATOM   3130  NZ  LYS A 197     -32.889   5.975   5.036  1.00 84.08           N  
ATOM   3131  HZ1 LYS A 197     -33.712   6.556   4.968  1.00 84.08           H  
ATOM   3132  HZ2 LYS A 197     -32.569   6.031   5.993  1.00 84.08           H  
ATOM   3133  HZ3 LYS A 197     -32.181   6.347   4.419  1.00 84.08           H  
ATOM   3134  N   ASN A 198     -31.813  -0.992   2.328  1.00 83.92           N  
ATOM   3135  H   ASN A 198     -30.813  -0.937   2.456  1.00 83.92           H  
ATOM   3136  CA  ASN A 198     -32.336  -1.315   0.997  1.00 83.92           C  
ATOM   3137  HA  ASN A 198     -33.212  -0.694   0.809  1.00 83.92           H  
ATOM   3138  C   ASN A 198     -32.816  -2.775   0.848  1.00 83.92           C  
ATOM   3139  CB  ASN A 198     -31.268  -0.959  -0.057  1.00 83.92           C  
ATOM   3140  HB2 ASN A 198     -30.351  -1.506   0.163  1.00 83.92           H  
ATOM   3141  HB3 ASN A 198     -31.628  -1.267  -1.038  1.00 83.92           H  
ATOM   3142  O   ASN A 198     -33.031  -3.214  -0.278  1.00 83.92           O  
ATOM   3143  CG  ASN A 198     -30.949   0.522  -0.154  1.00 83.92           C  
ATOM   3144  ND2 ASN A 198     -30.029   0.887  -1.016  1.00 83.92           N  
ATOM   3145 HD21 ASN A 198     -29.961   1.888  -1.131  1.00 83.92           H  
ATOM   3146 HD22 ASN A 198     -29.660   0.214  -1.674  1.00 83.92           H  
ATOM   3147  OD1 ASN A 198     -31.505   1.385   0.497  1.00 83.92           O  
ATOM   3148  N   GLY A 199     -32.879  -3.569   1.925  1.00 79.43           N  
ATOM   3149  H   GLY A 199     -32.738  -3.163   2.839  1.00 79.43           H  
ATOM   3150  CA  GLY A 199     -33.288  -4.983   1.865  1.00 79.43           C  
ATOM   3151  HA2 GLY A 199     -33.433  -5.350   2.881  1.00 79.43           H  
ATOM   3152  HA3 GLY A 199     -34.244  -5.050   1.345  1.00 79.43           H  
ATOM   3153  C   GLY A 199     -32.304  -5.927   1.153  1.00 79.43           C  
ATOM   3154  O   GLY A 199     -32.566  -7.116   1.013  1.00 79.43           O  
ATOM   3155  N   ASN A 200     -31.134  -5.434   0.736  1.00 77.93           N  
ATOM   3156  H   ASN A 200     -30.960  -4.461   0.944  1.00 77.93           H  
ATOM   3157  CA  ASN A 200     -30.123  -6.193  -0.012  1.00 77.93           C  
ATOM   3158  HA  ASN A 200     -30.617  -7.029  -0.507  1.00 77.93           H  
ATOM   3159  C   ASN A 200     -29.041  -6.818   0.887  1.00 77.93           C  
ATOM   3160  CB  ASN A 200     -29.529  -5.273  -1.092  1.00 77.93           C  
ATOM   3161  HB2 ASN A 200     -28.651  -5.743  -1.535  1.00 77.93           H  
ATOM   3162  HB3 ASN A 200     -29.227  -4.327  -0.642  1.00 77.93           H  
ATOM   3163  O   ASN A 200     -28.059  -7.392   0.399  1.00 77.93           O  
ATOM   3164  CG  ASN A 200     -30.507  -5.018  -2.224  1.00 77.93           C  
ATOM   3165  ND2 ASN A 200     -30.471  -3.859  -2.834  1.00 77.93           N  
ATOM   3166 HD21 ASN A 200     -31.231  -3.727  -3.486  1.00 77.93           H  
ATOM   3167 HD22 ASN A 200     -29.936  -3.091  -2.455  1.00 77.93           H  
ATOM   3168  OD1 ASN A 200     -31.267  -5.876  -2.624  1.00 77.93           O  
ATOM   3169  N   TYR A 201     -29.171  -6.682   2.207  1.00 75.98           N  
ATOM   3170  H   TYR A 201     -29.996  -6.212   2.554  1.00 75.98           H  
ATOM   3171  CA  TYR A 201     -28.193  -7.189   3.157  1.00 75.98           C  
ATOM   3172  HA  TYR A 201     -27.200  -6.923   2.794  1.00 75.98           H  
ATOM   3173  C   TYR A 201     -28.262  -8.708   3.281  1.00 75.98           C  
ATOM   3174  CB  TYR A 201     -28.368  -6.520   4.514  1.00 75.98           C  
ATOM   3175  HB2 TYR A 201     -28.184  -5.454   4.381  1.00 75.98           H  
ATOM   3176  HB3 TYR A 201     -29.393  -6.659   4.860  1.00 75.98           H  
ATOM   3177  O   TYR A 201     -29.207  -9.279   3.817  1.00 75.98           O  
ATOM   3178  CG  TYR A 201     -27.399  -7.011   5.567  1.00 75.98           C  
ATOM   3179  CD1 TYR A 201     -27.864  -7.789   6.643  1.00 75.98           C  
ATOM   3180  HD1 TYR A 201     -28.910  -8.051   6.704  1.00 75.98           H  
ATOM   3181  CD2 TYR A 201     -26.035  -6.672   5.477  1.00 75.98           C  
ATOM   3182  HD2 TYR A 201     -25.680  -6.065   4.657  1.00 75.98           H  
ATOM   3183  CE1 TYR A 201     -26.972  -8.201   7.648  1.00 75.98           C  
ATOM   3184  HE1 TYR A 201     -27.335  -8.760   8.498  1.00 75.98           H  
ATOM   3185  CE2 TYR A 201     -25.136  -7.120   6.464  1.00 75.98           C  
ATOM   3186  HE2 TYR A 201     -24.082  -6.893   6.398  1.00 75.98           H  
ATOM   3187  OH  TYR A 201     -24.751  -8.248   8.540  1.00 75.98           O  
ATOM   3188  HH  TYR A 201     -25.138  -8.928   9.096  1.00 75.98           H  
ATOM   3189  CZ  TYR A 201     -25.606  -7.867   7.560  1.00 75.98           C  
ATOM   3190  N   LYS A 202     -27.196  -9.372   2.838  1.00 68.45           N  
ATOM   3191  H   LYS A 202     -26.467  -8.842   2.383  1.00 68.45           H  
ATOM   3192  CA  LYS A 202     -27.015 -10.807   3.053  1.00 68.45           C  
ATOM   3193  HA  LYS A 202     -27.994 -11.279   3.131  1.00 68.45           H  
ATOM   3194  C   LYS A 202     -26.308 -11.026   4.384  1.00 68.45           C  
ATOM   3195  CB  LYS A 202     -26.284 -11.438   1.858  1.00 68.45           C  
ATOM   3196  HB2 LYS A 202     -25.333 -10.932   1.693  1.00 68.45           H  
ATOM   3197  HB3 LYS A 202     -26.094 -12.488   2.081  1.00 68.45           H  
ATOM   3198  O   LYS A 202     -25.085 -10.900   4.454  1.00 68.45           O  
ATOM   3199  CG  LYS A 202     -27.155 -11.341   0.597  1.00 68.45           C  
ATOM   3200  HG2 LYS A 202     -28.136 -11.762   0.816  1.00 68.45           H  
ATOM   3201  HG3 LYS A 202     -27.284 -10.293   0.327  1.00 68.45           H  
ATOM   3202  CD  LYS A 202     -26.558 -12.087  -0.601  1.00 68.45           C  
ATOM   3203  HD2 LYS A 202     -26.452 -13.143  -0.353  1.00 68.45           H  
ATOM   3204  HD3 LYS A 202     -25.589 -11.658  -0.854  1.00 68.45           H  
ATOM   3205  CE  LYS A 202     -27.540 -11.913  -1.768  1.00 68.45           C  
ATOM   3206  HE2 LYS A 202     -27.637 -10.849  -1.982  1.00 68.45           H  
ATOM   3207  HE3 LYS A 202     -28.522 -12.255  -1.443  1.00 68.45           H  
ATOM   3208  NZ  LYS A 202     -27.139 -12.646  -2.995  1.00 68.45           N  
ATOM   3209  HZ1 LYS A 202     -26.249 -12.319  -3.342  1.00 68.45           H  
ATOM   3210  HZ2 LYS A 202     -27.122 -13.642  -2.829  1.00 68.45           H  
ATOM   3211  HZ3 LYS A 202     -27.833 -12.479  -3.709  1.00 68.45           H  
ATOM   3212  N   ASN A 203     -27.065 -11.403   5.413  1.00 68.25           N  
ATOM   3213  H   ASN A 203     -28.068 -11.409   5.291  1.00 68.25           H  
ATOM   3214  CA  ASN A 203     -26.529 -11.750   6.730  1.00 68.25           C  
ATOM   3215  HA  ASN A 203     -25.734 -11.037   6.947  1.00 68.25           H  
ATOM   3216  C   ASN A 203     -25.879 -13.146   6.735  1.00 68.25           C  
ATOM   3217  CB  ASN A 203     -27.614 -11.599   7.814  1.00 68.25           C  
ATOM   3218  HB2 ASN A 203     -28.223 -10.714   7.627  1.00 68.25           H  
ATOM   3219  HB3 ASN A 203     -28.278 -12.463   7.804  1.00 68.25           H  
ATOM   3220  O   ASN A 203     -26.290 -14.044   7.464  1.00 68.25           O  
ATOM   3221  CG  ASN A 203     -26.985 -11.455   9.194  1.00 68.25           C  
ATOM   3222  ND2 ASN A 203     -27.639 -11.901  10.236  1.00 68.25           N  
ATOM   3223 HD21 ASN A 203     -28.508 -12.407  10.135  1.00 68.25           H  
ATOM   3224 HD22 ASN A 203     -27.175 -11.863  11.132  1.00 68.25           H  
ATOM   3225  OD1 ASN A 203     -25.917 -10.872   9.339  1.00 68.25           O  
ATOM   3226  N   LYS A 204     -24.882 -13.366   5.872  1.00 66.25           N  
ATOM   3227  H   LYS A 204     -24.557 -12.583   5.323  1.00 66.25           H  
ATOM   3228  CA  LYS A 204     -24.092 -14.598   5.920  1.00 66.25           C  
ATOM   3229  HA  LYS A 204     -24.749 -15.438   6.142  1.00 66.25           H  
ATOM   3230  C   LYS A 204     -23.117 -14.489   7.082  1.00 66.25           C  
ATOM   3231  CB  LYS A 204     -23.387 -14.888   4.590  1.00 66.25           C  
ATOM   3232  HB2 LYS A 204     -22.861 -13.999   4.241  1.00 66.25           H  
ATOM   3233  HB3 LYS A 204     -22.656 -15.678   4.765  1.00 66.25           H  
ATOM   3234  O   LYS A 204     -22.100 -13.809   6.962  1.00 66.25           O  
ATOM   3235  CG  LYS A 204     -24.389 -15.367   3.531  1.00 66.25           C  
ATOM   3236  HG2 LYS A 204     -25.041 -16.121   3.973  1.00 66.25           H  
ATOM   3237  HG3 LYS A 204     -25.000 -14.527   3.202  1.00 66.25           H  
ATOM   3238  CD  LYS A 204     -23.670 -15.992   2.329  1.00 66.25           C  
ATOM   3239  HD2 LYS A 204     -23.040 -15.245   1.846  1.00 66.25           H  
ATOM   3240  HD3 LYS A 204     -23.048 -16.813   2.688  1.00 66.25           H  
ATOM   3241  CE  LYS A 204     -24.711 -16.533   1.342  1.00 66.25           C  
ATOM   3242  HE2 LYS A 204     -25.453 -17.092   1.912  1.00 66.25           H  
ATOM   3243  HE3 LYS A 204     -25.228 -15.697   0.872  1.00 66.25           H  
ATOM   3244  NZ  LYS A 204     -24.111 -17.432   0.322  1.00 66.25           N  
ATOM   3245  HZ1 LYS A 204     -23.676 -18.221   0.777  1.00 66.25           H  
ATOM   3246  HZ2 LYS A 204     -24.830 -17.821  -0.271  1.00 66.25           H  
ATOM   3247  HZ3 LYS A 204     -23.421 -16.964  -0.248  1.00 66.25           H  
ATOM   3248  N   MET A 205     -23.467 -15.145   8.182  1.00 67.40           N  
ATOM   3249  H   MET A 205     -24.380 -15.576   8.211  1.00 67.40           H  
ATOM   3250  CA  MET A 205     -22.652 -15.212   9.385  1.00 67.40           C  
ATOM   3251  HA  MET A 205     -22.567 -14.208   9.800  1.00 67.40           H  
ATOM   3252  C   MET A 205     -21.241 -15.724   9.052  1.00 67.40           C  
ATOM   3253  CB  MET A 205     -23.339 -16.103  10.427  1.00 67.40           C  
ATOM   3254  HB2 MET A 205     -23.419 -17.122  10.046  1.00 67.40           H  
ATOM   3255  HB3 MET A 205     -22.707 -16.104  11.315  1.00 67.40           H  
ATOM   3256  O   MET A 205     -21.065 -16.676   8.289  1.00 67.40           O  
ATOM   3257  CG  MET A 205     -24.724 -15.620  10.871  1.00 67.40           C  
ATOM   3258  HG2 MET A 205     -25.160 -16.376  11.524  1.00 67.40           H  
ATOM   3259  HG3 MET A 205     -25.371 -15.531   9.998  1.00 67.40           H  
ATOM   3260  SD  MET A 205     -24.739 -14.037  11.756  1.00 67.40           S  
ATOM   3261  CE  MET A 205     -24.149 -14.568  13.388  1.00 67.40           C  
ATOM   3262  HE1 MET A 205     -24.780 -15.368  13.777  1.00 67.40           H  
ATOM   3263  HE2 MET A 205     -23.122 -14.919  13.292  1.00 67.40           H  
ATOM   3264  HE3 MET A 205     -24.169 -13.726  14.079  1.00 67.40           H  
ATOM   3265  N   VAL A 206     -20.226 -15.063   9.599  1.00 63.64           N  
ATOM   3266  H   VAL A 206     -20.452 -14.314  10.238  1.00 63.64           H  
ATOM   3267  CA  VAL A 206     -18.806 -15.346   9.375  1.00 63.64           C  
ATOM   3268  HA  VAL A 206     -18.704 -16.104   8.598  1.00 63.64           H  
ATOM   3269  C   VAL A 206     -18.218 -15.886  10.671  1.00 63.64           C  
ATOM   3270  CB  VAL A 206     -18.052 -14.078   8.926  1.00 63.64           C  
ATOM   3271  HB  VAL A 206     -18.035 -13.355   9.741  1.00 63.64           H  
ATOM   3272  O   VAL A 206     -18.411 -15.283  11.717  1.00 63.64           O  
ATOM   3273  CG1 VAL A 206     -16.604 -14.426   8.551  1.00 63.64           C  
ATOM   3274 HG11 VAL A 206     -16.588 -15.151   7.737  1.00 63.64           H  
ATOM   3275 HG12 VAL A 206     -16.083 -14.841   9.414  1.00 63.64           H  
ATOM   3276 HG13 VAL A 206     -16.070 -13.524   8.253  1.00 63.64           H  
ATOM   3277  CG2 VAL A 206     -18.703 -13.408   7.706  1.00 63.64           C  
ATOM   3278 HG21 VAL A 206     -18.802 -14.124   6.891  1.00 63.64           H  
ATOM   3279 HG22 VAL A 206     -19.695 -13.045   7.977  1.00 63.64           H  
ATOM   3280 HG23 VAL A 206     -18.113 -12.549   7.386  1.00 63.64           H  
ATOM   3281  N   ARG A 207     -17.478 -16.998  10.641  1.00 56.21           N  
ATOM   3282  H   ARG A 207     -17.332 -17.464   9.756  1.00 56.21           H  
ATOM   3283  CA  ARG A 207     -16.816 -17.524  11.852  1.00 56.21           C  
ATOM   3284  HA  ARG A 207     -17.571 -17.748  12.605  1.00 56.21           H  
ATOM   3285  C   ARG A 207     -15.882 -16.480  12.476  1.00 56.21           C  
ATOM   3286  CB  ARG A 207     -16.036 -18.808  11.538  1.00 56.21           C  
ATOM   3287  HB2 ARG A 207     -15.409 -19.047  12.398  1.00 56.21           H  
ATOM   3288  HB3 ARG A 207     -15.386 -18.643  10.679  1.00 56.21           H  
ATOM   3289  O   ARG A 207     -15.152 -15.802  11.745  1.00 56.21           O  
ATOM   3290  CG  ARG A 207     -16.964 -20.002  11.277  1.00 56.21           C  
ATOM   3291  HG2 ARG A 207     -17.569 -19.813  10.390  1.00 56.21           H  
ATOM   3292  HG3 ARG A 207     -17.620 -20.140  12.135  1.00 56.21           H  
ATOM   3293  CD  ARG A 207     -16.135 -21.275  11.068  1.00 56.21           C  
ATOM   3294  HD2 ARG A 207     -15.515 -21.436  11.950  1.00 56.21           H  
ATOM   3295  HD3 ARG A 207     -15.487 -21.133  10.203  1.00 56.21           H  
ATOM   3296  NE  ARG A 207     -16.993 -22.457  10.859  1.00 56.21           N  
ATOM   3297  HE  ARG A 207     -17.978 -22.347  11.056  1.00 56.21           H  
ATOM   3298  NH1 ARG A 207     -15.333 -23.947  10.295  1.00 56.21           N  
ATOM   3299 HH11 ARG A 207     -15.052 -24.889  10.063  1.00 56.21           H  
ATOM   3300 HH12 ARG A 207     -14.635 -23.237  10.464  1.00 56.21           H  
ATOM   3301  NH2 ARG A 207     -17.450 -24.638  10.377  1.00 56.21           N  
ATOM   3302 HH21 ARG A 207     -18.433 -24.487  10.554  1.00 56.21           H  
ATOM   3303 HH22 ARG A 207     -17.138 -25.565  10.126  1.00 56.21           H  
ATOM   3304  CZ  ARG A 207     -16.589 -23.668  10.512  1.00 56.21           C  
ATOM   3305  N   LYS A 208     -15.877 -16.374  13.809  1.00 53.63           N  
ATOM   3306  H   LYS A 208     -16.502 -16.954  14.351  1.00 53.63           H  
ATOM   3307  CA  LYS A 208     -14.922 -15.517  14.527  1.00 53.63           C  
ATOM   3308  HA  LYS A 208     -15.038 -14.503  14.144  1.00 53.63           H  
ATOM   3309  C   LYS A 208     -13.474 -15.984  14.269  1.00 53.63           C  
ATOM   3310  CB  LYS A 208     -15.221 -15.490  16.039  1.00 53.63           C  
ATOM   3311  HB2 LYS A 208     -14.394 -14.989  16.541  1.00 53.63           H  
ATOM   3312  HB3 LYS A 208     -15.281 -16.510  16.419  1.00 53.63           H  
ATOM   3313  O   LYS A 208     -13.222 -17.192  14.210  1.00 53.63           O  
ATOM   3314  CG  LYS A 208     -16.516 -14.736  16.383  1.00 53.63           C  
ATOM   3315  HG2 LYS A 208     -16.515 -13.783  15.854  1.00 53.63           H  
ATOM   3316  HG3 LYS A 208     -17.374 -15.309  16.030  1.00 53.63           H  
ATOM   3317  CD  LYS A 208     -16.661 -14.475  17.894  1.00 53.63           C  
ATOM   3318  HD2 LYS A 208     -16.434 -15.389  18.444  1.00 53.63           H  
ATOM   3319  HD3 LYS A 208     -15.953 -13.700  18.190  1.00 53.63           H  
ATOM   3320  CE  LYS A 208     -18.094 -14.041  18.239  1.00 53.63           C  
ATOM   3321  HE2 LYS A 208     -18.756 -14.876  18.013  1.00 53.63           H  
ATOM   3322  HE3 LYS A 208     -18.415 -13.231  17.584  1.00 53.63           H  
ATOM   3323  NZ  LYS A 208     -18.276 -13.662  19.663  1.00 53.63           N  
ATOM   3324  HZ1 LYS A 208     -19.231 -13.399  19.857  1.00 53.63           H  
ATOM   3325  HZ2 LYS A 208     -17.635 -12.952  19.987  1.00 53.63           H  
ATOM   3326  HZ3 LYS A 208     -18.144 -14.484  20.236  1.00 53.63           H  
ATOM   3327  N   PRO A 209     -12.497 -15.064  14.131  1.00 55.36           N  
ATOM   3328  CA  PRO A 209     -11.081 -15.426  14.166  1.00 55.36           C  
ATOM   3329  HA  PRO A 209     -10.859 -16.076  13.320  1.00 55.36           H  
ATOM   3330  C   PRO A 209     -10.756 -16.142  15.486  1.00 55.36           C  
ATOM   3331  CB  PRO A 209     -10.306 -14.106  14.026  1.00 55.36           C  
ATOM   3332  HB2 PRO A 209      -9.998 -13.742  15.007  1.00 55.36           H  
ATOM   3333  HB3 PRO A 209      -9.436 -14.219  13.379  1.00 55.36           H  
ATOM   3334  O   PRO A 209     -11.124 -15.643  16.545  1.00 55.36           O  
ATOM   3335  CG  PRO A 209     -11.324 -13.130  13.434  1.00 55.36           C  
ATOM   3336  HG2 PRO A 209     -11.329 -13.224  12.348  1.00 55.36           H  
ATOM   3337  HG3 PRO A 209     -11.120 -12.101  13.729  1.00 55.36           H  
ATOM   3338  CD  PRO A 209     -12.654 -13.626  13.993  1.00 55.36           C  
ATOM   3339  HD2 PRO A 209     -12.836 -13.186  14.974  1.00 55.36           H  
ATOM   3340  HD3 PRO A 209     -13.460 -13.371  13.305  1.00 55.36           H  
ATOM   3341  N   GLY A 210     -10.081 -17.295  15.424  1.00 54.24           N  
ATOM   3342  H   GLY A 210      -9.804 -17.646  14.519  1.00 54.24           H  
ATOM   3343  CA  GLY A 210      -9.739 -18.108  16.605  1.00 54.24           C  
ATOM   3344  HA2 GLY A 210      -8.680 -18.362  16.562  1.00 54.24           H  
ATOM   3345  HA3 GLY A 210      -9.898 -17.534  17.518  1.00 54.24           H  
ATOM   3346  C   GLY A 210     -10.516 -19.421  16.750  1.00 54.24           C  
ATOM   3347  O   GLY A 210     -10.308 -20.135  17.717  1.00 54.24           O  
ATOM   3348  N   GLY A 211     -11.390 -19.774  15.802  1.00 50.05           N  
ATOM   3349  H   GLY A 211     -11.636 -19.105  15.087  1.00 50.05           H  
ATOM   3350  CA  GLY A 211     -11.989 -21.116  15.754  1.00 50.05           C  
ATOM   3351  HA2 GLY A 211     -11.227 -21.855  16.003  1.00 50.05           H  
ATOM   3352  HA3 GLY A 211     -12.334 -21.314  14.739  1.00 50.05           H  
ATOM   3353  C   GLY A 211     -13.172 -21.350  16.699  1.00 50.05           C  
ATOM   3354  O   GLY A 211     -13.774 -22.420  16.636  1.00 50.05           O  
ATOM   3355  N   ASN A 212     -13.574 -20.358  17.502  1.00 49.72           N  
ATOM   3356  H   ASN A 212     -12.991 -19.539  17.599  1.00 49.72           H  
ATOM   3357  CA  ASN A 212     -14.826 -20.448  18.252  1.00 49.72           C  
ATOM   3358  HA  ASN A 212     -14.769 -21.338  18.877  1.00 49.72           H  
ATOM   3359  C   ASN A 212     -16.009 -20.659  17.292  1.00 49.72           C  
ATOM   3360  CB  ASN A 212     -15.013 -19.220  19.171  1.00 49.72           C  
ATOM   3361  HB2 ASN A 212     -14.701 -18.311  18.657  1.00 49.72           H  
ATOM   3362  HB3 ASN A 212     -16.068 -19.119  19.427  1.00 49.72           H  
ATOM   3363  O   ASN A 212     -16.097 -20.022  16.239  1.00 49.72           O  
ATOM   3364  CG  ASN A 212     -14.253 -19.347  20.484  1.00 49.72           C  
ATOM   3365  ND2 ASN A 212     -14.339 -18.369  21.353  1.00 49.72           N  
ATOM   3366 HD21 ASN A 212     -13.877 -18.541  22.234  1.00 49.72           H  
ATOM   3367 HD22 ASN A 212     -14.991 -17.608  21.229  1.00 49.72           H  
ATOM   3368  OD1 ASN A 212     -13.602 -20.334  20.760  1.00 49.72           O  
ATOM   3369  N   ARG A 213     -16.936 -21.550  17.681  1.00 51.73           N  
ATOM   3370  H   ARG A 213     -16.760 -22.045  18.543  1.00 51.73           H  
ATOM   3371  CA  ARG A 213     -18.188 -21.848  16.950  1.00 51.73           C  
ATOM   3372  HA  ARG A 213     -17.944 -22.166  15.937  1.00 51.73           H  
ATOM   3373  C   ARG A 213     -19.098 -20.630  16.787  1.00 51.73           C  
ATOM   3374  CB  ARG A 213     -18.970 -22.965  17.668  1.00 51.73           C  
ATOM   3375  HB2 ARG A 213     -19.988 -22.982  17.280  1.00 51.73           H  
ATOM   3376  HB3 ARG A 213     -19.026 -22.742  18.734  1.00 51.73           H  
ATOM   3377  O   ARG A 213     -20.026 -20.665  15.985  1.00 51.73           O  
ATOM   3378  CG  ARG A 213     -18.372 -24.363  17.460  1.00 51.73           C  
ATOM   3379  HG2 ARG A 213     -17.368 -24.402  17.883  1.00 51.73           H  
ATOM   3380  HG3 ARG A 213     -18.321 -24.578  16.393  1.00 51.73           H  
ATOM   3381  CD  ARG A 213     -19.260 -25.411  18.148  1.00 51.73           C  
ATOM   3382  HD2 ARG A 213     -19.279 -25.202  19.217  1.00 51.73           H  
ATOM   3383  HD3 ARG A 213     -20.274 -25.325  17.759  1.00 51.73           H  
ATOM   3384  NE  ARG A 213     -18.773 -26.787  17.925  1.00 51.73           N  
ATOM   3385  HE  ARG A 213     -17.952 -26.903  17.349  1.00 51.73           H  
ATOM   3386  NH1 ARG A 213     -20.311 -27.865  19.259  1.00 51.73           N  
ATOM   3387 HH11 ARG A 213     -20.721 -26.981  19.524  1.00 51.73           H  
ATOM   3388 HH12 ARG A 213     -20.670 -28.718  19.665  1.00 51.73           H  
ATOM   3389  NH2 ARG A 213     -18.777 -29.057  18.172  1.00 51.73           N  
ATOM   3390 HH21 ARG A 213     -17.958 -29.147  17.588  1.00 51.73           H  
ATOM   3391 HH22 ARG A 213     -19.170 -29.887  18.592  1.00 51.73           H  
ATOM   3392  CZ  ARG A 213     -19.288 -27.890  18.450  1.00 51.73           C  
ATOM   3393  N   GLU A 214     -18.839 -19.563  17.531  1.00 59.09           N  
ATOM   3394  H   GLU A 214     -18.059 -19.599  18.172  1.00 59.09           H  
ATOM   3395  CA  GLU A 214     -19.569 -18.318  17.396  1.00 59.09           C  
ATOM   3396  HA  GLU A 214     -20.634 -18.540  17.465  1.00 59.09           H  
ATOM   3397  C   GLU A 214     -19.295 -17.675  16.038  1.00 59.09           C  
ATOM   3398  CB  GLU A 214     -19.226 -17.358  18.526  1.00 59.09           C  
ATOM   3399  HB2 GLU A 214     -18.163 -17.124  18.468  1.00 59.09           H  
ATOM   3400  HB3 GLU A 214     -19.810 -16.449  18.381  1.00 59.09           H  
ATOM   3401  O   GLU A 214     -18.168 -17.612  15.531  1.00 59.09           O  
ATOM   3402  CG  GLU A 214     -19.564 -17.924  19.911  1.00 59.09           C  
ATOM   3403  HG2 GLU A 214     -18.987 -18.833  20.082  1.00 59.09           H  
ATOM   3404  HG3 GLU A 214     -20.624 -18.173  19.939  1.00 59.09           H  
ATOM   3405  CD  GLU A 214     -19.231 -16.914  21.013  1.00 59.09           C  
ATOM   3406  OE1 GLU A 214     -19.845 -16.990  22.087  1.00 59.09           O  
ATOM   3407  OE2 GLU A 214     -18.356 -16.047  20.763  1.00 59.09           O  
ATOM   3408  N   SER A 215     -20.367 -17.177  15.444  1.00 68.31           N  
ATOM   3409  H   SER A 215     -21.235 -17.139  15.958  1.00 68.31           H  
ATOM   3410  CA  SER A 215     -20.326 -16.509  14.161  1.00 68.31           C  
ATOM   3411  HA  SER A 215     -19.307 -16.533  13.775  1.00 68.31           H  
ATOM   3412  C   SER A 215     -20.682 -15.042  14.359  1.00 68.31           C  
ATOM   3413  CB  SER A 215     -21.177 -17.285  13.159  1.00 68.31           C  
ATOM   3414  HB2 SER A 215     -21.039 -16.832  12.177  1.00 68.31           H  
ATOM   3415  HB3 SER A 215     -20.798 -18.305  13.102  1.00 68.31           H  
ATOM   3416  O   SER A 215     -21.526 -14.709  15.183  1.00 68.31           O  
ATOM   3417  OG  SER A 215     -22.547 -17.336  13.510  1.00 68.31           O  
ATOM   3418  HG  SER A 215     -22.648 -17.763  14.364  1.00 68.31           H  
ATOM   3419  N   TRP A 216     -19.974 -14.168  13.657  1.00 77.08           N  
ATOM   3420  H   TRP A 216     -19.273 -14.524  13.022  1.00 77.08           H  
ATOM   3421  CA  TRP A 216     -20.260 -12.748  13.580  1.00 77.08           C  
ATOM   3422  HA  TRP A 216     -20.790 -12.433  14.480  1.00 77.08           H  
ATOM   3423  C   TRP A 216     -21.175 -12.463  12.406  1.00 77.08           C  
ATOM   3424  CB  TRP A 216     -18.956 -11.947  13.436  1.00 77.08           C  
ATOM   3425  HB2 TRP A 216     -19.206 -10.951  13.072  1.00 77.08           H  
ATOM   3426  HB3 TRP A 216     -18.325 -12.420  12.683  1.00 77.08           H  
ATOM   3427  O   TRP A 216     -20.968 -12.993  11.307  1.00 77.08           O  
ATOM   3428  CG  TRP A 216     -18.160 -11.737  14.683  1.00 77.08           C  
ATOM   3429  CD1 TRP A 216     -18.676 -11.677  15.929  1.00 77.08           C  
ATOM   3430  HD1 TRP A 216     -19.726 -11.772  16.163  1.00 77.08           H  
ATOM   3431  CD2 TRP A 216     -16.758 -11.357  14.823  1.00 77.08           C  
ATOM   3432  CE2 TRP A 216     -16.477 -11.149  16.205  1.00 77.08           C  
ATOM   3433  CE3 TRP A 216     -15.699 -11.136  13.922  1.00 77.08           C  
ATOM   3434  HE3 TRP A 216     -15.887 -11.310  12.873  1.00 77.08           H  
ATOM   3435  NE1 TRP A 216     -17.690 -11.314  16.824  1.00 77.08           N  
ATOM   3436  HE1 TRP A 216     -17.909 -10.998  17.757  1.00 77.08           H  
ATOM   3437  CH2 TRP A 216     -14.185 -10.544  15.746  1.00 77.08           C  
ATOM   3438  HH2 TRP A 216     -13.213 -10.222  16.088  1.00 77.08           H  
ATOM   3439  CZ2 TRP A 216     -15.209 -10.783  16.675  1.00 77.08           C  
ATOM   3440  HZ2 TRP A 216     -15.043 -10.633  17.732  1.00 77.08           H  
ATOM   3441  CZ3 TRP A 216     -14.436 -10.700  14.371  1.00 77.08           C  
ATOM   3442  HZ3 TRP A 216     -13.647 -10.507  13.659  1.00 77.08           H  
ATOM   3443  N   SER A 217     -22.110 -11.538  12.583  1.00 84.61           N  
ATOM   3444  H   SER A 217     -22.257 -11.157  13.507  1.00 84.61           H  
ATOM   3445  CA  SER A 217     -22.659 -10.858  11.417  1.00 84.61           C  
ATOM   3446  HA  SER A 217     -23.056 -11.629  10.757  1.00 84.61           H  
ATOM   3447  C   SER A 217     -21.535 -10.099  10.685  1.00 84.61           C  
ATOM   3448  CB  SER A 217     -23.839  -9.956  11.789  1.00 84.61           C  
ATOM   3449  HB2 SER A 217     -24.333  -9.637  10.871  1.00 84.61           H  
ATOM   3450  HB3 SER A 217     -24.555 -10.523  12.383  1.00 84.61           H  
ATOM   3451  O   SER A 217     -20.557  -9.658  11.300  1.00 84.61           O  
ATOM   3452  OG  SER A 217     -23.450  -8.801  12.499  1.00 84.61           O  
ATOM   3453  HG  SER A 217     -23.648  -8.990  13.419  1.00 84.61           H  
ATOM   3454  N   PRO A 218     -21.624  -9.915   9.354  1.00 84.79           N  
ATOM   3455  CA  PRO A 218     -20.698  -9.049   8.632  1.00 84.79           C  
ATOM   3456  HA  PRO A 218     -19.727  -9.542   8.583  1.00 84.79           H  
ATOM   3457  C   PRO A 218     -20.520  -7.673   9.288  1.00 84.79           C  
ATOM   3458  CB  PRO A 218     -21.289  -8.933   7.226  1.00 84.79           C  
ATOM   3459  HB2 PRO A 218     -22.030  -8.134   7.195  1.00 84.79           H  
ATOM   3460  HB3 PRO A 218     -20.515  -8.766   6.477  1.00 84.79           H  
ATOM   3461  O   PRO A 218     -19.409  -7.159   9.295  1.00 84.79           O  
ATOM   3462  CG  PRO A 218     -21.990 -10.279   7.033  1.00 84.79           C  
ATOM   3463  HG2 PRO A 218     -22.815 -10.209   6.324  1.00 84.79           H  
ATOM   3464  HG3 PRO A 218     -21.264 -11.023   6.703  1.00 84.79           H  
ATOM   3465  CD  PRO A 218     -22.483 -10.642   8.434  1.00 84.79           C  
ATOM   3466  HD2 PRO A 218     -23.522 -10.341   8.564  1.00 84.79           H  
ATOM   3467  HD3 PRO A 218     -22.394 -11.717   8.591  1.00 84.79           H  
ATOM   3468  N   LEU A 219     -21.582  -7.105   9.872  1.00 89.77           N  
ATOM   3469  H   LEU A 219     -22.445  -7.629   9.910  1.00 89.77           H  
ATOM   3470  CA  LEU A 219     -21.521  -5.833  10.591  1.00 89.77           C  
ATOM   3471  HA  LEU A 219     -21.026  -5.109   9.944  1.00 89.77           H  
ATOM   3472  C   LEU A 219     -20.683  -5.925  11.878  1.00 89.77           C  
ATOM   3473  CB  LEU A 219     -22.954  -5.350  10.876  1.00 89.77           C  
ATOM   3474  HB2 LEU A 219     -23.448  -6.088  11.507  1.00 89.77           H  
ATOM   3475  HB3 LEU A 219     -23.507  -5.287   9.938  1.00 89.77           H  
ATOM   3476  O   LEU A 219     -19.761  -5.131  12.037  1.00 89.77           O  
ATOM   3477  CG  LEU A 219     -23.016  -3.988  11.590  1.00 89.77           C  
ATOM   3478  HG  LEU A 219     -22.547  -4.084  12.570  1.00 89.77           H  
ATOM   3479  CD1 LEU A 219     -22.330  -2.865  10.810  1.00 89.77           C  
ATOM   3480 HD11 LEU A 219     -22.736  -2.787   9.801  1.00 89.77           H  
ATOM   3481 HD12 LEU A 219     -22.482  -1.924  11.339  1.00 89.77           H  
ATOM   3482 HD13 LEU A 219     -21.256  -3.046  10.766  1.00 89.77           H  
ATOM   3483  CD2 LEU A 219     -24.475  -3.585  11.800  1.00 89.77           C  
ATOM   3484 HD21 LEU A 219     -24.966  -4.344  12.409  1.00 89.77           H  
ATOM   3485 HD22 LEU A 219     -24.970  -3.447  10.838  1.00 89.77           H  
ATOM   3486 HD23 LEU A 219     -24.506  -2.648  12.357  1.00 89.77           H  
ATOM   3487  N   GLU A 220     -20.956  -6.900  12.751  1.00 89.93           N  
ATOM   3488  H   GLU A 220     -21.732  -7.522  12.575  1.00 89.93           H  
ATOM   3489  CA  GLU A 220     -20.201  -7.120  14.002  1.00 89.93           C  
ATOM   3490  HA  GLU A 220     -20.353  -6.295  14.698  1.00 89.93           H  
ATOM   3491  C   GLU A 220     -18.703  -7.276  13.743  1.00 89.93           C  
ATOM   3492  CB  GLU A 220     -20.663  -8.422  14.659  1.00 89.93           C  
ATOM   3493  HB2 GLU A 220     -20.754  -9.173  13.875  1.00 89.93           H  
ATOM   3494  HB3 GLU A 220     -19.901  -8.769  15.358  1.00 89.93           H  
ATOM   3495  O   GLU A 220     -17.869  -6.732  14.469  1.00 89.93           O  
ATOM   3496  CG  GLU A 220     -21.979  -8.299  15.429  1.00 89.93           C  
ATOM   3497  HG2 GLU A 220     -22.593  -7.527  14.965  1.00 89.93           H  
ATOM   3498  HG3 GLU A 220     -21.764  -8.018  16.460  1.00 89.93           H  
ATOM   3499  CD  GLU A 220     -22.724  -9.630  15.393  1.00 89.93           C  
ATOM   3500  OE1 GLU A 220     -23.918  -9.584  15.034  1.00 89.93           O  
ATOM   3501  OE2 GLU A 220     -22.068 -10.699  15.405  1.00 89.93           O  
ATOM   3502  N   ARG A 221     -18.341  -7.989  12.670  1.00 89.14           N  
ATOM   3503  H   ARG A 221     -19.075  -8.435  12.138  1.00 89.14           H  
ATOM   3504  CA  ARG A 221     -16.939  -8.152  12.282  1.00 89.14           C  
ATOM   3505  HA  ARG A 221     -16.395  -8.545  13.140  1.00 89.14           H  
ATOM   3506  C   ARG A 221     -16.290  -6.813  11.938  1.00 89.14           C  
ATOM   3507  CB  ARG A 221     -16.838  -9.141  11.120  1.00 89.14           C  
ATOM   3508  HB2 ARG A 221     -17.358  -8.730  10.255  1.00 89.14           H  
ATOM   3509  HB3 ARG A 221     -17.324 -10.076  11.401  1.00 89.14           H  
ATOM   3510  O   ARG A 221     -15.200  -6.530  12.427  1.00 89.14           O  
ATOM   3511  CG  ARG A 221     -15.365  -9.412  10.770  1.00 89.14           C  
ATOM   3512  HG2 ARG A 221     -14.854  -8.481  10.527  1.00 89.14           H  
ATOM   3513  HG3 ARG A 221     -14.849  -9.858  11.621  1.00 89.14           H  
ATOM   3514  CD  ARG A 221     -15.260 -10.346   9.572  1.00 89.14           C  
ATOM   3515  HD2 ARG A 221     -14.232 -10.700   9.498  1.00 89.14           H  
ATOM   3516  HD3 ARG A 221     -15.927 -11.197   9.715  1.00 89.14           H  
ATOM   3517  NE  ARG A 221     -15.608  -9.600   8.356  1.00 89.14           N  
ATOM   3518  HE  ARG A 221     -15.707  -8.600   8.455  1.00 89.14           H  
ATOM   3519  NH1 ARG A 221     -15.604 -11.329   6.862  1.00 89.14           N  
ATOM   3520 HH11 ARG A 221     -15.406 -11.951   7.633  1.00 89.14           H  
ATOM   3521 HH12 ARG A 221     -15.731 -11.670   5.919  1.00 89.14           H  
ATOM   3522  NH2 ARG A 221     -15.996  -9.207   6.192  1.00 89.14           N  
ATOM   3523 HH21 ARG A 221     -15.978  -8.227   6.434  1.00 89.14           H  
ATOM   3524 HH22 ARG A 221     -16.072  -9.480   5.222  1.00 89.14           H  
ATOM   3525  CZ  ARG A 221     -15.744 -10.061   7.140  1.00 89.14           C  
ATOM   3526  N   GLU A 222     -16.933  -5.993  11.108  1.00 91.16           N  
ATOM   3527  H   GLU A 222     -17.856  -6.249  10.787  1.00 91.16           H  
ATOM   3528  CA  GLU A 222     -16.374  -4.691  10.723  1.00 91.16           C  
ATOM   3529  HA  GLU A 222     -15.339  -4.830  10.412  1.00 91.16           H  
ATOM   3530  C   GLU A 222     -16.345  -3.712  11.914  1.00 91.16           C  
ATOM   3531  CB  GLU A 222     -17.137  -4.089   9.533  1.00 91.16           C  
ATOM   3532  HB2 GLU A 222     -18.165  -3.908   9.845  1.00 91.16           H  
ATOM   3533  HB3 GLU A 222     -16.689  -3.126   9.286  1.00 91.16           H  
ATOM   3534  O   GLU A 222     -15.390  -2.950  12.041  1.00 91.16           O  
ATOM   3535  CG  GLU A 222     -17.175  -4.948   8.255  1.00 91.16           C  
ATOM   3536  HG2 GLU A 222     -17.573  -5.934   8.495  1.00 91.16           H  
ATOM   3537  HG3 GLU A 222     -17.867  -4.471   7.561  1.00 91.16           H  
ATOM   3538  CD  GLU A 222     -15.851  -5.154   7.514  1.00 91.16           C  
ATOM   3539  OE1 GLU A 222     -15.589  -6.317   7.094  1.00 91.16           O  
ATOM   3540  OE2 GLU A 222     -15.183  -4.139   7.211  1.00 91.16           O  
ATOM   3541  N   ILE A 223     -17.314  -3.777  12.838  1.00 93.91           N  
ATOM   3542  H   ILE A 223     -18.093  -4.399  12.675  1.00 93.91           H  
ATOM   3543  CA  ILE A 223     -17.284  -3.019  14.104  1.00 93.91           C  
ATOM   3544  HA  ILE A 223     -17.120  -1.965  13.879  1.00 93.91           H  
ATOM   3545  C   ILE A 223     -16.114  -3.481  14.982  1.00 93.91           C  
ATOM   3546  CB  ILE A 223     -18.631  -3.144  14.857  1.00 93.91           C  
ATOM   3547  HB  ILE A 223     -18.872  -4.202  14.957  1.00 93.91           H  
ATOM   3548  O   ILE A 223     -15.394  -2.653  15.539  1.00 93.91           O  
ATOM   3549  CG1 ILE A 223     -19.760  -2.447  14.065  1.00 93.91           C  
ATOM   3550 HG12 ILE A 223     -19.628  -1.366  14.112  1.00 93.91           H  
ATOM   3551 HG13 ILE A 223     -19.716  -2.737  13.015  1.00 93.91           H  
ATOM   3552  CG2 ILE A 223     -18.545  -2.532  16.272  1.00 93.91           C  
ATOM   3553 HG21 ILE A 223     -17.796  -3.043  16.878  1.00 93.91           H  
ATOM   3554 HG22 ILE A 223     -19.492  -2.651  16.798  1.00 93.91           H  
ATOM   3555 HG23 ILE A 223     -18.304  -1.471  16.212  1.00 93.91           H  
ATOM   3556  CD1 ILE A 223     -21.155  -2.807  14.586  1.00 93.91           C  
ATOM   3557 HD11 ILE A 223     -21.907  -2.355  13.939  1.00 93.91           H  
ATOM   3558 HD12 ILE A 223     -21.286  -3.889  14.587  1.00 93.91           H  
ATOM   3559 HD13 ILE A 223     -21.302  -2.430  15.598  1.00 93.91           H  
ATOM   3560  N   SER A 224     -15.866  -4.791  15.075  1.00 92.23           N  
ATOM   3561  H   SER A 224     -16.525  -5.431  14.656  1.00 92.23           H  
ATOM   3562  CA  SER A 224     -14.704  -5.334  15.788  1.00 92.23           C  
ATOM   3563  HA  SER A 224     -14.760  -5.018  16.830  1.00 92.23           H  
ATOM   3564  C   SER A 224     -13.392  -4.807  15.201  1.00 92.23           C  
ATOM   3565  CB  SER A 224     -14.713  -6.866  15.737  1.00 92.23           C  
ATOM   3566  HB2 SER A 224     -14.563  -7.204  14.712  1.00 92.23           H  
ATOM   3567  HB3 SER A 224     -15.676  -7.238  16.089  1.00 92.23           H  
ATOM   3568  O   SER A 224     -12.497  -4.402  15.946  1.00 92.23           O  
ATOM   3569  OG  SER A 224     -13.678  -7.389  16.555  1.00 92.23           O  
ATOM   3570  HG  SER A 224     -14.081  -7.579  17.405  1.00 92.23           H  
ATOM   3571  N   PHE A 225     -13.294  -4.758  13.869  1.00 91.51           N  
ATOM   3572  H   PHE A 225     -14.056  -5.125  13.318  1.00 91.51           H  
ATOM   3573  CA  PHE A 225     -12.133  -4.211  13.166  1.00 91.51           C  
ATOM   3574  HA  PHE A 225     -11.228  -4.709  13.514  1.00 91.51           H  
ATOM   3575  C   PHE A 225     -11.969  -2.717  13.465  1.00 91.51           C  
ATOM   3576  CB  PHE A 225     -12.276  -4.453  11.654  1.00 91.51           C  
ATOM   3577  HB2 PHE A 225     -11.446  -3.945  11.162  1.00 91.51           H  
ATOM   3578  HB3 PHE A 225     -13.191  -3.980  11.300  1.00 91.51           H  
ATOM   3579  O   PHE A 225     -10.872  -2.276  13.806  1.00 91.51           O  
ATOM   3580  CG  PHE A 225     -12.270  -5.894  11.162  1.00 91.51           C  
ATOM   3581  CD1 PHE A 225     -12.102  -6.992  12.031  1.00 91.51           C  
ATOM   3582  HD1 PHE A 225     -12.014  -6.848  13.098  1.00 91.51           H  
ATOM   3583  CD2 PHE A 225     -12.373  -6.133   9.778  1.00 91.51           C  
ATOM   3584  HD2 PHE A 225     -12.528  -5.306   9.102  1.00 91.51           H  
ATOM   3585  CE1 PHE A 225     -11.961  -8.292  11.521  1.00 91.51           C  
ATOM   3586  HE1 PHE A 225     -11.757  -9.113  12.192  1.00 91.51           H  
ATOM   3587  CE2 PHE A 225     -12.231  -7.435   9.267  1.00 91.51           C  
ATOM   3588  HE2 PHE A 225     -12.275  -7.593   8.199  1.00 91.51           H  
ATOM   3589  CZ  PHE A 225     -11.994  -8.512  10.137  1.00 91.51           C  
ATOM   3590  HZ  PHE A 225     -11.827  -9.505   9.747  1.00 91.51           H  
ATOM   3591  N   LEU A 226     -13.061  -1.949  13.402  1.00 94.37           N  
ATOM   3592  H   LEU A 226     -13.929  -2.372  13.106  1.00 94.37           H  
ATOM   3593  CA  LEU A 226     -13.072  -0.521  13.714  1.00 94.37           C  
ATOM   3594  HA  LEU A 226     -12.367  -0.026  13.047  1.00 94.37           H  
ATOM   3595  C   LEU A 226     -12.601  -0.263  15.154  1.00 94.37           C  
ATOM   3596  CB  LEU A 226     -14.486   0.034  13.444  1.00 94.37           C  
ATOM   3597  HB2 LEU A 226     -14.742  -0.144  12.400  1.00 94.37           H  
ATOM   3598  HB3 LEU A 226     -15.205  -0.507  14.060  1.00 94.37           H  
ATOM   3599  O   LEU A 226     -11.677   0.518  15.367  1.00 94.37           O  
ATOM   3600  CG  LEU A 226     -14.642   1.534  13.740  1.00 94.37           C  
ATOM   3601  HG  LEU A 226     -14.453   1.700  14.801  1.00 94.37           H  
ATOM   3602  CD1 LEU A 226     -13.667   2.375  12.922  1.00 94.37           C  
ATOM   3603 HD11 LEU A 226     -12.656   2.193  13.285  1.00 94.37           H  
ATOM   3604 HD12 LEU A 226     -13.888   3.433  13.060  1.00 94.37           H  
ATOM   3605 HD13 LEU A 226     -13.743   2.125  11.863  1.00 94.37           H  
ATOM   3606  CD2 LEU A 226     -16.053   2.019  13.427  1.00 94.37           C  
ATOM   3607 HD21 LEU A 226     -16.783   1.398  13.946  1.00 94.37           H  
ATOM   3608 HD22 LEU A 226     -16.164   3.047  13.774  1.00 94.37           H  
ATOM   3609 HD23 LEU A 226     -16.233   1.989  12.352  1.00 94.37           H  
ATOM   3610  N   ASN A 227     -13.148  -0.982  16.136  1.00 93.22           N  
ATOM   3611  H   ASN A 227     -13.915  -1.594  15.899  1.00 93.22           H  
ATOM   3612  CA  ASN A 227     -12.799  -0.818  17.547  1.00 93.22           C  
ATOM   3613  HA  ASN A 227     -13.014   0.209  17.843  1.00 93.22           H  
ATOM   3614  C   ASN A 227     -11.305  -1.066  17.833  1.00 93.22           C  
ATOM   3615  CB  ASN A 227     -13.694  -1.756  18.369  1.00 93.22           C  
ATOM   3616  HB2 ASN A 227     -14.740  -1.479  18.236  1.00 93.22           H  
ATOM   3617  HB3 ASN A 227     -13.573  -2.778  18.008  1.00 93.22           H  
ATOM   3618  O   ASN A 227     -10.703  -0.349  18.633  1.00 93.22           O  
ATOM   3619  CG  ASN A 227     -13.377  -1.694  19.852  1.00 93.22           C  
ATOM   3620  ND2 ASN A 227     -13.002  -2.807  20.437  1.00 93.22           N  
ATOM   3621 HD21 ASN A 227     -12.750  -2.746  21.414  1.00 93.22           H  
ATOM   3622 HD22 ASN A 227     -12.976  -3.665  19.905  1.00 93.22           H  
ATOM   3623  OD1 ASN A 227     -13.429  -0.665  20.505  1.00 93.22           O  
ATOM   3624  N   LYS A 228     -10.678  -2.050  17.171  1.00 89.19           N  
ATOM   3625  H   LYS A 228     -11.216  -2.605  16.521  1.00 89.19           H  
ATOM   3626  CA  LYS A 228      -9.229  -2.300  17.307  1.00 89.19           C  
ATOM   3627  HA  LYS A 228      -8.966  -2.351  18.364  1.00 89.19           H  
ATOM   3628  C   LYS A 228      -8.381  -1.173  16.710  1.00 89.19           C  
ATOM   3629  CB  LYS A 228      -8.849  -3.618  16.626  1.00 89.19           C  
ATOM   3630  HB2 LYS A 228      -9.189  -3.572  15.592  1.00 89.19           H  
ATOM   3631  HB3 LYS A 228      -7.763  -3.708  16.619  1.00 89.19           H  
ATOM   3632  O   LYS A 228      -7.261  -0.957  17.169  1.00 89.19           O  
ATOM   3633  CG  LYS A 228      -9.429  -4.867  17.307  1.00 89.19           C  
ATOM   3634  HG2 LYS A 228     -10.513  -4.779  17.378  1.00 89.19           H  
ATOM   3635  HG3 LYS A 228      -9.021  -4.974  18.312  1.00 89.19           H  
ATOM   3636  CD  LYS A 228      -9.056  -6.088  16.459  1.00 89.19           C  
ATOM   3637  HD2 LYS A 228      -8.054  -6.427  16.721  1.00 89.19           H  
ATOM   3638  HD3 LYS A 228      -9.041  -5.781  15.413  1.00 89.19           H  
ATOM   3639  CE  LYS A 228     -10.056  -7.236  16.586  1.00 89.19           C  
ATOM   3640  HE2 LYS A 228     -11.059  -6.808  16.583  1.00 89.19           H  
ATOM   3641  HE3 LYS A 228      -9.907  -7.769  17.525  1.00 89.19           H  
ATOM   3642  NZ  LYS A 228      -9.915  -8.132  15.410  1.00 89.19           N  
ATOM   3643  HZ1 LYS A 228      -9.867  -7.583  14.564  1.00 89.19           H  
ATOM   3644  HZ2 LYS A 228     -10.709  -8.748  15.310  1.00 89.19           H  
ATOM   3645  HZ3 LYS A 228      -9.054  -8.659  15.423  1.00 89.19           H  
ATOM   3646  N   LYS A 229      -8.904  -0.476  15.696  1.00 89.95           N  
ATOM   3647  H   LYS A 229      -9.836  -0.720  15.392  1.00 89.95           H  
ATOM   3648  CA  LYS A 229      -8.204   0.592  14.972  1.00 89.95           C  
ATOM   3649  HA  LYS A 229      -7.141   0.353  14.932  1.00 89.95           H  
ATOM   3650  C   LYS A 229      -8.293   1.948  15.646  1.00 89.95           C  
ATOM   3651  CB  LYS A 229      -8.706   0.676  13.529  1.00 89.95           C  
ATOM   3652  HB2 LYS A 229      -8.302   1.574  13.062  1.00 89.95           H  
ATOM   3653  HB3 LYS A 229      -9.795   0.721  13.502  1.00 89.95           H  
ATOM   3654  O   LYS A 229      -7.347   2.718  15.561  1.00 89.95           O  
ATOM   3655  CG  LYS A 229      -8.203  -0.543  12.762  1.00 89.95           C  
ATOM   3656  HG2 LYS A 229      -8.618  -1.457  13.187  1.00 89.95           H  
ATOM   3657  HG3 LYS A 229      -7.120  -0.594  12.868  1.00 89.95           H  
ATOM   3658  CD  LYS A 229      -8.570  -0.463  11.282  1.00 89.95           C  
ATOM   3659  HD2 LYS A 229      -8.155   0.439  10.832  1.00 89.95           H  
ATOM   3660  HD3 LYS A 229      -9.655  -0.448  11.182  1.00 89.95           H  
ATOM   3661  CE  LYS A 229      -8.007  -1.702  10.589  1.00 89.95           C  
ATOM   3662  HE2 LYS A 229      -8.369  -2.591  11.104  1.00 89.95           H  
ATOM   3663  HE3 LYS A 229      -8.374  -1.729   9.563  1.00 89.95           H  
ATOM   3664  NZ  LYS A 229      -6.522  -1.686  10.573  1.00 89.95           N  
ATOM   3665  HZ1 LYS A 229      -6.180  -2.561  10.202  1.00 89.95           H  
ATOM   3666  HZ2 LYS A 229      -6.217  -0.964   9.935  1.00 89.95           H  
ATOM   3667  HZ3 LYS A 229      -6.119  -1.480  11.475  1.00 89.95           H  
ATOM   3668  N   LEU A 230      -9.400   2.252  16.308  1.00 90.26           N  
ATOM   3669  H   LEU A 230     -10.166   1.594  16.293  1.00 90.26           H  
ATOM   3670  CA  LEU A 230      -9.600   3.571  16.900  1.00 90.26           C  
ATOM   3671  HA  LEU A 230      -9.408   4.321  16.133  1.00 90.26           H  
ATOM   3672  C   LEU A 230      -8.618   3.855  18.042  1.00 90.26           C  
ATOM   3673  CB  LEU A 230     -11.056   3.698  17.362  1.00 90.26           C  
ATOM   3674  HB2 LEU A 230     -11.170   4.604  17.958  1.00 90.26           H  
ATOM   3675  HB3 LEU A 230     -11.292   2.846  17.998  1.00 90.26           H  
ATOM   3676  O   LEU A 230      -8.211   2.945  18.781  1.00 90.26           O  
ATOM   3677  CG  LEU A 230     -12.050   3.755  16.190  1.00 90.26           C  
ATOM   3678  HG  LEU A 230     -11.841   2.955  15.480  1.00 90.26           H  
ATOM   3679  CD1 LEU A 230     -13.453   3.556  16.739  1.00 90.26           C  
ATOM   3680 HD11 LEU A 230     -13.685   4.328  17.473  1.00 90.26           H  
ATOM   3681 HD12 LEU A 230     -14.171   3.623  15.922  1.00 90.26           H  
ATOM   3682 HD13 LEU A 230     -13.533   2.571  17.198  1.00 90.26           H  
ATOM   3683  CD2 LEU A 230     -11.992   5.075  15.424  1.00 90.26           C  
ATOM   3684 HD21 LEU A 230     -12.707   5.050  14.601  1.00 90.26           H  
ATOM   3685 HD22 LEU A 230     -12.239   5.908  16.081  1.00 90.26           H  
ATOM   3686 HD23 LEU A 230     -11.002   5.243  15.000  1.00 90.26           H  
ATOM   3687  N   PHE A 231      -8.288   5.138  18.207  1.00 86.92           N  
ATOM   3688  H   PHE A 231      -8.619   5.819  17.538  1.00 86.92           H  
ATOM   3689  CA  PHE A 231      -7.560   5.643  19.368  1.00 86.92           C  
ATOM   3690  HA  PHE A 231      -6.565   5.198  19.343  1.00 86.92           H  
ATOM   3691  C   PHE A 231      -8.310   5.264  20.665  1.00 86.92           C  
ATOM   3692  CB  PHE A 231      -7.389   7.162  19.260  1.00 86.92           C  
ATOM   3693  HB2 PHE A 231      -7.135   7.428  18.234  1.00 86.92           H  
ATOM   3694  HB3 PHE A 231      -8.342   7.620  19.526  1.00 86.92           H  
ATOM   3695  O   PHE A 231      -9.546   5.329  20.699  1.00 86.92           O  
ATOM   3696  CG  PHE A 231      -6.360   7.767  20.186  1.00 86.92           C  
ATOM   3697  CD1 PHE A 231      -6.747   8.230  21.455  1.00 86.92           C  
ATOM   3698  HD1 PHE A 231      -7.787   8.206  21.745  1.00 86.92           H  
ATOM   3699  CD2 PHE A 231      -5.025   7.911  19.770  1.00 86.92           C  
ATOM   3700  HD2 PHE A 231      -4.736   7.645  18.764  1.00 86.92           H  
ATOM   3701  CE1 PHE A 231      -5.788   8.747  22.342  1.00 86.92           C  
ATOM   3702  HE1 PHE A 231      -6.080   9.091  23.323  1.00 86.92           H  
ATOM   3703  CE2 PHE A 231      -4.065   8.433  20.655  1.00 86.92           C  
ATOM   3704  HE2 PHE A 231      -3.043   8.557  20.330  1.00 86.92           H  
ATOM   3705  CZ  PHE A 231      -4.444   8.839  21.945  1.00 86.92           C  
ATOM   3706  HZ  PHE A 231      -3.708   9.261  22.614  1.00 86.92           H  
ATOM   3707  N   PRO A 232      -7.612   4.817  21.725  1.00 84.65           N  
ATOM   3708  CA  PRO A 232      -8.233   4.464  22.999  1.00 84.65           C  
ATOM   3709  HA  PRO A 232      -8.904   3.622  22.827  1.00 84.65           H  
ATOM   3710  C   PRO A 232      -9.031   5.608  23.643  1.00 84.65           C  
ATOM   3711  CB  PRO A 232      -7.086   4.018  23.911  1.00 84.65           C  
ATOM   3712  HB2 PRO A 232      -6.722   4.865  24.493  1.00 84.65           H  
ATOM   3713  HB3 PRO A 232      -7.387   3.206  24.573  1.00 84.65           H  
ATOM   3714  O   PRO A 232      -8.812   6.781  23.368  1.00 84.65           O  
ATOM   3715  CG  PRO A 232      -5.994   3.581  22.941  1.00 84.65           C  
ATOM   3716  HG2 PRO A 232      -5.003   3.681  23.382  1.00 84.65           H  
ATOM   3717  HG3 PRO A 232      -6.172   2.554  22.622  1.00 84.65           H  
ATOM   3718  CD  PRO A 232      -6.189   4.527  21.762  1.00 84.65           C  
ATOM   3719  HD2 PRO A 232      -5.847   4.034  20.852  1.00 84.65           H  
ATOM   3720  HD3 PRO A 232      -5.637   5.452  21.930  1.00 84.65           H  
ATOM   3721  N   GLY A 233      -9.939   5.261  24.558  1.00 88.21           N  
ATOM   3722  H   GLY A 233     -10.076   4.283  24.768  1.00 88.21           H  
ATOM   3723  CA  GLY A 233     -10.752   6.241  25.283  1.00 88.21           C  
ATOM   3724  HA2 GLY A 233     -10.910   5.899  26.306  1.00 88.21           H  
ATOM   3725  HA3 GLY A 233     -10.198   7.178  25.341  1.00 88.21           H  
ATOM   3726  C   GLY A 233     -12.128   6.466  24.638  1.00 88.21           C  
ATOM   3727  O   GLY A 233     -12.756   5.479  24.232  1.00 88.21           O  
ATOM   3728  N   PRO A 234     -12.623   7.718  24.561  1.00 91.20           N  
ATOM   3729  CA  PRO A 234     -13.981   8.037  24.112  1.00 91.20           C  
ATOM   3730  HA  PRO A 234     -14.685   7.669  24.857  1.00 91.20           H  
ATOM   3731  C   PRO A 234     -14.364   7.445  22.747  1.00 91.20           C  
ATOM   3732  CB  PRO A 234     -14.046   9.568  24.101  1.00 91.20           C  
ATOM   3733  HB2 PRO A 234     -15.053   9.935  24.295  1.00 91.20           H  
ATOM   3734  HB3 PRO A 234     -13.667   9.951  23.154  1.00 91.20           H  
ATOM   3735  O   PRO A 234     -15.465   6.916  22.607  1.00 91.20           O  
ATOM   3736  CG  PRO A 234     -13.069   9.976  25.196  1.00 91.20           C  
ATOM   3737  HG2 PRO A 234     -13.548   9.885  26.171  1.00 91.20           H  
ATOM   3738  HG3 PRO A 234     -12.684  10.984  25.043  1.00 91.20           H  
ATOM   3739  CD  PRO A 234     -11.972   8.925  25.062  1.00 91.20           C  
ATOM   3740  HD2 PRO A 234     -11.225   9.258  24.341  1.00 91.20           H  
ATOM   3741  HD3 PRO A 234     -11.507   8.766  26.035  1.00 91.20           H  
ATOM   3742  N   MET A 235     -13.452   7.418  21.765  1.00 91.28           N  
ATOM   3743  H   MET A 235     -12.572   7.894  21.909  1.00 91.28           H  
ATOM   3744  CA  MET A 235     -13.741   6.834  20.444  1.00 91.28           C  
ATOM   3745  HA  MET A 235     -14.636   7.310  20.043  1.00 91.28           H  
ATOM   3746  C   MET A 235     -14.036   5.328  20.502  1.00 91.28           C  
ATOM   3747  CB  MET A 235     -12.590   7.088  19.465  1.00 91.28           C  
ATOM   3748  HB2 MET A 235     -12.789   6.509  18.563  1.00 91.28           H  
ATOM   3749  HB3 MET A 235     -11.646   6.747  19.891  1.00 91.28           H  
ATOM   3750  O   MET A 235     -14.993   4.855  19.889  1.00 91.28           O  
ATOM   3751  CG  MET A 235     -12.472   8.559  19.057  1.00 91.28           C  
ATOM   3752  HG2 MET A 235     -11.897   9.106  19.804  1.00 91.28           H  
ATOM   3753  HG3 MET A 235     -13.471   8.993  19.011  1.00 91.28           H  
ATOM   3754  SD  MET A 235     -11.722   8.778  17.424  1.00 91.28           S  
ATOM   3755  CE  MET A 235     -10.036   8.255  17.757  1.00 91.28           C  
ATOM   3756  HE1 MET A 235     -10.042   7.225  18.111  1.00 91.28           H  
ATOM   3757  HE2 MET A 235      -9.446   8.329  16.843  1.00 91.28           H  
ATOM   3758  HE3 MET A 235      -9.618   8.920  18.513  1.00 91.28           H  
ATOM   3759  N   ARG A 236     -13.265   4.553  21.279  1.00 91.96           N  
ATOM   3760  H   ARG A 236     -12.511   4.992  21.788  1.00 91.96           H  
ATOM   3761  CA  ARG A 236     -13.558   3.120  21.480  1.00 91.96           C  
ATOM   3762  HA  ARG A 236     -13.757   2.661  20.512  1.00 91.96           H  
ATOM   3763  C   ARG A 236     -14.825   2.904  22.298  1.00 91.96           C  
ATOM   3764  CB  ARG A 236     -12.381   2.387  22.132  1.00 91.96           C  
ATOM   3765  HB2 ARG A 236     -12.723   1.401  22.446  1.00 91.96           H  
ATOM   3766  HB3 ARG A 236     -12.046   2.935  23.013  1.00 91.96           H  
ATOM   3767  O   ARG A 236     -15.543   1.941  22.048  1.00 91.96           O  
ATOM   3768  CG  ARG A 236     -11.216   2.198  21.158  1.00 91.96           C  
ATOM   3769  HG2 ARG A 236     -10.782   3.170  20.923  1.00 91.96           H  
ATOM   3770  HG3 ARG A 236     -11.579   1.743  20.236  1.00 91.96           H  
ATOM   3771  CD  ARG A 236     -10.156   1.287  21.780  1.00 91.96           C  
ATOM   3772  HD2 ARG A 236      -9.917   1.646  22.782  1.00 91.96           H  
ATOM   3773  HD3 ARG A 236     -10.561   0.278  21.844  1.00 91.96           H  
ATOM   3774  NE  ARG A 236      -8.940   1.279  20.961  1.00 91.96           N  
ATOM   3775  HE  ARG A 236      -8.960   1.832  20.116  1.00 91.96           H  
ATOM   3776  NH1 ARG A 236      -7.637  -0.140  22.215  1.00 91.96           N  
ATOM   3777 HH11 ARG A 236      -6.748  -0.601  22.350  1.00 91.96           H  
ATOM   3778 HH12 ARG A 236      -8.369  -0.194  22.908  1.00 91.96           H  
ATOM   3779  NH2 ARG A 236      -6.873   0.711  20.284  1.00 91.96           N  
ATOM   3780 HH21 ARG A 236      -7.046   1.303  19.484  1.00 91.96           H  
ATOM   3781 HH22 ARG A 236      -6.017   0.178  20.345  1.00 91.96           H  
ATOM   3782  CZ  ARG A 236      -7.826   0.609  21.162  1.00 91.96           C  
ATOM   3783  N   GLN A 237     -15.116   3.776  23.265  1.00 92.55           N  
ATOM   3784  H   GLN A 237     -14.495   4.560  23.413  1.00 92.55           H  
ATOM   3785  CA  GLN A 237     -16.372   3.711  24.020  1.00 92.55           C  
ATOM   3786  HA  GLN A 237     -16.480   2.714  24.447  1.00 92.55           H  
ATOM   3787  C   GLN A 237     -17.579   3.932  23.101  1.00 92.55           C  
ATOM   3788  CB  GLN A 237     -16.373   4.727  25.169  1.00 92.55           C  
ATOM   3789  HB2 GLN A 237     -16.150   5.721  24.781  1.00 92.55           H  
ATOM   3790  HB3 GLN A 237     -17.371   4.752  25.607  1.00 92.55           H  
ATOM   3791  O   GLN A 237     -18.527   3.150  23.154  1.00 92.55           O  
ATOM   3792  CG  GLN A 237     -15.368   4.378  26.278  1.00 92.55           C  
ATOM   3793  HG2 GLN A 237     -15.632   3.414  26.714  1.00 92.55           H  
ATOM   3794  HG3 GLN A 237     -14.366   4.301  25.857  1.00 92.55           H  
ATOM   3795  CD  GLN A 237     -15.346   5.421  27.392  1.00 92.55           C  
ATOM   3796  NE2 GLN A 237     -14.378   5.371  28.280  1.00 92.55           N  
ATOM   3797 HE21 GLN A 237     -14.420   6.065  29.013  1.00 92.55           H  
ATOM   3798 HE22 GLN A 237     -13.667   4.654  28.261  1.00 92.55           H  
ATOM   3799  OE1 GLN A 237     -16.193   6.289  27.500  1.00 92.55           O  
ATOM   3800  N   LEU A 238     -17.507   4.919  22.205  1.00 93.61           N  
ATOM   3801  H   LEU A 238     -16.727   5.560  22.247  1.00 93.61           H  
ATOM   3802  CA  LEU A 238     -18.530   5.164  21.191  1.00 93.61           C  
ATOM   3803  HA  LEU A 238     -19.484   5.294  21.701  1.00 93.61           H  
ATOM   3804  C   LEU A 238     -18.687   3.968  20.240  1.00 93.61           C  
ATOM   3805  CB  LEU A 238     -18.176   6.465  20.449  1.00 93.61           C  
ATOM   3806  HB2 LEU A 238     -17.204   6.352  19.970  1.00 93.61           H  
ATOM   3807  HB3 LEU A 238     -18.099   7.272  21.177  1.00 93.61           H  
ATOM   3808  O   LEU A 238     -19.801   3.500  20.018  1.00 93.61           O  
ATOM   3809  CG  LEU A 238     -19.203   6.864  19.378  1.00 93.61           C  
ATOM   3810  HG  LEU A 238     -19.249   6.093  18.609  1.00 93.61           H  
ATOM   3811  CD1 LEU A 238     -20.594   7.059  19.976  1.00 93.61           C  
ATOM   3812 HD11 LEU A 238     -20.564   7.786  20.788  1.00 93.61           H  
ATOM   3813 HD12 LEU A 238     -21.262   7.432  19.199  1.00 93.61           H  
ATOM   3814 HD13 LEU A 238     -21.001   6.114  20.335  1.00 93.61           H  
ATOM   3815  CD2 LEU A 238     -18.774   8.173  18.719  1.00 93.61           C  
ATOM   3816 HD21 LEU A 238     -19.471   8.430  17.921  1.00 93.61           H  
ATOM   3817 HD22 LEU A 238     -17.774   8.071  18.298  1.00 93.61           H  
ATOM   3818 HD23 LEU A 238     -18.779   8.976  19.455  1.00 93.61           H  
ATOM   3819  N   CYS A 239     -17.578   3.403  19.752  1.00 94.66           N  
ATOM   3820  H   CYS A 239     -16.697   3.873  19.905  1.00 94.66           H  
ATOM   3821  CA  CYS A 239     -17.611   2.226  18.882  1.00 94.66           C  
ATOM   3822  HA  CYS A 239     -18.222   2.461  18.011  1.00 94.66           H  
ATOM   3823  C   CYS A 239     -18.229   0.991  19.562  1.00 94.66           C  
ATOM   3824  CB  CYS A 239     -16.187   1.925  18.410  1.00 94.66           C  
ATOM   3825  HB2 CYS A 239     -15.742   2.837  18.014  1.00 94.66           H  
ATOM   3826  HB3 CYS A 239     -15.587   1.568  19.247  1.00 94.66           H  
ATOM   3827  O   CYS A 239     -18.942   0.230  18.914  1.00 94.66           O  
ATOM   3828  SG  CYS A 239     -16.242   0.665  17.103  1.00 94.66           S  
ATOM   3829  HG  CYS A 239     -17.224  -0.075  17.626  1.00 94.66           H  
ATOM   3830  N   LYS A 240     -17.988   0.779  20.862  1.00 92.97           N  
ATOM   3831  H   LYS A 240     -17.361   1.413  21.338  1.00 92.97           H  
ATOM   3832  CA  LYS A 240     -18.602  -0.325  21.625  1.00 92.97           C  
ATOM   3833  HA  LYS A 240     -18.481  -1.260  21.078  1.00 92.97           H  
ATOM   3834  C   LYS A 240     -20.108  -0.152  21.813  1.00 92.97           C  
ATOM   3835  CB  LYS A 240     -17.937  -0.446  22.999  1.00 92.97           C  
ATOM   3836  HB2 LYS A 240     -17.873   0.542  23.453  1.00 92.97           H  
ATOM   3837  HB3 LYS A 240     -18.564  -1.070  23.637  1.00 92.97           H  
ATOM   3838  O   LYS A 240     -20.818  -1.145  21.907  1.00 92.97           O  
ATOM   3839  CG  LYS A 240     -16.546  -1.085  22.931  1.00 92.97           C  
ATOM   3840  HG2 LYS A 240     -16.638  -2.116  22.588  1.00 92.97           H  
ATOM   3841  HG3 LYS A 240     -15.905  -0.541  22.236  1.00 92.97           H  
ATOM   3842  CD  LYS A 240     -15.933  -1.060  24.334  1.00 92.97           C  
ATOM   3843  HD2 LYS A 240     -15.868  -0.027  24.674  1.00 92.97           H  
ATOM   3844  HD3 LYS A 240     -16.584  -1.616  25.009  1.00 92.97           H  
ATOM   3845  CE  LYS A 240     -14.538  -1.685  24.336  1.00 92.97           C  
ATOM   3846  HE2 LYS A 240     -14.610  -2.680  23.897  1.00 92.97           H  
ATOM   3847  HE3 LYS A 240     -13.888  -1.079  23.705  1.00 92.97           H  
ATOM   3848  NZ  LYS A 240     -14.009  -1.773  25.722  1.00 92.97           N  
ATOM   3849  HZ1 LYS A 240     -13.095  -2.202  25.745  1.00 92.97           H  
ATOM   3850  HZ2 LYS A 240     -13.954  -0.857  26.144  1.00 92.97           H  
ATOM   3851  HZ3 LYS A 240     -14.626  -2.332  26.293  1.00 92.97           H  
ATOM   3852  N   LYS A 241     -20.593   1.091  21.864  1.00 91.80           N  
ATOM   3853  H   LYS A 241     -19.942   1.862  21.810  1.00 91.80           H  
ATOM   3854  CA  LYS A 241     -22.028   1.396  21.950  1.00 91.80           C  
ATOM   3855  HA  LYS A 241     -22.516   0.596  22.507  1.00 91.80           H  
ATOM   3856  C   LYS A 241     -22.726   1.422  20.586  1.00 91.80           C  
ATOM   3857  CB  LYS A 241     -22.251   2.706  22.719  1.00 91.80           C  
ATOM   3858  HB2 LYS A 241     -23.309   2.960  22.662  1.00 91.80           H  
ATOM   3859  HB3 LYS A 241     -21.685   3.509  22.248  1.00 91.80           H  
ATOM   3860  O   LYS A 241     -23.941   1.562  20.543  1.00 91.80           O  
ATOM   3861  CG  LYS A 241     -21.863   2.595  24.203  1.00 91.80           C  
ATOM   3862  HG2 LYS A 241     -22.324   1.707  24.636  1.00 91.80           H  
ATOM   3863  HG3 LYS A 241     -20.780   2.515  24.300  1.00 91.80           H  
ATOM   3864  CD  LYS A 241     -22.363   3.833  24.960  1.00 91.80           C  
ATOM   3865  HD2 LYS A 241     -21.989   4.727  24.462  1.00 91.80           H  
ATOM   3866  HD3 LYS A 241     -23.452   3.849  24.913  1.00 91.80           H  
ATOM   3867  CE  LYS A 241     -21.924   3.833  26.431  1.00 91.80           C  
ATOM   3868  HE2 LYS A 241     -22.249   2.899  26.889  1.00 91.80           H  
ATOM   3869  HE3 LYS A 241     -20.835   3.870  26.471  1.00 91.80           H  
ATOM   3870  NZ  LYS A 241     -22.507   4.987  27.170  1.00 91.80           N  
ATOM   3871  HZ1 LYS A 241     -23.516   4.947  27.158  1.00 91.80           H  
ATOM   3872  HZ2 LYS A 241     -22.241   5.869  26.757  1.00 91.80           H  
ATOM   3873  HZ3 LYS A 241     -22.224   4.993  28.140  1.00 91.80           H  
ATOM   3874  N   PHE A 242     -21.982   1.263  19.489  1.00 92.80           N  
ATOM   3875  H   PHE A 242     -20.987   1.142  19.611  1.00 92.80           H  
ATOM   3876  CA  PHE A 242     -22.463   1.496  18.127  1.00 92.80           C  
ATOM   3877  HA  PHE A 242     -22.700   2.555  18.024  1.00 92.80           H  
ATOM   3878  C   PHE A 242     -23.725   0.709  17.756  1.00 92.80           C  
ATOM   3879  CB  PHE A 242     -21.331   1.151  17.155  1.00 92.80           C  
ATOM   3880  HB2 PHE A 242     -21.110   0.085  17.209  1.00 92.80           H  
ATOM   3881  HB3 PHE A 242     -20.438   1.701  17.453  1.00 92.80           H  
ATOM   3882  O   PHE A 242     -24.582   1.220  17.039  1.00 92.80           O  
ATOM   3883  CG  PHE A 242     -21.642   1.531  15.728  1.00 92.80           C  
ATOM   3884  CD1 PHE A 242     -22.166   0.589  14.824  1.00 92.80           C  
ATOM   3885  HD1 PHE A 242     -22.346  -0.423  15.155  1.00 92.80           H  
ATOM   3886  CD2 PHE A 242     -21.475   2.866  15.335  1.00 92.80           C  
ATOM   3887  HD2 PHE A 242     -21.117   3.601  16.041  1.00 92.80           H  
ATOM   3888  CE1 PHE A 242     -22.493   0.976  13.512  1.00 92.80           C  
ATOM   3889  HE1 PHE A 242     -22.902   0.253  12.820  1.00 92.80           H  
ATOM   3890  CE2 PHE A 242     -21.835   3.258  14.042  1.00 92.80           C  
ATOM   3891  HE2 PHE A 242     -21.775   4.304  13.780  1.00 92.80           H  
ATOM   3892  CZ  PHE A 242     -22.328   2.317  13.124  1.00 92.80           C  
ATOM   3893  HZ  PHE A 242     -22.620   2.646  12.138  1.00 92.80           H  
ATOM   3894  N   GLU A 243     -23.856  -0.531  18.229  1.00 87.97           N  
ATOM   3895  H   GLU A 243     -23.135  -0.910  18.825  1.00 87.97           H  
ATOM   3896  CA  GLU A 243     -25.003  -1.386  17.898  1.00 87.97           C  
ATOM   3897  HA  GLU A 243     -25.135  -1.390  16.816  1.00 87.97           H  
ATOM   3898  C   GLU A 243     -26.321  -0.860  18.482  1.00 87.97           C  
ATOM   3899  CB  GLU A 243     -24.719  -2.830  18.338  1.00 87.97           C  
ATOM   3900  HB2 GLU A 243     -24.447  -2.843  19.393  1.00 87.97           H  
ATOM   3901  HB3 GLU A 243     -25.620  -3.426  18.192  1.00 87.97           H  
ATOM   3902  O   GLU A 243     -27.352  -0.967  17.813  1.00 87.97           O  
ATOM   3903  CG  GLU A 243     -23.585  -3.424  17.485  1.00 87.97           C  
ATOM   3904  HG2 GLU A 243     -22.683  -2.831  17.633  1.00 87.97           H  
ATOM   3905  HG3 GLU A 243     -23.866  -3.341  16.435  1.00 87.97           H  
ATOM   3906  CD  GLU A 243     -23.253  -4.888  17.797  1.00 87.97           C  
ATOM   3907  OE1 GLU A 243     -22.465  -5.446  16.998  1.00 87.97           O  
ATOM   3908  OE2 GLU A 243     -23.745  -5.414  18.816  1.00 87.97           O  
ATOM   3909  N   TYR A 244     -26.260  -0.212  19.652  1.00 89.34           N  
ATOM   3910  H   TYR A 244     -25.355  -0.107  20.087  1.00 89.34           H  
ATOM   3911  CA  TYR A 244     -27.404   0.340  20.388  1.00 89.34           C  
ATOM   3912  HA  TYR A 244     -28.254  -0.332  20.267  1.00 89.34           H  
ATOM   3913  C   TYR A 244     -27.850   1.723  19.902  1.00 89.34           C  
ATOM   3914  CB  TYR A 244     -27.055   0.413  21.882  1.00 89.34           C  
ATOM   3915  HB2 TYR A 244     -27.948   0.700  22.437  1.00 89.34           H  
ATOM   3916  HB3 TYR A 244     -26.315   1.199  22.032  1.00 89.34           H  
ATOM   3917  O   TYR A 244     -28.874   2.226  20.351  1.00 89.34           O  
ATOM   3918  CG  TYR A 244     -26.530  -0.883  22.462  1.00 89.34           C  
ATOM   3919  CD1 TYR A 244     -27.407  -1.961  22.679  1.00 89.34           C  
ATOM   3920  HD1 TYR A 244     -28.459  -1.857  22.456  1.00 89.34           H  
ATOM   3921  CD2 TYR A 244     -25.160  -1.020  22.753  1.00 89.34           C  
ATOM   3922  HD2 TYR A 244     -24.498  -0.185  22.577  1.00 89.34           H  
ATOM   3923  CE1 TYR A 244     -26.915  -3.175  23.189  1.00 89.34           C  
ATOM   3924  HE1 TYR A 244     -27.578  -4.010  23.361  1.00 89.34           H  
ATOM   3925  CE2 TYR A 244     -24.658  -2.236  23.254  1.00 89.34           C  
ATOM   3926  HE2 TYR A 244     -23.604  -2.348  23.460  1.00 89.34           H  
ATOM   3927  OH  TYR A 244     -25.074  -4.496  23.959  1.00 89.34           O  
ATOM   3928  HH  TYR A 244     -24.117  -4.505  24.035  1.00 89.34           H  
ATOM   3929  CZ  TYR A 244     -25.542  -3.317  23.474  1.00 89.34           C  
ATOM   3930  N   LEU A 245     -27.084   2.348  19.007  1.00 90.38           N  
ATOM   3931  H   LEU A 245     -26.258   1.873  18.672  1.00 90.38           H  
ATOM   3932  CA  LEU A 245     -27.411   3.657  18.451  1.00 90.38           C  
ATOM   3933  HA  LEU A 245     -27.762   4.312  19.249  1.00 90.38           H  
ATOM   3934  C   LEU A 245     -28.545   3.559  17.428  1.00 90.38           C  
ATOM   3935  CB  LEU A 245     -26.153   4.269  17.820  1.00 90.38           C  
ATOM   3936  HB2 LEU A 245     -26.430   5.207  17.339  1.00 90.38           H  
ATOM   3937  HB3 LEU A 245     -25.792   3.589  17.048  1.00 90.38           H  
ATOM   3938  O   LEU A 245     -28.637   2.579  16.673  1.00 90.38           O  
ATOM   3939  CG  LEU A 245     -24.993   4.535  18.789  1.00 90.38           C  
ATOM   3940  HG  LEU A 245     -24.627   3.584  19.174  1.00 90.38           H  
ATOM   3941  CD1 LEU A 245     -23.848   5.195  18.018  1.00 90.38           C  
ATOM   3942 HD11 LEU A 245     -23.556   4.565  17.178  1.00 90.38           H  
ATOM   3943 HD12 LEU A 245     -22.994   5.341  18.679  1.00 90.38           H  
ATOM   3944 HD13 LEU A 245     -24.183   6.159  17.636  1.00 90.38           H  
ATOM   3945  CD2 LEU A 245     -25.376   5.421  19.972  1.00 90.38           C  
ATOM   3946 HD21 LEU A 245     -26.107   4.910  20.599  1.00 90.38           H  
ATOM   3947 HD22 LEU A 245     -24.497   5.636  20.580  1.00 90.38           H  
ATOM   3948 HD23 LEU A 245     -25.823   6.350  19.618  1.00 90.38           H  
ATOM   3949  N   ASN A 246     -29.361   4.606  17.341  1.00 89.93           N  
ATOM   3950  H   ASN A 246     -29.208   5.389  17.961  1.00 89.93           H  
ATOM   3951  CA  ASN A 246     -30.329   4.733  16.254  1.00 89.93           C  
ATOM   3952  HA  ASN A 246     -30.837   3.774  16.156  1.00 89.93           H  
ATOM   3953  C   ASN A 246     -29.618   4.992  14.902  1.00 89.93           C  
ATOM   3954  CB  ASN A 246     -31.406   5.759  16.653  1.00 89.93           C  
ATOM   3955  HB2 ASN A 246     -31.756   5.531  17.660  1.00 89.93           H  
ATOM   3956  HB3 ASN A 246     -32.259   5.670  15.981  1.00 89.93           H  
ATOM   3957  O   ASN A 246     -28.408   5.220  14.841  1.00 89.93           O  
ATOM   3958  CG  ASN A 246     -30.943   7.203  16.603  1.00 89.93           C  
ATOM   3959  ND2 ASN A 246     -31.274   8.003  17.585  1.00 89.93           N  
ATOM   3960 HD21 ASN A 246     -31.679   7.645  18.439  1.00 89.93           H  
ATOM   3961 HD22 ASN A 246     -30.984   8.968  17.521  1.00 89.93           H  
ATOM   3962  OD1 ASN A 246     -30.331   7.631  15.638  1.00 89.93           O  
ATOM   3963  N   ASP A 247     -30.342   4.923  13.783  1.00 87.48           N  
ATOM   3964  H   ASP A 247     -31.330   4.725  13.849  1.00 87.48           H  
ATOM   3965  CA  ASP A 247     -29.730   5.034  12.450  1.00 87.48           C  
ATOM   3966  HA  ASP A 247     -28.931   4.297  12.373  1.00 87.48           H  
ATOM   3967  C   ASP A 247     -29.068   6.398  12.178  1.00 87.48           C  
ATOM   3968  CB  ASP A 247     -30.778   4.731  11.366  1.00 87.48           C  
ATOM   3969  HB2 ASP A 247     -30.447   5.182  10.431  1.00 87.48           H  
ATOM   3970  HB3 ASP A 247     -31.727   5.196  11.635  1.00 87.48           H  
ATOM   3971  O   ASP A 247     -28.050   6.448  11.479  1.00 87.48           O  
ATOM   3972  CG  ASP A 247     -30.991   3.237  11.091  1.00 87.48           C  
ATOM   3973  OD1 ASP A 247     -30.233   2.397  11.639  1.00 87.48           O  
ATOM   3974  OD2 ASP A 247     -31.856   2.952  10.235  1.00 87.48           O  
ATOM   3975  N   GLN A 248     -29.606   7.489  12.731  1.00 87.75           N  
ATOM   3976  H   GLN A 248     -30.343   7.370  13.412  1.00 87.75           H  
ATOM   3977  CA  GLN A 248     -29.023   8.829  12.603  1.00 87.75           C  
ATOM   3978  HA  GLN A 248     -28.754   9.010  11.562  1.00 87.75           H  
ATOM   3979  C   GLN A 248     -27.738   8.941  13.432  1.00 87.75           C  
ATOM   3980  CB  GLN A 248     -30.039   9.897  13.034  1.00 87.75           C  
ATOM   3981  HB2 GLN A 248     -30.383   9.684  14.046  1.00 87.75           H  
ATOM   3982  HB3 GLN A 248     -29.533  10.863  13.051  1.00 87.75           H  
ATOM   3983  O   GLN A 248     -26.686   9.313  12.907  1.00 87.75           O  
ATOM   3984  CG  GLN A 248     -31.255  10.014  12.097  1.00 87.75           C  
ATOM   3985  HG2 GLN A 248     -30.909  10.252  11.091  1.00 87.75           H  
ATOM   3986  HG3 GLN A 248     -31.793   9.066  12.068  1.00 87.75           H  
ATOM   3987  CD  GLN A 248     -32.224  11.104  12.556  1.00 87.75           C  
ATOM   3988  NE2 GLN A 248     -33.160  11.527  11.737  1.00 87.75           N  
ATOM   3989 HE21 GLN A 248     -33.749  12.245  12.134  1.00 87.75           H  
ATOM   3990 HE22 GLN A 248     -33.284  11.156  10.806  1.00 87.75           H  
ATOM   3991  OE1 GLN A 248     -32.163  11.598  13.660  1.00 87.75           O  
ATOM   3992  N   GLU A 249     -27.789   8.506  14.691  1.00 91.16           N  
ATOM   3993  H   GLU A 249     -28.687   8.228  15.059  1.00 91.16           H  
ATOM   3994  CA  GLU A 249     -26.642   8.431  15.597  1.00 91.16           C  
ATOM   3995  HA  GLU A 249     -26.230   9.427  15.757  1.00 91.16           H  
ATOM   3996  C   GLU A 249     -25.530   7.539  15.031  1.00 91.16           C  
ATOM   3997  CB  GLU A 249     -27.091   7.866  16.947  1.00 91.16           C  
ATOM   3998  HB2 GLU A 249     -27.673   6.965  16.752  1.00 91.16           H  
ATOM   3999  HB3 GLU A 249     -26.206   7.595  17.522  1.00 91.16           H  
ATOM   4000  O   GLU A 249     -24.357   7.884  15.138  1.00 91.16           O  
ATOM   4001  CG  GLU A 249     -27.918   8.838  17.797  1.00 91.16           C  
ATOM   4002  HG2 GLU A 249     -28.755   9.223  17.214  1.00 91.16           H  
ATOM   4003  HG3 GLU A 249     -27.278   9.678  18.067  1.00 91.16           H  
ATOM   4004  CD  GLU A 249     -28.443   8.171  19.078  1.00 91.16           C  
ATOM   4005  OE1 GLU A 249     -28.661   8.905  20.073  1.00 91.16           O  
ATOM   4006  OE2 GLU A 249     -28.614   6.926  19.070  1.00 91.16           O  
ATOM   4007  N   LYS A 250     -25.860   6.427  14.356  1.00 92.17           N  
ATOM   4008  H   LYS A 250     -26.833   6.157  14.362  1.00 92.17           H  
ATOM   4009  CA  LYS A 250     -24.871   5.574  13.672  1.00 92.17           C  
ATOM   4010  HA  LYS A 250     -24.130   5.251  14.404  1.00 92.17           H  
ATOM   4011  C   LYS A 250     -24.105   6.333  12.591  1.00 92.17           C  
ATOM   4012  CB  LYS A 250     -25.555   4.336  13.066  1.00 92.17           C  
ATOM   4013  HB2 LYS A 250     -24.906   3.904  12.305  1.00 92.17           H  
ATOM   4014  HB3 LYS A 250     -26.491   4.631  12.592  1.00 92.17           H  
ATOM   4015  O   LYS A 250     -22.888   6.175  12.487  1.00 92.17           O  
ATOM   4016  CG  LYS A 250     -25.825   3.264  14.126  1.00 92.17           C  
ATOM   4017  HG2 LYS A 250     -26.387   3.705  14.948  1.00 92.17           H  
ATOM   4018  HG3 LYS A 250     -24.871   2.904  14.510  1.00 92.17           H  
ATOM   4019  CD  LYS A 250     -26.632   2.084  13.571  1.00 92.17           C  
ATOM   4020  HD2 LYS A 250     -27.640   2.427  13.340  1.00 92.17           H  
ATOM   4021  HD3 LYS A 250     -26.165   1.708  12.660  1.00 92.17           H  
ATOM   4022  CE  LYS A 250     -26.661   0.970  14.627  1.00 92.17           C  
ATOM   4023  HE2 LYS A 250     -26.046   0.134  14.295  1.00 92.17           H  
ATOM   4024  HE3 LYS A 250     -26.212   1.362  15.540  1.00 92.17           H  
ATOM   4025  NZ  LYS A 250     -28.029   0.520  14.960  1.00 92.17           N  
ATOM   4026  HZ1 LYS A 250     -28.497   1.293  15.411  1.00 92.17           H  
ATOM   4027  HZ2 LYS A 250     -28.017  -0.186  15.682  1.00 92.17           H  
ATOM   4028  HZ3 LYS A 250     -28.583   0.255  14.159  1.00 92.17           H  
ATOM   4029  N   GLN A 251     -24.782   7.146  11.777  1.00 90.01           N  
ATOM   4030  H   GLN A 251     -25.764   7.296  11.955  1.00 90.01           H  
ATOM   4031  CA  GLN A 251     -24.100   7.947  10.752  1.00 90.01           C  
ATOM   4032  HA  GLN A 251     -23.432   7.297  10.188  1.00 90.01           H  
ATOM   4033  C   GLN A 251     -23.215   9.024  11.384  1.00 90.01           C  
ATOM   4034  CB  GLN A 251     -25.101   8.583   9.774  1.00 90.01           C  
ATOM   4035  HB2 GLN A 251     -24.556   9.240   9.096  1.00 90.01           H  
ATOM   4036  HB3 GLN A 251     -25.813   9.193  10.328  1.00 90.01           H  
ATOM   4037  O   GLN A 251     -22.054   9.157  10.991  1.00 90.01           O  
ATOM   4038  CG  GLN A 251     -25.873   7.558   8.934  1.00 90.01           C  
ATOM   4039  HG2 GLN A 251     -26.543   8.090   8.258  1.00 90.01           H  
ATOM   4040  HG3 GLN A 251     -26.492   6.956   9.598  1.00 90.01           H  
ATOM   4041  CD  GLN A 251     -24.992   6.628   8.104  1.00 90.01           C  
ATOM   4042  NE2 GLN A 251     -25.400   5.388   7.947  1.00 90.01           N  
ATOM   4043 HE21 GLN A 251     -24.797   4.770   7.424  1.00 90.01           H  
ATOM   4044 HE22 GLN A 251     -26.242   5.094   8.421  1.00 90.01           H  
ATOM   4045  OE1 GLN A 251     -23.939   6.965   7.575  1.00 90.01           O  
ATOM   4046  N   LEU A 252     -23.731   9.728  12.397  1.00 90.29           N  
ATOM   4047  H   LEU A 252     -24.692   9.566  12.661  1.00 90.29           H  
ATOM   4048  CA  LEU A 252     -22.979  10.737  13.146  1.00 90.29           C  
ATOM   4049  HA  LEU A 252     -22.604  11.490  12.453  1.00 90.29           H  
ATOM   4050  C   LEU A 252     -21.750  10.130  13.833  1.00 90.29           C  
ATOM   4051  CB  LEU A 252     -23.908  11.409  14.173  1.00 90.29           C  
ATOM   4052  HB2 LEU A 252     -23.303  11.990  14.869  1.00 90.29           H  
ATOM   4053  HB3 LEU A 252     -24.412  10.632  14.748  1.00 90.29           H  
ATOM   4054  O   LEU A 252     -20.657  10.674  13.713  1.00 90.29           O  
ATOM   4055  CG  LEU A 252     -24.966  12.345  13.561  1.00 90.29           C  
ATOM   4056  HG  LEU A 252     -25.504  11.826  12.768  1.00 90.29           H  
ATOM   4057  CD1 LEU A 252     -25.966  12.756  14.637  1.00 90.29           C  
ATOM   4058 HD11 LEU A 252     -26.738  13.389  14.200  1.00 90.29           H  
ATOM   4059 HD12 LEU A 252     -25.469  13.306  15.436  1.00 90.29           H  
ATOM   4060 HD13 LEU A 252     -26.453  11.875  15.057  1.00 90.29           H  
ATOM   4061  CD2 LEU A 252     -24.331  13.614  12.982  1.00 90.29           C  
ATOM   4062 HD21 LEU A 252     -25.114  14.281  12.622  1.00 90.29           H  
ATOM   4063 HD22 LEU A 252     -23.767  14.135  13.756  1.00 90.29           H  
ATOM   4064 HD23 LEU A 252     -23.675  13.374  12.146  1.00 90.29           H  
ATOM   4065  N   ALA A 253     -21.891   8.967  14.475  1.00 92.82           N  
ATOM   4066  H   ALA A 253     -22.824   8.593  14.577  1.00 92.82           H  
ATOM   4067  CA  ALA A 253     -20.796   8.265  15.139  1.00 92.82           C  
ATOM   4068  HA  ALA A 253     -20.392   8.912  15.918  1.00 92.82           H  
ATOM   4069  C   ALA A 253     -19.670   7.918  14.162  1.00 92.82           C  
ATOM   4070  CB  ALA A 253     -21.327   6.971  15.772  1.00 92.82           C  
ATOM   4071  HB1 ALA A 253     -22.233   7.168  16.345  1.00 92.82           H  
ATOM   4072  HB2 ALA A 253     -21.585   6.251  14.995  1.00 92.82           H  
ATOM   4073  HB3 ALA A 253     -20.572   6.542  16.431  1.00 92.82           H  
ATOM   4074  O   ALA A 253     -18.498   8.130  14.461  1.00 92.82           O  
ATOM   4075  N   LEU A 254     -20.020   7.375  12.990  1.00 92.65           N  
ATOM   4076  H   LEU A 254     -21.004   7.245  12.801  1.00 92.65           H  
ATOM   4077  CA  LEU A 254     -19.041   7.002  11.970  1.00 92.65           C  
ATOM   4078  HA  LEU A 254     -18.281   6.365  12.422  1.00 92.65           H  
ATOM   4079  C   LEU A 254     -18.294   8.215  11.422  1.00 92.65           C  
ATOM   4080  CB  LEU A 254     -19.734   6.250  10.824  1.00 92.65           C  
ATOM   4081  HB2 LEU A 254     -19.053   6.205   9.974  1.00 92.65           H  
ATOM   4082  HB3 LEU A 254     -20.606   6.825  10.514  1.00 92.65           H  
ATOM   4083  O   LEU A 254     -17.083   8.124  11.237  1.00 92.65           O  
ATOM   4084  CG  LEU A 254     -20.176   4.824  11.177  1.00 92.65           C  
ATOM   4085  HG  LEU A 254     -20.838   4.875  12.041  1.00 92.65           H  
ATOM   4086  CD1 LEU A 254     -20.954   4.221  10.010  1.00 92.65           C  
ATOM   4087 HD11 LEU A 254     -20.271   4.007   9.189  1.00 92.65           H  
ATOM   4088 HD12 LEU A 254     -21.735   4.914   9.693  1.00 92.65           H  
ATOM   4089 HD13 LEU A 254     -21.428   3.297  10.339  1.00 92.65           H  
ATOM   4090  CD2 LEU A 254     -19.026   3.869  11.515  1.00 92.65           C  
ATOM   4091 HD21 LEU A 254     -19.430   2.886  11.754  1.00 92.65           H  
ATOM   4092 HD22 LEU A 254     -18.489   4.224  12.395  1.00 92.65           H  
ATOM   4093 HD23 LEU A 254     -18.337   3.789  10.675  1.00 92.65           H  
ATOM   4094  N   ASN A 255     -18.992   9.325  11.171  1.00 90.99           N  
ATOM   4095  H   ASN A 255     -19.986   9.335  11.350  1.00 90.99           H  
ATOM   4096  CA  ASN A 255     -18.354  10.560  10.715  1.00 90.99           C  
ATOM   4097  HA  ASN A 255     -17.717  10.351   9.855  1.00 90.99           H  
ATOM   4098  C   ASN A 255     -17.453  11.148  11.801  1.00 90.99           C  
ATOM   4099  CB  ASN A 255     -19.414  11.583  10.303  1.00 90.99           C  
ATOM   4100  HB2 ASN A 255     -20.091  11.769  11.137  1.00 90.99           H  
ATOM   4101  HB3 ASN A 255     -18.904  12.517  10.069  1.00 90.99           H  
ATOM   4102  O   ASN A 255     -16.296  11.439  11.533  1.00 90.99           O  
ATOM   4103  CG  ASN A 255     -20.220  11.208   9.083  1.00 90.99           C  
ATOM   4104  ND2 ASN A 255     -21.324  11.880   8.876  1.00 90.99           N  
ATOM   4105 HD21 ASN A 255     -21.889  11.681   8.063  1.00 90.99           H  
ATOM   4106 HD22 ASN A 255     -21.522  12.656   9.493  1.00 90.99           H  
ATOM   4107  OD1 ASN A 255     -19.871  10.340   8.291  1.00 90.99           O  
ATOM   4108  N   LEU A 256     -17.937  11.221  13.042  1.00 91.43           N  
ATOM   4109  H   LEU A 256     -18.906  10.982  13.198  1.00 91.43           H  
ATOM   4110  CA  LEU A 256     -17.175  11.754  14.166  1.00 91.43           C  
ATOM   4111  HA  LEU A 256     -16.880  12.774  13.922  1.00 91.43           H  
ATOM   4112  C   LEU A 256     -15.898  10.950  14.428  1.00 91.43           C  
ATOM   4113  CB  LEU A 256     -18.083  11.754  15.403  1.00 91.43           C  
ATOM   4114  HB2 LEU A 256     -18.350  10.724  15.640  1.00 91.43           H  
ATOM   4115  HB3 LEU A 256     -19.002  12.293  15.173  1.00 91.43           H  
ATOM   4116  O   LEU A 256     -14.830  11.529  14.590  1.00 91.43           O  
ATOM   4117  CG  LEU A 256     -17.424  12.397  16.632  1.00 91.43           C  
ATOM   4118  HG  LEU A 256     -16.437  11.970  16.812  1.00 91.43           H  
ATOM   4119  CD1 LEU A 256     -17.314  13.911  16.474  1.00 91.43           C  
ATOM   4120 HD11 LEU A 256     -16.656  14.146  15.638  1.00 91.43           H  
ATOM   4121 HD12 LEU A 256     -16.908  14.343  17.389  1.00 91.43           H  
ATOM   4122 HD13 LEU A 256     -18.297  14.342  16.284  1.00 91.43           H  
ATOM   4123  CD2 LEU A 256     -18.287  12.132  17.851  1.00 91.43           C  
ATOM   4124 HD21 LEU A 256     -17.829  12.593  18.726  1.00 91.43           H  
ATOM   4125 HD22 LEU A 256     -19.272  12.564  17.674  1.00 91.43           H  
ATOM   4126 HD23 LEU A 256     -18.383  11.059  18.017  1.00 91.43           H  
ATOM   4127  N   MET A 257     -15.993   9.617  14.450  1.00 92.30           N  
ATOM   4128  H   MET A 257     -16.904   9.199  14.329  1.00 92.30           H  
ATOM   4129  CA  MET A 257     -14.826   8.746  14.620  1.00 92.30           C  
ATOM   4130  HA  MET A 257     -14.293   9.036  15.526  1.00 92.30           H  
ATOM   4131  C   MET A 257     -13.839   8.886  13.457  1.00 92.30           C  
ATOM   4132  CB  MET A 257     -15.271   7.281  14.747  1.00 92.30           C  
ATOM   4133  HB2 MET A 257     -15.950   7.037  13.929  1.00 92.30           H  
ATOM   4134  HB3 MET A 257     -14.393   6.641  14.662  1.00 92.30           H  
ATOM   4135  O   MET A 257     -12.632   8.804  13.672  1.00 92.30           O  
ATOM   4136  CG  MET A 257     -15.941   6.984  16.094  1.00 92.30           C  
ATOM   4137  HG2 MET A 257     -15.244   7.265  16.884  1.00 92.30           H  
ATOM   4138  HG3 MET A 257     -16.828   7.608  16.203  1.00 92.30           H  
ATOM   4139  SD  MET A 257     -16.409   5.247  16.364  1.00 92.30           S  
ATOM   4140  CE  MET A 257     -17.763   5.043  15.182  1.00 92.30           C  
ATOM   4141  HE1 MET A 257     -18.115   4.012  15.205  1.00 92.30           H  
ATOM   4142  HE2 MET A 257     -18.583   5.707  15.455  1.00 92.30           H  
ATOM   4143  HE3 MET A 257     -17.413   5.287  14.179  1.00 92.30           H  
ATOM   4144  N   LEU A 258     -14.334   9.090  12.233  1.00 91.14           N  
ATOM   4145  H   LEU A 258     -15.333   9.190  12.123  1.00 91.14           H  
ATOM   4146  CA  LEU A 258     -13.498   9.284  11.052  1.00 91.14           C  
ATOM   4147  HA  LEU A 258     -12.737   8.504  11.048  1.00 91.14           H  
ATOM   4148  C   LEU A 258     -12.767  10.631  11.089  1.00 91.14           C  
ATOM   4149  CB  LEU A 258     -14.380   9.144   9.802  1.00 91.14           C  
ATOM   4150  HB2 LEU A 258     -15.133   9.932   9.812  1.00 91.14           H  
ATOM   4151  HB3 LEU A 258     -14.894   8.183   9.843  1.00 91.14           H  
ATOM   4152  O   LEU A 258     -11.554  10.658  10.905  1.00 91.14           O  
ATOM   4153  CG  LEU A 258     -13.610   9.233   8.478  1.00 91.14           C  
ATOM   4154  HG  LEU A 258     -13.064  10.174   8.422  1.00 91.14           H  
ATOM   4155  CD1 LEU A 258     -12.624   8.074   8.334  1.00 91.14           C  
ATOM   4156 HD11 LEU A 258     -11.832   8.182   9.074  1.00 91.14           H  
ATOM   4157 HD12 LEU A 258     -13.145   7.131   8.502  1.00 91.14           H  
ATOM   4158 HD13 LEU A 258     -12.169   8.102   7.344  1.00 91.14           H  
ATOM   4159  CD2 LEU A 258     -14.605   9.159   7.319  1.00 91.14           C  
ATOM   4160 HD21 LEU A 258     -15.258  10.030   7.365  1.00 91.14           H  
ATOM   4161 HD22 LEU A 258     -15.204   8.251   7.395  1.00 91.14           H  
ATOM   4162 HD23 LEU A 258     -14.065   9.179   6.373  1.00 91.14           H  
ATOM   4163  N   ASP A 259     -13.482  11.715  11.373  1.00 89.89           N  
ATOM   4164  H   ASP A 259     -14.484  11.626  11.471  1.00 89.89           H  
ATOM   4165  CA  ASP A 259     -12.925  13.065  11.414  1.00 89.89           C  
ATOM   4166  HA  ASP A 259     -12.367  13.247  10.495  1.00 89.89           H  
ATOM   4167  C   ASP A 259     -11.942  13.205  12.581  1.00 89.89           C  
ATOM   4168  CB  ASP A 259     -14.064  14.095  11.493  1.00 89.89           C  
ATOM   4169  HB2 ASP A 259     -13.629  15.084  11.639  1.00 89.89           H  
ATOM   4170  HB3 ASP A 259     -14.690  13.867  12.356  1.00 89.89           H  
ATOM   4171  O   ASP A 259     -10.803  13.627  12.387  1.00 89.89           O  
ATOM   4172  CG  ASP A 259     -14.942  14.141  10.234  1.00 89.89           C  
ATOM   4173  OD1 ASP A 259     -14.494  13.685   9.158  1.00 89.89           O  
ATOM   4174  OD2 ASP A 259     -16.080  14.647  10.344  1.00 89.89           O  
ATOM   4175  N   ALA A 260     -12.306  12.727  13.776  1.00 90.36           N  
ATOM   4176  H   ALA A 260     -13.249  12.387  13.898  1.00 90.36           H  
ATOM   4177  CA  ALA A 260     -11.403  12.711  14.925  1.00 90.36           C  
ATOM   4178  HA  ALA A 260     -11.090  13.735  15.131  1.00 90.36           H  
ATOM   4179  C   ALA A 260     -10.131  11.884  14.661  1.00 90.36           C  
ATOM   4180  CB  ALA A 260     -12.164  12.184  16.145  1.00 90.36           C  
ATOM   4181  HB1 ALA A 260     -12.504  11.165  15.958  1.00 90.36           H  
ATOM   4182  HB2 ALA A 260     -11.511  12.196  17.018  1.00 90.36           H  
ATOM   4183  HB3 ALA A 260     -13.028  12.819  16.341  1.00 90.36           H  
ATOM   4184  O   ALA A 260      -9.067  12.227  15.173  1.00 90.36           O  
ATOM   4185  N   SER A 261     -10.201  10.843  13.821  1.00 90.61           N  
ATOM   4186  H   SER A 261     -11.090  10.643  13.385  1.00 90.61           H  
ATOM   4187  CA  SER A 261      -9.035  10.019  13.463  1.00 90.61           C  
ATOM   4188  HA  SER A 261      -8.540   9.728  14.389  1.00 90.61           H  
ATOM   4189  C   SER A 261      -7.984  10.747  12.612  1.00 90.61           C  
ATOM   4190  CB  SER A 261      -9.453   8.735  12.743  1.00 90.61           C  
ATOM   4191  HB2 SER A 261     -10.061   8.982  11.873  1.00 90.61           H  
ATOM   4192  HB3 SER A 261      -8.557   8.216  12.402  1.00 90.61           H  
ATOM   4193  O   SER A 261      -6.889  10.216  12.423  1.00 90.61           O  
ATOM   4194  OG  SER A 261     -10.176   7.857  13.585  1.00 90.61           O  
ATOM   4195  HG  SER A 261     -11.033   8.260  13.739  1.00 90.61           H  
ATOM   4196  N   LEU A 262      -8.274  11.950  12.102  1.00 87.40           N  
ATOM   4197  H   LEU A 262      -9.196  12.335  12.251  1.00 87.40           H  
ATOM   4198  CA  LEU A 262      -7.283  12.777  11.405  1.00 87.40           C  
ATOM   4199  HA  LEU A 262      -6.778  12.173  10.652  1.00 87.40           H  
ATOM   4200  C   LEU A 262      -6.188  13.284  12.356  1.00 87.40           C  
ATOM   4201  CB  LEU A 262      -8.001  13.951  10.721  1.00 87.40           C  
ATOM   4202  HB2 LEU A 262      -8.586  14.483  11.471  1.00 87.40           H  
ATOM   4203  HB3 LEU A 262      -7.255  14.649  10.342  1.00 87.40           H  
ATOM   4204  O   LEU A 262      -5.020  13.335  11.969  1.00 87.40           O  
ATOM   4205  CG  LEU A 262      -8.916  13.524   9.557  1.00 87.40           C  
ATOM   4206  HG  LEU A 262      -9.545  12.683   9.847  1.00 87.40           H  
ATOM   4207  CD1 LEU A 262      -9.817  14.690   9.172  1.00 87.40           C  
ATOM   4208 HD11 LEU A 262     -10.573  14.831   9.943  1.00 87.40           H  
ATOM   4209 HD12 LEU A 262      -9.212  15.595   9.104  1.00 87.40           H  
ATOM   4210 HD13 LEU A 262     -10.321  14.493   8.225  1.00 87.40           H  
ATOM   4211  CD2 LEU A 262      -8.084  13.129   8.333  1.00 87.40           C  
ATOM   4212 HD21 LEU A 262      -7.500  13.983   7.990  1.00 87.40           H  
ATOM   4213 HD22 LEU A 262      -7.422  12.296   8.571  1.00 87.40           H  
ATOM   4214 HD23 LEU A 262      -8.751  12.819   7.528  1.00 87.40           H  
ATOM   4215  N   ILE A 263      -6.556  13.589  13.605  1.00 84.83           N  
ATOM   4216  H   ILE A 263      -7.535  13.500  13.835  1.00 84.83           H  
ATOM   4217  CA  ILE A 263      -5.633  13.985  14.681  1.00 84.83           C  
ATOM   4218  HA  ILE A 263      -4.678  14.252  14.228  1.00 84.83           H  
ATOM   4219  C   ILE A 263      -5.337  12.827  15.636  1.00 84.83           C  
ATOM   4220  CB  ILE A 263      -6.162  15.246  15.404  1.00 84.83           C  
ATOM   4221  HB  ILE A 263      -6.232  16.025  14.645  1.00 84.83           H  
ATOM   4222  O   ILE A 263      -4.180  12.568  15.962  1.00 84.83           O  
ATOM   4223  CG1 ILE A 263      -5.248  15.755  16.546  1.00 84.83           C  
ATOM   4224 HG12 ILE A 263      -4.213  15.462  16.372  1.00 84.83           H  
ATOM   4225 HG13 ILE A 263      -5.522  15.290  17.493  1.00 84.83           H  
ATOM   4226  CG2 ILE A 263      -7.558  15.044  16.009  1.00 84.83           C  
ATOM   4227 HG21 ILE A 263      -7.913  15.997  16.401  1.00 84.83           H  
ATOM   4228 HG22 ILE A 263      -7.511  14.339  16.838  1.00 84.83           H  
ATOM   4229 HG23 ILE A 263      -8.271  14.696  15.261  1.00 84.83           H  
ATOM   4230  CD1 ILE A 263      -5.333  17.282  16.707  1.00 84.83           C  
ATOM   4231 HD11 ILE A 263      -4.585  17.619  17.425  1.00 84.83           H  
ATOM   4232 HD12 ILE A 263      -5.141  17.774  15.753  1.00 84.83           H  
ATOM   4233 HD13 ILE A 263      -6.318  17.573  17.070  1.00 84.83           H  
ATOM   4234  N   LEU A 264      -6.366  12.075  16.035  1.00 85.33           N  
ATOM   4235  H   LEU A 264      -7.287  12.324  15.705  1.00 85.33           H  
ATOM   4236  CA  LEU A 264      -6.263  10.896  16.893  1.00 85.33           C  
ATOM   4237  HA  LEU A 264      -5.434  11.030  17.588  1.00 85.33           H  
ATOM   4238  C   LEU A 264      -5.954   9.664  16.042  1.00 85.33           C  
ATOM   4239  CB  LEU A 264      -7.555  10.711  17.707  1.00 85.33           C  
ATOM   4240  HB2 LEU A 264      -7.422   9.833  18.340  1.00 85.33           H  
ATOM   4241  HB3 LEU A 264      -8.376  10.510  17.018  1.00 85.33           H  
ATOM   4242  O   LEU A 264      -6.826   8.838  15.760  1.00 85.33           O  
ATOM   4243  CG  LEU A 264      -7.971  11.881  18.604  1.00 85.33           C  
ATOM   4244  HG  LEU A 264      -8.227  12.743  17.988  1.00 85.33           H  
ATOM   4245  CD1 LEU A 264      -9.219  11.512  19.404  1.00 85.33           C  
ATOM   4246 HD11 LEU A 264     -10.026  11.245  18.721  1.00 85.33           H  
ATOM   4247 HD12 LEU A 264      -9.542  12.370  19.993  1.00 85.33           H  
ATOM   4248 HD13 LEU A 264      -9.010  10.680  20.076  1.00 85.33           H  
ATOM   4249  CD2 LEU A 264      -6.873  12.264  19.586  1.00 85.33           C  
ATOM   4250 HD21 LEU A 264      -6.548  11.395  20.158  1.00 85.33           H  
ATOM   4251 HD22 LEU A 264      -7.274  13.018  20.263  1.00 85.33           H  
ATOM   4252 HD23 LEU A 264      -6.024  12.696  19.057  1.00 85.33           H  
ATOM   4253  N   LYS A 265      -4.704   9.566  15.599  1.00 82.37           N  
ATOM   4254  H   LYS A 265      -4.067  10.305  15.862  1.00 82.37           H  
ATOM   4255  CA  LYS A 265      -4.274   8.613  14.575  1.00 82.37           C  
ATOM   4256  HA  LYS A 265      -4.749   8.922  13.644  1.00 82.37           H  
ATOM   4257  C   LYS A 265      -4.674   7.157  14.880  1.00 82.37           C  
ATOM   4258  CB  LYS A 265      -2.761   8.713  14.421  1.00 82.37           C  
ATOM   4259  HB2 LYS A 265      -2.330   8.576  15.413  1.00 82.37           H  
ATOM   4260  HB3 LYS A 265      -2.414   7.928  13.749  1.00 82.37           H  
ATOM   4261  O   LYS A 265      -4.447   6.661  15.992  1.00 82.37           O  
ATOM   4262  CG  LYS A 265      -2.253  10.060  13.921  1.00 82.37           C  
ATOM   4263  HG2 LYS A 265      -1.170   9.990  13.822  1.00 82.37           H  
ATOM   4264  HG3 LYS A 265      -2.471  10.829  14.662  1.00 82.37           H  
ATOM   4265  CD  LYS A 265      -2.817  10.480  12.570  1.00 82.37           C  
ATOM   4266  HD2 LYS A 265      -3.880  10.710  12.645  1.00 82.37           H  
ATOM   4267  HD3 LYS A 265      -2.637   9.703  11.827  1.00 82.37           H  
ATOM   4268  CE  LYS A 265      -2.037  11.736  12.222  1.00 82.37           C  
ATOM   4269  HE2 LYS A 265      -0.974  11.494  12.210  1.00 82.37           H  
ATOM   4270  HE3 LYS A 265      -2.211  12.492  12.987  1.00 82.37           H  
ATOM   4271  NZ  LYS A 265      -2.426  12.244  10.911  1.00 82.37           N  
ATOM   4272  HZ1 LYS A 265      -2.325  11.534  10.200  1.00 82.37           H  
ATOM   4273  HZ2 LYS A 265      -1.796  12.984  10.635  1.00 82.37           H  
ATOM   4274  HZ3 LYS A 265      -3.371  12.600  10.904  1.00 82.37           H  
ATOM   4275  N   PRO A 266      -5.248   6.440  13.896  1.00 84.20           N  
ATOM   4276  CA  PRO A 266      -5.686   5.064  14.076  1.00 84.20           C  
ATOM   4277  HA  PRO A 266      -6.230   4.975  15.017  1.00 84.20           H  
ATOM   4278  C   PRO A 266      -4.512   4.074  14.089  1.00 84.20           C  
ATOM   4279  CB  PRO A 266      -6.644   4.803  12.911  1.00 84.20           C  
ATOM   4280  HB2 PRO A 266      -7.637   5.172  13.168  1.00 84.20           H  
ATOM   4281  HB3 PRO A 266      -6.687   3.750  12.633  1.00 84.20           H  
ATOM   4282  O   PRO A 266      -3.424   4.341  13.591  1.00 84.20           O  
ATOM   4283  CG  PRO A 266      -6.050   5.663  11.796  1.00 84.20           C  
ATOM   4284  HG2 PRO A 266      -5.201   5.152  11.343  1.00 84.20           H  
ATOM   4285  HG3 PRO A 266      -6.790   5.922  11.038  1.00 84.20           H  
ATOM   4286  CD  PRO A 266      -5.560   6.897  12.547  1.00 84.20           C  
ATOM   4287  HD2 PRO A 266      -6.354   7.641  12.592  1.00 84.20           H  
ATOM   4288  HD3 PRO A 266      -4.680   7.311  12.054  1.00 84.20           H  
ATOM   4289  N   GLN A 267      -4.759   2.875  14.612  1.00 84.18           N  
ATOM   4290  H   GLN A 267      -5.674   2.730  15.013  1.00 84.18           H  
ATOM   4291  CA  GLN A 267      -3.847   1.736  14.530  1.00 84.18           C  
ATOM   4292  HA  GLN A 267      -2.829   2.085  14.702  1.00 84.18           H  
ATOM   4293  C   GLN A 267      -3.894   1.105  13.135  1.00 84.18           C  
ATOM   4294  CB  GLN A 267      -4.196   0.690  15.603  1.00 84.18           C  
ATOM   4295  HB2 GLN A 267      -5.228   0.363  15.476  1.00 84.18           H  
ATOM   4296  HB3 GLN A 267      -3.563  -0.186  15.458  1.00 84.18           H  
ATOM   4297  O   GLN A 267      -4.831   0.372  12.791  1.00 84.18           O  
ATOM   4298  CG  GLN A 267      -4.027   1.180  17.042  1.00 84.18           C  
ATOM   4299  HG2 GLN A 267      -4.583   2.105  17.198  1.00 84.18           H  
ATOM   4300  HG3 GLN A 267      -4.418   0.424  17.724  1.00 84.18           H  
ATOM   4301  CD  GLN A 267      -2.556   1.383  17.337  1.00 84.18           C  
ATOM   4302  NE2 GLN A 267      -2.075   2.590  17.307  1.00 84.18           N  
ATOM   4303 HE21 GLN A 267      -1.069   2.668  17.356  1.00 84.18           H  
ATOM   4304 HE22 GLN A 267      -2.653   3.376  17.047  1.00 84.18           H  
ATOM   4305  OE1 GLN A 267      -1.800   0.455  17.535  1.00 84.18           O  
ATOM   4306  N   VAL A 268      -2.851   1.348  12.347  1.00 87.26           N  
ATOM   4307  H   VAL A 268      -2.147   2.005  12.652  1.00 87.26           H  
ATOM   4308  CA  VAL A 268      -2.623   0.696  11.056  1.00 87.26           C  
ATOM   4309  HA  VAL A 268      -3.346  -0.110  10.921  1.00 87.26           H  
ATOM   4310  C   VAL A 268      -1.234   0.074  11.080  1.00 87.26           C  
ATOM   4311  CB  VAL A 268      -2.802   1.679   9.884  1.00 87.26           C  
ATOM   4312  HB  VAL A 268      -2.042   2.460   9.937  1.00 87.26           H  
ATOM   4313  O   VAL A 268      -0.262   0.709  11.462  1.00 87.26           O  
ATOM   4314  CG1 VAL A 268      -2.680   0.939   8.547  1.00 87.26           C  
ATOM   4315 HG11 VAL A 268      -1.665   0.561   8.420  1.00 87.26           H  
ATOM   4316 HG12 VAL A 268      -3.394   0.118   8.492  1.00 87.26           H  
ATOM   4317 HG13 VAL A 268      -2.869   1.633   7.728  1.00 87.26           H  
ATOM   4318  CG2 VAL A 268      -4.191   2.340   9.923  1.00 87.26           C  
ATOM   4319 HG21 VAL A 268      -4.278   2.957  10.817  1.00 87.26           H  
ATOM   4320 HG22 VAL A 268      -4.299   2.993   9.057  1.00 87.26           H  
ATOM   4321 HG23 VAL A 268      -4.973   1.581   9.918  1.00 87.26           H  
ATOM   4322  N   THR A 269      -1.136  -1.211  10.740  1.00 87.77           N  
ATOM   4323  H   THR A 269      -1.964  -1.701  10.431  1.00 87.77           H  
ATOM   4324  CA  THR A 269       0.164  -1.871  10.624  1.00 87.77           C  
ATOM   4325  HA  THR A 269       0.835  -1.445  11.370  1.00 87.77           H  
ATOM   4326  C   THR A 269       0.745  -1.596   9.247  1.00 87.77           C  
ATOM   4327  CB  THR A 269       0.073  -3.379  10.878  1.00 87.77           C  
ATOM   4328  HB  THR A 269      -0.589  -3.832  10.139  1.00 87.77           H  
ATOM   4329  O   THR A 269       0.145  -1.992   8.246  1.00 87.77           O  
ATOM   4330  CG2 THR A 269       1.432  -4.079  10.817  1.00 87.77           C  
ATOM   4331 HG21 THR A 269       1.305  -5.138  11.039  1.00 87.77           H  
ATOM   4332 HG22 THR A 269       2.108  -3.635  11.548  1.00 87.77           H  
ATOM   4333 HG23 THR A 269       1.870  -3.971   9.825  1.00 87.77           H  
ATOM   4334  OG1 THR A 269      -0.446  -3.625  12.167  1.00 87.77           O  
ATOM   4335  HG1 THR A 269      -0.291  -2.824  12.672  1.00 87.77           H  
ATOM   4336  N   HIS A 270       1.939  -1.018   9.190  1.00 88.49           N  
ATOM   4337  H   HIS A 270       2.379  -0.720  10.049  1.00 88.49           H  
ATOM   4338  CA  HIS A 270       2.652  -0.795   7.933  1.00 88.49           C  
ATOM   4339  HA  HIS A 270       1.937  -0.857   7.113  1.00 88.49           H  
ATOM   4340  C   HIS A 270       3.702  -1.882   7.698  1.00 88.49           C  
ATOM   4341  CB  HIS A 270       3.213   0.627   7.877  1.00 88.49           C  
ATOM   4342  HB2 HIS A 270       3.927   0.775   8.687  1.00 88.49           H  
ATOM   4343  HB3 HIS A 270       3.736   0.770   6.931  1.00 88.49           H  
ATOM   4344  O   HIS A 270       4.309  -2.415   8.632  1.00 88.49           O  
ATOM   4345  CG  HIS A 270       2.129   1.663   8.001  1.00 88.49           C  
ATOM   4346  CD2 HIS A 270       1.693   2.260   9.155  1.00 88.49           C  
ATOM   4347  HD2 HIS A 270       2.079   2.102  10.151  1.00 88.49           H  
ATOM   4348  ND1 HIS A 270       1.340   2.132   6.976  1.00 88.49           N  
ATOM   4349  HD1 HIS A 270       1.504   2.015   5.986  1.00 88.49           H  
ATOM   4350  CE1 HIS A 270       0.438   2.977   7.501  1.00 88.49           C  
ATOM   4351  HE1 HIS A 270      -0.296   3.534   6.938  1.00 88.49           H  
ATOM   4352  NE2 HIS A 270       0.614   3.080   8.822  1.00 88.49           N  
ATOM   4353  N   LYS A 271       3.856  -2.259   6.429  1.00 90.41           N  
ATOM   4354  H   LYS A 271       3.369  -1.731   5.718  1.00 90.41           H  
ATOM   4355  CA  LYS A 271       4.820  -3.244   5.941  1.00 90.41           C  
ATOM   4356  HA  LYS A 271       5.695  -3.254   6.591  1.00 90.41           H  
ATOM   4357  C   LYS A 271       5.283  -2.832   4.555  1.00 90.41           C  
ATOM   4358  CB  LYS A 271       4.197  -4.649   5.874  1.00 90.41           C  
ATOM   4359  HB2 LYS A 271       4.830  -5.276   5.247  1.00 90.41           H  
ATOM   4360  HB3 LYS A 271       3.213  -4.597   5.409  1.00 90.41           H  
ATOM   4361  O   LYS A 271       4.484  -2.310   3.781  1.00 90.41           O  
ATOM   4362  CG  LYS A 271       4.090  -5.286   7.263  1.00 90.41           C  
ATOM   4363  HG2 LYS A 271       3.354  -4.747   7.859  1.00 90.41           H  
ATOM   4364  HG3 LYS A 271       5.060  -5.217   7.756  1.00 90.41           H  
ATOM   4365  CD  LYS A 271       3.693  -6.761   7.169  1.00 90.41           C  
ATOM   4366  HD2 LYS A 271       4.422  -7.283   6.549  1.00 90.41           H  
ATOM   4367  HD3 LYS A 271       2.711  -6.856   6.703  1.00 90.41           H  
ATOM   4368  CE  LYS A 271       3.682  -7.359   8.577  1.00 90.41           C  
ATOM   4369  HE2 LYS A 271       2.838  -6.951   9.133  1.00 90.41           H  
ATOM   4370  HE3 LYS A 271       4.597  -7.045   9.080  1.00 90.41           H  
ATOM   4371  NZ  LYS A 271       3.625  -8.838   8.519  1.00 90.41           N  
ATOM   4372  HZ1 LYS A 271       3.718  -9.236   9.442  1.00 90.41           H  
ATOM   4373  HZ2 LYS A 271       4.385  -9.181   7.949  1.00 90.41           H  
ATOM   4374  HZ3 LYS A 271       2.757  -9.136   8.098  1.00 90.41           H  
ATOM   4375  N   MET A 272       6.531  -3.148   4.239  1.00 94.11           N  
ATOM   4376  H   MET A 272       7.101  -3.603   4.939  1.00 94.11           H  
ATOM   4377  CA  MET A 272       6.993  -3.181   2.863  1.00 94.11           C  
ATOM   4378  HA  MET A 272       6.680  -2.266   2.360  1.00 94.11           H  
ATOM   4379  C   MET A 272       6.377  -4.392   2.160  1.00 94.11           C  
ATOM   4380  CB  MET A 272       8.514  -3.256   2.826  1.00 94.11           C  
ATOM   4381  HB2 MET A 272       8.827  -4.190   3.293  1.00 94.11           H  
ATOM   4382  HB3 MET A 272       8.943  -2.425   3.385  1.00 94.11           H  
ATOM   4383  O   MET A 272       6.377  -5.501   2.697  1.00 94.11           O  
ATOM   4384  CG  MET A 272       9.019  -3.197   1.384  1.00 94.11           C  
ATOM   4385  HG2 MET A 272       8.424  -3.838   0.733  1.00 94.11           H  
ATOM   4386  HG3 MET A 272       8.932  -2.172   1.023  1.00 94.11           H  
ATOM   4387  SD  MET A 272      10.721  -3.727   1.215  1.00 94.11           S  
ATOM   4388  CE  MET A 272      10.630  -5.500   1.563  1.00 94.11           C  
ATOM   4389  HE1 MET A 272      10.377  -5.667   2.610  1.00 94.11           H  
ATOM   4390  HE2 MET A 272       9.880  -5.965   0.923  1.00 94.11           H  
ATOM   4391  HE3 MET A 272      11.602  -5.952   1.363  1.00 94.11           H  
ATOM   4392  N   ILE A 273       5.859  -4.180   0.958  1.00 93.44           N  
ATOM   4393  H   ILE A 273       5.855  -3.235   0.603  1.00 93.44           H  
ATOM   4394  CA  ILE A 273       5.217  -5.199   0.140  1.00 93.44           C  
ATOM   4395  HA  ILE A 273       5.506  -6.190   0.490  1.00 93.44           H  
ATOM   4396  C   ILE A 273       5.700  -5.022  -1.294  1.00 93.44           C  
ATOM   4397  CB  ILE A 273       3.685  -5.065   0.226  1.00 93.44           C  
ATOM   4398  HB  ILE A 273       3.378  -4.142  -0.266  1.00 93.44           H  
ATOM   4399  O   ILE A 273       5.362  -4.035  -1.933  1.00 93.44           O  
ATOM   4400  CG1 ILE A 273       3.174  -5.028   1.687  1.00 93.44           C  
ATOM   4401 HG12 ILE A 273       3.476  -5.937   2.207  1.00 93.44           H  
ATOM   4402 HG13 ILE A 273       3.621  -4.177   2.200  1.00 93.44           H  
ATOM   4403  CG2 ILE A 273       3.067  -6.254  -0.512  1.00 93.44           C  
ATOM   4404 HG21 ILE A 273       3.252  -7.164   0.058  1.00 93.44           H  
ATOM   4405 HG22 ILE A 273       1.997  -6.073  -0.617  1.00 93.44           H  
ATOM   4406 HG23 ILE A 273       3.489  -6.373  -1.510  1.00 93.44           H  
ATOM   4407  CD1 ILE A 273       1.661  -4.852   1.816  1.00 93.44           C  
ATOM   4408 HD11 ILE A 273       1.407  -4.683   2.863  1.00 93.44           H  
ATOM   4409 HD12 ILE A 273       1.337  -3.996   1.225  1.00 93.44           H  
ATOM   4410 HD13 ILE A 273       1.155  -5.756   1.477  1.00 93.44           H  
ATOM   4411  N   MET A 274       6.468  -5.980  -1.800  1.00 94.58           N  
ATOM   4412  H   MET A 274       6.681  -6.794  -1.241  1.00 94.58           H  
ATOM   4413  CA  MET A 274       7.011  -5.932  -3.157  1.00 94.58           C  
ATOM   4414  HA  MET A 274       6.825  -4.943  -3.576  1.00 94.58           H  
ATOM   4415  C   MET A 274       6.349  -6.983  -4.059  1.00 94.58           C  
ATOM   4416  CB  MET A 274       8.532  -6.124  -3.133  1.00 94.58           C  
ATOM   4417  HB2 MET A 274       8.772  -7.139  -2.816  1.00 94.58           H  
ATOM   4418  HB3 MET A 274       8.898  -5.975  -4.148  1.00 94.58           H  
ATOM   4419  O   MET A 274       5.962  -8.043  -3.548  1.00 94.58           O  
ATOM   4420  CG  MET A 274       9.253  -5.117  -2.234  1.00 94.58           C  
ATOM   4421  HG2 MET A 274       8.914  -4.115  -2.498  1.00 94.58           H  
ATOM   4422  HG3 MET A 274       8.987  -5.303  -1.194  1.00 94.58           H  
ATOM   4423  SD  MET A 274      11.057  -5.144  -2.378  1.00 94.58           S  
ATOM   4424  CE  MET A 274      11.478  -6.795  -1.761  1.00 94.58           C  
ATOM   4425  HE1 MET A 274      11.080  -6.934  -0.756  1.00 94.58           H  
ATOM   4426  HE2 MET A 274      11.072  -7.555  -2.427  1.00 94.58           H  
ATOM   4427  HE3 MET A 274      12.562  -6.900  -1.732  1.00 94.58           H  
ATOM   4428  N   PRO A 275       6.260  -6.727  -5.377  1.00 95.01           N  
ATOM   4429  CA  PRO A 275       6.004  -7.757  -6.381  1.00 95.01           C  
ATOM   4430  HA  PRO A 275       4.980  -8.114  -6.270  1.00 95.01           H  
ATOM   4431  C   PRO A 275       6.976  -8.935  -6.262  1.00 95.01           C  
ATOM   4432  CB  PRO A 275       6.160  -7.068  -7.743  1.00 95.01           C  
ATOM   4433  HB2 PRO A 275       7.183  -7.169  -8.105  1.00 95.01           H  
ATOM   4434  HB3 PRO A 275       5.457  -7.461  -8.477  1.00 95.01           H  
ATOM   4435  O   PRO A 275       8.093  -8.801  -5.757  1.00 95.01           O  
ATOM   4436  CG  PRO A 275       5.882  -5.604  -7.428  1.00 95.01           C  
ATOM   4437  HG2 PRO A 275       4.803  -5.453  -7.406  1.00 95.01           H  
ATOM   4438  HG3 PRO A 275       6.357  -4.930  -8.140  1.00 95.01           H  
ATOM   4439  CD  PRO A 275       6.456  -5.441  -6.026  1.00 95.01           C  
ATOM   4440  HD2 PRO A 275       7.524  -5.231  -6.089  1.00 95.01           H  
ATOM   4441  HD3 PRO A 275       5.937  -4.638  -5.503  1.00 95.01           H  
ATOM   4442  N   TRP A 276       6.573 -10.102  -6.749  1.00 95.68           N  
ATOM   4443  H   TRP A 276       5.669 -10.150  -7.198  1.00 95.68           H  
ATOM   4444  CA  TRP A 276       7.393 -11.313  -6.682  1.00 95.68           C  
ATOM   4445  HA  TRP A 276       7.721 -11.459  -5.653  1.00 95.68           H  
ATOM   4446  C   TRP A 276       8.679 -11.226  -7.508  1.00 95.68           C  
ATOM   4447  CB  TRP A 276       6.545 -12.520  -7.075  1.00 95.68           C  
ATOM   4448  HB2 TRP A 276       7.197 -13.394  -7.110  1.00 95.68           H  
ATOM   4449  HB3 TRP A 276       6.152 -12.367  -8.080  1.00 95.68           H  
ATOM   4450  O   TRP A 276       9.704 -11.725  -7.047  1.00 95.68           O  
ATOM   4451  CG  TRP A 276       5.405 -12.851  -6.157  1.00 95.68           C  
ATOM   4452  CD1 TRP A 276       5.193 -12.368  -4.909  1.00 95.68           C  
ATOM   4453  HD1 TRP A 276       5.816 -11.632  -4.422  1.00 95.68           H  
ATOM   4454  CD2 TRP A 276       4.314 -13.780  -6.407  1.00 95.68           C  
ATOM   4455  CE2 TRP A 276       3.503 -13.861  -5.238  1.00 95.68           C  
ATOM   4456  CE3 TRP A 276       3.931 -14.570  -7.506  1.00 95.68           C  
ATOM   4457  HE3 TRP A 276       4.487 -14.498  -8.429  1.00 95.68           H  
ATOM   4458  NE1 TRP A 276       4.067 -12.955  -4.366  1.00 95.68           N  
ATOM   4459  HE1 TRP A 276       3.710 -12.736  -3.447  1.00 95.68           H  
ATOM   4460  CH2 TRP A 276       2.087 -15.546  -6.238  1.00 95.68           C  
ATOM   4461  HH2 TRP A 276       1.268 -16.248  -6.179  1.00 95.68           H  
ATOM   4462  CZ2 TRP A 276       2.402 -14.726  -5.141  1.00 95.68           C  
ATOM   4463  HZ2 TRP A 276       1.824 -14.780  -4.231  1.00 95.68           H  
ATOM   4464  CZ3 TRP A 276       2.854 -15.462  -7.413  1.00 95.68           C  
ATOM   4465  HZ3 TRP A 276       2.641 -16.104  -8.255  1.00 95.68           H  
ATOM   4466  N   SER A 277       8.685 -10.520  -8.644  1.00 95.98           N  
ATOM   4467  H   SER A 277       7.811 -10.176  -9.014  1.00 95.98           H  
ATOM   4468  CA  SER A 277       9.923 -10.267  -9.401  1.00 95.98           C  
ATOM   4469  HA  SER A 277      10.363 -11.226  -9.672  1.00 95.98           H  
ATOM   4470  C   SER A 277      10.966  -9.488  -8.603  1.00 95.98           C  
ATOM   4471  CB  SER A 277       9.663  -9.499 -10.694  1.00 95.98           C  
ATOM   4472  HB2 SER A 277      10.616  -9.321 -11.193  1.00 95.98           H  
ATOM   4473  HB3 SER A 277       9.051 -10.109 -11.359  1.00 95.98           H  
ATOM   4474  O   SER A 277      12.155  -9.751  -8.743  1.00 95.98           O  
ATOM   4475  OG  SER A 277       9.036  -8.254 -10.442  1.00 95.98           O  
ATOM   4476  HG  SER A 277       9.107  -7.754 -11.259  1.00 95.98           H  
ATOM   4477  N   MET A 278      10.545  -8.578  -7.720  1.00 96.30           N  
ATOM   4478  H   MET A 278       9.552  -8.411  -7.643  1.00 96.30           H  
ATOM   4479  CA  MET A 278      11.467  -7.846  -6.848  1.00 96.30           C  
ATOM   4480  HA  MET A 278      12.281  -7.444  -7.451  1.00 96.30           H  
ATOM   4481  C   MET A 278      12.091  -8.772  -5.797  1.00 96.30           C  
ATOM   4482  CB  MET A 278      10.747  -6.673  -6.179  1.00 96.30           C  
ATOM   4483  HB2 MET A 278       9.807  -7.028  -5.757  1.00 96.30           H  
ATOM   4484  HB3 MET A 278      11.358  -6.296  -5.359  1.00 96.30           H  
ATOM   4485  O   MET A 278      13.278  -8.665  -5.511  1.00 96.30           O  
ATOM   4486  CG  MET A 278      10.456  -5.526  -7.153  1.00 96.30           C  
ATOM   4487  HG2 MET A 278       9.706  -5.863  -7.869  1.00 96.30           H  
ATOM   4488  HG3 MET A 278      11.364  -5.290  -7.707  1.00 96.30           H  
ATOM   4489  SD  MET A 278       9.858  -4.000  -6.365  1.00 96.30           S  
ATOM   4490  CE  MET A 278      11.404  -3.376  -5.651  1.00 96.30           C  
ATOM   4491  HE1 MET A 278      11.743  -4.039  -4.854  1.00 96.30           H  
ATOM   4492  HE2 MET A 278      11.247  -2.378  -5.242  1.00 96.30           H  
ATOM   4493  HE3 MET A 278      12.172  -3.321  -6.423  1.00 96.30           H  
ATOM   4494  N   TRP A 279      11.334  -9.730  -5.256  1.00 96.43           N  
ATOM   4495  H   TRP A 279      10.369  -9.807  -5.545  1.00 96.43           H  
ATOM   4496  CA  TRP A 279      11.902 -10.757  -4.374  1.00 96.43           C  
ATOM   4497  HA  TRP A 279      12.524 -10.268  -3.624  1.00 96.43           H  
ATOM   4498  C   TRP A 279      12.826 -11.728  -5.119  1.00 96.43           C  
ATOM   4499  CB  TRP A 279      10.781 -11.503  -3.650  1.00 96.43           C  
ATOM   4500  HB2 TRP A 279      10.033 -11.837  -4.369  1.00 96.43           H  
ATOM   4501  HB3 TRP A 279      11.214 -12.391  -3.189  1.00 96.43           H  
ATOM   4502  O   TRP A 279      13.869 -12.100  -4.582  1.00 96.43           O  
ATOM   4503  CG  TRP A 279      10.126 -10.734  -2.549  1.00 96.43           C  
ATOM   4504  CD1 TRP A 279       8.851 -10.290  -2.541  1.00 96.43           C  
ATOM   4505  HD1 TRP A 279       8.156 -10.409  -3.359  1.00 96.43           H  
ATOM   4506  CD2 TRP A 279      10.723 -10.277  -1.298  1.00 96.43           C  
ATOM   4507  CE2 TRP A 279       9.722  -9.588  -0.549  1.00 96.43           C  
ATOM   4508  CE3 TRP A 279      12.017 -10.348  -0.735  1.00 96.43           C  
ATOM   4509  HE3 TRP A 279      12.804 -10.851  -1.277  1.00 96.43           H  
ATOM   4510  NE1 TRP A 279       8.601  -9.628  -1.356  1.00 96.43           N  
ATOM   4511  HE1 TRP A 279       7.728  -9.151  -1.182  1.00 96.43           H  
ATOM   4512  CH2 TRP A 279      11.288  -9.097   1.233  1.00 96.43           C  
ATOM   4513  HH2 TRP A 279      11.525  -8.641   2.183  1.00 96.43           H  
ATOM   4514  CZ2 TRP A 279       9.987  -9.012   0.704  1.00 96.43           C  
ATOM   4515  HZ2 TRP A 279       9.213  -8.487   1.245  1.00 96.43           H  
ATOM   4516  CZ3 TRP A 279      12.298  -9.761   0.513  1.00 96.43           C  
ATOM   4517  HZ3 TRP A 279      13.297  -9.816   0.919  1.00 96.43           H  
ATOM   4518  N   LEU A 280      12.498 -12.088  -6.365  1.00 97.24           N  
ATOM   4519  H   LEU A 280      11.605 -11.795  -6.735  1.00 97.24           H  
ATOM   4520  CA  LEU A 280      13.397 -12.848  -7.239  1.00 97.24           C  
ATOM   4521  HA  LEU A 280      13.665 -13.775  -6.733  1.00 97.24           H  
ATOM   4522  C   LEU A 280      14.700 -12.076  -7.503  1.00 97.24           C  
ATOM   4523  CB  LEU A 280      12.663 -13.194  -8.547  1.00 97.24           C  
ATOM   4524  HB2 LEU A 280      12.287 -12.273  -8.994  1.00 97.24           H  
ATOM   4525  HB3 LEU A 280      11.807 -13.828  -8.314  1.00 97.24           H  
ATOM   4526  O   LEU A 280      15.774 -12.666  -7.463  1.00 97.24           O  
ATOM   4527  CG  LEU A 280      13.543 -13.900  -9.598  1.00 97.24           C  
ATOM   4528  HG  LEU A 280      14.385 -13.260  -9.861  1.00 97.24           H  
ATOM   4529  CD1 LEU A 280      14.083 -15.239  -9.104  1.00 97.24           C  
ATOM   4530 HD11 LEU A 280      14.668 -15.718  -9.889  1.00 97.24           H  
ATOM   4531 HD12 LEU A 280      14.733 -15.101  -8.240  1.00 97.24           H  
ATOM   4532 HD13 LEU A 280      13.264 -15.912  -8.851  1.00 97.24           H  
ATOM   4533  CD2 LEU A 280      12.733 -14.138 -10.870  1.00 97.24           C  
ATOM   4534 HD21 LEU A 280      12.384 -13.184 -11.265  1.00 97.24           H  
ATOM   4535 HD22 LEU A 280      13.363 -14.622 -11.616  1.00 97.24           H  
ATOM   4536 HD23 LEU A 280      11.885 -14.788 -10.657  1.00 97.24           H  
ATOM   4537  N   ALA A 281      14.623 -10.760  -7.704  1.00 96.13           N  
ATOM   4538  H   ALA A 281      13.710 -10.342  -7.813  1.00 96.13           H  
ATOM   4539  CA  ALA A 281      15.790  -9.890  -7.823  1.00 96.13           C  
ATOM   4540  HA  ALA A 281      16.398 -10.230  -8.662  1.00 96.13           H  
ATOM   4541  C   ALA A 281      16.693  -9.945  -6.576  1.00 96.13           C  
ATOM   4542  CB  ALA A 281      15.307  -8.465  -8.126  1.00 96.13           C  
ATOM   4543  HB1 ALA A 281      14.300  -8.297  -7.743  1.00 96.13           H  
ATOM   4544  HB2 ALA A 281      15.967  -7.740  -7.650  1.00 96.13           H  
ATOM   4545  HB3 ALA A 281      15.297  -8.289  -9.202  1.00 96.13           H  
ATOM   4546  O   ALA A 281      17.909 -10.043  -6.721  1.00 96.13           O  
ATOM   4547  N   VAL A 282      16.120  -9.951  -5.362  1.00 96.22           N  
ATOM   4548  H   VAL A 282      15.118  -9.832  -5.308  1.00 96.22           H  
ATOM   4549  CA  VAL A 282      16.896 -10.132  -4.117  1.00 96.22           C  
ATOM   4550  HA  VAL A 282      17.682  -9.378  -4.089  1.00 96.22           H  
ATOM   4551  C   VAL A 282      17.597 -11.490  -4.092  1.00 96.22           C  
ATOM   4552  CB  VAL A 282      16.030  -9.966  -2.849  1.00 96.22           C  
ATOM   4553  HB  VAL A 282      15.219 -10.694  -2.858  1.00 96.22           H  
ATOM   4554  O   VAL A 282      18.788 -11.551  -3.798  1.00 96.22           O  
ATOM   4555  CG1 VAL A 282      16.837 -10.159  -1.560  1.00 96.22           C  
ATOM   4556 HG11 VAL A 282      17.218 -11.178  -1.493  1.00 96.22           H  
ATOM   4557 HG12 VAL A 282      16.208  -9.976  -0.689  1.00 96.22           H  
ATOM   4558 HG13 VAL A 282      17.681  -9.469  -1.546  1.00 96.22           H  
ATOM   4559  CG2 VAL A 282      15.423  -8.566  -2.772  1.00 96.22           C  
ATOM   4560 HG21 VAL A 282      14.761  -8.410  -3.624  1.00 96.22           H  
ATOM   4561 HG22 VAL A 282      16.212  -7.814  -2.790  1.00 96.22           H  
ATOM   4562 HG23 VAL A 282      14.836  -8.456  -1.860  1.00 96.22           H  
ATOM   4563  N   LYS A 283      16.881 -12.568  -4.440  1.00 96.06           N  
ATOM   4564  H   LYS A 283      15.909 -12.432  -4.678  1.00 96.06           H  
ATOM   4565  CA  LYS A 283      17.439 -13.927  -4.514  1.00 96.06           C  
ATOM   4566  HA  LYS A 283      17.846 -14.202  -3.541  1.00 96.06           H  
ATOM   4567  C   LYS A 283      18.614 -13.995  -5.499  1.00 96.06           C  
ATOM   4568  CB  LYS A 283      16.316 -14.911  -4.880  1.00 96.06           C  
ATOM   4569  HB2 LYS A 283      15.918 -14.640  -5.858  1.00 96.06           H  
ATOM   4570  HB3 LYS A 283      15.508 -14.816  -4.155  1.00 96.06           H  
ATOM   4571  O   LYS A 283      19.709 -14.381  -5.102  1.00 96.06           O  
ATOM   4572  CG  LYS A 283      16.779 -16.377  -4.932  1.00 96.06           C  
ATOM   4573  HG2 LYS A 283      17.079 -16.712  -3.939  1.00 96.06           H  
ATOM   4574  HG3 LYS A 283      17.634 -16.453  -5.604  1.00 96.06           H  
ATOM   4575  CD  LYS A 283      15.658 -17.278  -5.476  1.00 96.06           C  
ATOM   4576  HD2 LYS A 283      14.873 -17.388  -4.729  1.00 96.06           H  
ATOM   4577  HD3 LYS A 283      15.242 -16.806  -6.366  1.00 96.06           H  
ATOM   4578  CE  LYS A 283      16.203 -18.653  -5.880  1.00 96.06           C  
ATOM   4579  HE2 LYS A 283      16.434 -19.236  -4.988  1.00 96.06           H  
ATOM   4580  HE3 LYS A 283      17.146 -18.497  -6.404  1.00 96.06           H  
ATOM   4581  NZ  LYS A 283      15.274 -19.382  -6.790  1.00 96.06           N  
ATOM   4582  HZ1 LYS A 283      15.101 -18.865  -7.641  1.00 96.06           H  
ATOM   4583  HZ2 LYS A 283      15.692 -20.251  -7.091  1.00 96.06           H  
ATOM   4584  HZ3 LYS A 283      14.370 -19.570  -6.381  1.00 96.06           H  
ATOM   4585  N   LYS A 284      18.416 -13.535  -6.742  1.00 95.32           N  
ATOM   4586  H   LYS A 284      17.487 -13.223  -6.985  1.00 95.32           H  
ATOM   4587  CA  LYS A 284      19.462 -13.533  -7.780  1.00 95.32           C  
ATOM   4588  HA  LYS A 284      19.839 -14.550  -7.894  1.00 95.32           H  
ATOM   4589  C   LYS A 284      20.671 -12.689  -7.371  1.00 95.32           C  
ATOM   4590  CB  LYS A 284      18.901 -13.065  -9.139  1.00 95.32           C  
ATOM   4591  HB2 LYS A 284      19.749 -12.880  -9.799  1.00 95.32           H  
ATOM   4592  HB3 LYS A 284      18.359 -12.127  -9.016  1.00 95.32           H  
ATOM   4593  O   LYS A 284      21.805 -13.102  -7.589  1.00 95.32           O  
ATOM   4594  CG  LYS A 284      17.991 -14.109  -9.820  1.00 95.32           C  
ATOM   4595  HG2 LYS A 284      18.470 -15.085  -9.750  1.00 95.32           H  
ATOM   4596  HG3 LYS A 284      17.035 -14.159  -9.298  1.00 95.32           H  
ATOM   4597  CD  LYS A 284      17.750 -13.796 -11.314  1.00 95.32           C  
ATOM   4598  HD2 LYS A 284      18.720 -13.717 -11.806  1.00 95.32           H  
ATOM   4599  HD3 LYS A 284      17.230 -12.844 -11.410  1.00 95.32           H  
ATOM   4600  CE  LYS A 284      16.934 -14.911 -12.001  1.00 95.32           C  
ATOM   4601  HE2 LYS A 284      17.387 -15.866 -11.735  1.00 95.32           H  
ATOM   4602  HE3 LYS A 284      15.921 -14.918 -11.598  1.00 95.32           H  
ATOM   4603  NZ  LYS A 284      16.895 -14.807 -13.491  1.00 95.32           N  
ATOM   4604  HZ1 LYS A 284      17.823 -14.774 -13.889  1.00 95.32           H  
ATOM   4605  HZ2 LYS A 284      16.496 -15.638 -13.905  1.00 95.32           H  
ATOM   4606  HZ3 LYS A 284      16.360 -14.028 -13.847  1.00 95.32           H  
ATOM   4607  N   TYR A 285      20.458 -11.532  -6.738  1.00 94.99           N  
ATOM   4608  H   TYR A 285      19.509 -11.216  -6.595  1.00 94.99           H  
ATOM   4609  CA  TYR A 285      21.563 -10.710  -6.239  1.00 94.99           C  
ATOM   4610  HA  TYR A 285      22.208 -10.448  -7.078  1.00 94.99           H  
ATOM   4611  C   TYR A 285      22.421 -11.457  -5.210  1.00 94.99           C  
ATOM   4612  CB  TYR A 285      21.029  -9.419  -5.616  1.00 94.99           C  
ATOM   4613  HB2 TYR A 285      20.396  -9.664  -4.763  1.00 94.99           H  
ATOM   4614  HB3 TYR A 285      20.406  -8.895  -6.341  1.00 94.99           H  
ATOM   4615  O   TYR A 285      23.649 -11.419  -5.308  1.00 94.99           O  
ATOM   4616  CG  TYR A 285      22.134  -8.489  -5.159  1.00 94.99           C  
ATOM   4617  CD1 TYR A 285      22.645  -8.590  -3.849  1.00 94.99           C  
ATOM   4618  HD1 TYR A 285      22.263  -9.340  -3.172  1.00 94.99           H  
ATOM   4619  CD2 TYR A 285      22.664  -7.535  -6.048  1.00 94.99           C  
ATOM   4620  HD2 TYR A 285      22.289  -7.471  -7.059  1.00 94.99           H  
ATOM   4621  CE1 TYR A 285      23.676  -7.732  -3.427  1.00 94.99           C  
ATOM   4622  HE1 TYR A 285      24.072  -7.821  -2.426  1.00 94.99           H  
ATOM   4623  CE2 TYR A 285      23.692  -6.672  -5.626  1.00 94.99           C  
ATOM   4624  HE2 TYR A 285      24.112  -5.940  -6.300  1.00 94.99           H  
ATOM   4625  OH  TYR A 285      25.201  -5.945  -3.914  1.00 94.99           O  
ATOM   4626  HH  TYR A 285      25.536  -6.173  -3.044  1.00 94.99           H  
ATOM   4627  CZ  TYR A 285      24.203  -6.773  -4.317  1.00 94.99           C  
ATOM   4628  N   ALA A 286      21.780 -12.136  -4.252  1.00 93.86           N  
ATOM   4629  H   ALA A 286      20.771 -12.127  -4.235  1.00 93.86           H  
ATOM   4630  CA  ALA A 286      22.466 -12.909  -3.220  1.00 93.86           C  
ATOM   4631  HA  ALA A 286      23.180 -12.260  -2.712  1.00 93.86           H  
ATOM   4632  C   ALA A 286      23.261 -14.089  -3.810  1.00 93.86           C  
ATOM   4633  CB  ALA A 286      21.430 -13.371  -2.188  1.00 93.86           C  
ATOM   4634  HB1 ALA A 286      20.694 -14.025  -2.655  1.00 93.86           H  
ATOM   4635  HB2 ALA A 286      21.941 -13.914  -1.393  1.00 93.86           H  
ATOM   4636  HB3 ALA A 286      20.928 -12.506  -1.755  1.00 93.86           H  
ATOM   4637  O   ALA A 286      24.377 -14.362  -3.375  1.00 93.86           O  
ATOM   4638  N   GLU A 287      22.720 -14.748  -4.839  1.00 93.09           N  
ATOM   4639  H   GLU A 287      21.773 -14.521  -5.105  1.00 93.09           H  
ATOM   4640  CA  GLU A 287      23.386 -15.844  -5.557  1.00 93.09           C  
ATOM   4641  HA  GLU A 287      23.756 -16.576  -4.839  1.00 93.09           H  
ATOM   4642  C   GLU A 287      24.600 -15.363  -6.372  1.00 93.09           C  
ATOM   4643  CB  GLU A 287      22.362 -16.533  -6.478  1.00 93.09           C  
ATOM   4644  HB2 GLU A 287      22.884 -17.216  -7.147  1.00 93.09           H  
ATOM   4645  HB3 GLU A 287      21.879 -15.766  -7.082  1.00 93.09           H  
ATOM   4646  O   GLU A 287      25.629 -16.040  -6.414  1.00 93.09           O  
ATOM   4647  CG  GLU A 287      21.303 -17.336  -5.696  1.00 93.09           C  
ATOM   4648  HG2 GLU A 287      20.930 -16.735  -4.867  1.00 93.09           H  
ATOM   4649  HG3 GLU A 287      21.790 -18.212  -5.268  1.00 93.09           H  
ATOM   4650  CD  GLU A 287      20.098 -17.782  -6.547  1.00 93.09           C  
ATOM   4651  OE1 GLU A 287      19.281 -18.579  -6.025  1.00 93.09           O  
ATOM   4652  OE2 GLU A 287      19.933 -17.294  -7.688  1.00 93.09           O  
ATOM   4653  N   MET A 288      24.508 -14.183  -6.996  1.00 93.16           N  
ATOM   4654  H   MET A 288      23.618 -13.706  -6.964  1.00 93.16           H  
ATOM   4655  CA  MET A 288      25.587 -13.604  -7.806  1.00 93.16           C  
ATOM   4656  HA  MET A 288      26.023 -14.385  -8.429  1.00 93.16           H  
ATOM   4657  C   MET A 288      26.726 -13.018  -6.960  1.00 93.16           C  
ATOM   4658  CB  MET A 288      25.012 -12.513  -8.720  1.00 93.16           C  
ATOM   4659  HB2 MET A 288      25.839 -11.966  -9.171  1.00 93.16           H  
ATOM   4660  HB3 MET A 288      24.423 -11.815  -8.125  1.00 93.16           H  
ATOM   4661  O   MET A 288      27.891 -13.110  -7.344  1.00 93.16           O  
ATOM   4662  CG  MET A 288      24.138 -13.083  -9.845  1.00 93.16           C  
ATOM   4663  HG2 MET A 288      24.761 -13.690 -10.502  1.00 93.16           H  
ATOM   4664  HG3 MET A 288      23.381 -13.737  -9.413  1.00 93.16           H  
ATOM   4665  SD  MET A 288      23.287 -11.824 -10.842  1.00 93.16           S  
ATOM   4666  CE  MET A 288      24.705 -11.027 -11.645  1.00 93.16           C  
ATOM   4667  HE1 MET A 288      25.327 -10.532 -10.899  1.00 93.16           H  
ATOM   4668  HE2 MET A 288      25.296 -11.774 -12.175  1.00 93.16           H  
ATOM   4669  HE3 MET A 288      24.346 -10.284 -12.357  1.00 93.16           H  
ATOM   4670  N   ASN A 289      26.410 -12.411  -5.814  1.00 91.86           N  
ATOM   4671  H   ASN A 289      25.438 -12.393  -5.538  1.00 91.86           H  
ATOM   4672  CA  ASN A 289      27.373 -11.676  -4.994  1.00 91.86           C  
ATOM   4673  HA  ASN A 289      28.305 -11.555  -5.546  1.00 91.86           H  
ATOM   4674  C   ASN A 289      27.703 -12.458  -3.722  1.00 91.86           C  
ATOM   4675  CB  ASN A 289      26.845 -10.263  -4.709  1.00 91.86           C  
ATOM   4676  HB2 ASN A 289      25.888 -10.321  -4.190  1.00 91.86           H  
ATOM   4677  HB3 ASN A 289      27.553  -9.735  -4.070  1.00 91.86           H  
ATOM   4678  O   ASN A 289      27.134 -12.211  -2.654  1.00 91.86           O  
ATOM   4679  CG  ASN A 289      26.677  -9.460  -5.979  1.00 91.86           C  
ATOM   4680  ND2 ASN A 289      25.479  -9.402  -6.504  1.00 91.86           N  
ATOM   4681 HD21 ASN A 289      24.724  -9.911  -6.066  1.00 91.86           H  
ATOM   4682 HD22 ASN A 289      25.370  -8.845  -7.340  1.00 91.86           H  
ATOM   4683  OD1 ASN A 289      27.616  -8.900  -6.514  1.00 91.86           O  
ATOM   4684  N   LYS A 290      28.653 -13.394  -3.829  1.00 83.09           N  
ATOM   4685  H   LYS A 290      29.049 -13.553  -4.744  1.00 83.09           H  
ATOM   4686  CA  LYS A 290      29.158 -14.157  -2.677  1.00 83.09           C  
ATOM   4687  HA  LYS A 290      28.338 -14.757  -2.282  1.00 83.09           H  
ATOM   4688  C   LYS A 290      29.619 -13.201  -1.567  1.00 83.09           C  
ATOM   4689  CB  LYS A 290      30.304 -15.091  -3.101  1.00 83.09           C  
ATOM   4690  HB2 LYS A 290      30.732 -15.537  -2.203  1.00 83.09           H  
ATOM   4691  HB3 LYS A 290      31.082 -14.508  -3.595  1.00 83.09           H  
ATOM   4692  O   LYS A 290      30.461 -12.340  -1.801  1.00 83.09           O  
ATOM   4693  CG  LYS A 290      29.834 -16.219  -4.032  1.00 83.09           C  
ATOM   4694  HG2 LYS A 290      29.023 -16.766  -3.550  1.00 83.09           H  
ATOM   4695  HG3 LYS A 290      29.464 -15.793  -4.964  1.00 83.09           H  
ATOM   4696  CD  LYS A 290      30.983 -17.190  -4.338  1.00 83.09           C  
ATOM   4697  HD2 LYS A 290      31.791 -16.642  -4.823  1.00 83.09           H  
ATOM   4698  HD3 LYS A 290      31.349 -17.618  -3.405  1.00 83.09           H  
ATOM   4699  CE  LYS A 290      30.487 -18.308  -5.263  1.00 83.09           C  
ATOM   4700  HE2 LYS A 290      30.094 -17.853  -6.173  1.00 83.09           H  
ATOM   4701  HE3 LYS A 290      29.660 -18.823  -4.774  1.00 83.09           H  
ATOM   4702  NZ  LYS A 290      31.569 -19.269  -5.595  1.00 83.09           N  
ATOM   4703  HZ1 LYS A 290      31.927 -19.706  -4.757  1.00 83.09           H  
ATOM   4704  HZ2 LYS A 290      32.327 -18.795  -6.065  1.00 83.09           H  
ATOM   4705  HZ3 LYS A 290      31.218 -19.989  -6.209  1.00 83.09           H  
ATOM   4706  N   GLY A 291      29.059 -13.357  -0.367  1.00 85.28           N  
ATOM   4707  H   GLY A 291      28.329 -14.049  -0.276  1.00 85.28           H  
ATOM   4708  CA  GLY A 291      29.323 -12.495   0.794  1.00 85.28           C  
ATOM   4709  HA2 GLY A 291      29.342 -13.111   1.693  1.00 85.28           H  
ATOM   4710  HA3 GLY A 291      30.300 -12.024   0.688  1.00 85.28           H  
ATOM   4711  C   GLY A 291      28.292 -11.384   1.015  1.00 85.28           C  
ATOM   4712  O   GLY A 291      28.292 -10.762   2.076  1.00 85.28           O  
ATOM   4713  N   SER A 292      27.382 -11.155   0.064  1.00 87.82           N  
ATOM   4714  H   SER A 292      27.406 -11.702  -0.785  1.00 87.82           H  
ATOM   4715  CA  SER A 292      26.191 -10.347   0.329  1.00 87.82           C  
ATOM   4716  HA  SER A 292      26.526  -9.458   0.864  1.00 87.82           H  
ATOM   4717  C   SER A 292      25.199 -11.106   1.228  1.00 87.82           C  
ATOM   4718  CB  SER A 292      25.543  -9.861  -0.969  1.00 87.82           C  
ATOM   4719  HB2 SER A 292      24.766  -9.140  -0.718  1.00 87.82           H  
ATOM   4720  HB3 SER A 292      26.293  -9.362  -1.583  1.00 87.82           H  
ATOM   4721  O   SER A 292      25.229 -12.340   1.262  1.00 87.82           O  
ATOM   4722  OG  SER A 292      24.957 -10.904  -1.710  1.00 87.82           O  
ATOM   4723  HG  SER A 292      25.639 -11.506  -2.014  1.00 87.82           H  
ATOM   4724  N   PRO A 293      24.337 -10.401   1.987  1.00 90.29           N  
ATOM   4725  CA  PRO A 293      23.316 -11.047   2.805  1.00 90.29           C  
ATOM   4726  HA  PRO A 293      23.808 -11.620   3.591  1.00 90.29           H  
ATOM   4727  C   PRO A 293      22.425 -11.977   1.975  1.00 90.29           C  
ATOM   4728  CB  PRO A 293      22.510  -9.908   3.432  1.00 90.29           C  
ATOM   4729  HB2 PRO A 293      21.689  -9.630   2.771  1.00 90.29           H  
ATOM   4730  HB3 PRO A 293      22.141 -10.168   4.424  1.00 90.29           H  
ATOM   4731  O   PRO A 293      21.988 -11.612   0.881  1.00 90.29           O  
ATOM   4732  CG  PRO A 293      23.507  -8.754   3.475  1.00 90.29           C  
ATOM   4733  HG2 PRO A 293      24.162  -8.866   4.340  1.00 90.29           H  
ATOM   4734  HG3 PRO A 293      23.007  -7.785   3.490  1.00 90.29           H  
ATOM   4735  CD  PRO A 293      24.308  -8.960   2.192  1.00 90.29           C  
ATOM   4736  HD2 PRO A 293      25.309  -8.545   2.316  1.00 90.29           H  
ATOM   4737  HD3 PRO A 293      23.796  -8.486   1.355  1.00 90.29           H  
ATOM   4738  N   SER A 294      22.131 -13.158   2.518  1.00 91.85           N  
ATOM   4739  H   SER A 294      22.466 -13.366   3.448  1.00 91.85           H  
ATOM   4740  CA  SER A 294      21.251 -14.132   1.869  1.00 91.85           C  
ATOM   4741  HA  SER A 294      21.632 -14.320   0.865  1.00 91.85           H  
ATOM   4742  C   SER A 294      19.813 -13.608   1.737  1.00 91.85           C  
ATOM   4743  CB  SER A 294      21.285 -15.456   2.639  1.00 91.85           C  
ATOM   4744  HB2 SER A 294      22.314 -15.802   2.733  1.00 91.85           H  
ATOM   4745  HB3 SER A 294      20.717 -16.207   2.090  1.00 91.85           H  
ATOM   4746  O   SER A 294      19.413 -12.637   2.395  1.00 91.85           O  
ATOM   4747  OG  SER A 294      20.721 -15.289   3.925  1.00 91.85           O  
ATOM   4748  HG  SER A 294      21.359 -14.866   4.505  1.00 91.85           H  
ATOM   4749  N   LEU A 295      18.987 -14.274   0.921  1.00 92.34           N  
ATOM   4750  H   LEU A 295      19.319 -15.115   0.471  1.00 92.34           H  
ATOM   4751  CA  LEU A 295      17.554 -13.972   0.881  1.00 92.34           C  
ATOM   4752  HA  LEU A 295      17.432 -12.927   0.594  1.00 92.34           H  
ATOM   4753  C   LEU A 295      16.929 -14.158   2.269  1.00 92.34           C  
ATOM   4754  CB  LEU A 295      16.861 -14.870  -0.156  1.00 92.34           C  
ATOM   4755  HB2 LEU A 295      17.061 -15.909   0.106  1.00 92.34           H  
ATOM   4756  HB3 LEU A 295      17.293 -14.682  -1.139  1.00 92.34           H  
ATOM   4757  O   LEU A 295      16.105 -13.349   2.681  1.00 92.34           O  
ATOM   4758  CG  LEU A 295      15.333 -14.665  -0.220  1.00 92.34           C  
ATOM   4759  HG  LEU A 295      14.892 -14.793   0.769  1.00 92.34           H  
ATOM   4760  CD1 LEU A 295      14.939 -13.285  -0.753  1.00 92.34           C  
ATOM   4761 HD11 LEU A 295      15.285 -12.513  -0.066  1.00 92.34           H  
ATOM   4762 HD12 LEU A 295      15.387 -13.128  -1.734  1.00 92.34           H  
ATOM   4763 HD13 LEU A 295      13.854 -13.218  -0.839  1.00 92.34           H  
ATOM   4764  CD2 LEU A 295      14.713 -15.725  -1.118  1.00 92.34           C  
ATOM   4765 HD21 LEU A 295      13.629 -15.615  -1.144  1.00 92.34           H  
ATOM   4766 HD22 LEU A 295      15.124 -15.657  -2.125  1.00 92.34           H  
ATOM   4767 HD23 LEU A 295      14.963 -16.700  -0.700  1.00 92.34           H  
ATOM   4768  N   GLU A 296      17.334 -15.189   3.005  1.00 91.74           N  
ATOM   4769  H   GLU A 296      18.004 -15.827   2.599  1.00 91.74           H  
ATOM   4770  CA  GLU A 296      16.880 -15.498   4.358  1.00 91.74           C  
ATOM   4771  HA  GLU A 296      15.796 -15.618   4.351  1.00 91.74           H  
ATOM   4772  C   GLU A 296      17.213 -14.370   5.346  1.00 91.74           C  
ATOM   4773  CB  GLU A 296      17.523 -16.815   4.834  1.00 91.74           C  
ATOM   4774  HB2 GLU A 296      17.241 -16.954   5.877  1.00 91.74           H  
ATOM   4775  HB3 GLU A 296      18.609 -16.731   4.805  1.00 91.74           H  
ATOM   4776  O   GLU A 296      16.405 -14.048   6.227  1.00 91.74           O  
ATOM   4777  CG  GLU A 296      17.083 -18.083   4.079  1.00 91.74           C  
ATOM   4778  HG2 GLU A 296      15.994 -18.121   4.088  1.00 91.74           H  
ATOM   4779  HG3 GLU A 296      17.434 -18.943   4.649  1.00 91.74           H  
ATOM   4780  CD  GLU A 296      17.592 -18.225   2.631  1.00 91.74           C  
ATOM   4781  OE1 GLU A 296      16.969 -19.028   1.907  1.00 91.74           O  
ATOM   4782  OE2 GLU A 296      18.535 -17.502   2.232  1.00 91.74           O  
ATOM   4783  N   ASP A 297      18.364 -13.717   5.163  1.00 90.45           N  
ATOM   4784  H   ASP A 297      18.996 -14.065   4.457  1.00 90.45           H  
ATOM   4785  CA  ASP A 297      18.772 -12.554   5.953  1.00 90.45           C  
ATOM   4786  HA  ASP A 297      18.611 -12.780   7.007  1.00 90.45           H  
ATOM   4787  C   ASP A 297      17.951 -11.307   5.621  1.00 90.45           C  
ATOM   4788  CB  ASP A 297      20.262 -12.256   5.748  1.00 90.45           C  
ATOM   4789  HB2 ASP A 297      20.504 -11.321   6.253  1.00 90.45           H  
ATOM   4790  HB3 ASP A 297      20.472 -12.125   4.687  1.00 90.45           H  
ATOM   4791  O   ASP A 297      17.621 -10.528   6.522  1.00 90.45           O  
ATOM   4792  CG  ASP A 297      21.147 -13.349   6.333  1.00 90.45           C  
ATOM   4793  OD1 ASP A 297      20.867 -13.731   7.494  1.00 90.45           O  
ATOM   4794  OD2 ASP A 297      22.089 -13.757   5.615  1.00 90.45           O  
ATOM   4795  N   LEU A 298      17.594 -11.126   4.347  1.00 92.54           N  
ATOM   4796  H   LEU A 298      17.943 -11.798   3.678  1.00 92.54           H  
ATOM   4797  CA  LEU A 298      16.857  -9.965   3.837  1.00 92.54           C  
ATOM   4798  HA  LEU A 298      17.048  -9.115   4.493  1.00 92.54           H  
ATOM   4799  C   LEU A 298      15.330 -10.140   3.844  1.00 92.54           C  
ATOM   4800  CB  LEU A 298      17.388  -9.622   2.433  1.00 92.54           C  
ATOM   4801  HB2 LEU A 298      17.315 -10.511   1.807  1.00 92.54           H  
ATOM   4802  HB3 LEU A 298      16.756  -8.853   1.989  1.00 92.54           H  
ATOM   4803  O   LEU A 298      14.609  -9.159   3.663  1.00 92.54           O  
ATOM   4804  CG  LEU A 298      18.843  -9.119   2.412  1.00 92.54           C  
ATOM   4805  HG  LEU A 298      19.493  -9.887   2.832  1.00 92.54           H  
ATOM   4806  CD1 LEU A 298      19.270  -8.847   0.971  1.00 92.54           C  
ATOM   4807 HD11 LEU A 298      18.635  -8.087   0.514  1.00 92.54           H  
ATOM   4808 HD12 LEU A 298      20.307  -8.513   0.947  1.00 92.54           H  
ATOM   4809 HD13 LEU A 298      19.211  -9.773   0.399  1.00 92.54           H  
ATOM   4810  CD2 LEU A 298      19.027  -7.823   3.213  1.00 92.54           C  
ATOM   4811 HD21 LEU A 298      18.301  -7.080   2.881  1.00 92.54           H  
ATOM   4812 HD22 LEU A 298      18.903  -8.020   4.278  1.00 92.54           H  
ATOM   4813 HD23 LEU A 298      20.035  -7.439   3.055  1.00 92.54           H  
ATOM   4814  N   ALA A 299      14.816 -11.348   4.092  1.00 91.40           N  
ATOM   4815  H   ALA A 299      15.480 -12.109   4.112  1.00 91.40           H  
ATOM   4816  CA  ALA A 299      13.398 -11.720   4.066  1.00 91.40           C  
ATOM   4817  HA  ALA A 299      12.973 -11.345   3.135  1.00 91.40           H  
ATOM   4818  C   ALA A 299      12.579 -11.098   5.217  1.00 91.40           C  
ATOM   4819  CB  ALA A 299      13.296 -13.247   4.034  1.00 91.40           C  
ATOM   4820  HB1 ALA A 299      12.260 -13.553   4.183  1.00 91.40           H  
ATOM   4821  HB2 ALA A 299      13.907 -13.673   4.830  1.00 91.40           H  
ATOM   4822  HB3 ALA A 299      13.638 -13.625   3.071  1.00 91.40           H  
ATOM   4823  O   ALA A 299      12.044 -11.766   6.112  1.00 91.40           O  
ATOM   4824  N   ALA A 300      12.448  -9.775   5.187  1.00 90.61           N  
ATOM   4825  H   ALA A 300      12.958  -9.286   4.465  1.00 90.61           H  
ATOM   4826  CA  ALA A 300      11.744  -8.978   6.170  1.00 90.61           C  
ATOM   4827  HA  ALA A 300      11.168  -9.637   6.819  1.00 90.61           H  
ATOM   4828  C   ALA A 300      10.768  -8.007   5.499  1.00 90.61           C  
ATOM   4829  CB  ALA A 300      12.773  -8.247   7.037  1.00 90.61           C  
ATOM   4830  HB1 ALA A 300      13.339  -7.557   6.412  1.00 90.61           H  
ATOM   4831  HB2 ALA A 300      12.272  -7.686   7.826  1.00 90.61           H  
ATOM   4832  HB3 ALA A 300      13.458  -8.967   7.484  1.00 90.61           H  
ATOM   4833  O   ALA A 300      11.063  -7.377   4.490  1.00 90.61           O  
ATOM   4834  N   TYR A 301       9.600  -7.843   6.120  1.00 90.60           N  
ATOM   4835  H   TYR A 301       9.408  -8.425   6.924  1.00 90.60           H  
ATOM   4836  CA  TYR A 301       8.586  -6.873   5.698  1.00 90.60           C  
ATOM   4837  HA  TYR A 301       8.739  -6.623   4.648  1.00 90.60           H  
ATOM   4838  C   TYR A 301       8.656  -5.552   6.483  1.00 90.60           C  
ATOM   4839  CB  TYR A 301       7.198  -7.509   5.833  1.00 90.60           C  
ATOM   4840  HB2 TYR A 301       6.465  -6.783   5.480  1.00 90.60           H  
ATOM   4841  HB3 TYR A 301       6.998  -7.700   6.887  1.00 90.60           H  
ATOM   4842  O   TYR A 301       7.838  -4.664   6.259  1.00 90.60           O  
ATOM   4843  CG  TYR A 301       6.986  -8.781   5.036  1.00 90.60           C  
ATOM   4844  CD1 TYR A 301       6.920  -8.715   3.631  1.00 90.60           C  
ATOM   4845  HD1 TYR A 301       7.057  -7.769   3.127  1.00 90.60           H  
ATOM   4846  CD2 TYR A 301       6.848 -10.024   5.686  1.00 90.60           C  
ATOM   4847  HD2 TYR A 301       6.953 -10.099   6.759  1.00 90.60           H  
ATOM   4848  CE1 TYR A 301       6.706  -9.878   2.871  1.00 90.60           C  
ATOM   4849  HE1 TYR A 301       6.675  -9.822   1.793  1.00 90.60           H  
ATOM   4850  CE2 TYR A 301       6.614 -11.189   4.930  1.00 90.60           C  
ATOM   4851  HE2 TYR A 301       6.522 -12.153   5.407  1.00 90.60           H  
ATOM   4852  OH  TYR A 301       6.320 -12.245   2.804  1.00 90.60           O  
ATOM   4853  HH  TYR A 301       6.489 -12.108   1.870  1.00 90.60           H  
ATOM   4854  CZ  TYR A 301       6.544 -11.117   3.523  1.00 90.60           C  
ATOM   4855  N   SER A 302       9.569  -5.437   7.451  1.00 89.66           N  
ATOM   4856  H   SER A 302      10.258  -6.168   7.552  1.00 89.66           H  
ATOM   4857  CA  SER A 302       9.746  -4.261   8.311  1.00 89.66           C  
ATOM   4858  HA  SER A 302       9.585  -3.360   7.718  1.00 89.66           H  
ATOM   4859  C   SER A 302      11.165  -4.160   8.868  1.00 89.66           C  
ATOM   4860  CB  SER A 302       8.731  -4.292   9.463  1.00 89.66           C  
ATOM   4861  HB2 SER A 302       8.877  -3.422  10.104  1.00 89.66           H  
ATOM   4862  HB3 SER A 302       7.725  -4.247   9.047  1.00 89.66           H  
ATOM   4863  O   SER A 302      11.909  -5.142   8.852  1.00 89.66           O  
ATOM   4864  OG  SER A 302       8.855  -5.472  10.239  1.00 89.66           O  
ATOM   4865  HG  SER A 302       9.717  -5.467  10.661  1.00 89.66           H  
ATOM   4866  N   GLY A 303      11.505  -2.986   9.408  1.00 88.14           N  
ATOM   4867  H   GLY A 303      10.850  -2.219   9.365  1.00 88.14           H  
ATOM   4868  CA  GLY A 303      12.841  -2.678   9.923  1.00 88.14           C  
ATOM   4869  HA2 GLY A 303      12.797  -1.755  10.502  1.00 88.14           H  
ATOM   4870  HA3 GLY A 303      13.173  -3.477  10.586  1.00 88.14           H  
ATOM   4871  C   GLY A 303      13.872  -2.505   8.807  1.00 88.14           C  
ATOM   4872  O   GLY A 303      13.540  -2.615   7.628  1.00 88.14           O  
ATOM   4873  N   VAL A 304      15.133  -2.264   9.177  1.00 93.22           N  
ATOM   4874  H   VAL A 304      15.321  -2.095  10.155  1.00 93.22           H  
ATOM   4875  CA  VAL A 304      16.226  -1.962   8.231  1.00 93.22           C  
ATOM   4876  HA  VAL A 304      16.025  -0.989   7.782  1.00 93.22           H  
ATOM   4877  C   VAL A 304      16.351  -2.968   7.087  1.00 93.22           C  
ATOM   4878  CB  VAL A 304      17.560  -1.850   8.988  1.00 93.22           C  
ATOM   4879  HB  VAL A 304      17.393  -1.188   9.837  1.00 93.22           H  
ATOM   4880  O   VAL A 304      16.527  -2.582   5.936  1.00 93.22           O  
ATOM   4881  CG1 VAL A 304      18.070  -3.164   9.584  1.00 93.22           C  
ATOM   4882 HG11 VAL A 304      18.901  -2.919  10.245  1.00 93.22           H  
ATOM   4883 HG12 VAL A 304      17.294  -3.652  10.174  1.00 93.22           H  
ATOM   4884 HG13 VAL A 304      18.440  -3.828   8.802  1.00 93.22           H  
ATOM   4885  CG2 VAL A 304      18.642  -1.233   8.107  1.00 93.22           C  
ATOM   4886 HG21 VAL A 304      19.551  -1.070   8.687  1.00 93.22           H  
ATOM   4887 HG22 VAL A 304      18.306  -0.269   7.726  1.00 93.22           H  
ATOM   4888 HG23 VAL A 304      18.865  -1.883   7.261  1.00 93.22           H  
ATOM   4889  N   ARG A 305      16.162  -4.259   7.378  1.00 92.96           N  
ATOM   4890  H   ARG A 305      16.010  -4.492   8.349  1.00 92.96           H  
ATOM   4891  CA  ARG A 305      16.256  -5.343   6.392  1.00 92.96           C  
ATOM   4892  HA  ARG A 305      17.236  -5.318   5.915  1.00 92.96           H  
ATOM   4893  C   ARG A 305      15.240  -5.211   5.263  1.00 92.96           C  
ATOM   4894  CB  ARG A 305      16.076  -6.695   7.084  1.00 92.96           C  
ATOM   4895  HB2 ARG A 305      15.911  -7.464   6.330  1.00 92.96           H  
ATOM   4896  HB3 ARG A 305      15.198  -6.650   7.730  1.00 92.96           H  
ATOM   4897  O   ARG A 305      15.566  -5.554   4.138  1.00 92.96           O  
ATOM   4898  CG  ARG A 305      17.305  -7.096   7.903  1.00 92.96           C  
ATOM   4899  HG2 ARG A 305      17.596  -6.291   8.577  1.00 92.96           H  
ATOM   4900  HG3 ARG A 305      18.130  -7.316   7.226  1.00 92.96           H  
ATOM   4901  CD  ARG A 305      16.960  -8.339   8.724  1.00 92.96           C  
ATOM   4902  HD2 ARG A 305      16.190  -8.062   9.444  1.00 92.96           H  
ATOM   4903  HD3 ARG A 305      16.544  -9.102   8.067  1.00 92.96           H  
ATOM   4904  NE  ARG A 305      18.151  -8.872   9.406  1.00 92.96           N  
ATOM   4905  HE  ARG A 305      18.976  -8.968   8.831  1.00 92.96           H  
ATOM   4906  NH1 ARG A 305      17.185  -9.371  11.425  1.00 92.96           N  
ATOM   4907 HH11 ARG A 305      16.289  -9.111  11.037  1.00 92.96           H  
ATOM   4908 HH12 ARG A 305      17.291  -9.657  12.388  1.00 92.96           H  
ATOM   4909  NH2 ARG A 305      19.383  -9.636  11.162  1.00 92.96           N  
ATOM   4910 HH21 ARG A 305      20.209  -9.611  10.581  1.00 92.96           H  
ATOM   4911 HH22 ARG A 305      19.477  -9.893  12.134  1.00 92.96           H  
ATOM   4912  CZ  ARG A 305      18.234  -9.292  10.654  1.00 92.96           C  
ATOM   4913  N   ALA A 306      14.045  -4.684   5.536  1.00 94.18           N  
ATOM   4914  H   ALA A 306      13.869  -4.318   6.461  1.00 94.18           H  
ATOM   4915  CA  ALA A 306      13.071  -4.423   4.481  1.00 94.18           C  
ATOM   4916  HA  ALA A 306      12.917  -5.337   3.908  1.00 94.18           H  
ATOM   4917  C   ALA A 306      13.588  -3.353   3.509  1.00 94.18           C  
ATOM   4918  CB  ALA A 306      11.741  -4.023   5.122  1.00 94.18           C  
ATOM   4919  HB1 ALA A 306      11.849  -3.095   5.684  1.00 94.18           H  
ATOM   4920  HB2 ALA A 306      10.994  -3.882   4.341  1.00 94.18           H  
ATOM   4921  HB3 ALA A 306      11.426  -4.829   5.784  1.00 94.18           H  
ATOM   4922  O   ALA A 306      13.534  -3.541   2.301  1.00 94.18           O  
ATOM   4923  N   PHE A 307      14.172  -2.267   4.021  1.00 96.02           N  
ATOM   4924  H   PHE A 307      14.266  -2.187   5.023  1.00 96.02           H  
ATOM   4925  CA  PHE A 307      14.775  -1.229   3.180  1.00 96.02           C  
ATOM   4926  HA  PHE A 307      14.046  -0.902   2.439  1.00 96.02           H  
ATOM   4927  C   PHE A 307      15.992  -1.750   2.405  1.00 96.02           C  
ATOM   4928  CB  PHE A 307      15.157  -0.022   4.040  1.00 96.02           C  
ATOM   4929  HB2 PHE A 307      15.690   0.692   3.412  1.00 96.02           H  
ATOM   4930  HB3 PHE A 307      15.844  -0.336   4.827  1.00 96.02           H  
ATOM   4931  O   PHE A 307      16.135  -1.440   1.226  1.00 96.02           O  
ATOM   4932  CG  PHE A 307      13.983   0.689   4.677  1.00 96.02           C  
ATOM   4933  CD1 PHE A 307      13.409   1.804   4.046  1.00 96.02           C  
ATOM   4934  HD1 PHE A 307      13.777   2.128   3.084  1.00 96.02           H  
ATOM   4935  CD2 PHE A 307      13.479   0.253   5.914  1.00 96.02           C  
ATOM   4936  HD2 PHE A 307      13.940  -0.590   6.407  1.00 96.02           H  
ATOM   4937  CE1 PHE A 307      12.359   2.502   4.666  1.00 96.02           C  
ATOM   4938  HE1 PHE A 307      11.925   3.361   4.175  1.00 96.02           H
[truncated: 300,681 more chars]
