# Supplementary material for: Using structure prediction of negative sense RNA virus nucleoproteins to assess evolutionary relationships
Source: bioRxiv. 2024 May 22:2024.02.16.580771. Originally published 2024 Feb 17. Preprint. [Version 2] doi: 10.1101/2024.02.16.580771 (PMC10888975; doi:10.1101/2024.02.16.580771)
Supplement: Supplement 2 — Supplementary File 2: Full NSV Dataset NP AlphaFold PDBs (.pdb files) [file media-2.zip › Full NSV Dataset NP AlphaFold PDBs/IAV.pdb]

ATOM      1  N   MET A   1      -4.057 -39.817 -12.351  1.00 28.27           N  
ATOM      2  H   MET A   1      -4.491 -40.720 -12.228  1.00 28.27           H  
ATOM      3  H2  MET A   1      -4.747 -39.158 -12.682  1.00 28.27           H  
ATOM      4  H3  MET A   1      -3.336 -39.900 -13.053  1.00 28.27           H  
ATOM      5  CA  MET A   1      -3.448 -39.355 -11.084  1.00 28.27           C  
ATOM      6  HA  MET A   1      -4.218 -39.226 -10.324  1.00 28.27           H  
ATOM      7  C   MET A   1      -2.772 -38.011 -11.330  1.00 28.27           C  
ATOM      8  CB  MET A   1      -2.404 -40.362 -10.563  1.00 28.27           C  
ATOM      9  HB2 MET A   1      -1.646 -40.529 -11.329  1.00 28.27           H  
ATOM     10  HB3 MET A   1      -1.912 -39.929  -9.692  1.00 28.27           H  
ATOM     11  O   MET A   1      -1.713 -37.988 -11.933  1.00 28.27           O  
ATOM     12  CG  MET A   1      -2.977 -41.720 -10.154  1.00 28.27           C  
ATOM     13  HG2 MET A   1      -3.443 -42.186 -11.023  1.00 28.27           H  
ATOM     14  HG3 MET A   1      -3.731 -41.587  -9.378  1.00 28.27           H  
ATOM     15  SD  MET A   1      -1.686 -42.825  -9.537  1.00 28.27           S  
ATOM     16  CE  MET A   1      -2.490 -44.438  -9.740  1.00 28.27           C  
ATOM     17  HE1 MET A   1      -2.724 -44.609 -10.791  1.00 28.27           H  
ATOM     18  HE2 MET A   1      -3.406 -44.474  -9.150  1.00 28.27           H  
ATOM     19  HE3 MET A   1      -1.816 -45.223  -9.396  1.00 28.27           H  
ATOM     20  N   ALA A   2      -3.382 -36.895 -10.926  1.00 26.30           N  
ATOM     21  H   ALA A   2      -4.288 -36.940 -10.480  1.00 26.30           H  
ATOM     22  CA  ALA A   2      -2.722 -35.585 -10.904  1.00 26.30           C  
ATOM     23  HA  ALA A   2      -1.707 -35.667 -11.293  1.00 26.30           H  
ATOM     24  C   ALA A   2      -2.609 -35.156  -9.437  1.00 26.30           C  
ATOM     25  CB  ALA A   2      -3.462 -34.598 -11.810  1.00 26.30           C  
ATOM     26  HB1 ALA A   2      -4.492 -34.473 -11.474  1.00 26.30           H  
ATOM     27  HB2 ALA A   2      -3.458 -34.962 -12.837  1.00 26.30           H  
ATOM     28  HB3 ALA A   2      -2.962 -33.630 -11.781  1.00 26.30           H  
ATOM     29  O   ALA A   2      -3.444 -34.450  -8.877  1.00 26.30           O  
ATOM     30  N   THR A   3      -1.624 -35.748  -8.774  1.00 21.93           N  
ATOM     31  H   THR A   3      -0.983 -36.332  -9.291  1.00 21.93           H  
ATOM     32  CA  THR A   3      -1.326 -35.590  -7.356  1.00 21.93           C  
ATOM     33  HA  THR A   3      -2.260 -35.615  -6.795  1.00 21.93           H  
ATOM     34  C   THR A   3      -0.623 -34.265  -7.078  1.00 21.93           C  
ATOM     35  CB  THR A   3      -0.434 -36.752  -6.880  1.00 21.93           C  
ATOM     36  HB  THR A   3       0.114 -36.457  -5.985  1.00 21.93           H  
ATOM     37  O   THR A   3       0.411 -33.970  -7.663  1.00 21.93           O  
ATOM     38  CG2 THR A   3      -1.263 -37.994  -6.556  1.00 21.93           C  
ATOM     39 HG21 THR A   3      -0.598 -38.800  -6.245  1.00 21.93           H  
ATOM     40 HG22 THR A   3      -1.962 -37.779  -5.747  1.00 21.93           H  
ATOM     41 HG23 THR A   3      -1.815 -38.316  -7.438  1.00 21.93           H  
ATOM     42  OG1 THR A   3       0.474 -37.123  -7.893  1.00 21.93           O  
ATOM     43  HG1 THR A   3       1.102 -36.409  -8.023  1.00 21.93           H  
ATOM     44  N   LYS A   4      -1.145 -33.542  -6.080  1.00 23.38           N  
ATOM     45  H   LYS A   4      -2.076 -33.807  -5.791  1.00 23.38           H  
ATOM     46  CA  LYS A   4      -0.406 -32.626  -5.192  1.00 23.38           C  
ATOM     47  HA  LYS A   4      -1.145 -32.115  -4.574  1.00 23.38           H  
ATOM     48  C   LYS A   4       0.353 -31.474  -5.874  1.00 23.38           C  
ATOM     49  CB  LYS A   4       0.484 -33.446  -4.230  1.00 23.38           C  
ATOM     50  HB2 LYS A   4       1.058 -32.754  -3.613  1.00 23.38           H  
ATOM     51  HB3 LYS A   4       1.190 -34.039  -4.811  1.00 23.38           H  
ATOM     52  O   LYS A   4       1.540 -31.275  -5.638  1.00 23.38           O  
ATOM     53  CG  LYS A   4      -0.311 -34.365  -3.284  1.00 23.38           C  
ATOM     54  HG2 LYS A   4      -0.881 -35.090  -3.865  1.00 23.38           H  
ATOM     55  HG3 LYS A   4      -1.002 -33.761  -2.696  1.00 23.38           H  
ATOM     56  CD  LYS A   4       0.635 -35.120  -2.335  1.00 23.38           C  
ATOM     57  HD2 LYS A   4       1.298 -35.749  -2.929  1.00 23.38           H  
ATOM     58  HD3 LYS A   4       1.239 -34.401  -1.782  1.00 23.38           H  
ATOM     59  CE  LYS A   4      -0.152 -35.993  -1.344  1.00 23.38           C  
ATOM     60  HE2 LYS A   4      -0.793 -36.668  -1.911  1.00 23.38           H  
ATOM     61  HE3 LYS A   4      -0.794 -35.351  -0.742  1.00 23.38           H  
ATOM     62  NZ  LYS A   4       0.747 -36.786  -0.462  1.00 23.38           N  
ATOM     63  HZ1 LYS A   4       1.330 -37.406  -1.007  1.00 23.38           H  
ATOM     64  HZ2 LYS A   4       1.352 -36.191   0.085  1.00 23.38           H  
ATOM     65  HZ3 LYS A   4       0.215 -37.362   0.174  1.00 23.38           H  
ATOM     66  N   GLY A   5      -0.377 -30.611  -6.580  1.00 24.73           N  
ATOM     67  H   GLY A   5      -1.329 -30.861  -6.810  1.00 24.73           H  
ATOM     68  CA  GLY A   5       0.012 -29.204  -6.703  1.00 24.73           C  
ATOM     69  HA2 GLY A   5      -0.642 -28.695  -7.411  1.00 24.73           H  
ATOM     70  HA3 GLY A   5       1.038 -29.133  -7.066  1.00 24.73           H  
ATOM     71  C   GLY A   5      -0.111 -28.525  -5.335  1.00 24.73           C  
ATOM     72  O   GLY A   5      -1.198 -28.432  -4.767  1.00 24.73           O  
ATOM     73  N   THR A   6       1.021 -28.136  -4.766  1.00 24.22           N  
ATOM     74  H   THR A   6       1.862 -28.253  -5.313  1.00 24.22           H  
ATOM     75  CA  THR A   6       1.219 -27.517  -3.448  1.00 24.22           C  
ATOM     76  HA  THR A   6       1.216 -28.305  -2.695  1.00 24.22           H  
ATOM     77  C   THR A   6       0.150 -26.487  -3.051  1.00 24.22           C  
ATOM     78  CB  THR A   6       2.609 -26.849  -3.433  1.00 24.22           C  
ATOM     79  HB  THR A   6       2.621 -26.024  -2.720  1.00 24.22           H  
ATOM     80  O   THR A   6       0.186 -25.330  -3.465  1.00 24.22           O  
ATOM     81  CG2 THR A   6       3.703 -27.836  -3.036  1.00 24.22           C  
ATOM     82 HG21 THR A   6       3.532 -28.195  -2.021  1.00 24.22           H  
ATOM     83 HG22 THR A   6       4.672 -27.338  -3.077  1.00 24.22           H  
ATOM     84 HG23 THR A   6       3.713 -28.681  -3.724  1.00 24.22           H  
ATOM     85  OG1 THR A   6       2.951 -26.371  -4.717  1.00 24.22           O  
ATOM     86  HG1 THR A   6       2.328 -25.678  -4.949  1.00 24.22           H  
ATOM     87  N   LYS A   7      -0.760 -26.896  -2.155  1.00 24.77           N  
ATOM     88  H   LYS A   7      -0.783 -27.885  -1.952  1.00 24.77           H  
ATOM     89  CA  LYS A   7      -1.608 -26.016  -1.337  1.00 24.77           C  
ATOM     90  HA  LYS A   7      -2.113 -25.292  -1.977  1.00 24.77           H  
ATOM     91  C   LYS A   7      -0.726 -25.243  -0.338  1.00 24.77           C  
ATOM     92  CB  LYS A   7      -2.659 -26.856  -0.566  1.00 24.77           C  
ATOM     93  HB2 LYS A   7      -2.146 -27.668  -0.050  1.00 24.77           H  
ATOM     94  HB3 LYS A   7      -3.103 -26.216   0.197  1.00 24.77           H  
ATOM     95  O   LYS A   7      -0.541 -25.700   0.783  1.00 24.77           O  
ATOM     96  CG  LYS A   7      -3.814 -27.449  -1.392  1.00 24.77           C  
ATOM     97  HG2 LYS A   7      -3.413 -28.100  -2.170  1.00 24.77           H  
ATOM     98  HG3 LYS A   7      -4.371 -26.638  -1.860  1.00 24.77           H  
ATOM     99  CD  LYS A   7      -4.755 -28.261  -0.476  1.00 24.77           C  
ATOM    100  HD2 LYS A   7      -5.090 -27.623   0.341  1.00 24.77           H  
ATOM    101  HD3 LYS A   7      -4.198 -29.098  -0.054  1.00 24.77           H  
ATOM    102  CE  LYS A   7      -5.985 -28.796  -1.229  1.00 24.77           C  
ATOM    103  HE2 LYS A   7      -5.645 -29.411  -2.063  1.00 24.77           H  
ATOM    104  HE3 LYS A   7      -6.530 -27.949  -1.647  1.00 24.77           H  
ATOM    105  NZ  LYS A   7      -6.886 -29.589  -0.346  1.00 24.77           N  
ATOM    106  HZ1 LYS A   7      -6.417 -30.403   0.024  1.00 24.77           H  
ATOM    107  HZ2 LYS A   7      -7.700 -29.905  -0.853  1.00 24.77           H  
ATOM    108  HZ3 LYS A   7      -7.212 -29.035   0.434  1.00 24.77           H  
ATOM    109  N   ARG A   8      -0.166 -24.092  -0.720  1.00 26.94           N  
ATOM    110  H   ARG A   8      -0.249 -23.825  -1.690  1.00 26.94           H  
ATOM    111  CA  ARG A   8       0.326 -23.090   0.248  1.00 26.94           C  
ATOM    112  HA  ARG A   8       0.458 -23.543   1.230  1.00 26.94           H  
ATOM    113  C   ARG A   8      -0.760 -22.026   0.413  1.00 26.94           C  
ATOM    114  CB  ARG A   8       1.695 -22.515  -0.170  1.00 26.94           C  
ATOM    115  HB2 ARG A   8       1.856 -21.584   0.374  1.00 26.94           H  
ATOM    116  HB3 ARG A   8       1.694 -22.290  -1.237  1.00 26.94           H  
ATOM    117  O   ARG A   8      -1.060 -21.294  -0.529  1.00 26.94           O  
ATOM    118  CG  ARG A   8       2.855 -23.472   0.169  1.00 26.94           C  
ATOM    119  HG2 ARG A   8       2.820 -23.705   1.233  1.00 26.94           H  
ATOM    120  HG3 ARG A   8       2.743 -24.395  -0.399  1.00 26.94           H  
ATOM    121  CD  ARG A   8       4.218 -22.836  -0.153  1.00 26.94           C  
ATOM    122  HD2 ARG A   8       4.270 -22.641  -1.224  1.00 26.94           H  
ATOM    123  HD3 ARG A   8       4.289 -21.888   0.380  1.00 26.94           H  
ATOM    124  NE  ARG A   8       5.347 -23.703   0.250  1.00 26.94           N  
ATOM    125  HE  ARG A   8       5.115 -24.559   0.733  1.00 26.94           H  
ATOM    126  NH1 ARG A   8       7.052 -22.294  -0.378  1.00 26.94           N  
ATOM    127 HH11 ARG A   8       8.031 -22.049  -0.339  1.00 26.94           H  
ATOM    128 HH12 ARG A   8       6.368 -21.596  -0.636  1.00 26.94           H  
ATOM    129  NH2 ARG A   8       7.543 -24.238   0.588  1.00 26.94           N  
ATOM    130 HH21 ARG A   8       7.278 -25.085   1.069  1.00 26.94           H  
ATOM    131 HH22 ARG A   8       8.518 -23.974   0.570  1.00 26.94           H  
ATOM    132  CZ  ARG A   8       6.636 -23.411   0.149  1.00 26.94           C  
ATOM    133  N   SER A   9      -1.434 -22.018   1.562  1.00 29.51           N  
ATOM    134  H   SER A   9      -1.124 -22.615   2.316  1.00 29.51           H  
ATOM    135  CA  SER A   9      -2.407 -20.989   1.930  1.00 29.51           C  
ATOM    136  HA  SER A   9      -2.946 -20.669   1.038  1.00 29.51           H  
ATOM    137  C   SER A   9      -1.654 -19.781   2.492  1.00 29.51           C  
ATOM    138  CB  SER A   9      -3.443 -21.535   2.931  1.00 29.51           C  
ATOM    139  HB2 SER A   9      -4.077 -20.718   3.274  1.00 29.51           H  
ATOM    140  HB3 SER A   9      -4.073 -22.270   2.430  1.00 29.51           H  
ATOM    141  O   SER A   9      -0.772 -19.932   3.327  1.00 29.51           O  
ATOM    142  OG  SER A   9      -2.821 -22.151   4.038  1.00 29.51           O  
ATOM    143  HG  SER A   9      -3.386 -22.057   4.809  1.00 29.51           H  
ATOM    144  N   TYR A  10      -2.018 -18.572   2.057  1.00 30.67           N  
ATOM    145  H   TYR A  10      -2.739 -18.505   1.352  1.00 30.67           H  
ATOM    146  CA  TYR A  10      -1.484 -17.305   2.593  1.00 30.67           C  
ATOM    147  HA  TYR A  10      -0.395 -17.368   2.584  1.00 30.67           H  
ATOM    148  C   TYR A  10      -1.897 -17.039   4.051  1.00 30.67           C  
ATOM    149  CB  TYR A  10      -1.924 -16.147   1.681  1.00 30.67           C  
ATOM    150  HB2 TYR A  10      -2.297 -16.538   0.735  1.00 30.67           H  
ATOM    151  HB3 TYR A  10      -2.744 -15.597   2.143  1.00 30.67           H  
ATOM    152  O   TYR A  10      -1.560 -16.020   4.643  1.00 30.67           O  
ATOM    153  CG  TYR A  10      -0.788 -15.201   1.376  1.00 30.67           C  
ATOM    154  CD1 TYR A  10      -0.443 -14.188   2.290  1.00 30.67           C  
ATOM    155  HD1 TYR A  10      -1.025 -14.059   3.191  1.00 30.67           H  
ATOM    156  CD2 TYR A  10      -0.021 -15.406   0.214  1.00 30.67           C  
ATOM    157  HD2 TYR A  10      -0.283 -16.182  -0.491  1.00 30.67           H  
ATOM    158  CE1 TYR A  10       0.716 -13.422   2.076  1.00 30.67           C  
ATOM    159  HE1 TYR A  10       1.039 -12.704   2.816  1.00 30.67           H  
ATOM    160  CE2 TYR A  10       1.125 -14.629  -0.014  1.00 30.67           C  
ATOM    161  HE2 TYR A  10       1.744 -14.804  -0.882  1.00 30.67           H  
ATOM    162  OH  TYR A  10       2.705 -13.054   0.809  1.00 30.67           O  
ATOM    163  HH  TYR A  10       2.949 -12.573   1.603  1.00 30.67           H  
ATOM    164  CZ  TYR A  10       1.512 -13.673   0.940  1.00 30.67           C  
ATOM    165  N   GLU A  11      -2.664 -17.967   4.604  1.00 33.15           N  
ATOM    166  H   GLU A  11      -2.907 -18.773   4.046  1.00 33.15           H  
ATOM    167  CA  GLU A  11      -2.970 -18.061   6.011  1.00 33.15           C  
ATOM    168  HA  GLU A  11      -3.255 -17.071   6.366  1.00 33.15           H  
ATOM    169  C   GLU A  11      -1.707 -18.443   6.814  1.00 33.15           C  
ATOM    170  CB  GLU A  11      -4.198 -18.998   6.111  1.00 33.15           C  
ATOM    171  HB2 GLU A  11      -4.296 -19.551   5.177  1.00 33.15           H  
ATOM    172  HB3 GLU A  11      -4.091 -19.762   6.880  1.00 33.15           H  
ATOM    173  O   GLU A  11      -1.538 -17.961   7.914  1.00 33.15           O  
ATOM    174  CG  GLU A  11      -5.487 -18.184   6.332  1.00 33.15           C  
ATOM    175  HG2 GLU A  11      -5.515 -17.841   7.366  1.00 33.15           H  
ATOM    176  HG3 GLU A  11      -5.457 -17.307   5.685  1.00 33.15           H  
ATOM    177  CD  GLU A  11      -6.770 -18.967   6.026  1.00 33.15           C  
ATOM    178  OE1 GLU A  11      -7.810 -18.296   5.837  1.00 33.15           O  
ATOM    179  OE2 GLU A  11      -6.680 -20.206   5.864  1.00 33.15           O  
ATOM    180  N   GLN A  12      -0.711 -19.139   6.264  1.00 32.80           N  
ATOM    181  H   GLN A  12      -0.776 -19.430   5.299  1.00 32.80           H  
ATOM    182  CA  GLN A  12       0.491 -19.522   7.021  1.00 32.80           C  
ATOM    183  HA  GLN A  12       0.195 -19.864   8.013  1.00 32.80           H  
ATOM    184  C   GLN A  12       1.453 -18.334   7.231  1.00 32.80           C  
ATOM    185  CB  GLN A  12       1.154 -20.708   6.299  1.00 32.80           C  
ATOM    186  HB2 GLN A  12       1.372 -20.425   5.269  1.00 32.80           H  
ATOM    187  HB3 GLN A  12       2.089 -20.963   6.799  1.00 32.80           H  
ATOM    188  O   GLN A  12       2.279 -18.041   6.365  1.00 32.80           O  
ATOM    189  CG  GLN A  12       0.228 -21.937   6.315  1.00 32.80           C  
ATOM    190  HG2 GLN A  12       0.143 -22.293   7.341  1.00 32.80           H  
ATOM    191  HG3 GLN A  12      -0.772 -21.661   5.980  1.00 32.80           H  
ATOM    192  CD  GLN A  12       0.679 -23.094   5.430  1.00 32.80           C  
ATOM    193  NE2 GLN A  12      -0.003 -24.214   5.525  1.00 32.80           N  
ATOM    194 HE21 GLN A  12       0.290 -24.978   4.933  1.00 32.80           H  
ATOM    195 HE22 GLN A  12      -0.744 -24.273   6.209  1.00 32.80           H  
ATOM    196  OE1 GLN A  12       1.592 -23.043   4.617  1.00 32.80           O  
ATOM    197  N   MET A  13       1.363 -17.638   8.371  1.00 31.35           N  
ATOM    198  H   MET A  13       0.632 -17.885   9.022  1.00 31.35           H  
ATOM    199  CA  MET A  13       2.503 -16.866   8.874  1.00 31.35           C  
ATOM    200  HA  MET A  13       2.883 -16.231   8.074  1.00 31.35           H  
ATOM    201  C   MET A  13       3.609 -17.859   9.246  1.00 31.35           C  
ATOM    202  CB  MET A  13       2.112 -15.966  10.062  1.00 31.35           C  
ATOM    203  HB2 MET A  13       3.021 -15.554  10.500  1.00 31.35           H  
ATOM    204  HB3 MET A  13       1.599 -16.557  10.820  1.00 31.35           H  
ATOM    205  O   MET A  13       3.337 -18.881   9.869  1.00 31.35           O  
ATOM    206  CG  MET A  13       1.224 -14.801   9.603  1.00 31.35           C  
ATOM    207  HG2 MET A  13       1.681 -14.352   8.721  1.00 31.35           H  
ATOM    208  HG3 MET A  13       0.253 -15.201   9.311  1.00 31.35           H  
ATOM    209  SD  MET A  13       0.963 -13.474  10.813  1.00 31.35           S  
ATOM    210  CE  MET A  13       0.080 -14.393  12.107  1.00 31.35           C  
ATOM    211  HE1 MET A  13       0.720 -15.171  12.523  1.00 31.35           H  
ATOM    212  HE2 MET A  13      -0.198 -13.703  12.903  1.00 31.35           H  
ATOM    213  HE3 MET A  13      -0.820 -14.851  11.698  1.00 31.35           H  
ATOM    214  N   GLU A  14       4.841 -17.596   8.809  1.00 29.40           N  
ATOM    215  H   GLU A  14       5.005 -16.755   8.273  1.00 29.40           H  
ATOM    216  CA  GLU A  14       6.023 -18.347   9.240  1.00 29.40           C  
ATOM    217  HA  GLU A  14       5.856 -19.416   9.105  1.00 29.40           H  
ATOM    218  C   GLU A  14       6.237 -18.097  10.741  1.00 29.40           C  
ATOM    219  CB  GLU A  14       7.264 -17.930   8.417  1.00 29.40           C  
ATOM    220  HB2 GLU A  14       7.308 -16.841   8.379  1.00 29.40           H  
ATOM    221  HB3 GLU A  14       8.157 -18.292   8.928  1.00 29.40           H  
ATOM    222  O   GLU A  14       6.924 -17.158  11.131  1.00 29.40           O  
ATOM    223  CG  GLU A  14       7.289 -18.496   6.986  1.00 29.40           C  
ATOM    224  HG2 GLU A  14       6.377 -18.188   6.474  1.00 29.40           H  
ATOM    225  HG3 GLU A  14       7.283 -19.584   7.045  1.00 29.40           H  
ATOM    226  CD  GLU A  14       8.501 -18.031   6.148  1.00 29.40           C  
ATOM    227  OE1 GLU A  14       8.832 -18.744   5.168  1.00 29.40           O  
ATOM    228  OE2 GLU A  14       9.036 -16.927   6.404  1.00 29.40           O  
ATOM    229  N   THR A  15       5.598 -18.904  11.584  1.00 30.96           N  
ATOM    230  H   THR A  15       4.883 -19.516  11.220  1.00 30.96           H  
ATOM    231  CA  THR A  15       6.018 -19.143  12.966  1.00 30.96           C  
ATOM    232  HA  THR A  15       6.683 -18.341  13.285  1.00 30.96           H  
ATOM    233  C   THR A  15       6.822 -20.437  12.990  1.00 30.96           C  
ATOM    234  CB  THR A  15       4.831 -19.178  13.943  1.00 30.96           C  
ATOM    235  HB  THR A  15       5.163 -19.574  14.902  1.00 30.96           H  
ATOM    236  O   THR A  15       6.485 -21.388  12.285  1.00 30.96           O  
ATOM    237  CG2 THR A  15       4.281 -17.767  14.160  1.00 30.96           C  
ATOM    238 HG21 THR A  15       3.919 -17.359  13.216  1.00 30.96           H  
ATOM    239 HG22 THR A  15       5.063 -17.123  14.562  1.00 30.96           H  
ATOM    240 HG23 THR A  15       3.456 -17.811  14.870  1.00 30.96           H  
ATOM    241  OG1 THR A  15       3.764 -19.964  13.454  1.00 30.96           O  
ATOM    242  HG1 THR A  15       4.014 -20.890  13.487  1.00 30.96           H  
ATOM    243  N   ASP A  16       7.916 -20.437  13.746  1.00 35.97           N  
ATOM    244  H   ASP A  16       8.113 -19.604  14.282  1.00 35.97           H  
ATOM    245  CA  ASP A  16       8.965 -21.459  13.804  1.00 35.97           C  
ATOM    246  HA  ASP A  16       9.539 -21.414  12.878  1.00 35.97           H  
ATOM    247  C   ASP A  16       8.457 -22.910  13.955  1.00 35.97           C  
ATOM    248  CB  ASP A  16       9.915 -21.089  14.957  1.00 35.97           C  
ATOM    249  HB2 ASP A  16      10.640 -21.893  15.087  1.00 35.97           H  
ATOM    250  HB3 ASP A  16       9.345 -20.994  15.881  1.00 35.97           H  
ATOM    251  O   ASP A  16       8.426 -23.483  15.038  1.00 35.97           O  
ATOM    252  CG  ASP A  16      10.695 -19.800  14.692  1.00 35.97           C  
ATOM    253  OD1 ASP A  16      11.246 -19.681  13.573  1.00 35.97           O  
ATOM    254  OD2 ASP A  16      10.719 -18.935  15.593  1.00 35.97           O  
ATOM    255  N   GLY A  17       8.100 -23.547  12.839  1.00 39.45           N  
ATOM    256  H   GLY A  17       7.942 -22.971  12.024  1.00 39.45           H  
ATOM    257  CA  GLY A  17       7.874 -24.992  12.748  1.00 39.45           C  
ATOM    258  HA2 GLY A  17       8.134 -25.325  11.743  1.00 39.45           H  
ATOM    259  HA3 GLY A  17       8.544 -25.491  13.449  1.00 39.45           H  
ATOM    260  C   GLY A  17       6.457 -25.487  13.057  1.00 39.45           C  
ATOM    261  O   GLY A  17       6.079 -26.536  12.532  1.00 39.45           O  
ATOM    262  N   GLU A  18       5.632 -24.743  13.795  1.00 39.74           N  
ATOM    263  H   GLU A  18       5.997 -23.916  14.245  1.00 39.74           H  
ATOM    264  CA  GLU A  18       4.232 -25.121  14.034  1.00 39.74           C  
ATOM    265  HA  GLU A  18       4.145 -26.203  13.930  1.00 39.74           H  
ATOM    266  C   GLU A  18       3.303 -24.506  12.981  1.00 39.74           C  
ATOM    267  CB  GLU A  18       3.791 -24.819  15.471  1.00 39.74           C  
ATOM    268  HB2 GLU A  18       4.069 -23.800  15.740  1.00 39.74           H  
ATOM    269  HB3 GLU A  18       2.707 -24.919  15.521  1.00 39.74           H  
ATOM    270  O   GLU A  18       3.132 -23.290  12.874  1.00 39.74           O  
ATOM    271  CG  GLU A  18       4.422 -25.830  16.446  1.00 39.74           C  
ATOM    272  HG2 GLU A  18       5.500 -25.669  16.475  1.00 39.74           H  
ATOM    273  HG3 GLU A  18       4.245 -26.835  16.062  1.00 39.74           H  
ATOM    274  CD  GLU A  18       3.856 -25.743  17.870  1.00 39.74           C  
ATOM    275  OE1 GLU A  18       4.064 -26.727  18.615  1.00 39.74           O  
ATOM    276  OE2 GLU A  18       3.212 -24.719  18.189  1.00 39.74           O  
ATOM    277  N   ARG A  19       2.706 -25.368  12.147  1.00 48.22           N  
ATOM    278  H   ARG A  19       2.860 -26.351  12.322  1.00 48.22           H  
ATOM    279  CA  ARG A  19       1.715 -24.960  11.146  1.00 48.22           C  
ATOM    280  HA  ARG A  19       2.106 -24.119  10.574  1.00 48.22           H  
ATOM    281  C   ARG A  19       0.451 -24.485  11.852  1.00 48.22           C  
ATOM    282  CB  ARG A  19       1.356 -26.124  10.212  1.00 48.22           C  
ATOM    283  HB2 ARG A  19       0.444 -25.860   9.676  1.00 48.22           H  
ATOM    284  HB3 ARG A  19       1.152 -27.013  10.808  1.00 48.22           H  
ATOM    285  O   ARG A  19      -0.363 -25.317  12.242  1.00 48.22           O  
ATOM    286  CG  ARG A  19       2.436 -26.434   9.179  1.00 48.22           C  
ATOM    287  HG2 ARG A  19       2.615 -25.553   8.562  1.00 48.22           H  
ATOM    288  HG3 ARG A  19       3.358 -26.720   9.684  1.00 48.22           H  
ATOM    289  CD  ARG A  19       1.937 -27.591   8.310  1.00 48.22           C  
ATOM    290  HD2 ARG A  19       0.996 -27.300   7.842  1.00 48.22           H  
ATOM    291  HD3 ARG A  19       1.759 -28.448   8.959  1.00 48.22           H  
ATOM    292  NE  ARG A  19       2.918 -27.943   7.272  1.00 48.22           N  
ATOM    293  HE  ARG A  19       3.723 -27.337   7.208  1.00 48.22           H  
ATOM    294  NH1 ARG A  19       1.921 -29.895   6.603  1.00 48.22           N  
ATOM    295 HH11 ARG A  19       1.974 -30.787   6.132  1.00 48.22           H  
ATOM    296 HH12 ARG A  19       1.220 -29.740   7.314  1.00 48.22           H  
ATOM    297  NH2 ARG A  19       3.871 -29.275   5.698  1.00 48.22           N  
ATOM    298 HH21 ARG A  19       4.683 -28.675   5.721  1.00 48.22           H  
ATOM    299 HH22 ARG A  19       3.916 -30.165   5.222  1.00 48.22           H  
ATOM    300  CZ  ARG A  19       2.896 -29.030   6.527  1.00 48.22           C  
ATOM    301  N   GLN A  20       0.254 -23.175  11.908  1.00 54.18           N  
ATOM    302  H   GLN A  20       1.032 -22.552  11.744  1.00 54.18           H  
ATOM    303  CA  GLN A  20      -1.024 -22.626  12.339  1.00 54.18           C  
ATOM    304  HA  GLN A  20      -1.237 -23.039  13.325  1.00 54.18           H  
ATOM    305  C   GLN A  20      -2.149 -23.056  11.385  1.00 54.18           C  
ATOM    306  CB  GLN A  20      -0.958 -21.103  12.465  1.00 54.18           C  
ATOM    307  HB2 GLN A  20      -0.666 -20.672  11.508  1.00 54.18           H  
ATOM    308  HB3 GLN A  20      -1.953 -20.749  12.733  1.00 54.18           H  
ATOM    309  O   GLN A  20      -1.977 -23.090  10.156  1.00 54.18           O  
ATOM    310  CG  GLN A  20       0.015 -20.634  13.554  1.00 54.18           C  
ATOM    311  HG2 GLN A  20      -0.261 -21.107  14.496  1.00 54.18           H  
ATOM    312  HG3 GLN A  20       1.033 -20.937  13.305  1.00 54.18           H  
ATOM    313  CD  GLN A  20      -0.003 -19.119  13.733  1.00 54.18           C  
ATOM    314  NE2 GLN A  20       0.203 -18.639  14.940  1.00 54.18           N  
ATOM    315 HE21 GLN A  20       0.392 -19.272  15.704  1.00 54.18           H  
ATOM    316 HE22 GLN A  20       0.199 -17.634  15.039  1.00 54.18           H  
ATOM    317  OE1 GLN A  20      -0.206 -18.338  12.811  1.00 54.18           O  
ATOM    318  N   ASN A  21      -3.310 -23.392  11.943  1.00 75.20           N  
ATOM    319  H   ASN A  21      -3.367 -23.321  12.949  1.00 75.20           H  
ATOM    320  CA  ASN A  21      -4.521 -23.642  11.164  1.00 75.20           C  
ATOM    321  HA  ASN A  21      -4.218 -24.080  10.214  1.00 75.20           H  
ATOM    322  C   ASN A  21      -5.248 -22.323  10.824  1.00 75.20           C  
ATOM    323  CB  ASN A  21      -5.387 -24.695  11.879  1.00 75.20           C  
ATOM    324  HB2 ASN A  21      -6.200 -25.014  11.226  1.00 75.20           H  
ATOM    325  HB3 ASN A  21      -4.770 -25.565  12.105  1.00 75.20           H  
ATOM    326  O   ASN A  21      -4.995 -21.276  11.416  1.00 75.20           O  
ATOM    327  CG  ASN A  21      -6.009 -24.180  13.165  1.00 75.20           C  
ATOM    328  ND2 ASN A  21      -5.861 -24.889  14.254  1.00 75.20           N  
ATOM    329 HD21 ASN A  21      -5.124 -25.577  14.301  1.00 75.20           H  
ATOM    330 HD22 ASN A  21      -6.037 -24.413  15.127  1.00 75.20           H  
ATOM    331  OD1 ASN A  21      -6.662 -23.151  13.171  1.00 75.20           O  
ATOM    332  N   ALA A  22      -6.169 -22.362   9.855  1.00 74.78           N  
ATOM    333  H   ALA A  22      -6.378 -23.248   9.417  1.00 74.78           H  
ATOM    334  CA  ALA A  22      -6.879 -21.170   9.375  1.00 74.78           C  
ATOM    335  HA  ALA A  22      -6.168 -20.510   8.877  1.00 74.78           H  
ATOM    336  C   ALA A  22      -7.552 -20.360  10.504  1.00 74.78           C  
ATOM    337  CB  ALA A  22      -7.925 -21.628   8.352  1.00 74.78           C  
ATOM    338  HB1 ALA A  22      -8.661 -22.275   8.828  1.00 74.78           H  
ATOM    339  HB2 ALA A  22      -8.433 -20.755   7.942  1.00 74.78           H  
ATOM    340  HB3 ALA A  22      -7.439 -22.160   7.534  1.00 74.78           H  
ATOM    341  O   ALA A  22      -7.577 -19.131  10.449  1.00 74.78           O  
ATOM    342  N   THR A  23      -8.063 -21.039  11.534  1.00 83.94           N  
ATOM    343  H   THR A  23      -7.942 -22.041  11.573  1.00 83.94           H  
ATOM    344  CA  THR A  23      -8.718 -20.417  12.691  1.00 83.94           C  
ATOM    345  HA  THR A  23      -9.464 -19.706  12.335  1.00 83.94           H  
ATOM    346  C   THR A  23      -7.720 -19.648  13.553  1.00 83.94           C  
ATOM    347  CB  THR A  23      -9.437 -21.476  13.540  1.00 83.94           C  
ATOM    348  HB  THR A  23      -8.708 -22.122  14.030  1.00 83.94           H  
ATOM    349  O   THR A  23      -7.958 -18.483  13.860  1.00 83.94           O  
ATOM    350  CG2 THR A  23     -10.327 -20.855  14.613  1.00 83.94           C  
ATOM    351 HG21 THR A  23      -9.722 -20.282  15.316  1.00 83.94           H  
ATOM    352 HG22 THR A  23     -10.842 -21.639  15.169  1.00 83.94           H  
ATOM    353 HG23 THR A  23     -11.062 -20.193  14.156  1.00 83.94           H  
ATOM    354  OG1 THR A  23     -10.271 -22.270  12.722  1.00 83.94           O  
ATOM    355  HG1 THR A  23     -10.733 -22.869  13.313  1.00 83.94           H  
ATOM    356  N   GLU A  24      -6.576 -20.248  13.884  1.00 85.45           N  
ATOM    357  H   GLU A  24      -6.428 -21.203  13.589  1.00 85.45           H  
ATOM    358  CA  GLU A  24      -5.509 -19.601  14.666  1.00 85.45           C  
ATOM    359  HA  GLU A  24      -5.890 -19.287  15.638  1.00 85.45           H  
ATOM    360  C   GLU A  24      -4.957 -18.364  13.958  1.00 85.45           C  
ATOM    361  CB  GLU A  24      -4.364 -20.597  14.870  1.00 85.45           C  
ATOM    362  HB2 GLU A  24      -4.121 -21.022  13.896  1.00 85.45           H  
ATOM    363  HB3 GLU A  24      -3.484 -20.075  15.246  1.00 85.45           H  
ATOM    364  O   GLU A  24      -4.714 -17.330  14.578  1.00 85.45           O  
ATOM    365  CG  GLU A  24      -4.739 -21.703  15.865  1.00 85.45           C  
ATOM    366  HG2 GLU A  24      -5.771 -22.010  15.693  1.00 85.45           H  
ATOM    367  HG3 GLU A  24      -4.678 -21.299  16.876  1.00 85.45           H  
ATOM    368  CD  GLU A  24      -3.853 -22.946  15.742  1.00 85.45           C  
ATOM    369  OE1 GLU A  24      -4.138 -23.908  16.484  1.00 85.45           O  
ATOM    370  OE2 GLU A  24      -3.029 -23.012  14.800  1.00 85.45           O  
ATOM    371  N   ILE A  25      -4.823 -18.435  12.635  1.00 83.89           N  
ATOM    372  H   ILE A  25      -4.992 -19.327  12.192  1.00 83.89           H  
ATOM    373  CA  ILE A  25      -4.364 -17.303  11.833  1.00 83.89           C  
ATOM    374  HA  ILE A  25      -3.454 -16.901  12.279  1.00 83.89           H  
ATOM    375  C   ILE A  25      -5.394 -16.179  11.839  1.00 83.89           C  
ATOM    376  CB  ILE A  25      -4.035 -17.793  10.419  1.00 83.89           C  
ATOM    377  HB  ILE A  25      -4.858 -18.413  10.065  1.00 83.89           H  
ATOM    378  O   ILE A  25      -5.026 -15.016  12.015  1.00 83.89           O  
ATOM    379  CG1 ILE A  25      -2.745 -18.642  10.520  1.00 83.89           C  
ATOM    380 HG12 ILE A  25      -1.878 -18.004  10.351  1.00 83.89           H  
ATOM    381 HG13 ILE A  25      -2.621 -19.032  11.530  1.00 83.89           H  
ATOM    382  CG2 ILE A  25      -3.870 -16.600   9.456  1.00 83.89           C  
ATOM    383 HG21 ILE A  25      -3.058 -15.957   9.793  1.00 83.89           H  
ATOM    384 HG22 ILE A  25      -3.650 -16.974   8.456  1.00 83.89           H  
ATOM    385 HG23 ILE A  25      -4.792 -16.023   9.378  1.00 83.89           H  
ATOM    386  CD1 ILE A  25      -2.707 -19.847   9.580  1.00 83.89           C  
ATOM    387 HD11 ILE A  25      -3.286 -19.625   8.684  1.00 83.89           H  
ATOM    388 HD12 ILE A  25      -1.675 -20.099   9.332  1.00 83.89           H  
ATOM    389 HD13 ILE A  25      -3.147 -20.720  10.062  1.00 83.89           H  
ATOM    390  N   ARG A  26      -6.682 -16.502  11.673  1.00 90.72           N  
ATOM    391  H   ARG A  26      -6.919 -17.477  11.553  1.00 90.72           H  
ATOM    392  CA  ARG A  26      -7.760 -15.510  11.763  1.00 90.72           C  
ATOM    393  HA  ARG A  26      -7.567 -14.701  11.059  1.00 90.72           H  
ATOM    394  C   ARG A  26      -7.803 -14.855  13.140  1.00 90.72           C  
ATOM    395  CB  ARG A  26      -9.114 -16.151  11.440  1.00 90.72           C  
ATOM    396  HB2 ARG A  26      -9.897 -15.482  11.797  1.00 90.72           H  
ATOM    397  HB3 ARG A  26      -9.210 -17.097  11.973  1.00 90.72           H  
ATOM    398  O   ARG A  26      -7.955 -13.639  13.191  1.00 90.72           O  
ATOM    399  CG  ARG A  26      -9.327 -16.377   9.937  1.00 90.72           C  
ATOM    400  HG2 ARG A  26      -9.286 -15.419   9.418  1.00 90.72           H  
ATOM    401  HG3 ARG A  26      -8.537 -17.012   9.536  1.00 90.72           H  
ATOM    402  CD  ARG A  26     -10.690 -17.044   9.683  1.00 90.72           C  
ATOM    403  HD2 ARG A  26     -10.727 -17.979  10.242  1.00 90.72           H  
ATOM    404  HD3 ARG A  26     -10.775 -17.291   8.625  1.00 90.72           H  
ATOM    405  NE  ARG A  26     -11.819 -16.178  10.100  1.00 90.72           N  
ATOM    406  HE  ARG A  26     -12.204 -16.332  11.021  1.00 90.72           H  
ATOM    407  NH1 ARG A  26     -11.954 -14.836   8.240  1.00 90.72           N  
ATOM    408 HH11 ARG A  26     -11.347 -15.464   7.732  1.00 90.72           H  
ATOM    409 HH12 ARG A  26     -12.273 -13.938   7.906  1.00 90.72           H  
ATOM    410  NH2 ARG A  26     -13.159 -14.320  10.000  1.00 90.72           N  
ATOM    411 HH21 ARG A  26     -13.444 -13.496   9.492  1.00 90.72           H  
ATOM    412 HH22 ARG A  26     -13.430 -14.391  10.971  1.00 90.72           H  
ATOM    413  CZ  ARG A  26     -12.310 -15.134   9.453  1.00 90.72           C  
ATOM    414  N   ALA A  27      -7.632 -15.615  14.221  1.00 93.08           N  
ATOM    415  H   ALA A  27      -7.565 -16.616  14.106  1.00 93.08           H  
ATOM    416  CA  ALA A  27      -7.572 -15.077  15.581  1.00 93.08           C  
ATOM    417  HA  ALA A  27      -8.457 -14.468  15.767  1.00 93.08           H  
ATOM    418  C   ALA A  27      -6.339 -14.177  15.782  1.00 93.08           C  
ATOM    419  CB  ALA A  27      -7.592 -16.247  16.569  1.00 93.08           C  
ATOM    420  HB1 ALA A  27      -8.502 -16.831  16.432  1.00 93.08           H  
ATOM    421  HB2 ALA A  27      -6.724 -16.890  16.421  1.00 93.08           H  
ATOM    422  HB3 ALA A  27      -7.582 -15.859  17.588  1.00 93.08           H  
ATOM    423  O   ALA A  27      -6.460 -13.066  16.289  1.00 93.08           O  
ATOM    424  N   SER A  28      -5.162 -14.590  15.297  1.00 92.53           N  
ATOM    425  H   SER A  28      -5.107 -15.529  14.931  1.00 92.53           H  
ATOM    426  CA  SER A  28      -3.927 -13.796  15.381  1.00 92.53           C  
ATOM    427  HA  SER A  28      -3.748 -13.551  16.428  1.00 92.53           H  
ATOM    428  C   SER A  28      -4.015 -12.477  14.602  1.00 92.53           C  
ATOM    429  CB  SER A  28      -2.754 -14.637  14.869  1.00 92.53           C  
ATOM    430  HB2 SER A  28      -2.693 -15.564  15.439  1.00 92.53           H  
ATOM    431  HB3 SER A  28      -2.911 -14.882  13.819  1.00 92.53           H  
ATOM    432  O   SER A  28      -3.650 -11.415  15.112  1.00 92.53           O  
ATOM    433  OG  SER A  28      -1.544 -13.919  15.007  1.00 92.53           O  
ATOM    434  HG  SER A  28      -1.357 -13.820  15.943  1.00 92.53           H  
ATOM    435  N   VAL A  29      -4.559 -12.514  13.380  1.00 93.58           N  
ATOM    436  H   VAL A  29      -4.829 -13.413  13.007  1.00 93.58           H  
ATOM    437  CA  VAL A  29      -4.856 -11.302  12.602  1.00 93.58           C  
ATOM    438  HA  VAL A  29      -3.955 -10.691  12.543  1.00 93.58           H  
ATOM    439  C   VAL A  29      -5.924 -10.466  13.308  1.00 93.58           C  
ATOM    440  CB  VAL A  29      -5.299 -11.671  11.175  1.00 93.58           C  
ATOM    441  HB  VAL A  29      -6.106 -12.401  11.240  1.00 93.58           H  
ATOM    442  O   VAL A  29      -5.798  -9.246  13.354  1.00 93.58           O  
ATOM    443  CG1 VAL A  29      -5.787 -10.456  10.373  1.00 93.58           C  
ATOM    444 HG11 VAL A  29      -6.115 -10.789   9.388  1.00 93.58           H  
ATOM    445 HG12 VAL A  29      -4.993  -9.715  10.284  1.00 93.58           H  
ATOM    446 HG13 VAL A  29      -6.645 -10.007  10.873  1.00 93.58           H  
ATOM    447  CG2 VAL A  29      -4.145 -12.285  10.370  1.00 93.58           C  
ATOM    448 HG21 VAL A  29      -4.511 -12.617   9.398  1.00 93.58           H  
ATOM    449 HG22 VAL A  29      -3.739 -13.150  10.894  1.00 93.58           H  
ATOM    450 HG23 VAL A  29      -3.346 -11.554  10.242  1.00 93.58           H  
ATOM    451  N   GLY A  30      -6.936 -11.113  13.884  1.00 96.98           N  
ATOM    452  H   GLY A  30      -6.979 -12.118  13.790  1.00 96.98           H  
ATOM    453  CA  GLY A  30      -7.969 -10.497  14.706  1.00 96.98           C  
ATOM    454  HA2 GLY A  30      -8.618  -9.875  14.089  1.00 96.98           H  
ATOM    455  HA3 GLY A  30      -8.552 -11.305  15.149  1.00 96.98           H  
ATOM    456  C   GLY A  30      -7.389  -9.662  15.843  1.00 96.98           C  
ATOM    457  O   GLY A  30      -7.611  -8.457  15.885  1.00 96.98           O  
ATOM    458  N   LYS A  31      -6.539 -10.268  16.675  1.00 96.86           N  
ATOM    459  H   LYS A  31      -6.440 -11.269  16.584  1.00 96.86           H  
ATOM    460  CA  LYS A  31      -5.801  -9.606  17.760  1.00 96.86           C  
ATOM    461  HA  LYS A  31      -6.511  -9.234  18.499  1.00 96.86           H  
ATOM    462  C   LYS A  31      -4.986  -8.404  17.275  1.00 96.86           C  
ATOM    463  CB  LYS A  31      -4.904 -10.661  18.426  1.00 96.86           C  
ATOM    464  HB2 LYS A  31      -5.526 -11.491  18.760  1.00 96.86           H  
ATOM    465  HB3 LYS A  31      -4.187 -11.041  17.699  1.00 96.86           H  
ATOM    466  O   LYS A  31      -5.010  -7.345  17.895  1.00 96.86           O  
ATOM    467  CG  LYS A  31      -4.146 -10.099  19.635  1.00 96.86           C  
ATOM    468  HG2 LYS A  31      -4.864  -9.741  20.374  1.00 96.86           H  
ATOM    469  HG3 LYS A  31      -3.511  -9.270  19.325  1.00 96.86           H  
ATOM    470  CD  LYS A  31      -3.267 -11.183  20.261  1.00 96.86           C  
ATOM    471  HD2 LYS A  31      -3.901 -12.007  20.588  1.00 96.86           H  
ATOM    472  HD3 LYS A  31      -2.553 -11.546  19.521  1.00 96.86           H  
ATOM    473  CE  LYS A  31      -2.526 -10.593  21.462  1.00 96.86           C  
ATOM    474  HE2 LYS A  31      -1.911  -9.759  21.126  1.00 96.86           H  
ATOM    475  HE3 LYS A  31      -3.276 -10.208  22.153  1.00 96.86           H  
ATOM    476  NZ  LYS A  31      -1.695 -11.620  22.133  1.00 96.86           N  
ATOM    477  HZ1 LYS A  31      -2.290 -12.375  22.442  1.00 96.86           H  
ATOM    478  HZ2 LYS A  31      -1.221 -11.226  22.933  1.00 96.86           H  
ATOM    479  HZ3 LYS A  31      -1.002 -11.987  21.497  1.00 96.86           H  
ATOM    480  N   MET A  32      -4.284  -8.540  16.146  1.00 97.28           N  
ATOM    481  H   MET A  32      -4.288  -9.445  15.698  1.00 97.28           H  
ATOM    482  CA  MET A  32      -3.519  -7.436  15.551  1.00 97.28           C  
ATOM    483  HA  MET A  32      -2.808  -7.065  16.290  1.00 97.28           H  
ATOM    484  C   MET A  32      -4.423  -6.257  15.153  1.00 97.28           C  
ATOM    485  CB  MET A  32      -2.743  -7.963  14.334  1.00 97.28           C  
ATOM    486  HB2 MET A  32      -3.454  -8.382  13.622  1.00 97.28           H  
ATOM    487  HB3 MET A  32      -2.076  -8.764  14.652  1.00 97.28           H  
ATOM    488  O   MET A  32      -4.061  -5.101  15.373  1.00 97.28           O  
ATOM    489  CG  MET A  32      -1.915  -6.880  13.629  1.00 97.28           C  
ATOM    490  HG2 MET A  32      -2.522  -5.987  13.475  1.00 97.28           H  
ATOM    491  HG3 MET A  32      -1.087  -6.613  14.286  1.00 97.28           H  
ATOM    492  SD  MET A  32      -1.250  -7.363  12.009  1.00 97.28           S  
ATOM    493  CE  MET A  32      -2.777  -7.395  11.036  1.00 97.28           C  
ATOM    494  HE1 MET A  32      -3.259  -6.419  11.086  1.00 97.28           H  
ATOM    495  HE2 MET A  32      -3.456  -8.155  11.423  1.00 97.28           H  
ATOM    496  HE3 MET A  32      -2.534  -7.620   9.997  1.00 97.28           H  
ATOM    497  N   ILE A  33      -5.579  -6.530  14.540  1.00 97.98           N  
ATOM    498  H   ILE A  33      -5.842  -7.498  14.420  1.00 97.98           H  
ATOM    499  CA  ILE A  33      -6.538  -5.492  14.140  1.00 97.98           C  
ATOM    500  HA  ILE A  33      -5.996  -4.681  13.654  1.00 97.98           H  
ATOM    501  C   ILE A  33      -7.210  -4.855  15.358  1.00 97.98           C  
ATOM    502  CB  ILE A  33      -7.564  -6.072  13.141  1.00 97.98           C  
ATOM    503  HB  ILE A  33      -8.014  -6.966  13.574  1.00 97.98           H  
ATOM    504  O   ILE A  33      -7.354  -3.631  15.396  1.00 97.98           O  
ATOM    505  CG1 ILE A  33      -6.918  -6.468  11.792  1.00 97.98           C  
ATOM    506 HG12 ILE A  33      -7.713  -6.760  11.105  1.00 97.98           H  
ATOM    507 HG13 ILE A  33      -6.283  -7.342  11.934  1.00 97.98           H  
ATOM    508  CG2 ILE A  33      -8.697  -5.071  12.880  1.00 97.98           C  
ATOM    509 HG21 ILE A  33      -9.338  -5.418  12.069  1.00 97.98           H  
ATOM    510 HG22 ILE A  33      -9.320  -4.970  13.769  1.00 97.98           H  
ATOM    511 HG23 ILE A  33      -8.271  -4.096  12.645  1.00 97.98           H  
ATOM    512  CD1 ILE A  33      -6.066  -5.392  11.109  1.00 97.98           C  
ATOM    513 HD11 ILE A  33      -6.609  -4.448  11.059  1.00 97.98           H  
ATOM    514 HD12 ILE A  33      -5.815  -5.714  10.098  1.00 97.98           H  
ATOM    515 HD13 ILE A  33      -5.140  -5.243  11.665  1.00 97.98           H  
ATOM    516  N   ASP A  34      -7.556  -5.660  16.360  1.00 97.90           N  
ATOM    517  H   ASP A  34      -7.443  -6.657  16.248  1.00 97.90           H  
ATOM    518  CA  ASP A  34      -8.127  -5.195  17.620  1.00 97.90           C  
ATOM    519  HA  ASP A  34      -9.068  -4.686  17.409  1.00 97.90           H  
ATOM    520  C   ASP A  34      -7.191  -4.205  18.328  1.00 97.90           C  
ATOM    521  CB  ASP A  34      -8.410  -6.405  18.519  1.00 97.90           C  
ATOM    522  HB2 ASP A  34      -7.485  -6.749  18.982  1.00 97.90           H  
ATOM    523  HB3 ASP A  34      -8.808  -7.238  17.940  1.00 97.90           H  
ATOM    524  O   ASP A  34      -7.601  -3.099  18.683  1.00 97.90           O  
ATOM    525  CG  ASP A  34      -9.424  -6.027  19.584  1.00 97.90           C  
ATOM    526  OD1 ASP A  34     -10.556  -5.659  19.217  1.00 97.90           O  
ATOM    527  OD2 ASP A  34      -9.051  -6.047  20.770  1.00 97.90           O  
ATOM    528  N   GLY A  35      -5.899  -4.540  18.419  1.00 98.20           N  
ATOM    529  H   GLY A  35      -5.635  -5.478  18.152  1.00 98.20           H  
ATOM    530  CA  GLY A  35      -4.870  -3.669  18.990  1.00 98.20           C  
ATOM    531  HA2 GLY A  35      -5.109  -3.466  20.034  1.00 98.20           H  
ATOM    532  HA3 GLY A  35      -3.916  -4.193  18.949  1.00 98.20           H  
ATOM    533  C   GLY A  35      -4.719  -2.333  18.252  1.00 98.20           C  
ATOM    534  O   GLY A  35      -4.589  -1.286  18.891  1.00 98.20           O  
ATOM    535  N   ILE A  36      -4.814  -2.325  16.913  1.00 98.59           N  
ATOM    536  H   ILE A  36      -4.944  -3.212  16.448  1.00 98.59           H  
ATOM    537  CA  ILE A  36      -4.844  -1.078  16.122  1.00 98.59           C  
ATOM    538  HA  ILE A  36      -3.981  -0.473  16.400  1.00 98.59           H  
ATOM    539  C   ILE A  36      -6.094  -0.253  16.460  1.00 98.59           C  
ATOM    540  CB  ILE A  36      -4.769  -1.366  14.601  1.00 98.59           C  
ATOM    541  HB  ILE A  36      -5.546  -2.087  14.346  1.00 98.59           H  
ATOM    542  O   ILE A  36      -5.993   0.963  16.640  1.00 98.59           O  
ATOM    543  CG1 ILE A  36      -3.396  -1.960  14.219  1.00 98.59           C  
ATOM    544 HG12 ILE A  36      -3.115  -2.735  14.932  1.00 98.59           H  
ATOM    545 HG13 ILE A  36      -2.642  -1.175  14.264  1.00 98.59           H  
ATOM    546  CG2 ILE A  36      -5.013  -0.083  13.772  1.00 98.59           C  
ATOM    547 HG21 ILE A  36      -4.297   0.688  14.058  1.00 98.59           H  
ATOM    548 HG22 ILE A  36      -4.920  -0.282  12.705  1.00 98.59           H  
ATOM    549 HG23 ILE A  36      -6.022   0.293  13.940  1.00 98.59           H  
ATOM    550  CD1 ILE A  36      -3.377  -2.584  12.818  1.00 98.59           C  
ATOM    551 HD11 ILE A  36      -3.508  -1.816  12.056  1.00 98.59           H  
ATOM    552 HD12 ILE A  36      -4.169  -3.329  12.734  1.00 98.59           H  
ATOM    553 HD13 ILE A  36      -2.416  -3.072  12.651  1.00 98.59           H  
ATOM    554  N   GLY A  37      -7.263  -0.895  16.548  1.00 98.17           N  
ATOM    555  H   GLY A  37      -7.273  -1.897  16.422  1.00 98.17           H  
ATOM    556  CA  GLY A  37      -8.526  -0.231  16.871  1.00 98.17           C  
ATOM    557  HA2 GLY A  37      -8.718   0.555  16.141  1.00 98.17           H  
ATOM    558  HA3 GLY A  37      -9.333  -0.962  16.823  1.00 98.17           H  
ATOM    559  C   GLY A  37      -8.520   0.395  18.268  1.00 98.17           C  
ATOM    560  O   GLY A  37      -8.822   1.581  18.404  1.00 98.17           O  
ATOM    561  N   ARG A  38      -8.091  -0.356  19.292  1.00 98.49           N  
ATOM    562  H   ARG A  38      -7.868  -1.322  19.099  1.00 98.49           H  
ATOM    563  CA  ARG A  38      -7.944   0.132  20.676  1.00 98.49           C  
ATOM    564  HA  ARG A  38      -8.900   0.517  21.030  1.00 98.49           H  
ATOM    565  C   ARG A  38      -6.951   1.287  20.775  1.00 98.49           C  
ATOM    566  CB  ARG A  38      -7.491  -1.013  21.597  1.00 98.49           C  
ATOM    567  HB2 ARG A  38      -6.605  -1.485  21.172  1.00 98.49           H  
ATOM    568  HB3 ARG A  38      -7.224  -0.594  22.567  1.00 98.49           H  
ATOM    569  O   ARG A  38      -7.253   2.297  21.408  1.00 98.49           O  
ATOM    570  CG  ARG A  38      -8.562  -2.087  21.816  1.00 98.49           C  
ATOM    571  HG2 ARG A  38      -8.814  -2.559  20.866  1.00 98.49           H  
ATOM    572  HG3 ARG A  38      -9.461  -1.636  22.236  1.00 98.49           H  
ATOM    573  CD  ARG A  38      -8.026  -3.147  22.784  1.00 98.49           C  
ATOM    574  HD2 ARG A  38      -7.954  -2.715  23.782  1.00 98.49           H  
ATOM    575  HD3 ARG A  38      -7.034  -3.457  22.457  1.00 98.49           H  
ATOM    576  NE  ARG A  38      -8.896  -4.327  22.799  1.00 98.49           N  
ATOM    577  HE  ARG A  38      -9.311  -4.590  21.916  1.00 98.49           H  
ATOM    578  NH1 ARG A  38      -8.155  -5.351  24.718  1.00 98.49           N  
ATOM    579 HH11 ARG A  38      -7.497  -4.597  24.858  1.00 98.49           H  
ATOM    580 HH12 ARG A  38      -8.153  -6.166  25.313  1.00 98.49           H  
ATOM    581  NH2 ARG A  38      -9.629  -6.373  23.380  1.00 98.49           N  
ATOM    582 HH21 ARG A  38      -9.859  -6.452  22.399  1.00 98.49           H  
ATOM    583 HH22 ARG A  38      -9.582  -7.227  23.918  1.00 98.49           H  
ATOM    584  CZ  ARG A  38      -8.896  -5.335  23.645  1.00 98.49           C  
ATOM    585  N   PHE A  39      -5.798   1.170  20.110  1.00 98.72           N  
ATOM    586  H   PHE A  39      -5.599   0.300  19.636  1.00 98.72           H  
ATOM    587  CA  PHE A  39      -4.803   2.243  20.049  1.00 98.72           C  
ATOM    588  HA  PHE A  39      -4.455   2.475  21.056  1.00 98.72           H  
ATOM    589  C   PHE A  39      -5.411   3.523  19.471  1.00 98.72           C  
ATOM    590  CB  PHE A  39      -3.606   1.795  19.196  1.00 98.72           C  
ATOM    591  HB2 PHE A  39      -3.967   1.326  18.281  1.00 98.72           H  
ATOM    592  HB3 PHE A  39      -3.032   1.047  19.743  1.00 98.72           H  
ATOM    593  O   PHE A  39      -5.236   4.608  20.026  1.00 98.72           O  
ATOM    594  CG  PHE A  39      -2.697   2.947  18.819  1.00 98.72           C  
ATOM    595  CD1 PHE A  39      -2.731   3.495  17.523  1.00 98.72           C  
ATOM    596  HD1 PHE A  39      -3.378   3.064  16.772  1.00 98.72           H  
ATOM    597  CD2 PHE A  39      -1.863   3.514  19.795  1.00 98.72           C  
ATOM    598  HD2 PHE A  39      -1.841   3.082  20.785  1.00 98.72           H  
ATOM    599  CE1 PHE A  39      -1.955   4.627  17.221  1.00 98.72           C  
ATOM    600  HE1 PHE A  39      -1.999   5.064  16.234  1.00 98.72           H  
ATOM    601  CE2 PHE A  39      -1.091   4.648  19.500  1.00 98.72           C  
ATOM    602  HE2 PHE A  39      -0.484   5.101  20.270  1.00 98.72           H  
ATOM    603  CZ  PHE A  39      -1.156   5.216  18.217  1.00 98.72           C  
ATOM    604  HZ  PHE A  39      -0.616   6.128  18.011  1.00 98.72           H  
ATOM    605  N   TYR A  40      -6.146   3.394  18.365  1.00 98.66           N  
ATOM    606  H   TYR A  40      -6.256   2.477  17.957  1.00 98.66           H  
ATOM    607  CA  TYR A  40      -6.752   4.533  17.695  1.00 98.66           C  
ATOM    608  HA  TYR A  40      -5.965   5.250  17.464  1.00 98.66           H  
ATOM    609  C   TYR A  40      -7.780   5.254  18.571  1.00 98.66           C  
ATOM    610  CB  TYR A  40      -7.393   4.066  16.389  1.00 98.66           C  
ATOM    611  HB2 TYR A  40      -8.221   3.388  16.597  1.00 98.66           H  
ATOM    612  HB3 TYR A  40      -6.650   3.520  15.807  1.00 98.66           H  
ATOM    613  O   TYR A  40      -7.754   6.483  18.653  1.00 98.66           O  
ATOM    614  CG  TYR A  40      -7.886   5.239  15.582  1.00 98.66           C  
ATOM    615  CD1 TYR A  40      -9.257   5.555  15.519  1.00 98.66           C  
ATOM    616  HD1 TYR A  40      -9.981   4.928  16.019  1.00 98.66           H  
ATOM    617  CD2 TYR A  40      -6.936   6.099  15.016  1.00 98.66           C  
ATOM    618  HD2 TYR A  40      -5.882   5.886  15.117  1.00 98.66           H  
ATOM    619  CE1 TYR A  40      -9.680   6.717  14.846  1.00 98.66           C  
ATOM    620  HE1 TYR A  40     -10.729   6.973  14.810  1.00 98.66           H  
ATOM    621  CE2 TYR A  40      -7.355   7.272  14.381  1.00 98.66           C  
ATOM    622  HE2 TYR A  40      -6.611   7.979  14.045  1.00 98.66           H  
ATOM    623  OH  TYR A  40      -9.095   8.684  13.572  1.00 98.66           O  
ATOM    624  HH  TYR A  40     -10.049   8.791  13.586  1.00 98.66           H  
ATOM    625  CZ  TYR A  40      -8.724   7.571  14.255  1.00 98.66           C  
ATOM    626  N   ILE A  41      -8.650   4.499  19.252  1.00 98.29           N  
ATOM    627  H   ILE A  41      -8.607   3.496  19.137  1.00 98.29           H  
ATOM    628  CA  ILE A  41      -9.646   5.051  20.180  1.00 98.29           C  
ATOM    629  HA  ILE A  41     -10.269   5.771  19.648  1.00 98.29           H  
ATOM    630  C   ILE A  41      -8.947   5.809  21.310  1.00 98.29           C  
ATOM    631  CB  ILE A  41     -10.558   3.935  20.736  1.00 98.29           C  
ATOM    632  HB  ILE A  41      -9.923   3.156  21.157  1.00 98.29           H  
ATOM    633  O   ILE A  41      -9.286   6.964  21.560  1.00 98.29           O  
ATOM    634  CG1 ILE A  41     -11.427   3.318  19.617  1.00 98.29           C  
ATOM    635 HG12 ILE A  41     -12.223   4.008  19.337  1.00 98.29           H  
ATOM    636 HG13 ILE A  41     -10.822   3.134  18.728  1.00 98.29           H  
ATOM    637  CG2 ILE A  41     -11.470   4.472  21.858  1.00 98.29           C  
ATOM    638 HG21 ILE A  41     -12.134   3.691  22.228  1.00 98.29           H  
ATOM    639 HG22 ILE A  41     -12.072   5.304  21.491  1.00 98.29           H  
ATOM    640 HG23 ILE A  41     -10.880   4.811  22.709  1.00 98.29           H  
ATOM    641  CD1 ILE A  41     -12.039   1.981  20.049  1.00 98.29           C  
ATOM    642 HD11 ILE A  41     -11.258   1.316  20.418  1.00 98.29           H  
ATOM    643 HD12 ILE A  41     -12.793   2.126  20.822  1.00 98.29           H  
ATOM    644 HD13 ILE A  41     -12.518   1.505  19.193  1.00 98.29           H  
ATOM    645  N   GLN A  42      -7.931   5.208  21.943  1.00 98.42           N  
ATOM    646  H   GLN A  42      -7.693   4.255  21.709  1.00 98.42           H  
ATOM    647  CA  GLN A  42      -7.207   5.872  23.028  1.00 98.42           C  
ATOM    648  HA  GLN A  42      -7.938   6.157  23.784  1.00 98.42           H  
ATOM    649  C   GLN A  42      -6.533   7.162  22.544  1.00 98.42           C  
ATOM    650  CB  GLN A  42      -6.193   4.910  23.668  1.00 98.42           C  
ATOM    651  HB2 GLN A  42      -6.696   3.979  23.930  1.00 98.42           H  
ATOM    652  HB3 GLN A  42      -5.412   4.677  22.944  1.00 98.42           H  
ATOM    653  O   GLN A  42      -6.649   8.191  23.201  1.00 98.42           O  
ATOM    654  CG  GLN A  42      -5.547   5.505  24.939  1.00 98.42           C  
ATOM    655  HG2 GLN A  42      -5.009   6.421  24.692  1.00 98.42           H  
ATOM    656  HG3 GLN A  42      -4.826   4.791  25.338  1.00 98.42           H  
ATOM    657  CD  GLN A  42      -6.543   5.791  26.060  1.00 98.42           C  
ATOM    658  NE2 GLN A  42      -6.282   6.730  26.944  1.00 98.42           N  
ATOM    659 HE21 GLN A  42      -6.986   6.896  27.649  1.00 98.42           H  
ATOM    660 HE22 GLN A  42      -5.528   7.397  26.862  1.00 98.42           H  
ATOM    661  OE1 GLN A  42      -7.580   5.157  26.170  1.00 98.42           O  
ATOM    662  N   MET A  43      -5.904   7.156  21.365  1.00 98.64           N  
ATOM    663  H   MET A  43      -5.830   6.285  20.859  1.00 98.64           H  
ATOM    664  CA  MET A  43      -5.320   8.373  20.790  1.00 98.64           C  
ATOM    665  HA  MET A  43      -4.627   8.801  21.515  1.00 98.64           H  
ATOM    666  C   MET A  43      -6.364   9.455  20.497  1.00 98.64           C  
ATOM    667  CB  MET A  43      -4.559   8.037  19.505  1.00 98.64           C  
ATOM    668  HB2 MET A  43      -5.162   7.372  18.887  1.00 98.64           H  
ATOM    669  HB3 MET A  43      -4.389   8.951  18.935  1.00 98.64           H  
ATOM    670  O   MET A  43      -6.074  10.635  20.681  1.00 98.64           O  
ATOM    671  CG  MET A  43      -3.205   7.377  19.778  1.00 98.64           C  
ATOM    672  HG2 MET A  43      -3.376   6.431  20.292  1.00 98.64           H  
ATOM    673  HG3 MET A  43      -2.758   7.147  18.811  1.00 98.64           H  
ATOM    674  SD  MET A  43      -1.988   8.329  20.740  1.00 98.64           S  
ATOM    675  CE  MET A  43      -1.932   9.904  19.845  1.00 98.64           C  
ATOM    676  HE1 MET A  43      -1.708   9.726  18.793  1.00 98.64           H  
ATOM    677  HE2 MET A  43      -1.159  10.534  20.286  1.00 98.64           H  
ATOM    678  HE3 MET A  43      -2.891  10.413  19.938  1.00 98.64           H  
ATOM    679  N   CYS A  44      -7.574   9.090  20.063  1.00 98.34           N  
ATOM    680  H   CYS A  44      -7.771   8.109  19.925  1.00 98.34           H  
ATOM    681  CA  CYS A  44      -8.662  10.056  19.895  1.00 98.34           C  
ATOM    682  HA  CYS A  44      -8.315  10.869  19.258  1.00 98.34           H  
ATOM    683  C   CYS A  44      -9.059  10.691  21.234  1.00 98.34           C  
ATOM    684  CB  CYS A  44      -9.869   9.395  19.219  1.00 98.34           C  
ATOM    685  HB2 CYS A  44     -10.171   8.505  19.771  1.00 98.34           H  
ATOM    686  HB3 CYS A  44     -10.705  10.094  19.222  1.00 98.34           H  
ATOM    687  O   CYS A  44      -9.239  11.908  21.285  1.00 98.34           O  
ATOM    688  SG  CYS A  44      -9.465   8.962  17.503  1.00 98.34           S  
ATOM    689  HG  CYS A  44      -8.656   7.942  17.805  1.00 98.34           H  
ATOM    690  N   THR A  45      -9.123   9.902  22.312  1.00 98.10           N  
ATOM    691  H   THR A  45      -9.035   8.904  22.186  1.00 98.10           H  
ATOM    692  CA  THR A  45      -9.390  10.387  23.675  1.00 98.10           C  
ATOM    693  HA  THR A  45     -10.333  10.935  23.670  1.00 98.10           H  
ATOM    694  C   THR A  45      -8.301  11.343  24.161  1.00 98.10           C  
ATOM    695  CB  THR A  45      -9.535   9.211  24.653  1.00 98.10           C  
ATOM    696  HB  THR A  45      -8.607   8.641  24.691  1.00 98.10           H  
ATOM    697  O   THR A  45      -8.614  12.456  24.584  1.00 98.10           O  
ATOM    698  CG2 THR A  45      -9.902   9.652  26.069  1.00 98.10           C  
ATOM    699 HG21 THR A  45     -10.797  10.273  26.044  1.00 98.10           H  
ATOM    700 HG22 THR A  45     -10.089   8.775  26.689  1.00 98.10           H  
ATOM    701 HG23 THR A  45      -9.080  10.215  26.510  1.00 98.10           H  
ATOM    702  OG1 THR A  45     -10.570   8.367  24.209  1.00 98.10           O  
ATOM    703  HG1 THR A  45     -10.492   7.534  24.681  1.00 98.10           H  
ATOM    704  N   GLU A  46      -7.023  10.969  24.032  1.00 97.90           N  
ATOM    705  H   GLU A  46      -6.828  10.033  23.707  1.00 97.90           H  
ATOM    706  CA  GLU A  46      -5.887  11.817  24.434  1.00 97.90           C  
ATOM    707  HA  GLU A  46      -5.967  12.063  25.493  1.00 97.90           H  
ATOM    708  C   GLU A  46      -5.848  13.141  23.662  1.00 97.90           C  
ATOM    709  CB  GLU A  46      -4.564  11.078  24.180  1.00 97.90           C  
ATOM    710  HB2 GLU A  46      -3.743  11.776  24.342  1.00 97.90           H  
ATOM    711  HB3 GLU A  46      -4.522  10.769  23.135  1.00 97.90           H  
ATOM    712  O   GLU A  46      -5.533  14.202  24.205  1.00 97.90           O  
ATOM    713  CG  GLU A  46      -4.333   9.845  25.062  1.00 97.90           C  
ATOM    714  HG2 GLU A  46      -5.060   9.073  24.809  1.00 97.90           H  
ATOM    715  HG3 GLU A  46      -3.344   9.452  24.826  1.00 97.90           H  
ATOM    716  CD  GLU A  46      -4.404  10.124  26.564  1.00 97.90           C  
ATOM    717  OE1 GLU A  46      -4.803   9.178  27.287  1.00 97.90           O  
ATOM    718  OE2 GLU A  46      -4.086  11.270  26.959  1.00 97.90           O  
ATOM    719  N   LEU A  47      -6.213  13.098  22.379  1.00 97.74           N  
ATOM    720  H   LEU A  47      -6.433  12.195  21.984  1.00 97.74           H  
ATOM    721  CA  LEU A  47      -6.301  14.275  21.521  1.00 97.74           C  
ATOM    722  HA  LEU A  47      -5.562  15.002  21.860  1.00 97.74           H  
ATOM    723  C   LEU A  47      -7.648  15.000  21.631  1.00 97.74           C  
ATOM    724  CB  LEU A  47      -5.959  13.873  20.077  1.00 97.74           C  
ATOM    725  HB2 LEU A  47      -6.652  13.093  19.763  1.00 97.74           H  
ATOM    726  HB3 LEU A  47      -6.106  14.734  19.424  1.00 97.74           H  
ATOM    727  O   LEU A  47      -7.841  16.007  20.945  1.00 97.74           O  
ATOM    728  CG  LEU A  47      -4.517  13.362  19.894  1.00 97.74           C  
ATOM    729  HG  LEU A  47      -4.338  12.485  20.516  1.00 97.74           H  
ATOM    730  CD1 LEU A  47      -4.317  12.956  18.433  1.00 97.74           C  
ATOM    731 HD11 LEU A  47      -4.488  13.811  17.779  1.00 97.74           H  
ATOM    732 HD12 LEU A  47      -3.305  12.577  18.290  1.00 97.74           H  
ATOM    733 HD13 LEU A  47      -5.025  12.163  18.193  1.00 97.74           H  
ATOM    734  CD2 LEU A  47      -3.475  14.419  20.264  1.00 97.74           C  
ATOM    735 HD21 LEU A  47      -3.711  15.367  19.782  1.00 97.74           H  
ATOM    736 HD22 LEU A  47      -3.471  14.557  21.346  1.00 97.74           H  
ATOM    737 HD23 LEU A  47      -2.482  14.075  19.974  1.00 97.74           H  
ATOM    738  N   LYS A  48      -8.567  14.541  22.490  1.00 97.14           N  
ATOM    739  H   LYS A  48      -8.334  13.715  23.023  1.00 97.14           H  
ATOM    740  CA  LYS A  48      -9.901  15.125  22.701  1.00 97.14           C  
ATOM    741  HA  LYS A  48     -10.485  14.404  23.273  1.00 97.14           H  
ATOM    742  C   LYS A  48     -10.658  15.328  21.384  1.00 97.14           C  
ATOM    743  CB  LYS A  48      -9.794  16.420  23.525  1.00 97.14           C  
ATOM    744  HB2 LYS A  48      -9.281  17.177  22.931  1.00 97.14           H  
ATOM    745  HB3 LYS A  48     -10.801  16.781  23.738  1.00 97.14           H  
ATOM    746  O   LYS A  48     -11.167  16.417  21.121  1.00 97.14           O  
ATOM    747  CG  LYS A  48      -9.048  16.241  24.852  1.00 97.14           C  
ATOM    748  HG2 LYS A  48      -8.041  15.864  24.669  1.00 97.14           H  
ATOM    749  HG3 LYS A  48      -9.585  15.529  25.478  1.00 97.14           H  
ATOM    750  CD  LYS A  48      -8.939  17.588  25.573  1.00 97.14           C  
ATOM    751  HD2 LYS A  48      -8.428  18.300  24.925  1.00 97.14           H  
ATOM    752  HD3 LYS A  48      -9.939  17.957  25.802  1.00 97.14           H  
ATOM    753  CE  LYS A  48      -8.141  17.395  26.863  1.00 97.14           C  
ATOM    754  HE2 LYS A  48      -7.173  16.964  26.609  1.00 97.14           H  
ATOM    755  HE3 LYS A  48      -8.665  16.671  27.488  1.00 97.14           H  
ATOM    756  NZ  LYS A  48      -7.963  18.674  27.591  1.00 97.14           N  
ATOM    757  HZ1 LYS A  48      -7.460  19.336  27.017  1.00 97.14           H  
ATOM    758  HZ2 LYS A  48      -7.436  18.515  28.437  1.00 97.14           H  
ATOM    759  HZ3 LYS A  48      -8.861  19.064  27.840  1.00 97.14           H  
ATOM    760  N   LEU A  49     -10.627  14.332  20.504  1.00 97.62           N  
ATOM    761  H   LEU A  49     -10.204  13.463  20.797  1.00 97.62           H  
ATOM    762  CA  LEU A  49     -11.382  14.348  19.254  1.00 97.62           C  
ATOM    763  HA  LEU A  49     -11.433  15.365  18.866  1.00 97.62           H  
ATOM    764  C   LEU A  49     -12.818  13.902  19.530  1.00 97.62           C  
ATOM    765  CB  LEU A  49     -10.709  13.448  18.200  1.00 97.62           C  
ATOM    766  HB2 LEU A  49     -11.317  13.463  17.295  1.00 97.62           H  
ATOM    767  HB3 LEU A  49     -10.704  12.424  18.575  1.00 97.62           H  
ATOM    768  O   LEU A  49     -13.035  12.893  20.195  1.00 97.62           O  
ATOM    769  CG  LEU A  49      -9.268  13.841  17.837  1.00 97.62           C  
ATOM    770  HG  LEU A  49      -8.640  13.766  18.725  1.00 97.62           H  
ATOM    771  CD1 LEU A  49      -8.709  12.899  16.769  1.00 97.62           C  
ATOM    772 HD11 LEU A  49      -9.307  12.965  15.860  1.00 97.62           H  
ATOM    773 HD12 LEU A  49      -8.741  11.873  17.137  1.00 97.62           H  
ATOM    774 HD13 LEU A  49      -7.673  13.159  16.550  1.00 97.62           H  
ATOM    775  CD2 LEU A  49      -9.162  15.259  17.282  1.00 97.62           C  
ATOM    776 HD21 LEU A  49      -8.113  15.476  17.081  1.00 97.62           H  
ATOM    777 HD22 LEU A  49      -9.528  15.975  18.018  1.00 97.62           H  
ATOM    778 HD23 LEU A  49      -9.747  15.354  16.367  1.00 97.62           H  
ATOM    779  N   SER A  50     -13.791  14.632  18.994  1.00 96.32           N  
ATOM    780  H   SER A  50     -13.535  15.461  18.476  1.00 96.32           H  
ATOM    781  CA  SER A  50     -15.178  14.158  18.934  1.00 96.32           C  
ATOM    782  HA  SER A  50     -15.499  13.877  19.938  1.00 96.32           H  
ATOM    783  C   SER A  50     -15.302  12.926  18.032  1.00 96.32           C  
ATOM    784  CB  SER A  50     -16.097  15.271  18.420  1.00 96.32           C  
ATOM    785  HB2 SER A  50     -16.035  16.130  19.087  1.00 96.32           H  
ATOM    786  HB3 SER A  50     -17.126  14.913  18.407  1.00 96.32           H  
ATOM    787  O   SER A  50     -14.464  12.707  17.156  1.00 96.32           O  
ATOM    788  OG  SER A  50     -15.717  15.663  17.113  1.00 96.32           O  
ATOM    789  HG  SER A  50     -14.887  16.133  17.215  1.00 96.32           H  
ATOM    790  N   ASP A  51     -16.393  12.165  18.157  1.00 94.46           N  
ATOM    791  H   ASP A  51     -16.945  12.244  18.999  1.00 94.46           H  
ATOM    792  CA  ASP A  51     -16.670  11.004  17.296  1.00 94.46           C  
ATOM    793  HA  ASP A  51     -15.947  10.217  17.509  1.00 94.46           H  
ATOM    794  C   ASP A  51     -16.590  11.337  15.798  1.00 94.46           C  
ATOM    795  CB  ASP A  51     -18.085  10.475  17.586  1.00 94.46           C  
ATOM    796  HB2 ASP A  51     -18.350   9.760  16.808  1.00 94.46           H  
ATOM    797  HB3 ASP A  51     -18.795  11.301  17.534  1.00 94.46           H  
ATOM    798  O   ASP A  51     -16.082  10.552  14.995  1.00 94.46           O  
ATOM    799  CG  ASP A  51     -18.232   9.767  18.932  1.00 94.46           C  
ATOM    800  OD1 ASP A  51     -17.233   9.701  19.676  1.00 94.46           O  
ATOM    801  OD2 ASP A  51     -19.358   9.283  19.167  1.00 94.46           O  
ATOM    802  N   TYR A  52     -17.061  12.527  15.411  1.00 94.76           N  
ATOM    803  H   TYR A  52     -17.420  13.142  16.127  1.00 94.76           H  
ATOM    804  CA  TYR A  52     -17.020  12.989  14.026  1.00 94.76           C  
ATOM    805  HA  TYR A  52     -17.419  12.199  13.389  1.00 94.76           H  
ATOM    806  C   TYR A  52     -15.584  13.272  13.552  1.00 94.76           C  
ATOM    807  CB  TYR A  52     -17.920  14.223  13.889  1.00 94.76           C  
ATOM    808  HB2 TYR A  52     -18.902  13.991  14.300  1.00 94.76           H  
ATOM    809  HB3 TYR A  52     -17.502  15.040  14.477  1.00 94.76           H  
ATOM    810  O   TYR A  52     -15.188  12.847  12.467  1.00 94.76           O  
ATOM    811  CG  TYR A  52     -18.109  14.670  12.454  1.00 94.76           C  
ATOM    812  CD1 TYR A  52     -17.548  15.880  11.999  1.00 94.76           C  
ATOM    813  HD1 TYR A  52     -16.981  16.495  12.682  1.00 94.76           H  
ATOM    814  CD2 TYR A  52     -18.854  13.866  11.573  1.00 94.76           C  
ATOM    815  HD2 TYR A  52     -19.306  12.950  11.924  1.00 94.76           H  
ATOM    816  CE1 TYR A  52     -17.718  16.276  10.657  1.00 94.76           C  
ATOM    817  HE1 TYR A  52     -17.300  17.210  10.311  1.00 94.76           H  
ATOM    818  CE2 TYR A  52     -19.024  14.261  10.235  1.00 94.76           C  
ATOM    819  HE2 TYR A  52     -19.617  13.668   9.556  1.00 94.76           H  
ATOM    820  OH  TYR A  52     -18.581  15.792   8.460  1.00 94.76           O  
ATOM    821  HH  TYR A  52     -18.114  16.599   8.232  1.00 94.76           H  
ATOM    822  CZ  TYR A  52     -18.440  15.451   9.767  1.00 94.76           C  
ATOM    823  N   GLU A  53     -14.771  13.933  14.380  1.00 97.34           N  
ATOM    824  H   GLU A  53     -15.119  14.185  15.294  1.00 97.34           H  
ATOM    825  CA  GLU A  53     -13.357  14.211  14.086  1.00 97.34           C  
ATOM    826  HA  GLU A  53     -13.268  14.639  13.087  1.00 97.34           H  
ATOM    827  C   GLU A  53     -12.496  12.942  14.124  1.00 97.34           C  
ATOM    828  CB  GLU A  53     -12.808  15.211  15.107  1.00 97.34           C  
ATOM    829  HB2 GLU A  53     -12.990  14.793  16.097  1.00 97.34           H  
ATOM    830  HB3 GLU A  53     -11.731  15.309  14.973  1.00 97.34           H  
ATOM    831  O   GLU A  53     -11.552  12.818  13.341  1.00 97.34           O  
ATOM    832  CG  GLU A  53     -13.439  16.607  14.976  1.00 97.34           C  
ATOM    833  HG2 GLU A  53     -12.989  17.112  14.122  1.00 97.34           H  
ATOM    834  HG3 GLU A  53     -14.507  16.519  14.775  1.00 97.34           H  
ATOM    835  CD  GLU A  53     -13.261  17.450  16.244  1.00 97.34           C  
ATOM    836  OE1 GLU A  53     -13.265  18.691  16.112  1.00 97.34           O  
ATOM    837  OE2 GLU A  53     -13.193  16.863  17.346  1.00 97.34           O  
ATOM    838  N   GLY A  54     -12.833  11.983  14.990  1.00 97.55           N  
ATOM    839  H   GLY A  54     -13.569  12.184  15.652  1.00 97.55           H  
ATOM    840  CA  GLY A  54     -12.201  10.666  15.065  1.00 97.55           C  
ATOM    841  HA2 GLY A  54     -12.580  10.150  15.947  1.00 97.55           H  
ATOM    842  HA3 GLY A  54     -11.122  10.783  15.169  1.00 97.55           H  
ATOM    843  C   GLY A  54     -12.491   9.795  13.840  1.00 97.55           C  
ATOM    844  O   GLY A  54     -11.680   8.944  13.478  1.00 97.55           O  
ATOM    845  N   ARG A  55     -13.596  10.036  13.126  1.00 97.38           N  
ATOM    846  H   ARG A  55     -14.259  10.694  13.508  1.00 97.38           H  
ATOM    847  CA  ARG A  55     -13.920   9.367  11.851  1.00 97.38           C  
ATOM    848  HA  ARG A  55     -13.485   8.368  11.855  1.00 97.38           H  
ATOM    849  C   ARG A  55     -13.325  10.062  10.620  1.00 97.38           C  
ATOM    850  CB  ARG A  55     -15.441   9.211  11.748  1.00 97.38           C  
ATOM    851  HB2 ARG A  55     -15.704   8.912  10.734  1.00 97.38           H  
ATOM    852  HB3 ARG A  55     -15.911  10.172  11.959  1.00 97.38           H  
ATOM    853  O   ARG A  55     -13.470   9.561   9.502  1.00 97.38           O  
ATOM    854  CG  ARG A  55     -15.980   8.152  12.722  1.00 97.38           C  
ATOM    855  HG2 ARG A  55     -15.640   8.375  13.733  1.00 97.38           H  
ATOM    856  HG3 ARG A  55     -15.608   7.167  12.440  1.00 97.38           H  
ATOM    857  CD  ARG A  55     -17.511   8.146  12.694  1.00 97.38           C  
ATOM    858  HD2 ARG A  55     -17.852   7.697  11.761  1.00 97.38           H  
ATOM    859  HD3 ARG A  55     -17.863   9.177  12.745  1.00 97.38           H  
ATOM    860  NE  ARG A  55     -18.069   7.417  13.843  1.00 97.38           N  
ATOM    861  HE  ARG A  55     -17.415   7.130  14.557  1.00 97.38           H  
ATOM    862  NH1 ARG A  55     -20.290   7.546  13.257  1.00 97.38           N  
ATOM    863 HH11 ARG A  55     -20.057   7.785  12.304  1.00 97.38           H  
ATOM    864 HH12 ARG A  55     -21.260   7.370  13.473  1.00 97.38           H  
ATOM    865  NH2 ARG A  55     -19.722   6.774  15.266  1.00 97.38           N  
ATOM    866 HH21 ARG A  55     -20.701   6.700  15.505  1.00 97.38           H  
ATOM    867 HH22 ARG A  55     -19.043   6.622  15.999  1.00 97.38           H  
ATOM    868  CZ  ARG A  55     -19.351   7.249  14.112  1.00 97.38           C  
ATOM    869  N   LEU A  56     -12.639  11.193  10.794  1.00 98.02           N  
ATOM    870  H   LEU A  56     -12.547  11.555  11.732  1.00 98.02           H  
ATOM    871  CA  LEU A  56     -11.973  11.903   9.706  1.00 98.02           C  
ATOM    872  HA  LEU A  56     -12.648  11.903   8.850  1.00 98.02           H  
ATOM    873  C   LEU A  56     -10.672  11.190   9.305  1.00 98.02           C  
ATOM    874  CB  LEU A  56     -11.723  13.357  10.136  1.00 98.02           C  
ATOM    875  HB2 LEU A  56     -12.634  13.774  10.565  1.00 98.02           H  
ATOM    876  HB3 LEU A  56     -10.958  13.357  10.912  1.00 98.02           H  
ATOM    877  O   LEU A  56      -9.724  11.098  10.088  1.00 98.02           O  
ATOM    878  CG  LEU A  56     -11.255  14.253   8.981  1.00 98.02           C  
ATOM    879  HG  LEU A  56     -10.464  13.747   8.426  1.00 98.02           H  
ATOM    880  CD1 LEU A  56     -12.403  14.590   8.029  1.00 98.02           C  
ATOM    881 HD11 LEU A  56     -12.792  13.681   7.572  1.00 98.02           H  
ATOM    882 HD12 LEU A  56     -12.044  15.253   7.241  1.00 98.02           H  
ATOM    883 HD13 LEU A  56     -13.203  15.089   8.575  1.00 98.02           H  
ATOM    884  CD2 LEU A  56     -10.679  15.547   9.537  1.00 98.02           C  
ATOM    885 HD21 LEU A  56      -9.827  15.313  10.176  1.00 98.02           H  
ATOM    886 HD22 LEU A  56     -10.346  16.194   8.725  1.00 98.02           H  
ATOM    887 HD23 LEU A  56     -11.433  16.065  10.130  1.00 98.02           H  
ATOM    888  N   ILE A  57     -10.576  10.743   8.051  1.00 98.32           N  
ATOM    889  H   ILE A  57     -11.383  10.839   7.452  1.00 98.32           H  
ATOM    890  CA  ILE A  57      -9.417   9.984   7.558  1.00 98.32           C  
ATOM    891  HA  ILE A  57      -9.312   9.110   8.201  1.00 98.32           H  
ATOM    892  C   ILE A  57      -8.100  10.770   7.663  1.00 98.32           C  
ATOM    893  CB  ILE A  57      -9.680   9.480   6.123  1.00 98.32           C  
ATOM    894  HB  ILE A  57     -10.661   9.005   6.119  1.00 98.32           H  
ATOM    895  O   ILE A  57      -7.048  10.177   7.886  1.00 98.32           O  
ATOM    896  CG1 ILE A  57      -8.644   8.404   5.731  1.00 98.32           C  
ATOM    897 HG12 ILE A  57      -8.600   7.656   6.523  1.00 98.32           H  
ATOM    898 HG13 ILE A  57      -7.656   8.854   5.631  1.00 98.32           H  
ATOM    899  CG2 ILE A  57      -9.720  10.641   5.114  1.00 98.32           C  
ATOM    900 HG21 ILE A  57      -8.755  11.148   5.087  1.00 98.32           H  
ATOM    901 HG22 ILE A  57     -10.477  11.367   5.410  1.00 98.32           H  
ATOM    902 HG23 ILE A  57      -9.977  10.278   4.119  1.00 98.32           H  
ATOM    903  CD1 ILE A  57      -8.986   7.680   4.424  1.00 98.32           C  
ATOM    904 HD11 ILE A  57     -10.004   7.294   4.473  1.00 98.32           H  
ATOM    905 HD12 ILE A  57      -8.889   8.358   3.577  1.00 98.32           H  
ATOM    906 HD13 ILE A  57      -8.300   6.845   4.281  1.00 98.32           H  
ATOM    907  N   GLN A  58      -8.130  12.102   7.549  1.00 98.00           N  
ATOM    908  H   GLN A  58      -9.010  12.549   7.334  1.00 98.00           H  
ATOM    909  CA  GLN A  58      -6.940  12.937   7.734  1.00 98.00           C  
ATOM    910  HA  GLN A  58      -6.158  12.590   7.059  1.00 98.00           H  
ATOM    911  C   GLN A  58      -6.376  12.824   9.157  1.00 98.00           C  
ATOM    912  CB  GLN A  58      -7.245  14.409   7.418  1.00 98.00           C  
ATOM    913  HB2 GLN A  58      -6.398  14.993   7.780  1.00 98.00           H  
ATOM    914  HB3 GLN A  58      -8.130  14.742   7.960  1.00 98.00           H  
ATOM    915  O   GLN A  58      -5.163  12.684   9.308  1.00 98.00           O  
ATOM    916  CG  GLN A  58      -7.383  14.721   5.923  1.00 98.00           C  
ATOM    917  HG2 GLN A  58      -6.555  14.255   5.388  1.00 98.00           H  
ATOM    918  HG3 GLN A  58      -7.295  15.799   5.791  1.00 98.00           H  
ATOM    919  CD  GLN A  58      -8.699  14.292   5.286  1.00 98.00           C  
ATOM    920  NE2 GLN A  58      -8.769  14.329   3.979  1.00 98.00           N  
ATOM    921 HE21 GLN A  58      -9.604  13.950   3.556  1.00 98.00           H  
ATOM    922 HE22 GLN A  58      -7.945  14.580   3.453  1.00 98.00           H  
ATOM    923  OE1 GLN A  58      -9.675  13.933   5.921  1.00 98.00           O  
ATOM    924  N   ASN A  59      -7.241  12.825  10.177  1.00 98.39           N  
ATOM    925  H   ASN A  59      -8.232  12.840   9.982  1.00 98.39           H  
ATOM    926  CA  ASN A  59      -6.826  12.634  11.568  1.00 98.39           C  
ATOM    927  HA  ASN A  59      -6.000  13.310  11.789  1.00 98.39           H  
ATOM    928  C   ASN A  59      -6.292  11.210  11.781  1.00 98.39           C  
ATOM    929  CB  ASN A  59      -7.997  12.973  12.512  1.00 98.39           C  
ATOM    930  HB2 ASN A  59      -7.742  12.651  13.522  1.00 98.39           H  
ATOM    931  HB3 ASN A  59      -8.893  12.429  12.214  1.00 98.39           H  
ATOM    932  O   ASN A  59      -5.233  11.052  12.390  1.00 98.39           O  
ATOM    933  CG  ASN A  59      -8.307  14.459  12.583  1.00 98.39           C  
ATOM    934  ND2 ASN A  59      -9.466  14.822  13.075  1.00 98.39           N  
ATOM    935 HD21 ASN A  59     -10.137  14.117  13.343  1.00 98.39           H  
ATOM    936 HD22 ASN A  59      -9.675  15.805  13.172  1.00 98.39           H  
ATOM    937  OD1 ASN A  59      -7.516  15.304  12.192  1.00 98.39           O  
ATOM    938  N   SER A  60      -6.939  10.201  11.176  1.00 98.45           N  
ATOM    939  H   SER A  60      -7.840  10.398  10.764  1.00 98.45           H  
ATOM    940  CA  SER A  60      -6.451   8.810  11.171  1.00 98.45           C  
ATOM    941  HA  SER A  60      -6.445   8.449  12.199  1.00 98.45           H  
ATOM    942  C   SER A  60      -5.023   8.705  10.655  1.00 98.45           C  
ATOM    943  CB  SER A  60      -7.372   7.888  10.366  1.00 98.45           C  
ATOM    944  HB2 SER A  60      -7.232   8.051   9.297  1.00 98.45           H  
ATOM    945  HB3 SER A  60      -8.404   8.133  10.616  1.00 98.45           H  
ATOM    946  O   SER A  60      -4.140   8.193  11.340  1.00 98.45           O  
ATOM    947  OG  SER A  60      -7.148   6.519  10.666  1.00 98.45           O  
ATOM    948  HG  SER A  60      -6.309   6.200  10.327  1.00 98.45           H  
ATOM    949  N   LEU A  61      -4.759   9.280   9.480  1.00 98.42           N  
ATOM    950  H   LEU A  61      -5.527   9.706   8.981  1.00 98.42           H  
ATOM    951  CA  LEU A  61      -3.433   9.256   8.868  1.00 98.42           C  
ATOM    952  HA  LEU A  61      -3.114   8.216   8.793  1.00 98.42           H  
ATOM    953  C   LEU A  61      -2.378   9.985   9.709  1.00 98.42           C  
ATOM    954  CB  LEU A  61      -3.510   9.890   7.470  1.00 98.42           C  
ATOM    955  HB2 LEU A  61      -3.966  10.875   7.572  1.00 98.42           H  
ATOM    956  HB3 LEU A  61      -2.496  10.032   7.096  1.00 98.42           H  
ATOM    957  O   LEU A  61      -1.213   9.581   9.685  1.00 98.42           O  
ATOM    958  CG  LEU A  61      -4.303   9.078   6.432  1.00 98.42           C  
ATOM    959  HG  LEU A  61      -5.295   8.830   6.810  1.00 98.42           H  
ATOM    960  CD1 LEU A  61      -4.449   9.918   5.162  1.00 98.42           C  
ATOM    961 HD11 LEU A  61      -5.037   9.359   4.434  1.00 98.42           H  
ATOM    962 HD12 LEU A  61      -3.472  10.161   4.745  1.00 98.42           H  
ATOM    963 HD13 LEU A  61      -4.986  10.834   5.408  1.00 98.42           H  
ATOM    964  CD2 LEU A  61      -3.605   7.777   6.045  1.00 98.42           C  
ATOM    965 HD21 LEU A  61      -2.624   7.986   5.618  1.00 98.42           H  
ATOM    966 HD22 LEU A  61      -3.509   7.139   6.923  1.00 98.42           H  
ATOM    967 HD23 LEU A  61      -4.220   7.239   5.323  1.00 98.42           H  
ATOM    968  N   THR A  62      -2.746  11.057  10.418  1.00 98.25           N  
ATOM    969  H   THR A  62      -3.701  11.380  10.357  1.00 98.25           H  
ATOM    970  CA  THR A  62      -1.833  11.751  11.338  1.00 98.25           C  
ATOM    971  HA  THR A  62      -0.898  11.948  10.815  1.00 98.25           H  
ATOM    972  C   THR A  62      -1.489  10.862  12.535  1.00 98.25           C  
ATOM    973  CB  THR A  62      -2.397  13.113  11.781  1.00 98.25           C  
ATOM    974  HB  THR A  62      -3.404  12.990  12.181  1.00 98.25           H  
ATOM    975  O   THR A  62      -0.304  10.668  12.805  1.00 98.25           O  
ATOM    976  CG2 THR A  62      -1.515  13.800  12.825  1.00 98.25           C  
ATOM    977 HG21 THR A  62      -0.481  13.832  12.483  1.00 98.25           H  
ATOM    978 HG22 THR A  62      -1.875  14.812  13.012  1.00 98.25           H  
ATOM    979 HG23 THR A  62      -1.565  13.255  13.768  1.00 98.25           H  
ATOM    980  OG1 THR A  62      -2.430  13.986  10.674  1.00 98.25           O  
ATOM    981  HG1 THR A  62      -2.916  14.763  10.961  1.00 98.25           H  
ATOM    982  N   ILE A  63      -2.483  10.259  13.195  1.00 98.65           N  
ATOM    983  H   ILE A  63      -3.433  10.429  12.896  1.00 98.65           H  
ATOM    984  CA  ILE A  63      -2.284   9.371  14.355  1.00 98.65           C  
ATOM    985  HA  ILE A  63      -1.705   9.904  15.109  1.00 98.65           H  
ATOM    986  C   ILE A  63      -1.468   8.124  13.970  1.00 98.65           C  
ATOM    987  CB  ILE A  63      -3.658   9.016  14.977  1.00 98.65           C  
ATOM    988  HB  ILE A  63      -4.320   8.676  14.180  1.00 98.65           H  
ATOM    989  O   ILE A  63      -0.505   7.770  14.652  1.00 98.65           O  
ATOM    990  CG1 ILE A  63      -4.281  10.266  15.647  1.00 98.65           C  
ATOM    991 HG12 ILE A  63      -4.192  11.124  14.981  1.00 98.65           H  
ATOM    992 HG13 ILE A  63      -3.726  10.498  16.556  1.00 98.65           H  
ATOM    993  CG2 ILE A  63      -3.523   7.880  16.006  1.00 98.65           C  
ATOM    994 HG21 ILE A  63      -3.215   6.956  15.517  1.00 98.65           H  
ATOM    995 HG22 ILE A  63      -2.792   8.150  16.768  1.00 98.65           H  
ATOM    996 HG23 ILE A  63      -4.481   7.679  16.486  1.00 98.65           H  
ATOM    997  CD1 ILE A  63      -5.770  10.125  15.998  1.00 98.65           C  
ATOM    998 HD11 ILE A  63      -5.936   9.319  16.712  1.00 98.65           H  
ATOM    999 HD12 ILE A  63      -6.124  11.055  16.442  1.00 98.65           H  
ATOM   1000 HD13 ILE A  63      -6.348   9.944  15.092  1.00 98.65           H  
ATOM   1001  N   GLU A  64      -1.772   7.501  12.829  1.00 98.62           N  
ATOM   1002  H   GLU A  64      -2.602   7.791  12.333  1.00 98.62           H  
ATOM   1003  CA  GLU A  64      -1.000   6.372  12.290  1.00 98.62           C  
ATOM   1004  HA  GLU A  64      -1.016   5.541  12.995  1.00 98.62           H  
ATOM   1005  C   GLU A  64       0.471   6.763  12.043  1.00 98.62           C  
ATOM   1006  CB  GLU A  64      -1.633   5.906  10.971  1.00 98.62           C  
ATOM   1007  HB2 GLU A  64      -0.959   5.187  10.506  1.00 98.62           H  
ATOM   1008  HB3 GLU A  64      -1.716   6.776  10.319  1.00 98.62           H  
ATOM   1009  O   GLU A  64       1.402   6.043  12.411  1.00 98.62           O  
ATOM   1010  CG  GLU A  64      -3.010   5.231  11.100  1.00 98.62           C  
ATOM   1011  HG2 GLU A  64      -3.604   5.738  11.860  1.00 98.62           H  
ATOM   1012  HG3 GLU A  64      -2.866   4.202  11.432  1.00 98.62           H  
ATOM   1013  CD  GLU A  64      -3.776   5.235   9.764  1.00 98.62           C  
ATOM   1014  OE1 GLU A  64      -5.028   5.190   9.782  1.00 98.62           O  
ATOM   1015  OE2 GLU A  64      -3.142   5.322   8.688  1.00 98.62           O  
ATOM   1016  N   ARG A  65       0.730   7.952  11.482  1.00 97.97           N  
ATOM   1017  H   ARG A  65      -0.057   8.525  11.213  1.00 97.97           H  
ATOM   1018  CA  ARG A  65       2.104   8.448  11.277  1.00 97.97           C  
ATOM   1019  HA  ARG A  65       2.680   7.667  10.781  1.00 97.97           H  
ATOM   1020  C   ARG A  65       2.831   8.737  12.582  1.00 97.97           C  
ATOM   1021  CB  ARG A  65       2.092   9.709  10.413  1.00 97.97           C  
ATOM   1022  HB2 ARG A  65       1.310  10.383  10.763  1.00 97.97           H  
ATOM   1023  HB3 ARG A  65       3.051  10.220  10.495  1.00 97.97           H  
ATOM   1024  O   ARG A  65       4.046   8.533  12.634  1.00 97.97           O  
ATOM   1025  CG  ARG A  65       1.860   9.347   8.949  1.00 97.97           C  
ATOM   1026  HG2 ARG A  65       2.730   8.816   8.564  1.00 97.97           H  
ATOM   1027  HG3 ARG A  65       0.993   8.692   8.861  1.00 97.97           H  
ATOM   1028  CD  ARG A  65       1.625  10.618   8.135  1.00 97.97           C  
ATOM   1029  HD2 ARG A  65       2.516  11.245   8.166  1.00 97.97           H  
ATOM   1030  HD3 ARG A  65       0.799  11.170   8.584  1.00 97.97           H  
ATOM   1031  NE  ARG A  65       1.253  10.243   6.766  1.00 97.97           N  
ATOM   1032  HE  ARG A  65       0.360   9.775   6.700  1.00 97.97           H  
ATOM   1033  NH1 ARG A  65       3.163  10.876   5.655  1.00 97.97           N  
ATOM   1034 HH11 ARG A  65       3.692  10.938   4.797  1.00 97.97           H  
ATOM   1035 HH12 ARG A  65       3.400  11.444   6.456  1.00 97.97           H  
ATOM   1036  NH2 ARG A  65       1.653   9.575   4.646  1.00 97.97           N  
ATOM   1037 HH21 ARG A  65       2.289   9.466   3.869  1.00 97.97           H  
ATOM   1038 HH22 ARG A  65       0.864   8.951   4.737  1.00 97.97           H  
ATOM   1039  CZ  ARG A  65       2.021  10.248   5.697  1.00 97.97           C  
ATOM   1040  N   MET A  66       2.122   9.208  13.607  1.00 98.27           N  
ATOM   1041  H   MET A  66       1.135   9.371  13.471  1.00 98.27           H  
ATOM   1042  CA  MET A  66       2.693   9.450  14.931  1.00 98.27           C  
ATOM   1043  HA  MET A  66       3.524  10.149  14.837  1.00 98.27           H  
ATOM   1044  C   MET A  66       3.257   8.152  15.511  1.00 98.27           C  
ATOM   1045  CB  MET A  66       1.648  10.072  15.869  1.00 98.27           C  
ATOM   1046  HB2 MET A  66       2.026  10.043  16.891  1.00 98.27           H  
ATOM   1047  HB3 MET A  66       0.722   9.498  15.842  1.00 98.27           H  
ATOM   1048  O   MET A  66       4.445   8.106  15.833  1.00 98.27           O  
ATOM   1049  CG  MET A  66       1.350  11.529  15.514  1.00 98.27           C  
ATOM   1050  HG2 MET A  66       2.209  12.131  15.809  1.00 98.27           H  
ATOM   1051  HG3 MET A  66       1.233  11.625  14.434  1.00 98.27           H  
ATOM   1052  SD  MET A  66      -0.140  12.203  16.296  1.00 98.27           S  
ATOM   1053  CE  MET A  66       0.346  12.151  18.040  1.00 98.27           C  
ATOM   1054  HE1 MET A  66       0.477  11.118  18.363  1.00 98.27           H  
ATOM   1055  HE2 MET A  66       1.280  12.698  18.169  1.00 98.27           H  
ATOM   1056  HE3 MET A  66      -0.429  12.613  18.650  1.00 98.27           H  
ATOM   1057  N   VAL A  67       2.477   7.066  15.535  1.00 98.51           N  
ATOM   1058  H   VAL A  67       1.513   7.147  15.244  1.00 98.51           H  
ATOM   1059  CA  VAL A  67       2.962   5.776  16.056  1.00 98.51           C  
ATOM   1060  HA  VAL A  67       3.429   5.969  17.022  1.00 98.51           H  
ATOM   1061  C   VAL A  67       4.066   5.171  15.193  1.00 98.51           C  
ATOM   1062  CB  VAL A  67       1.802   4.809  16.331  1.00 98.51           C  
ATOM   1063  HB  VAL A  67       1.105   5.351  16.970  1.00 98.51           H  
ATOM   1064  O   VAL A  67       5.098   4.748  15.713  1.00 98.51           O  
ATOM   1065  CG1 VAL A  67       1.034   4.356  15.089  1.00 98.51           C  
ATOM   1066 HG11 VAL A  67       0.590   5.226  14.605  1.00 98.51           H  
ATOM   1067 HG12 VAL A  67       1.678   3.813  14.397  1.00 98.51           H  
ATOM   1068 HG13 VAL A  67       0.216   3.705  15.399  1.00 98.51           H  
ATOM   1069  CG2 VAL A  67       2.272   3.589  17.116  1.00 98.51           C  
ATOM   1070 HG21 VAL A  67       1.412   2.970  17.373  1.00 98.51           H  
ATOM   1071 HG22 VAL A  67       2.747   3.904  18.045  1.00 98.51           H  
ATOM   1072 HG23 VAL A  67       2.973   2.996  16.528  1.00 98.51           H  
ATOM   1073  N   LEU A  68       3.954   5.246  13.864  1.00 98.07           N  
ATOM   1074  H   LEU A  68       3.083   5.578  13.474  1.00 98.07           H  
ATOM   1075  CA  LEU A  68       5.018   4.778  12.970  1.00 98.07           C  
ATOM   1076  HA  LEU A  68       5.261   3.748  13.232  1.00 98.07           H  
ATOM   1077  C   LEU A  68       6.322   5.569  13.101  1.00 98.07           C  
ATOM   1078  CB  LEU A  68       4.530   4.850  11.520  1.00 98.07           C  
ATOM   1079  HB2 LEU A  68       4.168   5.859  11.323  1.00 98.07           H  
ATOM   1080  HB3 LEU A  68       5.376   4.661  10.859  1.00 98.07           H  
ATOM   1081  O   LEU A  68       7.388   5.037  12.781  1.00 98.07           O  
ATOM   1082  CG  LEU A  68       3.420   3.846  11.178  1.00 98.07           C  
ATOM   1083  HG  LEU A  68       2.537   4.009  11.795  1.00 98.07           H  
ATOM   1084  CD1 LEU A  68       3.055   4.037   9.711  1.00 98.07           C  
ATOM   1085 HD11 LEU A  68       2.665   5.045   9.574  1.00 98.07           H  
ATOM   1086 HD12 LEU A  68       2.264   3.329   9.465  1.00 98.07           H  
ATOM   1087 HD13 LEU A  68       3.917   3.868   9.066  1.00 98.07           H  
ATOM   1088  CD2 LEU A  68       3.860   2.402  11.378  1.00 98.07           C  
ATOM   1089 HD21 LEU A  68       3.980   2.190  12.440  1.00 98.07           H  
ATOM   1090 HD22 LEU A  68       3.082   1.738  11.003  1.00 98.07           H  
ATOM   1091 HD23 LEU A  68       4.794   2.215  10.847  1.00 98.07           H  
ATOM   1092  N   SER A  69       6.247   6.835  13.516  1.00 96.79           N  
ATOM   1093  H   SER A  69       5.327   7.213  13.694  1.00 96.79           H  
ATOM   1094  CA  SER A  69       7.408   7.667  13.822  1.00 96.79           C  
ATOM   1095  HA  SER A  69       8.199   7.457  13.103  1.00 96.79           H  
ATOM   1096  C   SER A  69       7.957   7.394  15.220  1.00 96.79           C  
ATOM   1097  CB  SER A  69       7.029   9.142  13.714  1.00 96.79           C  
ATOM   1098  HB2 SER A  69       6.639   9.350  12.717  1.00 96.79           H  
ATOM   1099  HB3 SER A  69       6.254   9.367  14.447  1.00 96.79           H  
ATOM   1100  O   SER A  69       9.169   7.483  15.406  1.00 96.79           O  
ATOM   1101  OG  SER A  69       8.170   9.952  13.956  1.00 96.79           O  
ATOM   1102  HG  SER A  69       8.766   9.450  14.517  1.00 96.79           H  
ATOM   1103  N   ALA A  70       7.101   7.091  16.197  1.00 97.27           N  
ATOM   1104  H   ALA A  70       6.109   7.092  16.007  1.00 97.27           H  
ATOM   1105  CA  ALA A  70       7.524   6.733  17.544  1.00 97.27           C  
ATOM   1106  HA  ALA A  70       8.171   7.520  17.932  1.00 97.27           H  
ATOM   1107  C   ALA A  70       8.344   5.433  17.523  1.00 97.27           C  
ATOM   1108  CB  ALA A  70       6.290   6.654  18.448  1.00 97.27           C  
ATOM   1109  HB1 ALA A  70       5.638   5.836  18.138  1.00 97.27           H  
ATOM   1110  HB2 ALA A  70       5.733   7.590  18.410  1.00 97.27           H  
ATOM   1111  HB3 ALA A  70       6.602   6.481  19.478  1.00 97.27           H  
ATOM   1112  O   ALA A  70       9.433   5.391  18.086  1.00 97.27           O  
ATOM   1113  N   PHE A  71       7.921   4.422  16.765  1.00 96.89           N  
ATOM   1114  H   PHE A  71       6.997   4.489  16.362  1.00 96.89           H  
ATOM   1115  CA  PHE A  71       8.635   3.142  16.632  1.00 96.89           C  
ATOM   1116  HA  PHE A  71       9.146   2.931  17.571  1.00 96.89           H  
ATOM   1117  C   PHE A  71       9.748   3.123  15.561  1.00 96.89           C  
ATOM   1118  CB  PHE A  71       7.601   2.028  16.444  1.00 96.89           C  
ATOM   1119  HB2 PHE A  71       8.101   1.129  16.083  1.00 96.89           H  
ATOM   1120  HB3 PHE A  71       6.877   2.322  15.684  1.00 96.89           H  
ATOM   1121  O   PHE A  71      10.314   2.075  15.259  1.00 96.89           O  
ATOM   1122  CG  PHE A  71       6.879   1.659  17.726  1.00 96.89           C  
ATOM   1123  CD1 PHE A  71       7.395   0.637  18.545  1.00 96.89           C  
ATOM   1124  HD1 PHE A  71       8.302   0.117  18.276  1.00 96.89           H  
ATOM   1125  CD2 PHE A  71       5.689   2.313  18.099  1.00 96.89           C  
ATOM   1126  HD2 PHE A  71       5.269   3.086  17.473  1.00 96.89           H  
ATOM   1127  CE1 PHE A  71       6.724   0.273  19.725  1.00 96.89           C  
ATOM   1128  HE1 PHE A  71       7.117  -0.519  20.346  1.00 96.89           H  
ATOM   1129  CE2 PHE A  71       5.014   1.941  19.275  1.00 96.89           C  
ATOM   1130  HE2 PHE A  71       4.086   2.423  19.545  1.00 96.89           H  
ATOM   1131  CZ  PHE A  71       5.537   0.925  20.092  1.00 96.89           C  
ATOM   1132  HZ  PHE A  71       5.025   0.634  20.998  1.00 96.89           H  
ATOM   1133  N   ASP A  72      10.103   4.263  14.958  1.00 94.64           N  
ATOM   1134  H   ASP A  72       9.645   5.118  15.240  1.00 94.64           H  
ATOM   1135  CA  ASP A  72      11.218   4.343  14.001  1.00 94.64           C  
ATOM   1136  HA  ASP A  72      11.281   3.394  13.469  1.00 94.64           H  
ATOM   1137  C   ASP A  72      12.566   4.535  14.715  1.00 94.64           C  
ATOM   1138  CB  ASP A  72      10.937   5.425  12.947  1.00 94.64           C  
ATOM   1139  HB2 ASP A  72      11.028   6.415  13.393  1.00 94.64           H  
ATOM   1140  HB3 ASP A  72       9.906   5.314  12.610  1.00 94.64           H  
ATOM   1141  O   ASP A  72      13.189   5.591  14.609  1.00 94.64           O  
ATOM   1142  CG  ASP A  72      11.830   5.335  11.703  1.00 94.64           C  
ATOM   1143  OD1 ASP A  72      12.766   4.505  11.630  1.00 94.64           O  
ATOM   1144  OD2 ASP A  72      11.481   6.020  10.703  1.00 94.64           O  
ATOM   1145  N   GLU A  73      13.018   3.523  15.462  1.00 91.42           N  
ATOM   1146  H   GLU A  73      12.422   2.715  15.570  1.00 91.42           H  
ATOM   1147  CA  GLU A  73      14.227   3.590  16.305  1.00 91.42           C  
ATOM   1148  HA  GLU A  73      14.059   4.259  17.150  1.00 91.42           H  
ATOM   1149  C   GLU A  73      15.459   4.083  15.552  1.00 91.42           C  
ATOM   1150  CB  GLU A  73      14.571   2.205  16.846  1.00 91.42           C  
ATOM   1151  HB2 GLU A  73      15.525   2.272  17.369  1.00 91.42           H  
ATOM   1152  HB3 GLU A  73      14.679   1.518  16.007  1.00 91.42           H  
ATOM   1153  O   GLU A  73      16.170   4.969  16.019  1.00 91.42           O  
ATOM   1154  CG  GLU A  73      13.521   1.668  17.818  1.00 91.42           C  
ATOM   1155  HG2 GLU A  73      12.573   1.551  17.293  1.00 91.42           H  
ATOM   1156  HG3 GLU A  73      13.383   2.394  18.619  1.00 91.42           H  
ATOM   1157  CD  GLU A  73      13.953   0.318  18.404  1.00 91.42           C  
ATOM   1158  OE1 GLU A  73      13.312  -0.080  19.394  1.00 91.42           O  
ATOM   1159  OE2 GLU A  73      14.895  -0.289  17.840  1.00 91.42           O  
ATOM   1160  N   ARG A  74      15.684   3.568  14.338  1.00 91.03           N  
ATOM   1161  H   ARG A  74      15.050   2.847  14.025  1.00 91.03           H  
ATOM   1162  CA  ARG A  74      16.825   3.975  13.510  1.00 91.03           C  
ATOM   1163  HA  ARG A  74      17.737   3.801  14.080  1.00 91.03           H  
ATOM   1164  C   ARG A  74      16.789   5.469  13.204  1.00 91.03           C  
ATOM   1165  CB  ARG A  74      16.847   3.147  12.222  1.00 91.03           C  
ATOM   1166  HB2 ARG A  74      15.933   3.327  11.656  1.00 91.03           H  
ATOM   1167  HB3 ARG A  74      16.900   2.090  12.482  1.00 91.03           H  
ATOM   1168  O   ARG A  74      17.828   6.125  13.226  1.00 91.03           O  
ATOM   1169  CG  ARG A  74      18.065   3.522  11.370  1.00 91.03           C  
ATOM   1170  HG2 ARG A  74      18.975   3.345  11.943  1.00 91.03           H  
ATOM   1171  HG3 ARG A  74      18.019   4.575  11.093  1.00 91.03           H  
ATOM   1172  CD  ARG A  74      18.102   2.703  10.087  1.00 91.03           C  
ATOM   1173  HD2 ARG A  74      18.188   1.648  10.349  1.00 91.03           H  
ATOM   1174  HD3 ARG A  74      17.174   2.868   9.541  1.00 91.03           H  
ATOM   1175  NE  ARG A  74      19.249   3.117   9.265  1.00 91.03           N  
ATOM   1176  HE  ARG A  74      19.839   3.834   9.662  1.00 91.03           H  
ATOM   1177  NH1 ARG A  74      18.894   1.681   7.523  1.00 91.03           N  
ATOM   1178 HH11 ARG A  74      18.106   1.319   8.040  1.00 91.03           H  
ATOM   1179 HH12 ARG A  74      19.223   1.239   6.676  1.00 91.03           H  
ATOM   1180  NH2 ARG A  74      20.675   3.040   7.501  1.00 91.03           N  
ATOM   1181 HH21 ARG A  74      20.992   2.627   6.636  1.00 91.03           H  
ATOM   1182 HH22 ARG A  74      21.244   3.736   7.962  1.00 91.03           H  
ATOM   1183  CZ  ARG A  74      19.598   2.616   8.099  1.00 91.03           C  
ATOM   1184  N   ARG A  75      15.613   6.000  12.867  1.00 91.23           N  
ATOM   1185  H   ARG A  75      14.788   5.422  12.942  1.00 91.23           H  
ATOM   1186  CA  ARG A  75      15.456   7.429  12.600  1.00 91.23           C  
ATOM   1187  HA  ARG A  75      16.268   7.766  11.956  1.00 91.23           H  
ATOM   1188  C   ARG A  75      15.563   8.243  13.882  1.00 91.23           C  
ATOM   1189  CB  ARG A  75      14.122   7.664  11.901  1.00 91.23           C  
ATOM   1190  HB2 ARG A  75      14.092   7.067  10.989  1.00 91.23           H  
ATOM   1191  HB3 ARG A  75      13.315   7.355  12.564  1.00 91.23           H  
ATOM   1192  O   ARG A  75      16.149   9.314  13.837  1.00 91.23           O  
ATOM   1193  CG  ARG A  75      13.927   9.138  11.553  1.00 91.23           C  
ATOM   1194  HG2 ARG A  75      14.773   9.501  10.968  1.00 91.23           H  
ATOM   1195  HG3 ARG A  75      13.839   9.725  12.467  1.00 91.23           H  
ATOM   1196  CD  ARG A  75      12.645   9.281  10.746  1.00 91.23           C  
ATOM   1197  HD2 ARG A  75      12.774   8.781   9.786  1.00 91.23           H  
ATOM   1198  HD3 ARG A  75      11.838   8.792  11.292  1.00 91.23           H  
ATOM   1199  NE  ARG A  75      12.320  10.701  10.550  1.00 91.23           N  
ATOM   1200  HE  ARG A  75      12.946  11.361  10.989  1.00 91.23           H  
ATOM   1201  NH1 ARG A  75      10.384  10.340   9.393  1.00 91.23           N  
ATOM   1202 HH11 ARG A  75      10.621   9.358   9.388  1.00 91.23           H  
ATOM   1203 HH12 ARG A  75       9.492  10.650   9.035  1.00 91.23           H  
ATOM   1204  NH2 ARG A  75      10.854  12.386  10.163  1.00 91.23           N  
ATOM   1205 HH21 ARG A  75      11.410  12.905  10.827  1.00 91.23           H  
ATOM   1206 HH22 ARG A  75       9.859  12.560  10.128  1.00 91.23           H  
ATOM   1207  CZ  ARG A  75      11.202  11.140  10.018  1.00 91.23           C  
ATOM   1208  N   ASN A  76      15.013   7.756  14.989  1.00 92.55           N  
ATOM   1209  H   ASN A  76      14.527   6.872  14.941  1.00 92.55           H  
ATOM   1210  CA  ASN A  76      15.072   8.449  16.272  1.00 92.55           C  
ATOM   1211  HA  ASN A  76      14.712   9.470  16.144  1.00 92.55           H  
ATOM   1212  C   ASN A  76      16.519   8.572  16.754  1.00 92.55           C  
ATOM   1213  CB  ASN A  76      14.152   7.740  17.273  1.00 92.55           C  
ATOM   1214  HB2 ASN A  76      14.258   8.211  18.250  1.00 92.55           H  
ATOM   1215  HB3 ASN A  76      14.453   6.697  17.372  1.00 92.55           H  
ATOM   1216  O   ASN A  76      16.967   9.689  16.973  1.00 92.55           O  
ATOM   1217  CG  ASN A  76      12.690   7.820  16.868  1.00 92.55           C  
ATOM   1218  ND2 ASN A  76      11.895   6.865  17.283  1.00 92.55           N  
ATOM   1219 HD21 ASN A  76      12.287   6.083  17.787  1.00 92.55           H  
ATOM   1220 HD22 ASN A  76      10.945   6.859  16.940  1.00 92.55           H  
ATOM   1221  OD1 ASN A  76      12.240   8.737  16.187  1.00 92.55           O  
ATOM   1222  N   LYS A  77      17.286   7.477  16.730  1.00 93.65           N  
ATOM   1223  H   LYS A  77      16.842   6.583  16.572  1.00 93.65           H  
ATOM   1224  CA  LYS A  77      18.727   7.489  17.002  1.00 93.65           C  
ATOM   1225  HA  LYS A  77      18.885   7.845  18.020  1.00 93.65           H  
ATOM   1226  C   LYS A  77      19.485   8.450  16.082  1.00 93.65           C  
ATOM   1227  CB  LYS A  77      19.256   6.053  16.897  1.00 93.65           C  
ATOM   1228  HB2 LYS A  77      19.070   5.656  15.899  1.00 93.65           H  
ATOM   1229  HB3 LYS A  77      18.730   5.436  17.626  1.00 93.65           H  
ATOM   1230  O   LYS A  77      20.305   9.232  16.541  1.00 93.65           O  
ATOM   1231  CG  LYS A  77      20.758   6.010  17.193  1.00 93.65           C  
ATOM   1232  HG2 LYS A  77      21.296   6.507  16.387  1.00 93.65           H  
ATOM   1233  HG3 LYS A  77      20.953   6.541  18.125  1.00 93.65           H  
ATOM   1234  CD  LYS A  77      21.277   4.578  17.322  1.00 93.65           C  
ATOM   1235  HD2 LYS A  77      20.796   4.100  18.175  1.00 93.65           H  
ATOM   1236  HD3 LYS A  77      21.073   4.018  16.409  1.00 93.65           H  
ATOM   1237  CE  LYS A  77      22.784   4.690  17.553  1.00 93.65           C  
ATOM   1238  HE2 LYS A  77      22.961   5.448  18.317  1.00 93.65           H  
ATOM   1239  HE3 LYS A  77      23.250   5.077  16.647  1.00 93.65           H  
ATOM   1240  NZ  LYS A  77      23.403   3.412  17.957  1.00 93.65           N  
ATOM   1241  HZ1 LYS A  77      23.274   2.707  17.245  1.00 93.65           H  
ATOM   1242  HZ2 LYS A  77      24.389   3.578  18.105  1.00 93.65           H  
ATOM   1243  HZ3 LYS A  77      23.002   3.108  18.832  1.00 93.65           H  
ATOM   1244  N   TYR A  78      19.173   8.449  14.783  1.00 92.53           N  
ATOM   1245  H   TYR A  78      18.519   7.759  14.442  1.00 92.53           H  
ATOM   1246  CA  TYR A  78      19.784   9.402  13.853  1.00 92.53           C  
ATOM   1247  HA  TYR A  78      20.866   9.281  13.901  1.00 92.53           H  
ATOM   1248  C   TYR A  78      19.486  10.863  14.227  1.00 92.53           C  
ATOM   1249  CB  TYR A  78      19.327   9.103  12.420  1.00 92.53           C  
ATOM   1250  HB2 TYR A  78      19.670   8.106  12.144  1.00 92.53           H  
ATOM   1251  HB3 TYR A  78      18.237   9.101  12.380  1.00 92.53           H  
ATOM   1252  O   TYR A  78      20.382  11.695  14.143  1.00 92.53           O  
ATOM   1253  CG  TYR A  78      19.847  10.102  11.405  1.00 92.53           C  
ATOM   1254  CD1 TYR A  78      19.051  11.200  11.018  1.00 92.53           C  
ATOM   1255  HD1 TYR A  78      18.067  11.329  11.444  1.00 92.53           H  
ATOM   1256  CD2 TYR A  78      21.163   9.981  10.921  1.00 92.53           C  
ATOM   1257  HD2 TYR A  78      21.798   9.183  11.278  1.00 92.53           H  
ATOM   1258  CE1 TYR A  78      19.568  12.168  10.135  1.00 92.53           C  
ATOM   1259  HE1 TYR A  78      18.989  13.039   9.865  1.00 92.53           H  
ATOM   1260  CE2 TYR A  78      21.686  10.953  10.048  1.00 92.53           C  
ATOM   1261  HE2 TYR A  78      22.717  10.896   9.731  1.00 92.53           H  
ATOM   1262  OH  TYR A  78      21.395  13.001   8.831  1.00 92.53           O  
ATOM   1263  HH  TYR A  78      22.352  12.938   8.777  1.00 92.53           H  
ATOM   1264  CZ  TYR A  78      20.889  12.049   9.657  1.00 92.53           C  
ATOM   1265  N   LEU A  79      18.252  11.182  14.636  1.00 92.30           N  
ATOM   1266  H   LEU A  79      17.577  10.437  14.742  1.00 92.30           H  
ATOM   1267  CA  LEU A  79      17.865  12.530  15.070  1.00 92.30           C  
ATOM   1268  HA  LEU A  79      18.222  13.257  14.341  1.00 92.30           H  
ATOM   1269  C   LEU A  79      18.515  12.930  16.404  1.00 92.30           C  
ATOM   1270  CB  LEU A  79      16.330  12.623  15.182  1.00 92.30           C  
ATOM   1271  HB2 LEU A  79      16.083  13.564  15.673  1.00 92.30           H  
ATOM   1272  HB3 LEU A  79      15.982  11.818  15.830  1.00 92.30           H  
ATOM   1273  O   LEU A  79      18.814  14.104  16.588  1.00 92.30           O  
ATOM   1274  CG  LEU A  79      15.563  12.564  13.851  1.00 92.30           C  
ATOM   1275  HG  LEU A  79      15.831  11.668  13.292  1.00 92.30           H  
ATOM   1276  CD1 LEU A  79      14.056  12.521  14.128  1.00 92.30           C  
ATOM   1277 HD11 LEU A  79      13.832  11.634  14.721  1.00 92.30           H  
ATOM   1278 HD12 LEU A  79      13.502  12.484  13.191  1.00 92.30           H  
ATOM   1279 HD13 LEU A  79      13.771  13.407  14.696  1.00 92.30           H  
ATOM   1280  CD2 LEU A  79      15.861  13.762  12.951  1.00 92.30           C  
ATOM   1281 HD21 LEU A  79      16.901  13.721  12.628  1.00 92.30           H  
ATOM   1282 HD22 LEU A  79      15.717  14.684  13.514  1.00 92.30           H  
ATOM   1283 HD23 LEU A  79      15.222  13.755  12.068  1.00 92.30           H  
ATOM   1284  N   GLU A  80      18.750  11.979  17.309  1.00 92.29           N  
ATOM   1285  H   GLU A  80      18.417  11.042  17.132  1.00 92.29           H  
ATOM   1286  CA  GLU A  80      19.497  12.204  18.557  1.00 92.29           C  
ATOM   1287  HA  GLU A  80      19.083  13.062  19.087  1.00 92.29           H  
ATOM   1288  C   GLU A  80      20.970  12.518  18.279  1.00 92.29           C  
ATOM   1289  CB  GLU A  80      19.397  10.964  19.460  1.00 92.29           C  
ATOM   1290  HB2 GLU A  80      19.688  10.086  18.883  1.00 92.29           H  
ATOM   1291  HB3 GLU A  80      20.087  11.072  20.296  1.00 92.29           H  
ATOM   1292  O   GLU A  80      21.526  13.443  18.863  1.00 92.29           O  
ATOM   1293  CG  GLU A  80      17.982  10.774  20.019  1.00 92.29           C  
ATOM   1294  HG2 GLU A  80      17.269  10.868  19.200  1.00 92.29           H  
ATOM   1295  HG3 GLU A  80      17.780  11.573  20.733  1.00 92.29           H  
ATOM   1296  CD  GLU A  80      17.739   9.413  20.683  1.00 92.29           C  
ATOM   1297  OE1 GLU A  80      16.593   9.232  21.153  1.00 92.29           O  
ATOM   1298  OE2 GLU A  80      18.646   8.550  20.661  1.00 92.29           O  
ATOM   1299  N   GLU A  81      21.583  11.791  17.343  1.00 93.31           N  
ATOM   1300  H   GLU A  81      21.092  10.988  16.975  1.00 93.31           H  
ATOM   1301  CA  GLU A  81      22.964  12.017  16.900  1.00 93.31           C  
ATOM   1302  HA  GLU A  81      23.607  12.147  17.771  1.00 93.31           H  
ATOM   1303  C   GLU A  81      23.110  13.290  16.040  1.00 93.31           C  
ATOM   1304  CB  GLU A  81      23.438  10.780  16.113  1.00 93.31           C  
ATOM   1305  HB2 GLU A  81      22.705  10.573  15.333  1.00 93.31           H  
ATOM   1306  HB3 GLU A  81      24.389  11.009  15.632  1.00 93.31           H  
ATOM   1307  O   GLU A  81      24.193  13.866  15.966  1.00 93.31           O  
ATOM   1308  CG  GLU A  81      23.630   9.518  16.980  1.00 93.31           C  
ATOM   1309  HG2 GLU A  81      24.474   9.686  17.649  1.00 93.31           H  
ATOM   1310  HG3 GLU A  81      22.746   9.364  17.599  1.00 93.31           H  
ATOM   1311  CD  GLU A  81      23.880   8.235  16.158  1.00 93.31           C  
ATOM   1312  OE1 GLU A  81      24.039   7.153  16.779  1.00 93.31           O  
ATOM   1313  OE2 GLU A  81      23.876   8.287  14.903  1.00 93.31           O  
ATOM   1314  N   HIS A  82      22.030  13.739  15.387  1.00 91.61           N  
ATOM   1315  H   HIS A  82      21.176  13.211  15.496  1.00 91.61           H  
ATOM   1316  CA  HIS A  82      22.020  14.881  14.464  1.00 91.61           C  
ATOM   1317  HA  HIS A  82      22.959  15.425  14.568  1.00 91.61           H  
ATOM   1318  C   HIS A  82      20.882  15.866  14.796  1.00 91.61           C  
ATOM   1319  CB  HIS A  82      21.950  14.403  13.002  1.00 91.61           C  
ATOM   1320  HB2 HIS A  82      20.988  13.920  12.828  1.00 91.61           H  
ATOM   1321  HB3 HIS A  82      22.009  15.272  12.347  1.00 91.61           H  
ATOM   1322  O   HIS A  82      19.946  16.024  14.002  1.00 91.61           O  
ATOM   1323  CG  HIS A  82      23.035  13.437  12.613  1.00 91.61           C  
ATOM   1324  CD2 HIS A  82      24.169  13.697  11.893  1.00 91.61           C  
ATOM   1325  HD2 HIS A  82      24.460  14.657  11.495  1.00 91.61           H  
ATOM   1326  ND1 HIS A  82      23.061  12.106  12.944  1.00 91.61           N  
ATOM   1327  HD1 HIS A  82      22.388  11.654  13.546  1.00 91.61           H  
ATOM   1328  CE1 HIS A  82      24.197  11.578  12.468  1.00 91.61           C  
ATOM   1329  HE1 HIS A  82      24.522  10.562  12.642  1.00 91.61           H  
ATOM   1330  NE2 HIS A  82      24.884  12.499  11.768  1.00 91.61           N  
ATOM   1331  N   PRO A  83      20.956  16.588  15.930  1.00 83.30           N  
ATOM   1332  CA  PRO A  83      19.912  17.532  16.345  1.00 83.30           C  
ATOM   1333  HA  PRO A  83      18.967  16.998  16.446  1.00 83.30           H  
ATOM   1334  C   PRO A  83      19.702  18.684  15.345  1.00 83.30           C  
ATOM   1335  CB  PRO A  83      20.353  18.028  17.728  1.00 83.30           C  
ATOM   1336  HB2 PRO A  83      19.895  17.402  18.494  1.00 83.30           H  
ATOM   1337  HB3 PRO A  83      20.094  19.073  17.896  1.00 83.30           H  
ATOM   1338  O   PRO A  83      18.618  19.263  15.269  1.00 83.30           O  
ATOM   1339  CG  PRO A  83      21.867  17.810  17.745  1.00 83.30           C  
ATOM   1340  HG2 PRO A  83      22.246  17.672  18.758  1.00 83.30           H  
ATOM   1341  HG3 PRO A  83      22.365  18.648  17.258  1.00 83.30           H  
ATOM   1342  CD  PRO A  83      22.039  16.552  16.903  1.00 83.30           C  
ATOM   1343  HD2 PRO A  83      21.928  15.670  17.534  1.00 83.30           H  
ATOM   1344  HD3 PRO A  83      23.021  16.552  16.430  1.00 83.30           H  
ATOM   1345  N   SER A  84      20.701  18.977  14.505  1.00 83.32           N  
ATOM   1346  H   SER A  84      21.553  18.439  14.575  1.00 83.32           H  
ATOM   1347  CA  SER A  84      20.617  19.948  13.405  1.00 83.32           C  
ATOM   1348  HA  SER A  84      20.259  20.895  13.809  1.00 83.32           H  
ATOM   1349  C   SER A  84      19.652  19.549  12.280  1.00 83.32           C  
ATOM   1350  CB  SER A  84      22.014  20.180  12.825  1.00 83.32           C  
ATOM   1351  HB2 SER A  84      22.648  20.626  13.591  1.00 83.32           H  
ATOM   1352  HB3 SER A  84      21.951  20.865  11.980  1.00 83.32           H  
ATOM   1353  O   SER A  84      19.313  20.388  11.449  1.00 83.32           O  
ATOM   1354  OG  SER A  84      22.582  18.950  12.408  1.00 83.32           O  
ATOM   1355  HG  SER A  84      23.469  19.121  12.083  1.00 83.32           H  
ATOM   1356  N   ALA A  85      19.145  18.309  12.255  1.00 81.29           N  
ATOM   1357  H   ALA A  85      19.465  17.647  12.947  1.00 81.29           H  
ATOM   1358  CA  ALA A  85      18.147  17.858  11.281  1.00 81.29           C  
ATOM   1359  HA  ALA A  85      18.509  18.123  10.287  1.00 81.29           H  
ATOM   1360  C   ALA A  85      16.763  18.532  11.443  1.00 81.29           C  
ATOM   1361  CB  ALA A  85      18.055  16.329  11.365  1.00 81.29           C  
ATOM   1362  HB1 ALA A  85      17.703  16.040  12.355  1.00 81.29           H  
ATOM   1363  HB2 ALA A  85      17.365  15.956  10.608  1.00 81.29           H  
ATOM   1364  HB3 ALA A  85      19.040  15.891  11.199  1.00 81.29           H  
ATOM   1365  O   ALA A  85      15.847  18.252  10.664  1.00 81.29           O  
ATOM   1366  N   GLY A  86      16.588  19.391  12.457  1.00 77.39           N  
ATOM   1367  H   GLY A  86      17.373  19.551  13.072  1.00 77.39           H  
ATOM   1368  CA  GLY A  86      15.407  20.243  12.638  1.00 77.39           C  
ATOM   1369  HA2 GLY A  86      15.198  20.767  11.705  1.00 77.39           H  
ATOM   1370  HA3 GLY A  86      15.630  20.985  13.404  1.00 77.39           H  
ATOM   1371  C   GLY A  86      14.139  19.498  13.063  1.00 77.39           C  
ATOM   1372  O   GLY A  86      13.046  20.058  13.006  1.00 77.39           O  
ATOM   1373  N   LYS A  87      14.252  18.227  13.465  1.00 85.71           N  
ATOM   1374  H   LYS A  87      15.186  17.851  13.552  1.00 85.71           H  
ATOM   1375  CA  LYS A  87      13.135  17.432  13.987  1.00 85.71           C  
ATOM   1376  HA  LYS A  87      12.256  18.071  14.075  1.00 85.71           H  
ATOM   1377  C   LYS A  87      13.455  16.939  15.383  1.00 85.71           C  
ATOM   1378  CB  LYS A  87      12.792  16.260  13.061  1.00 85.71           C  
ATOM   1379  HB2 LYS A  87      13.676  15.642  12.903  1.00 85.71           H  
ATOM   1380  HB3 LYS A  87      12.023  15.655  13.542  1.00 85.71           H  
ATOM   1381  O   LYS A  87      14.522  16.379  15.604  1.00 85.71           O  
ATOM   1382  CG  LYS A  87      12.269  16.766  11.715  1.00 85.71           C  
ATOM   1383  HG2 LYS A  87      13.087  17.229  11.163  1.00 85.71           H  
ATOM   1384  HG3 LYS A  87      11.499  17.517  11.894  1.00 85.71           H  
ATOM   1385  CD  LYS A  87      11.668  15.635  10.880  1.00 85.71           C  
ATOM   1386  HD2 LYS A  87      10.827  15.201  11.420  1.00 85.71           H  
ATOM   1387  HD3 LYS A  87      12.435  14.886  10.684  1.00 85.71           H  
ATOM   1388  CE  LYS A  87      11.197  16.273   9.572  1.00 85.71           C  
ATOM   1389  HE2 LYS A  87      10.568  17.129   9.817  1.00 85.71           H  
ATOM   1390  HE3 LYS A  87      12.072  16.667   9.055  1.00 85.71           H  
ATOM   1391  NZ  LYS A  87      10.457  15.335   8.699  1.00 85.71           N  
ATOM   1392  HZ1 LYS A  87      10.247  15.809   7.832  1.00 85.71           H  
ATOM   1393  HZ2 LYS A  87       9.581  15.083   9.133  1.00 85.71           H  
ATOM   1394  HZ3 LYS A  87      11.025  14.526   8.490  1.00 85.71           H  
ATOM   1395  N   ASP A  88      12.489  17.097  16.280  1.00 88.30           N  
ATOM   1396  H   ASP A  88      11.647  17.591  16.019  1.00 88.30           H  
ATOM   1397  CA  ASP A  88      12.603  16.654  17.663  1.00 88.30           C  
ATOM   1398  HA  ASP A  88      13.480  17.143  18.088  1.00 88.30           H  
ATOM   1399  C   ASP A  88      12.769  15.113  17.725  1.00 88.30           C  
ATOM   1400  CB  ASP A  88      11.383  17.175  18.441  1.00 88.30           C  
ATOM   1401  HB2 ASP A  88      11.261  18.236  18.226  1.00 88.30           H  
ATOM   1402  HB3 ASP A  88      10.490  16.658  18.091  1.00 88.30           H  
ATOM   1403  O   ASP A  88      11.938  14.365  17.183  1.00 88.30           O  
ATOM   1404  CG  ASP A  88      11.500  17.001  19.958  1.00 88.30           C  
ATOM   1405  OD1 ASP A  88      12.086  15.980  20.378  1.00 88.30           O  
ATOM   1406  OD2 ASP A  88      10.927  17.834  20.689  1.00 88.30           O  
ATOM   1407  N   PRO A  89      13.850  14.599  18.342  1.00 88.75           N  
ATOM   1408  CA  PRO A  89      14.047  13.163  18.503  1.00 88.75           C  
ATOM   1409  HA  PRO A  89      13.964  12.667  17.536  1.00 88.75           H  
ATOM   1410  C   PRO A  89      13.040  12.524  19.466  1.00 88.75           C  
ATOM   1411  CB  PRO A  89      15.475  13.001  19.016  1.00 88.75           C  
ATOM   1412  HB2 PRO A  89      16.151  12.853  18.173  1.00 88.75           H  
ATOM   1413  HB3 PRO A  89      15.552  12.174  19.722  1.00 88.75           H  
ATOM   1414  O   PRO A  89      12.715  11.351  19.285  1.00 88.75           O  
ATOM   1415  CG  PRO A  89      15.795  14.329  19.693  1.00 88.75           C  
ATOM   1416  HG2 PRO A  89      15.441  14.310  20.724  1.00 88.75           H  
ATOM   1417  HG3 PRO A  89      16.862  14.553  19.659  1.00 88.75           H  
ATOM   1418  CD  PRO A  89      14.981  15.338  18.892  1.00 88.75           C  
ATOM   1419  HD2 PRO A  89      14.656  16.144  19.551  1.00 88.75           H  
ATOM   1420  HD3 PRO A  89      15.586  15.734  18.077  1.00 88.75           H  
ATOM   1421  N   LYS A  90      12.480  13.277  20.417  1.00 94.06           N  
ATOM   1422  H   LYS A  90      12.706  14.262  20.433  1.00 94.06           H  
ATOM   1423  CA  LYS A  90      11.557  12.798  21.456  1.00 94.06           C  
ATOM   1424  HA  LYS A  90      11.671  11.722  21.586  1.00 94.06           H  
ATOM   1425  C   LYS A  90      10.089  13.036  21.122  1.00 94.06           C  
ATOM   1426  CB  LYS A  90      11.900  13.472  22.791  1.00 94.06           C  
ATOM   1427  HB2 LYS A  90      11.811  14.554  22.691  1.00 94.06           H  
ATOM   1428  HB3 LYS A  90      11.185  13.138  23.543  1.00 94.06           H  
ATOM   1429  O   LYS A  90       9.238  12.296  21.599  1.00 94.06           O  
ATOM   1430  CG  LYS A  90      13.316  13.112  23.261  1.00 94.06           C  
ATOM   1431  HG2 LYS A  90      13.410  12.027  23.313  1.00 94.06           H  
ATOM   1432  HG3 LYS A  90      14.051  13.497  22.554  1.00 94.06           H  
ATOM   1433  CD  LYS A  90      13.598  13.708  24.641  1.00 94.06           C  
ATOM   1434  HD2 LYS A  90      12.864  13.325  25.350  1.00 94.06           H  
ATOM   1435  HD3 LYS A  90      13.519  14.793  24.590  1.00 94.06           H  
ATOM   1436  CE  LYS A  90      15.008  13.303  25.084  1.00 94.06           C  
ATOM   1437  HE2 LYS A  90      15.729  13.703  24.372  1.00 94.06           H  
ATOM   1438  HE3 LYS A  90      15.079  12.216  25.050  1.00 94.06           H  
ATOM   1439  NZ  LYS A  90      15.307  13.787  26.454  1.00 94.06           N  
ATOM   1440  HZ1 LYS A  90      16.230  13.491  26.735  1.00 94.06           H  
ATOM   1441  HZ2 LYS A  90      15.257  14.795  26.498  1.00 94.06           H  
ATOM   1442  HZ3 LYS A  90      14.642  13.400  27.109  1.00 94.06           H  
ATOM   1443  N   LYS A  91       9.775  14.008  20.261  1.00 95.75           N  
ATOM   1444  H   LYS A  91      10.524  14.627  19.985  1.00 95.75           H  
ATOM   1445  CA  LYS A  91       8.388  14.331  19.879  1.00 95.75           C  
ATOM   1446  HA  LYS A  91       7.717  13.707  20.469  1.00 95.75           H  
ATOM   1447  C   LYS A  91       8.071  14.011  18.426  1.00 95.75           C  
ATOM   1448  CB  LYS A  91       8.044  15.781  20.238  1.00 95.75           C  
ATOM   1449  HB2 LYS A  91       8.701  16.465  19.701  1.00 95.75           H  
ATOM   1450  HB3 LYS A  91       7.016  15.980  19.935  1.00 95.75           H  
ATOM   1451  O   LYS A  91       8.927  14.029  17.543  1.00 95.75           O  
ATOM   1452  CG  LYS A  91       8.162  16.021  21.749  1.00 95.75           C  
ATOM   1453  HG2 LYS A  91       7.532  15.306  22.277  1.00 95.75           H  
ATOM   1454  HG3 LYS A  91       9.196  15.882  22.066  1.00 95.75           H  
ATOM   1455  CD  LYS A  91       7.722  17.440  22.112  1.00 95.75           C  
ATOM   1456  HD2 LYS A  91       8.360  18.157  21.596  1.00 95.75           H  
ATOM   1457  HD3 LYS A  91       6.684  17.586  21.811  1.00 95.75           H  
ATOM   1458  CE  LYS A  91       7.856  17.619  23.626  1.00 95.75           C  
ATOM   1459  HE2 LYS A  91       8.898  17.453  23.896  1.00 95.75           H  
ATOM   1460  HE3 LYS A  91       7.260  16.853  24.123  1.00 95.75           H  
ATOM   1461  NZ  LYS A  91       7.422  18.970  24.054  1.00 95.75           N  
ATOM   1462  HZ1 LYS A  91       6.452  19.121  23.816  1.00 95.75           H  
ATOM   1463  HZ2 LYS A  91       7.991  19.674  23.606  1.00 95.75           H  
ATOM   1464  HZ3 LYS A  91       7.522  19.063  25.055  1.00 95.75           H  
ATOM   1465  N   THR A  92       6.813  13.695  18.159  1.00 96.58           N  
ATOM   1466  H   THR A  92       6.158  13.675  18.928  1.00 96.58           H  
ATOM   1467  CA  THR A  92       6.278  13.524  16.804  1.00 96.58           C  
ATOM   1468  HA  THR A  92       6.870  14.128  16.117  1.00 96.58           H  
ATOM   1469  C   THR A  92       4.851  14.038  16.735  1.00 96.58           C  
ATOM   1470  CB  THR A  92       6.382  12.067  16.348  1.00 96.58           C  
ATOM   1471  HB  THR A  92       7.403  11.732  16.532  1.00 96.58           H  
ATOM   1472  O   THR A  92       4.210  14.248  17.757  1.00 96.58           O  
ATOM   1473  CG2 THR A  92       5.432  11.121  17.075  1.00 96.58           C  
ATOM   1474 HG21 THR A  92       5.681  10.089  16.824  1.00 96.58           H  
ATOM   1475 HG22 THR A  92       4.398  11.326  16.800  1.00 96.58           H  
ATOM   1476 HG23 THR A  92       5.541  11.247  18.153  1.00 96.58           H  
ATOM   1477  OG1 THR A  92       6.155  11.987  14.958  1.00 96.58           O  
ATOM   1478  HG1 THR A  92       6.629  11.215  14.641  1.00 96.58           H  
ATOM   1479  N   GLY A  93       4.347  14.287  15.537  1.00 95.16           N  
ATOM   1480  H   GLY A  93       4.862  14.025  14.709  1.00 95.16           H  
ATOM   1481  CA  GLY A  93       3.048  14.913  15.383  1.00 95.16           C  
ATOM   1482  HA2 GLY A  93       2.260  14.257  15.754  1.00 95.16           H  
ATOM   1483  HA3 GLY A  93       3.033  15.816  15.993  1.00 95.16           H  
ATOM   1484  C   GLY A  93       2.743  15.285  13.948  1.00 95.16           C  
ATOM   1485  O   GLY A  93       3.414  14.852  13.005  1.00 95.16           O  
ATOM   1486  N   GLY A  94       1.709  16.093  13.790  1.00 95.32           N  
ATOM   1487  H   GLY A  94       1.257  16.474  14.609  1.00 95.32           H  
ATOM   1488  CA  GLY A  94       1.180  16.474  12.496  1.00 95.32           C  
ATOM   1489  HA2 GLY A  94       0.960  15.574  11.921  1.00 95.32           H  
ATOM   1490  HA3 GLY A  94       1.922  17.064  11.958  1.00 95.32           H  
ATOM   1491  C   GLY A  94      -0.094  17.296  12.639  1.00 95.32           C  
ATOM   1492  O   GLY A  94      -0.451  17.700  13.745  1.00 95.32           O  
ATOM   1493  N   PRO A  95      -0.760  17.598  11.519  1.00 96.92           N  
ATOM   1494  CA  PRO A  95      -1.991  18.359  11.552  1.00 96.92           C  
ATOM   1495  HA  PRO A  95      -1.872  19.237  12.187  1.00 96.92           H  
ATOM   1496  C   PRO A  95      -3.150  17.509  12.075  1.00 96.92           C  
ATOM   1497  CB  PRO A  95      -2.192  18.809  10.113  1.00 96.92           C  
ATOM   1498  HB2 PRO A  95      -1.591  19.708   9.973  1.00 96.92           H  
ATOM   1499  HB3 PRO A  95      -3.240  18.985   9.874  1.00 96.92           H  
ATOM   1500  O   PRO A  95      -3.400  16.411  11.573  1.00 96.92           O  
ATOM   1501  CG  PRO A  95      -1.585  17.675   9.287  1.00 96.92           C  
ATOM   1502  HG2 PRO A  95      -2.310  16.868   9.176  1.00 96.92           H  
ATOM   1503  HG3 PRO A  95      -1.250  18.021   8.309  1.00 96.92           H  
ATOM   1504  CD  PRO A  95      -0.417  17.208  10.157  1.00 96.92           C  
ATOM   1505  HD2 PRO A  95      -0.305  16.127  10.074  1.00 96.92           H  
ATOM   1506  HD3 PRO A  95       0.500  17.712   9.851  1.00 96.92           H  
ATOM   1507  N   ILE A  96      -3.871  18.059  13.042  1.00 97.54           N  
ATOM   1508  H   ILE A  96      -3.559  18.939  13.426  1.00 97.54           H  
ATOM   1509  CA  ILE A  96      -5.177  17.598  13.494  1.00 97.54           C  
ATOM   1510  HA  ILE A  96      -5.421  16.651  13.012  1.00 97.54           H  
ATOM   1511  C   ILE A  96      -6.219  18.610  13.040  1.00 97.54           C  
ATOM   1512  CB  ILE A  96      -5.171  17.387  15.019  1.00 97.54           C  
ATOM   1513  HB  ILE A  96      -4.760  18.284  15.483  1.00 97.54           H  
ATOM   1514  O   ILE A  96      -6.008  19.822  13.098  1.00 97.54           O  
ATOM   1515  CG1 ILE A  96      -4.269  16.201  15.414  1.00 97.54           C  
ATOM   1516 HG12 ILE A  96      -3.253  16.410  15.079  1.00 97.54           H  
ATOM   1517 HG13 ILE A  96      -4.265  16.141  16.503  1.00 97.54           H  
ATOM   1518  CG2 ILE A  96      -6.580  17.191  15.596  1.00 97.54           C  
ATOM   1519 HG21 ILE A  96      -6.503  16.983  16.664  1.00 97.54           H  
ATOM   1520 HG22 ILE A  96      -7.096  16.372  15.095  1.00 97.54           H  
ATOM   1521 HG23 ILE A  96      -7.165  18.103  15.486  1.00 97.54           H  
ATOM   1522  CD1 ILE A  96      -4.655  14.817  14.870  1.00 97.54           C  
ATOM   1523 HD11 ILE A  96      -4.607  14.802  13.781  1.00 97.54           H  
ATOM   1524 HD12 ILE A  96      -5.658  14.543  15.197  1.00 97.54           H  
ATOM   1525 HD13 ILE A  96      -3.953  14.076  15.252  1.00 97.54           H  
ATOM   1526  N   TYR A  97      -7.339  18.102  12.548  1.00 97.31           N  
ATOM   1527  H   TYR A  97      -7.444  17.098  12.534  1.00 97.31           H  
ATOM   1528  CA  TYR A  97      -8.431  18.900  12.023  1.00 97.31           C  
ATOM   1529  HA  TYR A  97      -8.112  19.940  11.955  1.00 97.31           H  
ATOM   1530  C   TYR A  97      -9.620  18.812  12.969  1.00 97.31           C  
ATOM   1531  CB  TYR A  97      -8.778  18.441  10.609  1.00 97.31           C  
ATOM   1532  HB2 TYR A  97      -9.587  19.059  10.222  1.00 97.31           H  
ATOM   1533  HB3 TYR A  97      -9.139  17.414  10.664  1.00 97.31           H  
ATOM   1534  O   TYR A  97     -10.088  17.712  13.272  1.00 97.31           O  
ATOM   1535  CG  TYR A  97      -7.603  18.496   9.654  1.00 97.31           C  
ATOM   1536  CD1 TYR A  97      -7.332  19.676   8.939  1.00 97.31           C  
ATOM   1537  HD1 TYR A  97      -7.971  20.535   9.080  1.00 97.31           H  
ATOM   1538  CD2 TYR A  97      -6.758  17.380   9.512  1.00 97.31           C  
ATOM   1539  HD2 TYR A  97      -6.948  16.484  10.084  1.00 97.31           H  
ATOM   1540  CE1 TYR A  97      -6.245  19.729   8.047  1.00 97.31           C  
ATOM   1541  HE1 TYR A  97      -6.065  20.625   7.471  1.00 97.31           H  
ATOM   1542  CE2 TYR A  97      -5.634  17.449   8.672  1.00 97.31           C  
ATOM   1543  HE2 TYR A  97      -4.950  16.616   8.610  1.00 97.31           H  
ATOM   1544  OH  TYR A  97      -4.278  18.680   7.146  1.00 97.31           O  
ATOM   1545  HH  TYR A  97      -4.254  19.487   6.627  1.00 97.31           H  
ATOM   1546  CZ  TYR A  97      -5.383  18.618   7.931  1.00 97.31           C  
ATOM   1547  N   ARG A  98     -10.096  19.978  13.412  1.00 96.26           N  
ATOM   1548  H   ARG A  98      -9.648  20.822  13.085  1.00 96.26           H  
ATOM   1549  CA  ARG A  98     -11.200  20.120  14.364  1.00 96.26           C  
ATOM   1550  HA  ARG A  98     -11.609  19.130  14.570  1.00 96.26           H  
ATOM   1551  C   ARG A  98     -12.336  20.962  13.806  1.00 96.26           C  
ATOM   1552  CB  ARG A  98     -10.716  20.719  15.691  1.00 96.26           C  
ATOM   1553  HB2 ARG A  98     -10.297  21.708  15.504  1.00 96.26           H  
ATOM   1554  HB3 ARG A  98     -11.573  20.834  16.355  1.00 96.26           H  
ATOM   1555  O   ARG A  98     -12.106  21.825  12.957  1.00 96.26           O  
ATOM   1556  CG  ARG A  98      -9.671  19.852  16.400  1.00 96.26           C  
ATOM   1557  HG2 ARG A  98      -8.763  19.812  15.798  1.00 96.26           H  
ATOM   1558  HG3 ARG A  98     -10.060  18.844  16.545  1.00 96.26           H  
ATOM   1559  CD  ARG A  98      -9.349  20.485  17.755  1.00 96.26           C  
ATOM   1560  HD2 ARG A  98     -10.230  20.445  18.396  1.00 96.26           H  
ATOM   1561  HD3 ARG A  98      -9.091  21.533  17.604  1.00 96.26           H  
ATOM   1562  NE  ARG A  98      -8.210  19.831  18.405  1.00 96.26           N  
ATOM   1563  HE  ARG A  98      -7.326  20.316  18.337  1.00 96.26           H  
ATOM   1564  NH1 ARG A  98      -9.339  18.121  19.471  1.00 96.26           N  
ATOM   1565 HH11 ARG A  98      -9.306  17.325  20.091  1.00 96.26           H  
ATOM   1566 HH12 ARG A  98     -10.235  18.420  19.112  1.00 96.26           H  
ATOM   1567  NH2 ARG A  98      -7.130  18.319  19.665  1.00 96.26           N  
ATOM   1568 HH21 ARG A  98      -6.293  18.871  19.543  1.00 96.26           H  
ATOM   1569 HH22 ARG A  98      -7.164  17.490  20.240  1.00 96.26           H  
ATOM   1570  CZ  ARG A  98      -8.242  18.760  19.170  1.00 96.26           C  
ATOM   1571  N   ARG A  99     -13.548  20.746  14.308  1.00 93.10           N  
ATOM   1572  H   ARG A  99     -13.613  20.054  15.041  1.00 93.10           H  
ATOM   1573  CA  ARG A  99     -14.723  21.580  14.044  1.00 93.10           C  
ATOM   1574  HA  ARG A  99     -14.589  22.111  13.102  1.00 93.10           H  
ATOM   1575  C   ARG A  99     -14.851  22.626  15.142  1.00 93.10           C  
ATOM   1576  CB  ARG A  99     -15.981  20.702  13.955  1.00 93.10           C  
ATOM   1577  HB2 ARG A  99     -16.866  21.337  13.959  1.00 93.10           H  
ATOM   1578  HB3 ARG A  99     -16.027  20.068  14.840  1.00 93.10           H  
ATOM   1579  O   ARG A  99     -15.097  22.300  16.295  1.00 93.10           O  
ATOM   1580  CG  ARG A  99     -16.004  19.804  12.708  1.00 93.10           C  
ATOM   1581  HG2 ARG A  99     -15.065  19.254  12.642  1.00 93.10           H  
ATOM   1582  HG3 ARG A  99     -16.803  19.072  12.821  1.00 93.10           H  
ATOM   1583  CD  ARG A  99     -16.225  20.577  11.404  1.00 93.10           C  
ATOM   1584  HD2 ARG A  99     -16.093  19.873  10.582  1.00 93.10           H  
ATOM   1585  HD3 ARG A  99     -15.481  21.368  11.308  1.00 93.10           H  
ATOM   1586  NE  ARG A  99     -17.591  21.117  11.310  1.00 93.10           N  
ATOM   1587  HE  ARG A  99     -18.266  20.767  11.975  1.00 93.10           H  
ATOM   1588  NH1 ARG A  99     -17.232  22.483   9.506  1.00 93.10           N  
ATOM   1589 HH11 ARG A  99     -16.288  22.136   9.410  1.00 93.10           H  
ATOM   1590 HH12 ARG A  99     -17.587  23.240   8.939  1.00 93.10           H  
ATOM   1591  NH2 ARG A  99     -19.274  22.328  10.389  1.00 93.10           N  
ATOM   1592 HH21 ARG A  99     -19.543  23.078   9.768  1.00 93.10           H  
ATOM   1593 HH22 ARG A  99     -19.958  21.898  10.995  1.00 93.10           H  
ATOM   1594  CZ  ARG A  99     -18.023  21.970  10.406  1.00 93.10           C  
ATOM   1595  N   VAL A 100     -14.717  23.892  14.766  1.00 91.57           N  
ATOM   1596  H   VAL A 100     -14.534  24.085  13.792  1.00 91.57           H  
ATOM   1597  CA  VAL A 100     -14.913  25.039  15.661  1.00 91.57           C  
ATOM   1598  HA  VAL A 100     -15.371  24.710  16.594  1.00 91.57           H  
ATOM   1599  C   VAL A 100     -15.872  25.994  14.965  1.00 91.57           C  
ATOM   1600  CB  VAL A 100     -13.573  25.713  16.002  1.00 91.57           C  
ATOM   1601  HB  VAL A 100     -13.141  26.109  15.083  1.00 91.57           H  
ATOM   1602  O   VAL A 100     -15.617  26.382  13.825  1.00 91.57           O  
ATOM   1603  CG1 VAL A 100     -13.759  26.867  16.990  1.00 91.57           C  
ATOM   1604 HG11 VAL A 100     -14.230  26.508  17.905  1.00 91.57           H  
ATOM   1605 HG12 VAL A 100     -12.797  27.314  17.241  1.00 91.57           H  
ATOM   1606 HG13 VAL A 100     -14.392  27.640  16.555  1.00 91.57           H  
ATOM   1607  CG2 VAL A 100     -12.566  24.727  16.613  1.00 91.57           C  
ATOM   1608 HG21 VAL A 100     -12.290  23.965  15.884  1.00 91.57           H  
ATOM   1609 HG22 VAL A 100     -11.664  25.251  16.927  1.00 91.57           H  
ATOM   1610 HG23 VAL A 100     -13.011  24.240  17.482  1.00 91.57           H  
ATOM   1611  N   ASP A 101     -16.992  26.315  15.613  1.00 89.71           N  
ATOM   1612  H   ASP A 101     -17.061  26.089  16.595  1.00 89.71           H  
ATOM   1613  CA  ASP A 101     -18.042  27.205  15.089  1.00 89.71           C  
ATOM   1614  HA  ASP A 101     -18.902  27.102  15.750  1.00 89.71           H  
ATOM   1615  C   ASP A 101     -18.529  26.820  13.683  1.00 89.71           C  
ATOM   1616  CB  ASP A 101     -17.603  28.672  15.183  1.00 89.71           C  
ATOM   1617  HB2 ASP A 101     -16.848  28.869  14.422  1.00 89.71           H  
ATOM   1618  HB3 ASP A 101     -18.460  29.317  14.989  1.00 89.71           H  
ATOM   1619  O   ASP A 101     -18.686  27.649  12.789  1.00 89.71           O  
ATOM   1620  CG  ASP A 101     -17.031  29.009  16.556  1.00 89.71           C  
ATOM   1621  OD1 ASP A 101     -17.629  28.549  17.553  1.00 89.71           O  
ATOM   1622  OD2 ASP A 101     -15.946  29.639  16.568  1.00 89.71           O  
ATOM   1623  N   GLY A 102     -18.697  25.519  13.441  1.00 86.38           N  
ATOM   1624  H   GLY A 102     -18.553  24.874  14.205  1.00 86.38           H  
ATOM   1625  CA  GLY A 102     -19.160  25.033  12.144  1.00 86.38           C  
ATOM   1626  HA2 GLY A 102     -20.045  25.600  11.853  1.00 86.38           H  
ATOM   1627  HA3 GLY A 102     -19.448  23.989  12.265  1.00 86.38           H  
ATOM   1628  C   GLY A 102     -18.134  25.149  11.005  1.00 86.38           C  
ATOM   1629  O   GLY A 102     -18.493  24.920   9.847  1.00 86.38           O  
ATOM   1630  N   LYS A 103     -16.857  25.425  11.299  1.00 92.43           N  
ATOM   1631  H   LYS A 103     -16.639  25.684  12.251  1.00 92.43           H  
ATOM   1632  CA  LYS A 103     -15.756  25.461  10.320  1.00 92.43           C  
ATOM   1633  HA  LYS A 103     -16.129  25.162   9.341  1.00 92.43           H  
ATOM   1634  C   LYS A 103     -14.638  24.492  10.689  1.00 92.43           C  
ATOM   1635  CB  LYS A 103     -15.227  26.895  10.186  1.00 92.43           C  
ATOM   1636  HB2 LYS A 103     -14.944  27.273  11.169  1.00 92.43           H  
ATOM   1637  HB3 LYS A 103     -14.341  26.887   9.551  1.00 92.43           H  
ATOM   1638  O   LYS A 103     -14.429  24.178  11.859  1.00 92.43           O  
ATOM   1639  CG  LYS A 103     -16.275  27.825   9.555  1.00 92.43           C  
ATOM   1640  HG2 LYS A 103     -17.153  27.887  10.199  1.00 92.43           H  
ATOM   1641  HG3 LYS A 103     -16.574  27.423   8.587  1.00 92.43           H  
ATOM   1642  CD  LYS A 103     -15.703  29.233   9.362  1.00 92.43           C  
ATOM   1643  HD2 LYS A 103     -14.786  29.173   8.776  1.00 92.43           H  
ATOM   1644  HD3 LYS A 103     -15.479  29.662  10.338  1.00 92.43           H  
ATOM   1645  CE  LYS A 103     -16.718  30.116   8.629  1.00 92.43           C  
ATOM   1646  HE2 LYS A 103     -16.946  29.653   7.669  1.00 92.43           H  
ATOM   1647  HE3 LYS A 103     -17.640  30.149   9.211  1.00 92.43           H  
ATOM   1648  NZ  LYS A 103     -16.192  31.489   8.415  1.00 92.43           N  
ATOM   1649  HZ1 LYS A 103     -15.981  31.937   9.295  1.00 92.43           H  
ATOM   1650  HZ2 LYS A 103     -16.868  32.056   7.923  1.00 92.43           H  
ATOM   1651  HZ3 LYS A 103     -15.347  31.467   7.861  1.00 92.43           H  
ATOM   1652  N   TRP A 104     -13.920  24.000   9.681  1.00 95.05           N  
ATOM   1653  H   TRP A 104     -14.086  24.346   8.747  1.00 95.05           H  
ATOM   1654  CA  TRP A 104     -12.732  23.179   9.901  1.00 95.05           C  
ATOM   1655  HA  TRP A 104     -12.909  22.520  10.751  1.00 95.05           H  
ATOM   1656  C   TRP A 104     -11.532  24.062  10.240  1.00 95.05           C  
ATOM   1657  CB  TRP A 104     -12.464  22.292   8.684  1.00 95.05           C  
ATOM   1658  HB2 TRP A 104     -11.467  21.864   8.784  1.00 95.05           H  
ATOM   1659  HB3 TRP A 104     -12.478  22.896   7.777  1.00 95.05           H  
ATOM   1660  O   TRP A 104     -11.208  24.995   9.510  1.00 95.05           O  
ATOM   1661  CG  TRP A 104     -13.421  21.151   8.549  1.00 95.05           C  
ATOM   1662  CD1 TRP A 104     -14.414  21.042   7.638  1.00 95.05           C  
ATOM   1663  HD1 TRP A 104     -14.634  21.773   6.874  1.00 95.05           H  
ATOM   1664  CD2 TRP A 104     -13.466  19.926   9.341  1.00 95.05           C  
ATOM   1665  CE2 TRP A 104     -14.494  19.089   8.815  1.00 95.05           C  
ATOM   1666  CE3 TRP A 104     -12.726  19.427  10.436  1.00 95.05           C  
ATOM   1667  HE3 TRP A 104     -11.941  20.032  10.866  1.00 95.05           H  
ATOM   1668  NE1 TRP A 104     -15.066  19.835   7.806  1.00 95.05           N  
ATOM   1669  HE1 TRP A 104     -15.818  19.513   7.214  1.00 95.05           H  
ATOM   1670  CH2 TRP A 104     -14.018  17.353  10.434  1.00 95.05           C  
ATOM   1671  HH2 TRP A 104     -14.225  16.382  10.859  1.00 95.05           H  
ATOM   1672  CZ2 TRP A 104     -14.763  17.817   9.338  1.00 95.05           C  
ATOM   1673  HZ2 TRP A 104     -15.539  17.199   8.910  1.00 95.05           H  
ATOM   1674  CZ3 TRP A 104     -13.004  18.159  10.980  1.00 95.05           C  
ATOM   1675  HZ3 TRP A 104     -12.435  17.799  11.825  1.00 95.05           H  
ATOM   1676  N   ARG A 105     -10.843  23.748  11.335  1.00 94.80           N  
ATOM   1677  H   ARG A 105     -11.197  23.000  11.914  1.00 94.80           H  
ATOM   1678  CA  ARG A 105      -9.579  24.374  11.728  1.00 94.80           C  
ATOM   1679  HA  ARG A 105      -9.301  25.116  10.980  1.00 94.80           H  
ATOM   1680  C   ARG A 105      -8.481  23.328  11.760  1.00 94.80           C  
ATOM   1681  CB  ARG A 105      -9.712  25.089  13.079  1.00 94.80           C  
ATOM   1682  HB2 ARG A 105     -10.017  24.377  13.845  1.00 94.80           H  
ATOM   1683  HB3 ARG A 105      -8.735  25.488  13.351  1.00 94.80           H  
ATOM   1684  O   ARG A 105      -8.719  22.183  12.134  1.00 94.80           O  
ATOM   1685  CG  ARG A 105     -10.723  26.245  13.023  1.00 94.80           C  
ATOM   1686  HG2 ARG A 105     -11.735  25.840  12.996  1.00 94.80           H  
ATOM   1687  HG3 ARG A 105     -10.555  26.840  12.126  1.00 94.80           H  
ATOM   1688  CD  ARG A 105     -10.556  27.145  14.252  1.00 94.80           C  
ATOM   1689  HD2 ARG A 105     -10.610  26.531  15.151  1.00 94.80           H  
ATOM   1690  HD3 ARG A 105      -9.569  27.605  14.206  1.00 94.80           H  
ATOM   1691  NE  ARG A 105     -11.602  28.185  14.322  1.00 94.80           N  
ATOM   1692  HE  ARG A 105     -12.516  27.943  13.968  1.00 94.80           H  
ATOM   1693  NH1 ARG A 105     -10.399  29.795  15.442  1.00 94.80           N  
ATOM   1694 HH11 ARG A 105      -9.569  29.222  15.384  1.00 94.80           H  
ATOM   1695 HH12 ARG A 105     -10.378  30.687  15.914  1.00 94.80           H  
ATOM   1696  NH2 ARG A 105     -12.574  30.109  15.064  1.00 94.80           N  
ATOM   1697 HH21 ARG A 105     -12.534  30.965  15.598  1.00 94.80           H  
ATOM   1698 HH22 ARG A 105     -13.499  29.736  14.905  1.00 94.80           H  
ATOM   1699  CZ  ARG A 105     -11.518  29.357  14.932  1.00 94.80           C  
ATOM   1700  N   ARG A 106      -7.280  23.733  11.360  1.00 95.73           N  
ATOM   1701  H   ARG A 106      -7.166  24.712  11.137  1.00 95.73           H  
ATOM   1702  CA  ARG A 106      -6.082  22.899  11.396  1.00 95.73           C  
ATOM   1703  HA  ARG A 106      -6.361  21.860  11.569  1.00 95.73           H  
ATOM   1704  C   ARG A 106      -5.201  23.336  12.556  1.00 95.73           C  
ATOM   1705  CB  ARG A 106      -5.379  22.990  10.041  1.00 95.73           C  
ATOM   1706  HB2 ARG A 106      -6.049  22.591   9.280  1.00 95.73           H  
ATOM   1707  HB3 ARG A 106      -5.171  24.035   9.814  1.00 95.73           H  
ATOM   1708  O   ARG A 106      -4.792  24.489  12.618  1.00 95.73           O  
ATOM   1709  CG  ARG A 106      -4.067  22.202  10.013  1.00 95.73           C  
ATOM   1710  HG2 ARG A 106      -4.250  21.165  10.293  1.00 95.73           H  
ATOM   1711  HG3 ARG A 106      -3.354  22.647  10.707  1.00 95.73           H  
ATOM   1712  CD  ARG A 106      -3.505  22.269   8.595  1.00 95.73           C  
ATOM   1713  HD2 ARG A 106      -3.573  23.300   8.246  1.00 95.73           H  
ATOM   1714  HD3 ARG A 106      -4.128  21.664   7.937  1.00 95.73           H  
ATOM   1715  NE  ARG A 106      -2.122  21.767   8.548  1.00 95.73           N  
ATOM   1716  HE  ARG A 106      -1.987  20.808   8.834  1.00 95.73           H  
ATOM   1717  NH1 ARG A 106      -1.183  23.668   7.750  1.00 95.73           N  
ATOM   1718 HH11 ARG A 106      -2.110  24.047   7.619  1.00 95.73           H  
ATOM   1719 HH12 ARG A 106      -0.426  24.255   7.431  1.00 95.73           H  
ATOM   1720  NH2 ARG A 106       0.135  21.938   8.321  1.00 95.73           N  
ATOM   1721 HH21 ARG A 106       0.932  22.549   8.212  1.00 95.73           H  
ATOM   1722 HH22 ARG A 106       0.245  21.022   8.730  1.00 95.73           H  
ATOM   1723  CZ  ARG A 106      -1.057  22.455   8.202  1.00 95.73           C  
ATOM   1724  N   GLU A 107      -4.873  22.392  13.418  1.00 95.14           N  
ATOM   1725  H   GLU A 107      -5.286  21.477  13.307  1.00 95.14           H  
ATOM   1726  CA  GLU A 107      -3.992  22.556  14.566  1.00 95.14           C  
ATOM   1727  HA  GLU A 107      -3.676  23.595  14.661  1.00 95.14           H  
ATOM   1728  C   GLU A 107      -2.762  21.667  14.365  1.00 95.14           C  
ATOM   1729  CB  GLU A 107      -4.781  22.173  15.822  1.00 95.14           C  
ATOM   1730  HB2 GLU A 107      -5.040  21.116  15.758  1.00 95.14           H  
ATOM   1731  HB3 GLU A 107      -5.703  22.754  15.848  1.00 95.14           H  
ATOM   1732  O   GLU A 107      -2.890  20.486  14.042  1.00 95.14           O  
ATOM   1733  CG  GLU A 107      -4.005  22.429  17.118  1.00 95.14           C  
ATOM   1734  HG2 GLU A 107      -3.840  23.502  17.221  1.00 95.14           H  
ATOM   1735  HG3 GLU A 107      -3.033  21.941  17.050  1.00 95.14           H  
ATOM   1736  CD  GLU A 107      -4.742  21.891  18.356  1.00 95.14           C  
ATOM   1737  OE1 GLU A 107      -4.110  21.885  19.431  1.00 95.14           O  
ATOM   1738  OE2 GLU A 107      -5.905  21.429  18.230  1.00 95.14           O  
ATOM   1739  N   LEU A 108      -1.557  22.219  14.504  1.00 95.04           N  
ATOM   1740  H   LEU A 108      -1.491  23.161  14.861  1.00 95.04           H  
ATOM   1741  CA  LEU A 108      -0.338  21.415  14.469  1.00 95.04           C  
ATOM   1742  HA  LEU A 108      -0.503  20.544  13.835  1.00 95.04           H  
ATOM   1743  C   LEU A 108      -0.033  20.925  15.883  1.00 95.04           C  
ATOM   1744  CB  LEU A 108       0.821  22.237  13.879  1.00 95.04           C  
ATOM   1745  HB2 LEU A 108       1.009  23.086  14.537  1.00 95.04           H  
ATOM   1746  HB3 LEU A 108       0.525  22.626  12.905  1.00 95.04           H  
ATOM   1747  O   LEU A 108       0.276  21.733  16.752  1.00 95.04           O  
ATOM   1748  CG  LEU A 108       2.124  21.427  13.730  1.00 95.04           C  
ATOM   1749  HG  LEU A 108       2.378  20.946  14.674  1.00 95.04           H  
ATOM   1750  CD1 LEU A 108       2.006  20.356  12.640  1.00 95.04           C  
ATOM   1751 HD11 LEU A 108       1.715  20.813  11.694  1.00 95.04           H  
ATOM   1752 HD12 LEU A 108       2.963  19.847  12.530  1.00 95.04           H  
ATOM   1753 HD13 LEU A 108       1.263  19.619  12.945  1.00 95.04           H  
ATOM   1754  CD2 LEU A 108       3.272  22.358  13.346  1.00 95.04           C  
ATOM   1755 HD21 LEU A 108       3.401  23.109  14.126  1.00 95.04           H  
ATOM   1756 HD22 LEU A 108       3.060  22.859  12.402  1.00 95.04           H  
ATOM   1757 HD23 LEU A 108       4.199  21.790  13.265  1.00 95.04           H  
ATOM   1758  N   ILE A 109      -0.069  19.611  16.087  1.00 95.66           N  
ATOM   1759  H   ILE A 109      -0.346  18.999  15.333  1.00 95.66           H  
ATOM   1760  CA  ILE A 109       0.247  19.012  17.385  1.00 95.66           C  
ATOM   1761  HA  ILE A 109       0.251  19.800  18.139  1.00 95.66           H  
ATOM   1762  C   ILE A 109       1.649  18.404  17.386  1.00 95.66           C  
ATOM   1763  CB  ILE A 109      -0.838  18.012  17.832  1.00 95.66           C  
ATOM   1764  HB  ILE A 109      -0.573  17.675  18.834  1.00 95.66           H  
ATOM   1765  O   ILE A 109       2.133  17.918  16.360  1.00 95.66           O  
ATOM   1766  CG1 ILE A 109      -0.904  16.775  16.911  1.00 95.66           C  
ATOM   1767 HG12 ILE A 109      -1.409  17.051  15.985  1.00 95.66           H  
ATOM   1768 HG13 ILE A 109       0.097  16.428  16.656  1.00 95.66           H  
ATOM   1769  CG2 ILE A 109      -2.204  18.724  17.919  1.00 95.66           C  
ATOM   1770 HG21 ILE A 109      -2.565  19.002  16.929  1.00 95.66           H  
ATOM   1771 HG22 ILE A 109      -2.942  18.077  18.393  1.00 95.66           H  
ATOM   1772 HG23 ILE A 109      -2.119  19.627  18.524  1.00 95.66           H  
ATOM   1773  CD1 ILE A 109      -1.622  15.587  17.550  1.00 95.66           C  
ATOM   1774 HD11 ILE A 109      -1.041  15.225  18.398  1.00 95.66           H  
ATOM   1775 HD12 ILE A 109      -2.613  15.882  17.895  1.00 95.66           H  
ATOM   1776 HD13 ILE A 109      -1.723  14.785  16.819  1.00 95.66           H  
ATOM   1777  N   LEU A 110       2.275  18.387  18.562  1.00 96.06           N  
ATOM   1778  H   LEU A 110       1.802  18.808  19.349  1.00 96.06           H  
ATOM   1779  CA  LEU A 110       3.453  17.585  18.880  1.00 96.06           C  
ATOM   1780  HA  LEU A 110       3.639  16.866  18.083  1.00 96.06           H  
ATOM   1781  C   LEU A 110       3.159  16.798  20.153  1.00 96.06           C  
ATOM   1782  CB  LEU A 110       4.694  18.472  19.079  1.00 96.06           C  
ATOM   1783  HB2 LEU A 110       5.482  17.864  19.525  1.00 96.06           H  
ATOM   1784  HB3 LEU A 110       4.443  19.259  19.791  1.00 96.06           H  
ATOM   1785  O   LEU A 110       2.693  17.361  21.138  1.00 96.06           O  
ATOM   1786  CG  LEU A 110       5.253  19.117  17.802  1.00 96.06           C  
ATOM   1787  HG  LEU A 110       4.487  19.734  17.332  1.00 96.06           H  
ATOM   1788  CD1 LEU A 110       6.439  20.008  18.176  1.00 96.06           C  
ATOM   1789 HD11 LEU A 110       6.823  20.505  17.285  1.00 96.06           H  
ATOM   1790 HD12 LEU A 110       7.233  19.416  18.630  1.00 96.06           H  
ATOM   1791 HD13 LEU A 110       6.113  20.774  18.880  1.00 96.06           H  
ATOM   1792  CD2 LEU A 110       5.747  18.073  16.795  1.00 96.06           C  
ATOM   1793 HD21 LEU A 110       4.901  17.504  16.410  1.00 96.06           H  
ATOM   1794 HD22 LEU A 110       6.227  18.577  15.956  1.00 96.06           H  
ATOM   1795 HD23 LEU A 110       6.460  17.400  17.272  1.00 96.06           H  
ATOM   1796  N   TYR A 111       3.456  15.510  20.123  1.00 97.33           N  
ATOM   1797  H   TYR A 111       3.837  15.116  19.274  1.00 97.33           H  
ATOM   1798  CA  TYR A 111       3.161  14.568  21.187  1.00 97.33           C  
ATOM   1799  HA  TYR A 111       2.871  15.113  22.085  1.00 97.33           H  
ATOM   1800  C   TYR A 111       4.414  13.750  21.508  1.00 97.33           C  
ATOM   1801  CB  TYR A 111       1.974  13.708  20.747  1.00 97.33           C  
ATOM   1802  HB2 TYR A 111       2.345  12.873  20.155  1.00 97.33           H  
ATOM   1803  HB3 TYR A 111       1.318  14.298  20.107  1.00 97.33           H  
ATOM   1804  O   TYR A 111       5.265  13.525  20.637  1.00 97.33           O  
ATOM   1805  CG  TYR A 111       1.138  13.186  21.890  1.00 97.33           C  
ATOM   1806  CD1 TYR A 111       1.534  12.017  22.553  1.00 97.33           C  
ATOM   1807  HD1 TYR A 111       2.450  11.515  22.278  1.00 97.33           H  
ATOM   1808  CD2 TYR A 111      -0.033  13.861  22.293  1.00 97.33           C  
ATOM   1809  HD2 TYR A 111      -0.337  14.770  21.795  1.00 97.33           H  
ATOM   1810  CE1 TYR A 111       0.740  11.498  23.584  1.00 97.33           C  
ATOM   1811  HE1 TYR A 111       1.012  10.568  24.060  1.00 97.33           H  
ATOM   1812  CE2 TYR A 111      -0.810  13.360  23.360  1.00 97.33           C  
ATOM   1813  HE2 TYR A 111      -1.705  13.872  23.682  1.00 97.33           H  
ATOM   1814  OH  TYR A 111      -1.129  11.646  25.046  1.00 97.33           O  
ATOM   1815  HH  TYR A 111      -1.924  12.113  25.314  1.00 97.33           H  
ATOM   1816  CZ  TYR A 111      -0.422  12.169  24.012  1.00 97.33           C  
ATOM   1817  N   ASP A 112       4.553  13.350  22.767  1.00 97.85           N  
ATOM   1818  H   ASP A 112       3.790  13.478  23.417  1.00 97.85           H  
ATOM   1819  CA  ASP A 112       5.714  12.600  23.233  1.00 97.85           C  
ATOM   1820  HA  ASP A 112       6.614  13.112  22.891  1.00 97.85           H  
ATOM   1821  C   ASP A 112       5.731  11.180  22.642  1.00 97.85           C  
ATOM   1822  CB  ASP A 112       5.748  12.608  24.762  1.00 97.85           C  
ATOM   1823  HB2 ASP A 112       4.918  12.023  25.159  1.00 97.85           H  
ATOM   1824  HB3 ASP A 112       5.659  13.632  25.124  1.00 97.85           H  
ATOM   1825  O   ASP A 112       4.716  10.479  22.624  1.00 97.85           O  
ATOM   1826  CG  ASP A 112       7.076  12.023  25.217  1.00 97.85           C  
ATOM   1827  OD1 ASP A 112       7.142  10.779  25.279  1.00 97.85           O  
ATOM   1828  OD2 ASP A 112       8.039  12.813  25.325  1.00 97.85           O  
ATOM   1829  N   LYS A 113       6.880  10.756  22.103  1.00 97.97           N  
ATOM   1830  H   LYS A 113       7.701  11.336  22.199  1.00 97.97           H  
ATOM   1831  CA  LYS A 113       7.010   9.434  21.479  1.00 97.97           C  
ATOM   1832  HA  LYS A 113       6.166   9.278  20.806  1.00 97.97           H  
ATOM   1833  C   LYS A 113       6.928   8.307  22.501  1.00 97.97           C  
ATOM   1834  CB  LYS A 113       8.317   9.313  20.687  1.00 97.97           C  
ATOM   1835  HB2 LYS A 113       9.142   9.646  21.317  1.00 97.97           H  
ATOM   1836  HB3 LYS A 113       8.485   8.263  20.448  1.00 97.97           H  
ATOM   1837  O   LYS A 113       6.372   7.273  22.145  1.00 97.97           O  
ATOM   1838  CG  LYS A 113       8.297  10.102  19.372  1.00 97.97           C  
ATOM   1839  HG2 LYS A 113       7.544   9.684  18.704  1.00 97.97           H  
ATOM   1840  HG3 LYS A 113       8.050  11.145  19.570  1.00 97.97           H  
ATOM   1841  CD  LYS A 113       9.680  10.016  18.716  1.00 97.97           C  
ATOM   1842  HD2 LYS A 113      10.415  10.345  19.450  1.00 97.97           H  
ATOM   1843  HD3 LYS A 113       9.905   8.987  18.435  1.00 97.97           H  
ATOM   1844  CE  LYS A 113       9.744  10.926  17.492  1.00 97.97           C  
ATOM   1845  HE2 LYS A 113       9.131  10.515  16.690  1.00 97.97           H  
ATOM   1846  HE3 LYS A 113       9.333  11.890  17.789  1.00 97.97           H  
ATOM   1847  NZ  LYS A 113      11.138  11.129  17.052  1.00 97.97           N  
ATOM   1848  HZ1 LYS A 113      11.506  10.323  16.566  1.00 97.97           H  
ATOM   1849  HZ2 LYS A 113      11.715  11.230  17.874  1.00 97.97           H  
ATOM   1850  HZ3 LYS A 113      11.245  11.992  16.538  1.00 97.97           H  
ATOM   1851  N   GLU A 114       7.459   8.469  23.715  1.00 97.60           N  
ATOM   1852  H   GLU A 114       7.714   9.395  24.031  1.00 97.60           H  
ATOM   1853  CA  GLU A 114       7.340   7.433  24.750  1.00 97.60           C  
ATOM   1854  HA  GLU A 114       7.654   6.476  24.333  1.00 97.60           H  
ATOM   1855  C   GLU A 114       5.889   7.250  25.162  1.00 97.60           C  
ATOM   1856  CB  GLU A 114       8.176   7.732  26.010  1.00 97.60           C  
ATOM   1857  HB2 GLU A 114       7.864   8.681  26.446  1.00 97.60           H  
ATOM   1858  HB3 GLU A 114       7.960   6.961  26.750  1.00 97.60           H  
ATOM   1859  O   GLU A 114       5.432   6.117  25.292  1.00 97.60           O  
ATOM   1860  CG  GLU A 114       9.693   7.761  25.801  1.00 97.60           C  
ATOM   1861  HG2 GLU A 114       9.935   8.591  25.137  1.00 97.60           H  
ATOM   1862  HG3 GLU A 114      10.169   7.957  26.762  1.00 97.60           H  
ATOM   1863  CD  GLU A 114      10.269   6.463  25.219  1.00 97.60           C  
ATOM   1864  OE1 GLU A 114      11.370   6.557  24.630  1.00 97.60           O  
ATOM   1865  OE2 GLU A 114       9.580   5.416  25.144  1.00 97.60           O  
ATOM   1866  N   GLU A 115       5.135   8.343  25.255  1.00 98.30           N  
ATOM   1867  H   GLU A 115       5.588   9.245  25.216  1.00 98.30           H  
ATOM   1868  CA  GLU A 115       3.713   8.263  25.571  1.00 98.30           C  
ATOM   1869  HA  GLU A 115       3.617   7.644  26.463  1.00 98.30           H  
ATOM   1870  C   GLU A 115       2.913   7.559  24.463  1.00 98.30           C  
ATOM   1871  CB  GLU A 115       3.195   9.672  25.880  1.00 98.30           C  
ATOM   1872  HB2 GLU A 115       3.842  10.140  26.622  1.00 98.30           H  
ATOM   1873  HB3 GLU A 115       3.237  10.272  24.971  1.00 98.30           H  
ATOM   1874  O   GLU A 115       2.107   6.672  24.741  1.00 98.30           O  
ATOM   1875  CG  GLU A 115       1.758   9.677  26.407  1.00 98.30           C  
ATOM   1876  HG2 GLU A 115       1.109   9.224  25.658  1.00 98.30           H  
ATOM   1877  HG3 GLU A 115       1.451  10.714  26.547  1.00 98.30           H  
ATOM   1878  CD  GLU A 115       1.554   8.915  27.713  1.00 98.30           C  
ATOM   1879  OE1 GLU A 115       0.382   8.721  28.074  1.00 98.30           O  
ATOM   1880  OE2 GLU A 115       2.515   8.420  28.342  1.00 98.30           O  
ATOM   1881  N   ILE A 116       3.206   7.838  23.186  1.00 98.48           N  
ATOM   1882  H   ILE A 116       3.857   8.588  23.006  1.00 98.48           H  
ATOM   1883  CA  ILE A 116       2.611   7.086  22.065  1.00 98.48           C  
ATOM   1884  HA  ILE A 116       1.526   7.160  22.141  1.00 98.48           H  
ATOM   1885  C   ILE A 116       2.962   5.592  22.147  1.00 98.48           C  
ATOM   1886  CB  ILE A 116       3.047   7.680  20.708  1.00 98.48           C  
ATOM   1887  HB  ILE A 116       4.134   7.758  20.699  1.00 98.48           H  
ATOM   1888  O   ILE A 116       2.097   4.746  21.910  1.00 98.48           O  
ATOM   1889  CG1 ILE A 116       2.440   9.078  20.491  1.00 98.48           C  
ATOM   1890 HG12 ILE A 116       1.414   8.984  20.135  1.00 98.48           H  
ATOM   1891 HG13 ILE A 116       2.405   9.604  21.445  1.00 98.48           H  
ATOM   1892  CG2 ILE A 116       2.608   6.783  19.536  1.00 98.48           C  
ATOM   1893 HG21 ILE A 116       3.187   5.860  19.530  1.00 98.48           H  
ATOM   1894 HG22 ILE A 116       2.761   7.297  18.586  1.00 98.48           H  
ATOM   1895 HG23 ILE A 116       1.551   6.540  19.634  1.00 98.48           H  
ATOM   1896  CD1 ILE A 116       3.252   9.926  19.503  1.00 98.48           C  
ATOM   1897 HD11 ILE A 116       4.211  10.188  19.950  1.00 98.48           H  
ATOM   1898 HD12 ILE A 116       3.431   9.384  18.574  1.00 98.48           H  
ATOM   1899 HD13 ILE A 116       2.707  10.843  19.279  1.00 98.48           H  
ATOM   1900  N   ARG A 117       4.214   5.242  22.484  1.00 98.52           N  
ATOM   1901  H   ARG A 117       4.871   5.977  22.703  1.00 98.52           H  
ATOM   1902  CA  ARG A 117       4.620   3.836  22.668  1.00 98.52           C  
ATOM   1903  HA  ARG A 117       4.314   3.260  21.794  1.00 98.52           H  
ATOM   1904  C   ARG A 117       3.902   3.195  23.854  1.00 98.52           C  
ATOM   1905  CB  ARG A 117       6.140   3.695  22.843  1.00 98.52           C  
ATOM   1906  HB2 ARG A 117       6.357   2.659  23.102  1.00 98.52           H  
ATOM   1907  HB3 ARG A 117       6.473   4.326  23.667  1.00 98.52           H  
ATOM   1908  O   ARG A 117       3.498   2.040  23.741  1.00 98.52           O  
ATOM   1909  CG  ARG A 117       6.937   4.042  21.581  1.00 98.52           C  
ATOM   1910  HG2 ARG A 117       6.789   5.092  21.329  1.00 98.52           H  
ATOM   1911  HG3 ARG A 117       6.595   3.441  20.738  1.00 98.52           H  
ATOM   1912  CD  ARG A 117       8.424   3.773  21.807  1.00 98.52           C  
ATOM   1913  HD2 ARG A 117       8.608   2.706  21.684  1.00 98.52           H  
ATOM   1914  HD3 ARG A 117       8.674   4.027  22.837  1.00 98.52           H  
ATOM   1915  NE  ARG A 117       9.265   4.533  20.858  1.00 98.52           N  
ATOM   1916  HE  ARG A 117       9.247   4.256  19.887  1.00 98.52           H  
ATOM   1917  NH1 ARG A 117      10.218   5.912  22.394  1.00 98.52           N  
ATOM   1918 HH11 ARG A 117       9.718   5.471  23.153  1.00 98.52           H  
ATOM   1919 HH12 ARG A 117      11.003   6.417  22.779  1.00 98.52           H  
ATOM   1920  NH2 ARG A 117      10.866   6.068  20.304  1.00 98.52           N  
ATOM   1921 HH21 ARG A 117      11.523   6.760  20.635  1.00 98.52           H  
ATOM   1922 HH22 ARG A 117      10.696   5.848  19.333  1.00 98.52           H  
ATOM   1923  CZ  ARG A 117      10.112   5.489  21.187  1.00 98.52           C  
ATOM   1924  N   ARG A 118       3.705   3.926  24.957  1.00 98.36           N  
ATOM   1925  H   ARG A 118       4.102   4.854  24.979  1.00 98.36           H  
ATOM   1926  CA  ARG A 118       2.942   3.476  26.131  1.00 98.36           C  
ATOM   1927  HA  ARG A 118       3.384   2.554  26.509  1.00 98.36           H  
ATOM   1928  C   ARG A 118       1.500   3.149  25.750  1.00 98.36           C  
ATOM   1929  CB  ARG A 118       3.005   4.549  27.236  1.00 98.36           C  
ATOM   1930  HB2 ARG A 118       2.447   5.432  26.922  1.00 98.36           H  
ATOM   1931  HB3 ARG A 118       4.042   4.844  27.393  1.00 98.36           H  
ATOM   1932  O   ARG A 118       1.044   2.049  26.045  1.00 98.36           O  
ATOM   1933  CG  ARG A 118       2.433   4.049  28.573  1.00 98.36           C  
ATOM   1934  HG2 ARG A 118       1.433   3.641  28.429  1.00 98.36           H  
ATOM   1935  HG3 ARG A 118       3.078   3.254  28.947  1.00 98.36           H  
ATOM   1936  CD  ARG A 118       2.371   5.171  29.623  1.00 98.36           C  
ATOM   1937  HD2 ARG A 118       2.267   4.727  30.613  1.00 98.36           H  
ATOM   1938  HD3 ARG A 118       3.310   5.724  29.609  1.00 98.36           H  
ATOM   1939  NE  ARG A 118       1.262   6.116  29.388  1.00 98.36           N  
ATOM   1940  HE  ARG A 118       1.503   7.002  28.968  1.00 98.36           H  
ATOM   1941  NH1 ARG A 118      -0.437   4.940  30.385  1.00 98.36           N  
ATOM   1942 HH11 ARG A 118       0.216   4.195  30.584  1.00 98.36           H  
ATOM   1943 HH12 ARG A 118      -1.433   4.795  30.464  1.00 98.36           H  
ATOM   1944  NH2 ARG A 118      -0.889   6.887  29.456  1.00 98.36           N  
ATOM   1945 HH21 ARG A 118      -1.871   6.807  29.681  1.00 98.36           H  
ATOM   1946 HH22 ARG A 118      -0.569   7.695  28.941  1.00 98.36           H  
ATOM   1947  CZ  ARG A 118      -0.005   5.986  29.743  1.00 98.36           C  
ATOM   1948  N   ILE A 119       0.824   4.051  25.036  1.00 98.60           N  
ATOM   1949  H   ILE A 119       1.263   4.947  24.878  1.00 98.60           H  
ATOM   1950  CA  ILE A 119      -0.559   3.860  24.571  1.00 98.60           C  
ATOM   1951  HA  ILE A 119      -1.186   3.623  25.430  1.00 98.60           H  
ATOM   1952  C   ILE A 119      -0.655   2.675  23.601  1.00 98.60           C  
ATOM   1953  CB  ILE A 119      -1.091   5.165  23.934  1.00 98.60           C  
ATOM   1954  HB  ILE A 119      -0.397   5.481  23.155  1.00 98.60           H  
ATOM   1955  O   ILE A 119      -1.551   1.842  23.730  1.00 98.60           O  
ATOM   1956  CG1 ILE A 119      -1.201   6.286  24.992  1.00 98.60           C  
ATOM   1957 HG12 ILE A 119      -2.073   6.115  25.623  1.00 98.60           H  
ATOM   1958 HG13 ILE A 119      -0.326   6.286  25.640  1.00 98.60           H  
ATOM   1959  CG2 ILE A 119      -2.471   4.930  23.295  1.00 98.60           C  
ATOM   1960 HG21 ILE A 119      -3.117   4.414  24.006  1.00 98.60           H  
ATOM   1961 HG22 ILE A 119      -2.936   5.870  22.997  1.00 98.60           H  
ATOM   1962 HG23 ILE A 119      -2.385   4.313  22.401  1.00 98.60           H  
ATOM   1963  CD1 ILE A 119      -1.297   7.681  24.365  1.00 98.60           C  
ATOM   1964 HD11 ILE A 119      -1.293   8.427  25.159  1.00 98.60           H  
ATOM   1965 HD12 ILE A 119      -2.213   7.784  23.783  1.00 98.60           H  
ATOM   1966 HD13 ILE A 119      -0.436   7.858  23.719  1.00 98.60           H  
ATOM   1967  N   TRP A 120       0.289   2.551  22.661  1.00 98.66           N  
ATOM   1968  H   TRP A 120       0.983   3.279  22.575  1.00 98.66           H  
ATOM   1969  CA  TRP A 120       0.345   1.409  21.743  1.00 98.66           C  
ATOM   1970  HA  TRP A 120      -0.595   1.338  21.197  1.00 98.66           H  
ATOM   1971  C   TRP A 120       0.505   0.080  22.486  1.00 98.66           C  
ATOM   1972  CB  TRP A 120       1.472   1.612  20.728  1.00 98.66           C  
ATOM   1973  HB2 TRP A 120       1.266   2.512  20.149  1.00 98.66           H  
ATOM   1974  HB3 TRP A 120       2.410   1.764  21.261  1.00 98.66           H  
ATOM   1975  O   TRP A 120      -0.269  -0.844  22.247  1.00 98.66           O  
ATOM   1976  CG  TRP A 120       1.641   0.464  19.783  1.00 98.66           C  
ATOM   1977  CD1 TRP A 120       2.473  -0.585  19.966  1.00 98.66           C  
ATOM   1978  HD1 TRP A 120       3.132  -0.729  20.809  1.00 98.66           H  
ATOM   1979  CD2 TRP A 120       0.901   0.169  18.558  1.00 98.66           C  
ATOM   1980  CE2 TRP A 120       1.354  -1.079  18.043  1.00 98.66           C  
ATOM   1981  CE3 TRP A 120      -0.132   0.811  17.845  1.00 98.66           C  
ATOM   1982  HE3 TRP A 120      -0.499   1.759  18.211  1.00 98.66           H  
ATOM   1983  NE1 TRP A 120       2.329  -1.471  18.924  1.00 98.66           N  
ATOM   1984  HE1 TRP A 120       2.882  -2.312  18.847  1.00 98.66           H  
ATOM   1985  CH2 TRP A 120      -0.228  -1.006  16.219  1.00 98.66           C  
ATOM   1986  HH2 TRP A 120      -0.687  -1.466  15.356  1.00 98.66           H  
ATOM   1987  CZ2 TRP A 120       0.812  -1.664  16.892  1.00 98.66           C  
ATOM   1988  HZ2 TRP A 120       1.163  -2.634  16.571  1.00 98.66           H  
ATOM   1989  CZ3 TRP A 120      -0.699   0.230  16.696  1.00 98.66           C  
ATOM   1990  HZ3 TRP A 120      -1.515   0.728  16.193  1.00 98.66           H  
ATOM   1991  N   ARG A 121       1.452  -0.013  23.426  1.00 98.46           N  
ATOM   1992  H   ARG A 121       2.053   0.783  23.584  1.00 98.46           H  
ATOM   1993  CA  ARG A 121       1.653  -1.225  24.236  1.00 98.46           C  
ATOM   1994  HA  ARG A 121       1.788  -2.086  23.582  1.00 98.46           H  
ATOM   1995  C   ARG A 121       0.437  -1.533  25.095  1.00 98.46           C  
ATOM   1996  CB  ARG A 121       2.894  -1.075  25.118  1.00 98.46           C  
ATOM   1997  HB2 ARG A 121       2.848  -0.121  25.644  1.00 98.46           H  
ATOM   1998  HB3 ARG A 121       2.910  -1.877  25.856  1.00 98.46           H  
ATOM   1999  O   ARG A 121       0.023  -2.682  25.151  1.00 98.46           O  
ATOM   2000  CG  ARG A 121       4.177  -1.161  24.291  1.00 98.46           C  
ATOM   2001  HG2 ARG A 121       4.129  -0.476  23.444  1.00 98.46           H  
ATOM   2002  HG3 ARG A 121       4.302  -2.176  23.914  1.00 98.46           H  
ATOM   2003  CD  ARG A 121       5.367  -0.790  25.171  1.00 98.46           C  
ATOM   2004  HD2 ARG A 121       5.462  -1.525  25.970  1.00 98.46           H  
ATOM   2005  HD3 ARG A 121       5.187   0.194  25.605  1.00 98.46           H  
ATOM   2006  NE  ARG A 121       6.588  -0.781  24.366  1.00 98.46           N  
ATOM   2007  HE  ARG A 121       6.661  -1.504  23.663  1.00 98.46           H  
ATOM   2008  NH1 ARG A 121       7.685   1.039  25.244  1.00 98.46           N  
ATOM   2009 HH11 ARG A 121       6.948   1.142  25.927  1.00 98.46           H  
ATOM   2010 HH12 ARG A 121       8.493   1.644  25.259  1.00 98.46           H  
ATOM   2011  NH2 ARG A 121       8.566  -0.158  23.545  1.00 98.46           N  
ATOM   2012 HH21 ARG A 121       9.450   0.329  23.589  1.00 98.46           H  
ATOM   2013 HH22 ARG A 121       8.453  -0.960  22.942  1.00 98.46           H  
ATOM   2014  CZ  ARG A 121       7.608   0.043  24.399  1.00 98.46           C  
ATOM   2015  N   GLN A 122      -0.183  -0.528  25.712  1.00 97.98           N  
ATOM   2016  H   GLN A 122       0.211   0.400  25.645  1.00 97.98           H  
ATOM   2017  CA  GLN A 122      -1.407  -0.716  26.492  1.00 97.98           C  
ATOM   2018  HA  GLN A 122      -1.204  -1.434  27.287  1.00 97.98           H  
ATOM   2019  C   GLN A 122      -2.540  -1.295  25.632  1.00 97.98           C  
ATOM   2020  CB  GLN A 122      -1.804   0.620  27.136  1.00 97.98           C  
ATOM   2021  HB2 GLN A 122      -2.017   1.354  26.358  1.00 97.98           H  
ATOM   2022  HB3 GLN A 122      -0.967   0.982  27.733  1.00 97.98           H  
ATOM   2023  O   GLN A 122      -3.201  -2.243  26.047  1.00 97.98           O  
ATOM   2024  CG  GLN A 122      -3.034   0.477  28.045  1.00 97.98           C  
ATOM   2025  HG2 GLN A 122      -3.888   0.144  27.454  1.00 97.98           H  
ATOM   2026  HG3 GLN A 122      -2.833  -0.275  28.807  1.00 97.98           H  
ATOM   2027  CD  GLN A 122      -3.425   1.777  28.741  1.00 97.98           C  
ATOM   2028  NE2 GLN A 122      -4.534   1.785  29.447  1.00 97.98           N  
ATOM   2029 HE21 GLN A 122      -4.807   2.672  29.844  1.00 97.98           H  
ATOM   2030 HE22 GLN A 122      -5.128   0.969  29.485  1.00 97.98           H  
ATOM   2031  OE1 GLN A 122      -2.752   2.795  28.688  1.00 97.98           O  
ATOM   2032  N   ALA A 123      -2.722  -0.783  24.412  1.00 97.92           N  
ATOM   2033  H   ALA A 123      -2.171   0.015  24.131  1.00 97.92           H  
ATOM   2034  CA  ALA A 123      -3.699  -1.309  23.460  1.00 97.92           C  
ATOM   2035  HA  ALA A 123      -4.678  -1.335  23.938  1.00 97.92           H  
ATOM   2036  C   ALA A 123      -3.387  -2.741  22.983  1.00 97.92           C  
ATOM   2037  CB  ALA A 123      -3.759  -0.340  22.279  1.00 97.92           C  
ATOM   2038  HB1 ALA A 123      -4.096   0.639  22.621  1.00 97.92           H  
ATOM   2039  HB2 ALA A 123      -2.777  -0.246  21.817  1.00 97.92           H  
ATOM   2040  HB3 ALA A 123      -4.455  -0.727  21.535  1.00 97.92           H  
ATOM   2041  O   ALA A 123      -4.295  -3.454  22.563  1.00 97.92           O  
ATOM   2042  N   ASN A 124      -2.123  -3.163  23.072  1.00 97.21           N  
ATOM   2043  H   ASN A 124      -1.438  -2.510  23.426  1.00 97.21           H  
ATOM   2044  CA  ASN A 124      -1.626  -4.470  22.643  1.00 97.21           C  
ATOM   2045  HA  ASN A 124      -2.440  -5.013  22.163  1.00 97.21           H  
ATOM   2046  C   ASN A 124      -1.185  -5.359  23.826  1.00 97.21           C  
ATOM   2047  CB  ASN A 124      -0.527  -4.266  21.587  1.00 97.21           C  
ATOM   2048  HB2 ASN A 124      -0.060  -5.227  21.373  1.00 97.21           H  
ATOM   2049  HB3 ASN A 124       0.246  -3.601  21.973  1.00 97.21           H  
ATOM   2050  O   ASN A 124      -0.310  -6.210  23.674  1.00 97.21           O  
ATOM   2051  CG  ASN A 124      -1.065  -3.728  20.274  1.00 97.21           C  
ATOM   2052  ND2 ASN A 124      -1.056  -2.433  20.078  1.00 97.21           N  
ATOM   2053 HD21 ASN A 124      -1.419  -2.086  19.202  1.00 97.21           H  
ATOM   2054 HD22 ASN A 124      -0.714  -1.831  20.814  1.00 97.21           H  
ATOM   2055  OD1 ASN A 124      -1.498  -4.463  19.403  1.00 97.21           O  
ATOM   2056  N   ASN A 125      -1.787  -5.185  25.010  1.00 94.76           N  
ATOM   2057  H   ASN A 125      -2.481  -4.455  25.084  1.00 94.76           H  
ATOM   2058  CA  ASN A 125      -1.544  -6.015  26.202  1.00 94.76           C  
ATOM   2059  HA  ASN A 125      -2.044  -5.519  27.034  1.00 94.76           H  
ATOM   2060  C   ASN A 125      -0.057  -6.114  26.618  1.00 94.76           C  
ATOM   2061  CB  ASN A 125      -2.217  -7.390  26.026  1.00 94.76           C  
ATOM   2062  HB2 ASN A 125      -1.716  -7.927  25.220  1.00 94.76           H  
ATOM   2063  HB3 ASN A 125      -2.097  -7.970  26.941  1.00 94.76           H  
ATOM   2064  O   ASN A 125       0.408  -7.161  27.060  1.00 94.76           O  
ATOM   2065  CG  ASN A 125      -3.704  -7.305  25.736  1.00 94.76           C  
ATOM   2066  ND2 ASN A 125      -4.211  -8.157  24.875  1.00 94.76           N  
ATOM   2067 HD21 ASN A 125      -3.632  -8.867  24.449  1.00 94.76           H  
ATOM   2068 HD22 ASN A 125      -5.202  -8.089  24.690  1.00 94.76           H  
ATOM   2069  OD1 ASN A 125      -4.430  -6.487  26.274  1.00 94.76           O  
ATOM   2070  N   GLY A 126       0.692  -5.023  26.463  1.00 94.75           N  
ATOM   2071  H   GLY A 126       0.256  -4.228  26.018  1.00 94.75           H  
ATOM   2072  CA  GLY A 126       2.109  -4.904  26.812  1.00 94.75           C  
ATOM   2073  HA2 GLY A 126       2.336  -5.587  27.630  1.00 94.75           H  
ATOM   2074  HA3 GLY A 126       2.301  -3.888  27.158  1.00 94.75           H  
ATOM   2075  C   GLY A 126       3.092  -5.206  25.676  1.00 94.75           C  
ATOM   2076  O   GLY A 126       4.274  -4.909  25.829  1.00 94.75           O  
ATOM   2077  N   ASP A 127       2.632  -5.744  24.544  1.00 94.75           N  
ATOM   2078  H   ASP A 127       1.643  -5.932  24.460  1.00 94.75           H  
ATOM   2079  CA  ASP A 127       3.479  -6.092  23.395  1.00 94.75           C  
ATOM   2080  HA  ASP A 127       4.441  -6.439  23.773  1.00 94.75           H  
ATOM   2081  C   ASP A 127       3.752  -4.871  22.489  1.00 94.75           C  
ATOM   2082  CB  ASP A 127       2.829  -7.276  22.647  1.00 94.75           C  
ATOM   2083  HB2 ASP A 127       1.905  -6.929  22.186  1.00 94.75           H  
ATOM   2084  HB3 ASP A 127       2.568  -8.042  23.377  1.00 94.75           H  
ATOM   2085  O   ASP A 127       2.909  -3.989  22.313  1.00 94.75           O  
ATOM   2086  CG  ASP A 127       3.691  -7.942  21.562  1.00 94.75           C  
ATOM   2087  OD1 ASP A 127       4.826  -7.481  21.304  1.00 94.75           O  
ATOM   2088  OD2 ASP A 127       3.173  -8.878  20.916  1.00 94.75           O  
ATOM   2089  N   ASP A 128       4.929  -4.836  21.860  1.00 93.69           N  
ATOM   2090  H   ASP A 128       5.493  -5.670  21.940  1.00 93.69           H  
ATOM   2091  CA  ASP A 128       5.254  -3.899  20.781  1.00 93.69           C  
ATOM   2092  HA  ASP A 128       4.997  -2.887  21.095  1.00 93.69           H  
ATOM   2093  C   ASP A 128       4.447  -4.192  19.504  1.00 93.69           C  
ATOM   2094  CB  ASP A 128       6.759  -3.962  20.461  1.00 93.69           C  
ATOM   2095  HB2 ASP A 128       7.091  -5.000  20.483  1.00 93.69           H  
ATOM   2096  HB3 ASP A 128       6.911  -3.596  19.446  1.00 93.69           H  
ATOM   2097  O   ASP A 128       4.332  -3.318  18.644  1.00 93.69           O  
ATOM   2098  CG  ASP A 128       7.657  -3.114  21.371  1.00 93.69           C  
ATOM   2099  OD1 ASP A 128       7.156  -2.323  22.206  1.00 93.69           O  
ATOM   2100  OD2 ASP A 128       8.884  -3.148  21.159  1.00 93.69           O  
ATOM   2101  N   ALA A 129       3.890  -5.402  19.351  1.00 94.47           N  
ATOM   2102  H   ALA A 129       4.085  -6.082  20.071  1.00 94.47           H  
ATOM   2103  CA  ALA A 129       2.928  -5.771  18.305  1.00 94.47           C  
ATOM   2104  HA  ALA A 129       2.923  -6.860  18.267  1.00 94.47           H  
ATOM   2105  C   ALA A 129       3.325  -5.288  16.892  1.00 94.47           C  
ATOM   2106  CB  ALA A 129       1.524  -5.344  18.740  1.00 94.47           C  
ATOM   2107  HB1 ALA A 129       1.290  -5.820  19.692  1.00 94.47           H  
ATOM   2108  HB2 ALA A 129       0.785  -5.659  18.003  1.00 94.47           H  
ATOM   2109  HB3 ALA A 129       1.478  -4.261  18.857  1.00 94.47           H  
ATOM   2110  O   ALA A 129       2.543  -4.692  16.141  1.00 94.47           O  
ATOM   2111  N   THR A 130       4.576  -5.553  16.504  1.00 94.75           N  
ATOM   2112  H   THR A 130       5.164  -5.999  17.193  1.00 94.75           H  
ATOM   2113  CA  THR A 130       5.206  -5.035  15.270  1.00 94.75           C  
ATOM   2114  HA  THR A 130       5.233  -3.948  15.339  1.00 94.75           H  
ATOM   2115  C   THR A 130       4.457  -5.392  13.977  1.00 94.75           C  
ATOM   2116  CB  THR A 130       6.649  -5.544  15.143  1.00 94.75           C  
ATOM   2117  HB  THR A 130       7.057  -5.206  14.190  1.00 94.75           H  
ATOM   2118  O   THR A 130       4.565  -4.677  12.971  1.00 94.75           O  
ATOM   2119  CG2 THR A 130       7.569  -5.042  16.255  1.00 94.75           C  
ATOM   2120 HG21 THR A 130       7.087  -5.107  17.231  1.00 94.75           H  
ATOM   2121 HG22 THR A 130       7.829  -4.000  16.068  1.00 94.75           H  
ATOM   2122 HG23 THR A 130       8.488  -5.628  16.277  1.00 94.75           H  
ATOM   2123  OG1 THR A 130       6.670  -6.951  15.149  1.00 94.75           O  
ATOM   2124  HG1 THR A 130       6.918  -7.242  16.030  1.00 94.75           H  
ATOM   2125  N   ALA A 131       3.652  -6.459  13.990  1.00 93.51           N  
ATOM   2126  H   ALA A 131       3.629  -7.016  14.833  1.00 93.51           H  
ATOM   2127  CA  ALA A 131       2.759  -6.822  12.894  1.00 93.51           C  
ATOM   2128  HA  ALA A 131       3.353  -6.955  11.990  1.00 93.51           H  
ATOM   2129  C   ALA A 131       1.717  -5.721  12.613  1.00 93.51           C  
ATOM   2130  CB  ALA A 131       2.100  -8.164  13.235  1.00 93.51           C  
ATOM   2131  HB1 ALA A 131       2.864  -8.919  13.421  1.00 93.51           H  
ATOM   2132  HB2 ALA A 131       1.481  -8.493  12.400  1.00 93.51           H  
ATOM   2133  HB3 ALA A 131       1.474  -8.065  14.122  1.00 93.51           H  
ATOM   2134  O   ALA A 131       1.518  -5.356  11.451  1.00 93.51           O  
ATOM   2135  N   GLY A 132       1.136  -5.116  13.657  1.00 97.15           N  
ATOM   2136  H   GLY A 132       1.409  -5.389  14.590  1.00 97.15           H  
ATOM   2137  CA  GLY A 132       0.177  -4.016  13.527  1.00 97.15           C  
ATOM   2138  HA2 GLY A 132      -0.634  -4.329  12.870  1.00 97.15           H  
ATOM   2139  HA3 GLY A 132      -0.235  -3.786  14.509  1.00 97.15           H  
ATOM   2140  C   GLY A 132       0.819  -2.751  12.953  1.00 97.15           C  
ATOM   2141  O   GLY A 132       0.270  -2.119  12.048  1.00 97.15           O  
ATOM   2142  N   LEU A 133       2.048  -2.436  13.380  1.00 97.94           N  
ATOM   2143  H   LEU A 133       2.431  -2.970  14.146  1.00 97.94           H  
ATOM   2144  CA  LEU A 133       2.843  -1.354  12.787  1.00 97.94           C  
ATOM   2145  HA  LEU A 133       2.280  -0.423  12.855  1.00 97.94           H  
ATOM   2146  C   LEU A 133       3.110  -1.614  11.299  1.00 97.94           C  
ATOM   2147  CB  LEU A 133       4.174  -1.189  13.544  1.00 97.94           C  
ATOM   2148  HB2 LEU A 133       4.742  -0.392  13.065  1.00 97.94           H  
ATOM   2149  HB3 LEU A 133       4.748  -2.110  13.444  1.00 97.94           H  
ATOM   2150  O   LEU A 133       2.953  -0.725  10.462  1.00 97.94           O  
ATOM   2151  CG  LEU A 133       4.054  -0.861  15.043  1.00 97.94           C  
ATOM   2152  HG  LEU A 133       3.501  -1.653  15.550  1.00 97.94           H  
ATOM   2153  CD1 LEU A 133       5.455  -0.788  15.640  1.00 97.94           C  
ATOM   2154 HD11 LEU A 133       5.374  -0.618  16.714  1.00 97.94           H  
ATOM   2155 HD12 LEU A 133       6.024   0.022  15.184  1.00 97.94           H  
ATOM   2156 HD13 LEU A 133       5.978  -1.734  15.497  1.00 97.94           H  
ATOM   2157  CD2 LEU A 133       3.366   0.479  15.290  1.00 97.94           C  
ATOM   2158 HD21 LEU A 133       3.855   1.281  14.737  1.00 97.94           H  
ATOM   2159 HD22 LEU A 133       2.313   0.402  15.020  1.00 97.94           H  
ATOM   2160 HD23 LEU A 133       3.404   0.697  16.358  1.00 97.94           H  
ATOM   2161  N   THR A 134       3.473  -2.846  10.944  1.00 96.56           N  
ATOM   2162  H   THR A 134       3.580  -3.536  11.674  1.00 96.56           H  
ATOM   2163  CA  THR A 134       3.712  -3.237   9.549  1.00 96.56           C  
ATOM   2164  HA  THR A 134       4.447  -2.556   9.121  1.00 96.56           H  
ATOM   2165  C   THR A 134       2.442  -3.130   8.704  1.00 96.56           C  
ATOM   2166  CB  THR A 134       4.289  -4.654   9.479  1.00 96.56           C  
ATOM   2167  HB  THR A 134       3.602  -5.371   9.929  1.00 96.56           H  
ATOM   2168  O   THR A 134       2.501  -2.655   7.570  1.00 96.56           O  
ATOM   2169  CG2 THR A 134       4.585  -5.076   8.042  1.00 96.56           C  
ATOM   2170 HG21 THR A 134       5.217  -5.964   8.065  1.00 96.56           H  
ATOM   2171 HG22 THR A 134       3.656  -5.310   7.522  1.00 96.56           H  
ATOM   2172 HG23 THR A 134       5.110  -4.277   7.519  1.00 96.56           H  
ATOM   2173  OG1 THR A 134       5.513  -4.687  10.176  1.00 96.56           O  
ATOM   2174  HG1 THR A 134       5.315  -4.733  11.114  1.00 96.56           H  
ATOM   2175  N   HIS A 135       1.285  -3.499   9.257  1.00 96.96           N  
ATOM   2176  H   HIS A 135       1.299  -3.908  10.180  1.00 96.96           H  
ATOM   2177  CA  HIS A 135      -0.014  -3.344   8.600  1.00 96.96           C  
ATOM   2178  HA  HIS A 135      -0.005  -3.881   7.652  1.00 96.96           H  
ATOM   2179  C   HIS A 135      -0.329  -1.876   8.280  1.00 96.96           C  
ATOM   2180  CB  HIS A 135      -1.090  -3.975   9.486  1.00 96.96           C  
ATOM   2181  HB2 HIS A 135      -0.822  -5.012   9.689  1.00 96.96           H  
ATOM   2182  HB3 HIS A 135      -1.144  -3.451  10.440  1.00 96.96           H  
ATOM   2183  O   HIS A 135      -0.695  -1.565   7.146  1.00 96.96           O  
ATOM   2184  CG  HIS A 135      -2.449  -3.956   8.850  1.00 96.96           C  
ATOM   2185  CD2 HIS A 135      -3.456  -3.088   9.153  1.00 96.96           C  
ATOM   2186  HD2 HIS A 135      -3.415  -2.284   9.873  1.00 96.96           H  
ATOM   2187  ND1 HIS A 135      -2.897  -4.867   7.893  1.00 96.96           N  
ATOM   2188  CE1 HIS A 135      -4.185  -4.562   7.693  1.00 96.96           C  
ATOM   2189  HE1 HIS A 135      -4.849  -5.116   7.046  1.00 96.96           H  
ATOM   2190  NE2 HIS A 135      -4.545  -3.491   8.420  1.00 96.96           N  
ATOM   2191  HE2 HIS A 135      -5.488  -3.144   8.519  1.00 96.96           H  
ATOM   2192  N   MET A 136      -0.083  -0.955   9.220  1.00 98.07           N  
ATOM   2193  H   MET A 136       0.183  -1.269  10.142  1.00 98.07           H  
ATOM   2194  CA  MET A 136      -0.222   0.490   8.976  1.00 98.07           C  
ATOM   2195  HA  MET A 136      -1.225   0.688   8.598  1.00 98.07           H  
ATOM   2196  C   MET A 136       0.768   1.006   7.919  1.00 98.07           C  
ATOM   2197  CB  MET A 136      -0.047   1.274  10.284  1.00 98.07           C  
ATOM   2198  HB2 MET A 136       0.872   0.962  10.778  1.00 98.07           H  
ATOM   2199  HB3 MET A 136       0.027   2.336  10.050  1.00 98.07           H  
ATOM   2200  O   MET A 136       0.412   1.836   7.081  1.00 98.07           O  
ATOM   2201  CG  MET A 136      -1.231   1.087  11.237  1.00 98.07           C  
ATOM   2202  HG2 MET A 136      -2.143   1.376  10.715  1.00 98.07           H  
ATOM   2203  HG3 MET A 136      -1.318   0.037  11.515  1.00 98.07           H  
ATOM   2204  SD  MET A 136      -1.119   2.087  12.744  1.00 98.07           S  
ATOM   2205  CE  MET A 136       0.224   1.226  13.590  1.00 98.07           C  
ATOM   2206  HE1 MET A 136       0.293   1.580  14.619  1.00 98.07           H  
ATOM   2207  HE2 MET A 136       0.025   0.154  13.595  1.00 98.07           H  
ATOM   2208  HE3 MET A 136       1.166   1.431  13.081  1.00 98.07           H  
ATOM   2209  N   MET A 137       2.006   0.492   7.889  1.00 97.79           N  
ATOM   2210  H   MET A 137       2.266  -0.166   8.609  1.00 97.79           H  
ATOM   2211  CA  MET A 137       2.965   0.836   6.827  1.00 97.79           C  
ATOM   2212  HA  MET A 137       3.079   1.920   6.802  1.00 97.79           H  
ATOM   2213  C   MET A 137       2.461   0.404   5.442  1.00 97.79           C  
ATOM   2214  CB  MET A 137       4.343   0.206   7.081  1.00 97.79           C  
ATOM   2215  HB2 MET A 137       4.243  -0.875   7.179  1.00 97.79           H  
ATOM   2216  HB3 MET A 137       4.981   0.405   6.220  1.00 97.79           H  
ATOM   2217  O   MET A 137       2.609   1.160   4.479  1.00 97.79           O  
ATOM   2218  CG  MET A 137       5.047   0.752   8.323  1.00 97.79           C  
ATOM   2219  HG2 MET A 137       4.391   0.615   9.183  1.00 97.79           H  
ATOM   2220  HG3 MET A 137       5.218   1.822   8.201  1.00 97.79           H  
ATOM   2221  SD  MET A 137       6.629  -0.068   8.669  1.00 97.79           S  
ATOM   2222  CE  MET A 137       6.773   0.271  10.443  1.00 97.79           C  
ATOM   2223  HE1 MET A 137       7.664  -0.216  10.841  1.00 97.79           H  
ATOM   2224  HE2 MET A 137       6.822   1.345  10.622  1.00 97.79           H  
ATOM   2225  HE3 MET A 137       5.902  -0.136  10.956  1.00 97.79           H  
ATOM   2226  N   ILE A 138       1.861  -0.788   5.335  1.00 96.40           N  
ATOM   2227  H   ILE A 138       1.776  -1.356   6.166  1.00 96.40           H  
ATOM   2228  CA  ILE A 138       1.271  -1.292   4.085  1.00 96.40           C  
ATOM   2229  HA  ILE A 138       1.989  -1.172   3.274  1.00 96.40           H  
ATOM   2230  C   ILE A 138       0.080  -0.437   3.668  1.00 96.40           C  
ATOM   2231  CB  ILE A 138       0.918  -2.795   4.187  1.00 96.40           C  
ATOM   2232  HB  ILE A 138       0.255  -2.941   5.039  1.00 96.40           H  
ATOM   2233  O   ILE A 138       0.032  -0.020   2.513  1.00 96.40           O  
ATOM   2234  CG1 ILE A 138       2.185  -3.663   4.378  1.00 96.40           C  
ATOM   2235 HG12 ILE A 138       2.714  -3.748   3.429  1.00 96.40           H  
ATOM   2236 HG13 ILE A 138       2.862  -3.188   5.088  1.00 96.40           H  
ATOM   2237  CG2 ILE A 138       0.191  -3.253   2.907  1.00 96.40           C  
ATOM   2238 HG21 ILE A 138      -0.023  -4.321   2.941  1.00 96.40           H  
ATOM   2239 HG22 ILE A 138      -0.765  -2.739   2.809  1.00 96.40           H  
ATOM   2240 HG23 ILE A 138       0.794  -3.029   2.027  1.00 96.40           H  
ATOM   2241  CD1 ILE A 138       1.890  -5.074   4.904  1.00 96.40           C  
ATOM   2242 HD11 ILE A 138       1.390  -5.008   5.870  1.00 96.40           H  
ATOM   2243 HD12 ILE A 138       2.829  -5.613   5.028  1.00 96.40           H  
ATOM   2244 HD13 ILE A 138       1.259  -5.627   4.208  1.00 96.40           H  
ATOM   2245  N   TRP A 139      -0.816  -0.094   4.596  1.00 97.52           N  
ATOM   2246  H   TRP A 139      -0.730  -0.485   5.523  1.00 97.52           H  
ATOM   2247  CA  TRP A 139      -1.912   0.840   4.334  1.00 97.52           C  
ATOM   2248  HA  TRP A 139      -2.588   0.404   3.598  1.00 97.52           H  
ATOM   2249  C   TRP A 139      -1.412   2.166   3.743  1.00 97.52           C  
ATOM   2250  CB  TRP A 139      -2.696   1.085   5.625  1.00 97.52           C  
ATOM   2251  HB2 TRP A 139      -2.001   1.173   6.460  1.00 97.52           H  
ATOM   2252  HB3 TRP A 139      -3.350   0.237   5.831  1.00 97.52           H  
ATOM   2253  O   TRP A 139      -1.836   2.559   2.654  1.00 97.52           O  
ATOM   2254  CG  TRP A 139      -3.537   2.311   5.595  1.00 97.52           C  
ATOM   2255  CD1 TRP A 139      -3.471   3.313   6.492  1.00 97.52           C  
ATOM   2256  HD1 TRP A 139      -2.834   3.333   7.364  1.00 97.52           H  
ATOM   2257  CD2 TRP A 139      -4.537   2.716   4.616  1.00 97.52           C  
ATOM   2258  CE2 TRP A 139      -5.041   3.998   4.992  1.00 97.52           C  
ATOM   2259  CE3 TRP A 139      -5.061   2.134   3.444  1.00 97.52           C  
ATOM   2260  HE3 TRP A 139      -4.715   1.160   3.129  1.00 97.52           H  
ATOM   2261  NE1 TRP A 139      -4.366   4.301   6.157  1.00 97.52           N  
ATOM   2262  HE1 TRP A 139      -4.529   5.069   6.792  1.00 97.52           H  
ATOM   2263  CH2 TRP A 139      -6.534   4.048   3.091  1.00 97.52           C  
ATOM   2264  HH2 TRP A 139      -7.305   4.529   2.508  1.00 97.52           H  
ATOM   2265  CZ2 TRP A 139      -6.017   4.666   4.240  1.00 97.52           C  
ATOM   2266  HZ2 TRP A 139      -6.381   5.630   4.564  1.00 97.52           H  
ATOM   2267  CZ3 TRP A 139      -6.061   2.785   2.708  1.00 97.52           C  
ATOM   2268  HZ3 TRP A 139      -6.493   2.304   1.844  1.00 97.52           H  
ATOM   2269  N   HIS A 140      -0.452   2.829   4.394  1.00 97.66           N  
ATOM   2270  H   HIS A 140      -0.165   2.498   5.304  1.00 97.66           H  
ATOM   2271  CA  HIS A 140       0.092   4.084   3.874  1.00 97.66           C  
ATOM   2272  HA  HIS A 140      -0.729   4.790   3.748  1.00 97.66           H  
ATOM   2273  C   HIS A 140       0.763   3.924   2.508  1.00 97.66           C  
ATOM   2274  CB  HIS A 140       1.110   4.671   4.847  1.00 97.66           C  
ATOM   2275  HB2 HIS A 140       1.680   5.445   4.334  1.00 97.66           H  
ATOM   2276  HB3 HIS A 140       1.810   3.891   5.147  1.00 97.66           H  
ATOM   2277  O   HIS A 140       0.681   4.843   1.688  1.00 97.66           O  
ATOM   2278  CG  HIS A 140       0.509   5.303   6.067  1.00 97.66           C  
ATOM   2279  CD2 HIS A 140       0.826   4.972   7.347  1.00 97.66           C  
ATOM   2280  HD2 HIS A 140       1.495   4.175   7.635  1.00 97.66           H  
ATOM   2281  ND1 HIS A 140      -0.380   6.356   6.121  1.00 97.66           N  
ATOM   2282  HD1 HIS A 140      -1.101   6.519   5.433  1.00 97.66           H  
ATOM   2283  CE1 HIS A 140      -0.570   6.650   7.422  1.00 97.66           C  
ATOM   2284  HE1 HIS A 140      -1.329   7.306   7.821  1.00 97.66           H  
ATOM   2285  NE2 HIS A 140       0.199   5.877   8.192  1.00 97.66           N  
ATOM   2286  N   SER A 141       1.419   2.787   2.251  1.00 95.81           N  
ATOM   2287  H   SER A 141       1.470   2.074   2.965  1.00 95.81           H  
ATOM   2288  CA  SER A 141       2.003   2.531   0.936  1.00 95.81           C  
ATOM   2289  HA  SER A 141       2.546   3.432   0.649  1.00 95.81           H  
ATOM   2290  C   SER A 141       0.944   2.310  -0.130  1.00 95.81           C  
ATOM   2291  CB  SER A 141       2.978   1.357   0.949  1.00 95.81           C  
ATOM   2292  HB2 SER A 141       2.442   0.435   1.173  1.00 95.81           H  
ATOM   2293  HB3 SER A 141       3.731   1.527   1.719  1.00 95.81           H  
ATOM   2294  O   SER A 141       1.081   2.865  -1.213  1.00 95.81           O  
ATOM   2295  OG  SER A 141       3.622   1.251  -0.317  1.00 95.81           O  
ATOM   2296  HG  SER A 141       2.952   1.200  -1.003  1.00 95.81           H  
ATOM   2297  N   ASN A 142      -0.122   1.567   0.168  1.00 95.57           N  
ATOM   2298  H   ASN A 142      -0.171   1.121   1.073  1.00 95.57           H  
ATOM   2299  CA  ASN A 142      -1.235   1.379  -0.757  1.00 95.57           C  
ATOM   2300  HA  ASN A 142      -0.870   0.951  -1.691  1.00 95.57           H  
ATOM   2301  C   ASN A 142      -1.922   2.710  -1.076  1.00 95.57           C  
ATOM   2302  CB  ASN A 142      -2.276   0.446  -0.136  1.00 95.57           C  
ATOM   2303  HB2 ASN A 142      -2.617   0.854   0.815  1.00 95.57           H  
ATOM   2304  HB3 ASN A 142      -3.128   0.417  -0.815  1.00 95.57           H  
ATOM   2305  O   ASN A 142      -2.260   2.971  -2.227  1.00 95.57           O  
ATOM   2306  CG  ASN A 142      -1.853  -0.989   0.067  1.00 95.57           C  
ATOM   2307  ND2 ASN A 142      -2.579  -1.681   0.912  1.00 95.57           N  
ATOM   2308 HD21 ASN A 142      -2.434  -2.678   0.978  1.00 95.57           H  
ATOM   2309 HD22 ASN A 142      -3.394  -1.245   1.320  1.00 95.57           H  
ATOM   2310  OD1 ASN A 142      -0.986  -1.540  -0.595  1.00 95.57           O  
ATOM   2311  N   LEU A 143      -2.105   3.570  -0.068  1.00 96.36           N  
ATOM   2312  H   LEU A 143      -1.894   3.265   0.872  1.00 96.36           H  
ATOM   2313  CA  LEU A 143      -2.650   4.910  -0.271  1.00 96.36           C  
ATOM   2314  HA  LEU A 143      -3.600   4.817  -0.797  1.00 96.36           H  
ATOM   2315  C   LEU A 143      -1.746   5.741  -1.176  1.00 96.36           C  
ATOM   2316  CB  LEU A 143      -2.890   5.579   1.092  1.00 96.36           C  
ATOM   2317  HB2 LEU A 143      -1.935   5.672   1.610  1.00 96.36           H  
ATOM   2318  HB3 LEU A 143      -3.535   4.936   1.692  1.00 96.36           H  
ATOM   2319  O   LEU A 143      -2.239   6.455  -2.048  1.00 96.36           O  
ATOM   2320  CG  LEU A 143      -3.538   6.972   0.980  1.00 96.36           C  
ATOM   2321  HG  LEU A 143      -2.908   7.624   0.376  1.00 96.36           H  
ATOM   2322  CD1 LEU A 143      -4.936   6.916   0.365  1.00 96.36           C  
ATOM   2323 HD11 LEU A 143      -4.877   6.598  -0.676  1.00 96.36           H  
ATOM   2324 HD12 LEU A 143      -5.564   6.218   0.919  1.00 96.36           H  
ATOM   2325 HD13 LEU A 143      -5.393   7.906   0.386  1.00 96.36           H  
ATOM   2326  CD2 LEU A 143      -3.652   7.598   2.368  1.00 96.36           C  
ATOM   2327 HD21 LEU A 143      -4.073   8.599   2.285  1.00 96.36           H  
ATOM   2328 HD22 LEU A 143      -4.306   6.983   2.986  1.00 96.36           H  
ATOM   2329 HD23 LEU A 143      -2.667   7.655   2.832  1.00 96.36           H  
ATOM   2330  N   ASN A 144      -0.429   5.633  -1.006  1.00 93.82           N  
ATOM   2331  H   ASN A 144      -0.079   5.016  -0.288  1.00 93.82           H  
ATOM   2332  CA  ASN A 144       0.509   6.300  -1.892  1.00 93.82           C  
ATOM   2333  HA  ASN A 144       0.229   7.353  -1.939  1.00 93.82           H  
ATOM   2334  C   ASN A 144       0.427   5.759  -3.327  1.00 93.82           C  
ATOM   2335  CB  ASN A 144       1.925   6.188  -1.323  1.00 93.82           C  
ATOM   2336  HB2 ASN A 144       1.925   6.411  -0.256  1.00 93.82           H  
ATOM   2337  HB3 ASN A 144       2.314   5.180  -1.469  1.00 93.82           H  
ATOM   2338  O   ASN A 144       0.299   6.560  -4.250  1.00 93.82           O  
ATOM   2339  CG  ASN A 144       2.815   7.166  -2.047  1.00 93.82           C  
ATOM   2340  ND2 ASN A 144       2.922   8.382  -1.558  1.00 93.82           N  
ATOM   2341 HD21 ASN A 144       3.242   9.101  -2.191  1.00 93.82           H  
ATOM   2342 HD22 ASN A 144       2.353   8.626  -0.760  1.00 93.82           H  
ATOM   2343  OD1 ASN A 144       3.408   6.889  -3.072  1.00 93.82           O  
ATOM   2344  N   ASP A 145       0.427   4.435  -3.488  1.00 91.74           N  
ATOM   2345  H   ASP A 145       0.561   3.850  -2.676  1.00 91.74           H  
ATOM   2346  CA  ASP A 145       0.321   3.757  -4.782  1.00 91.74           C  
ATOM   2347  HA  ASP A 145       1.119   4.109  -5.435  1.00 91.74           H  
ATOM   2348  C   ASP A 145      -1.011   4.069  -5.483  1.00 91.74           C  
ATOM   2349  CB  ASP A 145       0.471   2.232  -4.609  1.00 91.74           C  
ATOM   2350  HB2 ASP A 145       0.218   1.759  -5.558  1.00 91.74           H  
ATOM   2351  HB3 ASP A 145      -0.256   1.888  -3.874  1.00 91.74           H  
ATOM   2352  O   ASP A 145      -1.045   4.110  -6.699  1.00 91.74           O  
ATOM   2353  CG  ASP A 145       1.870   1.724  -4.208  1.00 91.74           C  
ATOM   2354  OD1 ASP A 145       2.889   2.442  -4.363  1.00 91.74           O  
ATOM   2355  OD2 ASP A 145       1.949   0.561  -3.744  1.00 91.74           O  
ATOM   2356  N   ALA A 146      -2.108   4.328  -4.763  1.00 93.00           N  
ATOM   2357  H   ALA A 146      -2.075   4.158  -3.768  1.00 93.00           H  
ATOM   2358  CA  ALA A 146      -3.379   4.752  -5.364  1.00 93.00           C  
ATOM   2359  HA  ALA A 146      -3.519   4.214  -6.302  1.00 93.00           H  
ATOM   2360  C   ALA A 146      -3.433   6.260  -5.689  1.00 93.00           C  
ATOM   2361  CB  ALA A 146      -4.516   4.354  -4.417  1.00 93.00           C  
ATOM   2362  HB1 ALA A 146      -4.419   4.893  -3.474  1.00 93.00           H  
ATOM   2363  HB2 ALA A 146      -5.477   4.601  -4.869  1.00 93.00           H  
ATOM   2364  HB3 ALA A 146      -4.481   3.282  -4.224  1.00 93.00           H  
ATOM   2365  O   ALA A 146      -4.280   6.700  -6.471  1.00 93.00           O  
ATOM   2366  N   THR A 147      -2.563   7.069  -5.075  1.00 92.28           N  
ATOM   2367  H   THR A 147      -1.869   6.642  -4.479  1.00 92.28           H  
ATOM   2368  CA  THR A 147      -2.597   8.536  -5.193  1.00 92.28           C  
ATOM   2369  HA  THR A 147      -3.593   8.843  -5.513  1.00 92.28           H  
ATOM   2370  C   THR A 147      -1.612   9.066  -6.231  1.00 92.28           C  
ATOM   2371  CB  THR A 147      -2.327   9.217  -3.841  1.00 92.28           C  
ATOM   2372  HB  THR A 147      -1.316   8.979  -3.511  1.00 92.28           H  
ATOM   2373  O   THR A 147      -1.965   9.988  -6.970  1.00 92.28           O  
ATOM   2374  CG2 THR A 147      -2.499  10.736  -3.897  1.00 92.28           C  
ATOM   2375 HG21 THR A 147      -3.489  10.989  -4.276  1.00 92.28           H  
ATOM   2376 HG22 THR A 147      -2.376  11.155  -2.898  1.00 92.28           H  
ATOM   2377 HG23 THR A 147      -1.747  11.179  -4.550  1.00 92.28           H  
ATOM   2378  OG1 THR A 147      -3.228   8.775  -2.858  1.00 92.28           O  
ATOM   2379  HG1 THR A 147      -2.987   7.869  -2.647  1.00 92.28           H  
ATOM   2380  N   TYR A 148      -0.396   8.516  -6.287  1.00 86.51           N  
ATOM   2381  H   TYR A 148      -0.197   7.707  -5.716  1.00 86.51           H  
ATOM   2382  CA  TYR A 148       0.724   9.104  -7.024  1.00 86.51           C  
ATOM   2383  HA  TYR A 148       0.381   9.984  -7.568  1.00 86.51           H  
ATOM   2384  C   TYR A 148       1.320   8.131  -8.039  1.00 86.51           C  
ATOM   2385  CB  TYR A 148       1.813   9.570  -6.049  1.00 86.51           C  
ATOM   2386  HB2 TYR A 148       2.237   8.697  -5.552  1.00 86.51           H  
ATOM   2387  HB3 TYR A 148       2.613  10.039  -6.621  1.00 86.51           H  
ATOM   2388  O   TYR A 148       1.708   7.014  -7.697  1.00 86.51           O  
ATOM   2389  CG  TYR A 148       1.338  10.555  -5.000  1.00 86.51           C  
ATOM   2390  CD1 TYR A 148       1.107  11.900  -5.343  1.00 86.51           C  
ATOM   2391  HD1 TYR A 148       1.289  12.244  -6.350  1.00 86.51           H  
ATOM   2392  CD2 TYR A 148       1.110  10.114  -3.685  1.00 86.51           C  
ATOM   2393  HD2 TYR A 148       1.222   9.063  -3.460  1.00 86.51           H  
ATOM   2394  CE1 TYR A 148       0.654  12.809  -4.367  1.00 86.51           C  
ATOM   2395  HE1 TYR A 148       0.488  13.842  -4.637  1.00 86.51           H  
ATOM   2396  CE2 TYR A 148       0.675  11.022  -2.700  1.00 86.51           C  
ATOM   2397  HE2 TYR A 148       0.466  10.696  -1.692  1.00 86.51           H  
ATOM   2398  OH  TYR A 148      -0.012  13.230  -2.095  1.00 86.51           O  
ATOM   2399  HH  TYR A 148      -0.134  14.111  -2.456  1.00 86.51           H  
ATOM   2400  CZ  TYR A 148       0.442  12.371  -3.043  1.00 86.51           C  
ATOM   2401  N   GLN A 149       1.472   8.602  -9.276  1.00 76.00           N  
ATOM   2402  H   GLN A 149       1.190   9.550  -9.481  1.00 76.00           H  
ATOM   2403  CA  GLN A 149       2.199   7.891 -10.319  1.00 76.00           C  
ATOM   2404  HA  GLN A 149       2.058   6.819 -10.185  1.00 76.00           H  
ATOM   2405  C   GLN A 149       3.684   8.238 -10.199  1.00 76.00           C  
ATOM   2406  CB  GLN A 149       1.625   8.293 -11.682  1.00 76.00           C  
ATOM   2407  HB2 GLN A 149       1.954   9.297 -11.950  1.00 76.00           H  
ATOM   2408  HB3 GLN A 149       0.538   8.315 -11.614  1.00 76.00           H  
ATOM   2409  O   GLN A 149       4.077   9.371 -10.432  1.00 76.00           O  
ATOM   2410  CG  GLN A 149       2.043   7.305 -12.779  1.00 76.00           C  
ATOM   2411  HG2 GLN A 149       3.126   7.333 -12.901  1.00 76.00           H  
ATOM   2412  HG3 GLN A 149       1.761   6.293 -12.486  1.00 76.00           H  
ATOM   2413  CD  GLN A 149       1.368   7.611 -14.110  1.00 76.00           C  
ATOM   2414  NE2 GLN A 149       1.852   7.073 -15.207  1.00 76.00           N  
ATOM   2415 HE21 GLN A 149       1.358   7.325 -16.051  1.00 76.00           H  
ATOM   2416 HE22 GLN A 149       2.739   6.590 -15.213  1.00 76.00           H  
ATOM   2417  OE1 GLN A 149       0.364   8.294 -14.179  1.00 76.00           O  
ATOM   2418  N   ARG A 150       4.530   7.288  -9.794  1.00 71.41           N  
ATOM   2419  H   ARG A 150       4.139   6.380  -9.589  1.00 71.41           H  
ATOM   2420  CA  ARG A 150       5.954   7.549  -9.491  1.00 71.41           C  
ATOM   2421  HA  ARG A 150       6.037   8.580  -9.148  1.00 71.41           H  
ATOM   2422  C   ARG A 150       6.861   7.490 -10.722  1.00 71.41           C  
ATOM   2423  CB  ARG A 150       6.419   6.623  -8.364  1.00 71.41           C  
ATOM   2424  HB2 ARG A 150       7.498   6.714  -8.239  1.00 71.41           H  
ATOM   2425  HB3 ARG A 150       6.182   5.590  -8.619  1.00 71.41           H  
ATOM   2426  O   ARG A 150       7.902   6.823 -10.693  1.00 71.41           O  
ATOM   2427  CG  ARG A 150       5.775   7.000  -7.033  1.00 71.41           C  
ATOM   2428  HG2 ARG A 150       4.688   6.969  -7.109  1.00 71.41           H  
ATOM   2429  HG3 ARG A 150       6.088   8.006  -6.752  1.00 71.41           H  
ATOM   2430  CD  ARG A 150       6.233   5.996  -5.982  1.00 71.41           C  
ATOM   2431  HD2 ARG A 150       5.762   5.043  -6.223  1.00 71.41           H  
ATOM   2432  HD3 ARG A 150       7.315   5.871  -6.027  1.00 71.41           H  
ATOM   2433  NE  ARG A 150       5.797   6.432  -4.654  1.00 71.41           N  
ATOM   2434  HE  ARG A 150       4.804   6.394  -4.473  1.00 71.41           H  
ATOM   2435  NH1 ARG A 150       7.826   7.028  -3.756  1.00 71.41           N  
ATOM   2436 HH11 ARG A 150       8.251   6.351  -4.373  1.00 71.41           H  
ATOM   2437 HH12 ARG A 150       8.350   7.554  -3.072  1.00 71.41           H  
ATOM   2438  NH2 ARG A 150       5.940   7.841  -2.911  1.00 71.41           N  
ATOM   2439 HH21 ARG A 150       4.931   7.785  -2.908  1.00 71.41           H  
ATOM   2440 HH22 ARG A 150       6.447   8.440  -2.275  1.00 71.41           H  
ATOM   2441  CZ  ARG A 150       6.526   7.089  -3.783  1.00 71.41           C  
ATOM   2442  N   THR A 151       6.486   8.174 -11.798  1.00 71.80           N  
ATOM   2443  H   THR A 151       5.680   8.779 -11.732  1.00 71.80           H  
ATOM   2444  CA  THR A 151       7.173   8.061 -13.092  1.00 71.80           C  
ATOM   2445  HA  THR A 151       7.212   7.005 -13.360  1.00 71.80           H  
ATOM   2446  C   THR A 151       8.621   8.553 -13.001  1.00 71.80           C  
ATOM   2447  CB  THR A 151       6.387   8.774 -14.202  1.00 71.80           C  
ATOM   2448  HB  THR A 151       6.387   9.853 -14.049  1.00 71.80           H  
ATOM   2449  O   THR A 151       9.540   7.810 -13.353  1.00 71.80           O  
ATOM   2450  CG2 THR A 151       6.966   8.458 -15.575  1.00 71.80           C  
ATOM   2451 HG21 THR A 151       7.946   8.924 -15.682  1.00 71.80           H  
ATOM   2452 HG22 THR A 151       6.312   8.853 -16.351  1.00 71.80           H  
ATOM   2453 HG23 THR A 151       7.062   7.378 -15.686  1.00 71.80           H  
ATOM   2454  OG1 THR A 151       5.055   8.314 -14.207  1.00 71.80           O  
ATOM   2455  HG1 THR A 151       4.531   9.016 -14.600  1.00 71.80           H  
ATOM   2456  N   ARG A 152       8.877   9.717 -12.389  1.00 75.84           N  
ATOM   2457  H   ARG A 152       8.091  10.333 -12.234  1.00 75.84           H  
ATOM   2458  CA  ARG A 152      10.239  10.244 -12.147  1.00 75.84           C  
ATOM   2459  HA  ARG A 152      10.711  10.449 -13.108  1.00 75.84           H  
ATOM   2460  C   ARG A 152      11.154   9.264 -11.408  1.00 75.84           C  
ATOM   2461  CB  ARG A 152      10.124  11.557 -11.346  1.00 75.84           C  
ATOM   2462  HB2 ARG A 152      11.055  11.738 -10.808  1.00 75.84           H  
ATOM   2463  HB3 ARG A 152       9.328  11.450 -10.609  1.00 75.84           H  
ATOM   2464  O   ARG A 152      12.336   9.137 -11.738  1.00 75.84           O  
ATOM   2465  CG  ARG A 152       9.851  12.793 -12.222  1.00 75.84           C  
ATOM   2466  HG2 ARG A 152      10.766  13.069 -12.747  1.00 75.84           H  
ATOM   2467  HG3 ARG A 152       9.100  12.569 -12.980  1.00 75.84           H  
ATOM   2468  CD  ARG A 152       9.386  13.977 -11.358  1.00 75.84           C  
ATOM   2469  HD2 ARG A 152       8.551  13.648 -10.739  1.00 75.84           H  
ATOM   2470  HD3 ARG A 152      10.200  14.287 -10.703  1.00 75.84           H  
ATOM   2471  NE  ARG A 152       8.931  15.127 -12.166  1.00 75.84           N  
ATOM   2472  HE  ARG A 152       8.656  14.934 -13.119  1.00 75.84           H  
ATOM   2473  NH1 ARG A 152       8.759  16.654 -10.448  1.00 75.84           N  
ATOM   2474 HH11 ARG A 152       8.400  15.934  -9.838  1.00 75.84           H  
ATOM   2475 HH12 ARG A 152       8.419  17.570 -10.191  1.00 75.84           H  
ATOM   2476  NH2 ARG A 152       8.029  17.220 -12.449  1.00 75.84           N  
ATOM   2477 HH21 ARG A 152       7.788  17.008 -13.407  1.00 75.84           H  
ATOM   2478 HH22 ARG A 152       7.549  17.992 -12.009  1.00 75.84           H  
ATOM   2479  CZ  ARG A 152       8.596  16.323 -11.695  1.00 75.84           C  
ATOM   2480  N   ALA A 153      10.643   8.569 -10.390  1.00 75.44           N  
ATOM   2481  H   ALA A 153       9.650   8.653 -10.222  1.00 75.44           H  
ATOM   2482  CA  ALA A 153      11.444   7.630  -9.602  1.00 75.44           C  
ATOM   2483  HA  ALA A 153      12.357   8.137  -9.291  1.00 75.44           H  
ATOM   2484  C   ALA A 153      11.861   6.395 -10.416  1.00 75.44           C  
ATOM   2485  CB  ALA A 153      10.660   7.231  -8.348  1.00 75.44           C  
ATOM   2486  HB1 ALA A 153      11.278   6.599  -7.711  1.00 75.44           H  
ATOM   2487  HB2 ALA A 153      10.363   8.123  -7.796  1.00 75.44           H  
ATOM   2488  HB3 ALA A 153       9.769   6.674  -8.638  1.00 75.44           H  
ATOM   2489  O   ALA A 153      12.963   5.883 -10.203  1.00 75.44           O  
ATOM   2490  N   LEU A 154      10.991   5.958 -11.330  1.00 78.30           N  
ATOM   2491  H   LEU A 154      10.119   6.457 -11.429  1.00 78.30           H  
ATOM   2492  CA  LEU A 154      11.207   4.854 -12.263  1.00 78.30           C  
ATOM   2493  HA  LEU A 154      11.602   3.997 -11.719  1.00 78.30           H  
ATOM   2494  C   LEU A 154      12.243   5.224 -13.331  1.00 78.30           C  
ATOM   2495  CB  LEU A 154       9.831   4.499 -12.859  1.00 78.30           C  
ATOM   2496  HB2 LEU A 154       9.561   5.243 -13.608  1.00 78.30           H  
ATOM   2497  HB3 LEU A 154       9.080   4.547 -12.070  1.00 78.30           H  
ATOM   2498  O   LEU A 154      13.255   4.533 -13.488  1.00 78.30           O  
ATOM   2499  CG  LEU A 154       9.741   3.113 -13.507  1.00 78.30           C  
ATOM   2500  HG  LEU A 154      10.458   3.032 -14.324  1.00 78.30           H  
ATOM   2501  CD1 LEU A 154       9.958   2.012 -12.477  1.00 78.30           C  
ATOM   2502 HD11 LEU A 154       9.682   1.044 -12.896  1.00 78.30           H  
ATOM   2503 HD12 LEU A 154       9.334   2.217 -11.607  1.00 78.30           H  
ATOM   2504 HD13 LEU A 154      11.004   1.969 -12.172  1.00 78.30           H  
ATOM   2505  CD2 LEU A 154       8.341   2.913 -14.063  1.00 78.30           C  
ATOM   2506 HD21 LEU A 154       7.592   3.018 -13.279  1.00 78.30           H  
ATOM   2507 HD22 LEU A 154       8.166   3.663 -14.834  1.00 78.30           H  
ATOM   2508 HD23 LEU A 154       8.255   1.925 -14.516  1.00 78.30           H  
ATOM   2509  N   VAL A 155      12.070   6.394 -13.948  1.00 80.38           N  
ATOM   2510  H   VAL A 155      11.204   6.887 -13.785  1.00 80.38           H  
ATOM   2511  CA  VAL A 155      12.975   6.922 -14.980  1.00 80.38           C  
ATOM   2512  HA  VAL A 155      13.027   6.203 -15.797  1.00 80.38           H  
ATOM   2513  C   VAL A 155      14.398   7.098 -14.441  1.00 80.38           C  
ATOM   2514  CB  VAL A 155      12.410   8.240 -15.545  1.00 80.38           C  
ATOM   2515  HB  VAL A 155      12.207   8.923 -14.720  1.00 80.38           H  
ATOM   2516  O   VAL A 155      15.361   6.707 -15.095  1.00 80.38           O  
ATOM   2517  CG1 VAL A 155      13.383   8.924 -16.511  1.00 80.38           C  
ATOM   2518 HG11 VAL A 155      13.659   8.239 -17.313  1.00 80.38           H  
ATOM   2519 HG12 VAL A 155      12.910   9.802 -16.952  1.00 80.38           H  
ATOM   2520 HG13 VAL A 155      14.283   9.252 -15.992  1.00 80.38           H  
ATOM   2521  CG2 VAL A 155      11.105   7.987 -16.311  1.00 80.38           C  
ATOM   2522 HG21 VAL A 155      11.304   7.372 -17.189  1.00 80.38           H  
ATOM   2523 HG22 VAL A 155      10.676   8.935 -16.636  1.00 80.38           H  
ATOM   2524 HG23 VAL A 155      10.373   7.471 -15.691  1.00 80.38           H  
ATOM   2525  N   ARG A 156      14.572   7.565 -13.194  1.00 81.70           N  
ATOM   2526  H   ARG A 156      13.751   7.897 -12.708  1.00 81.70           H  
ATOM   2527  CA  ARG A 156      15.902   7.670 -12.547  1.00 81.70           C  
ATOM   2528  HA  ARG A 156      16.543   8.285 -13.178  1.00 81.70           H  
ATOM   2529  C   ARG A 156      16.636   6.330 -12.403  1.00 81.70           C  
ATOM   2530  CB  ARG A 156      15.760   8.326 -11.167  1.00 81.70           C  
ATOM   2531  HB2 ARG A 156      16.670   8.153 -10.593  1.00 81.70           H  
ATOM   2532  HB3 ARG A 156      14.927   7.865 -10.635  1.00 81.70           H  
ATOM   2533  O   ARG A 156      17.856   6.310 -12.204  1.00 81.70           O  
ATOM   2534  CG  ARG A 156      15.547   9.841 -11.264  1.00 81.70           C  
ATOM   2535  HG2 ARG A 156      14.685  10.062 -11.893  1.00 81.70           H  
ATOM   2536  HG3 ARG A 156      16.429  10.302 -11.709  1.00 81.70           H  
ATOM   2537  CD  ARG A 156      15.325  10.413  -9.861  1.00 81.70           C  
ATOM   2538  HD2 ARG A 156      16.211  10.223  -9.256  1.00 81.70           H  
ATOM   2539  HD3 ARG A 156      14.469   9.905  -9.416  1.00 81.70           H  
ATOM   2540  NE  ARG A 156      15.060  11.861  -9.902  1.00 81.70           N  
ATOM   2541  HE  ARG A 156      15.145  12.313 -10.802  1.00 81.70           H  
ATOM   2542  NH1 ARG A 156      14.518  12.149  -7.687  1.00 81.70           N  
ATOM   2543 HH11 ARG A 156      14.733  11.177  -7.514  1.00 81.70           H  
ATOM   2544 HH12 ARG A 156      14.214  12.765  -6.947  1.00 81.70           H  
ATOM   2545  NH2 ARG A 156      14.419  13.886  -9.078  1.00 81.70           N  
ATOM   2546 HH21 ARG A 156      14.525  14.302  -9.993  1.00 81.70           H  
ATOM   2547 HH22 ARG A 156      14.111  14.478  -8.320  1.00 81.70           H  
ATOM   2548  CZ  ARG A 156      14.670  12.622  -8.894  1.00 81.70           C  
ATOM   2549  N   THR A 157      15.922   5.210 -12.471  1.00 82.77           N  
ATOM   2550  H   THR A 157      14.931   5.290 -12.645  1.00 82.77           H  
ATOM   2551  CA  THR A 157      16.516   3.865 -12.478  1.00 82.77           C  
ATOM   2552  HA  THR A 157      17.528   3.934 -12.077  1.00 82.77           H  
ATOM   2553  C   THR A 157      16.741   3.288 -13.873  1.00 82.77           C  
ATOM   2554  CB  THR A 157      15.777   2.890 -11.548  1.00 82.77           C  
ATOM   2555  HB  THR A 157      16.195   1.890 -11.670  1.00 82.77           H  
ATOM   2556  O   THR A 157      17.239   2.176 -13.963  1.00 82.77           O  
ATOM   2557  CG2 THR A 157      15.989   3.321 -10.094  1.00 82.77           C  
ATOM   2558 HG21 THR A 157      15.274   4.098  -9.821  1.00 82.77           H  
ATOM   2559 HG22 THR A 157      15.869   2.446  -9.456  1.00 82.77           H  
ATOM   2560 HG23 THR A 157      17.004   3.691  -9.948  1.00 82.77           H  
ATOM   2561  OG1 THR A 157      14.383   2.833 -11.739  1.00 82.77           O  
ATOM   2562  HG1 THR A 157      14.121   3.319 -12.524  1.00 82.77           H  
ATOM   2563  N   GLY A 158      16.449   4.038 -14.941  1.00 80.19           N  
ATOM   2564  H   GLY A 158      16.080   4.970 -14.818  1.00 80.19           H  
ATOM   2565  CA  GLY A 158      16.501   3.539 -16.321  1.00 80.19           C  
ATOM   2566  HA2 GLY A 158      16.506   4.385 -17.008  1.00 80.19           H  
ATOM   2567  HA3 GLY A 158      17.412   2.961 -16.475  1.00 80.19           H  
ATOM   2568  C   GLY A 158      15.309   2.649 -16.682  1.00 80.19           C  
ATOM   2569  O   GLY A 158      15.285   2.033 -17.741  1.00 80.19           O  
ATOM   2570  N   MET A 159      14.316   2.565 -15.797  1.00 82.81           N  
ATOM   2571  H   MET A 159      14.322   3.194 -15.007  1.00 82.81           H  
ATOM   2572  CA  MET A 159      13.108   1.793 -16.030  1.00 82.81           C  
ATOM   2573  HA  MET A 159      13.355   0.922 -16.637  1.00 82.81           H  
ATOM   2574  C   MET A 159      12.089   2.637 -16.800  1.00 82.81           C  
ATOM   2575  CB  MET A 159      12.541   1.298 -14.697  1.00 82.81           C  
ATOM   2576  HB2 MET A 159      11.538   0.908 -14.866  1.00 82.81           H  
ATOM   2577  HB3 MET A 159      12.471   2.139 -14.008  1.00 82.81           H  
ATOM   2578  O   MET A 159      11.853   3.802 -16.481  1.00 82.81           O  
ATOM   2579  CG  MET A 159      13.393   0.215 -14.031  1.00 82.81           C  
ATOM   2580  HG2 MET A 159      14.368   0.637 -13.786  1.00 82.81           H  
ATOM   2581  HG3 MET A 159      13.544  -0.607 -14.730  1.00 82.81           H  
ATOM   2582  SD  MET A 159      12.653  -0.439 -12.508  1.00 82.81           S  
ATOM   2583  CE  MET A 159      11.317  -1.435 -13.225  1.00 82.81           C  
ATOM   2584  HE1 MET A 159      11.746  -2.175 -13.900  1.00 82.81           H  
ATOM   2585  HE2 MET A 159      10.626  -0.805 -13.784  1.00 82.81           H  
ATOM   2586  HE3 MET A 159      10.769  -1.937 -12.427  1.00 82.81           H  
ATOM   2587  N   ASP A 160      11.466   2.012 -17.792  1.00 79.33           N  
ATOM   2588  H   ASP A 160      11.769   1.080 -18.032  1.00 79.33           H  
ATOM   2589  CA  ASP A 160      10.403   2.585 -18.609  1.00 79.33           C  
ATOM   2590  HA  ASP A 160      10.795   3.488 -19.077  1.00 79.33           H  
ATOM   2591  C   ASP A 160       9.135   2.904 -17.780  1.00 79.33           C  
ATOM   2592  CB  ASP A 160      10.091   1.580 -19.723  1.00 79.33           C  
ATOM   2593  HB2 ASP A 160      11.025   1.257 -20.184  1.00 79.33           H  
ATOM   2594  HB3 ASP A 160       9.602   0.702 -19.301  1.00 79.33           H  
ATOM   2595  O   ASP A 160       8.675   2.026 -17.039  1.00 79.33           O  
ATOM   2596  CG  ASP A 160       9.193   2.179 -20.793  1.00 79.33           C  
ATOM   2597  OD1 ASP A 160       8.032   2.508 -20.482  1.00 79.33           O  
ATOM   2598  OD2 ASP A 160       9.620   2.245 -21.958  1.00 79.33           O  
ATOM   2599  N   PRO A 161       8.529   4.104 -17.925  1.00 78.22           N  
ATOM   2600  CA  PRO A 161       7.244   4.493 -17.322  1.00 78.22           C  
ATOM   2601  HA  PRO A 161       7.394   4.791 -16.284  1.00 78.22           H  
ATOM   2602  C   PRO A 161       6.140   3.435 -17.399  1.00 78.22           C  
ATOM   2603  CB  PRO A 161       6.820   5.743 -18.091  1.00 78.22           C  
ATOM   2604  HB2 PRO A 161       6.341   5.468 -19.031  1.00 78.22           H  
ATOM   2605  HB3 PRO A 161       6.156   6.381 -17.507  1.00 78.22           H  
ATOM   2606  O   PRO A 161       5.360   3.272 -16.460  1.00 78.22           O  
ATOM   2607  CG  PRO A 161       8.157   6.411 -18.392  1.00 78.22           C  
ATOM   2608  HG2 PRO A 161       8.536   6.917 -17.504  1.00 78.22           H  
ATOM   2609  HG3 PRO A 161       8.086   7.102 -19.231  1.00 78.22           H  
ATOM   2610  CD  PRO A 161       9.043   5.214 -18.719  1.00 78.22           C  
ATOM   2611  HD2 PRO A 161      10.078   5.442 -18.464  1.00 78.22           H  
ATOM   2612  HD3 PRO A 161       8.958   4.975 -19.779  1.00 78.22           H  
ATOM   2613  N   ARG A 162       6.092   2.676 -18.495  1.00 75.62           N  
ATOM   2614  H   ARG A 162       6.803   2.826 -19.197  1.00 75.62           H  
ATOM   2615  CA  ARG A 162       5.090   1.643 -18.775  1.00 75.62           C  
ATOM   2616  HA  ARG A 162       4.094   2.073 -18.661  1.00 75.62           H  
ATOM   2617  C   ARG A 162       5.156   0.454 -17.808  1.00 75.62           C  
ATOM   2618  CB  ARG A 162       5.259   1.200 -20.235  1.00 75.62           C  
ATOM   2619  HB2 ARG A 162       6.249   0.765 -20.372  1.00 75.62           H  
ATOM   2620  HB3 ARG A 162       4.525   0.417 -20.425  1.00 75.62           H  
ATOM   2621  O   ARG A 162       4.190  -0.298 -17.706  1.00 75.62           O  
ATOM   2622  CG  ARG A 162       5.009   2.333 -21.254  1.00 75.62           C  
ATOM   2623  HG2 ARG A 162       3.962   2.628 -21.192  1.00 75.62           H  
ATOM   2624  HG3 ARG A 162       5.608   3.208 -21.003  1.00 75.62           H  
ATOM   2625  CD  ARG A 162       5.321   1.953 -22.711  1.00 75.62           C  
ATOM   2626  HD2 ARG A 162       5.067   2.809 -23.337  1.00 75.62           H  
ATOM   2627  HD3 ARG A 162       4.683   1.124 -23.016  1.00 75.62           H  
ATOM   2628  NE  ARG A 162       6.749   1.638 -22.920  1.00 75.62           N  
ATOM   2629  HE  ARG A 162       7.393   1.982 -22.222  1.00 75.62           H  
ATOM   2630  NH1 ARG A 162       6.602   0.641 -24.990  1.00 75.62           N  
ATOM   2631 HH11 ARG A 162       7.047   0.148 -25.751  1.00 75.62           H  
ATOM   2632 HH12 ARG A 162       5.602   0.787 -24.999  1.00 75.62           H  
ATOM   2633  NH2 ARG A 162       8.590   0.936 -24.062  1.00 75.62           N  
ATOM   2634 HH21 ARG A 162       9.141   1.394 -23.350  1.00 75.62           H  
ATOM   2635 HH22 ARG A 162       9.033   0.595 -24.903  1.00 75.62           H  
ATOM   2636  CZ  ARG A 162       7.303   1.074 -23.982  1.00 75.62           C  
ATOM   2637  N   MET A 163       6.251   0.314 -17.055  1.00 80.49           N  
ATOM   2638  H   MET A 163       6.999   0.976 -17.203  1.00 80.49           H  
ATOM   2639  CA  MET A 163       6.413  -0.671 -15.979  1.00 80.49           C  
ATOM   2640  HA  MET A 163       5.846  -1.565 -16.242  1.00 80.49           H  
ATOM   2641  C   MET A 163       5.860  -0.208 -14.623  1.00 80.49           C  
ATOM   2642  CB  MET A 163       7.892  -1.071 -15.842  1.00 80.49           C  
ATOM   2643  HB2 MET A 163       8.499  -0.180 -15.680  1.00 80.49           H  
ATOM   2644  HB3 MET A 163       8.012  -1.717 -14.972  1.00 80.49           H  
ATOM   2645  O   MET A 163       6.091  -0.886 -13.619  1.00 80.49           O  
ATOM   2646  CG  MET A 163       8.415  -1.849 -17.048  1.00 80.49           C  
ATOM   2647  HG2 MET A 163       8.374  -1.229 -17.944  1.00 80.49           H  
ATOM   2648  HG3 MET A 163       7.766  -2.713 -17.186  1.00 80.49           H  
ATOM   2649  SD  MET A 163      10.100  -2.476 -16.817  1.00 80.49           S  
ATOM   2650  CE  MET A 163      11.034  -0.964 -17.108  1.00 80.49           C  
ATOM   2651  HE1 MET A 163      10.595  -0.151 -16.529  1.00 80.49           H  
ATOM   2652  HE2 MET A 163      10.990  -0.724 -18.170  1.00 80.49           H  
ATOM   2653  HE3 MET A 163      12.072  -1.119 -16.813  1.00 80.49           H  
ATOM   2654  N   CYS A 164       5.141   0.923 -14.543  1.00 83.87           N  
ATOM   2655  H   CYS A 164       5.018   1.491 -15.369  1.00 83.87           H  
ATOM   2656  CA  CYS A 164       4.638   1.436 -13.261  1.00 83.87           C  
ATOM   2657  HA  CYS A 164       5.507   1.638 -12.634  1.00 83.87           H  
ATOM   2658  C   CYS A 164       3.780   0.410 -12.496  1.00 83.87           C  
ATOM   2659  CB  CYS A 164       3.897   2.771 -13.455  1.00 83.87           C  
ATOM   2660  HB2 CYS A 164       3.958   3.337 -12.526  1.00 83.87           H  
ATOM   2661  HB3 CYS A 164       4.372   3.358 -14.242  1.00 83.87           H  
ATOM   2662  O   CYS A 164       3.789   0.397 -11.271  1.00 83.87           O  
ATOM   2663  SG  CYS A 164       2.138   2.522 -13.833  1.00 83.87           S  
ATOM   2664  HG  CYS A 164       1.808   3.796 -14.063  1.00 83.87           H  
ATOM   2665  N   SER A 165       3.134  -0.512 -13.208  1.00 83.28           N  
ATOM   2666  H   SER A 165       3.204  -0.462 -14.215  1.00 83.28           H  
ATOM   2667  CA  SER A 165       2.359  -1.620 -12.646  1.00 83.28           C  
ATOM   2668  HA  SER A 165       1.498  -1.226 -12.106  1.00 83.28           H  
ATOM   2669  C   SER A 165       3.126  -2.546 -11.717  1.00 83.28           C  
ATOM   2670  CB  SER A 165       1.867  -2.464 -13.797  1.00 83.28           C  
ATOM   2671  HB2 SER A 165       1.196  -3.234 -13.415  1.00 83.28           H  
ATOM   2672  HB3 SER A 165       1.353  -1.785 -14.478  1.00 83.28           H  
ATOM   2673  O   SER A 165       2.553  -3.176 -10.832  1.00 83.28           O  
ATOM   2674  OG  SER A 165       2.881  -3.058 -14.572  1.00 83.28           O  
ATOM   2675  HG  SER A 165       2.432  -3.632 -15.197  1.00 83.28           H  
ATOM   2676  N   LEU A 166       4.440  -2.626 -11.908  1.00 87.41           N  
ATOM   2677  H   LEU A 166       4.832  -2.085 -12.666  1.00 87.41           H  
ATOM   2678  CA  LEU A 166       5.332  -3.474 -11.135  1.00 87.41           C  
ATOM   2679  HA  LEU A 166       4.778  -4.353 -10.807  1.00 87.41           H  
ATOM   2680  C   LEU A 166       5.835  -2.765  -9.865  1.00 87.41           C  
ATOM   2681  CB  LEU A 166       6.477  -3.934 -12.056  1.00 87.41           C  
ATOM   2682  HB2 LEU A 166       7.101  -3.071 -12.285  1.00 87.41           H  
ATOM   2683  HB3 LEU A 166       7.081  -4.659 -11.511  1.00 87.41           H  
ATOM   2684  O   LEU A 166       6.615  -3.349  -9.108  1.00 87.41           O  
ATOM   2685  CG  LEU A 166       6.045  -4.589 -13.384  1.00 87.41           C  
ATOM   2686  HG  LEU A 166       5.464  -3.886 -13.981  1.00 87.41           H  
ATOM   2687  CD1 LEU A 166       7.299  -4.950 -14.172  1.00 87.41           C  
ATOM   2688 HD11 LEU A 166       7.876  -4.052 -14.391  1.00 87.41           H  
ATOM   2689 HD12 LEU A 166       7.918  -5.649 -13.610  1.00 87.41           H  
ATOM   2690 HD13 LEU A 166       7.016  -5.412 -15.118  1.00 87.41           H  
ATOM   2691  CD2 LEU A 166       5.226  -5.863 -13.161  1.00 87.41           C  
ATOM   2692 HD21 LEU A 166       5.007  -6.330 -14.121  1.00 87.41           H  
ATOM   2693 HD22 LEU A 166       5.778  -6.570 -12.542  1.00 87.41           H  
ATOM   2694 HD23 LEU A 166       4.277  -5.618 -12.685  1.00 87.41           H  
ATOM   2695  N   MET A 167       5.409  -1.515  -9.631  1.00 88.86           N  
ATOM   2696  H   MET A 167       4.751  -1.117 -10.285  1.00 88.86           H  
ATOM   2697  CA  MET A 167       5.904  -0.626  -8.573  1.00 88.86           C  
ATOM   2698  HA  MET A 167       6.892  -0.982  -8.281  1.00 88.86           H  
ATOM   2699  C   MET A 167       5.087  -0.659  -7.281  1.00 88.86           C  
ATOM   2700  CB  MET A 167       6.060   0.812  -9.097  1.00 88.86           C  
ATOM   2701  HB2 MET A 167       6.414   1.460  -8.295  1.00 88.86           H  
ATOM   2702  HB3 MET A 167       5.092   1.209  -9.402  1.00 88.86           H  
ATOM   2703  O   MET A 167       5.251   0.210  -6.423  1.00 88.86           O  
ATOM   2704  CG  MET A 167       7.056   0.895 -10.258  1.00 88.86           C  
ATOM   2705  HG2 MET A 167       7.169   1.943 -10.536  1.00 88.86           H  
ATOM   2706  HG3 MET A 167       6.646   0.365 -11.118  1.00 88.86           H  
ATOM   2707  SD  MET A 167       8.697   0.206  -9.900  1.00 88.86           S  
ATOM   2708  CE  MET A 167       9.057   1.012  -8.321  1.00 88.86           C  
ATOM   2709  HE1 MET A 167       8.913   2.089  -8.412  1.00 88.86           H  
ATOM   2710  HE2 MET A 167       8.394   0.623  -7.549  1.00 88.86           H  
ATOM   2711  HE3 MET A 167      10.083   0.784  -8.034  1.00 88.86           H  
ATOM   2712  N   GLN A 168       4.245  -1.673  -7.093  1.00 89.59           N  
ATOM   2713  H   GLN A 168       4.083  -2.320  -7.852  1.00 89.59           H  
ATOM   2714  CA  GLN A 168       3.529  -1.859  -5.835  1.00 89.59           C  
ATOM   2715  HA  GLN A 168       2.870  -1.003  -5.691  1.00 89.59           H  
ATOM   2716  C   GLN A 168       4.485  -1.884  -4.637  1.00 89.59           C  
ATOM   2717  CB  GLN A 168       2.669  -3.122  -5.916  1.00 89.59           C  
ATOM   2718  HB2 GLN A 168       3.310  -4.002  -5.980  1.00 89.59           H  
ATOM   2719  HB3 GLN A 168       2.063  -3.067  -6.821  1.00 89.59           H  
ATOM   2720  O   GLN A 168       5.581  -2.459  -4.688  1.00 89.59           O  
ATOM   2721  CG  GLN A 168       1.737  -3.253  -4.701  1.00 89.59           C  
ATOM   2722  HG2 GLN A 168       1.165  -2.334  -4.578  1.00 89.59           H  
ATOM   2723  HG3 GLN A 168       2.329  -3.418  -3.801  1.00 89.59           H  
ATOM   2724  CD  GLN A 168       0.758  -4.410  -4.841  1.00 89.59           C  
ATOM   2725  NE2 GLN A 168       0.048  -4.761  -3.793  1.00 89.59           N  
ATOM   2726 HE21 GLN A 168       0.180  -4.293  -2.907  1.00 89.59           H  
ATOM   2727 HE22 GLN A 168      -0.452  -5.633  -3.890  1.00 89.59           H  
ATOM   2728  OE1 GLN A 168       0.616  -5.029  -5.880  1.00 89.59           O  
ATOM   2729  N   GLY A 169       4.085  -1.234  -3.547  1.00 91.36           N  
ATOM   2730  H   GLY A 169       3.228  -0.701  -3.592  1.00 91.36           H  
ATOM   2731  CA  GLY A 169       4.876  -1.176  -2.326  1.00 91.36           C  
ATOM   2732  HA2 GLY A 169       4.247  -0.798  -1.520  1.00 91.36           H  
ATOM   2733  HA3 GLY A 169       5.197  -2.184  -2.062  1.00 91.36           H  
ATOM   2734  C   GLY A 169       6.119  -0.291  -2.441  1.00 91.36           C  
ATOM   2735  O   GLY A 169       7.038  -0.435  -1.636  1.00 91.36           O  
ATOM   2736  N   SER A 170       6.195   0.610  -3.426  1.00 90.29           N  
ATOM   2737  H   SER A 170       5.432   0.655  -4.086  1.00 90.29           H  
ATOM   2738  CA  SER A 170       7.384   1.447  -3.673  1.00 90.29           C  
ATOM   2739  HA  SER A 170       8.239   0.789  -3.828  1.00 90.29           H  
ATOM   2740  C   SER A 170       7.749   2.398  -2.524  1.00 90.29           C  
ATOM   2741  CB  SER A 170       7.194   2.265  -4.946  1.00 90.29           C  
ATOM   2742  HB2 SER A 170       7.042   1.610  -5.803  1.00 90.29           H  
ATOM   2743  HB3 SER A 170       8.097   2.848  -5.128  1.00 90.29           H  
ATOM   2744  O   SER A 170       8.881   2.883  -2.458  1.00 90.29           O  
ATOM   2745  OG  SER A 170       6.101   3.147  -4.788  1.00 90.29           O  
ATOM   2746  HG  SER A 170       5.271   2.684  -4.921  1.00 90.29           H  
ATOM   2747  N   THR A 171       6.811   2.661  -1.607  1.00 92.24           N  
ATOM   2748  H   THR A 171       5.901   2.246  -1.748  1.00 92.24           H  
ATOM   2749  CA  THR A 171       7.047   3.449  -0.383  1.00 92.24           C  
ATOM   2750  HA  THR A 171       7.998   3.972  -0.480  1.00 92.24           H  
ATOM   2751  C   THR A 171       7.173   2.622   0.882  1.00 92.24           C  
ATOM   2752  CB  THR A 171       5.978   4.508  -0.139  1.00 92.24           C  
ATOM   2753  HB  THR A 171       6.195   5.036   0.789  1.00 92.24           H  
ATOM   2754  O   THR A 171       7.433   3.192   1.944  1.00 92.24           O  
ATOM   2755  CG2 THR A 171       5.962   5.516  -1.242  1.00 92.24           C  
ATOM   2756 HG21 THR A 171       5.242   6.286  -0.969  1.00 92.24           H  
ATOM   2757 HG22 THR A 171       6.959   5.950  -1.320  1.00 92.24           H  
ATOM   2758 HG23 THR A 171       5.668   5.043  -2.179  1.00 92.24           H  
ATOM   2759  OG1 THR A 171       4.684   3.998  -0.073  1.00 92.24           O  
ATOM   2760  HG1 THR A 171       4.479   3.503  -0.869  1.00 92.24           H  
ATOM   2761  N   LEU A 172       7.035   1.296   0.793  1.00 93.11           N  
ATOM   2762  H   LEU A 172       6.868   0.872  -0.109  1.00 93.11           H  
ATOM   2763  CA  LEU A 172       7.186   0.436   1.955  1.00 93.11           C  
ATOM   2764  HA  LEU A 172       6.489   0.806   2.707  1.00 93.11           H  
ATOM   2765  C   LEU A 172       8.615   0.532   2.499  1.00 93.11           C  
ATOM   2766  CB  LEU A 172       6.827  -1.022   1.631  1.00 93.11           C  
ATOM   2767  HB2 LEU A 172       7.328  -1.678   2.342  1.00 93.11           H  
ATOM   2768  HB3 LEU A 172       7.201  -1.282   0.640  1.00 93.11           H  
ATOM   2769  O   LEU A 172       9.577   0.153   1.812  1.00 93.11           O  
ATOM   2770  CG  LEU A 172       5.325  -1.307   1.705  1.00 93.11           C  
ATOM   2771  HG  LEU A 172       4.783  -0.610   1.065  1.00 93.11           H  
ATOM   2772  CD1 LEU A 172       5.039  -2.721   1.209  1.00 93.11           C  
ATOM   2773 HD11 LEU A 172       3.963  -2.896   1.218  1.00 93.11           H  
ATOM   2774 HD12 LEU A 172       5.400  -2.840   0.188  1.00 93.11           H  
ATOM   2775 HD13 LEU A 172       5.530  -3.452   1.852  1.00 93.11           H  
ATOM   2776  CD2 LEU A 172       4.847  -1.182   3.153  1.00 93.11           C  
ATOM   2777 HD21 LEU A 172       3.918  -1.740   3.274  1.00 93.11           H  
ATOM   2778 HD22 LEU A 172       5.573  -1.614   3.841  1.00 93.11           H  
ATOM   2779 HD23 LEU A 172       4.664  -0.138   3.405  1.00 93.11           H  
ATOM   2780  N   PRO A 173       8.792   0.988   3.750  1.00 91.57           N  
ATOM   2781  CA  PRO A 173      10.116   1.102   4.328  1.00 91.57           C  
ATOM   2782  HA  PRO A 173      10.768   1.663   3.659  1.00 91.57           H  
ATOM   2783  C   PRO A 173      10.695  -0.297   4.553  1.00 91.57           C  
ATOM   2784  CB  PRO A 173       9.908   1.889   5.621  1.00 91.57           C  
ATOM   2785  HB2 PRO A 173       9.900   2.956   5.396  1.00 91.57           H  
ATOM   2786  HB3 PRO A 173      10.676   1.673   6.364  1.00 91.57           H  
ATOM   2787  O   PRO A 173       9.966  -1.248   4.829  1.00 91.57           O  
ATOM   2788  CG  PRO A 173       8.508   1.461   6.065  1.00 91.57           C  
ATOM   2789  HG2 PRO A 173       8.043   2.198   6.719  1.00 91.57           H  
ATOM   2790  HG3 PRO A 173       8.560   0.487   6.552  1.00 91.57           H  
ATOM   2791  CD  PRO A 173       7.769   1.331   4.734  1.00 91.57           C  
ATOM   2792  HD2 PRO A 173       7.311   2.284   4.471  1.00 91.57           H  
ATOM   2793  HD3 PRO A 173       7.009   0.554   4.811  1.00 91.57           H  
ATOM   2794  N   ARG A 174      12.022  -0.447   4.491  1.00 86.88           N  
ATOM   2795  H   ARG A 174      12.577   0.356   4.234  1.00 86.88           H  
ATOM   2796  CA  ARG A 174      12.686  -1.754   4.693  1.00 86.88           C  
ATOM   2797  HA  ARG A 174      12.310  -2.464   3.957  1.00 86.88           H  
ATOM   2798  C   ARG A 174      12.373  -2.406   6.048  1.00 86.88           C  
ATOM   2799  CB  ARG A 174      14.203  -1.614   4.511  1.00 86.88           C  
ATOM   2800  HB2 ARG A 174      14.677  -2.547   4.815  1.00 86.88           H  
ATOM   2801  HB3 ARG A 174      14.578  -0.815   5.151  1.00 86.88           H  
ATOM   2802  O   ARG A 174      12.427  -3.623   6.152  1.00 86.88           O  
ATOM   2803  CG  ARG A 174      14.585  -1.337   3.051  1.00 86.88           C  
ATOM   2804  HG2 ARG A 174      14.150  -0.395   2.719  1.00 86.88           H  
ATOM   2805  HG3 ARG A 174      14.209  -2.143   2.420  1.00 86.88           H  
ATOM   2806  CD  ARG A 174      16.106  -1.266   2.920  1.00 86.88           C  
ATOM   2807  HD2 ARG A 174      16.471  -0.430   3.517  1.00 86.88           H  
ATOM   2808  HD3 ARG A 174      16.535  -2.193   3.301  1.00 86.88           H  
ATOM   2809  NE  ARG A 174      16.509  -1.094   1.516  1.00 86.88           N  
ATOM   2810  HE  ARG A 174      15.823  -1.317   0.809  1.00 86.88           H  
ATOM   2811  NH1 ARG A 174      18.733  -0.648   1.899  1.00 86.88           N  
ATOM   2812 HH11 ARG A 174      18.585  -0.842   2.879  1.00 86.88           H  
ATOM   2813 HH12 ARG A 174      19.663  -0.538   1.521  1.00 86.88           H  
ATOM   2814  NH2 ARG A 174      17.938  -0.734  -0.196  1.00 86.88           N  
ATOM   2815 HH21 ARG A 174      18.868  -0.632  -0.578  1.00 86.88           H  
ATOM   2816 HH22 ARG A 174      17.193  -1.017  -0.816  1.00 86.88           H  
ATOM   2817  CZ  ARG A 174      17.724  -0.818   1.083  1.00 86.88           C  
ATOM   2818  N   ARG A 175      12.003  -1.607   7.057  1.00 89.75           N  
ATOM   2819  H   ARG A 175      11.965  -0.614   6.875  1.00 89.75           H  
ATOM   2820  CA  ARG A 175      11.586  -2.086   8.387  1.00 89.75           C  
ATOM   2821  HA  ARG A 175      12.306  -2.830   8.727  1.00 89.75           H  
ATOM   2822  C   ARG A 175      10.243  -2.823   8.412  1.00 89.75           C  
ATOM   2823  CB  ARG A 175      11.603  -0.944   9.416  1.00 89.75           C  
ATOM   2824  HB2 ARG A 175      12.581  -0.463   9.407  1.00 89.75           H  
ATOM   2825  HB3 ARG A 175      11.460  -1.380  10.405  1.00 89.75           H  
ATOM   2826  O   ARG A 175       9.923  -3.423   9.420  1.00 89.75           O  
ATOM   2827  CG  ARG A 175      10.512   0.114   9.188  1.00 89.75           C  
ATOM   2828  HG2 ARG A 175       9.535  -0.362   9.109  1.00 89.75           H  
ATOM   2829  HG3 ARG A 175      10.724   0.657   8.267  1.00 89.75           H  
ATOM   2830  CD  ARG A 175      10.480   1.099  10.358  1.00 89.75           C  
ATOM   2831  HD2 ARG A 175      10.214   0.552  11.262  1.00 89.75           H  
ATOM   2832  HD3 ARG A 175      11.475   1.513  10.521  1.00 89.75           H  
ATOM   2833  NE  ARG A 175       9.489   2.177  10.158  1.00 89.75           N  
ATOM   2834  HE  ARG A 175       8.563   2.001  10.522  1.00 89.75           H  
ATOM   2835  NH1 ARG A 175      10.917   3.773   9.370  1.00 89.75           N  
ATOM   2836 HH11 ARG A 175      11.667   3.126   9.567  1.00 89.75           H  
ATOM   2837 HH12 ARG A 175      11.180   4.732   9.549  1.00 89.75           H  
ATOM   2838  NH2 ARG A 175       8.885   4.375  10.023  1.00 89.75           N  
ATOM   2839 HH21 ARG A 175       9.258   5.313   9.991  1.00 89.75           H  
ATOM   2840 HH22 ARG A 175       8.122   4.216  10.665  1.00 89.75           H  
ATOM   2841  CZ  ARG A 175       9.753   3.426   9.830  1.00 89.75           C  
ATOM   2842  N   SER A 176       9.489  -2.818   7.311  1.00 91.27           N  
ATOM   2843  H   SER A 176       9.809  -2.302   6.505  1.00 91.27           H  
ATOM   2844  CA  SER A 176       8.268  -3.629   7.161  1.00 91.27           C  
ATOM   2845  HA  SER A 176       7.646  -3.478   8.043  1.00 91.27           H  
ATOM   2846  C   SER A 176       8.536  -5.146   7.086  1.00 91.27           C  
ATOM   2847  CB  SER A 176       7.469  -3.151   5.944  1.00 91.27           C  
ATOM   2848  HB2 SER A 176       7.140  -2.125   6.111  1.00 91.27           H  
ATOM   2849  HB3 SER A 176       6.585  -3.776   5.824  1.00 91.27           H  
ATOM   2850  O   SER A 176       7.602  -5.937   6.961  1.00 91.27           O  
ATOM   2851  OG  SER A 176       8.250  -3.203   4.760  1.00 91.27           O  
ATOM   2852  HG  SER A 176       8.848  -2.452   4.759  1.00 91.27           H  
ATOM   2853  N   GLY A 177       9.805  -5.567   7.148  1.00 89.16           N  
ATOM   2854  H   GLY A 177      10.536  -4.872   7.200  1.00 89.16           H  
ATOM   2855  CA  GLY A 177      10.194  -6.965   7.321  1.00 89.16           C  
ATOM   2856  HA2 GLY A 177       9.756  -7.329   8.250  1.00 89.16           H  
ATOM   2857  HA3 GLY A 177      11.278  -7.033   7.413  1.00 89.16           H  
ATOM   2858  C   GLY A 177       9.748  -7.878   6.177  1.00 89.16           C  
ATOM   2859  O   GLY A 177       9.605  -7.451   5.028  1.00 89.16           O  
ATOM   2860  N   ALA A 178       9.537  -9.156   6.498  1.00 87.11           N  
ATOM   2861  H   ALA A 178       9.672  -9.450   7.455  1.00 87.11           H  
ATOM   2862  CA  ALA A 178       9.119 -10.172   5.533  1.00 87.11           C  
ATOM   2863  HA  ALA A 178       9.833 -10.194   4.709  1.00 87.11           H  
ATOM   2864  C   ALA A 178       7.731  -9.877   4.936  1.00 87.11           C  
ATOM   2865  CB  ALA A 178       9.156 -11.537   6.231  1.00 87.11           C  
ATOM   2866  HB1 ALA A 178       8.877 -12.320   5.526  1.00 87.11           H  
ATOM   2867  HB2 ALA A 178       8.459 -11.560   7.069  1.00 87.11           H  
ATOM   2868  HB3 ALA A 178      10.160 -11.748   6.597  1.00 87.11           H  
ATOM   2869  O   ALA A 178       7.541  -9.991   3.724  1.00 87.11           O  
ATOM   2870  N   ALA A 179       6.783  -9.413   5.760  1.00 87.84           N  
ATOM   2871  H   ALA A 179       6.994  -9.330   6.744  1.00 87.84           H  
ATOM   2872  CA  ALA A 179       5.439  -9.065   5.306  1.00 87.84           C  
ATOM   2873  HA  ALA A 179       5.002  -9.937   4.820  1.00 87.84           H  
ATOM   2874  C   ALA A 179       5.458  -7.928   4.271  1.00 87.84           C  
ATOM   2875  CB  ALA A 179       4.586  -8.715   6.528  1.00 87.84           C  
ATOM   2876  HB1 ALA A 179       3.593  -8.396   6.212  1.00 87.84           H  
ATOM   2877  HB2 ALA A 179       5.058  -7.911   7.092  1.00 87.84           H  
ATOM   2878  HB3 ALA A 179       4.492  -9.587   7.176  1.00 87.84           H  
ATOM   2879  O   ALA A 179       4.802  -8.031   3.234  1.00 87.84           O  
ATOM   2880  N   GLY A 180       6.257  -6.881   4.495  1.00 89.86           N  
ATOM   2881  H   GLY A 180       6.757  -6.818   5.370  1.00 89.86           H  
ATOM   2882  CA  GLY A 180       6.428  -5.815   3.512  1.00 89.86           C  
ATOM   2883  HA2 GLY A 180       6.998  -5.009   3.975  1.00 89.86           H  
ATOM   2884  HA3 GLY A 180       5.451  -5.430   3.219  1.00 89.86           H  
ATOM   2885  C   GLY A 180       7.182  -6.258   2.259  1.00 89.86           C  
ATOM   2886  O   GLY A 180       6.794  -5.896   1.150  1.00 89.86           O  
ATOM   2887  N   ALA A 181       8.216  -7.094   2.396  1.00 90.44           N  
ATOM   2888  H   ALA A 181       8.506  -7.360   3.327  1.00 90.44           H  
ATOM   2889  CA  ALA A 181       8.932  -7.668   1.253  1.00 90.44           C  
ATOM   2890  HA  ALA A 181       9.334  -6.856   0.648  1.00 90.44           H  
ATOM   2891  C   ALA A 181       8.017  -8.509   0.341  1.00 90.44           C  
ATOM   2892  CB  ALA A 181      10.101  -8.504   1.783  1.00 90.44           C  
ATOM   2893  HB1 ALA A 181       9.730  -9.312   2.413  1.00 90.44           H  
ATOM   2894  HB2 ALA A 181      10.646  -8.939   0.945  1.00 90.44           H  
ATOM   2895  HB3 ALA A 181      10.774  -7.876   2.366  1.00 90.44           H  
ATOM   2896  O   ALA A 181       8.178  -8.498  -0.884  1.00 90.44           O  
ATOM   2897  N   ALA A 182       7.031  -9.199   0.917  1.00 87.34           N  
ATOM   2898  H   ALA A 182       6.994  -9.242   1.925  1.00 87.34           H  
ATOM   2899  CA  ALA A 182       6.043  -9.960   0.163  1.00 87.34           C  
ATOM   2900  HA  ALA A 182       6.568 -10.615  -0.533  1.00 87.34           H  
ATOM   2901  C   ALA A 182       5.103  -9.062  -0.669  1.00 87.34           C  
ATOM   2902  CB  ALA A 182       5.276 -10.847   1.144  1.00 87.34           C  
ATOM   2903  HB1 ALA A 182       4.662 -11.537   0.566  1.00 87.34           H  
ATOM   2904  HB2 ALA A 182       5.973 -11.425   1.751  1.00 87.34           H  
ATOM   2905  HB3 ALA A 182       4.642 -10.242   1.792  1.00 87.34           H  
ATOM   2906  O   ALA A 182       4.770  -9.416  -1.800  1.00 87.34           O  
ATOM   2907  N   VAL A 183       4.733  -7.884  -0.148  1.00 89.72           N  
ATOM   2908  H   VAL A 183       5.035  -7.672   0.792  1.00 89.72           H  
ATOM   2909  CA  VAL A 183       3.853  -6.905  -0.824  1.00 89.72           C  
ATOM   2910  HA  VAL A 183       3.045  -7.440  -1.324  1.00 89.72           H  
ATOM   2911  C   VAL A 183       4.577  -6.107  -1.913  1.00 89.72           C  
ATOM   2912  CB  VAL A 183       3.216  -5.952   0.211  1.00 89.72           C  
ATOM   2913  HB  VAL A 183       4.006  -5.485   0.798  1.00 89.72           H  
ATOM   2914  O   VAL A 183       3.952  -5.655  -2.869  1.00 89.72           O  
ATOM   2915  CG1 VAL A 183       2.366  -4.843  -0.426  1.00 89.72           C  
ATOM   2916 HG11 VAL A 183       1.636  -5.282  -1.106  1.00 89.72           H  
ATOM   2917 HG12 VAL A 183       1.840  -4.279   0.344  1.00 89.72           H  
ATOM   2918 HG13 VAL A 183       2.996  -4.144  -0.978  1.00 89.72           H  
ATOM   2919  CG2 VAL A 183       2.294  -6.723   1.165  1.00 89.72           C  
ATOM   2920 HG21 VAL A 183       1.885  -6.041   1.911  1.00 89.72           H  
ATOM   2921 HG22 VAL A 183       2.845  -7.509   1.681  1.00 89.72           H  
ATOM   2922 HG23 VAL A 183       1.475  -7.171   0.604  1.00 89.72           H  
ATOM   2923  N   LYS A 184       5.899  -5.928  -1.811  1.00 91.89           N  
ATOM   2924  H   LYS A 184       6.362  -6.268  -0.979  1.00 91.89           H  
ATOM   2925  CA  LYS A 184       6.669  -5.213  -2.840  1.00 91.89           C  
ATOM   2926  HA  LYS A 184       6.227  -4.224  -2.964  1.00 91.89           H  
ATOM   2927  C   LYS A 184       6.563  -5.904  -4.200  1.00 91.89           C  
ATOM   2928  CB  LYS A 184       8.132  -5.047  -2.409  1.00 91.89           C  
ATOM   2929  HB2 LYS A 184       8.728  -4.741  -3.268  1.00 91.89           H  
ATOM   2930  HB3 LYS A 184       8.522  -5.992  -2.031  1.00 91.89           H  
ATOM   2931  O   LYS A 184       6.782  -7.108  -4.305  1.00 91.89           O  
ATOM   2932  CG  LYS A 184       8.231  -3.962  -1.335  1.00 91.89           C  
ATOM   2933  HG2 LYS A 184       7.858  -3.027  -1.753  1.00 91.89           H  
ATOM   2934  HG3 LYS A 184       7.602  -4.221  -0.484  1.00 91.89           H  
ATOM   2935  CD  LYS A 184       9.665  -3.753  -0.851  1.00 91.89           C  
ATOM   2936  HD2 LYS A 184      10.044  -4.665  -0.389  1.00 91.89           H  
ATOM   2937  HD3 LYS A 184      10.301  -3.472  -1.690  1.00 91.89           H  
ATOM   2938  CE  LYS A 184       9.606  -2.619   0.168  1.00 91.89           C  
ATOM   2939  HE2 LYS A 184       9.028  -2.944   1.033  1.00 91.89           H  
ATOM   2940  HE3 LYS A 184       9.077  -1.783  -0.291  1.00 91.89           H  
ATOM   2941  NZ  LYS A 184      10.943  -2.160   0.575  1.00 91.89           N  
ATOM   2942  HZ1 LYS A 184      11.479  -2.889   1.025  1.00 91.89           H  
ATOM   2943  HZ2 LYS A 184      10.841  -1.331   1.143  1.00 91.89           H  
ATOM   2944  HZ3 LYS A 184      11.452  -1.873  -0.248  1.00 91.89           H  
ATOM   2945  N   GLY A 185       6.288  -5.142  -5.251  1.00 90.48           N  
ATOM   2946  H   GLY A 185       6.057  -4.172  -5.088  1.00 90.48           H  
ATOM   2947  CA  GLY A 185       6.295  -5.625  -6.628  1.00 90.48           C  
ATOM   2948  HA2 GLY A 185       5.838  -4.875  -7.273  1.00 90.48           H  
ATOM   2949  HA3 GLY A 185       5.689  -6.530  -6.693  1.00 90.48           H  
ATOM   2950  C   GLY A 185       7.703  -5.934  -7.148  1.00 90.48           C  
ATOM   2951  O   GLY A 185       8.713  -5.573  -6.534  1.00 90.48           O  
ATOM   2952  N   VAL A 186       7.778  -6.602  -8.304  1.00 91.55           N  
ATOM   2953  H   VAL A 186       6.916  -6.861  -8.761  1.00 91.55           H  
ATOM   2954  CA  VAL A 186       9.051  -6.902  -8.990  1.00 91.55           C  
ATOM   2955  HA  VAL A 186       9.687  -7.491  -8.329  1.00 91.55           H  
ATOM   2956  C   VAL A 186       9.815  -5.617  -9.314  1.00 91.55           C  
ATOM   2957  CB  VAL A 186       8.802  -7.716 -10.278  1.00 91.55           C  
ATOM   2958  HB  VAL A 186       8.045  -7.211 -10.878  1.00 91.55           H  
ATOM   2959  O   VAL A 186      11.004  -5.523  -9.018  1.00 91.55           O  
ATOM   2960  CG1 VAL A 186      10.066  -7.872 -11.131  1.00 91.55           C  
ATOM   2961 HG11 VAL A 186      10.391  -6.909 -11.524  1.00 91.55           H  
ATOM   2962 HG12 VAL A 186       9.866  -8.525 -11.980  1.00 91.55           H  
ATOM   2963 HG13 VAL A 186      10.868  -8.309 -10.535  1.00 91.55           H  
ATOM   2964  CG2 VAL A 186       8.294  -9.121  -9.928  1.00 91.55           C  
ATOM   2965 HG21 VAL A 186       8.104  -9.675 -10.848  1.00 91.55           H  
ATOM   2966 HG22 VAL A 186       7.363  -9.063  -9.364  1.00 91.55           H  
ATOM   2967 HG23 VAL A 186       9.044  -9.655  -9.346  1.00 91.55           H  
ATOM   2968  N   GLY A 187       9.126  -4.609  -9.851  1.00 91.64           N  
ATOM   2969  H   GLY A 187       8.126  -4.703  -9.958  1.00 91.64           H  
ATOM   2970  CA  GLY A 187       9.721  -3.325 -10.214  1.00 91.64           C  
ATOM   2971  HA2 GLY A 187       8.966  -2.698 -10.689  1.00 91.64           H  
ATOM   2972  HA3 GLY A 187      10.537  -3.493 -10.916  1.00 91.64           H  
ATOM   2973  C   GLY A 187      10.268  -2.583  -8.999  1.00 91.64           C  
ATOM   2974  O   GLY A 187      11.378  -2.063  -9.048  1.00 91.64           O  
ATOM   2975  N   THR A 188       9.559  -2.623  -7.866  1.00 92.92           N  
ATOM   2976  H   THR A 188       8.624  -3.003  -7.900  1.00 92.92           H  
ATOM   2977  CA  THR A 188      10.057  -2.067  -6.597  1.00 92.92           C  
ATOM   2978  HA  THR A 188      10.278  -1.010  -6.743  1.00 92.92           H  
ATOM   2979  C   THR A 188      11.359  -2.736  -6.152  1.00 92.92           C  
ATOM   2980  CB  THR A 188       8.995  -2.176  -5.495  1.00 92.92           C  
ATOM   2981  HB  THR A 188       8.694  -3.216  -5.367  1.00 92.92           H  
ATOM   2982  O   THR A 188      12.315  -2.045  -5.797  1.00 92.92           O  
ATOM   2983  CG2 THR A 188       9.488  -1.620  -4.160  1.00 92.92           C  
ATOM   2984 HG21 THR A 188      10.259  -2.269  -3.744  1.00 92.92           H  
ATOM   2985 HG22 THR A 188       9.909  -0.625  -4.304  1.00 92.92           H  
ATOM   2986 HG23 THR A 188       8.658  -1.570  -3.456  1.00 92.92           H  
ATOM   2987  OG1 THR A 188       7.876  -1.413  -5.869  1.00 92.92           O  
ATOM   2988  HG1 THR A 188       7.103  -1.739  -5.404  1.00 92.92           H  
ATOM   2989  N   MET A 189      11.435  -4.069  -6.200  1.00 94.60           N  
ATOM   2990  H   MET A 189      10.636  -4.588  -6.537  1.00 94.60           H  
ATOM   2991  CA  MET A 189      12.651  -4.799  -5.821  1.00 94.60           C  
ATOM   2992  HA  MET A 189      12.965  -4.475  -4.829  1.00 94.60           H  
ATOM   2993  C   MET A 189      13.822  -4.512  -6.767  1.00 94.60           C  
ATOM   2994  CB  MET A 189      12.373  -6.305  -5.791  1.00 94.60           C  
ATOM   2995  HB2 MET A 189      11.925  -6.605  -6.738  1.00 94.60           H  
ATOM   2996  HB3 MET A 189      13.318  -6.838  -5.680  1.00 94.60           H  
ATOM   2997  O   MET A 189      14.940  -4.282  -6.307  1.00 94.60           O  
ATOM   2998  CG  MET A 189      11.435  -6.728  -4.659  1.00 94.60           C  
ATOM   2999  HG2 MET A 189      10.445  -6.317  -4.855  1.00 94.60           H  
ATOM   3000  HG3 MET A 189      11.365  -7.815  -4.695  1.00 94.60           H  
ATOM   3001  SD  MET A 189      11.908  -6.259  -2.969  1.00 94.60           S  
ATOM   3002  CE  MET A 189      13.570  -6.983  -2.883  1.00 94.60           C  
ATOM   3003  HE1 MET A 189      14.252  -6.416  -3.515  1.00 94.60           H  
ATOM   3004  HE2 MET A 189      13.545  -8.018  -3.226  1.00 94.60           H  
ATOM   3005  HE3 MET A 189      13.930  -6.950  -1.855  1.00 94.60           H  
ATOM   3006  N   VAL A 190      13.559  -4.476  -8.074  1.00 94.80           N  
ATOM   3007  H   VAL A 190      12.622  -4.694  -8.382  1.00 94.80           H  
ATOM   3008  CA  VAL A 190      14.546  -4.116  -9.101  1.00 94.80           C  
ATOM   3009  HA  VAL A 190      15.409  -4.776  -9.014  1.00 94.80           H  
ATOM   3010  C   VAL A 190      15.064  -2.695  -8.880  1.00 94.80           C  
ATOM   3011  CB  VAL A 190      13.933  -4.309 -10.503  1.00 94.80           C  
ATOM   3012  HB  VAL A 190      12.909  -3.937 -10.506  1.00 94.80           H  
ATOM   3013  O   VAL A 190      16.272  -2.482  -8.821  1.00 94.80           O  
ATOM   3014  CG1 VAL A 190      14.703  -3.552 -11.587  1.00 94.80           C  
ATOM   3015 HG11 VAL A 190      14.438  -3.921 -12.578  1.00 94.80           H  
ATOM   3016 HG12 VAL A 190      14.454  -2.492 -11.544  1.00 94.80           H  
ATOM   3017 HG13 VAL A 190      15.778  -3.656 -11.434  1.00 94.80           H  
ATOM   3018  CG2 VAL A 190      13.903  -5.810 -10.823  1.00 94.80           C  
ATOM   3019 HG21 VAL A 190      13.427  -5.984 -11.789  1.00 94.80           H  
ATOM   3020 HG22 VAL A 190      13.341  -6.353 -10.063  1.00 94.80           H  
ATOM   3021 HG23 VAL A 190      14.918  -6.203 -10.873  1.00 94.80           H  
ATOM   3022  N   MET A 191      14.173  -1.731  -8.653  1.00 93.31           N  
ATOM   3023  H   MET A 191      13.193  -1.959  -8.744  1.00 93.31           H  
ATOM   3024  CA  MET A 191      14.527  -0.345  -8.351  1.00 93.31           C  
ATOM   3025  HA  MET A 191      15.077   0.066  -9.198  1.00 93.31           H  
ATOM   3026  C   MET A 191      15.416  -0.230  -7.102  1.00 93.31           C  
ATOM   3027  CB  MET A 191      13.220   0.441  -8.182  1.00 93.31           C  
ATOM   3028  HB2 MET A 191      12.665   0.385  -9.118  1.00 93.31           H  
ATOM   3029  HB3 MET A 191      12.617  -0.020  -7.400  1.00 93.31           H  
ATOM   3030  O   MET A 191      16.372   0.549  -7.088  1.00 93.31           O  
ATOM   3031  CG  MET A 191      13.436   1.911  -7.814  1.00 93.31           C  
ATOM   3032  HG2 MET A 191      13.973   2.398  -8.628  1.00 93.31           H  
ATOM   3033  HG3 MET A 191      14.040   1.966  -6.908  1.00 93.31           H  
ATOM   3034  SD  MET A 191      11.915   2.849  -7.527  1.00 93.31           S  
ATOM   3035  CE  MET A 191      11.364   2.929  -9.248  1.00 93.31           C  
ATOM   3036  HE1 MET A 191      11.170   1.933  -9.646  1.00 93.31           H  
ATOM   3037  HE2 MET A 191      12.160   3.377  -9.843  1.00 93.31           H  
ATOM   3038  HE3 MET A 191      10.463   3.536  -9.331  1.00 93.31           H  
ATOM   3039  N   GLU A 192      15.125  -0.989  -6.042  1.00 93.61           N  
ATOM   3040  H   GLU A 192      14.316  -1.593  -6.088  1.00 93.61           H  
ATOM   3041  CA  GLU A 192      15.951  -1.010  -4.829  1.00 93.61           C  
ATOM   3042  HA  GLU A 192      16.118   0.018  -4.505  1.00 93.61           H  
ATOM   3043  C   GLU A 192      17.344  -1.605  -5.064  1.00 93.61           C  
ATOM   3044  CB  GLU A 192      15.243  -1.763  -3.693  1.00 93.61           C  
ATOM   3045  HB2 GLU A 192      15.987  -1.982  -2.927  1.00 93.61           H  
ATOM   3046  HB3 GLU A 192      14.831  -2.704  -4.056  1.00 93.61           H  
ATOM   3047  O   GLU A 192      18.327  -1.046  -4.565  1.00 93.61           O  
ATOM   3048  CG  GLU A 192      14.137  -0.909  -3.064  1.00 93.61           C  
ATOM   3049  HG2 GLU A 192      14.551   0.070  -2.822  1.00 93.61           H  
ATOM   3050  HG3 GLU A 192      13.334  -0.755  -3.785  1.00 93.61           H  
ATOM   3051  CD  GLU A 192      13.580  -1.516  -1.770  1.00 93.61           C  
ATOM   3052  OE1 GLU A 192      12.379  -1.313  -1.496  1.00 93.61           O  
ATOM   3053  OE2 GLU A 192      14.361  -2.039  -0.939  1.00 93.61           O  
ATOM   3054  N   LEU A 193      17.439  -2.686  -5.843  1.00 95.74           N  
ATOM   3055  H   LEU A 193      16.588  -3.092  -6.206  1.00 95.74           H  
ATOM   3056  CA  LEU A 193      18.711  -3.296  -6.237  1.00 95.74           C  
ATOM   3057  HA  LEU A 193      19.301  -3.492  -5.342  1.00 95.74           H  
ATOM   3058  C   LEU A 193      19.538  -2.342  -7.104  1.00 95.74           C  
ATOM   3059  CB  LEU A 193      18.439  -4.625  -6.963  1.00 95.74           C  
ATOM   3060  HB2 LEU A 193      19.331  -4.917  -7.519  1.00 95.74           H  
ATOM   3061  HB3 LEU A 193      17.637  -4.475  -7.686  1.00 95.74           H  
ATOM   3062  O   LEU A 193      20.700  -2.094  -6.787  1.00 95.74           O  
ATOM   3063  CG  LEU A 193      18.065  -5.776  -6.013  1.00 95.74           C  
ATOM   3064  HG  LEU A 193      17.351  -5.425  -5.268  1.00 95.74           H  
ATOM   3065  CD1 LEU A 193      17.426  -6.923  -6.788  1.00 95.74           C  
ATOM   3066 HD11 LEU A 193      17.110  -7.706  -6.099  1.00 95.74           H  
ATOM   3067 HD12 LEU A 193      18.141  -7.339  -7.497  1.00 95.74           H  
ATOM   3068 HD13 LEU A 193      16.554  -6.547  -7.324  1.00 95.74           H  
ATOM   3069  CD2 LEU A 193      19.303  -6.324  -5.303  1.00 95.74           C  
ATOM   3070 HD21 LEU A 193      19.775  -5.552  -4.694  1.00 95.74           H  
ATOM   3071 HD22 LEU A 193      20.021  -6.684  -6.040  1.00 95.74           H  
ATOM   3072 HD23 LEU A 193      19.028  -7.164  -4.666  1.00 95.74           H  
ATOM   3073  N   ILE A 194      18.930  -1.713  -8.116  1.00 95.10           N  
ATOM   3074  H   ILE A 194      17.983  -1.981  -8.339  1.00 95.10           H  
ATOM   3075  CA  ILE A 194      19.593  -0.713  -8.966  1.00 95.10           C  
ATOM   3076  HA  ILE A 194      20.448  -1.190  -9.447  1.00 95.10           H  
ATOM   3077  C   ILE A 194      20.133   0.443  -8.115  1.00 95.10           C  
ATOM   3078  CB  ILE A 194      18.635  -0.213 -10.076  1.00 95.10           C  
ATOM   3079  HB  ILE A 194      17.683   0.052  -9.616  1.00 95.10           H  
ATOM   3080  O   ILE A 194      21.287   0.838  -8.258  1.00 95.10           O  
ATOM   3081  CG1 ILE A 194      18.386  -1.337 -11.109  1.00 95.10           C  
ATOM   3082 HG12 ILE A 194      19.308  -1.551 -11.651  1.00 95.10           H  
ATOM   3083 HG13 ILE A 194      18.095  -2.251 -10.592  1.00 95.10           H  
ATOM   3084  CG2 ILE A 194      19.188   1.047 -10.778  1.00 95.10           C  
ATOM   3085 HG21 ILE A 194      18.521   1.352 -11.584  1.00 95.10           H  
ATOM   3086 HG22 ILE A 194      20.165   0.831 -11.210  1.00 95.10           H  
ATOM   3087 HG23 ILE A 194      19.267   1.881 -10.081  1.00 95.10           H  
ATOM   3088  CD1 ILE A 194      17.292  -1.022 -12.135  1.00 95.10           C  
ATOM   3089 HD11 ILE A 194      17.626  -0.255 -12.834  1.00 95.10           H  
ATOM   3090 HD12 ILE A 194      16.384  -0.695 -11.629  1.00 95.10           H  
ATOM   3091 HD13 ILE A 194      17.071  -1.924 -12.706  1.00 95.10           H  
ATOM   3092  N   ARG A 195      19.347   0.983  -7.176  1.00 93.01           N  
ATOM   3093  H   ARG A 195      18.406   0.627  -7.084  1.00 93.01           H  
ATOM   3094  CA  ARG A 195      19.826   2.055  -6.282  1.00 93.01           C  
ATOM   3095  HA  ARG A 195      20.194   2.886  -6.884  1.00 93.01           H  
ATOM   3096  C   ARG A 195      21.016   1.617  -5.427  1.00 93.01           C  
ATOM   3097  CB  ARG A 195      18.686   2.539  -5.382  1.00 93.01           C  
ATOM   3098  HB2 ARG A 195      18.166   1.677  -4.965  1.00 93.01           H  
ATOM   3099  HB3 ARG A 195      19.103   3.120  -4.560  1.00 93.01           H  
ATOM   3100  O   ARG A 195      21.925   2.416  -5.206  1.00 93.01           O  
ATOM   3101  CG  ARG A 195      17.700   3.429  -6.143  1.00 93.01           C  
ATOM   3102  HG2 ARG A 195      17.327   2.913  -7.028  1.00 93.01           H  
ATOM   3103  HG3 ARG A 195      18.204   4.344  -6.457  1.00 93.01           H  
ATOM   3104  CD  ARG A 195      16.530   3.775  -5.222  1.00 93.01           C  
ATOM   3105  HD2 ARG A 195      16.905   4.294  -4.340  1.00 93.01           H  
ATOM   3106  HD3 ARG A 195      16.064   2.839  -4.913  1.00 93.01           H  
ATOM   3107  NE  ARG A 195      15.547   4.626  -5.910  1.00 93.01           N  
ATOM   3108  HE  ARG A 195      15.889   5.185  -6.678  1.00 93.01           H  
ATOM   3109  NH1 ARG A 195      13.672   3.922  -4.776  1.00 93.01           N  
ATOM   3110 HH11 ARG A 195      14.240   3.312  -4.206  1.00 93.01           H  
ATOM   3111 HH12 ARG A 195      12.666   3.833  -4.748  1.00 93.01           H  
ATOM   3112  NH2 ARG A 195      13.477   5.347  -6.483  1.00 93.01           N  
ATOM   3113 HH21 ARG A 195      13.858   5.752  -7.326  1.00 93.01           H  
ATOM   3114 HH22 ARG A 195      12.485   5.159  -6.468  1.00 93.01           H  
ATOM   3115  CZ  ARG A 195      14.243   4.634  -5.710  1.00 93.01           C  
ATOM   3116  N   MET A 196      21.016   0.374  -4.948  1.00 93.54           N  
ATOM   3117  H   MET A 196      20.248  -0.236  -5.189  1.00 93.54           H  
ATOM   3118  CA  MET A 196      22.128  -0.173  -4.170  1.00 93.54           C  
ATOM   3119  HA  MET A 196      22.355   0.519  -3.358  1.00 93.54           H  
ATOM   3120  C   MET A 196      23.396  -0.313  -5.017  1.00 93.54           C  
ATOM   3121  CB  MET A 196      21.715  -1.518  -3.567  1.00 93.54           C  
ATOM   3122  HB2 MET A 196      20.746  -1.411  -3.078  1.00 93.54           H  
ATOM   3123  HB3 MET A 196      21.629  -2.273  -4.348  1.00 93.54           H  
ATOM   3124  O   MET A 196      24.462   0.115  -4.584  1.00 93.54           O  
ATOM   3125  CG  MET A 196      22.733  -1.981  -2.527  1.00 93.54           C  
ATOM   3126  HG2 MET A 196      22.815  -1.214  -1.757  1.00 93.54           H  
ATOM   3127  HG3 MET A 196      23.707  -2.117  -2.996  1.00 93.54           H  
ATOM   3128  SD  MET A 196      22.245  -3.531  -1.755  1.00 93.54           S  
ATOM   3129  CE  MET A 196      23.026  -3.381  -0.144  1.00 93.54           C  
ATOM   3130  HE1 MET A 196      22.629  -2.519   0.392  1.00 93.54           H  
ATOM   3131  HE2 MET A 196      24.098  -3.268  -0.303  1.00 93.54           H  
ATOM   3132  HE3 MET A 196      22.840  -4.290   0.428  1.00 93.54           H  
ATOM   3133  N   ILE A 197      23.270  -0.841  -6.234  1.00 94.33           N  
ATOM   3134  H   ILE A 197      22.367  -1.191  -6.520  1.00 94.33           H  
ATOM   3135  CA  ILE A 197      24.391  -0.999  -7.163  1.00 94.33           C  
ATOM   3136  HA  ILE A 197      25.214  -1.491  -6.643  1.00 94.33           H  
ATOM   3137  C   ILE A 197      24.933   0.372  -7.602  1.00 94.33           C  
ATOM   3138  CB  ILE A 197      23.975  -1.912  -8.332  1.00 94.33           C  
ATOM   3139  HB  ILE A 197      23.053  -1.496  -8.740  1.00 94.33           H  
ATOM   3140  O   ILE A 197      26.140   0.580  -7.536  1.00 94.33           O  
ATOM   3141  CG1 ILE A 197      23.587  -3.339  -7.892  1.00 94.33           C  
ATOM   3142 HG12 ILE A 197      22.896  -3.294  -7.051  1.00 94.33           H  
ATOM   3143 HG13 ILE A 197      24.469  -3.878  -7.544  1.00 94.33           H  
ATOM   3144  CG2 ILE A 197      25.070  -1.937  -9.413  1.00 94.33           C  
ATOM   3145 HG21 ILE A 197      25.286  -0.940  -9.796  1.00 94.33           H  
ATOM   3146 HG22 ILE A 197      25.986  -2.346  -8.988  1.00 94.33           H  
ATOM   3147 HG23 ILE A 197      24.772  -2.541 -10.271  1.00 94.33           H  
ATOM   3148  CD1 ILE A 197      22.897  -4.129  -9.015  1.00 94.33           C  
ATOM   3149 HD11 ILE A 197      22.044  -3.568  -9.398  1.00 94.33           H  
ATOM   3150 HD12 ILE A 197      22.542  -5.086  -8.632  1.00 94.33           H  
ATOM   3151 HD13 ILE A 197      23.596  -4.328  -9.827  1.00 94.33           H  
ATOM   3152  N   LYS A 198      24.075   1.359  -7.921  1.00 93.46           N  
ATOM   3153  H   LYS A 198      23.094   1.126  -7.984  1.00 93.46           H  
ATOM   3154  CA  LYS A 198      24.506   2.743  -8.232  1.00 93.46           C  
ATOM   3155  HA  LYS A 198      25.175   2.725  -9.092  1.00 93.46           H  
ATOM   3156  C   LYS A 198      25.333   3.352  -7.102  1.00 93.46           C  
ATOM   3157  CB  LYS A 198      23.305   3.663  -8.542  1.00 93.46           C  
ATOM   3158  HB2 LYS A 198      23.649   4.696  -8.495  1.00 93.46           H  
ATOM   3159  HB3 LYS A 198      22.529   3.527  -7.789  1.00 93.46           H  
ATOM   3160  O   LYS A 198      26.345   3.998  -7.357  1.00 93.46           O  
ATOM   3161  CG  LYS A 198      22.718   3.434  -9.942  1.00 93.46           C  
ATOM   3162  HG2 LYS A 198      22.248   2.451  -9.977  1.00 93.46           H  
ATOM   3163  HG3 LYS A 198      23.533   3.466 -10.665  1.00 93.46           H  
ATOM   3164  CD  LYS A 198      21.677   4.482 -10.362  1.00 93.46           C  
ATOM   3165  HD2 LYS A 198      20.833   4.467  -9.672  1.00 93.46           H  
ATOM   3166  HD3 LYS A 198      22.145   5.467 -10.350  1.00 93.46           H  
ATOM   3167  CE  LYS A 198      21.205   4.144 -11.786  1.00 93.46           C  
ATOM   3168  HE2 LYS A 198      22.086   3.927 -12.389  1.00 93.46           H  
ATOM   3169  HE3 LYS A 198      20.615   3.228 -11.756  1.00 93.46           H  
ATOM   3170  NZ  LYS A 198      20.435   5.238 -12.436  1.00 93.46           N  
ATOM   3171  HZ1 LYS A 198      20.193   4.971 -13.380  1.00 93.46           H  
ATOM   3172  HZ2 LYS A 198      20.990   6.078 -12.511  1.00 93.46           H  
ATOM   3173  HZ3 LYS A 198      19.567   5.467 -11.972  1.00 93.46           H  
ATOM   3174  N   ARG A 199      24.934   3.124  -5.846  1.00 92.51           N  
ATOM   3175  H   ARG A 199      24.096   2.579  -5.702  1.00 92.51           H  
ATOM   3176  CA  ARG A 199      25.722   3.571  -4.691  1.00 92.51           C  
ATOM   3177  HA  ARG A 199      25.934   4.634  -4.810  1.00 92.51           H  
ATOM   3178  C   ARG A 199      27.089   2.889  -4.640  1.00 92.51           C  
ATOM   3179  CB  ARG A 199      24.918   3.366  -3.403  1.00 92.51           C  
ATOM   3180  HB2 ARG A 199      23.960   3.876  -3.502  1.00 92.51           H  
ATOM   3181  HB3 ARG A 199      24.738   2.304  -3.237  1.00 92.51           H  
ATOM   3182  O   ARG A 199      28.070   3.561  -4.355  1.00 92.51           O  
ATOM   3183  CG  ARG A 199      25.677   3.944  -2.204  1.00 92.51           C  
ATOM   3184  HG2 ARG A 199      26.574   3.352  -2.022  1.00 92.51           H  
ATOM   3185  HG3 ARG A 199      25.972   4.972  -2.416  1.00 92.51           H  
ATOM   3186  CD  ARG A 199      24.799   3.924  -0.955  1.00 92.51           C  
ATOM   3187  HD2 ARG A 199      24.419   2.914  -0.807  1.00 92.51           H  
ATOM   3188  HD3 ARG A 199      23.961   4.604  -1.109  1.00 92.51           H  
ATOM   3189  NE  ARG A 199      25.578   4.345   0.220  1.00 92.51           N  
ATOM   3190  HE  ARG A 199      26.563   4.510   0.064  1.00 92.51           H  
ATOM   3191  NH1 ARG A 199      23.884   4.305   1.760  1.00 92.51           N  
ATOM   3192 HH11 ARG A 199      23.252   4.070   1.008  1.00 92.51           H  
ATOM   3193 HH12 ARG A 199      23.564   4.533   2.690  1.00 92.51           H  
ATOM   3194  NH2 ARG A 199      25.948   4.905   2.387  1.00 92.51           N  
ATOM   3195 HH21 ARG A 199      25.641   5.074   3.335  1.00 92.51           H  
ATOM   3196 HH22 ARG A 199      26.919   5.068   2.162  1.00 92.51           H  
ATOM   3197  CZ  ARG A 199      25.135   4.514   1.449  1.00 92.51           C  
ATOM   3198  N   GLY A 200      27.153   1.598  -4.952  1.00 91.85           N  
ATOM   3199  H   GLY A 200      26.296   1.108  -5.168  1.00 91.85           H  
ATOM   3200  CA  GLY A 200      28.404   0.848  -4.997  1.00 91.85           C  
ATOM   3201  HA2 GLY A 200      28.953   1.029  -4.073  1.00 91.85           H  
ATOM   3202  HA3 GLY A 200      28.156  -0.211  -5.074  1.00 91.85           H  
ATOM   3203  C   GLY A 200      29.347   1.207  -6.144  1.00 91.85           C  
ATOM   3204  O   GLY A 200      30.555   1.081  -5.989  1.00 91.85           O  
ATOM   3205  N   ILE A 201      28.817   1.697  -7.266  1.00 90.94           N  
ATOM   3206  H   ILE A 201      27.814   1.660  -7.378  1.00 90.94           H  
ATOM   3207  CA  ILE A 201      29.627   2.278  -8.347  1.00 90.94           C  
ATOM   3208  HA  ILE A 201      30.447   1.600  -8.583  1.00 90.94           H  
ATOM   3209  C   ILE A 201      30.260   3.601  -7.889  1.00 90.94           C  
ATOM   3210  CB  ILE A 201      28.762   2.454  -9.618  1.00 90.94           C  
ATOM   3211  HB  ILE A 201      27.863   3.008  -9.345  1.00 90.94           H  
ATOM   3212  O   ILE A 201      31.433   3.851  -8.157  1.00 90.94           O  
ATOM   3213  CG1 ILE A 201      28.338   1.077 -10.183  1.00 90.94           C  
ATOM   3214 HG12 ILE A 201      29.213   0.545 -10.555  1.00 90.94           H  
ATOM   3215 HG13 ILE A 201      27.899   0.471  -9.390  1.00 90.94           H  
ATOM   3216  CG2 ILE A 201      29.504   3.268 -10.695  1.00 90.94           C  
ATOM   3217 HG21 ILE A 201      28.897   3.368 -11.595  1.00 90.94           H  
ATOM   3218 HG22 ILE A 201      30.447   2.785 -10.950  1.00 90.94           H  
ATOM   3219 HG23 ILE A 201      29.707   4.279 -10.341  1.00 90.94           H  
ATOM   3220  CD1 ILE A 201      27.299   1.182 -11.306  1.00 90.94           C  
ATOM   3221 HD11 ILE A 201      27.766   1.527 -12.229  1.00 90.94           H  
ATOM   3222 HD12 ILE A 201      26.855   0.204 -11.492  1.00 90.94           H  
ATOM   3223 HD13 ILE A 201      26.511   1.877 -11.016  1.00 90.94           H  
ATOM   3224  N   ASN A 202      29.498   4.433  -7.171  1.00 91.55           N  
ATOM   3225  H   ASN A 202      28.529   4.183  -7.030  1.00 91.55           H  
ATOM   3226  CA  ASN A 202      29.949   5.755  -6.727  1.00 91.55           C  
ATOM   3227  HA  ASN A 202      30.509   6.225  -7.536  1.00 91.55           H  
ATOM   3228  C   ASN A 202      30.895   5.713  -5.514  1.00 91.55           C  
ATOM   3229  CB  ASN A 202      28.713   6.618  -6.424  1.00 91.55           C  
ATOM   3230  HB2 ASN A 202      28.079   6.099  -5.705  1.00 91.55           H  
ATOM   3231  HB3 ASN A 202      29.044   7.555  -5.978  1.00 91.55           H  
ATOM   3232  O   ASN A 202      31.667   6.646  -5.312  1.00 91.55           O  
ATOM   3233  CG  ASN A 202      27.895   6.967  -7.656  1.00 91.55           C  
ATOM   3234  ND2 ASN A 202      26.713   7.504  -7.468  1.00 91.55           N  
ATOM   3235 HD21 ASN A 202      26.414   7.752  -6.536  1.00 91.55           H  
ATOM   3236 HD22 ASN A 202      26.256   7.806  -8.317  1.00 91.55           H  
ATOM   3237  OD1 ASN A 202      28.287   6.805  -8.795  1.00 91.55           O  
ATOM   3238  N   ASP A 203      30.837   4.659  -4.699  1.00 90.84           N  
ATOM   3239  H   ASP A 203      30.155   3.941  -4.897  1.00 90.84           H  
ATOM   3240  CA  ASP A 203      31.660   4.490  -3.501  1.00 90.84           C  
ATOM   3241  HA  ASP A 203      32.377   5.308  -3.427  1.00 90.84           H  
ATOM   3242  C   ASP A 203      32.467   3.185  -3.582  1.00 90.84           C  
ATOM   3243  CB  ASP A 203      30.760   4.589  -2.258  1.00 90.84           C  
ATOM   3244  HB2 ASP A 203      29.907   3.922  -2.381  1.00 90.84           H  
ATOM   3245  HB3 ASP A 203      30.369   5.604  -2.200  1.00 90.84           H  
ATOM   3246  O   ASP A 203      31.946   2.086  -3.383  1.00 90.84           O  
ATOM   3247  CG  ASP A 203      31.463   4.264  -0.933  1.00 90.84           C  
ATOM   3248  OD1 ASP A 203      32.706   4.081  -0.928  1.00 90.84           O  
ATOM   3249  OD2 ASP A 203      30.722   4.166   0.074  1.00 90.84           O  
ATOM   3250  N   ARG A 204      33.779   3.316  -3.826  1.00 81.60           N  
ATOM   3251  H   ARG A 204      34.126   4.258  -3.933  1.00 81.60           H  
ATOM   3252  CA  ARG A 204      34.716   2.185  -3.976  1.00 81.60           C  
ATOM   3253  HA  ARG A 204      34.362   1.551  -4.788  1.00 81.60           H  
ATOM   3254  C   ARG A 204      34.787   1.279  -2.740  1.00 81.60           C  
ATOM   3255  CB  ARG A 204      36.127   2.706  -4.302  1.00 81.60           C  
ATOM   3256  HB2 ARG A 204      36.440   3.405  -3.527  1.00 81.60           H  
ATOM   3257  HB3 ARG A 204      36.815   1.861  -4.290  1.00 81.60           H  
ATOM   3258  O   ARG A 204      35.151   0.109  -2.873  1.00 81.60           O  
ATOM   3259  CG  ARG A 204      36.231   3.385  -5.677  1.00 81.60           C  
ATOM   3260  HG2 ARG A 204      35.600   4.274  -5.699  1.00 81.60           H  
ATOM   3261  HG3 ARG A 204      35.894   2.691  -6.447  1.00 81.60           H  
ATOM   3262  CD  ARG A 204      37.688   3.785  -5.953  1.00 81.60           C  
ATOM   3263  HD2 ARG A 204      38.010   4.483  -5.180  1.00 81.60           H  
ATOM   3264  HD3 ARG A 204      38.311   2.892  -5.901  1.00 81.60           H  
ATOM   3265  NE  ARG A 204      37.846   4.415  -7.278  1.00 81.60           N  
ATOM   3266  HE  ARG A 204      37.003   4.572  -7.811  1.00 81.60           H  
ATOM   3267  NH1 ARG A 204      40.133   4.680  -7.226  1.00 81.60           N  
ATOM   3268 HH11 ARG A 204      40.157   4.311  -6.286  1.00 81.60           H  
ATOM   3269 HH12 ARG A 204      40.981   5.015  -7.661  1.00 81.60           H  
ATOM   3270  NH2 ARG A 204      38.987   5.358  -9.013  1.00 81.60           N  
ATOM   3271 HH21 ARG A 204      38.122   5.510  -9.511  1.00 81.60           H  
ATOM   3272 HH22 ARG A 204      39.853   5.665  -9.431  1.00 81.60           H  
ATOM   3273  CZ  ARG A 204      38.983   4.812  -7.829  1.00 81.60           C  
ATOM   3274  N   ASN A 205      34.454   1.796  -1.557  1.00 87.81           N  
ATOM   3275  H   ASN A 205      34.071   2.730  -1.530  1.00 87.81           H  
ATOM   3276  CA  ASN A 205      34.472   1.044  -0.303  1.00 87.81           C  
ATOM   3277  HA  ASN A 205      35.169   0.211  -0.396  1.00 87.81           H  
ATOM   3278  C   ASN A 205      33.112   0.420   0.032  1.00 87.81           C  
ATOM   3279  CB  ASN A 205      34.984   1.959   0.818  1.00 87.81           C  
ATOM   3280  HB2 ASN A 205      34.386   2.871   0.840  1.00 87.81           H  
ATOM   3281  HB3 ASN A 205      34.872   1.457   1.779  1.00 87.81           H  
ATOM   3282  O   ASN A 205      33.029  -0.391   0.952  1.00 87.81           O  
ATOM   3283  CG  ASN A 205      36.451   2.305   0.653  1.00 87.81           C  
ATOM   3284  ND2 ASN A 205      36.846   3.496   1.035  1.00 87.81           N  
ATOM   3285 HD21 ASN A 205      36.177   4.163   1.391  1.00 87.81           H  
ATOM   3286 HD22 ASN A 205      37.831   3.702   0.949  1.00 87.81           H  
ATOM   3287  OD1 ASN A 205      37.259   1.514   0.189  1.00 87.81           O  
ATOM   3288  N   PHE A 206      32.059   0.722  -0.730  1.00 91.21           N  
ATOM   3289  H   PHE A 206      32.180   1.401  -1.468  1.00 91.21           H  
ATOM   3290  CA  PHE A 206      30.696   0.267  -0.453  1.00 91.21           C  
ATOM   3291  HA  PHE A 206      30.374   0.690   0.498  1.00 91.21           H  
ATOM   3292  C   PHE A 206      30.561  -1.259  -0.372  1.00 91.21           C  
ATOM   3293  CB  PHE A 206      29.800   0.792  -1.568  1.00 91.21           C  
ATOM   3294  HB2 PHE A 206      30.118   0.327  -2.501  1.00 91.21           H  
ATOM   3295  HB3 PHE A 206      29.947   1.869  -1.656  1.00 91.21           H  
ATOM   3296  O   PHE A 206      29.803  -1.773   0.451  1.00 91.21           O  
ATOM   3297  CG  PHE A 206      28.327   0.547  -1.347  1.00 91.21           C  
ATOM   3298  CD1 PHE A 206      27.646  -0.429  -2.092  1.00 91.21           C  
ATOM   3299  HD1 PHE A 206      28.181  -1.020  -2.821  1.00 91.21           H  
ATOM   3300  CD2 PHE A 206      27.645   1.288  -0.369  1.00 91.21           C  
ATOM   3301  HD2 PHE A 206      28.187   2.017   0.215  1.00 91.21           H  
ATOM   3302  CE1 PHE A 206      26.274  -0.638  -1.891  1.00 91.21           C  
ATOM   3303  HE1 PHE A 206      25.765  -1.386  -2.480  1.00 91.21           H  
ATOM   3304  CE2 PHE A 206      26.281   1.044  -0.132  1.00 91.21           C  
ATOM   3305  HE2 PHE A 206      25.774   1.572   0.663  1.00 91.21           H  
ATOM   3306  CZ  PHE A 206      25.590   0.097  -0.908  1.00 91.21           C  
ATOM   3307  HZ  PHE A 206      24.542  -0.093  -0.729  1.00 91.21           H  
ATOM   3308  N   TRP A 207      31.314  -1.975  -1.213  1.00 90.04           N  
ATOM   3309  H   TRP A 207      31.868  -1.457  -1.880  1.00 90.04           H  
ATOM   3310  CA  TRP A 207      31.350  -3.439  -1.276  1.00 90.04           C  
ATOM   3311  HA  TRP A 207      30.444  -3.838  -0.822  1.00 90.04           H  
ATOM   3312  C   TRP A 207      32.531  -4.063  -0.517  1.00 90.04           C  
ATOM   3313  CB  TRP A 207      31.371  -3.871  -2.748  1.00 90.04           C  
ATOM   3314  HB2 TRP A 207      32.294  -3.514  -3.205  1.00 90.04           H  
ATOM   3315  HB3 TRP A 207      31.391  -4.960  -2.792  1.00 90.04           H  
ATOM   3316  O   TRP A 207      32.659  -5.285  -0.500  1.00 90.04           O  
ATOM   3317  CG  TRP A 207      30.214  -3.417  -3.581  1.00 90.04           C  
ATOM   3318  CD1 TRP A 207      30.291  -2.611  -4.665  1.00 90.04           C  
ATOM   3319  HD1 TRP A 207      31.202  -2.184  -5.059  1.00 90.04           H  
ATOM   3320  CD2 TRP A 207      28.806  -3.783  -3.453  1.00 90.04           C  
ATOM   3321  CE2 TRP A 207      28.085  -3.165  -4.517  1.00 90.04           C  
ATOM   3322  CE3 TRP A 207      28.067  -4.596  -2.563  1.00 90.04           C  
ATOM   3323  HE3 TRP A 207      28.586  -5.091  -1.756  1.00 90.04           H  
ATOM   3324  NE1 TRP A 207      29.046  -2.498  -5.246  1.00 90.04           N  
ATOM   3325  HE1 TRP A 207      28.899  -2.059  -6.144  1.00 90.04           H  
ATOM   3326  CH2 TRP A 207      25.995  -4.135  -3.775  1.00 90.04           C  
ATOM   3327  HH2 TRP A 207      24.935  -4.296  -3.907  1.00 90.04           H  
ATOM   3328  CZ2 TRP A 207      26.704  -3.330  -4.680  1.00 90.04           C  
ATOM   3329  HZ2 TRP A 207      26.205  -2.879  -5.525  1.00 90.04           H  
ATOM   3330  CZ3 TRP A 207      26.679  -4.773  -2.725  1.00 90.04           C  
ATOM   3331  HZ3 TRP A 207      26.137  -5.411  -2.042  1.00 90.04           H  
ATOM   3332  N   ARG A 208      33.409  -3.261   0.101  1.00 88.59           N  
ATOM   3333  H   ARG A 208      33.175  -2.284   0.203  1.00 88.59           H  
ATOM   3334  CA  ARG A 208      34.667  -3.727   0.711  1.00 88.59           C  
ATOM   3335  HA  ARG A 208      34.778  -4.793   0.513  1.00 88.59           H  
ATOM   3336  C   ARG A 208      34.668  -3.582   2.237  1.00 88.59           C  
ATOM   3337  CB  ARG A 208      35.865  -3.005   0.068  1.00 88.59           C  
ATOM   3338  HB2 ARG A 208      36.780  -3.339   0.558  1.00 88.59           H  
ATOM   3339  HB3 ARG A 208      35.768  -1.932   0.234  1.00 88.59           H  
ATOM   3340  O   ARG A 208      33.943  -2.773   2.810  1.00 88.59           O  
ATOM   3341  CG  ARG A 208      35.993  -3.278  -1.441  1.00 88.59           C  
ATOM   3342  HG2 ARG A 208      35.124  -2.877  -1.964  1.00 88.59           H  
ATOM   3343  HG3 ARG A 208      36.044  -4.353  -1.610  1.00 88.59           H  
ATOM   3344  CD  ARG A 208      37.258  -2.616  -1.999  1.00 88.59           C  
ATOM   3345  HD2 ARG A 208      38.117  -2.992  -1.444  1.00 88.59           H  
ATOM   3346  HD3 ARG A 208      37.186  -1.539  -1.846  1.00 88.59           H  
ATOM   3347  NE  ARG A 208      37.425  -2.895  -3.438  1.00 88.59           N  
ATOM   3348  HE  ARG A 208      36.591  -3.158  -3.943  1.00 88.59           H  
ATOM   3349  NH1 ARG A 208      39.645  -2.325  -3.606  1.00 88.59           N  
ATOM   3350 HH11 ARG A 208      40.491  -2.235  -4.151  1.00 88.59           H  
ATOM   3351 HH12 ARG A 208      39.646  -2.085  -2.625  1.00 88.59           H  
ATOM   3352  NH2 ARG A 208      38.549  -3.036  -5.415  1.00 88.59           N  
ATOM   3353 HH21 ARG A 208      39.398  -2.924  -5.950  1.00 88.59           H  
ATOM   3354 HH22 ARG A 208      37.718  -3.402  -5.858  1.00 88.59           H  
ATOM   3355  CZ  ARG A 208      38.535  -2.751  -4.142  1.00 88.59           C  
ATOM   3356  N   GLY A 209      35.507  -4.377   2.899  1.00 88.66           N  
ATOM   3357  H   GLY A 209      36.053  -5.041   2.369  1.00 88.66           H  
ATOM   3358  CA  GLY A 209      35.646  -4.381   4.358  1.00 88.66           C  
ATOM   3359  HA2 GLY A 209      36.502  -4.995   4.638  1.00 88.66           H  
ATOM   3360  HA3 GLY A 209      35.838  -3.363   4.699  1.00 88.66           H  
ATOM   3361  C   GLY A 209      34.414  -4.916   5.098  1.00 88.66           C  
ATOM   3362  O   GLY A 209      33.504  -5.492   4.501  1.00 88.66           O  
ATOM   3363  N   GLU A 210      34.377  -4.712   6.415  1.00 89.16           N  
ATOM   3364  H   GLU A 210      35.177  -4.288   6.862  1.00 89.16           H  
ATOM   3365  CA  GLU A 210      33.304  -5.215   7.288  1.00 89.16           C  
ATOM   3366  HA  GLU A 210      33.231  -6.295   7.165  1.00 89.16           H  
ATOM   3367  C   GLU A 210      31.931  -4.619   6.930  1.00 89.16           C  
ATOM   3368  CB  GLU A 210      33.707  -4.908   8.742  1.00 89.16           C  
ATOM   3369  HB2 GLU A 210      34.659  -5.396   8.950  1.00 89.16           H  
ATOM   3370  HB3 GLU A 210      33.862  -3.834   8.842  1.00 89.16           H  
ATOM   3371  O   GLU A 210      30.928  -5.331   6.831  1.00 89.16           O  
ATOM   3372  CG  GLU A 210      32.692  -5.340   9.811  1.00 89.16           C  
ATOM   3373  HG2 GLU A 210      33.107  -5.099  10.790  1.00 89.16           H  
ATOM   3374  HG3 GLU A 210      31.791  -4.739   9.690  1.00 89.16           H  
ATOM   3375  CD  GLU A 210      32.315  -6.828   9.785  1.00 89.16           C  
ATOM   3376  OE1 GLU A 210      31.229  -7.117  10.351  1.00 89.16           O  
ATOM   3377  OE2 GLU A 210      33.044  -7.637   9.164  1.00 89.16           O  
ATOM   3378  N   ASN A 211      31.888  -3.317   6.629  1.00 87.91           N  
ATOM   3379  H   ASN A 211      32.738  -2.778   6.721  1.00 87.91           H  
ATOM   3380  CA  ASN A 211      30.674  -2.668   6.133  1.00 87.91           C  
ATOM   3381  HA  ASN A 211      29.858  -2.881   6.823  1.00 87.91           H  
ATOM   3382  C   ASN A 211      30.250  -3.242   4.774  1.00 87.91           C  
ATOM   3383  CB  ASN A 211      30.891  -1.147   6.076  1.00 87.91           C  
ATOM   3384  HB2 ASN A 211      31.830  -0.926   5.567  1.00 87.91           H  
ATOM   3385  HB3 ASN A 211      30.083  -0.691   5.506  1.00 87.91           H  
ATOM   3386  O   ASN A 211      29.071  -3.534   4.581  1.00 87.91           O  
ATOM   3387  CG  ASN A 211      30.888  -0.504   7.453  1.00 87.91           C  
ATOM   3388  ND2 ASN A 211      31.504   0.645   7.596  1.00 87.91           N  
ATOM   3389 HD21 ASN A 211      31.517   1.035   8.528  1.00 87.91           H  
ATOM   3390 HD22 ASN A 211      32.002   1.073   6.829  1.00 87.91           H  
ATOM   3391  OD1 ASN A 211      30.311  -1.005   8.404  1.00 87.91           O  
ATOM   3392  N   GLY A 212      31.202  -3.484   3.867  1.00 90.90           N  
ATOM   3393  H   GLY A 212      32.155  -3.214   4.063  1.00 90.90           H  
ATOM   3394  CA  GLY A 212      30.953  -4.141   2.586  1.00 90.90           C  
ATOM   3395  HA2 GLY A 212      30.265  -3.537   1.995  1.00 90.90           H  
ATOM   3396  HA3 GLY A 212      31.902  -4.228   2.057  1.00 90.90           H  
ATOM   3397  C   GLY A 212      30.377  -5.547   2.719  1.00 90.90           C  
ATOM   3398  O   GLY A 212      29.451  -5.897   1.987  1.00 90.90           O  
ATOM   3399  N   ARG A 213      30.828  -6.329   3.707  1.00 91.36           N  
ATOM   3400  H   ARG A 213      31.618  -5.997   4.242  1.00 91.36           H  
ATOM   3401  CA  ARG A 213      30.271  -7.657   4.006  1.00 91.36           C  
ATOM   3402  HA  ARG A 213      30.315  -8.259   3.098  1.00 91.36           H  
ATOM   3403  C   ARG A 213      28.796  -7.575   4.410  1.00 91.36           C  
ATOM   3404  CB  ARG A 213      31.129  -8.330   5.088  1.00 91.36           C  
ATOM   3405  HB2 ARG A 213      31.015  -7.799   6.033  1.00 91.36           H  
ATOM   3406  HB3 ARG A 213      32.176  -8.281   4.792  1.00 91.36           H  
ATOM   3407  O   ARG A 213      27.974  -8.331   3.894  1.00 91.36           O  
ATOM   3408  CG  ARG A 213      30.743  -9.802   5.288  1.00 91.36           C  
ATOM   3409  HG2 ARG A 213      29.696  -9.876   5.581  1.00 91.36           H  
ATOM   3410  HG3 ARG A 213      30.894 -10.345   4.355  1.00 91.36           H  
ATOM   3411  CD  ARG A 213      31.607 -10.426   6.387  1.00 91.36           C  
ATOM   3412  HD2 ARG A 213      32.656 -10.333   6.107  1.00 91.36           H  
ATOM   3413  HD3 ARG A 213      31.448  -9.877   7.316  1.00 91.36           H  
ATOM   3414  NE  ARG A 213      31.273 -11.850   6.587  1.00 91.36           N  
ATOM   3415  HE  ARG A 213      30.539 -12.239   6.013  1.00 91.36           H  
ATOM   3416  NH1 ARG A 213      32.823 -12.256   8.229  1.00 91.36           N  
ATOM   3417 HH11 ARG A 213      33.259 -12.878   8.894  1.00 91.36           H  
ATOM   3418 HH12 ARG A 213      33.064 -11.275   8.241  1.00 91.36           H  
ATOM   3419  NH2 ARG A 213      31.510 -13.917   7.517  1.00 91.36           N  
ATOM   3420 HH21 ARG A 213      31.971 -14.528   8.174  1.00 91.36           H  
ATOM   3421 HH22 ARG A 213      30.789 -14.287   6.914  1.00 91.36           H  
ATOM   3422  CZ  ARG A 213      31.869 -12.665   7.440  1.00 91.36           C  
ATOM   3423  N   ARG A 214      28.427  -6.624   5.275  1.00 91.72           N  
ATOM   3424  H   ARG A 214      29.158  -6.045   5.662  1.00 91.72           H  
ATOM   3425  CA  ARG A 214      27.020  -6.390   5.666  1.00 91.72           C  
ATOM   3426  HA  ARG A 214      26.580  -7.332   5.995  1.00 91.72           H  
ATOM   3427  C   ARG A 214      26.173  -5.911   4.486  1.00 91.72           C  
ATOM   3428  CB  ARG A 214      26.953  -5.379   6.818  1.00 91.72           C  
ATOM   3429  HB2 ARG A 214      27.442  -4.453   6.515  1.00 91.72           H  
ATOM   3430  HB3 ARG A 214      25.907  -5.160   7.036  1.00 91.72           H  
ATOM   3431  O   ARG A 214      25.052  -6.385   4.296  1.00 91.72           O  
ATOM   3432  CG  ARG A 214      27.618  -5.912   8.092  1.00 91.72           C  
ATOM   3433  HG2 ARG A 214      28.657  -6.169   7.887  1.00 91.72           H  
ATOM   3434  HG3 ARG A 214      27.098  -6.807   8.435  1.00 91.72           H  
ATOM   3435  CD  ARG A 214      27.585  -4.849   9.189  1.00 91.72           C  
ATOM   3436  HD2 ARG A 214      27.993  -3.919   8.791  1.00 91.72           H  
ATOM   3437  HD3 ARG A 214      26.552  -4.687   9.499  1.00 91.72           H  
ATOM   3438  NE  ARG A 214      28.401  -5.267  10.336  1.00 91.72           N  
ATOM   3439  HE  ARG A 214      29.055  -6.024  10.192  1.00 91.72           H  
ATOM   3440  NH1 ARG A 214      27.821  -3.583  11.793  1.00 91.72           N  
ATOM   3441 HH11 ARG A 214      27.282  -3.138  11.063  1.00 91.72           H  
ATOM   3442 HH12 ARG A 214      27.959  -3.140  12.690  1.00 91.72           H  
ATOM   3443  NH2 ARG A 214      29.282  -5.175  12.401  1.00 91.72           N  
ATOM   3444 HH21 ARG A 214      29.400  -4.759  13.313  1.00 91.72           H  
ATOM   3445 HH22 ARG A 214      29.878  -5.943  12.128  1.00 91.72           H  
ATOM   3446  CZ  ARG A 214      28.488  -4.670  11.506  1.00 91.72           C  
ATOM   3447  N   THR A 215      26.723  -5.015   3.667  1.00 92.14           N  
ATOM   3448  H   THR A 215      27.612  -4.614   3.930  1.00 92.14           H  
ATOM   3449  CA  THR A 215      26.120  -4.560   2.408  1.00 92.14           C  
ATOM   3450  HA  THR A 215      25.163  -4.082   2.619  1.00 92.14           H  
ATOM   3451  C   THR A 215      25.865  -5.738   1.467  1.00 92.14           C  
ATOM   3452  CB  THR A 215      27.040  -3.526   1.738  1.00 92.14           C  
ATOM   3453  HB  THR A 215      28.020  -3.969   1.560  1.00 92.14           H  
ATOM   3454  O   THR A 215      24.778  -5.841   0.900  1.00 92.14           O  
ATOM   3455  CG2 THR A 215      26.516  -2.963   0.429  1.00 92.14           C  
ATOM   3456 HG21 THR A 215      25.690  -2.280   0.627  1.00 92.14           H  
ATOM   3457 HG22 THR A 215      27.321  -2.409  -0.055  1.00 92.14           H  
ATOM   3458 HG23 THR A 215      26.214  -3.763  -0.246  1.00 92.14           H  
ATOM   3459  OG1 THR A 215      27.176  -2.405   2.573  1.00 92.14           O  
ATOM   3460  HG1 THR A 215      27.999  -1.989   2.307  1.00 92.14           H  
ATOM   3461  N   ARG A 216      26.818  -6.670   1.352  1.00 92.45           N  
ATOM   3462  H   ARG A 216      27.703  -6.505   1.808  1.00 92.45           H  
ATOM   3463  CA  ARG A 216      26.695  -7.864   0.514  1.00 92.45           C  
ATOM   3464  HA  ARG A 216      26.412  -7.526  -0.483  1.00 92.45           H  
ATOM   3465  C   ARG A 216      25.582  -8.799   0.984  1.00 92.45           C  
ATOM   3466  CB  ARG A 216      28.055  -8.580   0.446  1.00 92.45           C  
ATOM   3467  HB2 ARG A 216      28.813  -7.876   0.101  1.00 92.45           H  
ATOM   3468  HB3 ARG A 216      28.343  -8.922   1.440  1.00 92.45           H  
ATOM   3469  O   ARG A 216      24.748  -9.183   0.173  1.00 92.45           O  
ATOM   3470  CG  ARG A 216      28.052  -9.793  -0.492  1.00 92.45           C  
ATOM   3471  HG2 ARG A 216      27.357 -10.546  -0.122  1.00 92.45           H  
ATOM   3472  HG3 ARG A 216      29.052 -10.226  -0.511  1.00 92.45           H  
ATOM   3473  CD  ARG A 216      27.662  -9.365  -1.904  1.00 92.45           C  
ATOM   3474  HD2 ARG A 216      28.335  -8.567  -2.216  1.00 92.45           H  
ATOM   3475  HD3 ARG A 216      26.635  -9.000  -1.910  1.00 92.45           H  
ATOM   3476  NE  ARG A 216      27.735 -10.481  -2.843  1.00 92.45           N  
ATOM   3477  HE  ARG A 216      27.572 -11.406  -2.471  1.00 92.45           H  
ATOM   3478  NH1 ARG A 216      27.838  -9.158  -4.700  1.00 92.45           N  
ATOM   3479 HH11 ARG A 216      27.966  -9.115  -5.701  1.00 92.45           H  
ATOM   3480 HH12 ARG A 216      27.725  -8.322  -4.144  1.00 92.45           H  
ATOM   3481  NH2 ARG A 216      27.997 -11.365  -4.918  1.00 92.45           N  
ATOM   3482 HH21 ARG A 216      27.966 -11.213  -5.916  1.00 92.45           H  
ATOM   3483 HH22 ARG A 216      27.827 -12.288  -4.545  1.00 92.45           H  
ATOM   3484  CZ  ARG A 216      27.855 -10.337  -4.145  1.00 92.45           C  
ATOM   3485  N   ILE A 217      25.493  -9.067   2.286  1.00 93.40           N  
ATOM   3486  H   ILE A 217      26.246  -8.755   2.881  1.00 93.40           H  
ATOM   3487  CA  ILE A 217      24.404  -9.873   2.868  1.00 93.40           C  
ATOM   3488  HA  ILE A 217      24.410 -10.859   2.404  1.00 93.40           H  
ATOM   3489  C   ILE A 217      23.035  -9.238   2.574  1.00 93.40           C  
ATOM   3490  CB  ILE A 217      24.636 -10.040   4.389  1.00 93.40           C  
ATOM   3491  HB  ILE A 217      24.804  -9.053   4.820  1.00 93.40           H  
ATOM   3492  O   ILE A 217      22.075  -9.927   2.225  1.00 93.40           O  
ATOM   3493  CG1 ILE A 217      25.887 -10.911   4.650  1.00 93.40           C  
ATOM   3494 HG12 ILE A 217      25.664 -11.950   4.405  1.00 93.40           H  
ATOM   3495 HG13 ILE A 217      26.703 -10.596   3.999  1.00 93.40           H  
ATOM   3496  CG2 ILE A 217      23.407 -10.661   5.085  1.00 93.40           C  
ATOM   3497 HG21 ILE A 217      23.173 -11.621   4.625  1.00 93.40           H  
ATOM   3498 HG22 ILE A 217      23.606 -10.814   6.145  1.00 93.40           H  
ATOM   3499 HG23 ILE A 217      22.544 -10.000   5.006  1.00 93.40           H  
ATOM   3500  CD1 ILE A 217      26.402 -10.834   6.093  1.00 93.40           C  
ATOM   3501 HD11 ILE A 217      27.337 -11.389   6.168  1.00 93.40           H  
ATOM   3502 HD12 ILE A 217      25.685 -11.275   6.786  1.00 93.40           H  
ATOM   3503 HD13 ILE A 217      26.588  -9.796   6.368  1.00 93.40           H  
ATOM   3504  N   ALA A 218      22.927  -7.910   2.689  1.00 92.50           N  
ATOM   3505  H   ALA A 218      23.732  -7.386   3.003  1.00 92.50           H  
ATOM   3506  CA  ALA A 218      21.692  -7.197   2.373  1.00 92.50           C  
ATOM   3507  HA  ALA A 218      20.871  -7.682   2.899  1.00 92.50           H  
ATOM   3508  C   ALA A 218      21.351  -7.245   0.870  1.00 92.50           C  
ATOM   3509  CB  ALA A 218      21.811  -5.762   2.896  1.00 92.50           C  
ATOM   3510  HB1 ALA A 218      21.948  -5.779   3.977  1.00 92.50           H  
ATOM   3511  HB2 ALA A 218      22.671  -5.267   2.444  1.00 92.50           H  
ATOM   3512  HB3 ALA A 218      20.904  -5.208   2.656  1.00 92.50           H  
ATOM   3513  O   ALA A 218      20.180  -7.406   0.521  1.00 92.50           O  
ATOM   3514  N   TYR A 219      22.354  -7.137  -0.005  1.00 95.02           N  
ATOM   3515  H   TYR A 219      23.288  -6.995   0.352  1.00 95.02           H  
ATOM   3516  CA  TYR A 219      22.204  -7.290  -1.453  1.00 95.02           C  
ATOM   3517  HA  TYR A 219      21.469  -6.573  -1.818  1.00 95.02           H  
ATOM   3518  C   TYR A 219      21.697  -8.690  -1.820  1.00 95.02           C  
ATOM   3519  CB  TYR A 219      23.548  -6.995  -2.130  1.00 95.02           C  
ATOM   3520  HB2 TYR A 219      23.826  -5.960  -1.927  1.00 95.02           H  
ATOM   3521  HB3 TYR A 219      24.325  -7.626  -1.699  1.00 95.02           H  
ATOM   3522  O   TYR A 219      20.667  -8.821  -2.479  1.00 95.02           O  
ATOM   3523  CG  TYR A 219      23.539  -7.210  -3.626  1.00 95.02           C  
ATOM   3524  CD1 TYR A 219      24.165  -8.342  -4.188  1.00 95.02           C  
ATOM   3525  HD1 TYR A 219      24.650  -9.074  -3.560  1.00 95.02           H  
ATOM   3526  CD2 TYR A 219      22.885  -6.278  -4.453  1.00 95.02           C  
ATOM   3527  HD2 TYR A 219      22.393  -5.420  -4.019  1.00 95.02           H  
ATOM   3528  CE1 TYR A 219      24.156  -8.525  -5.583  1.00 95.02           C  
ATOM   3529  HE1 TYR A 219      24.644  -9.374  -6.039  1.00 95.02           H  
ATOM   3530  CE2 TYR A 219      22.867  -6.464  -5.845  1.00 95.02           C  
ATOM   3531  HE2 TYR A 219      22.361  -5.753  -6.481  1.00 95.02           H  
ATOM   3532  OH  TYR A 219      23.521  -7.751  -7.752  1.00 95.02           O  
ATOM   3533  HH  TYR A 219      23.059  -7.070  -8.246  1.00 95.02           H  
ATOM   3534  CZ  TYR A 219      23.509  -7.585  -6.411  1.00 95.02           C  
ATOM   3535  N   GLU A 220      22.348  -9.733  -1.304  1.00 95.44           N  
ATOM   3536  H   GLU A 220      23.188  -9.562  -0.770  1.00 95.44           H  
ATOM   3537  CA  GLU A 220      21.975 -11.129  -1.543  1.00 95.44           C  
ATOM   3538  HA  GLU A 220      21.986 -11.321  -2.615  1.00 95.44           H  
ATOM   3539  C   GLU A 220      20.564 -11.437  -1.040  1.00 95.44           C  
ATOM   3540  CB  GLU A 220      22.991 -12.052  -0.859  1.00 95.44           C  
ATOM   3541  HB2 GLU A 220      22.606 -13.071  -0.858  1.00 95.44           H  
ATOM   3542  HB3 GLU A 220      23.121 -11.725   0.173  1.00 95.44           H  
ATOM   3543  O   GLU A 220      19.783 -12.089  -1.735  1.00 95.44           O  
ATOM   3544  CG  GLU A 220      24.339 -12.037  -1.596  1.00 95.44           C  
ATOM   3545  HG2 GLU A 220      24.204 -12.512  -2.568  1.00 95.44           H  
ATOM   3546  HG3 GLU A 220      24.643 -11.006  -1.779  1.00 95.44           H  
ATOM   3547  CD  GLU A 220      25.466 -12.748  -0.839  1.00 95.44           C  
ATOM   3548  OE1 GLU A 220      26.601 -12.695  -1.375  1.00 95.44           O  
ATOM   3549  OE2 GLU A 220      25.206 -13.275   0.265  1.00 95.44           O  
ATOM   3550  N   ARG A 221      20.186 -10.895   0.124  1.00 94.82           N  
ATOM   3551  H   ARG A 221      20.891 -10.416   0.667  1.00 94.82           H  
ATOM   3552  CA  ARG A 221      18.819 -11.000   0.647  1.00 94.82           C  
ATOM   3553  HA  ARG A 221      18.564 -12.057   0.713  1.00 94.82           H  
ATOM   3554  C   ARG A 221      17.796 -10.367  -0.299  1.00 94.82           C  
ATOM   3555  CB  ARG A 221      18.769 -10.384   2.051  1.00 94.82           C  
ATOM   3556  HB2 ARG A 221      19.554 -10.840   2.654  1.00 94.82           H  
ATOM   3557  HB3 ARG A 221      18.962  -9.313   1.987  1.00 94.82           H  
ATOM   3558  O   ARG A 221      16.753 -10.970  -0.541  1.00 94.82           O  
ATOM   3559  CG  ARG A 221      17.413 -10.620   2.735  1.00 94.82           C  
ATOM   3560  HG2 ARG A 221      16.619 -10.182   2.130  1.00 94.82           H  
ATOM   3561  HG3 ARG A 221      17.229 -11.691   2.821  1.00 94.82           H  
ATOM   3562  CD  ARG A 221      17.353  -9.979   4.126  1.00 94.82           C  
ATOM   3563  HD2 ARG A 221      17.547  -8.911   4.031  1.00 94.82           H  
ATOM   3564  HD3 ARG A 221      16.344 -10.117   4.516  1.00 94.82           H  
ATOM   3565  NE  ARG A 221      18.323 -10.581   5.062  1.00 94.82           N  
ATOM   3566  HE  ARG A 221      18.954 -11.272   4.682  1.00 94.82           H  
ATOM   3567  NH1 ARG A 221      17.653  -9.476   6.962  1.00 94.82           N  
ATOM   3568 HH11 ARG A 221      17.697  -9.383   7.967  1.00 94.82           H  
ATOM   3569 HH12 ARG A 221      16.902  -9.046   6.443  1.00 94.82           H  
ATOM   3570  NH2 ARG A 221      19.304 -10.969   7.081  1.00 94.82           N  
ATOM   3571 HH21 ARG A 221      19.883 -11.689   6.671  1.00 94.82           H  
ATOM   3572 HH22 ARG A 221      19.337 -10.837   8.082  1.00 94.82           H  
ATOM   3573  CZ  ARG A 221      18.424 -10.338   6.358  1.00 94.82           C  
ATOM   3574  N   MET A 222      18.074  -9.182  -0.847  1.00 94.98           N  
ATOM   3575  H   MET A 222      18.969  -8.758  -0.649  1.00 94.98           H  
ATOM   3576  CA  MET A 222      17.174  -8.533  -1.810  1.00 94.98           C  
ATOM   3577  HA  MET A 222      16.169  -8.509  -1.388  1.00 94.98           H  
ATOM   3578  C   MET A 222      17.069  -9.318  -3.121  1.00 94.98           C  
ATOM   3579  CB  MET A 222      17.608  -7.090  -2.085  1.00 94.98           C  
ATOM   3580  HB2 MET A 222      17.062  -6.719  -2.953  1.00 94.98           H  
ATOM   3581  HB3 MET A 222      18.675  -7.067  -2.306  1.00 94.98           H  
ATOM   3582  O   MET A 222      15.958  -9.473  -3.631  1.00 94.98           O  
ATOM   3583  CG  MET A 222      17.297  -6.168  -0.902  1.00 94.98           C  
ATOM   3584  HG2 MET A 222      16.256  -6.318  -0.614  1.00 94.98           H  
ATOM   3585  HG3 MET A 222      17.923  -6.450  -0.055  1.00 94.98           H  
ATOM   3586  SD  MET A 222      17.519  -4.399  -1.232  1.00 94.98           S  
ATOM   3587  CE  MET A 222      19.272  -4.392  -1.636  1.00 94.98           C  
ATOM   3588  HE1 MET A 222      19.571  -3.363  -1.840  1.00 94.98           H  
ATOM   3589  HE2 MET A 222      19.845  -4.795  -0.801  1.00 94.98           H  
ATOM   3590  HE3 MET A 222      19.459  -4.992  -2.526  1.00 94.98           H  
ATOM   3591  N   CYS A 223      18.175  -9.873  -3.625  1.00 97.23           N  
ATOM   3592  H   CYS A 223      19.072  -9.658  -3.213  1.00 97.23           H  
ATOM   3593  CA  CYS A 223      18.146 -10.770  -4.781  1.00 97.23           C  
ATOM   3594  HA  CYS A 223      17.672 -10.258  -5.618  1.00 97.23           H  
ATOM   3595  C   CYS A 223      17.317 -12.028  -4.494  1.00 97.23           C  
ATOM   3596  CB  CYS A 223      19.570 -11.146  -5.204  1.00 97.23           C  
ATOM   3597  HB2 CYS A 223      20.123 -11.553  -4.358  1.00 97.23           H  
ATOM   3598  HB3 CYS A 223      19.511 -11.899  -5.990  1.00 97.23           H  
ATOM   3599  O   CYS A 223      16.487 -12.404  -5.312  1.00 97.23           O  
ATOM   3600  SG  CYS A 223      20.422  -9.691  -5.868  1.00 97.23           S  
ATOM   3601  HG  CYS A 223      21.466 -10.316  -6.422  1.00 97.23           H  
ATOM   3602  N   ASN A 224      17.454 -12.646  -3.319  1.00 95.93           N  
ATOM   3603  H   ASN A 224      18.185 -12.337  -2.694  1.00 95.93           H  
ATOM   3604  CA  ASN A 224      16.667 -13.829  -2.955  1.00 95.93           C  
ATOM   3605  HA  ASN A 224      16.762 -14.566  -3.753  1.00 95.93           H  
ATOM   3606  C   ASN A 224      15.164 -13.521  -2.835  1.00 95.93           C  
ATOM   3607  CB  ASN A 224      17.242 -14.437  -1.666  1.00 95.93           C  
ATOM   3608  HB2 ASN A 224      16.555 -15.195  -1.289  1.00 95.93           H  
ATOM   3609  HB3 ASN A 224      17.343 -13.661  -0.907  1.00 95.93           H  
ATOM   3610  O   ASN A 224      14.339 -14.315  -3.288  1.00 95.93           O  
ATOM   3611  CG  ASN A 224      18.587 -15.116  -1.880  1.00 95.93           C  
ATOM   3612  ND2 ASN A 224      19.354 -15.299  -0.831  1.00 95.93           N  
ATOM   3613 HD21 ASN A 224      19.065 -14.993   0.087  1.00 95.93           H  
ATOM   3614 HD22 ASN A 224      20.238 -15.762  -0.985  1.00 95.93           H  
ATOM   3615  OD1 ASN A 224      18.956 -15.520  -2.975  1.00 95.93           O  
ATOM   3616  N   ILE A 225      14.797 -12.346  -2.307  1.00 92.40           N  
ATOM   3617  H   ILE A 225      15.514 -11.754  -1.912  1.00 92.40           H  
ATOM   3618  CA  ILE A 225      13.402 -11.877  -2.308  1.00 92.40           C  
ATOM   3619  HA  ILE A 225      12.778 -12.638  -1.837  1.00 92.40           H  
ATOM   3620  C   ILE A 225      12.896 -11.717  -3.747  1.00 92.40           C  
ATOM   3621  CB  ILE A 225      13.258 -10.566  -1.502  1.00 92.40           C  
ATOM   3622  HB  ILE A 225      14.019  -9.867  -1.850  1.00 92.40           H  
ATOM   3623  O   ILE A 225      11.811 -12.198  -4.063  1.00 92.40           O  
ATOM   3624  CG1 ILE A 225      13.478 -10.821   0.006  1.00 92.40           C  
ATOM   3625 HG12 ILE A 225      14.307 -11.514   0.150  1.00 92.40           H  
ATOM   3626 HG13 ILE A 225      12.589 -11.289   0.430  1.00 92.40           H  
ATOM   3627  CG2 ILE A 225      11.872  -9.920  -1.716  1.00 92.40           C  
ATOM   3628 HG21 ILE A 225      11.085 -10.618  -1.429  1.00 92.40           H  
ATOM   3629 HG22 ILE A 225      11.741  -9.635  -2.760  1.00 92.40           H  
ATOM   3630 HG23 ILE A 225      11.778  -9.009  -1.126  1.00 92.40           H  
ATOM   3631  CD1 ILE A 225      13.802  -9.546   0.798  1.00 92.40           C  
ATOM   3632 HD11 ILE A 225      14.717  -9.096   0.413  1.00 92.40           H  
ATOM   3633 HD12 ILE A 225      12.990  -8.822   0.730  1.00 92.40           H  
ATOM   3634 HD13 ILE A 225      13.952  -9.804   1.846  1.00 92.40           H  
ATOM   3635  N   LEU A 226      13.672 -11.075  -4.627  1.00 95.52           N  
ATOM   3636  H   LEU A 226      14.558 -10.708  -4.312  1.00 95.52           H  
ATOM   3637  CA  LEU A 226      13.320 -10.911  -6.040  1.00 95.52           C  
ATOM   3638  HA  LEU A 226      12.346 -10.424  -6.094  1.00 95.52           H  
ATOM   3639  C   LEU A 226      13.182 -12.269  -6.755  1.00 95.52           C  
ATOM   3640  CB  LEU A 226      14.365  -9.993  -6.704  1.00 95.52           C  
ATOM   3641  HB2 LEU A 226      14.339  -9.015  -6.224  1.00 95.52           H  
ATOM   3642  HB3 LEU A 226      15.357 -10.416  -6.545  1.00 95.52           H  
ATOM   3643  O   LEU A 226      12.191 -12.497  -7.445  1.00 95.52           O  
ATOM   3644  CG  LEU A 226      14.165  -9.818  -8.218  1.00 95.52           C  
ATOM   3645  HG  LEU A 226      14.224 -10.802  -8.684  1.00 95.52           H  
ATOM   3646  CD1 LEU A 226      12.825  -9.170  -8.565  1.00 95.52           C  
ATOM   3647 HD11 LEU A 226      12.737  -8.197  -8.082  1.00 95.52           H  
ATOM   3648 HD12 LEU A 226      11.999  -9.820  -8.274  1.00 95.52           H  
ATOM   3649 HD13 LEU A 226      12.779  -9.031  -9.645  1.00 95.52           H  
ATOM   3650  CD2 LEU A 226      15.268  -8.953  -8.820  1.00 95.52           C  
ATOM   3651 HD21 LEU A 226      16.246  -9.358  -8.560  1.00 95.52           H  
ATOM   3652 HD22 LEU A 226      15.178  -8.946  -9.906  1.00 95.52           H  
ATOM   3653 HD23 LEU A 226      15.183  -7.930  -8.454  1.00 95.52           H  
ATOM   3654  N   LYS A 227      14.111 -13.204  -6.527  1.00 94.56           N  
ATOM   3655  H   LYS A 227      14.912 -12.935  -5.972  1.00 94.56           H  
ATOM   3656  CA  LYS A 227      14.065 -14.580  -7.050  1.00 94.56           C  
ATOM   3657  HA  LYS A 227      14.088 -14.547  -8.139  1.00 94.56           H  
ATOM   3658  C   LYS A 227      12.777 -15.295  -6.644  1.00 94.56           C  
ATOM   3659  CB  LYS A 227      15.295 -15.356  -6.546  1.00 94.56           C  
ATOM   3660  HB2 LYS A 227      15.258 -15.436  -5.459  1.00 94.56           H  
ATOM   3661  HB3 LYS A 227      16.203 -14.817  -6.815  1.00 94.56           H  
ATOM   3662  O   LYS A 227      12.174 -15.987  -7.461  1.00 94.56           O  
ATOM   3663  CG  LYS A 227      15.372 -16.768  -7.145  1.00 94.56           C  
ATOM   3664  HG2 LYS A 227      15.399 -16.689  -8.232  1.00 94.56           H  
ATOM   3665  HG3 LYS A 227      14.493 -17.342  -6.853  1.00 94.56           H  
ATOM   3666  CD  LYS A 227      16.622 -17.515  -6.668  1.00 94.56           C  
ATOM   3667  HD2 LYS A 227      16.625 -17.578  -5.580  1.00 94.56           H  
ATOM   3668  HD3 LYS A 227      17.505 -16.971  -7.002  1.00 94.56           H  
ATOM   3669  CE  LYS A 227      16.626 -18.924  -7.275  1.00 94.56           C  
ATOM   3670  HE2 LYS A 227      16.608 -18.812  -8.359  1.00 94.56           H  
ATOM   3671  HE3 LYS A 227      15.735 -19.465  -6.957  1.00 94.56           H  
ATOM   3672  NZ  LYS A 227      17.845 -19.685  -6.931  1.00 94.56           N  
ATOM   3673  HZ1 LYS A 227      18.633 -19.187  -7.320  1.00 94.56           H  
ATOM   3674  HZ2 LYS A 227      18.001 -19.813  -5.941  1.00 94.56           H  
ATOM   3675  HZ3 LYS A 227      17.905 -20.554  -7.442  1.00 94.56           H  
ATOM   3676  N   GLY A 228      12.337 -15.111  -5.398  1.00 88.64           N  
ATOM   3677  H   GLY A 228      12.913 -14.571  -4.768  1.00 88.64           H  
ATOM   3678  CA  GLY A 228      11.080 -15.661  -4.889  1.00 88.64           C  
ATOM   3679  HA2 GLY A 228      10.995 -15.409  -3.832  1.00 88.64           H  
ATOM   3680  HA3 GLY A 228      11.093 -16.747  -4.988  1.00 88.64           H  
ATOM   3681  C   GLY A 228       9.832 -15.126  -5.600  1.00 88.64           C  
ATOM   3682  O   GLY A 228       8.800 -15.797  -5.589  1.00 88.64           O  
ATOM   3683  N   LYS A 229       9.918 -13.957  -6.251  1.00 87.81           N  
ATOM   3684  H   LYS A 229      10.800 -13.464  -6.240  1.00 87.81           H  
ATOM   3685  CA  LYS A 229       8.810 -13.379  -7.025  1.00 87.81           C  
ATOM   3686  HA  LYS A 229       7.877 -13.595  -6.504  1.00 87.81           H  
ATOM   3687  C   LYS A 229       8.674 -14.019  -8.399  1.00 87.81           C  
ATOM   3688  CB  LYS A 229       8.938 -11.851  -7.145  1.00 87.81           C  
ATOM   3689  HB2 LYS A 229       8.091 -11.476  -7.720  1.00 87.81           H  
ATOM   3690  HB3 LYS A 229       9.853 -11.585  -7.674  1.00 87.81           H  
ATOM   3691  O   LYS A 229       7.557 -14.136  -8.881  1.00 87.81           O  
ATOM   3692  CG  LYS A 229       8.918 -11.197  -5.762  1.00 87.81           C  
ATOM   3693  HG2 LYS A 229       8.014 -11.514  -5.242  1.00 87.81           H  
ATOM   3694  HG3 LYS A 229       9.778 -11.544  -5.191  1.00 87.81           H  
ATOM   3695  CD  LYS A 229       8.967  -9.667  -5.815  1.00 87.81           C  
ATOM   3696  HD2 LYS A 229       9.842  -9.354  -6.385  1.00 87.81           H  
ATOM   3697  HD3 LYS A 229       8.070  -9.279  -6.299  1.00 87.81           H  
ATOM   3698  CE  LYS A 229       9.078  -9.121  -4.386  1.00 87.81           C  
ATOM   3699  HE2 LYS A 229       9.216  -8.041  -4.434  1.00 87.81           H  
ATOM   3700  HE3 LYS A 229       9.955  -9.565  -3.914  1.00 87.81           H  
ATOM   3701  NZ  LYS A 229       7.870  -9.406  -3.574  1.00 87.81           N  
ATOM   3702  HZ1 LYS A 229       7.581 -10.372  -3.635  1.00 87.81           H  
ATOM   3703  HZ2 LYS A 229       8.007  -9.142  -2.608  1.00 87.81           H  
ATOM   3704  HZ3 LYS A 229       7.112  -8.824  -3.900  1.00 87.81           H  
ATOM   3705  N   PHE A 230       9.753 -14.448  -9.039  1.00 85.28           N  
ATOM   3706  H   PHE A 230      10.659 -14.366  -8.600  1.00 85.28           H  
ATOM   3707  CA  PHE A 230       9.652 -15.037 -10.373  1.00 85.28           C  
ATOM   3708  HA  PHE A 230       8.947 -14.443 -10.955  1.00 85.28           H  
ATOM   3709  C   PHE A 230       9.094 -16.455 -10.344  1.00 85.28           C  
ATOM   3710  CB  PHE A 230      11.002 -14.961 -11.071  1.00 85.28           C  
ATOM   3711  HB2 PHE A 230      11.762 -15.444 -10.457  1.00 85.28           H  
ATOM   3712  HB3 PHE A 230      10.932 -15.507 -12.012  1.00 85.28           H  
ATOM   3713  O   PHE A 230       9.323 -17.198  -9.393  1.00 85.28           O  
ATOM   3714  CG  PHE A 230      11.395 -13.533 -11.374  1.00 85.28           C  
ATOM   3715  CD1 PHE A 230      10.589 -12.753 -12.223  1.00 85.28           C  
ATOM   3716  HD1 PHE A 230       9.705 -13.173 -12.680  1.00 85.28           H  
ATOM   3717  CD2 PHE A 230      12.563 -12.983 -10.823  1.00 85.28           C  
ATOM   3718  HD2 PHE A 230      13.194 -13.589 -10.190  1.00 85.28           H  
ATOM   3719  CE1 PHE A 230      10.943 -11.427 -12.508  1.00 85.28           C  
ATOM   3720  HE1 PHE A 230      10.346 -10.846 -13.196  1.00 85.28           H  
ATOM   3721  CE2 PHE A 230      12.919 -11.655 -11.118  1.00 85.28           C  
ATOM   3722  HE2 PHE A 230      13.844 -11.240 -10.747  1.00 85.28           H  
ATOM   3723  CZ  PHE A 230      12.096 -10.870 -11.939  1.00 85.28           C  
ATOM   3724  HZ  PHE A 230      12.360  -9.847 -12.163  1.00 85.28           H  
ATOM   3725  N   GLN A 231       8.357 -16.836 -11.389  1.00 76.76           N  
ATOM   3726  H   GLN A 231       8.187 -16.171 -12.130  1.00 76.76           H  
ATOM   3727  CA  GLN A 231       7.752 -18.166 -11.494  1.00 76.76           C  
ATOM   3728  HA  GLN A 231       7.662 -18.598 -10.498  1.00 76.76           H  
ATOM   3729  C   GLN A 231       8.612 -19.123 -12.321  1.00 76.76           C  
ATOM   3730  CB  GLN A 231       6.330 -18.061 -12.054  1.00 76.76           C  
ATOM   3731  HB2 GLN A 231       6.346 -17.573 -13.029  1.00 76.76           H  
ATOM   3732  HB3 GLN A 231       5.936 -19.070 -12.177  1.00 76.76           H  
ATOM   3733  O   GLN A 231       8.791 -20.277 -11.922  1.00 76.76           O  
ATOM   3734  CG  GLN A 231       5.408 -17.284 -11.100  1.00 76.76           C  
ATOM   3735  HG2 GLN A 231       5.679 -16.229 -11.099  1.00 76.76           H  
ATOM   3736  HG3 GLN A 231       5.534 -17.672 -10.089  1.00 76.76           H  
ATOM   3737  CD  GLN A 231       3.937 -17.408 -11.478  1.00 76.76           C  
ATOM   3738  NE2 GLN A 231       3.043 -17.148 -10.551  1.00 76.76           N  
ATOM   3739 HE21 GLN A 231       3.321 -16.806  -9.642  1.00 76.76           H  
ATOM   3740 HE22 GLN A 231       2.085 -17.326 -10.816  1.00 76.76           H  
ATOM   3741  OE1 GLN A 231       3.565 -17.781 -12.575  1.00 76.76           O  
ATOM   3742  N   THR A 232       9.186 -18.634 -13.421  1.00 83.28           N  
ATOM   3743  H   THR A 232       9.058 -17.657 -13.645  1.00 83.28           H  
ATOM   3744  CA  THR A 232       9.934 -19.455 -14.380  1.00 83.28           C  
ATOM   3745  HA  THR A 232       9.400 -20.397 -14.503  1.00 83.28           H  
ATOM   3746  C   THR A 232      11.339 -19.786 -13.879  1.00 83.28           C  
ATOM   3747  CB  THR A 232      10.000 -18.796 -15.767  1.00 83.28           C  
ATOM   3748  HB  THR A 232      10.409 -19.521 -16.471  1.00 83.28           H  
ATOM   3749  O   THR A 232      11.954 -19.005 -13.149  1.00 83.28           O  
ATOM   3750  CG2 THR A 232       8.631 -18.340 -16.271  1.00 83.28           C  
ATOM   3751 HG21 THR A 232       8.714 -18.054 -17.319  1.00 83.28           H  
ATOM   3752 HG22 THR A 232       7.918 -19.161 -16.200  1.00 83.28           H  
ATOM   3753 HG23 THR A 232       8.261 -17.488 -15.699  1.00 83.28           H  
ATOM   3754  OG1 THR A 232      10.847 -17.678 -15.738  1.00 83.28           O  
ATOM   3755  HG1 THR A 232      10.328 -16.928 -15.437  1.00 83.28           H  
ATOM   3756  N   ALA A 233      11.864 -20.951 -14.267  1.00 86.87           N  
ATOM   3757  H   ALA A 233      11.326 -21.570 -14.857  1.00 86.87           H  
ATOM   3758  CA  ALA A 233      13.227 -21.348 -13.921  1.00 86.87           C  
ATOM   3759  HA  ALA A 233      13.339 -21.327 -12.837  1.00 86.87           H  
ATOM   3760  C   ALA A 233      14.257 -20.365 -14.503  1.00 86.87           C  
ATOM   3761  CB  ALA A 233      13.463 -22.785 -14.399  1.00 86.87           C  
ATOM   3762  HB1 ALA A 233      13.357 -22.849 -15.482  1.00 86.87           H  
ATOM   3763  HB2 ALA A 233      12.749 -23.459 -13.926  1.00 86.87           H  
ATOM   3764  HB3 ALA A 233      14.472 -23.096 -14.128  1.00 86.87           H  
ATOM   3765  O   ALA A 233      15.127 -19.905 -13.773  1.00 86.87           O  
ATOM   3766  N   ALA A 234      14.090 -19.956 -15.765  1.00 88.06           N  
ATOM   3767  H   ALA A 234      13.358 -20.371 -16.323  1.00 88.06           H  
ATOM   3768  CA  ALA A 234      15.012 -19.045 -16.440  1.00 88.06           C  
ATOM   3769  HA  ALA A 234      16.007 -19.489 -16.420  1.00 88.06           H  
ATOM   3770  C   ALA A 234      15.119 -17.672 -15.745  1.00 88.06           C  
ATOM   3771  CB  ALA A 234      14.578 -18.932 -17.905  1.00 88.06           C  
ATOM   3772  HB1 ALA A 234      15.327 -18.364 -18.457  1.00 88.06           H  
ATOM   3773  HB2 ALA A 234      13.610 -18.437 -17.984  1.00 88.06           H  
ATOM   3774  HB3 ALA A 234      14.513 -19.923 -18.354  1.00 88.06           H  
ATOM   3775  O   ALA A 234      16.227 -17.203 -15.490  1.00 88.06           O  
ATOM   3776  N   GLN A 235      13.993 -17.061 -15.340  1.00 88.06           N  
ATOM   3777  H   GLN A 235      13.099 -17.468 -15.574  1.00 88.06           H  
ATOM   3778  CA  GLN A 235      14.025 -15.811 -14.562  1.00 88.06           C  
ATOM   3779  HA  GLN A 235      14.567 -15.046 -15.119  1.00 88.06           H  
ATOM   3780  C   GLN A 235      14.744 -15.995 -13.217  1.00 88.06           C  
ATOM   3781  CB  GLN A 235      12.603 -15.313 -14.283  1.00 88.06           C  
ATOM   3782  HB2 GLN A 235      12.664 -14.537 -13.521  1.00 88.06           H  
ATOM   3783  HB3 GLN A 235      12.030 -16.148 -13.877  1.00 88.06           H  
ATOM   3784  O   GLN A 235      15.516 -15.133 -12.802  1.00 88.06           O  
ATOM   3785  CG  GLN A 235      11.862 -14.704 -15.483  1.00 88.06           C  
ATOM   3786  HG2 GLN A 235      12.328 -13.752 -15.740  1.00 88.06           H  
ATOM   3787  HG3 GLN A 235      11.940 -15.359 -16.351  1.00 88.06           H  
ATOM   3788  CD  GLN A 235      10.381 -14.488 -15.165  1.00 88.06           C  
ATOM   3789  NE2 GLN A 235       9.830 -13.329 -15.445  1.00 88.06           N  
ATOM   3790 HE21 GLN A 235      10.362 -12.611 -15.916  1.00 88.06           H  
ATOM   3791 HE22 GLN A 235       8.836 -13.228 -15.297  1.00 88.06           H  
ATOM   3792  OE1 GLN A 235       9.701 -15.372 -14.645  1.00 88.06           O  
ATOM   3793  N   ARG A 236      14.512 -17.118 -12.521  1.00 92.08           N  
ATOM   3794  H   ARG A 236      13.916 -17.819 -12.937  1.00 92.08           H  
ATOM   3795  CA  ARG A 236      15.155 -17.396 -11.227  1.00 92.08           C  
ATOM   3796  HA  ARG A 236      15.020 -16.534 -10.573  1.00 92.08           H  
ATOM   3797  C   ARG A 236      16.666 -17.579 -11.363  1.00 92.08           C  
ATOM   3798  CB  ARG A 236      14.535 -18.635 -10.578  1.00 92.08           C  
ATOM   3799  HB2 ARG A 236      14.563 -19.457 -11.293  1.00 92.08           H  
ATOM   3800  HB3 ARG A 236      15.142 -18.923  -9.720  1.00 92.08           H  
ATOM   3801  O   ARG A 236      17.392 -17.028 -10.539  1.00 92.08           O  
ATOM   3802  CG  ARG A 236      13.094 -18.427 -10.096  1.00 92.08           C  
ATOM   3803  HG2 ARG A 236      13.061 -17.653  -9.329  1.00 92.08           H  
ATOM   3804  HG3 ARG A 236      12.463 -18.115 -10.928  1.00 92.08           H  
ATOM   3805  CD  ARG A 236      12.594 -19.756  -9.515  1.00 92.08           C  
ATOM   3806  HD2 ARG A 236      12.889 -19.831  -8.469  1.00 92.08           H  
ATOM   3807  HD3 ARG A 236      13.075 -20.577 -10.047  1.00 92.08           H  
ATOM   3808  NE  ARG A 236      11.144 -19.940  -9.678  1.00 92.08           N  
ATOM   3809  HE  ARG A 236      10.829 -20.252 -10.586  1.00 92.08           H  
ATOM   3810  NH1 ARG A 236      10.443 -19.256  -7.600  1.00 92.08           N  
ATOM   3811 HH11 ARG A 236       9.647 -18.950  -7.059  1.00 92.08           H  
ATOM   3812 HH12 ARG A 236      11.288 -18.705  -7.546  1.00 92.08           H  
ATOM   3813  NH2 ARG A 236       9.005 -20.224  -9.022  1.00 92.08           N  
ATOM   3814 HH21 ARG A 236       8.261 -20.096  -8.351  1.00 92.08           H  
ATOM   3815 HH22 ARG A 236       8.812 -20.563  -9.954  1.00 92.08           H  
ATOM   3816  CZ  ARG A 236      10.210 -19.808  -8.759  1.00 92.08           C  
ATOM   3817  N   THR A 237      17.122 -18.300 -12.386  1.00 93.32           N  
ATOM   3818  H   THR A 237      16.466 -18.790 -12.976  1.00 93.32           H  
ATOM   3819  CA  THR A 237      18.552 -18.507 -12.656  1.00 93.32           C  
ATOM   3820  HA  THR A 237      19.032 -18.879 -11.751  1.00 93.32           H  
ATOM   3821  C   THR A 237      19.237 -17.191 -13.035  1.00 93.32           C  
ATOM   3822  CB  THR A 237      18.755 -19.553 -13.763  1.00 93.32           C  
ATOM   3823  HB  THR A 237      18.443 -19.138 -14.721  1.00 93.32           H  
ATOM   3824  O   THR A 237      20.331 -16.902 -12.560  1.00 93.32           O  
ATOM   3825  CG2 THR A 237      20.199 -20.044 -13.841  1.00 93.32           C  
ATOM   3826 HG21 THR A 237      20.336 -20.656 -14.732  1.00 93.32           H  
ATOM   3827 HG22 THR A 237      20.894 -19.206 -13.886  1.00 93.32           H  
ATOM   3828 HG23 THR A 237      20.442 -20.631 -12.955  1.00 93.32           H  
ATOM   3829  OG1 THR A 237      17.989 -20.707 -13.503  1.00 93.32           O  
ATOM   3830  HG1 THR A 237      18.282 -21.374 -14.129  1.00 93.32           H  
ATOM   3831  N   MET A 238      18.570 -16.316 -13.793  1.00 93.89           N  
ATOM   3832  H   MET A 238      17.705 -16.601 -14.231  1.00 93.89           H  
ATOM   3833  CA  MET A 238      19.122 -14.997 -14.119  1.00 93.89           C  
ATOM   3834  HA  MET A 238      20.126 -15.140 -14.519  1.00 93.89           H  
ATOM   3835  C   MET A 238      19.255 -14.098 -12.874  1.00 93.89           C  
ATOM   3836  CB  MET A 238      18.265 -14.375 -15.222  1.00 93.89           C  
ATOM   3837  HB2 MET A 238      18.199 -15.083 -16.049  1.00 93.89           H  
ATOM   3838  HB3 MET A 238      17.257 -14.199 -14.847  1.00 93.89           H  
ATOM   3839  O   MET A 238      20.211 -13.333 -12.762  1.00 93.89           O  
ATOM   3840  CG  MET A 238      18.854 -13.073 -15.763  1.00 93.89           C  
ATOM   3841  HG2 MET A 238      18.842 -12.312 -14.983  1.00 93.89           H  
ATOM   3842  HG3 MET A 238      19.888 -13.251 -16.058  1.00 93.89           H  
ATOM   3843  SD  MET A 238      17.946 -12.456 -17.200  1.00 93.89           S  
ATOM   3844  CE  MET A 238      18.997 -11.038 -17.590  1.00 93.89           C  
ATOM   3845  HE1 MET A 238      18.954 -10.341 -16.753  1.00 93.89           H  
ATOM   3846  HE2 MET A 238      20.027 -11.364 -17.740  1.00 93.89           H  
ATOM   3847  HE3 MET A 238      18.646 -10.542 -18.495  1.00 93.89           H  
ATOM   3848  N   VAL A 239      18.364 -14.228 -11.881  1.00 95.70           N  
ATOM   3849  H   VAL A 239      17.575 -14.843 -12.020  1.00 95.70           H  
ATOM   3850  CA  VAL A 239      18.553 -13.561 -10.577  1.00 95.70           C  
ATOM   3851  HA  VAL A 239      18.787 -12.514 -10.768  1.00 95.70           H  
ATOM   3852  C   VAL A 239      19.742 -14.138  -9.803  1.00 95.70           C  
ATOM   3853  CB  VAL A 239      17.287 -13.606  -9.703  1.00 95.70           C  
ATOM   3854  HB  VAL A 239      16.973 -14.637  -9.542  1.00 95.70           H  
ATOM   3855  O   VAL A 239      20.440 -13.375  -9.134  1.00 95.70           O  
ATOM   3856  CG1 VAL A 239      17.517 -12.936  -8.340  1.00 95.70           C  
ATOM   3857 HG11 VAL A 239      16.564 -12.783  -7.832  1.00 95.70           H  
ATOM   3858 HG12 VAL A 239      18.150 -13.565  -7.714  1.00 95.70           H  
ATOM   3859 HG13 VAL A 239      17.999 -11.968  -8.477  1.00 95.70           H  
ATOM   3860  CG2 VAL A 239      16.135 -12.829 -10.337  1.00 95.70           C  
ATOM   3861 HG21 VAL A 239      16.401 -11.774 -10.398  1.00 95.70           H  
ATOM   3862 HG22 VAL A 239      15.924 -13.197 -11.341  1.00 95.70           H  
ATOM   3863 HG23 VAL A 239      15.244 -12.940  -9.719  1.00 95.70           H  
ATOM   3864  N   ASP A 240      19.998 -15.448  -9.882  1.00 95.52           N  
ATOM   3865  H   ASP A 240      19.414 -16.029 -10.467  1.00 95.52           H  
ATOM   3866  CA  ASP A 240      21.196 -16.051  -9.278  1.00 95.52           C  
ATOM   3867  HA  ASP A 240      21.213 -15.805  -8.216  1.00 95.52           H  
ATOM   3868  C   ASP A 240      22.476 -15.455  -9.887  1.00 95.52           C  
ATOM   3869  CB  ASP A 240      21.186 -17.586  -9.400  1.00 95.52           C  
ATOM   3870  HB2 ASP A 240      21.091 -17.886 -10.443  1.00 95.52           H  
ATOM   3871  HB3 ASP A 240      22.145 -17.961  -9.043  1.00 95.52           H  
ATOM   3872  O   ASP A 240      23.361 -15.036  -9.142  1.00 95.52           O  
ATOM   3873  CG  ASP A 240      20.093 -18.261  -8.569  1.00 95.52           C  
ATOM   3874  OD1 ASP A 240      19.876 -17.904  -7.383  1.00 95.52           O  
ATOM   3875  OD2 ASP A 240      19.441 -19.224  -9.020  1.00 95.52           O  
ATOM   3876  N   GLN A 241      22.514 -15.276 -11.213  1.00 93.24           N  
ATOM   3877  H   GLN A 241      21.772 -15.681 -11.766  1.00 93.24           H  
ATOM   3878  CA  GLN A 241      23.617 -14.601 -11.906  1.00 93.24           C  
ATOM   3879  HA  GLN A 241      24.534 -15.158 -11.713  1.00 93.24           H  
ATOM   3880  C   GLN A 241      23.839 -13.166 -11.397  1.00 93.24           C  
ATOM   3881  CB  GLN A 241      23.346 -14.623 -13.421  1.00 93.24           C  
ATOM   3882  HB2 GLN A 241      22.353 -14.224 -13.629  1.00 93.24           H  
ATOM   3883  HB3 GLN A 241      23.377 -15.657 -13.765  1.00 93.24           H  
ATOM   3884  O   GLN A 241      24.978 -12.768 -11.141  1.00 93.24           O  
ATOM   3885  CG  GLN A 241      24.369 -13.795 -14.211  1.00 93.24           C  
ATOM   3886  HG2 GLN A 241      25.370 -14.183 -14.026  1.00 93.24           H  
ATOM   3887  HG3 GLN A 241      24.325 -12.758 -13.881  1.00 93.24           H  
ATOM   3888  CD  GLN A 241      24.107 -13.815 -15.709  1.00 93.24           C  
ATOM   3889  NE2 GLN A 241      23.929 -12.681 -16.351  1.00 93.24           N  
ATOM   3890 HE21 GLN A 241      23.644 -12.781 -17.315  1.00 93.24           H  
ATOM   3891 HE22 GLN A 241      23.673 -11.815 -15.900  1.00 93.24           H  
ATOM   3892  OE1 GLN A 241      24.107 -14.846 -16.349  1.00 93.24           O  
ATOM   3893  N   VAL A 242      22.767 -12.382 -11.232  1.00 94.86           N  
ATOM   3894  H   VAL A 242      21.868 -12.738 -11.526  1.00 94.86           H  
ATOM   3895  CA  VAL A 242      22.861 -11.026 -10.664  1.00 94.86           C  
ATOM   3896  HA  VAL A 242      23.579 -10.452 -11.248  1.00 94.86           H  
ATOM   3897  C   VAL A 242      23.398 -11.087  -9.231  1.00 94.86           C  
ATOM   3898  CB  VAL A 242      21.499 -10.305 -10.732  1.00 94.86           C  
ATOM   3899  HB  VAL A 242      20.727 -10.944 -10.302  1.00 94.86           H  
ATOM   3900  O   VAL A 242      24.320 -10.353  -8.878  1.00 94.86           O  
ATOM   3901  CG1 VAL A 242      21.500  -8.979  -9.964  1.00 94.86           C  
ATOM   3902 HG11 VAL A 242      22.341  -8.367 -10.289  1.00 94.86           H  
ATOM   3903 HG12 VAL A 242      20.571  -8.441 -10.156  1.00 94.86           H  
ATOM   3904 HG13 VAL A 242      21.572  -9.170  -8.893  1.00 94.86           H  
ATOM   3905  CG2 VAL A 242      21.118  -9.991 -12.183  1.00 94.86           C  
ATOM   3906 HG21 VAL A 242      21.852  -9.319 -12.627  1.00 94.86           H  
ATOM   3907 HG22 VAL A 242      21.088 -10.904 -12.778  1.00 94.86           H  
ATOM   3908 HG23 VAL A 242      20.134  -9.524 -12.226  1.00 94.86           H  
ATOM   3909  N   ARG A 243      22.871 -11.999  -8.405  1.00 95.82           N  
ATOM   3910  H   ARG A 243      22.170 -12.617  -8.787  1.00 95.82           H  
ATOM   3911  CA  ARG A 243      23.280 -12.180  -7.004  1.00 95.82           C  
ATOM   3912  HA  ARG A 243      23.134 -11.241  -6.470  1.00 95.82           H  
ATOM   3913  C   ARG A 243      24.763 -12.524  -6.865  1.00 95.82           C  
ATOM   3914  CB  ARG A 243      22.416 -13.284  -6.371  1.00 95.82           C  
ATOM   3915  HB2 ARG A 243      22.631 -14.231  -6.866  1.00 95.82           H  
ATOM   3916  HB3 ARG A 243      21.361 -13.058  -6.527  1.00 95.82           H  
ATOM   3917  O   ARG A 243      25.410 -12.020  -5.952  1.00 95.82           O  
ATOM   3918  CG  ARG A 243      22.682 -13.430  -4.864  1.00 95.82           C  
ATOM   3919  HG2 ARG A 243      23.748 -13.567  -4.676  1.00 95.82           H  
ATOM   3920  HG3 ARG A 243      22.359 -12.515  -4.368  1.00 95.82           H  
ATOM   3921  CD  ARG A 243      21.949 -14.623  -4.246  1.00 95.82           C  
ATOM   3922  HD2 ARG A 243      20.888 -14.526  -4.473  1.00 95.82           H  
ATOM   3923  HD3 ARG A 243      22.077 -14.591  -3.164  1.00 95.82           H  
ATOM   3924  NE  ARG A 243      22.493 -15.900  -4.755  1.00 95.82           N  
ATOM   3925  HE  ARG A 243      23.475 -15.934  -4.992  1.00 95.82           H  
ATOM   3926  NH1 ARG A 243      20.516 -17.033  -4.917  1.00 95.82           N  
ATOM   3927 HH11 ARG A 243      20.063 -16.356  -4.319  1.00 95.82           H  
ATOM   3928 HH12 ARG A 243      20.015 -17.498  -5.661  1.00 95.82           H  
ATOM   3929  NH2 ARG A 243      22.326 -17.873  -5.893  1.00 95.82           N  
ATOM   3930 HH21 ARG A 243      23.254 -17.821  -6.288  1.00 95.82           H  
ATOM   3931 HH22 ARG A 243      21.706 -18.503  -6.381  1.00 95.82           H  
ATOM   3932  CZ  ARG A 243      21.791 -16.934  -5.164  1.00 95.82           C  
ATOM   3933  N   GLU A 244      25.289 -13.392  -7.721  1.00 92.82           N  
ATOM   3934  H   GLU A 244      24.678 -13.798  -8.414  1.00 92.82           H  
ATOM   3935  CA  GLU A 244      26.640 -13.958  -7.604  1.00 92.82           C  
ATOM   3936  HA  GLU A 244      26.847 -14.171  -6.556  1.00 92.82           H  
ATOM   3937  C   GLU A 244      27.750 -13.005  -8.062  1.00 92.82           C  
ATOM   3938  CB  GLU A 244      26.678 -15.290  -8.362  1.00 92.82           C  
ATOM   3939  HB2 GLU A 244      27.710 -15.606  -8.512  1.00 92.82           H  
ATOM   3940  HB3 GLU A 244      26.197 -15.168  -9.333  1.00 92.82           H  
ATOM   3941  O   GLU A 244      28.912 -13.178  -7.686  1.00 92.82           O  
ATOM   3942  CG  GLU A 244      25.951 -16.348  -7.518  1.00 92.82           C  
ATOM   3943  HG2 GLU A 244      25.051 -15.915  -7.081  1.00 92.82           H  
ATOM   3944  HG3 GLU A 244      26.597 -16.628  -6.687  1.00 92.82           H  
ATOM   3945  CD  GLU A 244      25.545 -17.603  -8.289  1.00 92.82           C  
ATOM   3946  OE1 GLU A 244      24.631 -18.272  -7.742  1.00 92.82           O  
ATOM   3947  OE2 GLU A 244      26.140 -17.872  -9.355  1.00 92.82           O  
ATOM   3948  N   SER A 245      27.403 -11.937  -8.783  1.00 88.85           N  
ATOM   3949  H   SER A 245      26.436 -11.851  -9.062  1.00 88.85           H  
ATOM   3950  CA  SER A 245      28.355 -10.929  -9.249  1.00 88.85           C  
ATOM   3951  HA  SER A 245      29.041 -11.395  -9.956  1.00 88.85           H  
ATOM   3952  C   SER A 245      29.147 -10.309  -8.103  1.00 88.85           C  
ATOM   3953  CB  SER A 245      27.598  -9.828  -9.972  1.00 88.85           C  
ATOM   3954  HB2 SER A 245      26.904  -9.332  -9.293  1.00 88.85           H  
ATOM   3955  HB3 SER A 245      27.032 -10.273 -10.790  1.00 88.85           H  
ATOM   3956  O   SER A 245      28.560  -9.719  -7.200  1.00 88.85           O  
ATOM   3957  OG  SER A 245      28.526  -8.895 -10.485  1.00 88.85           O  
ATOM   3958  HG  SER A 245      28.090  -8.540 -11.262  1.00 88.85           H  
ATOM   3959  N   ARG A 246      30.482 -10.424  -8.108  1.00 83.69           N  
ATOM   3960  H   ARG A 246      30.892 -10.957  -8.862  1.00 83.69           H  
ATOM   3961  CA  ARG A 246      31.346  -9.902  -7.027  1.00 83.69           C  
ATOM   3962  HA  ARG A 246      30.924 -10.195  -6.065  1.00 83.69           H  
ATOM   3963  C   ARG A 246      31.408  -8.375  -6.992  1.00 83.69           C  
ATOM   3964  CB  ARG A 246      32.765 -10.477  -7.140  1.00 83.69           C  
ATOM   3965  HB2 ARG A 246      33.407  -9.950  -6.434  1.00 83.69           H  
ATOM   3966  HB3 ARG A 246      33.150 -10.305  -8.145  1.00 83.69           H  
ATOM   3967  O   ARG A 246      31.492  -7.804  -5.911  1.00 83.69           O  
ATOM   3968  CG  ARG A 246      32.822 -11.976  -6.814  1.00 83.69           C  
ATOM   3969  HG2 ARG A 246      32.238 -12.536  -7.544  1.00 83.69           H  
ATOM   3970  HG3 ARG A 246      32.408 -12.146  -5.821  1.00 83.69           H  
ATOM   3971  CD  ARG A 246      34.278 -12.457  -6.846  1.00 83.69           C  
ATOM   3972  HD2 ARG A 246      34.858 -11.866  -6.138  1.00 83.69           H  
ATOM   3973  HD3 ARG A 246      34.676 -12.298  -7.849  1.00 83.69           H  
ATOM   3974  NE  ARG A 246      34.387 -13.885  -6.495  1.00 83.69           N  
ATOM   3975  HE  ARG A 246      33.522 -14.383  -6.341  1.00 83.69           H  
ATOM   3976  NH1 ARG A 246      36.677 -14.055  -6.619  1.00 83.69           N  
ATOM   3977 HH11 ARG A 246      36.732 -13.088  -6.908  1.00 83.69           H  
ATOM   3978 HH12 ARG A 246      37.513 -14.619  -6.563  1.00 83.69           H  
ATOM   3979  NH2 ARG A 246      35.467 -15.848  -6.080  1.00 83.69           N  
ATOM   3980 HH21 ARG A 246      36.318 -16.390  -6.035  1.00 83.69           H  
ATOM   3981 HH22 ARG A 246      34.583 -16.314  -5.939  1.00 83.69           H  
ATOM   3982  CZ  ARG A 246      35.505 -14.585  -6.399  1.00 83.69           C  
ATOM   3983  N   ASN A 247      31.339  -7.735  -8.158  1.00 84.87           N  
ATOM   3984  H   ASN A 247      31.170  -8.290  -8.985  1.00 84.87           H  
ATOM   3985  CA  ASN A 247      31.312  -6.282  -8.315  1.00 84.87           C  
ATOM   3986  HA  ASN A 247      31.184  -5.796  -7.347  1.00 84.87           H  
ATOM   3987  C   ASN A 247      30.114  -5.900  -9.196  1.00 84.87           C  
ATOM   3988  CB  ASN A 247      32.643  -5.800  -8.924  1.00 84.87           C  
ATOM   3989  HB2 ASN A 247      32.565  -4.735  -9.142  1.00 84.87           H  
ATOM   3990  HB3 ASN A 247      32.812  -6.318  -9.868  1.00 84.87           H  
ATOM   3991  O   ASN A 247      30.310  -5.647 -10.386  1.00 84.87           O  
ATOM   3992  CG  ASN A 247      33.839  -5.987  -8.016  1.00 84.87           C  
ATOM   3993  ND2 ASN A 247      34.922  -6.516  -8.538  1.00 84.87           N  
ATOM   3994 HD21 ASN A 247      34.942  -6.761  -9.518  1.00 84.87           H  
ATOM   3995 HD22 ASN A 247      35.712  -6.635  -7.919  1.00 84.87           H  
ATOM   3996  OD1 ASN A 247      33.845  -5.645  -6.847  1.00 84.87           O  
ATOM   3997  N   PRO A 248      28.887  -5.881  -8.642  1.00 91.09           N  
ATOM   3998  CA  PRO A 248      27.712  -5.483  -9.400  1.00 91.09           C  
ATOM   3999  HA  PRO A 248      27.544  -6.219 -10.186  1.00 91.09           H  
ATOM   4000  C   PRO A 248      27.895  -4.090 -10.012  1.00 91.09           C  
ATOM   4001  CB  PRO A 248      26.553  -5.518  -8.405  1.00 91.09           C  
ATOM   4002  HB2 PRO A 248      25.615  -5.809  -8.878  1.00 91.09           H  
ATOM   4003  HB3 PRO A 248      26.467  -4.544  -7.923  1.00 91.09           H  
ATOM   4004  O   PRO A 248      28.323  -3.158  -9.324  1.00 91.09           O  
ATOM   4005  CG  PRO A 248      27.005  -6.528  -7.356  1.00 91.09           C  
ATOM   4006  HG2 PRO A 248      26.823  -7.541  -7.716  1.00 91.09           H  
ATOM   4007  HG3 PRO A 248      26.519  -6.364  -6.394  1.00 91.09           H  
ATOM   4008  CD  PRO A 248      28.506  -6.259  -7.287  1.00 91.09           C  
ATOM   4009  HD2 PRO A 248      28.705  -5.428  -6.609  1.00 91.09           H  
ATOM   4010  HD3 PRO A 248      29.024  -7.155  -6.946  1.00 91.09           H  
ATOM   4011  N   GLY A 249      27.547  -3.947 -11.285  1.00 91.69           N  
ATOM   4012  H   GLY A 249      27.222  -4.768 -11.776  1.00 91.69           H  
ATOM   4013  CA  GLY A 249      27.701  -2.727 -12.063  1.00 91.69           C  
ATOM   4014  HA2 GLY A 249      27.605  -1.858 -11.411  1.00 91.69           H  
ATOM   4015  HA3 GLY A 249      28.698  -2.718 -12.502  1.00 91.69           H  
ATOM   4016  C   GLY A 249      26.657  -2.620 -13.173  1.00 91.69           C  
ATOM   4017  O   GLY A 249      25.501  -3.004 -12.997  1.00 91.69           O  
ATOM   4018  N   ASN A 250      27.067  -2.080 -14.324  1.00 90.27           N  
ATOM   4019  H   ASN A 250      28.022  -1.759 -14.398  1.00 90.27           H  
ATOM   4020  CA  ASN A 250      26.155  -1.809 -15.439  1.00 90.27           C  
ATOM   4021  HA  ASN A 250      25.330  -1.200 -15.069  1.00 90.27           H  
ATOM   4022  C   ASN A 250      25.504  -3.077 -16.012  1.00 90.27           C  
ATOM   4023  CB  ASN A 250      26.892  -1.007 -16.525  1.00 90.27           C  
ATOM   4024  HB2 ASN A 250      26.254  -0.943 -17.407  1.00 90.27           H  
ATOM   4025  HB3 ASN A 250      27.804  -1.528 -16.814  1.00 90.27           H  
ATOM   4026  O   ASN A 250      24.312  -3.054 -16.299  1.00 90.27           O  
ATOM   4027  CG  ASN A 250      27.223   0.416 -16.106  1.00 90.27           C  
ATOM   4028  ND2 ASN A 250      28.173   1.036 -16.765  1.00 90.27           N  
ATOM   4029 HD21 ASN A 250      28.579   0.611 -17.586  1.00 90.27           H  
ATOM   4030 HD22 ASN A 250      28.343   2.000 -16.517  1.00 90.27           H  
ATOM   4031  OD1 ASN A 250      26.658   0.987 -15.186  1.00 90.27           O  
ATOM   4032  N   ALA A 251      26.237  -4.192 -16.087  1.00 90.45           N  
ATOM   4033  H   ALA A 251      27.208  -4.165 -15.810  1.00 90.45           H  
ATOM   4034  CA  ALA A 251      25.685  -5.460 -16.568  1.00 90.45           C  
ATOM   4035  HA  ALA A 251      25.306  -5.316 -17.580  1.00 90.45           H  
ATOM   4036  C   ALA A 251      24.505  -5.942 -15.700  1.00 90.45           C  
ATOM   4037  CB  ALA A 251      26.816  -6.495 -16.603  1.00 90.45           C  
ATOM   4038  HB1 ALA A 251      27.217  -6.644 -15.601  1.00 90.45           H  
ATOM   4039  HB2 ALA A 251      26.418  -7.439 -16.977  1.00 90.45           H  
ATOM   4040  HB3 ALA A 251      27.605  -6.154 -17.272  1.00 90.45           H  
ATOM   4041  O   ALA A 251      23.479  -6.366 -16.219  1.00 90.45           O  
ATOM   4042  N   GLU A 252      24.607  -5.825 -14.372  1.00 93.43           N  
ATOM   4043  H   GLU A 252      25.484  -5.534 -13.964  1.00 93.43           H  
ATOM   4044  CA  GLU A 252      23.508  -6.169 -13.466  1.00 93.43           C  
ATOM   4045  HA  GLU A 252      23.130  -7.157 -13.729  1.00 93.43           H  
ATOM   4046  C   GLU A 252      22.328  -5.199 -13.579  1.00 93.43           C  
ATOM   4047  CB  GLU A 252      23.982  -6.200 -12.005  1.00 93.43           C  
ATOM   4048  HB2 GLU A 252      23.101  -6.260 -11.365  1.00 93.43           H  
ATOM   4049  HB3 GLU A 252      24.500  -5.273 -11.760  1.00 93.43           H  
ATOM   4050  O   GLU A 252      21.193  -5.618 -13.360  1.00 93.43           O  
ATOM   4051  CG  GLU A 252      24.864  -7.404 -11.662  1.00 93.43           C  
ATOM   4052  HG2 GLU A 252      24.985  -7.440 -10.579  1.00 93.43           H  
ATOM   4053  HG3 GLU A 252      24.348  -8.314 -11.967  1.00 93.43           H  
ATOM   4054  CD  GLU A 252      26.253  -7.358 -12.303  1.00 93.43           C  
ATOM   4055  OE1 GLU A 252      26.858  -8.438 -12.456  1.00 93.43           O  
ATOM   4056  OE2 GLU A 252      26.777  -6.259 -12.583  1.00 93.43           O  
ATOM   4057  N   PHE A 253      22.548  -3.920 -13.913  1.00 90.56           N  
ATOM   4058  H   PHE A 253      23.493  -3.626 -14.115  1.00 90.56           H  
ATOM   4059  CA  PHE A 253      21.435  -3.007 -14.202  1.00 90.56           C  
ATOM   4060  HA  PHE A 253      20.751  -2.995 -13.354  1.00 90.56           H  
ATOM   4061  C   PHE A 253      20.619  -3.488 -15.391  1.00 90.56           C  
ATOM   4062  CB  PHE A 253      21.910  -1.580 -14.509  1.00 90.56           C  
ATOM   4063  HB2 PHE A 253      22.569  -1.596 -15.377  1.00 90.56           H  
ATOM   4064  HB3 PHE A 253      21.035  -0.997 -14.799  1.00 90.56           H  
ATOM   4065  O   PHE A 253      19.394  -3.534 -15.308  1.00 90.56           O  
ATOM   4066  CG  PHE A 253      22.585  -0.822 -13.397  1.00 90.56           C  
ATOM   4067  CD1 PHE A 253      22.212  -1.025 -12.060  1.00 90.56           C  
ATOM   4068  HD1 PHE A 253      21.482  -1.774 -11.792  1.00 90.56           H  
ATOM   4069  CD2 PHE A 253      23.516   0.181 -13.717  1.00 90.56           C  
ATOM   4070  HD2 PHE A 253      23.784   0.359 -14.748  1.00 90.56           H  
ATOM   4071  CE1 PHE A 253      22.761  -0.209 -11.068  1.00 90.56           C  
ATOM   4072  HE1 PHE A 253      22.378  -0.266 -10.060  1.00 90.56           H  
ATOM   4073  CE2 PHE A 253      24.135   0.926 -12.704  1.00 90.56           C  
ATOM   4074  HE2 PHE A 253      24.901   1.641 -12.964  1.00 90.56           H  
ATOM   4075  CZ  PHE A 253      23.767   0.713 -11.372  1.00 90.56           C  
ATOM   4076  HZ  PHE A 253      24.258   1.270 -10.588  1.00 90.56           H  
ATOM   4077  N   GLU A 254      21.300  -3.850 -16.471  1.00 89.47           N  
ATOM   4078  H   GLU A 254      22.307  -3.782 -16.461  1.00 89.47           H  
ATOM   4079  CA  GLU A 254      20.675  -4.326 -17.700  1.00 89.47           C  
ATOM   4080  HA  GLU A 254      19.941  -3.599 -18.049  1.00 89.47           H  
ATOM   4081  C   GLU A 254      19.926  -5.640 -17.454  1.00 89.47           C  
ATOM   4082  CB  GLU A 254      21.762  -4.466 -18.770  1.00 89.47           C  
ATOM   4083  HB2 GLU A 254      21.336  -4.964 -19.640  1.00 89.47           H  
ATOM   4084  HB3 GLU A 254      22.571  -5.081 -18.376  1.00 89.47           H  
ATOM   4085  O   GLU A 254      18.749  -5.749 -17.803  1.00 89.47           O  
ATOM   4086  CG  GLU A 254      22.296  -3.082 -19.188  1.00 89.47           C  
ATOM   4087  HG2 GLU A 254      21.494  -2.551 -19.701  1.00 89.47           H  
ATOM   4088  HG3 GLU A 254      22.555  -2.501 -18.303  1.00 89.47           H  
ATOM   4089  CD  GLU A 254      23.533  -3.138 -20.091  1.00 89.47           C  
ATOM   4090  OE1 GLU A 254      23.754  -2.154 -20.824  1.00 89.47           O  
ATOM   4091  OE2 GLU A 254      24.287  -4.130 -20.023  1.00 89.47           O  
ATOM   4092  N   ASP A 255      20.545  -6.583 -16.735  1.00 92.82           N  
ATOM   4093  H   ASP A 255      21.529  -6.463 -16.540  1.00 92.82           H  
ATOM   4094  CA  ASP A 255      19.908  -7.843 -16.348  1.00 92.82           C  
ATOM   4095  HA  ASP A 255      19.593  -8.354 -17.257  1.00 92.82           H  
ATOM   4096  C   ASP A 255      18.651  -7.611 -15.482  1.00 92.82           C  
ATOM   4097  CB  ASP A 255      20.914  -8.737 -15.589  1.00 92.82           C  
ATOM   4098  HB2 ASP A 255      21.405  -8.141 -14.820  1.00 92.82           H  
ATOM   4099  HB3 ASP A 255      20.352  -9.519 -15.078  1.00 92.82           H  
ATOM   4100  O   ASP A 255      17.604  -8.226 -15.699  1.00 92.82           O  
ATOM   4101  CG  ASP A 255      21.983  -9.438 -16.449  1.00 92.82           C  
ATOM   4102  OD1 ASP A 255      21.866  -9.428 -17.695  1.00 92.82           O  
ATOM   4103  OD2 ASP A 255      22.884 -10.076 -15.845  1.00 92.82           O  
ATOM   4104  N   LEU A 256      18.716  -6.694 -14.510  1.00 94.77           N  
ATOM   4105  H   LEU A 256      19.596  -6.215 -14.379  1.00 94.77           H  
ATOM   4106  CA  LEU A 256      17.589  -6.357 -13.636  1.00 94.77           C  
ATOM   4107  HA  LEU A 256      17.172  -7.281 -13.235  1.00 94.77           H  
ATOM   4108  C   LEU A 256      16.447  -5.652 -14.383  1.00 94.77           C  
ATOM   4109  CB  LEU A 256      18.091  -5.477 -12.480  1.00 94.77           C  
ATOM   4110  HB2 LEU A 256      17.227  -5.010 -12.007  1.00 94.77           H  
ATOM   4111  HB3 LEU A 256      18.709  -4.680 -12.894  1.00 94.77           H  
ATOM   4112  O   LEU A 256      15.276  -5.933 -14.114  1.00 94.77           O  
ATOM   4113  CG  LEU A 256      18.868  -6.218 -11.382  1.00 94.77           C  
ATOM   4114  HG  LEU A 256      19.637  -6.856 -11.818  1.00 94.77           H  
ATOM   4115  CD1 LEU A 256      19.526  -5.192 -10.453  1.00 94.77           C  
ATOM   4116 HD11 LEU A 256      20.222  -4.587 -11.035  1.00 94.77           H  
ATOM   4117 HD12 LEU A 256      18.769  -4.549 -10.006  1.00 94.77           H  
ATOM   4118 HD13 LEU A 256      20.089  -5.715  -9.680  1.00 94.77           H  
ATOM   4119  CD2 LEU A 256      17.940  -7.090 -10.530  1.00 94.77           C  
ATOM   4120 HD21 LEU A 256      17.164  -6.478 -10.070  1.00 94.77           H  
ATOM   4121 HD22 LEU A 256      17.481  -7.858 -11.152  1.00 94.77           H  
ATOM   4122 HD23 LEU A 256      18.519  -7.589  -9.752  1.00 94.77           H  
ATOM   4123  N   ILE A 257      16.764  -4.752 -15.317  1.00 91.46           N  
ATOM   4124  H   ILE A 257      17.742  -4.569 -15.492  1.00 91.46           H  
ATOM   4125  CA  ILE A 257      15.767  -4.081 -16.162  1.00 91.46           C  
ATOM   4126  HA  ILE A 257      14.980  -3.680 -15.523  1.00 91.46           H  
ATOM   4127  C   ILE A 257      15.103  -5.100 -17.092  1.00 91.46           C  
ATOM   4128  CB  ILE A 257      16.404  -2.902 -16.936  1.00 91.46           C  
ATOM   4129  HB  ILE A 257      17.319  -3.252 -17.413  1.00 91.46           H  
ATOM   4130  O   ILE A 257      13.875  -5.108 -17.197  1.00 91.46           O  
ATOM   4131  CG1 ILE A 257      16.748  -1.758 -15.952  1.00 91.46           C  
ATOM   4132 HG12 ILE A 257      15.828  -1.293 -15.598  1.00 91.46           H  
ATOM   4133 HG13 ILE A 257      17.262  -2.167 -15.082  1.00 91.46           H  
ATOM   4134  CG2 ILE A 257      15.456  -2.374 -18.032  1.00 91.46           C  
ATOM   4135 HG21 ILE A 257      15.302  -3.138 -18.794  1.00 91.46           H  
ATOM   4136 HG22 ILE A 257      15.907  -1.521 -18.538  1.00 91.46           H  
ATOM   4137 HG23 ILE A 257      14.499  -2.083 -17.600  1.00 91.46           H  
ATOM   4138  CD1 ILE A 257      17.656  -0.675 -16.549  1.00 91.46           C  
ATOM   4139 HD11 ILE A 257      17.138  -0.121 -17.332  1.00 91.46           H  
ATOM   4140 HD12 ILE A 257      17.941   0.025 -15.763  1.00 91.46           H  
ATOM   4141 HD13 ILE A 257      18.557  -1.130 -16.958  1.00 91.46           H  
ATOM   4142  N   PHE A 258      15.876  -6.003 -17.698  1.00 90.23           N  
ATOM   4143  H   PHE A 258      16.879  -5.929 -17.606  1.00 90.23           H  
ATOM   4144  CA  PHE A 258      15.344  -7.095 -18.511  1.00 90.23           C  
ATOM   4145  HA  PHE A 258      14.764  -6.674 -19.332  1.00 90.23           H  
ATOM   4146  C   PHE A 258      14.405  -7.999 -17.698  1.00 90.23           C  
ATOM   4147  CB  PHE A 258      16.511  -7.889 -19.108  1.00 90.23           C  
ATOM   4148  HB2 PHE A 258      17.095  -7.231 -19.752  1.00 90.23           H  
ATOM   4149  HB3 PHE A 258      17.169  -8.229 -18.308  1.00 90.23           H  
ATOM   4150  O   PHE A 258      13.286  -8.285 -18.129  1.00 90.23           O  
ATOM   4151  CG  PHE A 258      16.055  -9.086 -19.911  1.00 90.23           C  
ATOM   4152  CD1 PHE A 258      15.970 -10.349 -19.299  1.00 90.23           C  
ATOM   4153  HD1 PHE A 258      16.245 -10.465 -18.261  1.00 90.23           H  
ATOM   4154  CD2 PHE A 258      15.670  -8.935 -21.255  1.00 90.23           C  
ATOM   4155  HD2 PHE A 258      15.732  -7.965 -21.728  1.00 90.23           H  
ATOM   4156  CE1 PHE A 258      15.522 -11.457 -20.033  1.00 90.23           C  
ATOM   4157  HE1 PHE A 258      15.482 -12.430 -19.564  1.00 90.23           H  
ATOM   4158  CE2 PHE A 258      15.205 -10.045 -21.985  1.00 90.23           C  
ATOM   4159  HE2 PHE A 258      14.911  -9.935 -23.018  1.00 90.23           H  
ATOM   4160  CZ  PHE A 258      15.129 -11.307 -21.372  1.00 90.23           C  
ATOM   4161  HZ  PHE A 258      14.786 -12.163 -21.933  1.00 90.23           H  
ATOM   4162  N   LEU A 259      14.803  -8.378 -16.479  1.00 91.70           N  
ATOM   4163  H   LEU A 259      15.749  -8.156 -16.204  1.00 91.70           H  
ATOM   4164  CA  LEU A 259      13.966  -9.140 -15.552  1.00 91.70           C  
ATOM   4165  HA  LEU A 259      13.693 -10.083 -16.027  1.00 91.70           H  
ATOM   4166  C   LEU A 259      12.655  -8.411 -15.219  1.00 91.70           C  
ATOM   4167  CB  LEU A 259      14.773  -9.422 -14.274  1.00 91.70           C  
ATOM   4168  HB2 LEU A 259      15.339  -8.528 -14.013  1.00 91.70           H  
ATOM   4169  HB3 LEU A 259      14.086  -9.616 -13.450  1.00 91.70           H  
ATOM   4170  O   LEU A 259      11.592  -9.035 -15.245  1.00 91.70           O  
ATOM   4171  CG  LEU A 259      15.737 -10.615 -14.378  1.00 91.70           C  
ATOM   4172  HG  LEU A 259      16.341 -10.538 -15.282  1.00 91.70           H  
ATOM   4173  CD1 LEU A 259      16.659 -10.598 -13.159  1.00 91.70           C  
ATOM   4174 HD11 LEU A 259      17.310  -9.725 -13.217  1.00 91.70           H  
ATOM   4175 HD12 LEU A 259      17.288 -11.488 -13.159  1.00 91.70           H  
ATOM   4176 HD13 LEU A 259      16.067 -10.556 -12.245  1.00 91.70           H  
ATOM   4177  CD2 LEU A 259      14.973 -11.942 -14.398  1.00 91.70           C  
ATOM   4178 HD21 LEU A 259      14.388 -12.026 -15.314  1.00 91.70           H  
ATOM   4179 HD22 LEU A 259      15.683 -12.768 -14.375  1.00 91.70           H  
ATOM   4180 HD23 LEU A 259      14.315 -12.021 -13.532  1.00 91.70           H  
ATOM   4181  N   ALA A 260      12.698  -7.101 -14.958  1.00 90.30           N  
ATOM   4182  H   ALA A 260      13.597  -6.641 -14.944  1.00 90.30           H  
ATOM   4183  CA  ALA A 260      11.491  -6.305 -14.733  1.00 90.30           C  
ATOM   4184  HA  ALA A 260      10.924  -6.762 -13.922  1.00 90.30           H  
ATOM   4185  C   ALA A 260      10.577  -6.279 -15.965  1.00 90.30           C  
ATOM   4186  CB  ALA A 260      11.869  -4.883 -14.315  1.00 90.30           C  
ATOM   4187  HB1 ALA A 260      12.435  -4.393 -15.108  1.00 90.30           H  
ATOM   4188  HB2 ALA A 260      10.957  -4.317 -14.124  1.00 90.30           H  
ATOM   4189  HB3 ALA A 260      12.472  -4.903 -13.408  1.00 90.30           H  
ATOM   4190  O   ALA A 260       9.381  -6.529 -15.830  1.00 90.30           O  
ATOM   4191  N   ARG A 261      11.124  -6.050 -17.166  1.00 85.26           N  
ATOM   4192  H   ARG A 261      12.113  -5.855 -17.215  1.00 85.26           H  
ATOM   4193  CA  ARG A 261      10.339  -6.084 -18.410  1.00 85.26           C  
ATOM   4194  HA  ARG A 261       9.512  -5.379 -18.332  1.00 85.26           H  
ATOM   4195  C   ARG A 261       9.706  -7.457 -18.619  1.00 85.26           C  
ATOM   4196  CB  ARG A 261      11.205  -5.700 -19.621  1.00 85.26           C  
ATOM   4197  HB2 ARG A 261      10.618  -5.879 -20.522  1.00 85.26           H  
ATOM   4198  HB3 ARG A 261      12.087  -6.340 -19.652  1.00 85.26           H  
ATOM   4199  O   ARG A 261       8.530  -7.535 -18.966  1.00 85.26           O  
ATOM   4200  CG  ARG A 261      11.642  -4.228 -19.655  1.00 85.26           C  
ATOM   4201  HG2 ARG A 261      12.256  -4.002 -18.783  1.00 85.26           H  
ATOM   4202  HG3 ARG A 261      10.762  -3.585 -19.645  1.00 85.26           H  
ATOM   4203  CD  ARG A 261      12.451  -3.960 -20.935  1.00 85.26           C  
ATOM   4204  HD2 ARG A 261      13.221  -4.726 -21.017  1.00 85.26           H  
ATOM   4205  HD3 ARG A 261      11.794  -4.047 -21.801  1.00 85.26           H  
ATOM   4206  NE  ARG A 261      13.100  -2.629 -20.939  1.00 85.26           N  
ATOM   4207  HE  ARG A 261      12.809  -1.951 -20.248  1.00 85.26           H  
ATOM   4208  NH1 ARG A 261      14.625  -3.092 -22.596  1.00 85.26           N  
ATOM   4209 HH11 ARG A 261      15.615  -3.041 -22.787  1.00 85.26           H  
ATOM   4210 HH12 ARG A 261      14.005  -3.667 -23.149  1.00 85.26           H  
ATOM   4211  NH2 ARG A 261      14.918  -1.285 -21.413  1.00 85.26           N  
ATOM   4212 HH21 ARG A 261      15.784  -1.239 -21.931  1.00 85.26           H  
ATOM   4213 HH22 ARG A 261      14.741  -0.631 -20.664  1.00 85.26           H  
ATOM   4214  CZ  ARG A 261      14.188  -2.337 -21.642  1.00 85.26           C  
ATOM   4215  N   SER A 262      10.442  -8.540 -18.343  1.00 85.02           N  
ATOM   4216  H   SER A 262      11.420  -8.407 -18.128  1.00 85.02           H  
ATOM   4217  CA  SER A 262       9.918  -9.904 -18.491  1.00 85.02           C  
ATOM   4218  HA  SER A 262       9.588 -10.028 -19.522  1.00 85.02           H  
ATOM   4219  C   SER A 262       8.695 -10.145 -17.605  1.00 85.02           C  
ATOM   4220  CB  SER A 262      11.005 -10.956 -18.230  1.00 85.02           C  
ATOM   4221  HB2 SER A 262      11.935 -10.650 -18.709  1.00 85.02           H  
ATOM   4222  HB3 SER A 262      10.686 -11.897 -18.679  1.00 85.02           H  
ATOM   4223  O   SER A 262       7.781 -10.857 -18.007  1.00 85.02           O  
ATOM   4224  OG  SER A 262      11.221 -11.176 -16.844  1.00 85.02           O  
ATOM   4225  HG  SER A 262      11.435 -10.341 -16.422  1.00 85.02           H  
ATOM   4226  N   ALA A 263       8.622  -9.485 -16.441  1.00 85.73           N  
ATOM   4227  H   ALA A 263       9.383  -8.870 -16.191  1.00 85.73           H  
ATOM   4228  CA  ALA A 263       7.502  -9.589 -15.511  1.00 85.73           C  
ATOM   4229  HA  ALA A 263       7.282 -10.648 -15.377  1.00 85.73           H  
ATOM   4230  C   ALA A 263       6.203  -8.931 -16.006  1.00 85.73           C  
ATOM   4231  CB  ALA A 263       7.924  -9.022 -14.154  1.00 85.73           C  
ATOM   4232  HB1 ALA A 263       8.015  -7.938 -14.216  1.00 85.73           H  
ATOM   4233  HB2 ALA A 263       8.884  -9.448 -13.863  1.00 85.73           H  
ATOM   4234  HB3 ALA A 263       7.172  -9.271 -13.405  1.00 85.73           H  
ATOM   4235  O   ALA A 263       5.164  -9.129 -15.379  1.00 85.73           O  
ATOM   4236  N   LEU A 264       6.236  -8.178 -17.112  1.00 79.59           N  
ATOM   4237  H   LEU A 264       7.121  -8.019 -17.570  1.00 79.59           H  
ATOM   4238  CA  LEU A 264       5.021  -7.697 -17.777  1.00 79.59           C  
ATOM   4239  HA  LEU A 264       4.339  -7.295 -17.028  1.00 79.59           H  
ATOM   4240  C   LEU A 264       4.269  -8.836 -18.488  1.00 79.59           C  
ATOM   4241  CB  LEU A 264       5.382  -6.589 -18.782  1.00 79.59           C  
ATOM   4242  HB2 LEU A 264       6.060  -7.007 -19.526  1.00 79.59           H  
ATOM   4243  HB3 LEU A 264       4.471  -6.300 -19.306  1.00 79.59           H  
ATOM   4244  O   LEU A 264       3.049  -8.794 -18.587  1.00 79.59           O  
ATOM   4245  CG  LEU A 264       6.013  -5.318 -18.184  1.00 79.59           C  
ATOM   4246  HG  LEU A 264       6.891  -5.575 -17.591  1.00 79.59           H  
ATOM   4247  CD1 LEU A 264       6.454  -4.408 -19.332  1.00 79.59           C  
ATOM   4248 HD11 LEU A 264       6.853  -3.467 -18.952  1.00 79.59           H  
ATOM   4249 HD12 LEU A 264       5.607  -4.196 -19.984  1.00 79.59           H  
ATOM   4250 HD13 LEU A 264       7.228  -4.909 -19.912  1.00 79.59           H  
ATOM   4251  CD2 LEU A 264       5.019  -4.553 -17.306  1.00 79.59           C  
ATOM   4252 HD21 LEU A 264       4.130  -4.298 -17.883  1.00 79.59           H  
ATOM   4253 HD22 LEU A 264       4.739  -5.161 -16.446  1.00 79.59           H  
ATOM   4254 HD23 LEU A 264       5.485  -3.638 -16.939  1.00 79.59           H  
ATOM   4255  N   ILE A 265       4.981  -9.869 -18.953  1.00 75.24           N  
ATOM   4256  H   ILE A 265       5.982  -9.851 -18.818  1.00 75.24           H  
ATOM   4257  CA  ILE A 265       4.386 -11.055 -19.597  1.00 75.24           C  
ATOM   4258  HA  ILE A 265       3.334 -10.866 -19.811  1.00 75.24           H  
ATOM   4259  C   ILE A 265       4.431 -12.238 -18.624  1.00 75.24           C  
ATOM   4260  CB  ILE A 265       5.086 -11.361 -20.946  1.00 75.24           C  
ATOM   4261  HB  ILE A 265       6.150 -11.514 -20.761  1.00 75.24           H  
ATOM   4262  O   ILE A 265       3.400 -12.769 -18.209  1.00 75.24           O  
ATOM   4263  CG1 ILE A 265       4.927 -10.176 -21.923  1.00 75.24           C  
ATOM   4264 HG12 ILE A 265       3.869 -10.033 -22.142  1.00 75.24           H  
ATOM   4265 HG13 ILE A 265       5.298  -9.276 -21.432  1.00 75.24           H  
ATOM   4266  CG2 ILE A 265       4.509 -12.644 -21.571  1.00 75.24           C  
ATOM   4267 HG21 ILE A 265       3.444 -12.525 -21.768  1.00 75.24           H  
ATOM   4268 HG22 ILE A 265       4.648 -13.496 -20.905  1.00 75.24           H  
ATOM   4269 HG23 ILE A 265       5.023 -12.893 -22.499  1.00 75.24           H  
ATOM   4270  CD1 ILE A 265       5.693 -10.319 -23.248  1.00 75.24           C  
ATOM   4271 HD11 ILE A 265       6.759 -10.431 -23.050  1.00 75.24           H  
ATOM   4272 HD12 ILE A 265       5.536  -9.429 -23.857  1.00 75.24           H  
ATOM   4273 HD13 ILE A 265       5.332 -11.175 -23.819  1.00 75.24           H  
ATOM   4274  N   LEU A 266       5.641 -12.602 -18.194  1.00 78.54           N  
ATOM   4275  H   LEU A 266       6.425 -12.048 -18.508  1.00 78.54           H  
ATOM   4276  CA  LEU A 266       5.943 -13.680 -17.258  1.00 78.54           C  
ATOM   4277  HA  LEU A 266       5.209 -14.476 -17.389  1.00 78.54           H  
ATOM   4278  C   LEU A 266       5.822 -13.182 -15.811  1.00 78.54           C  
ATOM   4279  CB  LEU A 266       7.341 -14.251 -17.563  1.00 78.54           C  
ATOM   4280  HB2 LEU A 266       7.538 -15.071 -16.873  1.00 78.54           H  
ATOM   4281  HB3 LEU A 266       8.069 -13.463 -17.368  1.00 78.54           H  
ATOM   4282  O   LEU A 266       6.827 -12.972 -15.121  1.00 78.54           O  
ATOM   4283  CG  LEU A 266       7.594 -14.737 -18.999  1.00 78.54           C  
ATOM   4284  HG  LEU A 266       7.487 -13.896 -19.684  1.00 78.54           H  
ATOM   4285  CD1 LEU A 266       9.026 -15.255 -19.098  1.00 78.54           C  
ATOM   4286 HD11 LEU A 266       9.716 -14.472 -18.782  1.00 78.54           H  
ATOM   4287 HD12 LEU A 266       9.250 -15.516 -20.132  1.00 78.54           H  
ATOM   4288 HD13 LEU A 266       9.164 -16.134 -18.468  1.00 78.54           H  
ATOM   4289  CD2 LEU A 266       6.642 -15.845 -19.428  1.00 78.54           C  
ATOM   4290 HD21 LEU A 266       6.647 -16.665 -18.709  1.00 78.54           H  
ATOM   4291 HD22 LEU A 266       6.935 -16.222 -20.408  1.00 78.54           H  
ATOM   4292 HD23 LEU A 266       5.643 -15.422 -19.535  1.00 78.54           H  
ATOM   4293  N   ARG A 267       4.581 -12.938 -15.378  1.00 74.41           N  
ATOM   4294  H   ARG A 267       3.839 -13.087 -16.047  1.00 74.41           H  
ATOM   4295  CA  ARG A 267       4.278 -12.210 -14.137  1.00 74.41           C  
ATOM   4296  HA  ARG A 267       4.702 -11.212 -14.250  1.00 74.41           H  
ATOM   4297  C   ARG A 267       4.907 -12.802 -12.880  1.00 74.41           C  
ATOM   4298  CB  ARG A 267       2.772 -12.047 -13.921  1.00 74.41           C  
ATOM   4299  HB2 ARG A 267       2.624 -11.545 -12.965  1.00 74.41           H  
ATOM   4300  HB3 ARG A 267       2.292 -13.024 -13.874  1.00 74.41           H  
ATOM   4301  O   ARG A 267       4.962 -14.014 -12.668  1.00 74.41           O  
ATOM   4302  CG  ARG A 267       2.126 -11.201 -15.021  1.00 74.41           C  
ATOM   4303  HG2 ARG A 267       2.777 -10.370 -15.293  1.00 74.41           H  
ATOM   4304  HG3 ARG A 267       1.955 -11.820 -15.902  1.00 74.41           H  
ATOM   4305  CD  ARG A 267       0.805 -10.634 -14.505  1.00 74.41           C  
ATOM   4306  HD2 ARG A 267       1.021  -9.908 -13.722  1.00 74.41           H  
ATOM   4307  HD3 ARG A 267       0.207 -11.428 -14.057  1.00 74.41           H  
ATOM   4308  NE  ARG A 267       0.078  -9.955 -15.586  1.00 74.41           N  
ATOM   4309  HE  ARG A 267       0.367  -9.013 -15.806  1.00 74.41           H  
ATOM   4310  NH1 ARG A 267      -1.190 -11.726 -16.165  1.00 74.41           N  
ATOM   4311 HH11 ARG A 267      -1.885 -12.161 -16.755  1.00 74.41           H  
ATOM   4312 HH12 ARG A 267      -0.645 -12.274 -15.514  1.00 74.41           H  
ATOM   4313  NH2 ARG A 267      -1.447  -9.763 -17.253  1.00 74.41           N  
ATOM   4314 HH21 ARG A 267      -2.102 -10.179 -17.900  1.00 74.41           H  
ATOM   4315 HH22 ARG A 267      -1.096  -8.832 -17.424  1.00 74.41           H  
ATOM   4316  CZ  ARG A 267      -0.863 -10.477 -16.332  1.00 74.41           C  
ATOM   4317  N   GLY A 268       5.334 -11.891 -12.010  1.00 70.98           N  
ATOM   4318  H   GLY A 268       5.186 -10.920 -12.245  1.00 70.98           H  
ATOM   4319  CA  GLY A 268       5.844 -12.222 -10.689  1.00 70.98           C  
ATOM   4320  HA2 GLY A 268       6.522 -11.438 -10.350  1.00 70.98           H  
ATOM   4321  HA3 GLY A 268       6.410 -13.150 -10.765  1.00 70.98           H  
ATOM   4322  C   GLY A 268       4.744 -12.398  -9.641  1.00 70.98           C  
ATOM   4323  O   GLY A 268       3.612 -11.944  -9.786  1.00 70.98           O  
ATOM   4324  N   SER A 269       5.105 -13.031  -8.531  1.00 79.47           N  
ATOM   4325  H   SER A 269       6.043 -13.403  -8.501  1.00 79.47           H  
ATOM   4326  CA  SER A 269       4.279 -13.161  -7.343  1.00 79.47           C  
ATOM   4327  HA  SER A 269       3.250 -13.301  -7.671  1.00 79.47           H  
ATOM   4328  C   SER A 269       4.356 -11.903  -6.481  1.00 79.47           C  
ATOM   4329  CB  SER A 269       4.688 -14.397  -6.544  1.00 79.47           C  
ATOM   4330  HB2 SER A 269       4.802 -15.249  -7.214  1.00 79.47           H  
ATOM   4331  HB3 SER A 269       5.634 -14.213  -6.034  1.00 79.47           H  
ATOM   4332  O   SER A 269       5.442 -11.494  -6.056  1.00 79.47           O  
ATOM   4333  OG  SER A 269       3.672 -14.676  -5.605  1.00 79.47           O  
ATOM   4334  HG  SER A 269       4.043 -15.196  -4.889  1.00 79.47           H  
ATOM   4335  N   VAL A 270       3.196 -11.312  -6.201  1.00 82.64           N  
ATOM   4336  H   VAL A 270       2.341 -11.700  -6.574  1.00 82.64           H  
ATOM   4337  CA  VAL A 270       3.030 -10.181  -5.286  1.00 82.64           C  
ATOM   4338  HA  VAL A 270       3.947 -10.042  -4.714  1.00 82.64           H  
ATOM   4339  C   VAL A 270       1.912 -10.522  -4.313  1.00 82.64           C  
ATOM   4340  CB  VAL A 270       2.733  -8.868  -6.035  1.00 82.64           C  
ATOM   4341  HB  VAL A 270       1.758  -8.935  -6.519  1.00 82.64           H  
ATOM   4342  O   VAL A 270       0.888 -11.081  -4.704  1.00 82.64           O  
ATOM   4343  CG1 VAL A 270       2.722  -7.684  -5.065  1.00 82.64           C  
ATOM   4344 HG11 VAL A 270       2.603  -6.754  -5.619  1.00 82.64           H  
ATOM   4345 HG12 VAL A 270       3.657  -7.647  -4.505  1.00 82.64           H  
ATOM   4346 HG13 VAL A 270       1.881  -7.763  -4.376  1.00 82.64           H  
ATOM   4347  CG2 VAL A 270       3.800  -8.586  -7.104  1.00 82.64           C  
ATOM   4348 HG21 VAL A 270       3.616  -7.612  -7.556  1.00 82.64           H  
ATOM   4349 HG22 VAL A 270       3.740  -9.333  -7.896  1.00 82.64           H  
ATOM   4350 HG23 VAL A 270       4.793  -8.612  -6.655  1.00 82.64           H  
ATOM   4351  N   ALA A 271       2.134 -10.232  -3.036  1.00 83.27           N  
ATOM   4352  H   ALA A 271       2.999  -9.782  -2.773  1.00 83.27           H  
ATOM   4353  CA  ALA A 271       1.132 -10.429  -2.006  1.00 83.27           C  
ATOM   4354  HA  ALA A 271       0.581 -11.346  -2.212  1.00 83.27           H  
ATOM   4355  C   ALA A 271       0.163  -9.250  -1.967  1.00 83.27           C  
ATOM   4356  CB  ALA A 271       1.845 -10.580  -0.669  1.00 83.27           C  
ATOM   4357  HB1 ALA A 271       2.683 -11.264  -0.806  1.00 83.27           H  
ATOM   4358  HB2 ALA A 271       2.234  -9.617  -0.340  1.00 83.27           H  
ATOM   4359  HB3 ALA A 271       1.145 -10.958   0.077  1.00 83.27           H  
ATOM   4360  O   ALA A 271       0.588  -8.099  -1.853  1.00 83.27           O  
ATOM   4361  N   HIS A 272      -1.133  -9.541  -1.965  1.00 83.32           N  
ATOM   4362  H   HIS A 272      -1.422 -10.502  -2.078  1.00 83.32           H  
ATOM   4363  CA  HIS A 272      -2.172  -8.531  -1.815  1.00 83.32           C  
ATOM   4364  HA  HIS A 272      -1.721  -7.539  -1.789  1.00 83.32           H  
ATOM   4365  C   HIS A 272      -2.901  -8.745  -0.490  1.00 83.32           C  
ATOM   4366  CB  HIS A 272      -3.098  -8.564  -3.035  1.00 83.32           C  
ATOM   4367  HB2 HIS A 272      -3.859  -7.795  -2.908  1.00 83.32           H  
ATOM   4368  HB3 HIS A 272      -3.593  -9.534  -3.092  1.00 83.32           H  
ATOM   4369  O   HIS A 272      -3.294  -9.863  -0.162  1.00 83.32           O  
ATOM   4370  CG  HIS A 272      -2.355  -8.319  -4.328  1.00 83.32           C  
ATOM   4371  CD2 HIS A 272      -1.751  -9.268  -5.112  1.00 83.32           C  
ATOM   4372  HD2 HIS A 272      -1.732 -10.331  -4.921  1.00 83.32           H  
ATOM   4373  ND1 HIS A 272      -2.123  -7.100  -4.924  1.00 83.32           N  
ATOM   4374  HD1 HIS A 272      -2.618  -6.236  -4.756  1.00 83.32           H  
ATOM   4375  CE1 HIS A 272      -1.403  -7.316  -6.037  1.00 83.32           C  
ATOM   4376  HE1 HIS A 272      -1.142  -6.548  -6.751  1.00 83.32           H  
ATOM   4377  NE2 HIS A 272      -1.136  -8.622  -6.189  1.00 83.32           N  
ATOM   4378  N   LYS A 273      -3.081  -7.674   0.285  1.00 85.65           N  
ATOM   4379  H   LYS A 273      -2.755  -6.777  -0.047  1.00 85.65           H  
ATOM   4380  CA  LYS A 273      -3.809  -7.675   1.560  1.00 85.65           C  
ATOM   4381  HA  LYS A 273      -4.479  -8.533   1.610  1.00 85.65           H  
ATOM   4382  C   LYS A 273      -4.650  -6.410   1.636  1.00 85.65           C  
ATOM   4383  CB  LYS A 273      -2.830  -7.733   2.748  1.00 85.65           C  
ATOM   4384  HB2 LYS A 273      -3.395  -7.594   3.670  1.00 85.65           H  
ATOM   4385  HB3 LYS A 273      -2.120  -6.910   2.667  1.00 85.65           H  
ATOM   4386  O   LYS A 273      -4.188  -5.354   1.217  1.00 85.65           O  
ATOM   4387  CG  LYS A 273      -2.061  -9.062   2.840  1.00 85.65           C  
ATOM   4388  HG2 LYS A 273      -1.444  -9.193   1.950  1.00 85.65           H  
ATOM   4389  HG3 LYS A 273      -2.776  -9.883   2.899  1.00 85.65           H  
ATOM   4390  CD  LYS A 273      -1.154  -9.089   4.079  1.00 85.65           C  
ATOM   4391  HD2 LYS A 273      -0.413  -8.293   4.001  1.00 85.65           H  
ATOM   4392  HD3 LYS A 273      -1.766  -8.906   4.962  1.00 85.65           H  
ATOM   4393  CE  LYS A 273      -0.446 -10.444   4.216  1.00 85.65           C  
ATOM   4394  HE2 LYS A 273      -1.191 -11.233   4.116  1.00 85.65           H  
ATOM   4395  HE3 LYS A 273       0.262 -10.551   3.394  1.00 85.65           H  
ATOM   4396  NZ  LYS A 273       0.247 -10.580   5.526  1.00 85.65           N  
ATOM   4397  HZ1 LYS A 273       0.948  -9.863   5.653  1.00 85.65           H  
ATOM   4398  HZ2 LYS A 273      -0.413 -10.501   6.286  1.00 85.65           H  
ATOM   4399  HZ3 LYS A 273       0.684 -11.486   5.619  1.00 85.65           H  
ATOM   4400  N   SER A 274      -5.861  -6.505   2.181  1.00 93.22           N  
ATOM   4401  H   SER A 274      -6.175  -7.388   2.558  1.00 93.22           H  
ATOM   4402  CA  SER A 274      -6.581  -5.293   2.553  1.00 93.22           C  
ATOM   4403  HA  SER A 274      -6.450  -4.563   1.755  1.00 93.22           H  
ATOM   4404  C   SER A 274      -5.983  -4.727   3.815  1.00 93.22           C  
ATOM   4405  CB  SER A 274      -8.070  -5.498   2.802  1.00 93.22           C  
ATOM   4406  HB2 SER A 274      -8.387  -4.923   3.672  1.00 93.22           H  
ATOM   4407  HB3 SER A 274      -8.275  -6.551   2.991  1.00 93.22           H  
ATOM   4408  O   SER A 274      -5.847  -5.436   4.811  1.00 93.22           O  
ATOM   4409  OG  SER A 274      -8.775  -5.011   1.682  1.00 93.22           O  
ATOM   4410  HG  SER A 274      -8.556  -4.077   1.643  1.00 93.22           H  
ATOM   4411  N   CYS A 275      -5.704  -3.436   3.774  1.00 95.84           N  
ATOM   4412  H   CYS A 275      -5.908  -2.920   2.930  1.00 95.84           H  
ATOM   4413  CA  CYS A 275      -5.262  -2.676   4.923  1.00 95.84           C  
ATOM   4414  HA  CYS A 275      -5.418  -3.248   5.838  1.00 95.84           H  
ATOM   4415  C   CYS A 275      -6.151  -1.442   4.983  1.00 95.84           C  
ATOM   4416  CB  CYS A 275      -3.767  -2.356   4.782  1.00 95.84           C  
ATOM   4417  HB2 CYS A 275      -3.428  -1.845   5.683  1.00 95.84           H  
ATOM   4418  HB3 CYS A 275      -3.614  -1.708   3.920  1.00 95.84           H  
ATOM   4419  O   CYS A 275      -6.136  -0.646   4.049  1.00 95.84           O  
ATOM   4420  SG  CYS A 275      -2.773  -3.867   4.591  1.00 95.84           S  
ATOM   4421  HG  CYS A 275      -2.831  -4.251   5.869  1.00 95.84           H  
ATOM   4422  N   LEU A 276      -6.980  -1.346   6.019  1.00 98.03           N  
ATOM   4423  H   LEU A 276      -6.915  -2.009   6.778  1.00 98.03           H  
ATOM   4424  CA  LEU A 276      -7.914  -0.237   6.202  1.00 98.03           C  
ATOM   4425  HA  LEU A 276      -8.103   0.229   5.235  1.00 98.03           H  
ATOM   4426  C   LEU A 276      -7.273   0.818   7.122  1.00 98.03           C  
ATOM   4427  CB  LEU A 276      -9.258  -0.762   6.749  1.00 98.03           C  
ATOM   4428  HB2 LEU A 276      -9.134  -0.994   7.807  1.00 98.03           H  
ATOM   4429  HB3 LEU A 276      -9.996   0.039   6.693  1.00 98.03           H  
ATOM   4430  O   LEU A 276      -6.399   0.459   7.918  1.00 98.03           O  
ATOM   4431  CG  LEU A 276      -9.835  -2.004   6.039  1.00 98.03           C  
ATOM   4432  HG  LEU A 276      -9.183  -2.860   6.209  1.00 98.03           H  
ATOM   4433  CD1 LEU A 276     -11.200  -2.340   6.622  1.00 98.03           C  
ATOM   4434 HD11 LEU A 276     -11.137  -2.320   7.710  1.00 98.03           H  
ATOM   4435 HD12 LEU A 276     -11.936  -1.602   6.303  1.00 98.03           H  
ATOM   4436 HD13 LEU A 276     -11.528  -3.324   6.290  1.00 98.03           H  
ATOM   4437  CD2 LEU A 276     -10.001  -1.815   4.533  1.00 98.03           C  
ATOM   4438 HD21 LEU A 276     -10.528  -2.667   4.105  1.00 98.03           H  
ATOM   4439 HD22 LEU A 276     -10.578  -0.909   4.344  1.00 98.03           H  
ATOM   4440 HD23 LEU A 276      -9.023  -1.723   4.059  1.00 98.03           H  
ATOM   4441  N   PRO A 277      -7.678   2.096   7.035  1.00 97.91           N  
ATOM   4442  CA  PRO A 277      -7.230   3.109   7.986  1.00 97.91           C  
ATOM   4443  HA  PRO A 277      -6.141   3.165   7.983  1.00 97.91           H  
ATOM   4444  C   PRO A 277      -7.693   2.776   9.409  1.00 97.91           C  
ATOM   4445  CB  PRO A 277      -7.804   4.437   7.488  1.00 97.91           C  
ATOM   4446  HB2 PRO A 277      -7.083   4.929   6.835  1.00 97.91           H  
ATOM   4447  HB3 PRO A 277      -8.072   5.103   8.309  1.00 97.91           H  
ATOM   4448  O   PRO A 277      -8.748   2.167   9.611  1.00 97.91           O  
ATOM   4449  CG  PRO A 277      -9.029   4.018   6.678  1.00 97.91           C  
ATOM   4450  HG2 PRO A 277      -9.874   3.898   7.356  1.00 97.91           H  
ATOM   4451  HG3 PRO A 277      -9.266   4.740   5.896  1.00 97.91           H  
ATOM   4452  CD  PRO A 277      -8.640   2.660   6.098  1.00 97.91           C  
ATOM   4453  HD2 PRO A 277      -8.158   2.796   5.129  1.00 97.91           H  
ATOM   4454  HD3 PRO A 277      -9.529   2.039   5.989  1.00 97.91           H  
ATOM   4455  N   ALA A 278      -6.919   3.212  10.401  1.00 98.41           N  
ATOM   4456  H   ALA A 278      -6.128   3.795  10.171  1.00 98.41           H  
ATOM   4457  CA  ALA A 278      -7.156   2.917  11.810  1.00 98.41           C  
ATOM   4458  HA  ALA A 278      -7.124   1.836  11.947  1.00 98.41           H  
ATOM   4459  C   ALA A 278      -8.536   3.392  12.295  1.00 98.41           C  
ATOM   4460  CB  ALA A 278      -6.014   3.530  12.625  1.00 98.41           C  
ATOM   4461  HB1 ALA A 278      -6.118   3.236  13.669  1.00 98.41           H  
ATOM   4462  HB2 ALA A 278      -6.039   4.617  12.550  1.00 98.41           H  
ATOM   4463  HB3 ALA A 278      -5.056   3.163  12.255  1.00 98.41           H  
ATOM   4464  O   ALA A 278      -9.157   2.706  13.102  1.00 98.41           O  
ATOM   4465  N   CYS A 279      -9.075   4.485  11.740  1.00 98.13           N  
ATOM   4466  H   CYS A 279      -8.495   5.057  11.143  1.00 98.13           H  
ATOM   4467  CA  CYS A 279     -10.421   4.963  12.064  1.00 98.13           C  
ATOM   4468  HA  CYS A 279     -10.477   5.087  13.146  1.00 98.13           H  
ATOM   4469  C   CYS A 279     -11.551   3.982  11.721  1.00 98.13           C  
ATOM   4470  CB  CYS A 279     -10.655   6.334  11.414  1.00 98.13           C  
ATOM   4471  HB2 CYS A 279     -11.615   6.720  11.757  1.00 98.13           H  
ATOM   4472  HB3 CYS A 279      -9.878   7.022  11.749  1.00 98.13           H  
ATOM   4473  O   CYS A 279     -12.589   3.997  12.386  1.00 98.13           O  
ATOM   4474  SG  CYS A 279     -10.654   6.247   9.595  1.00 98.13           S  
ATOM   4475  HG  CYS A 279     -11.154   7.470   9.401  1.00 98.13           H  
ATOM   4476  N   VAL A 280     -11.359   3.097  10.738  1.00 98.20           N  
ATOM   4477  H   VAL A 280     -10.467   3.093  10.264  1.00 98.20           H  
ATOM   4478  CA  VAL A 280     -12.333   2.042  10.418  1.00 98.20           C  
ATOM   4479  HA  VAL A 280     -13.336   2.470  10.420  1.00 98.20           H  
ATOM   4480  C   VAL A 280     -12.307   0.962  11.496  1.00 98.20           C  
ATOM   4481  CB  VAL A 280     -12.070   1.450   9.021  1.00 98.20           C  
ATOM   4482  HB  VAL A 280     -11.030   1.130   8.946  1.00 98.20           H  
ATOM   4483  O   VAL A 280     -13.358   0.580  12.009  1.00 98.20           O  
ATOM   4484  CG1 VAL A 280     -12.964   0.245   8.733  1.00 98.20           C  
ATOM   4485 HG11 VAL A 280     -12.874  -0.048   7.687  1.00 98.20           H  
ATOM   4486 HG12 VAL A 280     -12.651  -0.592   9.358  1.00 98.20           H  
ATOM   4487 HG13 VAL A 280     -14.005   0.485   8.948  1.00 98.20           H  
ATOM   4488  CG2 VAL A 280     -12.351   2.484   7.929  1.00 98.20           C  
ATOM   4489 HG21 VAL A 280     -11.842   3.420   8.156  1.00 98.20           H  
ATOM   4490 HG22 VAL A 280     -13.423   2.677   7.878  1.00 98.20           H  
ATOM   4491 HG23 VAL A 280     -12.009   2.109   6.965  1.00 98.20           H  
ATOM   4492  N   TYR A 281     -11.112   0.512  11.886  1.00 98.05           N  
ATOM   4493  H   TYR A 281     -10.283   0.895  11.455  1.00 98.05           H  
ATOM   4494  CA  TYR A 281     -10.952  -0.487  12.945  1.00 98.05           C  
ATOM   4495  HA  TYR A 281     -11.591  -1.341  12.721  1.00 98.05           H  
ATOM   4496  C   TYR A 281     -11.404   0.047  14.305  1.00 98.05           C  
ATOM   4497  CB  TYR A 281      -9.494  -0.962  12.999  1.00 98.05           C  
ATOM   4498  HB2 TYR A 281      -8.854  -0.129  13.290  1.00 98.05           H  
ATOM   4499  HB3 TYR A 281      -9.413  -1.723  13.775  1.00 98.05           H  
ATOM   4500  O   TYR A 281     -12.162  -0.621  15.000  1.00 98.05           O  
ATOM   4501  CG  TYR A 281      -8.985  -1.566  11.704  1.00 98.05           C  
ATOM   4502  CD1 TYR A 281      -9.716  -2.596  11.084  1.00 98.05           C  
ATOM   4503  HD1 TYR A 281     -10.622  -2.958  11.548  1.00 98.05           H  
ATOM   4504  CD2 TYR A 281      -7.758  -1.153  11.153  1.00 98.05           C  
ATOM   4505  HD2 TYR A 281      -7.190  -0.365  11.626  1.00 98.05           H  
ATOM   4506  CE1 TYR A 281      -9.222  -3.226   9.928  1.00 98.05           C  
ATOM   4507  HE1 TYR A 281      -9.774  -4.054   9.509  1.00 98.05           H  
ATOM   4508  CE2 TYR A 281      -7.256  -1.776   9.996  1.00 98.05           C  
ATOM   4509  HE2 TYR A 281      -6.308  -1.460   9.587  1.00 98.05           H  
ATOM   4510  OH  TYR A 281      -7.499  -3.417   8.264  1.00 98.05           O  
ATOM   4511  HH  TYR A 281      -8.083  -4.141   8.027  1.00 98.05           H  
ATOM   4512  CZ  TYR A 281      -7.990  -2.809   9.379  1.00 98.05           C  
ATOM   4513  N   GLY A 282     -11.019   1.279  14.648  1.00 97.48           N  
ATOM   4514  H   GLY A 282     -10.379   1.769  14.039  1.00 97.48           H  
ATOM   4515  CA  GLY A 282     -11.442   1.940  15.879  1.00 97.48           C  
ATOM   4516  HA2 GLY A 282     -10.984   2.928  15.930  1.00 97.48           H  
ATOM   4517  HA3 GLY A 282     -11.112   1.359  16.739  1.00 97.48           H  
ATOM   4518  C   GLY A 282     -12.959   2.105  15.961  1.00 97.48           C  
ATOM   4519  O   GLY A 282     -13.536   1.850  17.008  1.00 97.48           O  
ATOM   4520  N   SER A 283     -13.636   2.433  14.854  1.00 95.79           N  
ATOM   4521  H   SER A 283     -13.129   2.625  14.002  1.00 95.79           H  
ATOM   4522  CA  SER A 283     -15.106   2.517  14.849  1.00 95.79           C  
ATOM   4523  HA  SER A 283     -15.421   3.205  15.634  1.00 95.79           H  
ATOM   4524  C   SER A 283     -15.772   1.166  15.136  1.00 95.79           C  
ATOM   4525  CB  SER A 283     -15.626   3.055  13.513  1.00 95.79           C  
ATOM   4526  HB2 SER A 283     -16.715   3.079  13.545  1.00 95.79           H  
ATOM   4527  HB3 SER A 283     -15.314   2.395  12.703  1.00 95.79           H  
ATOM   4528  O   SER A 283     -16.775   1.114  15.846  1.00 95.79           O  
ATOM   4529  OG  SER A 283     -15.148   4.365  13.269  1.00 95.79           O  
ATOM   4530  HG  SER A 283     -14.225   4.300  13.013  1.00 95.79           H  
ATOM   4531  N   ALA A 284     -15.217   0.066  14.619  1.00 96.36           N  
ATOM   4532  H   ALA A 284     -14.383   0.151  14.056  1.00 96.36           H  
ATOM   4533  CA  ALA A 284     -15.737  -1.273  14.892  1.00 96.36           C  
ATOM   4534  HA  ALA A 284     -16.819  -1.263  14.761  1.00 96.36           H  
ATOM   4535  C   ALA A 284     -15.478  -1.726  16.334  1.00 96.36           C  
ATOM   4536  CB  ALA A 284     -15.156  -2.241  13.869  1.00 96.36           C  
ATOM   4537  HB1 ALA A 284     -14.071  -2.151  13.829  1.00 96.36           H  
ATOM   4538  HB2 ALA A 284     -15.598  -1.987  12.905  1.00 96.36           H  
ATOM   4539  HB3 ALA A 284     -15.433  -3.264  14.124  1.00 96.36           H  
ATOM   4540  O   ALA A 284     -16.408  -2.204  16.980  1.00 96.36           O  
ATOM   4541  N   VAL A 285     -14.271  -1.498  16.865  1.00 96.56           N  
ATOM   4542  H   VAL A 285     -13.543  -1.120  16.276  1.00 96.56           H  
ATOM   4543  CA  VAL A 285     -13.958  -1.774  18.280  1.00 96.56           C  
ATOM   4544  HA  VAL A 285     -14.167  -2.823  18.488  1.00 96.56           H  
ATOM   4545  C   VAL A 285     -14.860  -0.948  19.205  1.00 96.56           C  
ATOM   4546  CB  VAL A 285     -12.465  -1.522  18.581  1.00 96.56           C  
ATOM   4547  HB  VAL A 285     -12.192  -0.523  18.240  1.00 96.56           H  
ATOM   4548  O   VAL A 285     -15.436  -1.490  20.142  1.00 96.56           O  
ATOM   4549  CG1 VAL A 285     -12.135  -1.634  20.074  1.00 96.56           C  
ATOM   4550 HG11 VAL A 285     -11.068  -1.473  20.229  1.00 96.56           H  
ATOM   4551 HG12 VAL A 285     -12.680  -0.888  20.653  1.00 96.56           H  
ATOM   4552 HG13 VAL A 285     -12.399  -2.628  20.434  1.00 96.56           H  
ATOM   4553  CG2 VAL A 285     -11.574  -2.533  17.850  1.00 96.56           C  
ATOM   4554 HG21 VAL A 285     -11.886  -3.546  18.102  1.00 96.56           H  
ATOM   4555 HG22 VAL A 285     -11.641  -2.394  16.771  1.00 96.56           H  
ATOM   4556 HG23 VAL A 285     -10.534  -2.416  18.155  1.00 96.56           H  
ATOM   4557  N   ALA A 286     -15.074   0.338  18.907  1.00 94.91           N  
ATOM   4558  H   ALA A 286     -14.564   0.754  18.141  1.00 94.91           H  
ATOM   4559  CA  ALA A 286     -15.975   1.203  19.676  1.00 94.91           C  
ATOM   4560  HA  ALA A 286     -15.673   1.180  20.723  1.00 94.91           H  
ATOM   4561  C   ALA A 286     -17.445   0.747  19.618  1.00 94.91           C  
ATOM   4562  CB  ALA A 286     -15.832   2.639  19.158  1.00 94.91           C  
ATOM   4563  HB1 ALA A 286     -16.130   2.692  18.111  1.00 94.91           H  
ATOM   4564  HB2 ALA A 286     -14.798   2.970  19.259  1.00 94.91           H  
ATOM   4565  HB3 ALA A 286     -16.470   3.301  19.744  1.00 94.91           H  
ATOM   4566  O   ALA A 286     -18.207   1.005  20.544  1.00 94.91           O  
ATOM   4567  N   SER A 287     -17.834   0.038  18.554  1.00 94.09           N  
ATOM   4568  H   SER A 287     -17.145  -0.164  17.844  1.00 94.09           H  
ATOM   4569  CA  SER A 287     -19.162  -0.577  18.417  1.00 94.09           C  
ATOM   4570  HA  SER A 287     -19.899   0.079  18.881  1.00 94.09           H  
ATOM   4571  C   SER A 287     -19.272  -1.937  19.127  1.00 94.09           C  
ATOM   4572  CB  SER A 287     -19.540  -0.723  16.938  1.00 94.09           C  
ATOM   4573  HB2 SER A 287     -20.568  -1.077  16.866  1.00 94.09           H  
ATOM   4574  HB3 SER A 287     -18.887  -1.458  16.467  1.00 94.09           H  
ATOM   4575  O   SER A 287     -20.313  -2.584  19.039  1.00 94.09           O  
ATOM   4576  OG  SER A 287     -19.430   0.511  16.249  1.00 94.09           O  
ATOM   4577  HG  SER A 287     -18.505   0.767  16.243  1.00 94.09           H  
ATOM   4578  N   GLY A 288     -18.210  -2.391  19.803  1.00 94.17           N  
ATOM   4579  H   GLY A 288     -17.382  -1.815  19.847  1.00 94.17           H  
ATOM   4580  CA  GLY A 288     -18.164  -3.662  20.527  1.00 94.17           C  
ATOM   4581  HA2 GLY A 288     -17.432  -3.570  21.330  1.00 94.17           H  
ATOM   4582  HA3 GLY A 288     -19.137  -3.861  20.976  1.00 94.17           H  
ATOM   4583  C   GLY A 288     -17.768  -4.878  19.683  1.00 94.17           C  
ATOM   4584  O   GLY A 288     -17.947  -6.005  20.142  1.00 94.17           O  
ATOM   4585  N   TYR A 289     -17.250  -4.689  18.461  1.00 94.92           N  
ATOM   4586  H   TYR A 289     -17.069  -3.748  18.144  1.00 94.92           H  
ATOM   4587  CA  TYR A 289     -16.772  -5.806  17.641  1.00 94.92           C  
ATOM   4588  HA  TYR A 289     -17.515  -6.602  17.688  1.00 94.92           H  
ATOM   4589  C   TYR A 289     -15.448  -6.356  18.186  1.00 94.92           C  
ATOM   4590  CB  TYR A 289     -16.633  -5.392  16.170  1.00 94.92           C  
ATOM   4591  HB2 TYR A 289     -17.533  -4.858  15.868  1.00 94.92           H  
ATOM   4592  HB3 TYR A 289     -15.791  -4.707  16.070  1.00 94.92           H  
ATOM   4593  O   TYR A 289     -14.454  -5.635  18.250  1.00 94.92           O  
ATOM   4594  CG  TYR A 289     -16.427  -6.569  15.232  1.00 94.92           C  
ATOM   4595  CD1 TYR A 289     -15.134  -7.074  14.993  1.00 94.92           C  
ATOM   4596  HD1 TYR A 289     -14.283  -6.619  15.480  1.00 94.92           H  
ATOM   4597  CD2 TYR A 289     -17.539  -7.190  14.630  1.00 94.92           C  
ATOM   4598  HD2 TYR A 289     -18.535  -6.826  14.835  1.00 94.92           H  
ATOM   4599  CE1 TYR A 289     -14.953  -8.195  14.161  1.00 94.92           C  
ATOM   4600  HE1 TYR A 289     -13.963  -8.598  14.000  1.00 94.92           H  
ATOM   4601  CE2 TYR A 289     -17.359  -8.301  13.783  1.00 94.92           C  
ATOM   4602  HE2 TYR A 289     -18.207  -8.799  13.337  1.00 94.92           H  
ATOM   4603  OH  TYR A 289     -15.895  -9.894  12.747  1.00 94.92           O  
ATOM   4604  HH  TYR A 289     -15.031 -10.296  12.866  1.00 94.92           H  
ATOM   4605  CZ  TYR A 289     -16.065  -8.811  13.552  1.00 94.92           C  
ATOM   4606  N   ASP A 290     -15.433  -7.643  18.526  1.00 93.39           N  
ATOM   4607  H   ASP A 290     -16.289  -8.173  18.436  1.00 93.39           H  
ATOM   4608  CA  ASP A 290     -14.267  -8.355  19.052  1.00 93.39           C  
ATOM   4609  HA  ASP A 290     -13.575  -7.645  19.505  1.00 93.39           H  
ATOM   4610  C   ASP A 290     -13.532  -9.077  17.914  1.00 93.39           C  
ATOM   4611  CB  ASP A 290     -14.749  -9.301  20.162  1.00 93.39           C  
ATOM   4612  HB2 ASP A 290     -15.308  -8.716  20.892  1.00 93.39           H  
ATOM   4613  HB3 ASP A 290     -15.432 -10.036  19.738  1.00 93.39           H  
ATOM   4614  O   ASP A 290     -13.886 -10.190  17.516  1.00 93.39           O  
ATOM   4615  CG  ASP A 290     -13.626 -10.037  20.897  1.00 93.39           C  
ATOM   4616  OD1 ASP A 290     -12.492 -10.110  20.366  1.00 93.39           O  
ATOM   4617  OD2 ASP A 290     -13.956 -10.581  21.978  1.00 93.39           O  
ATOM   4618  N   PHE A 291     -12.512  -8.428  17.345  1.00 95.82           N  
ATOM   4619  H   PHE A 291     -12.240  -7.530  17.721  1.00 95.82           H  
ATOM   4620  CA  PHE A 291     -11.776  -9.001  16.215  1.00 95.82           C  
ATOM   4621  HA  PHE A 291     -12.491  -9.294  15.446  1.00 95.82           H  
ATOM   4622  C   PHE A 291     -11.007 -10.272  16.583  1.00 95.82           C  
ATOM   4623  CB  PHE A 291     -10.807  -7.970  15.625  1.00 95.82           C  
ATOM   4624  HB2 PHE A 291     -10.112  -8.489  14.964  1.00 95.82           H  
ATOM   4625  HB3 PHE A 291     -10.223  -7.529  16.432  1.00 95.82           H  
ATOM   4626  O   PHE A 291     -10.822 -11.121  15.713  1.00 95.82           O  
ATOM   4627  CG  PHE A 291     -11.436  -6.861  14.819  1.00 95.82           C  
ATOM   4628  CD1 PHE A 291     -11.739  -7.078  13.464  1.00 95.82           C  
ATOM   4629  HD1 PHE A 291     -11.544  -8.043  13.020  1.00 95.82           H  
ATOM   4630  CD2 PHE A 291     -11.698  -5.612  15.408  1.00 95.82           C  
ATOM   4631  HD2 PHE A 291     -11.477  -5.447  16.453  1.00 95.82           H  
ATOM   4632  CE1 PHE A 291     -12.321  -6.056  12.698  1.00 95.82           C  
ATOM   4633  HE1 PHE A 291     -12.582  -6.240  11.666  1.00 95.82           H  
ATOM   4634  CE2 PHE A 291     -12.276  -4.587  14.639  1.00 95.82           C  
ATOM   4635  HE2 PHE A 291     -12.503  -3.638  15.101  1.00 95.82           H  
ATOM   4636  CZ  PHE A 291     -12.588  -4.808  13.286  1.00 95.82           C  
ATOM   4637  HZ  PHE A 291     -13.057  -4.026  12.707  1.00 95.82           H  
ATOM   4638  N   GLU A 292     -10.543 -10.408  17.828  1.00 91.93           N  
ATOM   4639  H   GLU A 292     -10.856  -9.758  18.535  1.00 91.93           H  
ATOM   4640  CA  GLU A 292      -9.778 -11.575  18.275  1.00 91.93           C  
ATOM   4641  HA  GLU A 292      -9.016 -11.809  17.532  1.00 91.93           H  
ATOM   4642  C   GLU A 292     -10.681 -12.806  18.379  1.00 91.93           C  
ATOM   4643  CB  GLU A 292      -9.056 -11.246  19.596  1.00 91.93           C  
ATOM   4644  HB2 GLU A 292      -9.788 -10.994  20.363  1.00 91.93           H  
ATOM   4645  HB3 GLU A 292      -8.425 -10.375  19.419  1.00 91.93           H  
ATOM   4646  O   GLU A 292     -10.345 -13.852  17.818  1.00 91.93           O  
ATOM   4647  CG  GLU A 292      -8.173 -12.404  20.097  1.00 91.93           C  
ATOM   4648  HG2 GLU A 292      -8.814 -13.215  20.443  1.00 91.93           H  
ATOM   4649  HG3 GLU A 292      -7.591 -12.777  19.254  1.00 91.93           H  
ATOM   4650  CD  GLU A 292      -7.198 -12.010  21.228  1.00 91.93           C  
ATOM   4651  OE1 GLU A 292      -6.258 -12.800  21.485  1.00 91.93           O  
ATOM   4652  OE2 GLU A 292      -7.309 -10.897  21.788  1.00 91.93           O  
ATOM   4653  N   ARG A 293     -11.854 -12.663  19.010  1.00 93.48           N  
ATOM   4654  H   ARG A 293     -12.052 -11.774  19.446  1.00 93.48           H  
ATOM   4655  CA  ARG A 293     -12.816 -13.760  19.173  1.00 93.48           C  
ATOM   4656  HA  ARG A 293     -12.283 -14.629  19.558  1.00 93.48           H  
ATOM   4657  C   ARG A 293     -13.456 -14.194  17.856  1.00 93.48           C  
ATOM   4658  CB  ARG A 293     -13.879 -13.333  20.188  1.00 93.48           C  
ATOM   4659  HB2 ARG A 293     -13.380 -12.994  21.096  1.00 93.48           H  
ATOM   4660  HB3 ARG A 293     -14.451 -12.504  19.772  1.00 93.48           H  
ATOM   4661  O   ARG A 293     -13.541 -15.389  17.589  1.00 93.48           O  
ATOM   4662  CG  ARG A 293     -14.825 -14.486  20.555  1.00 93.48           C  
ATOM   4663  HG2 ARG A 293     -14.252 -15.267  21.055  1.00 93.48           H  
ATOM   4664  HG3 ARG A 293     -15.285 -14.908  19.662  1.00 93.48           H  
ATOM   4665  CD  ARG A 293     -15.928 -13.998  21.491  1.00 93.48           C  
ATOM   4666  HD2 ARG A 293     -15.466 -13.466  22.323  1.00 93.48           H  
ATOM   4667  HD3 ARG A 293     -16.458 -14.865  21.886  1.00 93.48           H  
ATOM   4668  NE  ARG A 293     -16.889 -13.140  20.774  1.00 93.48           N  
ATOM   4669  HE  ARG A 293     -17.101 -13.363  19.812  1.00 93.48           H  
ATOM   4670  NH1 ARG A 293     -17.263 -11.581  22.420  1.00 93.48           N  
ATOM   4671 HH11 ARG A 293     -17.658 -10.684  22.664  1.00 93.48           H  
ATOM   4672 HH12 ARG A 293     -16.382 -11.844  22.837  1.00 93.48           H  
ATOM   4673  NH2 ARG A 293     -18.342 -11.479  20.446  1.00 93.48           N  
ATOM   4674 HH21 ARG A 293     -18.401 -11.850  19.509  1.00 93.48           H  
ATOM   4675 HH22 ARG A 293     -18.781 -10.602  20.690  1.00 93.48           H  
ATOM   4676  CZ  ARG A 293     -17.496 -12.071  21.233  1.00 93.48           C  
ATOM   4677  N   GLU A 294     -13.908 -13.244  17.037  1.00 93.36           N  
ATOM   4678  H   GLU A 294     -13.839 -12.282  17.334  1.00 93.36           H  
ATOM   4679  CA  GLU A 294     -14.574 -13.550  15.757  1.00 93.36           C  
ATOM   4680  HA  GLU A 294     -15.243 -14.399  15.891  1.00 93.36           H  
ATOM   4681  C   GLU A 294     -13.562 -13.938  14.653  1.00 93.36           C  
ATOM   4682  CB  GLU A 294     -15.420 -12.340  15.319  1.00 93.36           C  
ATOM   4683  HB2 GLU A 294     -15.931 -12.592  14.390  1.00 93.36           H  
ATOM   4684  HB3 GLU A 294     -14.749 -11.509  15.103  1.00 93.36           H  
ATOM   4685  O   GLU A 294     -13.890 -14.583  13.648  1.00 93.36           O  
ATOM   4686  CG  GLU A 294     -16.471 -11.854  16.343  1.00 93.36           C  
ATOM   4687  HG2 GLU A 294     -15.965 -11.483  17.235  1.00 93.36           H  
ATOM   4688  HG3 GLU A 294     -17.006 -11.011  15.905  1.00 93.36           H  
ATOM   4689  CD  GLU A 294     -17.492 -12.912  16.780  1.00 93.36           C  
ATOM   4690  OE1 GLU A 294     -17.926 -12.839  17.964  1.00 93.36           O  
ATOM   4691  OE2 GLU A 294     -17.838 -13.774  15.943  1.00 93.36           O  
ATOM   4692  N   GLY A 295     -12.300 -13.542  14.834  1.00 92.66           N  
ATOM   4693  H   GLY A 295     -12.089 -13.031  15.679  1.00 92.66           H  
ATOM   4694  CA  GLY A 295     -11.236 -13.668  13.849  1.00 92.66           C  
ATOM   4695  HA2 GLY A 295     -11.195 -14.698  13.494  1.00 92.66           H  
ATOM   4696  HA3 GLY A 295     -10.294 -13.434  14.345  1.00 92.66           H  
ATOM   4697  C   GLY A 295     -11.408 -12.726  12.652  1.00 92.66           C  
ATOM   4698  O   GLY A 295     -12.503 -12.278  12.307  1.00 92.66           O  
ATOM   4699  N   TYR A 296     -10.305 -12.439  11.958  1.00 94.52           N  
ATOM   4700  H   TYR A 296      -9.419 -12.779  12.304  1.00 94.52           H  
ATOM   4701  CA  TYR A 296     -10.306 -11.528  10.812  1.00 94.52           C  
ATOM   4702  HA  TYR A 296     -11.315 -11.475  10.403  1.00 94.52           H  
ATOM   4703  C   TYR A 296      -9.386 -12.005   9.688  1.00 94.52           C  
ATOM   4704  CB  TYR A 296      -9.927 -10.125  11.301  1.00 94.52           C  
ATOM   4705  HB2 TYR A 296      -8.877 -10.117  11.592  1.00 94.52           H  
ATOM   4706  HB3 TYR A 296     -10.505  -9.905  12.198  1.00 94.52           H  
ATOM   4707  O   TYR A 296      -8.278 -12.482   9.918  1.00 94.52           O  
ATOM   4708  CG  TYR A 296     -10.191  -9.018  10.297  1.00 94.52           C  
ATOM   4709  CD1 TYR A 296      -9.130  -8.435   9.580  1.00 94.52           C  
ATOM   4710  HD1 TYR A 296      -8.121  -8.781   9.748  1.00 94.52           H  
ATOM   4711  CD2 TYR A 296     -11.503  -8.541  10.112  1.00 94.52           C  
ATOM   4712  HD2 TYR A 296     -12.317  -8.986  10.665  1.00 94.52           H  
ATOM   4713  CE1 TYR A 296      -9.377  -7.362   8.702  1.00 94.52           C  
ATOM   4714  HE1 TYR A 296      -8.561  -6.859   8.204  1.00 94.52           H  
ATOM   4715  CE2 TYR A 296     -11.755  -7.481   9.219  1.00 94.52           C  
ATOM   4716  HE2 TYR A 296     -12.759  -7.110   9.077  1.00 94.52           H  
ATOM   4717  OH  TYR A 296     -10.907  -5.865   7.655  1.00 94.52           O  
ATOM   4718  HH  TYR A 296     -10.097  -5.584   7.224  1.00 94.52           H  
ATOM   4719  CZ  TYR A 296     -10.690  -6.895   8.511  1.00 94.52           C  
ATOM   4720  N   SER A 297      -9.819 -11.846   8.438  1.00 91.61           N  
ATOM   4721  H   SER A 297     -10.779 -11.558   8.315  1.00 91.61           H  
ATOM   4722  CA  SER A 297      -9.031 -12.145   7.243  1.00 91.61           C  
ATOM   4723  HA  SER A 297      -8.072 -12.568   7.544  1.00 91.61           H  
ATOM   4724  C   SER A 297      -8.759 -10.893   6.422  1.00 91.61           C  
ATOM   4725  CB  SER A 297      -9.729 -13.197   6.384  1.00 91.61           C  
ATOM   4726  HB2 SER A 297     -10.716 -12.840   6.090  1.00 91.61           H  
ATOM   4727  HB3 SER A 297      -9.830 -14.111   6.969  1.00 91.61           H  
ATOM   4728  O   SER A 297      -9.666 -10.207   5.965  1.00 91.61           O  
ATOM   4729  OG  SER A 297      -8.955 -13.479   5.226  1.00 91.61           O  
ATOM   4730  HG  SER A 297      -8.855 -14.433   5.192  1.00 91.61           H  
ATOM   4731  N   LEU A 298      -7.485 -10.644   6.112  1.00 90.84           N  
ATOM   4732  H   LEU A 298      -6.778 -11.220   6.545  1.00 90.84           H  
ATOM   4733  CA  LEU A 298      -7.082  -9.543   5.225  1.00 90.84           C  
ATOM   4734  HA  LEU A 298      -7.678  -8.665   5.474  1.00 90.84           H  
ATOM   4735  C   LEU A 298      -7.343  -9.839   3.736  1.00 90.84           C  
ATOM   4736  CB  LEU A 298      -5.596  -9.207   5.461  1.00 90.84           C  
ATOM   4737  HB2 LEU A 298      -4.988 -10.036   5.100  1.00 90.84           H  
ATOM   4738  HB3 LEU A 298      -5.353  -8.326   4.866  1.00 90.84           H  
ATOM   4739  O   LEU A 298      -7.213  -8.952   2.886  1.00 90.84           O  
ATOM   4740  CG  LEU A 298      -5.208  -8.921   6.924  1.00 90.84           C  
ATOM   4741  HG  LEU A 298      -5.342  -9.832   7.507  1.00 90.84           H  
ATOM   4742  CD1 LEU A 298      -3.739  -8.528   7.019  1.00 90.84           C  
ATOM   4743 HD11 LEU A 298      -3.545  -7.641   6.417  1.00 90.84           H  
ATOM   4744 HD12 LEU A 298      -3.123  -9.367   6.697  1.00 90.84           H  
ATOM   4745 HD13 LEU A 298      -3.496  -8.304   8.058  1.00 90.84           H  
ATOM   4746  CD2 LEU A 298      -6.058  -7.818   7.531  1.00 90.84           C  
ATOM   4747 HD21 LEU A 298      -5.697  -7.572   8.530  1.00 90.84           H  
ATOM   4748 HD22 LEU A 298      -6.049  -6.930   6.898  1.00 90.84           H  
ATOM   4749 HD23 LEU A 298      -7.073  -8.206   7.622  1.00 90.84           H  
ATOM   4750  N   VAL A 299      -7.661 -11.087   3.384  1.00 86.74           N  
ATOM   4751  H   VAL A 299      -7.798 -11.758   4.126  1.00 86.74           H  
ATOM   4752  CA  VAL A 299      -7.723 -11.578   1.992  1.00 86.74           C  
ATOM   4753  HA  VAL A 299      -7.538 -10.748   1.309  1.00 86.74           H  
ATOM   4754  C   VAL A 299      -9.096 -12.116   1.581  1.00 86.74           C  
ATOM   4755  CB  VAL A 299      -6.617 -12.617   1.720  1.00 86.74           C  
ATOM   4756  HB  VAL A 299      -6.683 -12.926   0.677  1.00 86.74           H  
ATOM   4757  O   VAL A 299      -9.281 -12.443   0.408  1.00 86.74           O  
ATOM   4758  CG1 VAL A 299      -5.223 -12.011   1.932  1.00 86.74           C  
ATOM   4759 HG11 VAL A 299      -5.060 -11.778   2.984  1.00 86.74           H  
ATOM   4760 HG12 VAL A 299      -5.119 -11.101   1.340  1.00 86.74           H  
ATOM   4761 HG13 VAL A 299      -4.463 -12.721   1.606  1.00 86.74           H  
ATOM   4762  CG2 VAL A 299      -6.748 -13.868   2.596  1.00 86.74           C  
ATOM   4763 HG21 VAL A 299      -5.976 -14.588   2.324  1.00 86.74           H  
ATOM   4764 HG22 VAL A 299      -7.721 -14.335   2.446  1.00 86.74           H  
ATOM   4765 HG23 VAL A 299      -6.630 -13.616   3.650  1.00 86.74           H  
ATOM   4766  N   GLY A 300     -10.030 -12.205   2.532  1.00 87.68           N  
ATOM   4767  H   GLY A 300      -9.783 -11.919   3.468  1.00 87.68           H  
ATOM   4768  CA  GLY A 300     -11.396 -12.685   2.333  1.00 87.68           C  
ATOM   4769  HA2 GLY A 300     -11.637 -13.380   3.137  1.00 87.68           H  
ATOM   4770  HA3 GLY A 300     -11.476 -13.227   1.391  1.00 87.68           H  
ATOM   4771  C   GLY A 300     -12.441 -11.567   2.327  1.00 87.68           C  
ATOM   4772  O   GLY A 300     -12.162 -10.439   1.919  1.00 87.68           O  
ATOM   4773  N   ILE A 301     -13.646 -11.910   2.787  1.00 93.52           N  
ATOM   4774  H   ILE A 301     -13.794 -12.864   3.084  1.00 93.52           H  
ATOM   4775  CA  ILE A 301     -14.829 -11.040   2.806  1.00 93.52           C  
ATOM   4776  HA  ILE A 301     -14.880 -10.525   1.847  1.00 93.52           H  
ATOM   4777  C   ILE A 301     -14.784  -9.959   3.898  1.00 93.52           C  
ATOM   4778  CB  ILE A 301     -16.088 -11.927   2.927  1.00 93.52           C  
ATOM   4779  HB  ILE A 301     -16.019 -12.701   2.162  1.00 93.52           H  
ATOM   4780  O   ILE A 301     -15.346  -8.881   3.714  1.00 93.52           O  
ATOM   4781  CG1 ILE A 301     -17.348 -11.096   2.628  1.00 93.52           C  
ATOM   4782 HG12 ILE A 301     -17.487 -10.351   3.411  1.00 93.52           H  
ATOM   4783 HG13 ILE A 301     -17.214 -10.573   1.682  1.00 93.52           H  
ATOM   4784  CG2 ILE A 301     -16.185 -12.637   4.292  1.00 93.52           C  
ATOM   4785 HG21 ILE A 301     -16.986 -13.376   4.275  1.00 93.52           H  
ATOM   4786 HG22 ILE A 301     -16.392 -11.924   5.091  1.00 93.52           H  
ATOM   4787 HG23 ILE A 301     -15.262 -13.166   4.531  1.00 93.52           H  
ATOM   4788  CD1 ILE A 301     -18.624 -11.933   2.536  1.00 93.52           C  
ATOM   4789 HD11 ILE A 301     -19.425 -11.307   2.142  1.00 93.52           H  
ATOM   4790 HD12 ILE A 301     -18.906 -12.307   3.520  1.00 93.52           H  
ATOM   4791 HD13 ILE A 301     -18.473 -12.788   1.877  1.00 93.52           H  
ATOM   4792  N   ASP A 302     -14.091 -10.212   5.011  1.00 94.99           N  
ATOM   4793  H   ASP A 302     -13.775 -11.161   5.151  1.00 94.99           H  
ATOM   4794  CA  ASP A 302     -14.141  -9.370   6.217  1.00 94.99           C  
ATOM   4795  HA  ASP A 302     -15.161  -9.421   6.598  1.00 94.99           H  
ATOM   4796  C   ASP A 302     -13.843  -7.876   5.963  1.00 94.99           C  
ATOM   4797  CB  ASP A 302     -13.234  -9.939   7.328  1.00 94.99           C  
ATOM   4798  HB2 ASP A 302     -13.444  -9.383   8.242  1.00 94.99           H  
ATOM   4799  HB3 ASP A 302     -12.185  -9.788   7.073  1.00 94.99           H  
ATOM   4800  O   ASP A 302     -14.603  -7.036   6.446  1.00 94.99           O  
ATOM   4801  CG  ASP A 302     -13.469 -11.423   7.626  1.00 94.99           C  
ATOM   4802  OD1 ASP A 302     -14.573 -11.923   7.352  1.00 94.99           O  
ATOM   4803  OD2 ASP A 302     -12.510 -12.118   8.032  1.00 94.99           O  
ATOM   4804  N   PRO A 303     -12.845  -7.489   5.138  1.00 95.99           N  
ATOM   4805  CA  PRO A 303     -12.591  -6.084   4.835  1.00 95.99           C  
ATOM   4806  HA  PRO A 303     -12.486  -5.536   5.772  1.00 95.99           H  
ATOM   4807  C   PRO A 303     -13.722  -5.436   4.036  1.00 95.99           C  
ATOM   4808  CB  PRO A 303     -11.264  -6.055   4.065  1.00 95.99           C  
ATOM   4809  HB2 PRO A 303     -11.451  -5.999   2.992  1.00 95.99           H  
ATOM   4810  HB3 PRO A 303     -10.642  -5.219   4.387  1.00 95.99           H  
ATOM   4811  O   PRO A 303     -13.991  -4.254   4.214  1.00 95.99           O  
ATOM   4812  CG  PRO A 303     -10.614  -7.401   4.394  1.00 95.99           C  
ATOM   4813  HG2 PRO A 303     -10.095  -7.348   5.350  1.00 95.99           H  
ATOM   4814  HG3 PRO A 303      -9.950  -7.750   3.603  1.00 95.99           H  
ATOM   4815  CD  PRO A 303     -11.827  -8.308   4.514  1.00 95.99           C  
ATOM   4816  HD2 PRO A 303     -12.169  -8.589   3.518  1.00 95.99           H  
ATOM   4817  HD3 PRO A 303     -11.599  -9.201   5.095  1.00 95.99           H  
ATOM   4818  N   PHE A 304     -14.401  -6.193   3.169  1.00 97.13           N  
ATOM   4819  H   PHE A 304     -14.235  -7.189   3.162  1.00 97.13           H  
ATOM   4820  CA  PHE A 304     -15.550  -5.687   2.417  1.00 97.13           C  
ATOM   4821  HA  PHE A 304     -15.286  -4.734   1.958  1.00 97.13           H  
ATOM   4822  C   PHE A 304     -16.736  -5.428   3.342  1.00 97.13           C  
ATOM   4823  CB  PHE A 304     -15.946  -6.667   1.308  1.00 97.13           C  
ATOM   4824  HB2 PHE A 304     -16.864  -6.303   0.847  1.00 97.13           H  
ATOM   4825  HB3 PHE A 304     -16.176  -7.646   1.727  1.00 97.13           H  
ATOM   4826  O   PHE A 304     -17.371  -4.385   3.222  1.00 97.13           O  
ATOM   4827  CG  PHE A 304     -14.907  -6.819   0.221  1.00 97.13           C  
ATOM   4828  CD1 PHE A 304     -14.959  -5.971  -0.895  1.00 97.13           C  
ATOM   4829  HD1 PHE A 304     -15.711  -5.198  -0.955  1.00 97.13           H  
ATOM   4830  CD2 PHE A 304     -13.909  -7.809   0.304  1.00 97.13           C  
ATOM   4831  HD2 PHE A 304     -13.867  -8.466   1.161  1.00 97.13           H  
ATOM   4832  CE1 PHE A 304     -14.043  -6.127  -1.943  1.00 97.13           C  
ATOM   4833  HE1 PHE A 304     -14.092  -5.460  -2.791  1.00 97.13           H  
ATOM   4834  CE2 PHE A 304     -13.004  -7.984  -0.759  1.00 97.13           C  
ATOM   4835  HE2 PHE A 304     -12.275  -8.780  -0.717  1.00 97.13           H  
ATOM   4836  CZ  PHE A 304     -13.086  -7.152  -1.889  1.00 97.13           C  
ATOM   4837  HZ  PHE A 304     -12.429  -7.306  -2.733  1.00 97.13           H  
ATOM   4838  N   ARG A 305     -17.002  -6.341   4.285  1.00 95.45           N  
ATOM   4839  H   ARG A 305     -16.416  -7.163   4.315  1.00 95.45           H  
ATOM   4840  CA  ARG A 305     -18.058  -6.199   5.303  1.00 95.45           C  
ATOM   4841  HA  ARG A 305     -19.021  -6.006   4.830  1.00 95.45           H  
ATOM   4842  C   ARG A 305     -17.814  -5.034   6.235  1.00 95.45           C  
ATOM   4843  CB  ARG A 305     -18.141  -7.471   6.144  1.00 95.45           C  
ATOM   4844  HB2 ARG A 305     -17.143  -7.834   6.389  1.00 95.45           H  
ATOM   4845  HB3 ARG A 305     -18.680  -7.270   7.070  1.00 95.45           H  
ATOM   4846  O   ARG A 305     -18.716  -4.241   6.474  1.00 95.45           O  
ATOM   4847  CG  ARG A 305     -18.907  -8.517   5.359  1.00 95.45           C  
ATOM   4848  HG2 ARG A 305     -19.935  -8.175   5.233  1.00 95.45           H  
ATOM   4849  HG3 ARG A 305     -18.459  -8.651   4.374  1.00 95.45           H  
ATOM   4850  CD  ARG A 305     -18.901  -9.835   6.113  1.00 95.45           C  
ATOM   4851  HD2 ARG A 305     -19.227  -9.669   7.139  1.00 95.45           H  
ATOM   4852  HD3 ARG A 305     -17.897 -10.261   6.114  1.00 95.45           H  
ATOM   4853  NE  ARG A 305     -19.832 -10.723   5.433  1.00 95.45           N  
ATOM   4854  HE  ARG A 305     -20.164 -10.448   4.520  1.00 95.45           H  
ATOM   4855  NH1 ARG A 305     -20.129 -12.289   7.088  1.00 95.45           N  
ATOM   4856 HH11 ARG A 305     -20.683 -13.081   7.381  1.00 95.45           H  
ATOM   4857 HH12 ARG A 305     -19.297 -12.024   7.596  1.00 95.45           H  
ATOM   4858  NH2 ARG A 305     -21.503 -12.161   5.315  1.00 95.45           N  
ATOM   4859 HH21 ARG A 305     -21.740 -11.856   4.382  1.00 95.45           H  
ATOM   4860 HH22 ARG A 305     -21.986 -12.941   5.737  1.00 95.45           H  
ATOM   4861  CZ  ARG A 305     -20.469 -11.728   5.962  1.00 95.45           C  
ATOM   4862  N   LEU A 306     -16.585  -4.911   6.719  1.00 96.13           N  
ATOM   4863  H   LEU A 306     -15.909  -5.635   6.525  1.00 96.13           H  
ATOM   4864  CA  LEU A 306     -16.219  -3.830   7.615  1.00 96.13           C  
ATOM   4865  HA  LEU A 306     -16.896  -3.864   8.469  1.00 96.13           H  
ATOM   4866  C   LEU A 306     -16.404  -2.460   6.939  1.00 96.13           C  
ATOM   4867  CB  LEU A 306     -14.791  -4.110   8.095  1.00 96.13           C  
ATOM   4868  HB2 LEU A 306     -14.116  -4.093   7.239  1.00 96.13           H  
ATOM   4869  HB3 LEU A 306     -14.762  -5.108   8.533  1.00 96.13           H  
ATOM   4870  O   LEU A 306     -16.896  -1.525   7.566  1.00 96.13           O  
ATOM   4871  CG  LEU A 306     -14.293  -3.112   9.138  1.00 96.13           C  
ATOM   4872  HG  LEU A 306     -14.207  -2.135   8.662  1.00 96.13           H  
ATOM   4873  CD1 LEU A 306     -15.193  -2.996  10.360  1.00 96.13           C  
ATOM   4874 HD11 LEU A 306     -16.160  -2.571  10.091  1.00 96.13           H  
ATOM   4875 HD12 LEU A 306     -15.331  -3.965  10.839  1.00 96.13           H  
ATOM   4876 HD13 LEU A 306     -14.708  -2.304  11.048  1.00 96.13           H  
ATOM   4877  CD2 LEU A 306     -12.922  -3.547   9.646  1.00 96.13           C  
ATOM   4878 HD21 LEU A 306     -12.269  -3.786   8.807  1.00 96.13           H  
ATOM   4879 HD22 LEU A 306     -12.488  -2.750  10.249  1.00 96.13           H  
ATOM   4880 HD23 LEU A 306     -13.025  -4.445  10.255  1.00 96.13           H  
ATOM   4881  N   LEU A 307     -16.110  -2.361   5.638  1.00 97.06           N  
ATOM   4882  H   LEU A 307     -15.689  -3.151   5.171  1.00 97.06           H  
ATOM   4883  CA  LEU A 307     -16.369  -1.147   4.863  1.00 97.06           C  
ATOM   4884  HA  LEU A 307     -16.042  -0.297   5.461  1.00 97.06           H  
ATOM   4885  C   LEU A 307     -17.861  -0.891   4.577  1.00 97.06           C  
ATOM   4886  CB  LEU A 307     -15.541  -1.164   3.569  1.00 97.06           C  
ATOM   4887  HB2 LEU A 307     -15.881  -0.342   2.940  1.00 97.06           H  
ATOM   4888  HB3 LEU A 307     -15.740  -2.094   3.036  1.00 97.06           H  
ATOM   4889  O   LEU A 307     -18.223   0.278   4.445  1.00 97.06           O  
ATOM   4890  CG  LEU A 307     -14.021  -1.007   3.773  1.00 97.06           C  
ATOM   4891  HG  LEU A 307     -13.645  -1.795   4.425  1.00 97.06           H  
ATOM   4892  CD1 LEU A 307     -13.326  -1.125   2.416  1.00 97.06           C  
ATOM   4893 HD11 LEU A 307     -12.246  -1.042   2.538  1.00 97.06           H  
ATOM   4894 HD12 LEU A 307     -13.559  -2.094   1.975  1.00 97.06           H  
ATOM   4895 HD13 LEU A 307     -13.678  -0.341   1.746  1.00 97.06           H  
ATOM   4896  CD2 LEU A 307     -13.638   0.336   4.400  1.00 97.06           C  
ATOM   4897 HD21 LEU A 307     -14.111   1.150   3.851  1.00 97.06           H  
ATOM   4898 HD22 LEU A 307     -12.556   0.467   4.384  1.00 97.06           H  
ATOM   4899 HD23 LEU A 307     -13.974   0.373   5.436  1.00 97.06           H  
ATOM   4900  N   GLN A 308     -18.732  -1.915   4.548  1.00 94.83           N  
ATOM   4901  H   GLN A 308     -18.384  -2.853   4.684  1.00 94.83           H  
ATOM   4902  CA  GLN A 308     -20.190  -1.720   4.389  1.00 94.83           C  
ATOM   4903  HA  GLN A 308     -20.378  -1.236   3.430  1.00 94.83           H  
ATOM   4904  C   GLN A 308     -20.783  -0.822   5.473  1.00 94.83           C  
ATOM   4905  CB  GLN A 308     -20.988  -3.035   4.404  1.00 94.83           C  
ATOM   4906  HB2 GLN A 308     -20.818  -3.570   5.339  1.00 94.83           H  
ATOM   4907  HB3 GLN A 308     -22.048  -2.783   4.374  1.00 94.83           H  
ATOM   4908  O   GLN A 308     -21.629   0.023   5.186  1.00 94.83           O  
ATOM   4909  CG  GLN A 308     -20.712  -3.967   3.228  1.00 94.83           C  
ATOM   4910  HG2 GLN A 308     -19.717  -4.399   3.337  1.00 94.83           H  
ATOM   4911  HG3 GLN A 308     -21.424  -4.791   3.272  1.00 94.83           H  
ATOM   4912  CD  GLN A 308     -20.846  -3.290   1.872  1.00 94.83           C  
ATOM   4913  NE2 GLN A 308     -19.957  -3.579   0.951  1.00 94.83           N  
ATOM   4914 HE21 GLN A 308     -19.244  -4.253   1.191  1.00 94.83           H  
ATOM   4915 HE22 GLN A 308     -20.336  -3.527   0.017  1.00 94.83           H  
ATOM   4916  OE1 GLN A 308     -21.750  -2.520   1.605  1.00 94.83           O  
ATOM   4917  N   ASN A 309     -20.309  -1.006   6.705  1.00 88.18           N  
ATOM   4918  H   ASN A 309     -19.623  -1.736   6.837  1.00 88.18           H  
ATOM   4919  CA  ASN A 309     -20.827  -0.330   7.893  1.00 88.18           C  
ATOM   4920  HA  ASN A 309     -21.817   0.071   7.674  1.00 88.18           H  
ATOM   4921  C   ASN A 309     -19.959   0.863   8.321  1.00 88.18           C  
ATOM   4922  CB  ASN A 309     -20.975  -1.382   9.003  1.00 88.18           C  
ATOM   4923  HB2 ASN A 309     -21.356  -0.905   9.906  1.00 88.18           H  
ATOM   4924  HB3 ASN A 309     -19.997  -1.807   9.228  1.00 88.18           H  
ATOM   4925  O   ASN A 309     -20.268   1.540   9.300  1.00 88.18           O  
ATOM   4926  CG  ASN A 309     -21.938  -2.495   8.625  1.00 88.18           C  
ATOM   4927  ND2 ASN A 309     -21.708  -3.696   9.097  1.00 88.18           N  
ATOM   4928 HD21 ASN A 309     -20.943  -3.863   9.735  1.00 88.18           H  
ATOM   4929 HD22 ASN A 309     -22.394  -4.399   8.863  1.00 88.18           H  
ATOM   4930  OD1 ASN A 309     -22.899  -2.314   7.899  1.00 88.18           O  
ATOM   4931  N   SER A 310     -18.858   1.122   7.611  1.00 89.25           N  
ATOM   4932  H   SER A 310     -18.669   0.557   6.796  1.00 89.25           H  
ATOM   4933  CA  SER A 310     -17.931   2.191   7.973  1.00 89.25           C  
ATOM   4934  HA  SER A 310     -17.808   2.159   9.056  1.00 89.25           H  
ATOM   4935  C   SER A 310     -18.490   3.570   7.611  1.00 89.25           C  
ATOM   4936  CB  SER A 310     -16.543   1.946   7.374  1.00 89.25           C  
ATOM   4937  HB2 SER A 310     -15.835   2.632   7.840  1.00 89.25           H  
ATOM   4938  HB3 SER A 310     -16.226   0.930   7.608  1.00 89.25           H
[truncated: 235,800 more chars]
