# Supplementary material for: Using structure prediction of negative sense RNA virus nucleoproteins to assess evolutionary relationships
Source: bioRxiv. 2024 May 22:2024.02.16.580771. Originally published 2024 Feb 17. Preprint. [Version 2] doi: 10.1101/2024.02.16.580771 (PMC10888975; doi:10.1101/2024.02.16.580771)
Supplement: Supplement 2 — Supplementary File 2: Full NSV Dataset NP AlphaFold PDBs (.pdb files) [file media-2.zip › Full NSV Dataset NP AlphaFold PDBs/IBV.pdb]

ATOM      1  N   MET A   1     -43.499 -10.077   3.012  1.00 27.31           N  
ATOM      2  H   MET A   1     -43.784  -9.274   3.553  1.00 27.31           H  
ATOM      3  H2  MET A   1     -42.494 -10.053   2.911  1.00 27.31           H  
ATOM      4  H3  MET A   1     -43.775 -10.921   3.494  1.00 27.31           H  
ATOM      5  CA  MET A   1     -44.146 -10.004   1.689  1.00 27.31           C  
ATOM      6  HA  MET A   1     -43.817 -10.825   1.051  1.00 27.31           H  
ATOM      7  C   MET A   1     -43.755  -8.695   1.029  1.00 27.31           C  
ATOM      8  CB  MET A   1     -45.681 -10.043   1.801  1.00 27.31           C  
ATOM      9  HB2 MET A   1     -46.006  -9.377   2.600  1.00 27.31           H  
ATOM     10  HB3 MET A   1     -46.106  -9.676   0.868  1.00 27.31           H  
ATOM     11  O   MET A   1     -44.188  -7.660   1.509  1.00 27.31           O  
ATOM     12  CG  MET A   1     -46.265 -11.434   2.043  1.00 27.31           C  
ATOM     13  HG2 MET A   1     -45.865 -11.846   2.970  1.00 27.31           H  
ATOM     14  HG3 MET A   1     -45.993 -12.088   1.215  1.00 27.31           H  
ATOM     15  SD  MET A   1     -48.069 -11.366   2.166  1.00 27.31           S  
ATOM     16  CE  MET A   1     -48.469 -13.124   2.346  1.00 27.31           C  
ATOM     17  HE1 MET A   1     -49.549 -13.241   2.434  1.00 27.31           H  
ATOM     18  HE2 MET A   1     -47.992 -13.523   3.241  1.00 27.31           H  
ATOM     19  HE3 MET A   1     -48.123 -13.672   1.470  1.00 27.31           H  
ATOM     20  N   SER A   2     -42.940  -8.758  -0.020  1.00 29.98           N  
ATOM     21  H   SER A   2     -42.425  -9.611  -0.185  1.00 29.98           H  
ATOM     22  CA  SER A   2     -43.048  -7.916  -1.221  1.00 29.98           C  
ATOM     23  HA  SER A   2     -44.029  -8.074  -1.668  1.00 29.98           H  
ATOM     24  C   SER A   2     -41.995  -8.405  -2.217  1.00 29.98           C  
ATOM     25  CB  SER A   2     -42.924  -6.402  -0.980  1.00 29.98           C  
ATOM     26  HB2 SER A   2     -43.833  -6.041  -0.499  1.00 29.98           H  
ATOM     27  HB3 SER A   2     -42.831  -5.899  -1.942  1.00 29.98           H  
ATOM     28  O   SER A   2     -40.806  -8.122  -2.092  1.00 29.98           O  
ATOM     29  OG  SER A   2     -41.823  -6.059  -0.168  1.00 29.98           O  
ATOM     30  HG  SER A   2     -41.342  -5.350  -0.601  1.00 29.98           H  
ATOM     31  N   ASN A   3     -42.461  -9.216  -3.165  1.00 22.81           N  
ATOM     32  H   ASN A   3     -43.452  -9.413  -3.177  1.00 22.81           H  
ATOM     33  CA  ASN A   3     -41.757  -9.517  -4.403  1.00 22.81           C  
ATOM     34  HA  ASN A   3     -40.806 -10.006  -4.192  1.00 22.81           H  
ATOM     35  C   ASN A   3     -41.505  -8.210  -5.163  1.00 22.81           C  
ATOM     36  CB  ASN A   3     -42.641 -10.430  -5.280  1.00 22.81           C  
ATOM     37  HB2 ASN A   3     -42.218 -10.464  -6.284  1.00 22.81           H  
ATOM     38  HB3 ASN A   3     -43.642 -10.007  -5.367  1.00 22.81           H  
ATOM     39  O   ASN A   3     -42.395  -7.364  -5.242  1.00 22.81           O  
ATOM     40  CG  ASN A   3     -42.744 -11.869  -4.818  1.00 22.81           C  
ATOM     41  ND2 ASN A   3     -43.633 -12.633  -5.403  1.00 22.81           N  
ATOM     42 HD21 ASN A   3     -43.568 -13.619  -5.194  1.00 22.81           H  
ATOM     43 HD22 ASN A   3     -44.044 -12.321  -6.272  1.00 22.81           H  
ATOM     44  OD1 ASN A   3     -42.052 -12.316  -3.920  1.00 22.81           O  
ATOM     45  N   MET A   4     -40.334  -8.092  -5.776  1.00 31.02           N  
ATOM     46  H   MET A   4     -39.638  -8.806  -5.613  1.00 31.02           H  
ATOM     47  CA  MET A   4     -40.171  -7.330  -7.009  1.00 31.02           C  
ATOM     48  HA  MET A   4     -41.135  -7.244  -7.511  1.00 31.02           H  
ATOM     49  C   MET A   4     -39.274  -8.153  -7.922  1.00 31.02           C  
ATOM     50  CB  MET A   4     -39.632  -5.909  -6.778  1.00 31.02           C  
ATOM     51  HB2 MET A   4     -39.029  -5.619  -7.639  1.00 31.02           H  
ATOM     52  HB3 MET A   4     -39.001  -5.882  -5.890  1.00 31.02           H  
ATOM     53  O   MET A   4     -38.049  -8.132  -7.805  1.00 31.02           O  
ATOM     54  CG  MET A   4     -40.776  -4.893  -6.665  1.00 31.02           C  
ATOM     55  HG2 MET A   4     -41.464  -5.056  -7.494  1.00 31.02           H  
ATOM     56  HG3 MET A   4     -41.319  -5.066  -5.736  1.00 31.02           H  
ATOM     57  SD  MET A   4     -40.259  -3.154  -6.729  1.00 31.02           S  
ATOM     58  CE  MET A   4     -39.329  -3.038  -5.182  1.00 31.02           C  
ATOM     59  HE1 MET A   4     -39.002  -2.009  -5.036  1.00 31.02           H  
ATOM     60  HE2 MET A   4     -38.456  -3.689  -5.229  1.00 31.02           H  
ATOM     61  HE3 MET A   4     -39.967  -3.339  -4.351  1.00 31.02           H  
ATOM     62  N   ASP A   5     -39.940  -8.910  -8.785  1.00 22.59           N  
ATOM     63  H   ASP A   5     -40.949  -8.923  -8.733  1.00 22.59           H  
ATOM     64  CA  ASP A   5     -39.407  -9.381 -10.050  1.00 22.59           C  
ATOM     65  HA  ASP A   5     -38.464  -9.904  -9.890  1.00 22.59           H  
ATOM     66  C   ASP A   5     -39.187  -8.168 -10.962  1.00 22.59           C  
ATOM     67  CB  ASP A   5     -40.417 -10.348 -10.697  1.00 22.59           C  
ATOM     68  HB2 ASP A   5     -40.061 -10.610 -11.693  1.00 22.59           H  
ATOM     69  HB3 ASP A   5     -41.380  -9.849 -10.803  1.00 22.59           H  
ATOM     70  O   ASP A   5     -40.075  -7.326 -11.114  1.00 22.59           O  
ATOM     71  CG  ASP A   5     -40.586 -11.636  -9.890  1.00 22.59           C  
ATOM     72  OD1 ASP A   5     -39.544 -12.252  -9.573  1.00 22.59           O  
ATOM     73  OD2 ASP A   5     -41.740 -11.945  -9.510  1.00 22.59           O  
ATOM     74  N   ILE A   6     -38.009  -8.080 -11.577  1.00 31.26           N  
ATOM     75  H   ILE A   6     -37.325  -8.793 -11.371  1.00 31.26           H  
ATOM     76  CA  ILE A   6     -37.813  -7.329 -12.818  1.00 31.26           C  
ATOM     77  HA  ILE A   6     -38.790  -7.116 -13.252  1.00 31.26           H  
ATOM     78  C   ILE A   6     -37.094  -8.276 -13.769  1.00 31.26           C  
ATOM     79  CB  ILE A   6     -37.106  -5.967 -12.630  1.00 31.26           C  
ATOM     80  HB  ILE A   6     -36.145  -6.128 -12.142  1.00 31.26           H  
ATOM     81  O   ILE A   6     -35.878  -8.467 -13.709  1.00 31.26           O  
ATOM     82  CG1 ILE A   6     -37.974  -5.043 -11.743  1.00 31.26           C  
ATOM     83 HG12 ILE A   6     -38.087  -5.506 -10.763  1.00 31.26           H  
ATOM     84 HG13 ILE A   6     -38.966  -4.945 -12.184  1.00 31.26           H  
ATOM     85  CG2 ILE A   6     -36.859  -5.310 -14.006  1.00 31.26           C  
ATOM     86 HG21 ILE A   6     -36.310  -4.375 -13.894  1.00 31.26           H  
ATOM     87 HG22 ILE A   6     -36.260  -5.961 -14.643  1.00 31.26           H  
ATOM     88 HG23 ILE A   6     -37.809  -5.117 -14.505  1.00 31.26           H  
ATOM     89  CD1 ILE A   6     -37.409  -3.636 -11.510  1.00 31.26           C  
ATOM     90 HD11 ILE A   6     -37.444  -3.053 -12.430  1.00 31.26           H  
ATOM     91 HD12 ILE A   6     -36.382  -3.704 -11.153  1.00 31.26           H  
ATOM     92 HD13 ILE A   6     -38.014  -3.129 -10.758  1.00 31.26           H  
ATOM     93  N   ASP A   7     -37.916  -8.897 -14.602  1.00 23.95           N  
ATOM     94  H   ASP A   7     -38.907  -8.735 -14.488  1.00 23.95           H  
ATOM     95  CA  ASP A   7     -37.540  -9.650 -15.781  1.00 23.95           C  
ATOM     96  HA  ASP A   7     -36.842 -10.435 -15.493  1.00 23.95           H  
ATOM     97  C   ASP A   7     -36.869  -8.765 -16.845  1.00 23.95           C  
ATOM     98  CB  ASP A   7     -38.809 -10.290 -16.379  1.00 23.95           C  
ATOM     99  HB2 ASP A   7     -39.642  -9.589 -16.326  1.00 23.95           H  
ATOM    100  HB3 ASP A   7     -38.631 -10.509 -17.432  1.00 23.95           H  
ATOM    101  O   ASP A   7     -37.178  -7.586 -17.016  1.00 23.95           O  
ATOM    102  CG  ASP A   7     -39.187 -11.624 -15.744  1.00 23.95           C  
ATOM    103  OD1 ASP A   7     -38.252 -12.429 -15.532  1.00 23.95           O  
ATOM    104  OD2 ASP A   7     -40.401 -11.842 -15.544  1.00 23.95           O  
ATOM    105  N   SER A   8     -35.989  -9.420 -17.603  1.00 23.64           N  
ATOM    106  H   SER A   8     -35.786 -10.346 -17.254  1.00 23.64           H  
ATOM    107  CA  SER A   8     -35.768  -9.260 -19.046  1.00 23.64           C  
ATOM    108  HA  SER A   8     -34.834  -9.778 -19.267  1.00 23.64           H  
ATOM    109  C   SER A   8     -35.632  -7.846 -19.637  1.00 23.64           C  
ATOM    110  CB  SER A   8     -36.864 -10.035 -19.798  1.00 23.64           C  
ATOM    111  HB2 SER A   8     -36.909 -11.061 -19.430  1.00 23.64           H  
ATOM    112  HB3 SER A   8     -36.613 -10.062 -20.858  1.00 23.64           H  
ATOM    113  O   SER A   8     -36.624  -7.181 -19.931  1.00 23.64           O  
ATOM    114  OG  SER A   8     -38.131  -9.430 -19.648  1.00 23.64           O  
ATOM    115  HG  SER A   8     -37.993  -8.488 -19.526  1.00 23.64           H  
ATOM    116  N   ILE A   9     -34.409  -7.483 -20.044  1.00 27.91           N  
ATOM    117  H   ILE A   9     -33.621  -8.041 -19.746  1.00 27.91           H  
ATOM    118  CA  ILE A   9     -34.215  -6.696 -21.271  1.00 27.91           C  
ATOM    119  HA  ILE A   9     -35.173  -6.692 -21.793  1.00 27.91           H  
ATOM    120  C   ILE A   9     -33.243  -7.427 -22.193  1.00 27.91           C  
ATOM    121  CB  ILE A   9     -33.881  -5.206 -21.041  1.00 27.91           C  
ATOM    122  HB  ILE A   9     -33.016  -5.132 -20.382  1.00 27.91           H  
ATOM    123  O   ILE A   9     -32.202  -7.946 -21.797  1.00 27.91           O  
ATOM    124  CG1 ILE A   9     -35.097  -4.525 -20.367  1.00 27.91           C  
ATOM    125 HG12 ILE A   9     -35.989  -4.685 -20.973  1.00 27.91           H  
ATOM    126 HG13 ILE A   9     -35.260  -4.989 -19.395  1.00 27.91           H  
ATOM    127  CG2 ILE A   9     -33.547  -4.498 -22.374  1.00 27.91           C  
ATOM    128 HG21 ILE A   9     -32.682  -4.956 -22.853  1.00 27.91           H  
ATOM    129 HG22 ILE A   9     -34.400  -4.533 -23.050  1.00 27.91           H  
ATOM    130 HG23 ILE A   9     -33.281  -3.456 -22.193  1.00 27.91           H  
ATOM    131  CD1 ILE A   9     -34.958  -3.021 -20.116  1.00 27.91           C  
ATOM    132 HD11 ILE A   9     -34.024  -2.815 -19.595  1.00 27.91           H  
ATOM    133 HD12 ILE A   9     -34.987  -2.471 -21.057  1.00 27.91           H  
ATOM    134 HD13 ILE A   9     -35.790  -2.684 -19.498  1.00 27.91           H  
ATOM    135  N   ASN A  10     -33.713  -7.485 -23.427  1.00 23.84           N  
ATOM    136  H   ASN A  10     -34.514  -6.894 -23.597  1.00 23.84           H  
ATOM    137  CA  ASN A  10     -33.338  -8.304 -24.552  1.00 23.84           C  
ATOM    138  HA  ASN A  10     -33.028  -9.283 -24.188  1.00 23.84           H  
ATOM    139  C   ASN A  10     -32.197  -7.668 -25.372  1.00 23.84           C  
ATOM    140  CB  ASN A  10     -34.654  -8.415 -25.361  1.00 23.84           C  
ATOM    141  HB2 ASN A  10     -34.719  -7.578 -26.056  1.00 23.84           H  
ATOM    142  HB3 ASN A  10     -35.513  -8.359 -24.692  1.00 23.84           H  
ATOM    143  O   ASN A  10     -32.000  -6.457 -25.361  1.00 23.84           O  
ATOM    144  CG  ASN A  10     -34.845  -9.696 -26.138  1.00 23.84           C  
ATOM    145  ND2 ASN A  10     -35.946  -9.803 -26.844  1.00 23.84           N  
ATOM    146 HD21 ASN A  10     -36.051 -10.659 -27.370  1.00 23.84           H  
ATOM    147 HD22 ASN A  10     -36.606  -9.040 -26.899  1.00 23.84           H  
ATOM    148  OD1 ASN A  10     -34.057 -10.620 -26.078  1.00 23.84           O  
ATOM    149  N   THR A  11     -31.503  -8.538 -26.101  1.00 23.67           N  
ATOM    150  H   THR A  11     -31.805  -9.490 -25.953  1.00 23.67           H  
ATOM    151  CA  THR A  11     -30.774  -8.372 -27.374  1.00 23.67           C  
ATOM    152  HA  THR A  11     -29.758  -8.738 -27.226  1.00 23.67           H  
ATOM    153  C   THR A  11     -30.680  -6.990 -28.044  1.00 23.67           C  
ATOM    154  CB  THR A  11     -31.459  -9.281 -28.406  1.00 23.67           C  
ATOM    155  HB  THR A  11     -31.010  -9.114 -29.385  1.00 23.67           H  
ATOM    156  O   THR A  11     -31.690  -6.350 -28.328  1.00 23.67           O  
ATOM    157  CG2 THR A  11     -31.313 -10.765 -28.061  1.00 23.67           C  
ATOM    158 HG21 THR A  11     -31.832 -11.356 -28.816  1.00 23.67           H  
ATOM    159 HG22 THR A  11     -31.748 -10.992 -27.088  1.00 23.67           H  
ATOM    160 HG23 THR A  11     -30.259 -11.042 -28.060  1.00 23.67           H  
ATOM    161  OG1 THR A  11     -32.833  -8.964 -28.471  1.00 23.67           O  
ATOM    162  HG1 THR A  11     -32.889  -8.010 -28.568  1.00 23.67           H  
ATOM    163  N   GLY A  12     -29.468  -6.655 -28.505  1.00 23.67           N  
ATOM    164  H   GLY A  12     -28.673  -7.206 -28.212  1.00 23.67           H  
ATOM    165  CA  GLY A  12     -29.215  -5.607 -29.498  1.00 23.67           C  
ATOM    166  HA2 GLY A  12     -29.230  -4.637 -29.002  1.00 23.67           H  
ATOM    167  HA3 GLY A  12     -30.002  -5.609 -30.252  1.00 23.67           H  
ATOM    168  C   GLY A  12     -27.859  -5.772 -30.192  1.00 23.67           C  
ATOM    169  O   GLY A  12     -26.860  -5.212 -29.760  1.00 23.67           O  
ATOM    170  N   THR A  13     -27.834  -6.560 -31.265  1.00 23.21           N  
ATOM    171  H   THR A  13     -28.681  -7.059 -31.497  1.00 23.21           H  
ATOM    172  CA  THR A  13     -26.831  -6.559 -32.343  1.00 23.21           C  
ATOM    173  HA  THR A  13     -25.828  -6.665 -31.930  1.00 23.21           H  
ATOM    174  C   THR A  13     -26.921  -5.264 -33.149  1.00 23.21           C  
ATOM    175  CB  THR A  13     -27.131  -7.707 -33.345  1.00 23.21           C  
ATOM    176  HB  THR A  13     -27.093  -7.328 -34.366  1.00 23.21           H  
ATOM    177  O   THR A  13     -28.013  -4.964 -33.623  1.00 23.21           O  
ATOM    178  CG2 THR A  13     -26.121  -8.842 -33.260  1.00 23.21           C  
ATOM    179 HG21 THR A  13     -25.125  -8.466 -33.493  1.00 23.21           H  
ATOM    180 HG22 THR A  13     -26.126  -9.268 -32.257  1.00 23.21           H  
ATOM    181 HG23 THR A  13     -26.378  -9.617 -33.982  1.00 23.21           H  
ATOM    182  OG1 THR A  13     -28.412  -8.279 -33.136  1.00 23.21           O  
ATOM    183  HG1 THR A  13     -28.990  -7.925 -33.816  1.00 23.21           H  
ATOM    184  N   ILE A  14     -25.805  -4.560 -33.393  1.00 27.54           N  
ATOM    185  H   ILE A  14     -24.958  -4.810 -32.902  1.00 27.54           H  
ATOM    186  CA  ILE A  14     -25.656  -3.618 -34.522  1.00 27.54           C  
ATOM    187  HA  ILE A  14     -26.325  -3.946 -35.317  1.00 27.54           H  
ATOM    188  C   ILE A  14     -24.223  -3.698 -35.080  1.00 27.54           C  
ATOM    189  CB  ILE A  14     -26.075  -2.159 -34.172  1.00 27.54           C  
ATOM    190  HB  ILE A  14     -25.508  -1.830 -33.302  1.00 27.54           H  
ATOM    191  O   ILE A  14     -23.262  -3.257 -34.452  1.00 27.54           O  
ATOM    192  CG1 ILE A  14     -27.585  -2.086 -33.833  1.00 27.54           C  
ATOM    193 HG12 ILE A  14     -28.155  -2.571 -34.626  1.00 27.54           H  
ATOM    194 HG13 ILE A  14     -27.744  -2.624 -32.899  1.00 27.54           H  
ATOM    195  CG2 ILE A  14     -25.768  -1.190 -35.331  1.00 27.54           C  
ATOM    196 HG21 ILE A  14     -26.043  -0.169 -35.068  1.00 27.54           H  
ATOM    197 HG22 ILE A  14     -26.300  -1.491 -36.233  1.00 27.54           H  
ATOM    198 HG23 ILE A  14     -24.695  -1.168 -35.526  1.00 27.54           H  
ATOM    199  CD1 ILE A  14     -28.187  -0.695 -33.614  1.00 27.54           C  
ATOM    200 HD11 ILE A  14     -29.194  -0.803 -33.211  1.00 27.54           H  
ATOM    201 HD12 ILE A  14     -28.252  -0.152 -34.557  1.00 27.54           H  
ATOM    202 HD13 ILE A  14     -27.580  -0.135 -32.903  1.00 27.54           H  
ATOM    203  N   ASP A  15     -24.131  -4.266 -36.283  1.00 23.11           N  
ATOM    204  H   ASP A  15     -24.977  -4.687 -36.641  1.00 23.11           H  
ATOM    205  CA  ASP A  15     -23.139  -3.970 -37.322  1.00 23.11           C  
ATOM    206  HA  ASP A  15     -22.134  -4.229 -36.990  1.00 23.11           H  
ATOM    207  C   ASP A  15     -23.199  -2.491 -37.737  1.00 23.11           C  
ATOM    208  CB  ASP A  15     -23.531  -4.762 -38.595  1.00 23.11           C  
ATOM    209  HB2 ASP A  15     -24.607  -4.936 -38.608  1.00 23.11           H  
ATOM    210  HB3 ASP A  15     -23.306  -4.157 -39.473  1.00 23.11           H  
ATOM    211  O   ASP A  15     -24.306  -1.973 -37.899  1.00 23.11           O  
ATOM    212  CG  ASP A  15     -22.790  -6.075 -38.806  1.00 23.11           C  
ATOM    213  OD1 ASP A  15     -21.575  -6.095 -38.512  1.00 23.11           O  
ATOM    214  OD2 ASP A  15     -23.437  -7.011 -39.322  1.00 23.11           O  
ATOM    215  N   LYS A  16     -22.039  -1.871 -38.017  1.00 26.60           N  
ATOM    216  H   LYS A  16     -21.228  -2.324 -37.619  1.00 26.60           H  
ATOM    217  CA  LYS A  16     -21.746  -1.012 -39.196  1.00 26.60           C  
ATOM    218  HA  LYS A  16     -21.517  -1.673 -40.032  1.00 26.60           H  
ATOM    219  C   LYS A  16     -20.501  -0.127 -38.991  1.00 26.60           C  
ATOM    220  CB  LYS A  16     -22.932  -0.118 -39.627  1.00 26.60           C  
ATOM    221  HB2 LYS A  16     -23.497   0.205 -38.752  1.00 26.60           H  
ATOM    222  HB3 LYS A  16     -22.559   0.787 -40.105  1.00 26.60           H  
ATOM    223  O   LYS A  16     -20.418   0.663 -38.058  1.00 26.60           O  
ATOM    224  CG  LYS A  16     -23.834  -0.841 -40.648  1.00 26.60           C  
ATOM    225  HG2 LYS A  16     -24.069  -1.853 -40.319  1.00 26.60           H  
ATOM    226  HG3 LYS A  16     -23.292  -0.924 -41.590  1.00 26.60           H  
ATOM    227  CD  LYS A  16     -25.135  -0.074 -40.888  1.00 26.60           C  
ATOM    228  HD2 LYS A  16     -24.895   0.892 -41.332  1.00 26.60           H  
ATOM    229  HD3 LYS A  16     -25.638   0.082 -39.934  1.00 26.60           H  
ATOM    230  CE  LYS A  16     -26.041  -0.883 -41.821  1.00 26.60           C  
ATOM    231  HE2 LYS A  16     -26.332  -1.799 -41.306  1.00 26.60           H  
ATOM    232  HE3 LYS A  16     -25.464  -1.162 -42.702  1.00 26.60           H  
ATOM    233  NZ  LYS A  16     -27.236  -0.101 -42.220  1.00 26.60           N  
ATOM    234  HZ1 LYS A  16     -26.950   0.742 -42.698  1.00 26.60           H  
ATOM    235  HZ2 LYS A  16     -27.764   0.160 -41.399  1.00 26.60           H  
ATOM    236  HZ3 LYS A  16     -27.826  -0.644 -42.834  1.00 26.60           H  
ATOM    237  N   THR A  17     -19.553  -0.242 -39.919  1.00 36.70           N  
ATOM    238  H   THR A  17     -19.693  -0.973 -40.602  1.00 36.70           H  
ATOM    239  CA  THR A  17     -18.665   0.833 -40.424  1.00 36.70           C  
ATOM    240  HA  THR A  17     -18.199   1.378 -39.604  1.00 36.70           H  
ATOM    241  C   THR A  17     -19.480   1.821 -41.298  1.00 36.70           C  
ATOM    242  CB  THR A  17     -17.601   0.152 -41.315  1.00 36.70           C  
ATOM    243  HB  THR A  17     -17.124   0.896 -41.953  1.00 36.70           H  
ATOM    244  O   THR A  17     -20.620   1.467 -41.611  1.00 36.70           O  
ATOM    245  CG2 THR A  17     -16.512  -0.548 -40.506  1.00 36.70           C  
ATOM    246 HG21 THR A  17     -15.773  -0.984 -41.178  1.00 36.70           H  
ATOM    247 HG22 THR A  17     -16.950  -1.334 -39.891  1.00 36.70           H  
ATOM    248 HG23 THR A  17     -16.018   0.177 -39.858  1.00 36.70           H  
ATOM    249  OG1 THR A  17     -18.188  -0.850 -42.127  1.00 36.70           O  
ATOM    250  HG1 THR A  17     -17.523  -1.166 -42.743  1.00 36.70           H  
ATOM    251  N   PRO A  18     -18.979   2.974 -41.818  1.00 43.26           N  
ATOM    252  CA  PRO A  18     -17.740   3.758 -41.623  1.00 43.26           C  
ATOM    253  HA  PRO A  18     -17.125   3.360 -40.817  1.00 43.26           H  
ATOM    254  C   PRO A  18     -18.047   5.273 -41.351  1.00 43.26           C  
ATOM    255  CB  PRO A  18     -17.042   3.573 -42.990  1.00 43.26           C  
ATOM    256  HB2 PRO A  18     -16.453   2.656 -42.984  1.00 43.26           H  
ATOM    257  HB3 PRO A  18     -16.386   4.399 -43.264  1.00 43.26           H  
ATOM    258  O   PRO A  18     -19.164   5.610 -40.988  1.00 43.26           O  
ATOM    259  CG  PRO A  18     -18.192   3.428 -43.998  1.00 43.26           C  
ATOM    260  HG2 PRO A  18     -18.229   4.270 -44.688  1.00 43.26           H  
ATOM    261  HG3 PRO A  18     -18.084   2.495 -44.550  1.00 43.26           H  
ATOM    262  CD  PRO A  18     -19.452   3.385 -43.137  1.00 43.26           C  
ATOM    263  HD2 PRO A  18     -20.169   2.693 -43.579  1.00 43.26           H  
ATOM    264  HD3 PRO A  18     -19.906   4.375 -43.086  1.00 43.26           H  
ATOM    265  N   GLU A  19     -17.066   6.158 -41.594  1.00 23.29           N  
ATOM    266  H   GLU A  19     -16.171   5.749 -41.826  1.00 23.29           H  
ATOM    267  CA  GLU A  19     -17.152   7.619 -41.869  1.00 23.29           C  
ATOM    268  HA  GLU A  19     -16.403   7.736 -42.653  1.00 23.29           H  
ATOM    269  C   GLU A  19     -16.666   8.623 -40.800  1.00 23.29           C  
ATOM    270  CB  GLU A  19     -18.415   8.099 -42.614  1.00 23.29           C  
ATOM    271  HB2 GLU A  19     -19.319   7.833 -42.065  1.00 23.29           H  
ATOM    272  HB3 GLU A  19     -18.374   9.185 -42.684  1.00 23.29           H  
ATOM    273  O   GLU A  19     -17.239   8.826 -39.734  1.00 23.29           O  
ATOM    274  CG  GLU A  19     -18.452   7.538 -44.045  1.00 23.29           C  
ATOM    275  HG2 GLU A  19     -17.526   7.815 -44.551  1.00 23.29           H  
ATOM    276  HG3 GLU A  19     -18.484   6.450 -43.992  1.00 23.29           H  
ATOM    277  CD  GLU A  19     -19.641   8.024 -44.888  1.00 23.29           C  
ATOM    278  OE1 GLU A  19     -19.599   7.755 -46.111  1.00 23.29           O  
ATOM    279  OE2 GLU A  19     -20.597   8.597 -44.321  1.00 23.29           O  
ATOM    280  N   GLU A  20     -15.540   9.248 -41.170  1.00 24.27           N  
ATOM    281  H   GLU A  20     -15.120   8.850 -41.998  1.00 24.27           H  
ATOM    282  CA  GLU A  20     -15.189  10.667 -41.047  1.00 24.27           C  
ATOM    283  HA  GLU A  20     -14.198  10.732 -40.596  1.00 24.27           H  
ATOM    284  C   GLU A  20     -16.116  11.574 -40.225  1.00 24.27           C  
ATOM    285  CB  GLU A  20     -15.085  11.245 -42.475  1.00 24.27           C  
ATOM    286  HB2 GLU A  20     -15.143  12.333 -42.428  1.00 24.27           H  
ATOM    287  HB3 GLU A  20     -15.922  10.882 -43.071  1.00 24.27           H  
ATOM    288  O   GLU A  20     -17.193  11.969 -40.659  1.00 24.27           O  
ATOM    289  CG  GLU A  20     -13.757  10.887 -43.152  1.00 24.27           C  
ATOM    290  HG2 GLU A  20     -13.652   9.802 -43.180  1.00 24.27           H  
ATOM    291  HG3 GLU A  20     -12.945  11.283 -42.542  1.00 24.27           H  
ATOM    292  CD  GLU A  20     -13.648  11.440 -44.583  1.00 24.27           C  
ATOM    293  OE1 GLU A  20     -12.530  11.880 -44.937  1.00 24.27           O  
ATOM    294  OE2 GLU A  20     -14.658  11.388 -45.313  1.00 24.27           O  
ATOM    295  N   LEU A  21     -15.581  12.075 -39.108  1.00 28.06           N  
ATOM    296  H   LEU A  21     -14.717  11.676 -38.772  1.00 28.06           H  
ATOM    297  CA  LEU A  21     -15.972  13.368 -38.556  1.00 28.06           C  
ATOM    298  HA  LEU A  21     -16.602  13.869 -39.291  1.00 28.06           H  
ATOM    299  C   LEU A  21     -14.729  14.249 -38.377  1.00 28.06           C  
ATOM    300  CB  LEU A  21     -16.813  13.195 -37.279  1.00 28.06           C  
ATOM    301  HB2 LEU A  21     -16.413  12.354 -36.712  1.00 28.06           H  
ATOM    302  HB3 LEU A  21     -16.718  14.087 -36.661  1.00 28.06           H  
ATOM    303  O   LEU A  21     -13.778  13.924 -37.667  1.00 28.06           O  
ATOM    304  CG  LEU A  21     -18.310  12.960 -37.578  1.00 28.06           C  
ATOM    305  HG  LEU A  21     -18.425  12.230 -38.380  1.00 28.06           H  
ATOM    306  CD1 LEU A  21     -19.006  12.399 -36.338  1.00 28.06           C  
ATOM    307 HD11 LEU A  21     -18.915  13.096 -35.505  1.00 28.06           H  
ATOM    308 HD12 LEU A  21     -18.552  11.444 -36.073  1.00 28.06           H  
ATOM    309 HD13 LEU A  21     -20.058  12.225 -36.562  1.00 28.06           H  
ATOM    310  CD2 LEU A  21     -19.024  14.262 -37.964  1.00 28.06           C  
ATOM    311 HD21 LEU A  21     -18.922  15.004 -37.171  1.00 28.06           H  
ATOM    312 HD22 LEU A  21     -18.608  14.653 -38.892  1.00 28.06           H  
ATOM    313 HD23 LEU A  21     -20.080  14.055 -38.136  1.00 28.06           H  
ATOM    314  N   THR A  22     -14.781  15.369 -39.087  1.00 28.62           N  
ATOM    315  H   THR A  22     -15.607  15.474 -39.659  1.00 28.62           H  
ATOM    316  CA  THR A  22     -13.907  16.548 -39.095  1.00 28.62           C  
ATOM    317  HA  THR A  22     -12.951  16.265 -39.536  1.00 28.62           H  
ATOM    318  C   THR A  22     -13.646  17.167 -37.708  1.00 28.62           C  
ATOM    319  CB  THR A  22     -14.593  17.605 -39.980  1.00 28.62           C  
ATOM    320  HB  THR A  22     -14.224  18.602 -39.741  1.00 28.62           H  
ATOM    321  O   THR A  22     -14.425  16.957 -36.777  1.00 28.62           O  
ATOM    322  CG2 THR A  22     -14.342  17.341 -41.462  1.00 28.62           C  
ATOM    323 HG21 THR A  22     -13.274  17.386 -41.675  1.00 28.62           H  
ATOM    324 HG22 THR A  22     -14.853  18.098 -42.057  1.00 28.62           H  
ATOM    325 HG23 THR A  22     -14.723  16.359 -41.742  1.00 28.62           H  
ATOM    326  OG1 THR A  22     -15.994  17.583 -39.785  1.00 28.62           O  
ATOM    327  HG1 THR A  22     -16.175  17.684 -38.847  1.00 28.62           H  
ATOM    328  N   PRO A  23     -12.583  17.987 -37.550  1.00 32.89           N  
ATOM    329  CA  PRO A  23     -12.099  18.422 -36.246  1.00 32.89           C  
ATOM    330  HA  PRO A  23     -12.183  17.602 -35.532  1.00 32.89           H  
ATOM    331  C   PRO A  23     -12.879  19.630 -35.709  1.00 32.89           C  
ATOM    332  CB  PRO A  23     -10.614  18.728 -36.463  1.00 32.89           C  
ATOM    333  HB2 PRO A  23     -10.236  19.467 -35.757  1.00 32.89           H  
ATOM    334  HB3 PRO A  23     -10.041  17.804 -36.390  1.00 32.89           H  
ATOM    335  O   PRO A  23     -12.816  20.730 -36.254  1.00 32.89           O  
ATOM    336  CG  PRO A  23     -10.566  19.241 -37.903  1.00 32.89           C  
ATOM    337  HG2 PRO A  23      -9.602  19.039 -38.369  1.00 32.89           H  
ATOM    338  HG3 PRO A  23     -10.778  20.310 -37.923  1.00 32.89           H  
ATOM    339  CD  PRO A  23     -11.697  18.482 -38.598  1.00 32.89           C  
ATOM    340  HD2 PRO A  23     -11.274  17.643 -39.149  1.00 32.89           H  
ATOM    341  HD3 PRO A  23     -12.220  19.153 -39.279  1.00 32.89           H  
ATOM    342  N   GLY A  24     -13.564  19.424 -34.586  1.00 25.58           N  
ATOM    343  H   GLY A  24     -13.626  18.474 -34.246  1.00 25.58           H  
ATOM    344  CA  GLY A  24     -14.105  20.469 -33.724  1.00 25.58           C  
ATOM    345  HA2 GLY A  24     -15.123  20.209 -33.434  1.00 25.58           H  
ATOM    346  HA3 GLY A  24     -14.134  21.421 -34.253  1.00 25.58           H  
ATOM    347  C   GLY A  24     -13.262  20.595 -32.457  1.00 25.58           C  
ATOM    348  O   GLY A  24     -13.018  19.630 -31.742  1.00 25.58           O  
ATOM    349  N   THR A  25     -12.794  21.807 -32.208  1.00 26.59           N  
ATOM    350  H   THR A  25     -13.066  22.528 -32.861  1.00 26.59           H  
ATOM    351  CA  THR A  25     -12.094  22.289 -31.015  1.00 26.59           C  
ATOM    352  HA  THR A  25     -11.068  21.922 -31.034  1.00 26.59           H  
ATOM    353  C   THR A  25     -12.734  21.901 -29.673  1.00 26.59           C  
ATOM    354  CB  THR A  25     -12.100  23.826 -31.095  1.00 26.59           C  
ATOM    355  HB  THR A  25     -11.883  24.251 -30.114  1.00 26.59           H  
ATOM    356  O   THR A  25     -13.952  21.828 -29.550  1.00 26.59           O  
ATOM    357  CG2 THR A  25     -11.067  24.351 -32.090  1.00 26.59           C  
ATOM    358 HG21 THR A  25     -11.104  25.440 -32.108  1.00 26.59           H  
ATOM    359 HG22 THR A  25     -10.068  24.034 -31.793  1.00 26.59           H  
ATOM    360 HG23 THR A  25     -11.282  23.977 -33.091  1.00 26.59           H  
ATOM    361  OG1 THR A  25     -13.360  24.283 -31.542  1.00 26.59           O  
ATOM    362  HG1 THR A  25     -14.043  23.872 -31.008  1.00 26.59           H  
ATOM    363  N   SER A  26     -11.888  21.875 -28.635  1.00 27.11           N  
ATOM    364  H   SER A  26     -10.909  21.877 -28.881  1.00 27.11           H  
ATOM    365  CA  SER A  26     -12.188  21.918 -27.189  1.00 27.11           C  
ATOM    366  HA  SER A  26     -11.337  22.461 -26.776  1.00 27.11           H  
ATOM    367  C   SER A  26     -12.209  20.576 -26.445  1.00 27.11           C  
ATOM    368  CB  SER A  26     -13.389  22.806 -26.827  1.00 27.11           C  
ATOM    369  HB2 SER A  26     -13.416  23.680 -27.478  1.00 27.11           H  
ATOM    370  HB3 SER A  26     -13.277  23.149 -25.799  1.00 27.11           H  
ATOM    371  O   SER A  26     -12.849  19.608 -26.829  1.00 27.11           O  
ATOM    372  OG  SER A  26     -14.601  22.099 -26.926  1.00 27.11           O  
ATOM    373  HG  SER A  26     -14.671  21.774 -27.826  1.00 27.11           H  
ATOM    374  N   GLY A  27     -11.467  20.546 -25.338  1.00 26.65           N  
ATOM    375  H   GLY A  27     -10.996  21.402 -25.079  1.00 26.65           H  
ATOM    376  CA  GLY A  27     -11.287  19.377 -24.484  1.00 26.65           C  
ATOM    377  HA2 GLY A  27     -11.757  18.501 -24.931  1.00 26.65           H  
ATOM    378  HA3 GLY A  27     -11.751  19.558 -23.514  1.00 26.65           H  
ATOM    379  C   GLY A  27      -9.811  19.081 -24.290  1.00 26.65           C  
ATOM    380  O   GLY A  27      -9.308  18.083 -24.790  1.00 26.65           O  
ATOM    381  N   ALA A  28      -9.101  19.982 -23.604  1.00 25.42           N  
ATOM    382  H   ALA A  28      -9.592  20.779 -23.225  1.00 25.42           H  
ATOM    383  CA  ALA A  28      -7.692  19.841 -23.261  1.00 25.42           C  
ATOM    384  HA  ALA A  28      -7.107  19.845 -24.180  1.00 25.42           H  
ATOM    385  C   ALA A  28      -7.438  18.507 -22.534  1.00 25.42           C  
ATOM    386  CB  ALA A  28      -7.283  21.061 -22.421  1.00 25.42           C  
ATOM    387  HB1 ALA A  28      -6.228  20.985 -22.157  1.00 25.42           H  
ATOM    388  HB2 ALA A  28      -7.436  21.975 -22.995  1.00 25.42           H  
ATOM    389  HB3 ALA A  28      -7.875  21.106 -21.507  1.00 25.42           H  
ATOM    390  O   ALA A  28      -7.543  18.395 -21.311  1.00 25.42           O  
ATOM    391  N   THR A  29      -7.097  17.478 -23.306  1.00 25.44           N  
ATOM    392  H   THR A  29      -7.219  17.576 -24.304  1.00 25.44           H  
ATOM    393  CA  THR A  29      -6.618  16.190 -22.824  1.00 25.44           C  
ATOM    394  HA  THR A  29      -7.382  15.730 -22.197  1.00 25.44           H  
ATOM    395  C   THR A  29      -5.367  16.443 -22.000  1.00 25.44           C  
ATOM    396  CB  THR A  29      -6.302  15.245 -23.995  1.00 25.44           C  
ATOM    397  HB  THR A  29      -5.644  14.449 -23.646  1.00 25.44           H  
ATOM    398  O   THR A  29      -4.358  16.936 -22.514  1.00 25.44           O  
ATOM    399  CG2 THR A  29      -7.568  14.608 -24.561  1.00 25.44           C  
ATOM    400 HG21 THR A  29      -8.245  15.380 -24.927  1.00 25.44           H  
ATOM    401 HG22 THR A  29      -8.071  14.022 -23.791  1.00 25.44           H  
ATOM    402 HG23 THR A  29      -7.305  13.950 -25.389  1.00 25.44           H  
ATOM    403  OG1 THR A  29      -5.665  15.956 -25.034  1.00 25.44           O  
ATOM    404  HG1 THR A  29      -4.937  16.445 -24.642  1.00 25.44           H  
ATOM    405  N   ARG A  30      -5.437  16.141 -20.700  1.00 23.62           N  
ATOM    406  H   ARG A  30      -6.321  15.797 -20.353  1.00 23.62           H  
ATOM    407  CA  ARG A  30      -4.289  16.215 -19.793  1.00 23.62           C  
ATOM    408  HA  ARG A  30      -4.049  17.267 -19.636  1.00 23.62           H  
ATOM    409  C   ARG A  30      -3.105  15.490 -20.442  1.00 23.62           C  
ATOM    410  CB  ARG A  30      -4.629  15.568 -18.447  1.00 23.62           C  
ATOM    411  HB2 ARG A  30      -5.131  14.615 -18.613  1.00 23.62           H  
ATOM    412  HB3 ARG A  30      -3.701  15.376 -17.908  1.00 23.62           H  
ATOM    413  O   ARG A  30      -3.239  14.313 -20.771  1.00 23.62           O  
ATOM    414  CG  ARG A  30      -5.504  16.485 -17.590  1.00 23.62           C  
ATOM    415  HG2 ARG A  30      -6.439  16.702 -18.107  1.00 23.62           H  
ATOM    416  HG3 ARG A  30      -4.973  17.418 -17.401  1.00 23.62           H  
ATOM    417  CD  ARG A  30      -5.804  15.786 -16.264  1.00 23.62           C  
ATOM    418  HD2 ARG A  30      -4.864  15.464 -15.814  1.00 23.62           H  
ATOM    419  HD3 ARG A  30      -6.417  14.908 -16.464  1.00 23.62           H  
ATOM    420  NE  ARG A  30      -6.505  16.685 -15.334  1.00 23.62           N  
ATOM    421  HE  ARG A  30      -6.766  17.594 -15.690  1.00 23.62           H  
ATOM    422  NH1 ARG A  30      -6.647  15.200 -13.593  1.00 23.62           N  
ATOM    423 HH11 ARG A  30      -6.252  14.486 -14.187  1.00 23.62           H  
ATOM    424 HH12 ARG A  30      -7.020  14.937 -12.691  1.00 23.62           H  
ATOM    425  NH2 ARG A  30      -7.494  17.263 -13.374  1.00 23.62           N  
ATOM    426 HH21 ARG A  30      -7.827  17.018 -12.453  1.00 23.62           H  
ATOM    427 HH22 ARG A  30      -7.718  18.166 -13.767  1.00 23.62           H  
ATOM    428  CZ  ARG A  30      -6.877  16.379 -14.107  1.00 23.62           C  
ATOM    429  N   PRO A  31      -1.946  16.143 -20.635  1.00 25.77           N  
ATOM    430  CA  PRO A  31      -0.850  15.503 -21.335  1.00 25.77           C  
ATOM    431  HA  PRO A  31      -1.222  15.102 -22.278  1.00 25.77           H  
ATOM    432  C   PRO A  31      -0.299  14.379 -20.466  1.00 25.77           C  
ATOM    433  CB  PRO A  31       0.191  16.587 -21.635  1.00 25.77           C  
ATOM    434  HB2 PRO A  31       0.480  16.567 -22.686  1.00 25.77           H  
ATOM    435  HB3 PRO A  31       1.076  16.455 -21.013  1.00 25.77           H  
ATOM    436  O   PRO A  31       0.164  14.636 -19.346  1.00 25.77           O  
ATOM    437  CG  PRO A  31      -0.513  17.902 -21.294  1.00 25.77           C  
ATOM    438  HG2 PRO A  31      -0.966  18.304 -22.200  1.00 25.77           H  
ATOM    439  HG3 PRO A  31       0.168  18.638 -20.865  1.00 25.77           H  
ATOM    440  CD  PRO A  31      -1.623  17.522 -20.322  1.00 25.77           C  
ATOM    441  HD2 PRO A  31      -2.467  18.192 -20.481  1.00 25.77           H  
ATOM    442  HD3 PRO A  31      -1.266  17.590 -19.294  1.00 25.77           H  
ATOM    443  N   ILE A  32      -0.334  13.165 -21.022  1.00 24.58           N  
ATOM    444  H   ILE A  32      -0.870  13.083 -21.873  1.00 24.58           H  
ATOM    445  CA  ILE A  32       0.324  11.949 -20.539  1.00 24.58           C  
ATOM    446  HA  ILE A  32      -0.309  11.478 -19.787  1.00 24.58           H  
ATOM    447  C   ILE A  32       1.662  12.340 -19.907  1.00 24.58           C  
ATOM    448  CB  ILE A  32       0.509  10.967 -21.727  1.00 24.58           C  
ATOM    449  HB  ILE A  32       1.048  11.489 -22.518  1.00 24.58           H  
ATOM    450  O   ILE A  32       2.582  12.808 -20.585  1.00 24.58           O  
ATOM    451  CG1 ILE A  32      -0.866  10.526 -22.288  1.00 24.58           C  
ATOM    452 HG12 ILE A  32      -1.385   9.918 -21.547  1.00 24.58           H  
ATOM    453 HG13 ILE A  32      -1.485  11.402 -22.483  1.00 24.58           H  
ATOM    454  CG2 ILE A  32       1.344   9.736 -21.319  1.00 24.58           C  
ATOM    455 HG21 ILE A  32       2.328  10.036 -20.960  1.00 24.58           H  
ATOM    456 HG22 ILE A  32       0.824   9.184 -20.536  1.00 24.58           H  
ATOM    457 HG23 ILE A  32       1.491   9.081 -22.177  1.00 24.58           H  
ATOM    458  CD1 ILE A  32      -0.789   9.745 -23.607  1.00 24.58           C  
ATOM    459 HD11 ILE A  32      -1.798   9.590 -23.989  1.00 24.58           H  
ATOM    460 HD12 ILE A  32      -0.217  10.310 -24.343  1.00 24.58           H  
ATOM    461 HD13 ILE A  32      -0.330   8.769 -23.451  1.00 24.58           H  
ATOM    462  N   ILE A  33       1.764  12.201 -18.584  1.00 21.29           N  
ATOM    463  H   ILE A  33       0.956  11.861 -18.083  1.00 21.29           H  
ATOM    464  CA  ILE A  33       2.987  12.492 -17.839  1.00 21.29           C  
ATOM    465  HA  ILE A  33       3.358  13.469 -18.147  1.00 21.29           H  
ATOM    466  C   ILE A  33       4.027  11.443 -18.251  1.00 21.29           C  
ATOM    467  CB  ILE A  33       2.719  12.537 -16.310  1.00 21.29           C  
ATOM    468  HB  ILE A  33       2.313  11.574 -16.002  1.00 21.29           H  
ATOM    469  O   ILE A  33       4.121  10.368 -17.661  1.00 21.29           O  
ATOM    470  CG1 ILE A  33       1.684  13.638 -15.965  1.00 21.29           C  
ATOM    471 HG12 ILE A  33       2.077  14.613 -16.254  1.00 21.29           H  
ATOM    472 HG13 ILE A  33       0.774  13.464 -16.539  1.00 21.29           H  
ATOM    473  CG2 ILE A  33       4.031  12.783 -15.533  1.00 21.29           C  
ATOM    474 HG21 ILE A  33       4.763  12.009 -15.763  1.00 21.29           H  
ATOM    475 HG22 ILE A  33       3.848  12.738 -14.459  1.00 21.29           H  
ATOM    476 HG23 ILE A  33       4.451  13.754 -15.796  1.00 21.29           H  
ATOM    477  CD1 ILE A  33       1.274  13.689 -14.486  1.00 21.29           C  
ATOM    478 HD11 ILE A  33       0.442  14.383 -14.371  1.00 21.29           H  
ATOM    479 HD12 ILE A  33       0.955  12.700 -14.156  1.00 21.29           H  
ATOM    480 HD13 ILE A  33       2.102  14.036 -13.868  1.00 21.29           H  
ATOM    481  N   LYS A  34       4.828  11.748 -19.278  1.00 21.75           N  
ATOM    482  H   LYS A  34       4.589  12.557 -19.833  1.00 21.75           H  
ATOM    483  CA  LYS A  34       6.090  11.042 -19.511  1.00 21.75           C  
ATOM    484  HA  LYS A  34       5.856   9.979 -19.576  1.00 21.75           H  
ATOM    485  C   LYS A  34       6.994  11.280 -18.288  1.00 21.75           C  
ATOM    486  CB  LYS A  34       6.756  11.476 -20.832  1.00 21.75           C  
ATOM    487  HB2 LYS A  34       6.767  12.564 -20.897  1.00 21.75           H  
ATOM    488  HB3 LYS A  34       7.787  11.124 -20.831  1.00 21.75           H  
ATOM    489  O   LYS A  34       7.024  12.404 -17.776  1.00 21.75           O  
ATOM    490  CG  LYS A  34       6.043  10.882 -22.063  1.00 21.75           C  
ATOM    491  HG2 LYS A  34       5.018  11.254 -22.097  1.00 21.75           H  
ATOM    492  HG3 LYS A  34       6.014   9.797 -21.966  1.00 21.75           H  
ATOM    493  CD  LYS A  34       6.755  11.245 -23.380  1.00 21.75           C  
ATOM    494  HD2 LYS A  34       6.759  12.329 -23.490  1.00 21.75           H  
ATOM    495  HD3 LYS A  34       7.784  10.888 -23.343  1.00 21.75           H  
ATOM    496  CE  LYS A  34       6.033  10.609 -24.582  1.00 21.75           C  
ATOM    497  HE2 LYS A  34       4.992  10.933 -24.569  1.00 21.75           H  
ATOM    498  HE3 LYS A  34       6.040   9.526 -24.462  1.00 21.75           H  
ATOM    499  NZ  LYS A  34       6.650  10.977 -25.888  1.00 21.75           N  
ATOM    500  HZ1 LYS A  34       7.611  10.673 -25.948  1.00 21.75           H  
ATOM    501  HZ2 LYS A  34       6.145  10.549 -26.651  1.00 21.75           H  
ATOM    502  HZ3 LYS A  34       6.616  11.975 -26.039  1.00 21.75           H  
ATOM    503  N   PRO A  35       7.714  10.257 -17.787  1.00 23.48           N  
ATOM    504  CA  PRO A  35       8.637  10.427 -16.671  1.00 23.48           C  
ATOM    505  HA  PRO A  35       8.064  10.676 -15.777  1.00 23.48           H  
ATOM    506  C   PRO A  35       9.640  11.536 -16.981  1.00 23.48           C  
ATOM    507  CB  PRO A  35       9.344   9.081 -16.480  1.00 23.48           C  
ATOM    508  HB2 PRO A  35       9.472   8.841 -15.425  1.00 23.48           H  
ATOM    509  HB3 PRO A  35      10.310   9.089 -16.985  1.00 23.48           H  
ATOM    510  O   PRO A  35      10.081  11.659 -18.121  1.00 23.48           O  
ATOM    511  CG  PRO A  35       8.429   8.080 -17.179  1.00 23.48           C  
ATOM    512  HG2 PRO A  35       7.670   7.734 -16.477  1.00 23.48           H  
ATOM    513  HG3 PRO A  35       8.986   7.235 -17.585  1.00 23.48           H  
ATOM    514  CD  PRO A  35       7.758   8.893 -18.281  1.00 23.48           C  
ATOM    515  HD2 PRO A  35       8.357   8.856 -19.191  1.00 23.48           H  
ATOM    516  HD3 PRO A  35       6.760   8.494 -18.462  1.00 23.48           H  
ATOM    517  N   ALA A  36       9.990  12.324 -15.963  1.00 22.06           N  
ATOM    518  H   ALA A  36       9.559  12.166 -15.063  1.00 22.06           H  
ATOM    519  CA  ALA A  36      10.937  13.423 -16.071  1.00 22.06           C  
ATOM    520  HA  ALA A  36      10.481  14.222 -16.654  1.00 22.06           H  
ATOM    521  C   ALA A  36      12.222  12.972 -16.785  1.00 22.06           C  
ATOM    522  CB  ALA A  36      11.221  13.948 -14.655  1.00 22.06           C  
ATOM    523  HB1 ALA A  36      10.298  14.305 -14.198  1.00 22.06           H  
ATOM    524  HB2 ALA A  36      11.929  14.775 -14.712  1.00 22.06           H  
ATOM    525  HB3 ALA A  36      11.651  13.157 -14.040  1.00 22.06           H  
ATOM    526  O   ALA A  36      13.029  12.231 -16.223  1.00 22.06           O  
ATOM    527  N   THR A  37      12.409  13.433 -18.021  1.00 23.87           N  
ATOM    528  H   THR A  37      11.670  13.939 -18.487  1.00 23.87           H  
ATOM    529  CA  THR A  37      13.721  13.509 -18.653  1.00 23.87           C  
ATOM    530  HA  THR A  37      14.161  12.513 -18.707  1.00 23.87           H  
ATOM    531  C   THR A  37      14.582  14.375 -17.742  1.00 23.87           C  
ATOM    532  CB  THR A  37      13.627  14.096 -20.078  1.00 23.87           C  
ATOM    533  HB  THR A  37      14.520  14.684 -20.291  1.00 23.87           H  
ATOM    534  O   THR A  37      14.289  15.553 -17.524  1.00 23.87           O  
ATOM    535  CG2 THR A  37      13.520  12.985 -21.121  1.00 23.87           C  
ATOM    536 HG21 THR A  37      14.408  12.354 -21.076  1.00 23.87           H  
ATOM    537 HG22 THR A  37      13.459  13.416 -22.120  1.00 23.87           H  
ATOM    538 HG23 THR A  37      12.636  12.377 -20.931  1.00 23.87           H  
ATOM    539  OG1 THR A  37      12.474  14.902 -20.256  1.00 23.87           O  
ATOM    540  HG1 THR A  37      12.502  15.204 -21.166  1.00 23.87           H  
ATOM    541  N   LEU A  38      15.594  13.764 -17.120  1.00 24.45           N  
ATOM    542  H   LEU A  38      15.744  12.783 -17.307  1.00 24.45           H  
ATOM    543  CA  LEU A  38      16.666  14.496 -16.455  1.00 24.45           C  
ATOM    544  HA  LEU A  38      16.270  15.044 -15.600  1.00 24.45           H  
ATOM    545  C   LEU A  38      17.198  15.499 -17.479  1.00 24.45           C  
ATOM    546  CB  LEU A  38      17.755  13.504 -15.995  1.00 24.45           C  
ATOM    547  HB2 LEU A  38      18.732  13.981 -16.071  1.00 24.45           H  
ATOM    548  HB3 LEU A  38      17.777  12.657 -16.680  1.00 24.45           H  
ATOM    549  O   LEU A  38      17.634  15.106 -18.558  1.00 24.45           O  
ATOM    550  CG  LEU A  38      17.551  13.012 -14.549  1.00 24.45           C  
ATOM    551  HG  LEU A  38      16.497  13.092 -14.280  1.00 24.45           H  
ATOM    552  CD1 LEU A  38      17.962  11.550 -14.385  1.00 24.45           C  
ATOM    553 HD11 LEU A  38      17.351  10.925 -15.037  1.00 24.45           H  
ATOM    554 HD12 LEU A  38      17.825  11.230 -13.352  1.00 24.45           H  
ATOM    555 HD13 LEU A  38      19.006  11.423 -14.670  1.00 24.45           H  
ATOM    556  CD2 LEU A  38      18.377  13.852 -13.570  1.00 24.45           C  
ATOM    557 HD21 LEU A  38      19.437  13.736 -13.794  1.00 24.45           H  
ATOM    558 HD22 LEU A  38      18.181  13.527 -12.548  1.00 24.45           H  
ATOM    559 HD23 LEU A  38      18.105  14.903 -13.673  1.00 24.45           H  
ATOM    560  N   ALA A  39      17.080  16.791 -17.170  1.00 23.79           N  
ATOM    561  H   ALA A  39      16.647  17.051 -16.295  1.00 23.79           H  
ATOM    562  CA  ALA A  39      17.656  17.833 -18.001  1.00 23.79           C  
ATOM    563  HA  ALA A  39      17.112  17.849 -18.945  1.00 23.79           H  
ATOM    564  C   ALA A  39      19.143  17.501 -18.239  1.00 23.79           C  
ATOM    565  CB  ALA A  39      17.474  19.188 -17.306  1.00 23.79           C  
ATOM    566  HB1 ALA A  39      16.413  19.389 -17.157  1.00 23.79           H  
ATOM    567  HB2 ALA A  39      17.900  19.972 -17.931  1.00 23.79           H  
ATOM    568  HB3 ALA A  39      17.989  19.184 -16.345  1.00 23.79           H  
ATOM    569  O   ALA A  39      19.823  17.136 -17.271  1.00 23.79           O  
ATOM    570  N   PRO A  40      19.648  17.600 -19.482  1.00 25.29           N  
ATOM    571  CA  PRO A  40      21.059  17.377 -19.760  1.00 25.29           C  
ATOM    572  HA  PRO A  40      21.274  16.324 -19.576  1.00 25.29           H  
ATOM    573  C   PRO A  40      21.903  18.297 -18.871  1.00 25.29           C  
ATOM    574  CB  PRO A  40      21.265  17.685 -21.246  1.00 25.29           C  
ATOM    575  HB2 PRO A  40      21.618  18.708 -21.375  1.00 25.29           H  
ATOM    576  HB3 PRO A  40      21.962  16.985 -21.708  1.00 25.29           H  
ATOM    577  O   PRO A  40      21.526  19.461 -18.681  1.00 25.29           O  
ATOM    578  CG  PRO A  40      19.866  17.562 -21.842  1.00 25.29           C  
ATOM    579  HG2 PRO A  40      19.737  18.207 -22.711  1.00 25.29           H  
ATOM    580  HG3 PRO A  40      19.676  16.522 -22.108  1.00 25.29           H  
ATOM    581  CD  PRO A  40      18.943  17.966 -20.697  1.00 25.29           C  
ATOM    582  HD2 PRO A  40      17.998  17.431 -20.793  1.00 25.29           H  
ATOM    583  HD3 PRO A  40      18.780  19.043 -20.713  1.00 25.29           H  
ATOM    584  N   PRO A  41      23.019  17.817 -18.297  1.00 27.16           N  
ATOM    585  CA  PRO A  41      23.868  18.661 -17.480  1.00 27.16           C  
ATOM    586  HA  PRO A  41      23.286  19.032 -16.636  1.00 27.16           H  
ATOM    587  C   PRO A  41      24.379  19.828 -18.323  1.00 27.16           C  
ATOM    588  CB  PRO A  41      25.011  17.779 -16.963  1.00 27.16           C  
ATOM    589  HB2 PRO A  41      25.187  17.937 -15.899  1.00 27.16           H  
ATOM    590  HB3 PRO A  41      25.924  17.972 -17.525  1.00 27.16           H  
ATOM    591  O   PRO A  41      24.912  19.642 -19.415  1.00 27.16           O  
ATOM    592  CG  PRO A  41      24.545  16.351 -17.245  1.00 27.16           C  
ATOM    593  HG2 PRO A  41      23.989  15.975 -16.386  1.00 27.16           H  
ATOM    594  HG3 PRO A  41      25.380  15.691 -17.477  1.00 27.16           H  
ATOM    595  CD  PRO A  41      23.596  16.493 -18.431  1.00 27.16           C  
ATOM    596  HD2 PRO A  41      24.156  16.435 -19.365  1.00 27.16           H  
ATOM    597  HD3 PRO A  41      22.843  15.707 -18.387  1.00 27.16           H  
ATOM    598  N   SER A  42      24.209  21.034 -17.788  1.00 26.02           N  
ATOM    599  H   SER A  42      23.692  21.085 -16.922  1.00 26.02           H  
ATOM    600  CA  SER A  42      24.875  22.242 -18.258  1.00 26.02           C  
ATOM    601  HA  SER A  42      24.474  22.529 -19.230  1.00 26.02           H  
ATOM    602  C   SER A  42      26.379  21.978 -18.382  1.00 26.02           C  
ATOM    603  CB  SER A  42      24.580  23.354 -17.246  1.00 26.02           C  
ATOM    604  HB2 SER A  42      24.726  22.963 -16.239  1.00 26.02           H  
ATOM    605  HB3 SER A  42      23.542  23.668 -17.352  1.00 26.02           H  
ATOM    606  O   SER A  42      27.054  21.687 -17.392  1.00 26.02           O  
ATOM    607  OG  SER A  42      25.430  24.466 -17.403  1.00 26.02           O  
ATOM    608  HG  SER A  42      25.197  25.124 -16.744  1.00 26.02           H  
ATOM    609  N   ASN A  43      26.892  22.060 -19.610  1.00 25.29           N  
ATOM    610  H   ASN A  43      26.250  22.203 -20.376  1.00 25.29           H  
ATOM    611  CA  ASN A  43      28.318  22.069 -19.910  1.00 25.29           C  
ATOM    612  HA  ASN A  43      28.791  21.201 -19.450  1.00 25.29           H  
ATOM    613  C   ASN A  43      28.947  23.329 -19.300  1.00 25.29           C  
ATOM    614  CB  ASN A  43      28.525  22.025 -21.444  1.00 25.29           C  
ATOM    615  HB2 ASN A  43      29.441  22.557 -21.699  1.00 25.29           H  
ATOM    616  HB3 ASN A  43      27.706  22.539 -21.947  1.00 25.29           H  
ATOM    617  O   ASN A  43      29.061  24.362 -19.957  1.00 25.29           O  
ATOM    618  CG  ASN A  43      28.692  20.636 -22.028  1.00 25.29           C  
ATOM    619  ND2 ASN A  43      28.531  20.497 -23.323  1.00 25.29           N  
ATOM    620 HD21 ASN A  43      28.629  19.560 -23.687  1.00 25.29           H  
ATOM    621 HD22 ASN A  43      28.244  21.275 -23.900  1.00 25.29           H  
ATOM    622  OD1 ASN A  43      29.034  19.680 -21.358  1.00 25.29           O  
ATOM    623  N   LYS A  44      29.416  23.240 -18.057  1.00 27.87           N  
ATOM    624  H   LYS A  44      29.137  22.444 -17.501  1.00 27.87           H  
ATOM    625  CA  LYS A  44      30.496  24.103 -17.577  1.00 27.87           C  
ATOM    626  HA  LYS A  44      30.858  24.707 -18.410  1.00 27.87           H  
ATOM    627  C   LYS A  44      31.676  23.235 -17.179  1.00 27.87           C  
ATOM    628  CB  LYS A  44      30.026  25.111 -16.516  1.00 27.87           C  
ATOM    629  HB2 LYS A  44      30.901  25.481 -15.981  1.00 27.87           H  
ATOM    630  HB3 LYS A  44      29.357  24.631 -15.802  1.00 27.87           H  
ATOM    631  O   LYS A  44      31.752  22.685 -16.088  1.00 27.87           O  
ATOM    632  CG  LYS A  44      29.328  26.303 -17.203  1.00 27.87           C  
ATOM    633  HG2 LYS A  44      28.375  25.972 -17.616  1.00 27.87           H  
ATOM    634  HG3 LYS A  44      29.954  26.662 -18.020  1.00 27.87           H  
ATOM    635  CD  LYS A  44      29.087  27.475 -16.243  1.00 27.87           C  
ATOM    636  HD2 LYS A  44      30.039  27.774 -15.804  1.00 27.87           H  
ATOM    637  HD3 LYS A  44      28.411  27.157 -15.449  1.00 27.87           H  
ATOM    638  CE  LYS A  44      28.482  28.661 -17.011  1.00 27.87           C  
ATOM    639  HE2 LYS A  44      29.140  28.901 -17.846  1.00 27.87           H  
ATOM    640  HE3 LYS A  44      27.522  28.355 -17.427  1.00 27.87           H  
ATOM    641  NZ  LYS A  44      28.312  29.859 -16.146  1.00 27.87           N  
ATOM    642  HZ1 LYS A  44      27.698  29.667 -15.368  1.00 27.87           H  
ATOM    643  HZ2 LYS A  44      29.204  30.162 -15.781  1.00 27.87           H  
ATOM    644  HZ3 LYS A  44      27.926  30.627 -16.676  1.00 27.87           H  
ATOM    645  N   ARG A  45      32.582  23.117 -18.152  1.00 24.56           N  
ATOM    646  H   ARG A  45      32.338  23.574 -19.019  1.00 24.56           H  
ATOM    647  CA  ARG A  45      33.985  22.759 -17.977  1.00 24.56           C  
ATOM    648  HA  ARG A  45      34.093  21.708 -17.713  1.00 24.56           H  
ATOM    649  C   ARG A  45      34.579  23.623 -16.863  1.00 24.56           C  
ATOM    650  CB  ARG A  45      34.747  23.091 -19.280  1.00 24.56           C  
ATOM    651  HB2 ARG A  45      35.812  23.118 -19.052  1.00 24.56           H  
ATOM    652  HB3 ARG A  45      34.463  24.091 -19.608  1.00 24.56           H  
ATOM    653  O   ARG A  45      34.733  24.824 -17.051  1.00 24.56           O  
ATOM    654  CG  ARG A  45      34.559  22.113 -20.448  1.00 24.56           C  
ATOM    655  HG2 ARG A  45      35.013  21.158 -20.187  1.00 24.56           H  
ATOM    656  HG3 ARG A  45      33.498  21.966 -20.650  1.00 24.56           H  
ATOM    657  CD  ARG A  45      35.242  22.700 -21.697  1.00 24.56           C  
ATOM    658  HD2 ARG A  45      36.228  23.069 -21.416  1.00 24.56           H  
ATOM    659  HD3 ARG A  45      34.648  23.541 -22.055  1.00 24.56           H  
ATOM    660  NE  ARG A  45      35.408  21.706 -22.776  1.00 24.56           N  
ATOM    661  HE  ARG A  45      35.152  20.751 -22.568  1.00 24.56           H  
ATOM    662  NH1 ARG A  45      36.216  23.142 -24.386  1.00 24.56           N  
ATOM    663 HH11 ARG A  45      36.560  23.300 -25.323  1.00 24.56           H  
ATOM    664 HH12 ARG A  45      36.070  23.932 -23.773  1.00 24.56           H  
ATOM    665  NH2 ARG A  45      36.081  20.964 -24.826  1.00 24.56           N  
ATOM    666 HH21 ARG A  45      35.838  20.015 -24.582  1.00 24.56           H  
ATOM    667 HH22 ARG A  45      36.449  21.153 -25.747  1.00 24.56           H  
ATOM    668  CZ  ARG A  45      35.897  21.942 -23.985  1.00 24.56           C  
ATOM    669  N   THR A  46      35.017  22.997 -15.785  1.00 28.44           N  
ATOM    670  H   THR A  46      34.667  22.075 -15.564  1.00 28.44           H  
ATOM    671  CA  THR A  46      36.173  23.469 -15.024  1.00 28.44           C  
ATOM    672  HA  THR A  46      36.695  24.229 -15.606  1.00 28.44           H  
ATOM    673  C   THR A  46      37.132  22.297 -14.881  1.00 28.44           C  
ATOM    674  CB  THR A  46      35.816  24.147 -13.691  1.00 28.44           C  
ATOM    675  HB  THR A  46      36.690  24.137 -13.041  1.00 28.44           H  
ATOM    676  O   THR A  46      36.960  21.388 -14.076  1.00 28.44           O  
ATOM    677  CG2 THR A  46      35.387  25.599 -13.917  1.00 28.44           C  
ATOM    678 HG21 THR A  46      36.180  26.147 -14.426  1.00 28.44           H  
ATOM    679 HG22 THR A  46      34.477  25.634 -14.516  1.00 28.44           H  
ATOM    680 HG23 THR A  46      35.198  26.074 -12.955  1.00 28.44           H  
ATOM    681  OG1 THR A  46      34.744  23.500 -13.050  1.00 28.44           O  
ATOM    682  HG1 THR A  46      34.861  23.616 -12.104  1.00 28.44           H  
ATOM    683  N   ARG A  47      38.125  22.305 -15.776  1.00 23.30           N  
ATOM    684  H   ARG A  47      38.120  23.093 -16.408  1.00 23.30           H  
ATOM    685  CA  ARG A  47      39.433  21.676 -15.587  1.00 23.30           C  
ATOM    686  HA  ARG A  47      39.357  20.590 -15.546  1.00 23.30           H  
ATOM    687  C   ARG A  47      40.013  22.192 -14.267  1.00 23.30           C  
ATOM    688  CB  ARG A  47      40.365  22.157 -16.727  1.00 23.30           C  
ATOM    689  HB2 ARG A  47      39.974  23.081 -17.153  1.00 23.30           H  
ATOM    690  HB3 ARG A  47      41.336  22.407 -16.301  1.00 23.30           H  
ATOM    691  O   ARG A  47      39.996  23.403 -14.073  1.00 23.30           O  
ATOM    692  CG  ARG A  47      40.633  21.156 -17.857  1.00 23.30           C  
ATOM    693  HG2 ARG A  47      41.212  20.325 -17.453  1.00 23.30           H  
ATOM    694  HG3 ARG A  47      39.695  20.780 -18.265  1.00 23.30           H  
ATOM    695  CD  ARG A  47      41.436  21.869 -18.962  1.00 23.30           C  
ATOM    696  HD2 ARG A  47      40.751  22.469 -19.561  1.00 23.30           H  
ATOM    697  HD3 ARG A  47      42.156  22.539 -18.492  1.00 23.30           H  
ATOM    698  NE  ARG A  47      42.187  20.932 -19.822  1.00 23.30           N  
ATOM    699  HE  ARG A  47      42.283  19.983 -19.490  1.00 23.30           H  
ATOM    700  NH1 ARG A  47      42.892  22.462 -21.393  1.00 23.30           N  
ATOM    701 HH11 ARG A  47      43.504  22.697 -22.162  1.00 23.30           H  
ATOM    702 HH12 ARG A  47      42.409  23.199 -20.900  1.00 23.30           H  
ATOM    703  NH2 ARG A  47      43.633  20.365 -21.493  1.00 23.30           N  
ATOM    704 HH21 ARG A  47      43.721  19.430 -21.120  1.00 23.30           H  
ATOM    705 HH22 ARG A  47      44.211  20.628 -22.278  1.00 23.30           H  
ATOM    706  CZ  ARG A  47      42.894  21.256 -20.895  1.00 23.30           C  
ATOM    707  N   ASN A  48      40.540  21.306 -13.424  1.00 27.24           N  
ATOM    708  H   ASN A  48      40.214  20.352 -13.481  1.00 27.24           H  
ATOM    709  CA  ASN A  48      41.871  21.441 -12.816  1.00 27.24           C  
ATOM    710  HA  ASN A  48      42.587  21.458 -13.638  1.00 27.24           H  
ATOM    711  C   ASN A  48      42.262  20.166 -12.036  1.00 27.24           C  
ATOM    712  CB  ASN A  48      42.006  22.756 -12.015  1.00 27.24           C  
ATOM    713  HB2 ASN A  48      41.033  23.074 -11.641  1.00 27.24           H  
ATOM    714  HB3 ASN A  48      42.651  22.614 -11.147  1.00 27.24           H  
ATOM    715  O   ASN A  48      41.385  19.354 -11.744  1.00 27.24           O  
ATOM    716  CG  ASN A  48      42.613  23.870 -12.870  1.00 27.24           C  
ATOM    717  ND2 ASN A  48      42.708  25.065 -12.342  1.00 27.24           N  
ATOM    718 HD21 ASN A  48      42.400  25.241 -11.397  1.00 27.24           H  
ATOM    719 HD22 ASN A  48      43.146  25.775 -12.911  1.00 27.24           H  
ATOM    720  OD1 ASN A  48      43.028  23.683 -14.006  1.00 27.24           O  
ATOM    721  N   PRO A  49      43.574  19.915 -11.856  1.00 31.08           N  
ATOM    722  CA  PRO A  49      44.175  18.615 -12.149  1.00 31.08           C  
ATOM    723  HA  PRO A  49      43.537  18.055 -12.832  1.00 31.08           H  
ATOM    724  C   PRO A  49      44.436  17.736 -10.919  1.00 31.08           C  
ATOM    725  CB  PRO A  49      45.484  18.967 -12.868  1.00 31.08           C  
ATOM    726  HB2 PRO A  49      46.226  18.171 -12.813  1.00 31.08           H  
ATOM    727  HB3 PRO A  49      45.278  19.222 -13.907  1.00 31.08           H  
ATOM    728  O   PRO A  49      44.374  18.181  -9.776  1.00 31.08           O  
ATOM    729  CG  PRO A  49      45.943  20.213 -12.116  1.00 31.08           C  
ATOM    730  HG2 PRO A  49      46.443  19.922 -11.193  1.00 31.08           H  
ATOM    731  HG3 PRO A  49      46.598  20.836 -12.726  1.00 31.08           H  
ATOM    732  CD  PRO A  49      44.633  20.920 -11.788  1.00 31.08           C  
ATOM    733  HD2 PRO A  49      44.479  21.704 -12.530  1.00 31.08           H  
ATOM    734  HD3 PRO A  49      44.686  21.356 -10.790  1.00 31.08           H  
ATOM    735  N   SER A  50      44.761  16.475 -11.210  1.00 24.33           N  
ATOM    736  H   SER A  50      44.741  16.194 -12.180  1.00 24.33           H  
ATOM    737  CA  SER A  50      45.330  15.481 -10.300  1.00 24.33           C  
ATOM    738  HA  SER A  50      44.545  15.061  -9.671  1.00 24.33           H  
ATOM    739  C   SER A  50      46.465  16.021  -9.428  1.00 24.33           C  
ATOM    740  CB  SER A  50      45.977  14.362 -11.132  1.00 24.33           C  
ATOM    741  HB2 SER A  50      46.340  13.587 -10.457  1.00 24.33           H  
ATOM    742  HB3 SER A  50      46.827  14.765 -11.683  1.00 24.33           H  
ATOM    743  O   SER A  50      47.333  16.731  -9.937  1.00 24.33           O  
ATOM    744  OG  SER A  50      45.069  13.785 -12.053  1.00 24.33           O  
ATOM    745  HG  SER A  50      45.492  13.008 -12.425  1.00 24.33           H  
ATOM    746  N   PRO A  51      46.567  15.514  -8.192  1.00 29.03           N  
ATOM    747  CA  PRO A  51      47.835  15.224  -7.561  1.00 29.03           C  
ATOM    748  HA  PRO A  51      48.649  15.663  -8.138  1.00 29.03           H  
ATOM    749  C   PRO A  51      48.074  13.715  -7.460  1.00 29.03           C  
ATOM    750  CB  PRO A  51      47.800  15.907  -6.199  1.00 29.03           C  
ATOM    751  HB2 PRO A  51      48.290  15.305  -5.434  1.00 29.03           H  
ATOM    752  HB3 PRO A  51      48.275  16.886  -6.269  1.00 29.03           H  
ATOM    753  O   PRO A  51      47.171  12.880  -7.377  1.00 29.03           O  
ATOM    754  CG  PRO A  51      46.306  16.081  -5.903  1.00 29.03           C  
ATOM    755  HG2 PRO A  51      46.090  17.132  -5.710  1.00 29.03           H  
ATOM    756  HG3 PRO A  51      46.012  15.476  -5.045  1.00 29.03           H  
ATOM    757  CD  PRO A  51      45.557  15.611  -7.158  1.00 29.03           C  
ATOM    758  HD2 PRO A  51      44.783  16.329  -7.427  1.00 29.03           H  
ATOM    759  HD3 PRO A  51      45.118  14.629  -6.984  1.00 29.03           H  
ATOM    760  N   GLU A  52      49.356  13.424  -7.522  1.00 25.01           N  
ATOM    761  H   GLU A  52      49.983  14.215  -7.547  1.00 25.01           H  
ATOM    762  CA  GLU A  52      50.034  12.148  -7.526  1.00 25.01           C  
ATOM    763  HA  GLU A  52      49.738  11.585  -8.412  1.00 25.01           H  
ATOM    764  C   GLU A  52      49.797  11.289  -6.275  1.00 25.01           C  
ATOM    765  CB  GLU A  52      51.526  12.493  -7.626  1.00 25.01           C  
ATOM    766  HB2 GLU A  52      51.767  13.181  -6.816  1.00 25.01           H  
ATOM    767  HB3 GLU A  52      52.125  11.594  -7.485  1.00 25.01           H  
ATOM    768  O   GLU A  52      49.690  11.764  -5.150  1.00 25.01           O  
ATOM    769  CG  GLU A  52      51.895  13.102  -8.990  1.00 25.01           C  
ATOM    770  HG2 GLU A  52      51.976  12.289  -9.711  1.00 25.01           H  
ATOM    771  HG3 GLU A  52      51.104  13.766  -9.338  1.00 25.01           H  
ATOM    772  CD  GLU A  52      53.195  13.912  -8.937  1.00 25.01           C  
ATOM    773  OE1 GLU A  52      54.008  13.730  -9.868  1.00 25.01           O  
ATOM    774  OE2 GLU A  52      53.331  14.719  -7.994  1.00 25.01           O  
ATOM    775  N   ARG A  53      49.791   9.976  -6.518  1.00 23.30           N  
ATOM    776  H   ARG A  53      49.581   9.758  -7.482  1.00 23.30           H  
ATOM    777  CA  ARG A  53      50.639   8.970  -5.863  1.00 23.30           C  
ATOM    778  HA  ARG A  53      50.069   8.041  -5.823  1.00 23.30           H  
ATOM    779  C   ARG A  53      51.101   9.283  -4.428  1.00 23.30           C  
ATOM    780  CB  ARG A  53      51.850   8.763  -6.802  1.00 23.30           C  
ATOM    781  HB2 ARG A  53      51.505   8.829  -7.833  1.00 23.30           H  
ATOM    782  HB3 ARG A  53      52.575   9.562  -6.652  1.00 23.30           H  
ATOM    783  O   ARG A  53      52.094   9.967  -4.214  1.00 23.30           O  
ATOM    784  CG  ARG A  53      52.559   7.414  -6.653  1.00 23.30           C  
ATOM    785  HG2 ARG A  53      52.932   7.293  -5.636  1.00 23.30           H  
ATOM    786  HG3 ARG A  53      51.851   6.618  -6.879  1.00 23.30           H  
ATOM    787  CD  ARG A  53      53.732   7.367  -7.645  1.00 23.30           C  
ATOM    788  HD2 ARG A  53      53.406   7.774  -8.602  1.00 23.30           H  
ATOM    789  HD3 ARG A  53      54.534   7.996  -7.259  1.00 23.30           H  
ATOM    790  NE  ARG A  53      54.215   5.990  -7.865  1.00 23.30           N  
ATOM    791  HE  ARG A  53      53.646   5.240  -7.500  1.00 23.30           H  
ATOM    792  NH1 ARG A  53      56.161   6.535  -8.960  1.00 23.30           N  
ATOM    793 HH11 ARG A  53      55.973   7.515  -8.804  1.00 23.30           H  
ATOM    794 HH12 ARG A  53      57.015   6.261  -9.423  1.00 23.30           H  
ATOM    795  NH2 ARG A  53      55.605   4.390  -8.696  1.00 23.30           N  
ATOM    796 HH21 ARG A  53      56.460   4.136  -9.170  1.00 23.30           H  
ATOM    797 HH22 ARG A  53      55.008   3.665  -8.324  1.00 23.30           H  
ATOM    798  CZ  ARG A  53      55.321   5.648  -8.504  1.00 23.30           C  
ATOM    799  N   THR A  54      50.544   8.560  -3.462  1.00 24.57           N  
ATOM    800  H   THR A  54      49.619   8.179  -3.602  1.00 24.57           H  
ATOM    801  CA  THR A  54      51.362   7.980  -2.386  1.00 24.57           C  
ATOM    802  HA  THR A  54      52.296   7.660  -2.847  1.00 24.57           H  
ATOM    803  C   THR A  54      50.689   6.736  -1.824  1.00 24.57           C  
ATOM    804  CB  THR A  54      51.742   8.950  -1.246  1.00 24.57           C  
ATOM    805  HB  THR A  54      51.259   8.641  -0.319  1.00 24.57           H  
ATOM    806  O   THR A  54      49.565   6.753  -1.336  1.00 24.57           O  
ATOM    807  CG2 THR A  54      53.259   8.948  -1.039  1.00 24.57           C  
ATOM    808 HG21 THR A  54      53.595   7.947  -0.768  1.00 24.57           H  
ATOM    809 HG22 THR A  54      53.766   9.274  -1.947  1.00 24.57           H  
ATOM    810 HG23 THR A  54      53.509   9.633  -0.229  1.00 24.57           H  
ATOM    811  OG1 THR A  54      51.371  10.279  -1.518  1.00 24.57           O  
ATOM    812  HG1 THR A  54      51.723  10.513  -2.380  1.00 24.57           H  
ATOM    813  N   THR A  55      51.397   5.626  -1.965  1.00 23.08           N  
ATOM    814  H   THR A  55      52.296   5.693  -2.420  1.00 23.08           H  
ATOM    815  CA  THR A  55      51.189   4.372  -1.255  1.00 23.08           C  
ATOM    816  HA  THR A  55      50.135   4.094  -1.250  1.00 23.08           H  
ATOM    817  C   THR A  55      51.693   4.524   0.173  1.00 23.08           C  
ATOM    818  CB  THR A  55      52.035   3.277  -1.935  1.00 23.08           C  
ATOM    819  HB  THR A  55      52.188   2.449  -1.243  1.00 23.08           H  
ATOM    820  O   THR A  55      52.892   4.707   0.357  1.00 23.08           O  
ATOM    821  CG2 THR A  55      51.374   2.733  -3.197  1.00 23.08           C  
ATOM    822 HG21 THR A  55      51.228   3.537  -3.920  1.00 23.08           H  
ATOM    823 HG22 THR A  55      50.410   2.293  -2.944  1.00 23.08           H  
ATOM    824 HG23 THR A  55      52.011   1.965  -3.635  1.00 23.08           H  
ATOM    825  OG1 THR A  55      53.289   3.808  -2.327  1.00 23.08           O  
ATOM    826  HG1 THR A  55      53.748   4.027  -1.513  1.00 23.08           H  
ATOM    827  N   THR A  56      50.824   4.351   1.162  1.00 23.77           N  
ATOM    828  H   THR A  56      49.834   4.430   0.976  1.00 23.77           H  
ATOM    829  CA  THR A  56      51.203   3.832   2.481  1.00 23.77           C  
ATOM    830  HA  THR A  56      52.046   3.153   2.346  1.00 23.77           H  
ATOM    831  C   THR A  56      50.047   3.018   3.041  1.00 23.77           C  
ATOM    832  CB  THR A  56      51.648   4.895   3.504  1.00 23.77           C  
ATOM    833  HB  THR A  56      51.447   4.515   4.505  1.00 23.77           H  
ATOM    834  O   THR A  56      48.924   3.483   3.209  1.00 23.77           O  
ATOM    835  CG2 THR A  56      53.143   5.207   3.421  1.00 23.77           C  
ATOM    836 HG21 THR A  56      53.723   4.284   3.394  1.00 23.77           H  
ATOM    837 HG22 THR A  56      53.361   5.803   2.535  1.00 23.77           H  
ATOM    838 HG23 THR A  56      53.440   5.777   4.301  1.00 23.77           H  
ATOM    839  OG1 THR A  56      50.960   6.107   3.327  1.00 23.77           O  
ATOM    840  HG1 THR A  56      51.209   6.695   4.044  1.00 23.77           H  
ATOM    841  N   SER A  57      50.344   1.751   3.288  1.00 24.36           N  
ATOM    842  H   SER A  57      51.281   1.433   3.085  1.00 24.36           H  
ATOM    843  CA  SER A  57      49.589   0.855   4.142  1.00 24.36           C  
ATOM    844  HA  SER A  57      48.544   0.815   3.832  1.00 24.36           H  
ATOM    845  C   SER A  57      49.686   1.333   5.591  1.00 24.36           C  
ATOM    846  CB  SER A  57      50.226  -0.537   4.018  1.00 24.36           C  
ATOM    847  HB2 SER A  57      49.829  -1.199   4.788  1.00 24.36           H  
ATOM    848  HB3 SER A  57      49.988  -0.954   3.039  1.00 24.36           H  
ATOM    849  O   SER A  57      50.770   1.316   6.170  1.00 24.36           O  
ATOM    850  OG  SER A  57      51.637  -0.433   4.144  1.00 24.36           O  
ATOM    851  HG  SER A  57      51.818  -0.086   5.021  1.00 24.36           H  
ATOM    852  N   SER A  58      48.561   1.697   6.193  1.00 26.98           N  
ATOM    853  H   SER A  58      47.739   1.894   5.640  1.00 26.98           H  
ATOM    854  CA  SER A  58      48.369   1.571   7.634  1.00 26.98           C  
ATOM    855  HA  SER A  58      48.954   0.718   7.977  1.00 26.98           H  
ATOM    856  C   SER A  58      46.903   1.264   7.915  1.00 26.98           C  
ATOM    857  CB  SER A  58      48.881   2.782   8.425  1.00 26.98           C  
ATOM    858  HB2 SER A  58      49.965   2.839   8.318  1.00 26.98           H  
ATOM    859  HB3 SER A  58      48.646   2.639   9.480  1.00 26.98           H  
ATOM    860  O   SER A  58      45.987   2.007   7.565  1.00 26.98           O  
ATOM    861  OG  SER A  58      48.318   3.998   7.982  1.00 26.98           O  
ATOM    862  HG  SER A  58      48.614   4.705   8.561  1.00 26.98           H  
ATOM    863  N   GLU A  59      46.690   0.104   8.524  1.00 27.17           N  
ATOM    864  H   GLU A  59      47.486  -0.477   8.744  1.00 27.17           H  
ATOM    865  CA  GLU A  59      45.465  -0.231   9.224  1.00 27.17           C  
ATOM    866  HA  GLU A  59      44.622  -0.261   8.534  1.00 27.17           H  
ATOM    867  C   GLU A  59      45.216   0.827  10.298  1.00 27.17           C  
ATOM    868  CB  GLU A  59      45.630  -1.604   9.893  1.00 27.17           C  
ATOM    869  HB2 GLU A  59      46.547  -1.594  10.482  1.00 27.17           H  
ATOM    870  HB3 GLU A  59      44.789  -1.769  10.567  1.00 27.17           H  
ATOM    871  O   GLU A  59      45.876   0.863  11.330  1.00 27.17           O  
ATOM    872  CG  GLU A  59      45.669  -2.759   8.887  1.00 27.17           C  
ATOM    873  HG2 GLU A  59      44.706  -2.809   8.380  1.00 27.17           H  
ATOM    874  HG3 GLU A  59      46.432  -2.557   8.136  1.00 27.17           H  
ATOM    875  CD  GLU A  59      45.990  -4.098   9.565  1.00 27.17           C  
ATOM    876  OE1 GLU A  59      45.345  -5.099   9.178  1.00 27.17           O  
ATOM    877  OE2 GLU A  59      46.892  -4.111  10.430  1.00 27.17           O  
ATOM    878  N   THR A  60      44.246   1.699  10.061  1.00 25.81           N  
ATOM    879  H   THR A  60      43.866   1.759   9.127  1.00 25.81           H  
ATOM    880  CA  THR A  60      43.480   2.314  11.140  1.00 25.81           C  
ATOM    881  HA  THR A  60      43.589   1.701  12.035  1.00 25.81           H  
ATOM    882  C   THR A  60      42.024   2.277  10.730  1.00 25.81           C  
ATOM    883  CB  THR A  60      43.935   3.733  11.515  1.00 25.81           C  
ATOM    884  HB  THR A  60      43.110   4.249  12.007  1.00 25.81           H  
ATOM    885  O   THR A  60      41.632   2.816   9.697  1.00 25.81           O  
ATOM    886  CG2 THR A  60      45.122   3.719  12.476  1.00 25.81           C  
ATOM    887 HG21 THR A  60      44.889   3.113  13.352  1.00 25.81           H  
ATOM    888 HG22 THR A  60      46.007   3.316  11.984  1.00 25.81           H  
ATOM    889 HG23 THR A  60      45.335   4.739  12.798  1.00 25.81           H  
ATOM    890  OG1 THR A  60      44.325   4.465  10.379  1.00 25.81           O  
ATOM    891  HG1 THR A  60      44.883   3.883   9.859  1.00 25.81           H  
ATOM    892  N   ASP A  61      41.261   1.533  11.527  1.00 26.44           N  
ATOM    893  H   ASP A  61      41.741   1.040  12.267  1.00 26.44           H  
ATOM    894  CA  ASP A  61      39.818   1.587  11.687  1.00 26.44           C  
ATOM    895  HA  ASP A  61      39.411   0.614  11.412  1.00 26.44           H  
ATOM    896  C   ASP A  61      39.117   2.627  10.809  1.00 26.44           C  
ATOM    897  CB  ASP A  61      39.513   1.837  13.173  1.00 26.44           C  
ATOM    898  HB2 ASP A  61      38.537   2.312  13.268  1.00 26.44           H  
ATOM    899  HB3 ASP A  61      40.252   2.514  13.602  1.00 26.44           H  
ATOM    900  O   ASP A  61      38.835   3.764  11.203  1.00 26.44           O  
ATOM    901  CG  ASP A  61      39.433   0.542  13.976  1.00 26.44           C  
ATOM    902  OD1 ASP A  61      38.741  -0.380  13.486  1.00 26.44           O  
ATOM    903  OD2 ASP A  61      39.996   0.520  15.089  1.00 26.44           O  
ATOM    904  N   ILE A  62      38.694   2.167   9.630  1.00 30.38           N  
ATOM    905  H   ILE A  62      39.069   1.281   9.322  1.00 30.38           H  
ATOM    906  CA  ILE A  62      37.441   2.639   9.063  1.00 30.38           C  
ATOM    907  HA  ILE A  62      37.471   3.727   8.995  1.00 30.38           H  
ATOM    908  C   ILE A  62      36.398   2.227  10.088  1.00 30.38           C  
ATOM    909  CB  ILE A  62      37.170   2.062   7.658  1.00 30.38           C  
ATOM    910  HB  ILE A  62      37.184   0.974   7.716  1.00 30.38           H  
ATOM    911  O   ILE A  62      35.857   1.119  10.041  1.00 30.38           O  
ATOM    912  CG1 ILE A  62      38.285   2.518   6.692  1.00 30.38           C  
ATOM    913 HG12 ILE A  62      38.261   3.602   6.588  1.00 30.38           H  
ATOM    914 HG13 ILE A  62      39.257   2.246   7.106  1.00 30.38           H  
ATOM    915  CG2 ILE A  62      35.785   2.515   7.142  1.00 30.38           C  
ATOM    916 HG21 ILE A  62      35.581   2.064   6.170  1.00 30.38           H  
ATOM    917 HG22 ILE A  62      35.765   3.601   7.047  1.00 30.38           H  
ATOM    918 HG23 ILE A  62      34.996   2.199   7.825  1.00 30.38           H  
ATOM    919  CD1 ILE A  62      38.201   1.880   5.302  1.00 30.38           C  
ATOM    920 HD11 ILE A  62      39.093   2.144   4.734  1.00 30.38           H  
ATOM    921 HD12 ILE A  62      38.150   0.795   5.393  1.00 30.38           H  
ATOM    922 HD13 ILE A  62      37.329   2.248   4.761  1.00 30.38           H  
ATOM    923  N   GLY A  63      36.149   3.142  11.024  1.00 28.18           N  
ATOM    924  H   GLY A  63      36.842   3.869  11.123  1.00 28.18           H  
ATOM    925  CA  GLY A  63      35.003   3.162  11.898  1.00 28.18           C  
ATOM    926  HA2 GLY A  63      35.048   2.315  12.583  1.00 28.18           H  
ATOM    927  HA3 GLY A  63      34.987   4.091  12.468  1.00 28.18           H  
ATOM    928  C   GLY A  63      33.759   3.071  11.032  1.00 28.18           C  
ATOM    929  O   GLY A  63      33.086   4.062  10.741  1.00 28.18           O  
ATOM    930  N   ARG A  64      33.400   1.840  10.656  1.00 35.15           N  
ATOM    931  H   ARG A  64      34.111   1.132  10.771  1.00 35.15           H  
ATOM    932  CA  ARG A  64      32.017   1.422  10.565  1.00 35.15           C  
ATOM    933  HA  ARG A  64      31.483   1.995   9.807  1.00 35.15           H  
ATOM    934  C   ARG A  64      31.491   1.770  11.935  1.00 35.15           C  
ATOM    935  CB  ARG A  64      31.907  -0.092  10.303  1.00 35.15           C  
ATOM    936  HB2 ARG A  64      32.614  -0.625  10.940  1.00 35.15           H  
ATOM    937  HB3 ARG A  64      30.901  -0.415  10.571  1.00 35.15           H  
ATOM    938  O   ARG A  64      31.642   0.982  12.860  1.00 35.15           O  
ATOM    939  CG  ARG A  64      32.156  -0.470   8.841  1.00 35.15           C  
ATOM    940  HG2 ARG A  64      33.169  -0.183   8.558  1.00 35.15           H  
ATOM    941  HG3 ARG A  64      31.442   0.052   8.204  1.00 35.15           H  
ATOM    942  CD  ARG A  64      31.987  -1.985   8.671  1.00 35.15           C  
ATOM    943  HD2 ARG A  64      32.728  -2.480   9.299  1.00 35.15           H  
ATOM    944  HD3 ARG A  64      30.992  -2.274   9.009  1.00 35.15           H  
ATOM    945  NE  ARG A  64      32.168  -2.400   7.267  1.00 35.15           N  
ATOM    946  HE  ARG A  64      32.275  -1.661   6.587  1.00 35.15           H  
ATOM    947  NH1 ARG A  64      32.316  -4.664   7.643  1.00 35.15           N  
ATOM    948 HH11 ARG A  64      32.305  -4.490   8.638  1.00 35.15           H  
ATOM    949 HH12 ARG A  64      32.549  -5.587   7.308  1.00 35.15           H  
ATOM    950  NH2 ARG A  64      32.534  -3.874   5.570  1.00 35.15           N  
ATOM    951 HH21 ARG A  64      32.744  -4.813   5.263  1.00 35.15           H  
ATOM    952 HH22 ARG A  64      32.677  -3.107   4.928  1.00 35.15           H  
ATOM    953  CZ  ARG A  64      32.333  -3.639   6.836  1.00 35.15           C  
ATOM    954  N   LYS A  65      30.935   2.980  12.077  1.00 36.86           N  
ATOM    955  H   LYS A  65      31.108   3.648  11.339  1.00 36.86           H  
ATOM    956  CA  LYS A  65      30.014   3.307  13.154  1.00 36.86           C  
ATOM    957  HA  LYS A  65      30.548   3.410  14.099  1.00 36.86           H  
ATOM    958  C   LYS A  65      29.108   2.097  13.215  1.00 36.86           C  
ATOM    959  CB  LYS A  65      29.207   4.581  12.838  1.00 36.86           C  
ATOM    960  HB2 LYS A  65      28.318   4.586  13.468  1.00 36.86           H  
ATOM    961  HB3 LYS A  65      28.886   4.565  11.797  1.00 36.86           H  
ATOM    962  O   LYS A  65      28.289   1.900  12.314  1.00 36.86           O  
ATOM    963  CG  LYS A  65      29.993   5.869  13.119  1.00 36.86           C  
ATOM    964  HG2 LYS A  65      30.881   5.897  12.487  1.00 36.86           H  
ATOM    965  HG3 LYS A  65      30.305   5.872  14.163  1.00 36.86           H  
ATOM    966  CD  LYS A  65      29.132   7.115  12.846  1.00 36.86           C  
ATOM    967  HD2 LYS A  65      28.218   7.059  13.437  1.00 36.86           H  
ATOM    968  HD3 LYS A  65      28.879   7.149  11.786  1.00 36.86           H  
ATOM    969  CE  LYS A  65      29.919   8.374  13.236  1.00 36.86           C  
ATOM    970  HE2 LYS A  65      30.178   8.307  14.293  1.00 36.86           H  
ATOM    971  HE3 LYS A  65      30.855   8.383  12.678  1.00 36.86           H  
ATOM    972  NZ  LYS A  65      29.165   9.630  12.979  1.00 36.86           N  
ATOM    973  HZ1 LYS A  65      28.310   9.657  13.516  1.00 36.86           H  
ATOM    974  HZ2 LYS A  65      28.958   9.731  11.996  1.00 36.86           H  
ATOM    975  HZ3 LYS A  65      29.728  10.422  13.256  1.00 36.86           H  
ATOM    976  N   ILE A  66      29.345   1.237  14.201  1.00 39.77           N  
ATOM    977  H   ILE A  66      30.178   1.367  14.758  1.00 39.77           H  
ATOM    978  CA  ILE A  66      28.451   0.157  14.545  1.00 39.77           C  
ATOM    979  HA  ILE A  66      28.231  -0.453  13.669  1.00 39.77           H  
ATOM    980  C   ILE A  66      27.226   0.951  14.955  1.00 39.77           C  
ATOM    981  CB  ILE A  66      29.045  -0.730  15.668  1.00 39.77           C  
ATOM    982  HB  ILE A  66      29.286  -0.097  16.522  1.00 39.77           H  
ATOM    983  O   ILE A  66      27.166   1.480  16.061  1.00 39.77           O  
ATOM    984  CG1 ILE A  66      30.347  -1.421  15.194  1.00 39.77           C  
ATOM    985 HG12 ILE A  66      30.124  -2.095  14.367  1.00 39.77           H  
ATOM    986 HG13 ILE A  66      31.043  -0.664  14.831  1.00 39.77           H  
ATOM    987  CG2 ILE A  66      28.003  -1.771  16.115  1.00 39.77           C  
ATOM    988 HG21 ILE A  66      27.776  -2.454  15.296  1.00 39.77           H  
ATOM    989 HG22 ILE A  66      27.088  -1.279  16.445  1.00 39.77           H  
ATOM    990 HG23 ILE A  66      28.387  -2.342  16.961  1.00 39.77           H  
ATOM    991  CD1 ILE A  66      31.082  -2.201  16.291  1.00 39.77           C  
ATOM    992 HD11 ILE A  66      32.042  -2.546  15.905  1.00 39.77           H  
ATOM    993 HD12 ILE A  66      31.262  -1.556  17.151  1.00 39.77           H  
ATOM    994 HD13 ILE A  66      30.503  -3.072  16.599  1.00 39.77           H  
ATOM    995  N   GLN A  67      26.321   1.199  14.003  1.00 43.48           N  
ATOM    996  H   GLN A  67      26.531   0.912  13.058  1.00 43.48           H  
ATOM    997  CA  GLN A  67      25.016   1.742  14.310  1.00 43.48           C  
ATOM    998  HA  GLN A  67      25.105   2.725  14.773  1.00 43.48           H  
ATOM    999  C   GLN A  67      24.480   0.750  15.317  1.00 43.48           C  
ATOM   1000  CB  GLN A  67      24.113   1.814  13.070  1.00 43.48           C  
ATOM   1001  HB2 GLN A  67      23.075   1.800  13.404  1.00 43.48           H  
ATOM   1002  HB3 GLN A  67      24.279   0.943  12.437  1.00 43.48           H  
ATOM   1003  O   GLN A  67      24.204  -0.397  14.958  1.00 43.48           O  
ATOM   1004  CG  GLN A  67      24.323   3.099  12.259  1.00 43.48           C  
ATOM   1005  HG2 GLN A  67      24.170   3.962  12.907  1.00 43.48           H  
ATOM   1006  HG3 GLN A  67      25.347   3.124  11.886  1.00 43.48           H  
ATOM   1007  CD  GLN A  67      23.365   3.209  11.074  1.00 43.48           C  
ATOM   1008  NE2 GLN A  67      23.439   4.278  10.313  1.00 43.48           N  
ATOM   1009 HE21 GLN A  67      24.113   5.005  10.505  1.00 43.48           H  
ATOM   1010 HE22 GLN A  67      22.786   4.317   9.544  1.00 43.48           H  
ATOM   1011  OE1 GLN A  67      22.536   2.357  10.795  1.00 43.48           O  
ATOM   1012  N   LYS A  68      24.481   1.161  16.587  1.00 47.92           N  
ATOM   1013  H   LYS A  68      24.910   2.053  16.790  1.00 47.92           H  
ATOM   1014  CA  LYS A  68      24.013   0.357  17.701  1.00 47.92           C  
ATOM   1015  HA  LYS A  68      24.688  -0.486  17.851  1.00 47.92           H  
ATOM   1016  C   LYS A  68      22.643  -0.138  17.266  1.00 47.92           C  
ATOM   1017  CB  LYS A  68      23.993   1.243  18.958  1.00 47.92           C  
ATOM   1018  HB2 LYS A  68      24.941   1.779  19.018  1.00 47.92           H  
ATOM   1019  HB3 LYS A  68      23.193   1.979  18.876  1.00 47.92           H  
ATOM   1020  O   LYS A  68      21.740   0.672  17.049  1.00 47.92           O  
ATOM   1021  CG  LYS A  68      23.825   0.444  20.257  1.00 47.92           C  
ATOM   1022  HG2 LYS A  68      22.881  -0.101  20.230  1.00 47.92           H  
ATOM   1023  HG3 LYS A  68      24.645  -0.269  20.348  1.00 47.92           H  
ATOM   1024  CD  LYS A  68      23.835   1.391  21.469  1.00 47.92           C  
ATOM   1025  HD2 LYS A  68      22.985   2.069  21.392  1.00 47.92           H  
ATOM   1026  HD3 LYS A  68      24.756   1.974  21.465  1.00 47.92           H  
ATOM   1027  CE  LYS A  68      23.740   0.600  22.780  1.00 47.92           C  
ATOM   1028  HE2 LYS A  68      22.855  -0.035  22.738  1.00 47.92           H  
ATOM   1029  HE3 LYS A  68      24.613  -0.049  22.861  1.00 47.92           H  
ATOM   1030  NZ  LYS A  68      23.657   1.492  23.967  1.00 47.92           N  
ATOM   1031  HZ1 LYS A  68      23.614   0.946  24.816  1.00 47.92           H  
ATOM   1032  HZ2 LYS A  68      24.462   2.099  24.029  1.00 47.92           H  
ATOM   1033  HZ3 LYS A  68      22.821   2.056  23.930  1.00 47.92           H  
ATOM   1034  N   LYS A  69      22.541  -1.438  16.966  1.00 67.21           N  
ATOM   1035  H   LYS A  69      23.354  -2.025  17.086  1.00 67.21           H  
ATOM   1036  CA  LYS A  69      21.291  -2.015  16.475  1.00 67.21           C  
ATOM   1037  HA  LYS A  69      20.982  -1.499  15.566  1.00 67.21           H  
ATOM   1038  C   LYS A  69      20.267  -1.734  17.561  1.00 67.21           C  
ATOM   1039  CB  LYS A  69      21.418  -3.522  16.206  1.00 67.21           C  
ATOM   1040  HB2 LYS A  69      20.418  -3.955  16.233  1.00 67.21           H  
ATOM   1041  HB3 LYS A  69      22.003  -3.986  17.001  1.00 67.21           H  
ATOM   1042  O   LYS A  69      20.450  -2.189  18.686  1.00 67.21           O  
ATOM   1043  CG  LYS A  69      22.038  -3.843  14.837  1.00 67.21           C  
ATOM   1044  HG2 LYS A  69      23.053  -3.449  14.795  1.00 67.21           H  
ATOM   1045  HG3 LYS A  69      21.441  -3.378  14.052  1.00 67.21           H  
ATOM   1046  CD  LYS A  69      22.062  -5.365  14.628  1.00 67.21           C  
ATOM   1047  HD2 LYS A  69      22.678  -5.810  15.410  1.00 67.21           H  
ATOM   1048  HD3 LYS A  69      21.048  -5.756  14.717  1.00 67.21           H  
ATOM   1049  CE  LYS A  69      22.634  -5.737  13.255  1.00 67.21           C  
ATOM   1050  HE2 LYS A  69      23.608  -5.258  13.149  1.00 67.21           H  
ATOM   1051  HE3 LYS A  69      21.979  -5.338  12.481  1.00 67.21           H  
ATOM   1052  NZ  LYS A  69      22.778  -7.210  13.112  1.00 67.21           N  
ATOM   1053  HZ1 LYS A  69      23.403  -7.568  13.821  1.00 67.21           H  
ATOM   1054  HZ2 LYS A  69      21.890  -7.677  13.220  1.00 67.21           H  
ATOM   1055  HZ3 LYS A  69      23.171  -7.451  12.214  1.00 67.21           H  
ATOM   1056  N   GLN A  70      19.253  -0.944  17.226  1.00 75.90           N  
ATOM   1057  H   GLN A  70      19.236  -0.521  16.309  1.00 75.90           H  
ATOM   1058  CA  GLN A  70      18.196  -0.617  18.170  1.00 75.90           C  
ATOM   1059  HA  GLN A  70      18.627  -0.089  19.021  1.00 75.90           H  
ATOM   1060  C   GLN A  70      17.570  -1.914  18.672  1.00 75.90           C  
ATOM   1061  CB  GLN A  70      17.136   0.272  17.515  1.00 75.90           C  
ATOM   1062  HB2 GLN A  70      16.298   0.376  18.204  1.00 75.90           H  
ATOM   1063  HB3 GLN A  70      16.781  -0.206  16.601  1.00 75.90           H  
ATOM   1064  O   GLN A  70      17.311  -2.839  17.891  1.00 75.90           O  
ATOM   1065  CG  GLN A  70      17.660   1.675  17.192  1.00 75.90           C  
ATOM   1066  HG2 GLN A  70      18.007   2.142  18.114  1.00 75.90           H  
ATOM   1067  HG3 GLN A  70      18.500   1.615  16.500  1.00 75.90           H  
ATOM   1068  CD  GLN A  70      16.574   2.538  16.559  1.00 75.90           C  
ATOM   1069  NE2 GLN A  70      16.359   3.739  17.046  1.00 75.90           N  
ATOM   1070 HE21 GLN A  70      16.875   4.060  17.853  1.00 75.90           H  
ATOM   1071 HE22 GLN A  70      15.611   4.268  16.622  1.00 75.90           H  
ATOM   1072  OE1 GLN A  70      15.904   2.153  15.613  1.00 75.90           O  
ATOM   1073  N   THR A  71      17.335  -1.980  19.975  1.00 85.30           N  
ATOM   1074  H   THR A  71      17.559  -1.175  20.543  1.00 85.30           H  
ATOM   1075  CA  THR A  71      16.613  -3.100  20.570  1.00 85.30           C  
ATOM   1076  HA  THR A  71      17.122  -4.016  20.269  1.00 85.30           H  
ATOM   1077  C   THR A  71      15.173  -3.127  20.037  1.00 85.30           C  
ATOM   1078  CB  THR A  71      16.621  -3.042  22.103  1.00 85.30           C  
ATOM   1079  HB  THR A  71      16.123  -3.932  22.488  1.00 85.30           H  
ATOM   1080  O   THR A  71      14.635  -2.085  19.643  1.00 85.30           O  
ATOM   1081  CG2 THR A  71      18.031  -2.979  22.689  1.00 85.30           C  
ATOM   1082 HG21 THR A  71      18.615  -3.830  22.340  1.00 85.30           H  
ATOM   1083 HG22 THR A  71      18.531  -2.056  22.398  1.00 85.30           H  
ATOM   1084 HG23 THR A  71      17.970  -3.017  23.777  1.00 85.30           H  
ATOM   1085  OG1 THR A  71      15.915  -1.912  22.540  1.00 85.30           O  
ATOM   1086  HG1 THR A  71      16.546  -1.189  22.533  1.00 85.30           H  
ATOM   1087  N   PRO A  72      14.495  -4.290  20.023  1.00 84.88           N  
ATOM   1088  CA  PRO A  72      13.091  -4.364  19.616  1.00 84.88           C  
ATOM   1089  HA  PRO A  72      13.029  -4.158  18.547  1.00 84.88           H  
ATOM   1090  C   PRO A  72      12.188  -3.367  20.362  1.00 84.88           C  
ATOM   1091  CB  PRO A  72      12.682  -5.818  19.878  1.00 84.88           C  
ATOM   1092  HB2 PRO A  72      11.924  -6.155  19.171  1.00 84.88           H  
ATOM   1093  HB3 PRO A  72      12.326  -5.932  20.901  1.00 84.88           H  
ATOM   1094  O   PRO A  72      11.314  -2.758  19.747  1.00 84.88           O  
ATOM   1095  CG  PRO A  72      13.995  -6.585  19.712  1.00 84.88           C  
ATOM   1096  HG2 PRO A  72      13.983  -7.532  20.252  1.00 84.88           H  
ATOM   1097  HG3 PRO A  72      14.195  -6.747  18.653  1.00 84.88           H  
ATOM   1098  CD  PRO A  72      15.028  -5.619  20.287  1.00 84.88           C  
ATOM   1099  HD2 PRO A  72      15.990  -5.777  19.800  1.00 84.88           H  
ATOM   1100  HD3 PRO A  72      15.116  -5.771  21.363  1.00 84.88           H  
ATOM   1101  N   THR A  73      12.444  -3.146  21.654  1.00 88.35           N  
ATOM   1102  H   THR A  73      13.149  -3.706  22.112  1.00 88.35           H  
ATOM   1103  CA  THR A  73      11.747  -2.164  22.496  1.00 88.35           C  
ATOM   1104  HA  THR A  73      10.672  -2.336  22.443  1.00 88.35           H  
ATOM   1105  C   THR A  73      11.999  -0.725  22.047  1.00 88.35           C  
ATOM   1106  CB  THR A  73      12.181  -2.361  23.953  1.00 88.35           C  
ATOM   1107  HB  THR A  73      13.270  -2.371  24.004  1.00 88.35           H  
ATOM   1108  O   THR A  73      11.048   0.031  21.861  1.00 88.35           O  
ATOM   1109  CG2 THR A  73      11.666  -1.289  24.909  1.00 88.35           C  
ATOM   1110 HG21 THR A  73      10.678  -0.949  24.599  1.00 88.35           H  
ATOM   1111 HG22 THR A  73      11.617  -1.678  25.926  1.00 88.35           H  
ATOM   1112 HG23 THR A  73      12.345  -0.436  24.893  1.00 88.35           H  
ATOM   1113  OG1 THR A  73      11.707  -3.614  24.379  1.00 88.35           O  
ATOM   1114  HG1 THR A  73      10.877  -3.452  24.834  1.00 88.35           H  
ATOM   1115  N   GLU A  74      13.251  -0.334  21.793  1.00 91.16           N  
ATOM   1116  H   GLU A  74      14.012  -0.984  21.937  1.00 91.16           H  
ATOM   1117  CA  GLU A  74      13.572   1.011  21.286  1.00 91.16           C  
ATOM   1118  HA  GLU A  74      13.218   1.764  21.989  1.00 91.16           H  
ATOM   1119  C   GLU A  74      12.899   1.287  19.935  1.00 91.16           C  
ATOM   1120  CB  GLU A  74      15.088   1.158  21.118  1.00 91.16           C  
ATOM   1121  HB2 GLU A  74      15.299   2.038  20.511  1.00 91.16           H  
ATOM   1122  HB3 GLU A  74      15.445   0.283  20.577  1.00 91.16           H  
ATOM   1123  O   GLU A  74      12.371   2.381  19.715  1.00 91.16           O  
ATOM   1124  CG  GLU A  74      15.834   1.314  22.454  1.00 91.16           C  
ATOM   1125  HG2 GLU A  74      15.467   0.578  23.169  1.00 91.16           H  
ATOM   1126  HG3 GLU A  74      15.614   2.302  22.856  1.00 91.16           H  
ATOM   1127  CD  GLU A  74      17.354   1.139  22.291  1.00 91.16           C  
ATOM   1128  OE1 GLU A  74      18.105   1.638  23.150  1.00 91.16           O  
ATOM   1129  OE2 GLU A  74      17.765   0.450  21.327  1.00 91.16           O  
ATOM   1130  N   ILE A  75      12.854   0.282  19.051  1.00 89.31           N  
ATOM   1131  H   ILE A  75      13.326  -0.578  19.293  1.00 89.31           H  
ATOM   1132  CA  ILE A  75      12.143   0.375  17.770  1.00 89.31           C  
ATOM   1133  HA  ILE A  75      12.521   1.243  17.231  1.00 89.31           H  
ATOM   1134  C   ILE A  75      10.653   0.616  18.021  1.00 89.31           C  
ATOM   1135  CB  ILE A  75      12.383  -0.879  16.897  1.00 89.31           C  
ATOM   1136  HB  ILE A  75      12.126  -1.764  17.478  1.00 89.31           H  
ATOM   1137  O   ILE A  75      10.090   1.556  17.460  1.00 89.31           O  
ATOM   1138  CG1 ILE A  75      13.871  -0.970  16.495  1.00 89.31           C  
ATOM   1139 HG12 ILE A  75      14.121  -0.146  15.827  1.00 89.31           H  
ATOM   1140 HG13 ILE A  75      14.488  -0.869  17.388  1.00 89.31           H  
ATOM   1141  CG2 ILE A  75      11.493  -0.853  15.636  1.00 89.31           C  
ATOM   1142 HG21 ILE A  75      11.702   0.045  15.056  1.00 89.31           H  
ATOM   1143 HG22 ILE A  75      11.675  -1.735  15.023  1.00 89.31           H  
ATOM   1144 HG23 ILE A  75      10.438  -0.864  15.912  1.00 89.31           H  
ATOM   1145  CD1 ILE A  75      14.269  -2.294  15.831  1.00 89.31           C  
ATOM   1146 HD11 ILE A  75      15.351  -2.317  15.703  1.00 89.31           H  
ATOM   1147 HD12 ILE A  75      13.804  -2.390  14.850  1.00 89.31           H  
ATOM   1148 HD13 ILE A  75      13.973  -3.130  16.465  1.00 89.31           H  
ATOM   1149  N   LYS A  76      10.008  -0.183  18.879  1.00 92.25           N  
ATOM   1150  H   LYS A  76      10.527  -0.916  19.340  1.00 92.25           H  
ATOM   1151  CA  LYS A  76       8.581  -0.022  19.190  1.00 92.25           C  
ATOM   1152  HA  LYS A  76       7.997  -0.086  18.271  1.00 92.25           H  
ATOM   1153  C   LYS A  76       8.258   1.341  19.809  1.00 92.25           C  
ATOM   1154  CB  LYS A  76       8.121  -1.119  20.145  1.00 92.25           C  
ATOM   1155  HB2 LYS A  76       8.805  -1.170  20.991  1.00 92.25           H  
ATOM   1156  HB3 LYS A  76       7.147  -0.809  20.525  1.00 92.25           H  
ATOM   1157  O   LYS A  76       7.258   1.942  19.421  1.00 92.25           O  
ATOM   1158  CG  LYS A  76       7.948  -2.516  19.528  1.00 92.25           C  
ATOM   1159  HG2 LYS A  76       8.897  -2.912  19.164  1.00 92.25           H  
ATOM   1160  HG3 LYS A  76       7.227  -2.477  18.712  1.00 92.25           H  
ATOM   1161  CD  LYS A  76       7.403  -3.382  20.666  1.00 92.25           C  
ATOM   1162  HD2 LYS A  76       6.474  -2.921  21.002  1.00 92.25           H  
ATOM   1163  HD3 LYS A  76       8.110  -3.353  21.496  1.00 92.25           H  
ATOM   1164  CE  LYS A  76       7.087  -4.841  20.371  1.00 92.25           C  
ATOM   1165  HE2 LYS A  76       6.565  -4.923  19.417  1.00 92.25           H  
ATOM   1166  HE3 LYS A  76       8.022  -5.400  20.334  1.00 92.25           H  
ATOM   1167  NZ  LYS A  76       6.214  -5.323  21.476  1.00 92.25           N  
ATOM   1168  HZ1 LYS A  76       6.534  -4.946  22.357  1.00 92.25           H  
ATOM   1169  HZ2 LYS A  76       5.272  -4.969  21.390  1.00 92.25           H  
ATOM   1170  HZ3 LYS A  76       6.146  -6.328  21.543  1.00 92.25           H  
ATOM   1171  N   LYS A  77       9.099   1.854  20.715  1.00 94.42           N  
ATOM   1172  H   LYS A  77       9.854   1.267  21.038  1.00 94.42           H  
ATOM   1173  CA  LYS A  77       8.941   3.199  21.303  1.00 94.42           C  
ATOM   1174  HA  LYS A  77       7.933   3.298  21.704  1.00 94.42           H  
ATOM   1175  C   LYS A  77       9.093   4.300  20.253  1.00 94.42           C  
ATOM   1176  CB  LYS A  77       9.941   3.403  22.458  1.00 94.42           C  
ATOM   1177  HB2 LYS A  77      10.950   3.159  22.126  1.00 94.42           H  
ATOM   1178  HB3 LYS A  77       9.917   4.453  22.750  1.00 94.42           H  
ATOM   1179  O   LYS A  77       8.322   5.258  20.230  1.00 94.42           O  
ATOM   1180  CG  LYS A  77       9.586   2.558  23.692  1.00 94.42           C  
ATOM   1181  HG2 LYS A  77       8.542   2.740  23.949  1.00 94.42           H  
ATOM   1182  HG3 LYS A  77       9.697   1.499  23.456  1.00 94.42           H  
ATOM   1183  CD  LYS A  77      10.443   2.889  24.922  1.00 94.42           C  
ATOM   1184  HD2 LYS A  77      10.334   3.947  25.158  1.00 94.42           H  
ATOM   1185  HD3 LYS A  77      11.490   2.657  24.724  1.00 94.42           H  
ATOM   1186  CE  LYS A  77       9.925   2.043  26.097  1.00 94.42           C  
ATOM   1187  HE2 LYS A  77       8.838   2.119  26.116  1.00 94.42           H  
ATOM   1188  HE3 LYS A  77      10.159   0.994  25.916  1.00 94.42           H  
ATOM   1189  NZ  LYS A  77      10.447   2.477  27.419  1.00 94.42           N  
ATOM   1190  HZ1 LYS A  77      10.055   1.881  28.134  1.00 94.42           H  
ATOM   1191  HZ2 LYS A  77      11.455   2.436  27.474  1.00 94.42           H  
ATOM   1192  HZ3 LYS A  77      10.108   3.401  27.643  1.00 94.42           H  
ATOM   1193  N   SER A  78      10.063   4.166  19.347  1.00 93.58           N  
ATOM   1194  H   SER A  78      10.688   3.377  19.430  1.00 93.58           H  
ATOM   1195  CA  SER A  78      10.251   5.110  18.236  1.00 93.58           C  
ATOM   1196  HA  SER A  78      10.342   6.115  18.647  1.00 93.58           H  
ATOM   1197  C   SER A  78       9.057   5.110  17.277  1.00 93.58           C  
ATOM   1198  CB  SER A  78      11.542   4.774  17.485  1.00 93.58           C  
ATOM   1199  HB2 SER A  78      12.384   4.814  18.176  1.00 93.58           H  
ATOM   1200  HB3 SER A  78      11.477   3.765  17.075  1.00 93.58           H  
ATOM   1201  O   SER A  78       8.592   6.176  16.870  1.00 93.58           O  
ATOM   1202  OG  SER A  78      11.755   5.692  16.429  1.00 93.58           O  
ATOM   1203  HG  SER A  78      11.781   6.581  16.789  1.00 93.58           H  
ATOM   1204  N   VAL A  79       8.520   3.928  16.958  1.00 94.36           N  
ATOM   1205  H   VAL A  79       8.960   3.088  17.307  1.00 94.36           H  
ATOM   1206  CA  VAL A  79       7.330   3.795  16.111  1.00 94.36           C  
ATOM   1207  HA  VAL A  79       7.479   4.395  15.213  1.00 94.36           H  
ATOM   1208  C   VAL A  79       6.092   4.359  16.810  1.00 94.36           C  
ATOM   1209  CB  VAL A  79       7.120   2.335  15.673  1.00 94.36           C  
ATOM   1210  HB  VAL A  79       7.064   1.703  16.559  1.00 94.36           H  
ATOM   1211  O   VAL A  79       5.337   5.075  16.161  1.00 94.36           O  
ATOM   1212  CG1 VAL A  79       5.842   2.168  14.846  1.00 94.36           C  
ATOM   1213 HG11 VAL A  79       5.700   1.113  14.611  1.00 94.36           H  
ATOM   1214 HG12 VAL A  79       4.980   2.519  15.415  1.00 94.36           H  
ATOM   1215 HG13 VAL A  79       5.896   2.750  13.926  1.00 94.36           H  
ATOM   1216  CG2 VAL A  79       8.260   1.838  14.770  1.00 94.36           C  
ATOM   1217 HG21 VAL A  79       8.142   0.769  14.592  1.00 94.36           H  
ATOM   1218 HG22 VAL A  79       8.248   2.377  13.822  1.00 94.36           H  
ATOM   1219 HG23 VAL A  79       9.229   2.006  15.239  1.00 94.36           H  
ATOM   1220  N   TYR A  80       5.908   4.119  18.114  1.00 95.34           N  
ATOM   1221  H   TYR A  80       6.534   3.487  18.592  1.00 95.34           H  
ATOM   1222  CA  TYR A  80       4.807   4.709  18.885  1.00 95.34           C  
ATOM   1223  HA  TYR A  80       3.859   4.376  18.462  1.00 95.34           H  
ATOM   1224  C   TYR A  80       4.831   6.242  18.813  1.00 95.34           C  
ATOM   1225  CB  TYR A  80       4.854   4.228  20.339  1.00 95.34           C  
ATOM   1226  HB2 TYR A  80       5.814   4.493  20.782  1.00 95.34           H  
ATOM   1227  HB3 TYR A  80       4.776   3.141  20.358  1.00 95.34           H  
ATOM   1228  O   TYR A  80       3.850   6.861  18.406  1.00 95.34           O  
ATOM   1229  CG  TYR A  80       3.736   4.801  21.189  1.00 95.34           C  
ATOM   1230  CD1 TYR A  80       4.012   5.812  22.130  1.00 95.34           C  
ATOM   1231  HD1 TYR A  80       5.026   6.156  22.277  1.00 95.34           H  
ATOM   1232  CD2 TYR A  80       2.415   4.342  21.024  1.00 95.34           C  
ATOM   1233  HD2 TYR A  80       2.179   3.568  20.308  1.00 95.34           H  
ATOM   1234  CE1 TYR A  80       2.971   6.359  22.906  1.00 95.34           C  
ATOM   1235  HE1 TYR A  80       3.178   7.125  23.639  1.00 95.34           H  
ATOM   1236  CE2 TYR A  80       1.374   4.885  21.797  1.00 95.34           C  
ATOM   1237  HE2 TYR A  80       0.357   4.536  21.693  1.00 95.34           H  
ATOM   1238  OH  TYR A  80       0.633   6.398  23.480  1.00 95.34           O  
ATOM   1239  HH  TYR A  80       0.913   7.022  24.155  1.00 95.34           H  
ATOM   1240  CZ  TYR A  80       1.649   5.894  22.739  1.00 95.34           C  
ATOM   1241  N   LYS A  81       5.991   6.858  19.083  1.00 94.92           N  
ATOM   1242  H   LYS A  81       6.756   6.295  19.424  1.00 94.92           H  
ATOM   1243  CA  LYS A  81       6.166   8.316  18.953  1.00 94.92           C  
ATOM   1244  HA  LYS A  81       5.464   8.817  19.619  1.00 94.92           H  
ATOM   1245  C   LYS A  81       5.837   8.816  17.546  1.00 94.92           C  
ATOM   1246  CB  LYS A  81       7.601   8.714  19.330  1.00 94.92           C  
ATOM   1247  HB2 LYS A  81       7.761   9.754  19.045  1.00 94.92           H  
ATOM   1248  HB3 LYS A  81       8.308   8.093  18.779  1.00 94.92           H  
ATOM   1249  O   LYS A  81       5.213   9.862  17.402  1.00 94.92           O  
ATOM   1250  CG  LYS A  81       7.863   8.583  20.836  1.00 94.92           C  
ATOM   1251  HG2 LYS A  81       7.183   9.246  21.371  1.00 94.92           H  
ATOM   1252  HG3 LYS A  81       7.669   7.560  21.160  1.00 94.92           H  
ATOM   1253  CD  LYS A  81       9.310   8.958  21.181  1.00 94.92           C  
ATOM   1254  HD2 LYS A  81       9.486   9.996  20.897  1.00 94.92           H  
ATOM   1255  HD3 LYS A  81       9.994   8.308  20.635  1.00 94.92           H  
ATOM   1256  CE  LYS A  81       9.525   8.787  22.690  1.00 94.92           C  
ATOM   1257  HE2 LYS A  81       9.383   7.736  22.945  1.00 94.92           H  
ATOM   1258  HE3 LYS A  81       8.751   9.349  23.212  1.00 94.92           H  
ATOM   1259  NZ  LYS A  81      10.865   9.253  23.135  1.00 94.92           N  
ATOM   1260  HZ1 LYS A  81      10.949   9.137  24.135  1.00 94.92           H  
ATOM   1261  HZ2 LYS A  81      11.606   8.732  22.688  1.00 94.92           H  
ATOM   1262  HZ3 LYS A  81      10.980  10.237  22.941  1.00 94.92           H  
ATOM   1263  N   MET A  82       6.253   8.084  16.510  1.00 96.03           N  
ATOM   1264  H   MET A  82       6.763   7.233  16.702  1.00 96.03           H  
ATOM   1265  CA  MET A  82       5.960   8.440  15.120  1.00 96.03           C  
ATOM   1266  HA  MET A  82       6.332   9.448  14.934  1.00 96.03           H  
ATOM   1267  C   MET A  82       4.453   8.451  14.843  1.00 96.03           C  
ATOM   1268  CB  MET A  82       6.676   7.468  14.174  1.00 96.03           C  
ATOM   1269  HB2 MET A  82       6.265   6.472  14.335  1.00 96.03           H  
ATOM   1270  HB3 MET A  82       7.738   7.438  14.416  1.00 96.03           H  
ATOM   1271  O   MET A  82       3.965   9.430  14.287  1.00 96.03           O  
ATOM   1272  CG  MET A  82       6.519   7.830  12.688  1.00 96.03           C  
ATOM   1273  HG2 MET A  82       7.464   8.242  12.334  1.00 96.03           H  
ATOM   1274  HG3 MET A  82       5.769   8.613  12.573  1.00 96.03           H  
ATOM   1275  SD  MET A  82       6.038   6.459  11.596  1.00 96.03           S  
ATOM   1276  CE  MET A  82       7.212   5.165  12.072  1.00 96.03           C  
ATOM   1277  HE1 MET A  82       7.184   4.369  11.328  1.00 96.03           H  
ATOM   1278  HE2 MET A  82       8.218   5.579  12.139  1.00 96.03           H  
ATOM   1279  HE3 MET A  82       6.924   4.753  13.039  1.00 96.03           H  
ATOM   1280  N   VAL A  83       3.714   7.402  15.225  1.00 96.12           N  
ATOM   1281  H   VAL A  83       4.154   6.635  15.712  1.00 96.12           H  
ATOM   1282  CA  VAL A  83       2.271   7.325  14.934  1.00 96.12           C  
ATOM   1283  HA  VAL A  83       2.130   7.605  13.890  1.00 96.12           H  
ATOM   1284  C   VAL A  83       1.466   8.346  15.738  1.00 96.12           C  
ATOM   1285  CB  VAL A  83       1.689   5.906  15.079  1.00 96.12           C  
ATOM   1286  HB  VAL A  83       0.628   5.961  14.835  1.00 96.12           H  
ATOM   1287  O   VAL A  83       0.575   8.971  15.173  1.00 96.12           O  
ATOM   1288  CG1 VAL A  83       2.343   4.940  14.080  1.00 96.12           C  
ATOM   1289 HG11 VAL A  83       1.855   3.967  14.143  1.00 96.12           H  
ATOM   1290 HG12 VAL A  83       3.405   4.823  14.299  1.00 96.12           H  
ATOM   1291 HG13 VAL A  83       2.221   5.325  13.068  1.00 96.12           H  
ATOM   1292  CG2 VAL A  83       1.806   5.301  16.479  1.00 96.12           C  
ATOM   1293 HG21 VAL A  83       1.336   5.948  17.220  1.00 96.12           H  
ATOM   1294 HG22 VAL A  83       2.857   5.157  16.730  1.00 96.12           H  
ATOM   1295 HG23 VAL A  83       1.301   4.336  16.505  1.00 96.12           H  
ATOM   1296  N   VAL A  84       1.829   8.607  16.999  1.00 95.74           N  
ATOM   1297  H   VAL A  84       2.554   8.047  17.425  1.00 95.74           H  
ATOM   1298  CA  VAL A  84       1.191   9.659  17.812  1.00 95.74           C  
ATOM   1299  HA  VAL A  84       0.117   9.476  17.847  1.00 95.74           H  
ATOM   1300  C   VAL A  84       1.376  11.034  17.163  1.00 95.74           C  
ATOM   1301  CB  VAL A  84       1.721   9.634  19.259  1.00 95.74           C  
ATOM   1302  HB  VAL A  84       2.811   9.646  19.243  1.00 95.74           H  
ATOM   1303  O   VAL A  84       0.395  11.733  16.925  1.00 95.74           O  
ATOM   1304  CG1 VAL A  84       1.234  10.829  20.084  1.00 95.74           C  
ATOM   1305 HG11 VAL A  84       0.146  10.896  20.054  1.00 95.74           H  
ATOM   1306 HG12 VAL A  84       1.553  10.729  21.121  1.00 95.74           H  
ATOM   1307 HG13 VAL A  84       1.652  11.760  19.701  1.00 95.74           H  
ATOM   1308  CG2 VAL A  84       1.251   8.361  19.976  1.00 95.74           C  
ATOM   1309 HG21 VAL A  84       1.576   7.467  19.443  1.00 95.74           H  
ATOM   1310 HG22 VAL A  84       0.163   8.354  20.046  1.00 95.74           H  
ATOM   1311 HG23 VAL A  84       1.667   8.331  20.983  1.00 95.74           H  
ATOM   1312  N   LYS A  85       2.605  11.379  16.754  1.00 97.37           N  
ATOM   1313  H   LYS A  85       3.372  10.764  16.982  1.00 97.37           H  
ATOM   1314  CA  LYS A  85       2.899  12.645  16.057  1.00 97.37           C  
ATOM   1315  HA  LYS A  85       2.533  13.476  16.661  1.00 97.37           H  
ATOM   1316  C   LYS A  85       2.198  12.763  14.699  1.00 97.37           C  
ATOM   1317  CB  LYS A  85       4.416  12.794  15.896  1.00 97.37           C  
ATOM   1318  HB2 LYS A  85       4.831  11.862  15.510  1.00 97.37           H  
ATOM   1319  HB3 LYS A  85       4.620  13.587  15.177  1.00 97.37           H  
ATOM   1320  O   LYS A  85       1.797  13.856  14.307  1.00 97.37           O  
ATOM   1321  CG  LYS A  85       5.097  13.177  17.216  1.00 97.37           C  
ATOM   1322  HG2 LYS A  85       4.714  12.565  18.034  1.00 97.37           H  
ATOM   1323  HG3 LYS A  85       4.872  14.221  17.433  1.00 97.37           H  
ATOM   1324  CD  LYS A  85       6.613  12.973  17.116  1.00 97.37           C  
ATOM   1325  HD2 LYS A  85       6.985  13.359  16.168  1.00 97.37           H  
ATOM   1326  HD3 LYS A  85       6.815  11.902  17.144  1.00 97.37           H  
ATOM   1327  CE  LYS A  85       7.332  13.642  18.289  1.00 97.37           C  
ATOM   1328  HE2 LYS A  85       8.098  12.967  18.670  1.00 97.37           H  
ATOM   1329  HE3 LYS A  85       6.605  13.819  19.082  1.00 97.37           H  
ATOM   1330  NZ  LYS A  85       7.947  14.920  17.870  1.00 97.37           N  
ATOM   1331  HZ1 LYS A  85       7.229  15.510  17.474  1.00 97.37           H  
ATOM   1332  HZ2 LYS A  85       8.643  14.791  17.150  1.00 97.37           H  
ATOM   1333  HZ3 LYS A  85       8.336  15.429  18.650  1.00 97.37           H  
ATOM   1334  N   LEU A  86       2.007  11.655  13.973  1.00 97.96           N  
ATOM   1335  H   LEU A  86       2.382  10.785  14.323  1.00 97.96           H  
ATOM   1336  CA  LEU A  86       1.175  11.652  12.761  1.00 97.96           C  
ATOM   1337  HA  LEU A  86       1.523  12.440  12.093  1.00 97.96           H  
ATOM   1338  C   LEU A  86      -0.289  11.988  13.079  1.00 97.96           C  
ATOM   1339  CB  LEU A  86       1.257  10.291  12.042  1.00 97.96           C  
ATOM   1340  HB2 LEU A  86       0.437  10.243  11.326  1.00 97.96           H  
ATOM   1341  HB3 LEU A  86       1.090   9.494  12.768  1.00 97.96           H  
ATOM   1342  O   LEU A  86      -0.911  12.748  12.336  1.00 97.96           O  
ATOM   1343  CG  LEU A  86       2.561  10.005  11.280  1.00 97.96           C  
ATOM   1344  HG  LEU A  86       3.415  10.024  11.958  1.00 97.96           H  
ATOM   1345  CD1 LEU A  86       2.478   8.617  10.642  1.00 97.96           C  
ATOM   1346 HD11 LEU A  86       1.647   8.582   9.937  1.00 97.96           H  
ATOM   1347 HD12 LEU A  86       3.406   8.387  10.119  1.00 97.96           H  
ATOM   1348 HD13 LEU A  86       2.321   7.869  11.419  1.00 97.96           H  
ATOM   1349  CD2 LEU A  86       2.811  11.035  10.180  1.00 97.96           C  
ATOM   1350 HD21 LEU A  86       1.896  11.191   9.608  1.00 97.96           H  
ATOM   1351 HD22 LEU A  86       3.605  10.696   9.515  1.00 97.96           H  
ATOM   1352 HD23 LEU A  86       3.106  11.973  10.650  1.00 97.96           H  
ATOM   1353  N   GLY A  87      -0.822  11.454  14.180  1.00 97.16           N  
ATOM   1354  H   GLY A  87      -0.253  10.838  14.743  1.00 97.16           H  
ATOM   1355  CA  GLY A  87      -2.162  11.773  14.668  1.00 97.16           C  
ATOM   1356  HA2 GLY A  87      -2.896  11.552  13.893  1.00 97.16           H  
ATOM   1357  HA3 GLY A  87      -2.360  11.147  15.539  1.00 97.16           H  
ATOM   1358  C   GLY A  87      -2.316  13.236  15.095  1.00 97.16           C  
ATOM   1359  O   GLY A  87      -3.287  13.892  14.721  1.00 97.16           O  
ATOM   1360  N   GLU A  88      -1.333  13.782  15.814  1.00 97.47           N  
ATOM   1361  H   GLU A  88      -0.600  13.176  16.154  1.00 97.47           H  
ATOM   1362  CA  GLU A  88      -1.277  15.204  16.186  1.00 97.47           C  
ATOM   1363  HA  GLU A  88      -2.152  15.467  16.780  1.00 97.47           H  
ATOM   1364  C   GLU A  88      -1.258  16.115  14.953  1.00 97.47           C  
ATOM   1365  CB  GLU A  88      -0.015  15.477  17.014  1.00 97.47           C  
ATOM   1366  HB2 GLU A  88       0.839  15.073  16.470  1.00 97.47           H  
ATOM   1367  HB3 GLU A  88       0.119  16.554  17.108  1.00 97.47           H  
ATOM   1368  O   GLU A  88      -2.010  17.089  14.887  1.00 97.47           O  
ATOM   1369  CG  GLU A  88      -0.057  14.872  18.425  1.00 97.47           C  
ATOM   1370  HG2 GLU A  88      -0.383  13.834  18.362  1.00 97.47           H  
ATOM   1371  HG3 GLU A  88      -0.795  15.417  19.013  1.00 97.47           H  
ATOM   1372  CD  GLU A  88       1.311  14.920  19.130  1.00 97.47           C  
ATOM   1373  OE1 GLU A  88       1.402  14.357  20.241  1.00 97.47           O  
ATOM   1374  OE2 GLU A  88       2.281  15.454  18.540  1.00 97.47           O  
ATOM   1375  N   PHE A  89      -0.439  15.779  13.951  1.00 98.26           N  
ATOM   1376  H   PHE A  89       0.187  14.998  14.085  1.00 98.26           H  
ATOM   1377  CA  PHE A  89      -0.376  16.517  12.690  1.00 98.26           C  
ATOM   1378  HA  PHE A  89      -0.148  17.563  12.899  1.00 98.26           H  
ATOM   1379  C   PHE A  89      -1.720  16.484  11.951  1.00 98.26           C  
ATOM   1380  CB  PHE A  89       0.743  15.935  11.814  1.00 98.26           C  
ATOM   1381  HB2 PHE A  89       0.652  14.849  11.787  1.00 98.26           H  
ATOM   1382  HB3 PHE A  89       1.708  16.173  12.262  1.00 98.26           H  
ATOM   1383  O   PHE A  89      -2.189  17.517  11.472  1.00 98.26           O  
ATOM   1384  CG  PHE A  89       0.715  16.461  10.393  1.00 98.26           C  
ATOM   1385  CD1 PHE A  89       0.171  15.675   9.358  1.00 98.26           C  
ATOM   1386  HD1 PHE A  89      -0.205  14.686   9.573  1.00 98.26           H  
ATOM   1387  CD2 PHE A  89       1.157  17.767  10.122  1.00 98.26           C  
ATOM   1388  HD2 PHE A  89       1.540  18.379  10.925  1.00 98.26           H  
ATOM   1389  CE1 PHE A  89       0.073  16.197   8.057  1.00 98.26           C  
ATOM   1390  HE1 PHE A  89      -0.370  15.605   7.270  1.00 98.26           H  
ATOM   1391  CE2 PHE A  89       1.066  18.287   8.818  1.00 98.26           C  
ATOM   1392  HE2 PHE A  89       1.380  19.300   8.616  1.00 98.26           H  
ATOM   1393  CZ  PHE A  89       0.526  17.500   7.787  1.00 98.26           C  
ATOM   1394  HZ  PHE A  89       0.428  17.908   6.792  1.00 98.26           H  
ATOM   1395  N   TYR A  90      -2.368  15.315  11.886  1.00 98.23           N  
ATOM   1396  H   TYR A  90      -1.942  14.496  12.296  1.00 98.23           H  
ATOM   1397  CA  TYR A  90      -3.691  15.189  11.276  1.00 98.23           C  
ATOM   1398  HA  TYR A  90      -3.626  15.503  10.234  1.00 98.23           H  
ATOM   1399  C   TYR A  90      -4.720  16.092  11.963  1.00 98.23           C  
ATOM   1400  CB  TYR A  90      -4.161  13.734  11.323  1.00 98.23           C  
ATOM   1401  HB2 TYR A  90      -4.159  13.388  12.357  1.00 98.23           H  
ATOM   1402  HB3 TYR A  90      -3.454  13.106  10.780  1.00 98.23           H  
ATOM   1403  O   TYR A  90      -5.424  16.838  11.285  1.00 98.23           O  
ATOM   1404  CG  TYR A  90      -5.551  13.548  10.745  1.00 98.23           C  
ATOM   1405  CD1 TYR A  90      -6.633  13.250  11.591  1.00 98.23           C  
ATOM   1406  HD1 TYR A  90      -6.491  13.192  12.660  1.00 98.23           H  
ATOM   1407  CD2 TYR A  90      -5.784  13.766   9.375  1.00 98.23           C  
ATOM   1408  HD2 TYR A  90      -4.969  14.066   8.733  1.00 98.23           H  
ATOM   1409  CE1 TYR A  90      -7.923  13.073  11.063  1.00 98.23           C  
ATOM   1410  HE1 TYR A  90      -8.754  12.832  11.709  1.00 98.23           H  
ATOM   1411  CE2 TYR A  90      -7.081  13.644   8.848  1.00 98.23           C  
ATOM   1412  HE2 TYR A  90      -7.270  13.872   7.810  1.00 98.23           H  
ATOM   1413  OH  TYR A  90      -9.399  13.140   9.180  1.00 98.23           O  
ATOM   1414  HH  TYR A  90      -9.456  13.428   8.266  1.00 98.23           H  
ATOM   1415  CZ  TYR A  90      -8.148  13.264   9.687  1.00 98.23           C  
ATOM   1416  N   ASN A  91      -4.764  16.084  13.298  1.00 97.10           N  
ATOM   1417  H   ASN A  91      -4.162  15.445  13.797  1.00 97.10           H  
ATOM   1418  CA  ASN A  91      -5.682  16.929  14.061  1.00 97.10           C  
ATOM   1419  HA  ASN A  91      -6.701  16.716  13.741  1.00 97.10           H  
ATOM   1420  C   ASN A  91      -5.451  18.424  13.783  1.00 97.10           C  
ATOM   1421  CB  ASN A  91      -5.550  16.592  15.558  1.00 97.10           C  
ATOM   1422  HB2 ASN A  91      -6.012  17.385  16.145  1.00 97.10           H  
ATOM   1423  HB3 ASN A  91      -4.496  16.537  15.832  1.00 97.10           H  
ATOM   1424  O   ASN A  91      -6.417  19.155  13.567  1.00 97.10           O  
ATOM   1425  CG  ASN A  91      -6.248  15.295  15.936  1.00 97.10           C  
ATOM   1426  ND2 ASN A  91      -5.753  14.587  16.927  1.00 97.10           N  
ATOM   1427 HD21 ASN A  91      -6.203  13.708  17.138  1.00 97.10           H  
ATOM   1428 HD22 ASN A  91      -4.891  14.866  17.374  1.00 97.10           H  
ATOM   1429  OD1 ASN A  91      -7.266  14.922  15.376  1.00 97.10           O  
ATOM   1430  N   GLN A  92      -4.194  18.877  13.707  1.00 97.48           N  
ATOM   1431  H   GLN A  92      -3.436  18.237  13.894  1.00 97.48           H  
ATOM   1432  CA  GLN A  92      -3.875  20.268  13.352  1.00 97.48           C  
ATOM   1433  HA  GLN A  92      -4.383  20.939  14.044  1.00 97.48           H  
ATOM   1434  C   GLN A  92      -4.348  20.631  11.934  1.00 97.48           C  
ATOM   1435  CB  GLN A  92      -2.363  20.501  13.461  1.00 97.48           C  
ATOM   1436  HB2 GLN A  92      -1.839  19.747  12.874  1.00 97.48           H  
ATOM   1437  HB3 GLN A  92      -2.138  21.480  13.038  1.00 97.48           H  
ATOM   1438  O   GLN A  92      -4.917  21.705  11.726  1.00 97.48           O  
ATOM   1439  CG  GLN A  92      -1.829  20.485  14.898  1.00 97.48           C  
ATOM   1440  HG2 GLN A  92      -2.173  19.590  15.418  1.00 97.48           H  
ATOM   1441  HG3 GLN A  92      -2.200  21.356  15.438  1.00 97.48           H  
ATOM   1442  CD  GLN A  92      -0.306  20.518  14.891  1.00 97.48           C  
ATOM   1443  NE2 GLN A  92       0.346  19.520  15.443  1.00 97.48           N  
ATOM   1444 HE21 GLN A  92       1.341  19.484  15.277  1.00 97.48           H  
ATOM   1445 HE22 GLN A  92      -0.159  18.750  15.859  1.00 97.48           H  
ATOM   1446  OE1 GLN A  92       0.316  21.414  14.341  1.00 97.48           O  
ATOM   1447  N   MET A  93      -4.166  19.728  10.965  1.00 98.01           N  
ATOM   1448  H   MET A  93      -3.669  18.878  11.191  1.00 98.01           H  
ATOM   1449  CA  MET A  93      -4.639  19.923   9.590  1.00 98.01           C  
ATOM   1450  HA  MET A  93      -4.270  20.881   9.224  1.00 98.01           H  
ATOM   1451  C   MET A  93      -6.168  19.978   9.503  1.00 98.01           C  
ATOM   1452  CB  MET A  93      -4.095  18.807   8.687  1.00 98.01           C  
ATOM   1453  HB2 MET A  93      -4.666  18.780   7.759  1.00 98.01           H  
ATOM   1454  HB3 MET A  93      -4.223  17.842   9.178  1.00 98.01           H  
ATOM   1455  O   MET A  93      -6.700  20.816   8.778  1.00 98.01           O  
ATOM   1456  CG  MET A  93      -2.611  18.999   8.349  1.00 98.01           C  
ATOM   1457  HG2 MET A  93      -2.046  19.051   9.280  1.00 98.01           H  
ATOM   1458  HG3 MET A  93      -2.266  18.114   7.815  1.00 98.01           H  
ATOM   1459  SD  MET A  93      -2.188  20.461   7.348  1.00 98.01           S  
ATOM   1460  CE  MET A  93      -3.207  20.211   5.868  1.00 98.01           C  
ATOM   1461  HE1 MET A  93      -4.262  20.298   6.128  1.00 98.01           H  
ATOM   1462  HE2 MET A  93      -3.009  19.227   5.444  1.00 98.01           H  
ATOM   1463  HE3 MET A  93      -2.968  20.981   5.135  1.00 98.01           H  
ATOM   1464  N   MET A  94      -6.878  19.135  10.257  1.00 97.78           N  
ATOM   1465  H   MET A  94      -6.382  18.450  10.810  1.00 97.78           H  
ATOM   1466  CA  MET A  94      -8.345  19.132  10.296  1.00 97.78           C  
ATOM   1467  HA  MET A  94      -8.722  19.107   9.273  1.00 97.78           H  
ATOM   1468  C   MET A  94      -8.911  20.410  10.928  1.00 97.78           C  
ATOM   1469  CB  MET A  94      -8.848  17.878  11.027  1.00 97.78           C  
ATOM   1470  HB2 MET A  94      -9.920  17.974  11.199  1.00 97.78           H  
ATOM   1471  HB3 MET A  94      -8.361  17.799  11.999  1.00 97.78           H  
ATOM   1472  O   MET A  94      -9.856  20.988  10.392  1.00 97.78           O  
ATOM   1473  CG  MET A  94      -8.598  16.591  10.229  1.00 97.78           C  
ATOM   1474  HG2 MET A  94      -7.523  16.446  10.124  1.00 97.78           H  
ATOM   1475  HG3 MET A  94      -8.985  15.749  10.804  1.00 97.78           H  
ATOM   1476  SD  MET A  94      -9.319  16.530   8.559  1.00 97.78           S  
ATOM   1477  CE  MET A  94     -11.077  16.372   8.977  1.00 97.78           C  
ATOM   1478  HE1 MET A  94     -11.683  16.500   8.080  1.00 97.78           H  
ATOM   1479  HE2 MET A  94     -11.265  15.382   9.391  1.00 97.78           H  
ATOM   1480  HE3 MET A  94     -11.362  17.122   9.715  1.00 97.78           H  
ATOM   1481  N   VAL A  95      -8.283  20.920  11.996  1.00 96.82           N  
ATOM   1482  H   VAL A  95      -7.531  20.390  12.412  1.00 96.82           H  
ATOM   1483  CA  VAL A  95      -8.637  22.226  12.583  1.00 96.82           C  
ATOM   1484  HA  VAL A  95      -9.696  22.220  12.841  1.00 96.82           H  
ATOM   1485  C   VAL A  95      -8.439  23.351  11.566  1.00 96.82           C  
ATOM   1486  CB  VAL A  95      -7.831  22.498  13.869  1.00 96.82           C  
ATOM   1487  HB  VAL A  95      -6.771  22.334  13.671  1.00 96.82           H  
ATOM   1488  O   VAL A  95      -9.340  24.165  11.377  1.00 96.82           O  
ATOM   1489  CG1 VAL A  95      -8.010  23.930  14.393  1.00 96.82           C  
ATOM   1490 HG11 VAL A  95      -7.500  24.043  15.350  1.00 96.82           H  
ATOM   1491 HG12 VAL A  95      -7.579  24.650  13.697  1.00 96.82           H  
ATOM   1492 HG13 VAL A  95      -9.069  24.150  14.525  1.00 96.82           H  
ATOM   1493  CG2 VAL A  95      -8.272  21.556  14.995  1.00 96.82           C  
ATOM   1494 HG21 VAL A  95      -8.218  20.517  14.669  1.00 96.82           H  
ATOM   1495 HG22 VAL A  95      -9.299  21.785  15.279  1.00 96.82           H  
ATOM   1496 HG23 VAL A  95      -7.621  21.685  15.859  1.00 96.82           H  
ATOM   1497  N   LYS A  96      -7.304  23.376  10.850  1.00 96.68           N  
ATOM   1498  H   LYS A  96      -6.593  22.687  11.049  1.00 96.68           H  
ATOM   1499  CA  LYS A  96      -7.067  24.372   9.789  1.00 96.68           C  
ATOM   1500  HA  LYS A  96      -7.238  25.369  10.195  1.00 96.68           H  
ATOM   1501  C   LYS A  96      -8.037  24.255   8.613  1.00 96.68           C  
ATOM   1502  CB  LYS A  96      -5.633  24.278   9.258  1.00 96.68           C  
ATOM   1503  HB2 LYS A  96      -5.344  23.237   9.114  1.00 96.68           H  
ATOM   1504  HB3 LYS A  96      -5.613  24.779   8.290  1.00 96.68           H  
ATOM   1505  O   LYS A  96      -8.344  25.260   7.984  1.00 96.68           O  
ATOM   1506  CG  LYS A  96      -4.623  24.996  10.153  1.00 96.68           C  
ATOM   1507  HG2 LYS A  96      -5.007  25.986  10.399  1.00 96.68           H  
ATOM   1508  HG3 LYS A  96      -4.470  24.433  11.073  1.00 96.68           H  
ATOM   1509  CD  LYS A  96      -3.297  25.148   9.396  1.00 96.68           C  
ATOM   1510  HD2 LYS A  96      -2.861  24.160   9.245  1.00 96.68           H  
ATOM   1511  HD3 LYS A  96      -3.464  25.581   8.411  1.00 96.68           H  
ATOM   1512  CE  LYS A  96      -2.327  26.042  10.177  1.00 96.68           C  
ATOM   1513  HE2 LYS A  96      -2.413  25.827  11.242  1.00 96.68           H  
ATOM   1514  HE3 LYS A  96      -1.314  25.810   9.851  1.00 96.68           H  
ATOM   1515  NZ  LYS A  96      -2.575  27.475   9.901  1.00 96.68           N  
ATOM   1516  HZ1 LYS A  96      -3.544  27.731  10.023  1.00 96.68           H  
ATOM   1517  HZ2 LYS A  96      -2.324  27.651   8.938  1.00 96.68           H  
ATOM   1518  HZ3 LYS A  96      -1.973  28.075  10.446  1.00 96.68           H  
ATOM   1519  N   ALA A  97      -8.511  23.049   8.317  1.00 97.02           N  
ATOM   1520  H   ALA A  97      -8.154  22.256   8.831  1.00 97.02           H  
ATOM   1521  CA  ALA A  97      -9.539  22.804   7.312  1.00 97.02           C  
ATOM   1522  HA  ALA A  97      -9.299  23.375   6.415  1.00 97.02           H  
ATOM   1523  C   ALA A  97     -10.948  23.247   7.759  1.00 97.02           C  
ATOM   1524  CB  ALA A  97      -9.498  21.309   6.965  1.00 97.02           C  
ATOM   1525  HB1 ALA A  97     -10.293  21.066   6.260  1.00 97.02           H  
ATOM   1526  HB2 ALA A  97      -9.666  20.712   7.862  1.00 97.02           H  
ATOM   1527  HB3 ALA A  97      -8.534  21.042   6.534  1.00 97.02           H  
ATOM   1528  O   ALA A  97     -11.867  23.230   6.943  1.00 97.02           O  
ATOM   1529  N   GLY A  98     -11.140  23.617   9.033  1.00 96.17           N  
ATOM   1530  H   GLY A  98     -10.352  23.637   9.663  1.00 96.17           H  
ATOM   1531  CA  GLY A  98     -12.456  23.936   9.592  1.00 96.17           C  
ATOM   1532  HA2 GLY A  98     -12.316  24.416  10.560  1.00 96.17           H  
ATOM   1533  HA3 GLY A  98     -12.974  24.630   8.930  1.00 96.17           H  
ATOM   1534  C   GLY A  98     -13.351  22.707   9.797  1.00 96.17           C  
ATOM   1535  O   GLY A  98     -14.571  22.847   9.814  1.00 96.17           O  
ATOM   1536  N   LEU A  99     -12.753  21.516   9.930  1.00 96.12           N  
ATOM   1537  H   LEU A  99     -11.744  21.496   9.953  1.00 96.12           H  
ATOM   1538  CA  LEU A  99     -13.442  20.226  10.054  1.00 96.12           C  
ATOM   1539  HA  LEU A  99     -14.518  20.364   9.945  1.00 96.12           H  
ATOM   1540  C   LEU A  99     -13.207  19.642  11.451  1.00 96.12           C  
ATOM   1541  CB  LEU A  99     -12.966  19.288   8.938  1.00 96.12           C  
ATOM   1542  HB2 LEU A  99     -13.412  18.307   9.102  1.00 96.12           H  
ATOM   1543  HB3 LEU A  99     -11.882  19.197   9.011  1.00 96.12           H  
ATOM   1544  O   LEU A  99     -12.184  19.009  11.744  1.00 96.12           O  
ATOM   1545  CG  LEU A  99     -13.320  19.760   7.519  1.00 96.12           C  
ATOM   1546  HG  LEU A  99     -12.898  20.749   7.342  1.00 96.12           H  
ATOM   1547  CD1 LEU A  99     -12.706  18.801   6.503  1.00 96.12           C  
ATOM   1548 HD11 LEU A  99     -11.633  18.724   6.675  1.00 96.12           H  
ATOM   1549 HD12 LEU A  99     -13.173  17.819   6.586  1.00 96.12           H  
ATOM   1550 HD13 LEU A  99     -12.876  19.209   5.507  1.00 96.12           H  
ATOM   1551  CD2 LEU A  99     -14.827  19.811   7.277  1.00 96.12           C  
ATOM   1552 HD21 LEU A  99     -15.042  20.037   6.233  1.00 96.12           H  
ATOM   1553 HD22 LEU A  99     -15.279  20.584   7.899  1.00 96.12           H  
ATOM   1554 HD23 LEU A  99     -15.279  18.852   7.533  1.00 96.12           H  
ATOM   1555  N   ASN A 100     -14.145  19.929  12.349  1.00 90.49           N  
ATOM   1556  H   ASN A 100     -15.009  20.321  12.002  1.00 90.49           H  
ATOM   1557  CA  ASN A 100     -14.003  19.671  13.779  1.00 90.49           C  
ATOM   1558  HA  ASN A 100     -12.988  19.327  13.980  1.00 90.49           H  
ATOM   1559  C   ASN A 100     -14.899  18.550  14.297  1.00 90.49           C  
ATOM   1560  CB  ASN A 100     -14.203  20.984  14.549  1.00 90.49           C  
ATOM   1561  HB2 ASN A 100     -15.167  21.416  14.280  1.00 90.49           H  
ATOM   1562  HB3 ASN A 100     -14.212  20.781  15.620  1.00 90.49           H  
ATOM   1563  O   ASN A 100     -14.642  18.074  15.401  1.00 90.49           O  
ATOM   1564  CG  ASN A 100     -13.090  21.977  14.277  1.00 90.49           C  
ATOM   1565  ND2 ASN A 100     -13.418  23.231  14.078  1.00 90.49           N  
ATOM   1566 HD21 ASN A 100     -12.668  23.880  13.887  1.00 90.49           H  
ATOM   1567 HD22 ASN A 100     -14.388  23.512  14.082  1.00 90.49           H  
ATOM   1568  OD1 ASN A 100     -11.914  21.634  14.255  1.00 90.49           O  
ATOM   1569  N   ASP A 101     -15.899  18.118  13.527  1.00 93.24           N  
ATOM   1570  H   ASP A 101     -15.990  18.440  12.574  1.00 93.24           H  
ATOM   1571  CA  ASP A 101     -16.783  17.042  13.960  1.00 93.24           C  
ATOM   1572  HA  ASP A 101     -17.090  17.250  14.985  1.00 93.24           H  
ATOM   1573  C   ASP A 101     -16.042  15.694  13.964  1.00 93.24           C  
ATOM   1574  CB  ASP A 101     -18.059  17.026  13.110  1.00 93.24           C  
ATOM   1575  HB2 ASP A 101     -17.801  16.783  12.079  1.00 93.24           H  
ATOM   1576  HB3 ASP A 101     -18.513  18.016  13.124  1.00 93.24           H  
ATOM   1577  O   ASP A 101     -15.178  15.411  13.125  1.00 93.24           O  
ATOM   1578  CG  ASP A 101     -19.069  16.000  13.627  1.00 93.24           C  
ATOM   1579  OD1 ASP A 101     -18.897  14.808  13.298  1.00 93.24           O  
ATOM   1580  OD2 ASP A 101     -20.004  16.385  14.368  1.00 93.24           O  
ATOM   1581  N   ASP A 102     -16.372  14.844  14.935  1.00 91.57           N  
ATOM   1582  H   ASP A 102     -17.125  15.093  15.561  1.00 91.57           H  
ATOM   1583  CA  ASP A 102     -15.729  13.546  15.100  1.00 91.57           C  
ATOM   1584  HA  ASP A 102     -14.653  13.707  15.171  1.00 91.57           H  
ATOM   1585  C   ASP A 102     -15.928  12.622  13.893  1.00 91.57           C  
ATOM   1586  CB  ASP A 102     -16.241  12.877  16.387  1.00 91.57           C  
ATOM   1587  HB2 ASP A 102     -17.291  13.126  16.544  1.00 91.57           H  
ATOM   1588  HB3 ASP A 102     -16.175  11.796  16.267  1.00 91.57           H  
ATOM   1589  O   ASP A 102     -14.999  11.894  13.531  1.00 91.57           O  
ATOM   1590  CG  ASP A 102     -15.421  13.237  17.628  1.00 91.57           C  
ATOM   1591  OD1 ASP A 102     -14.220  13.573  17.467  1.00 91.57           O  
ATOM   1592  OD2 ASP A 102     -15.914  12.985  18.743  1.00 91.57           O  
ATOM   1593  N   MET A 103     -17.085  12.669  13.225  1.00 92.31           N  
ATOM   1594  H   MET A 103     -17.773  13.361  13.486  1.00 92.31           H  
ATOM   1595  CA  MET A 103     -17.324  11.885  12.012  1.00 92.31           C  
ATOM   1596  HA  MET A 103     -17.045  10.849  12.205  1.00 92.31           H  
ATOM   1597  C   MET A 103     -16.462  12.374  10.845  1.00 92.31           C  
ATOM   1598  CB  MET A 103     -18.804  11.913  11.614  1.00 92.31           C  
ATOM   1599  HB2 MET A 103     -19.139  12.938  11.455  1.00 92.31           H  
ATOM   1600  HB3 MET A 103     -18.894  11.374  10.670  1.00 92.31           H  
ATOM   1601  O   MET A 103     -15.904  11.554  10.113  1.00 92.31           O  
ATOM   1602  CG  MET A 103     -19.723  11.218  12.620  1.00 92.31           C  
ATOM   1603  HG2 MET A 103     -19.274  10.268  12.910  1.00 92.31           H  
ATOM   1604  HG3 MET A 103     -19.824  11.845  13.506  1.00 92.31           H  
ATOM   1605  SD  MET A 103     -21.368  10.884  11.930  1.00 92.31           S  
ATOM   1606  CE  MET A 103     -22.070   9.848  13.237  1.00 92.31           C  
ATOM   1607  HE1 MET A 103     -23.089   9.569  12.967  1.00 92.31           H  
ATOM   1608  HE2 MET A 103     -21.467   8.948  13.359  1.00 92.31           H  
ATOM   1609  HE3 MET A 103     -22.088  10.406  14.173  1.00 92.31           H  
ATOM   1610  N   GLU A 104     -16.283  13.690  10.697  1.00 95.37           N  
ATOM   1611  H   GLU A 104     -16.738  14.307  11.354  1.00 95.37           H  
ATOM   1612  CA  GLU A 104     -15.414  14.280   9.665  1.00 95.37           C  
ATOM   1613  HA  GLU A 104     -15.732  13.935   8.682  1.00 95.37           H  
ATOM   1614  C   GLU A 104     -13.951  13.873   9.864  1.00 95.37           C  
ATOM   1615  CB  GLU A 104     -15.486  15.812   9.702  1.00 95.37           C  
ATOM   1616  HB2 GLU A 104     -15.158  16.151  10.684  1.00 95.37           H  
ATOM   1617  HB3 GLU A 104     -14.795  16.211   8.960  1.00 95.37           H  
ATOM   1618  O   GLU A 104     -13.246  13.578   8.894  1.00 95.37           O  
ATOM   1619  CG  GLU A 104     -16.882  16.365   9.404  1.00 95.37           C  
ATOM   1620  HG2 GLU A 104     -17.126  16.125   8.369  1.00 95.37           H  
ATOM   1621  HG3 GLU A 104     -17.619  15.874  10.039  1.00 95.37           H  
ATOM   1622  CD  GLU A 104     -16.964  17.884   9.622  1.00 95.37           C  
ATOM   1623  OE1 GLU A 104     -17.796  18.492   8.917  1.00 95.37           O  
ATOM   1624  OE2 GLU A 104     -16.194  18.442  10.443  1.00 95.37           O  
ATOM   1625  N   ARG A 105     -13.499  13.830  11.123  1.00 94.62           N  
ATOM   1626  H   ARG A 105     -14.134  14.138  11.845  1.00 94.62           H  
ATOM   1627  CA  ARG A 105     -12.141  13.411  11.510  1.00 94.62           C  
ATOM   1628  HA  ARG A 105     -11.416  13.833  10.814  1.00 94.62           H  
ATOM   1629  C   ARG A 105     -11.933  11.900  11.428  1.00 94.62           C  
ATOM   1630  CB  ARG A 105     -11.836  13.934  12.917  1.00 94.62           C  
ATOM   1631  HB2 ARG A 105     -10.891  13.508  13.254  1.00 94.62           H  
ATOM   1632  HB3 ARG A 105     -12.623  13.615  13.601  1.00 94.62           H  
ATOM   1633  O   ARG A 105     -10.813  11.448  11.207  1.00 94.62           O  
ATOM   1634  CG  ARG A 105     -11.719  15.465  12.942  1.00 94.62           C  
ATOM   1635  HG2 ARG A 105     -12.651  15.927  12.615  1.00 94.62           H  
ATOM   1636  HG3 ARG A 105     -10.916  15.777  12.274  1.00 94.62           H  
ATOM   1637  CD  ARG A 105     -11.402  15.925  14.364  1.00 94.62           C  
ATOM   1638  HD2 ARG A 105     -10.496  15.421  14.700  1.00 94.62           H  
ATOM   1639  HD3 ARG A 105     -12.233  15.643  15.010  1.00 94.62           H  
ATOM   1640  NE  ARG A 105     -11.209  17.384  14.434  1.00 94.62           N  
ATOM   1641  HE  ARG A 105     -11.480  17.923  13.624  1.00 94.62           H  
ATOM   1642  NH1 ARG A 105     -10.497  17.425  16.613  1.00 94.62           N  
ATOM   1643 HH11 ARG A 105     -10.640  16.426  16.642  1.00 94.62           H  
ATOM   1644 HH12 ARG A 105     -10.321  17.949  17.458  1.00 94.62           H  
ATOM   1645  NH2 ARG A 105     -10.765  19.345  15.522  1.00 94.62           N  
ATOM   1646 HH21 ARG A 105     -11.077  19.893  14.733  1.00 94.62           H  
ATOM   1647 HH22 ARG A 105     -10.516  19.843  16.365  1.00 94.62           H  
ATOM   1648  CZ  ARG A 105     -10.827  18.045  15.511  1.00 94.62           C  
ATOM   1649  N   ASN A 106     -12.994  11.110  11.560  1.00 94.86           N  
ATOM   1650  H   ASN A 106     -13.866  11.531  11.848  1.00 94.86           H  
ATOM   1651  CA  ASN A 106     -12.941   9.657  11.377  1.00 94.86           C  
ATOM   1652  HA  ASN A 106     -11.971   9.294  11.716  1.00 94.86           H  
ATOM   1653  C   ASN A 106     -13.055   9.234   9.907  1.00 94.86           C  
ATOM   1654  CB  ASN A 106     -14.022   9.005  12.250  1.00 94.86           C  
ATOM   1655  HB2 ASN A 106     -14.977   9.505  12.089  1.00 94.86           H  
ATOM   1656  HB3 ASN A 106     -14.136   7.957  11.974  1.00 94.86           H  
ATOM   1657  O   ASN A 106     -12.861   8.055   9.589  1.00 94.86           O  
ATOM   1658  CG  ASN A 106     -13.676   9.041  13.727  1.00 94.86           C  
ATOM   1659  ND2 ASN A 106     -14.619   8.706  14.572  1.00 94.86           N  
ATOM   1660 HD21 ASN A 106     -14.396   8.690  15.557  1.00 94.86           H  
ATOM   1661 HD22 ASN A 106     -15.541   8.475  14.228  1.00 94.86           H  
ATOM   1662  OD1 ASN A 106     -12.556   9.306  14.138  1.00 94.86           O  
ATOM   1663  N   LEU A 107     -13.349  10.172   9.006  1.00 96.89           N  
ATOM   1664  H   LEU A 107     -13.550  11.107   9.331  1.00 96.89           H  
ATOM   1665  CA  LEU A 107     -13.563   9.877   7.602  1.00 96.89           C  
ATOM   1666  HA  LEU A 107     -14.201   8.994   7.569  1.00 96.89           H  
ATOM   1667  C   LEU A 107     -12.246   9.560   6.880  1.00 96.89           C  
ATOM   1668  CB  LEU A 107     -14.325  11.034   6.952  1.00 96.89           C  
ATOM   1669  HB2 LEU A 107     -15.126  11.368   7.611  1.00 96.89           H  
ATOM   1670  HB3 LEU A 107     -13.637  11.868   6.815  1.00 96.89           H  
ATOM   1671  O   LEU A 107     -11.350  10.399   6.747  1.00 96.89           O  
ATOM   1672  CG  LEU A 107     -14.939  10.634   5.605  1.00 96.89           C  
ATOM   1673  HG  LEU A 107     -14.197  10.115   4.997  1.00 96.89           H  
ATOM   1674  CD1 LEU A 107     -16.170   9.744   5.771  1.00 96.89           C  
ATOM   1675 HD11 LEU A 107     -15.896   8.799   6.240  1.00 96.89           H  
ATOM   1676 HD12 LEU A 107     -16.911  10.249   6.391  1.00 96.89           H  
ATOM   1677 HD13 LEU A 107     -16.618   9.536   4.799  1.00 96.89           H  
ATOM   1678  CD2 LEU A 107     -15.350  11.896   4.878  1.00 96.89           C  
ATOM   1679 HD21 LEU A 107     -16.104  12.431   5.455  1.00 96.89           H  
ATOM   1680 HD22 LEU A 107     -15.756  11.653   3.896  1.00 96.89           H  
ATOM   1681 HD23 LEU A 107     -14.477  12.534   4.743  1.00 96.89           H  
ATOM   1682  N   ILE A 108     -12.157   8.350   6.329  1.00 96.84           N  
ATOM   1683  H   ILE A 108     -12.916   7.710   6.514  1.00 96.84           H  
ATOM   1684  CA  ILE A 108     -10.984   7.851   5.596  1.00 96.84           C  
ATOM   1685  HA  ILE A 108     -10.126   7.853   6.268  1.00 96.84           H  
ATOM   1686  C   ILE A 108     -10.635   8.765   4.415  1.00 96.84           C  
ATOM   1687  CB  ILE A 108     -11.252   6.400   5.138  1.00 96.84           C  
ATOM   1688  HB  ILE A 108     -12.219   6.374   4.636  1.00 96.84           H  
ATOM   1689  O   ILE A 108      -9.461   9.020   4.155  1.00 96.84           O  
ATOM   1690  CG1 ILE A 108     -11.294   5.450   6.355  1.00 96.84           C  
ATOM   1691 HG12 ILE A 108     -10.278   5.198   6.656  1.00 96.84           H  
ATOM   1692 HG13 ILE A 108     -11.776   5.935   7.204  1.00 96.84           H  
ATOM   1693  CG2 ILE A 108     -10.180   5.909   4.146  1.00 96.84           C  
ATOM   1694 HG21 ILE A 108      -9.186   6.045   4.572  1.00 96.84           H  
ATOM   1695 HG22 ILE A 108     -10.257   6.466   3.212  1.00 96.84           H  
ATOM   1696 HG23 ILE A 108     -10.323   4.854   3.911  1.00 96.84           H  
ATOM   1697  CD1 ILE A 108     -12.073   4.164   6.067  1.00 96.84           C  
ATOM   1698 HD11 ILE A 108     -11.739   3.689   5.145  1.00 96.84           H  
ATOM   1699 HD12 ILE A 108     -11.934   3.471   6.897  1.00 96.84           H  
ATOM   1700 HD13 ILE A 108     -13.135   4.398   5.988  1.00 96.84           H  
ATOM   1701  N   GLN A 109     -11.634   9.298   3.707  1.00 96.66           N  
ATOM   1702  H   GLN A 109     -12.583   9.046   3.943  1.00 96.66           H  
ATOM   1703  CA  GLN A 109     -11.409  10.218   2.591  1.00 96.66           C  
ATOM   1704  HA  GLN A 109     -10.760   9.733   1.862  1.00 96.66           H  
ATOM   1705  C   GLN A 109     -10.694  11.506   3.029  1.00 96.66           C  
ATOM   1706  CB  GLN A 109     -12.744  10.556   1.913  1.00 96.66           C  
ATOM   1707  HB2 GLN A 109     -13.497  10.815   2.657  1.00 96.66           H  
ATOM   1708  HB3 GLN A 109     -12.579  11.436   1.291  1.00 96.66           H  
ATOM   1709  O   GLN A 109      -9.774  11.945   2.336  1.00 96.66           O  
ATOM   1710  CG  GLN A 109     -13.268   9.448   0.987  1.00 96.66           C  
ATOM   1711  HG2 GLN A 109     -14.089   9.857   0.398  1.00 96.66           H  
ATOM   1712  HG3 GLN A 109     -12.476   9.170   0.292  1.00 96.66           H  
ATOM   1713  CD  GLN A 109     -13.789   8.192   1.679  1.00 96.66           C  
ATOM   1714  NE2 GLN A 109     -13.847   7.095   0.959  1.00 96.66           N  
ATOM   1715 HE21 GLN A 109     -13.559   7.140  -0.009  1.00 96.66           H  
ATOM   1716 HE22 GLN A 109     -14.346   6.310   1.351  1.00 96.66           H  
ATOM   1717  OE1 GLN A 109     -14.161   8.157   2.844  1.00 96.66           O  
ATOM   1718  N   ASN A 110     -11.056  12.066   4.189  1.00 97.70           N  
ATOM   1719  H   ASN A 110     -11.772  11.620   4.745  1.00 97.70           H  
ATOM   1720  CA  ASN A 110     -10.407  13.256   4.744  1.00 97.70           C  
ATOM   1721  HA  ASN A 110     -10.326  14.014   3.965  1.00 97.70           H  
ATOM   1722  C   ASN A 110      -8.977  12.944   5.200  1.00 97.70           C  
ATOM   1723  CB  ASN A 110     -11.262  13.830   5.893  1.00 97.70           C  
ATOM   1724  HB2 ASN A 110     -11.503  13.051   6.616  1.00 97.70           H  
ATOM   1725  HB3 ASN A 110     -10.693  14.602   6.410  1.00 97.70           H  
ATOM   1726  O   ASN A 110      -8.060  13.712   4.907  1.00 97.70           O  
ATOM   1727  CG  ASN A 110     -12.546  14.480   5.410  1.00 97.70           C  
ATOM   1728  ND2 ASN A 110     -13.462  14.780   6.297  1.00 97.70           N  
ATOM   1729 HD21 ASN A 110     -14.316  15.227   5.997  1.00 97.70           H  
ATOM   1730 HD22 ASN A 110     -13.349  14.492   7.258  1.00 97.70           H  
ATOM   1731  OD1 ASN A 110     -12.723  14.722   4.228  1.00 97.70           O  
ATOM   1732  N   ALA A 111      -8.756  11.785   5.832  1.00 97.87           N  
ATOM   1733  H   ALA A 111      -9.548  11.211   6.082  1.00 97.87           H  
ATOM   1734  CA  ALA A 111      -7.410  11.301   6.153  1.00 97.87           C  
ATOM   1735  HA  ALA A 111      -6.930  11.999   6.839  1.00 97.87           H  
ATOM   1736  C   ALA A 111      -6.525  11.228   4.901  1.00 97.87           C  
ATOM   1737  CB  ALA A 111      -7.515   9.948   6.860  1.00 97.87           C  
ATOM   1738  HB1 ALA A 111      -7.873   9.179   6.175  1.00 97.87           H  
ATOM   1739  HB2 ALA A 111      -6.535   9.655   7.238  1.00 97.87           H  
ATOM   1740  HB3 ALA A 111      -8.214  10.031   7.693  1.00 97.87           H  
ATOM   1741  O   ALA A 111      -5.454  11.830   4.854  1.00 97.87           O  
ATOM   1742  N   GLN A 112      -7.018  10.597   3.834  1.00 97.02           N  
ATOM   1743  H   GLN A 112      -7.904  10.122   3.930  1.00 97.02           H  
ATOM   1744  CA  GLN A 112      -6.282  10.488   2.576  1.00 97.02           C  
ATOM   1745  HA  GLN A 112      -5.309  10.037   2.772  1.00 97.02           H  
ATOM   1746  C   GLN A 112      -6.057  11.835   1.880  1.00 97.02           C  
ATOM   1747  CB  GLN A 112      -7.051   9.607   1.601  1.00 97.02           C  
ATOM   1748  HB2 GLN A 112      -6.527   9.639   0.646  1.00 97.02           H  
ATOM   1749  HB3 GLN A 112      -8.056  10.011   1.475  1.00 97.02           H  
ATOM   1750  O   GLN A 112      -5.091  11.980   1.128  1.00 97.02           O  
ATOM   1751  CG  GLN A 112      -7.137   8.138   1.999  1.00 97.02           C  
ATOM   1752  HG2 GLN A 112      -7.523   8.033   3.014  1.00 97.02           H  
ATOM   1753  HG3 GLN A 112      -6.140   7.698   1.981  1.00 97.02           H  
ATOM   1754  CD  GLN A 112      -8.038   7.376   1.040  1.00 97.02           C  
ATOM   1755  NE2 GLN A 112      -8.309   6.137   1.349  1.00 97.02           N  
ATOM   1756 HE21 GLN A 112      -8.828   5.576   0.689  1.00 97.02           H  
ATOM   1757 HE22 GLN A 112      -7.923   5.730   2.189  1.00 97.02           H  
ATOM   1758  OE1 GLN A 112      -8.476   7.856  -0.006  1.00 97.02           O  
ATOM   1759  N   ALA A 113      -6.960  12.806   2.047  1.00 97.69           N  
ATOM   1760  H   ALA A 113      -7.773  12.630   2.620  1.00 97.69           H  
ATOM   1761  CA  ALA A 113      -6.762  14.156   1.529  1.00 97.69           C  
ATOM   1762  HA  ALA A 113      -6.534  14.096   0.465  1.00 97.69           H  
ATOM   1763  C   ALA A 113      -5.557  14.815   2.216  1.00 97.69           C  
ATOM   1764  CB  ALA A 113      -8.054  14.967   1.684  1.00 97.69           C  
ATOM   1765  HB1 ALA A 113      -8.301  15.103   2.737  1.00 97.69           H  
ATOM   1766  HB2 ALA A 113      -8.882  14.456   1.193  1.00 97.69           H  
ATOM   1767  HB3 ALA A 113      -7.931  15.952   1.233  1.00 97.69           H  
ATOM   1768  O   ALA A 113      -4.644  15.271   1.525  1.00 97.69           O  
ATOM   1769  N   VAL A 114      -5.494  14.765   3.552  1.00 98.37           N  
ATOM   1770  H   VAL A 114      -6.273  14.358   4.051  1.00 98.37           H  
ATOM   1771  CA  VAL A 114      -4.358  15.279   4.338  1.00 98.37           C  
ATOM   1772  HA  VAL A 114      -4.206  16.327   4.080  1.00 98.37           H  
ATOM   1773  C   VAL A 114      -3.059  14.541   4.002  1.00 98.37           C  
ATOM   1774  CB  VAL A 114      -4.648  15.205   5.851  1.00 98.37           C  
ATOM   1775  HB  VAL A 114      -4.913  14.182   6.118  1.00 98.37           H  
ATOM   1776  O   VAL A 114      -2.035  15.181   3.761  1.00 98.37           O  
ATOM   1777  CG1 VAL A 114      -3.432  15.641   6.679  1.00 98.37           C  
ATOM   1778 HG11 VAL A 114      -2.633  14.904   6.594  1.00 98.37           H  
ATOM   1779 HG12 VAL A 114      -3.073  16.607   6.325  1.00 98.37           H  
ATOM   1780 HG13 VAL A 114      -3.701  15.727   7.732  1.00 98.37           H  
ATOM   1781  CG2 VAL A 114      -5.820  16.110   6.231  1.00 98.37           C  
ATOM   1782 HG21 VAL A 114      -6.727  15.745   5.750  1.00 98.37           H  
ATOM   1783 HG22 VAL A 114      -5.982  16.089   7.309  1.00 98.37           H  
ATOM   1784 HG23 VAL A 114      -5.627  17.136   5.920  1.00 98.37           H  
ATOM   1785  N   GLU A 115      -3.090  13.210   3.914  1.00 98.10           N  
ATOM   1786  H   GLU A 115      -3.941  12.733   4.175  1.00 98.10           H  
ATOM   1787  CA  GLU A 115      -1.927  12.392   3.544  1.00 98.10           C  
ATOM   1788  HA  GLU A 115      -1.131  12.540   4.273  1.00 98.10           H  
ATOM   1789  C   GLU A 115      -1.375  12.784   2.163  1.00 98.10           C  
ATOM   1790  CB  GLU A 115      -2.321  10.908   3.536  1.00 98.10           C  
ATOM   1791  HB2 GLU A 115      -3.217  10.796   2.926  1.00 98.10           H  
ATOM   1792  HB3 GLU A 115      -1.512  10.347   3.068  1.00 98.10           H  
ATOM   1793  O   GLU A 115      -0.177  13.039   2.012  1.00 98.10           O  
ATOM   1794  CG  GLU A 115      -2.552  10.317   4.935  1.00 98.10           C  
ATOM   1795  HG2 GLU A 115      -1.595  10.271   5.454  1.00 98.10           H  
ATOM   1796  HG3 GLU A 115      -3.199  10.998   5.489  1.00 98.10           H  
ATOM   1797  CD  GLU A 115      -3.213   8.925   4.939  1.00 98.10           C  
ATOM   1798  OE1 GLU A 115      -3.359   8.364   6.053  1.00 98.10           O  
ATOM   1799  OE2 GLU A 115      -3.593   8.433   3.850  1.00 98.10           O  
ATOM   1800  N   ARG A 116      -2.246  12.916   1.151  1.00 97.27           N  
ATOM   1801  H   ARG A 116      -3.216  12.707   1.341  1.00 97.27           H  
ATOM   1802  CA  ARG A 116      -1.852  13.340  -0.203  1.00 97.27           C  
ATOM   1803  HA  ARG A 116      -1.027  12.709  -0.535  1.00 97.27           H  
ATOM   1804  C   ARG A 116      -1.316  14.769  -0.230  1.00 97.27           C  
ATOM   1805  CB  ARG A 116      -3.032  13.184  -1.175  1.00 97.27           C  
ATOM   1806  HB2 ARG A 116      -3.941  13.587  -0.727  1.00 97.27           H  
ATOM   1807  HB3 ARG A 116      -2.818  13.755  -2.078  1.00 97.27           H  
ATOM   1808  O   ARG A 116      -0.319  15.019  -0.912  1.00 97.27           O  
ATOM   1809  CG  ARG A 116      -3.234  11.716  -1.575  1.00 97.27           C  
ATOM   1810  HG2 ARG A 116      -3.452  11.107  -0.698  1.00 97.27           H  
ATOM   1811  HG3 ARG A 116      -2.303  11.352  -2.011  1.00 97.27           H  
ATOM   1812  CD  ARG A 116      -4.345  11.546  -2.623  1.00 97.27           C  
ATOM   1813  HD2 ARG A 116      -4.123  10.643  -3.191  1.00 97.27           H  
ATOM   1814  HD3 ARG A 116      -4.321  12.388  -3.316  1.00 97.27           H  
ATOM   1815  NE  ARG A 116      -5.689  11.450  -2.013  1.00 97.27           N  
ATOM   1816  HE  ARG A 116      -5.906  12.144  -1.311  1.00 97.27           H  
ATOM   1817  NH1 ARG A 116      -6.319   9.398  -2.863  1.00 97.27           N  
ATOM   1818 HH11 ARG A 116      -6.988   8.641  -2.867  1.00 97.27           H  
ATOM   1819 HH12 ARG A 116      -5.461   9.337  -3.393  1.00 97.27           H  
ATOM   1820  NH2 ARG A 116      -7.697  10.479  -1.508  1.00 97.27           N  
ATOM   1821 HH21 ARG A 116      -7.938  11.270  -0.928  1.00 97.27           H  
ATOM   1822 HH22 ARG A 116      -8.205   9.620  -1.346  1.00 97.27           H  
ATOM   1823  CZ  ARG A 116      -6.556  10.455  -2.135  1.00 97.27           C  
ATOM   1824  N   ILE A 117      -1.932  15.680   0.522  1.00 98.17           N  
ATOM   1825  H   ILE A 117      -2.752  15.391   1.037  1.00 98.17           H  
ATOM   1826  CA  ILE A 117      -1.472  17.065   0.687  1.00 98.17           C  
ATOM   1827  HA  ILE A 117      -1.420  17.532  -0.297  1.00 98.17           H  
ATOM   1828  C   ILE A 117      -0.054  17.090   1.262  1.00 98.17           C  
ATOM   1829  CB  ILE A 117      -2.491  17.854   1.544  1.00 98.17           C  
ATOM   1830  HB  ILE A 117      -2.876  17.194   2.321  1.00 98.17           H  
ATOM   1831  O   ILE A 117       0.823  17.726   0.674  1.00 98.17           O  
ATOM   1832  CG1 ILE A 117      -3.670  18.284   0.646  1.00 98.17           C  
ATOM   1833 HG12 ILE A 117      -3.362  19.123   0.022  1.00 98.17           H  
ATOM   1834 HG13 ILE A 117      -3.948  17.462  -0.013  1.00 98.17           H  
ATOM   1835  CG2 ILE A 117      -1.862  19.065   2.257  1.00 98.17           C  
ATOM   1836 HG21 ILE A 117      -2.628  19.704   2.697  1.00 98.17           H  
ATOM   1837 HG22 ILE A 117      -1.259  19.656   1.567  1.00 98.17           H  
ATOM   1838 HG23 ILE A 117      -1.231  18.721   3.077  1.00 98.17           H  
ATOM   1839  CD1 ILE A 117      -4.922  18.677   1.437  1.00 98.17           C  
ATOM   1840 HD11 ILE A 117      -5.253  17.838   2.049  1.00 98.17           H  
ATOM   1841 HD12 ILE A 117      -5.717  18.939   0.739  1.00 98.17           H  
ATOM   1842 HD13 ILE A 117      -4.727  19.534   2.082  1.00 98.17           H  
ATOM   1843  N   LEU A 118       0.201  16.340   2.338  1.00 98.18           N  
ATOM   1844  H   LEU A 118      -0.569  15.852   2.772  1.00 98.18           H  
ATOM   1845  CA  LEU A 118       1.519  16.233   2.962  1.00 98.18           C  
ATOM   1846  HA  LEU A 118       1.853  17.234   3.234  1.00 98.18           H  
ATOM   1847  C   LEU A 118       2.559  15.641   2.001  1.00 98.18           C  
ATOM   1848  CB  LEU A 118       1.383  15.389   4.243  1.00 98.18           C  
ATOM   1849  HB2 LEU A 118       0.894  14.448   3.994  1.00 98.18           H  
ATOM   1850  HB3 LEU A 118       0.743  15.920   4.948  1.00 98.18           H  
ATOM   1851  O   LEU A 118       3.658  16.183   1.847  1.00 98.18           O  
ATOM   1852  CG  LEU A 118       2.727  15.070   4.921  1.00 98.18           C  
ATOM   1853  HG  LEU A 118       3.362  14.528   4.220  1.00 98.18           H  
ATOM   1854  CD1 LEU A 118       3.460  16.331   5.373  1.00 98.18           C  
ATOM   1855 HD11 LEU A 118       3.691  16.973   4.523  1.00 98.18           H  
ATOM   1856 HD12 LEU A 118       2.845  16.883   6.085  1.00 98.18           H  
ATOM   1857 HD13 LEU A 118       4.396  16.050   5.855  1.00 98.18           H  
ATOM   1858  CD2 LEU A 118       2.507  14.162   6.124  1.00 98.18           C  
ATOM   1859 HD21 LEU A 118       3.470  13.826   6.509  1.00 98.18           H  
ATOM   1860 HD22 LEU A 118       1.916  13.295   5.829  1.00 98.18           H  
ATOM   1861 HD23 LEU A 118       1.983  14.702   6.913  1.00 98.18           H  
ATOM   1862  N   LEU A 119       2.221  14.546   1.315  1.00 97.27           N  
ATOM   1863  H   LEU A 119       1.322  14.126   1.502  1.00 97.27           H  
ATOM   1864  CA  LEU A 119       3.127  13.905   0.361  1.00 97.27           C  
ATOM   1865  HA  LEU A 119       4.069  13.695   0.867  1.00 97.27           H  
ATOM   1866  C   LEU A 119       3.472  14.812  -0.825  1.00 97.27           C  
ATOM   1867  CB  LEU A 119       2.509  12.595  -0.154  1.00 97.27           C  
ATOM   1868  HB2 LEU A 119       3.079  12.280  -1.028  1.00 97.27           H  
ATOM   1869  HB3 LEU A 119       1.493  12.799  -0.489  1.00 97.27           H  
ATOM   1870  O   LEU A 119       4.601  14.737  -1.315  1.00 97.27           O  
ATOM   1871  CG  LEU A 119       2.467  11.418   0.839  1.00 97.27           C  
ATOM   1872  HG  LEU A 119       1.785  11.627   1.663  1.00 97.27           H  
ATOM   1873  CD1 LEU A 119       1.973  10.192   0.069  1.00 97.27           C  
ATOM   1874 HD11 LEU A 119       2.549  10.040  -0.844  1.00 97.27           H  
ATOM   1875 HD12 LEU A 119       2.067   9.302   0.691  1.00 97.27           H  
ATOM   1876 HD13 LEU A 119       0.921  10.330  -0.178  1.00 97.27           H  
ATOM   1877  CD2 LEU A 119       3.828  11.069   1.441  1.00 97.27           C  
ATOM   1878 HD21 LEU A 119       4.199  11.901   2.041  1.00 97.27           H  
ATOM   1879 HD22 LEU A 119       4.536  10.819   0.651  1.00 97.27           H  
ATOM   1880 HD23 LEU A 119       3.714  10.218   2.112  1.00 97.27           H  
ATOM   1881  N   ALA A 120       2.526  15.635  -1.284  1.00 96.59           N  
ATOM   1882  H   ALA A 120       1.609  15.589  -0.864  1.00 96.59           H  
ATOM   1883  CA  ALA A 120       2.733  16.608  -2.353  1.00 96.59           C  
ATOM   1884  HA  ALA A 120       3.308  16.141  -3.153  1.00 96.59           H  
ATOM   1885  C   ALA A 120       3.522  17.839  -1.881  1.00 96.59           C  
ATOM   1886  CB  ALA A 120       1.362  17.008  -2.908  1.00 96.59           C  
ATOM   1887  HB1 ALA A 120       0.751  17.433  -2.111  1.00 96.59           H  
ATOM   1888  HB2 ALA A 120       0.851  16.131  -3.307  1.00 96.59           H  
ATOM   1889  HB3 ALA A 120       1.479  17.747  -3.700  1.00 96.59           H  
ATOM   1890  O   ALA A 120       4.342  18.358  -2.637  1.00 96.59           O  
ATOM   1891  N   ALA A 121       3.306  18.287  -0.641  1.00 97.11           N  
ATOM   1892  H   ALA A 121       2.573  17.864  -0.090  1.00 97.11           H  
ATOM   1893  CA  ALA A 121       4.049  19.390  -0.038  1.00 97.11           C  
ATOM   1894  HA  ALA A 121       4.032  20.241  -0.720  1.00 97.11           H  
ATOM   1895  C   ALA A 121       5.526  19.049   0.190  1.00 97.11           C  
ATOM   1896  CB  ALA A 121       3.357  19.792   1.270  1.00 97.11           C  
ATOM   1897  HB1 ALA A 121       3.366  18.961   1.975  1.00 97.11           H  
ATOM   1898  HB2 ALA A 121       3.880  20.638   1.716  1.00 97.11           H  
ATOM   1899  HB3 ALA A 121       2.324  20.085   1.078  1.00 97.11           H  
ATOM   1900  O   ALA A 121       6.383  19.907   0.017  1.00 97.11           O  
ATOM   1901  N   THR A 122       5.820  17.789   0.518  1.00 95.90           N  
ATOM   1902  H   THR A 122       5.042  17.167   0.685  1.00 95.90           H  
ATOM   1903  CA  THR A 122       7.174  17.281   0.807  1.00 95.90           C  
ATOM   1904  HA  THR A 122       7.793  18.112   1.145  1.00 95.90           H  
ATOM   1905  C   THR A 122       7.896  16.694  -0.413  1.00 95.90           C  
ATOM   1906  CB  THR A 122       7.128  16.248   1.946  1.00 95.90           C  
ATOM   1907  HB  THR A 122       8.121  15.822   2.090  1.00 95.90           H  
ATOM   1908  O   THR A 122       8.993  16.150  -0.289  1.00 95.90           O  
ATOM   1909  CG2 THR A 122       6.679  16.870   3.269  1.00 95.90           C  
ATOM   1910 HG21 THR A 122       6.605  16.096   4.033  1.00 95.90           H  
ATOM   1911 HG22 THR A 122       7.422  17.599   3.593  1.00 95.90           H  
ATOM   1912 HG23 THR A 122       5.714  17.365   3.166  1.00 95.90           H  
ATOM   1913  OG1 THR A 122       6.225  15.209   1.628  1.00 95.90           O  
ATOM   1914  HG1 THR A 122       5.354  15.532   1.870  1.00 95.90           H  
ATOM   1915  N   ASP A 123       7.304  16.755  -1.613  1.00 94.32           N  
ATOM   1916  H   ASP A 123       6.426  17.249  -1.680  1.00 94.32           H  
ATOM   1917  CA  ASP A 123       7.968  16.355  -2.861  1.00 94.32           C  
ATOM   1918  HA  ASP A 123       8.798  15.693  -2.611  1.00 94.32           H  
ATOM   1919  C   ASP A 123       8.598  17.559  -3.572  1.00 94.32           C  
ATOM   1920  CB  ASP A 123       7.026  15.550  -3.775  1.00 94.32           C  
ATOM   1921  HB2 ASP A 123       6.376  14.918  -3.169  1.00 94.32           H  
ATOM   1922  HB3 ASP A 123       6.368  16.219  -4.329  1.00 94.32           H  
ATOM   1923  O   ASP A 123       8.091  18.040  -4.590  1.00 94.32           O  
ATOM   1924  CG  ASP A 123       7.808  14.652  -4.748  1.00 94.32           C  
ATOM   1925  OD1 ASP A 123       8.993  14.951  -5.044  1.00 94.32           O  
ATOM   1926  OD2 ASP A 123       7.224  13.636  -5.186  1.00 94.32           O  
ATOM   1927  N   ASP A 124       9.709  18.065  -3.031  1.00 92.57           N  
ATOM   1928  H   ASP A 124      10.002  17.733  -2.123  1.00 92.57           H  
ATOM   1929  CA  ASP A 124      10.384  19.246  -3.586  1.00 92.57           C  
ATOM   1930  HA  ASP A 124       9.679  20.076  -3.607  1.00 92.57           H  
ATOM   1931  C   ASP A 124      10.862  18.998  -5.026  1.00 92.57           C  
ATOM   1932  CB  ASP A 124      11.563  19.664  -2.695  1.00 92.57           C  
ATOM   1933  HB2 ASP A 124      12.076  20.501  -3.168  1.00 92.57           H  
ATOM   1934  HB3 ASP A 124      12.267  18.834  -2.631  1.00 92.57           H  
ATOM   1935  O   ASP A 124      10.711  19.862  -5.886  1.00 92.57           O  
ATOM   1936  CG  ASP A 124      11.141  20.097  -1.283  1.00 92.57           C  
ATOM   1937  OD1 ASP A 124      10.163  20.872  -1.141  1.00 92.57           O  
ATOM   1938  OD2 ASP A 124      11.801  19.623  -0.336  1.00 92.57           O  
ATOM   1939  N   LYS A 125      11.334  17.780  -5.338  1.00 92.31           N  
ATOM   1940  H   LYS A 125      11.339  17.092  -4.599  1.00 92.31           H  
ATOM   1941  CA  LYS A 125      11.771  17.408  -6.696  1.00 92.31           C  
ATOM   1942  HA  LYS A 125      12.496  18.143  -7.045  1.00 92.31           H  
ATOM   1943  C   LYS A 125      10.622  17.445  -7.696  1.00 92.31           C  
ATOM   1944  CB  LYS A 125      12.403  16.011  -6.708  1.00 92.31           C  
ATOM   1945  HB2 LYS A 125      11.737  15.301  -6.218  1.00 92.31           H  
ATOM   1946  HB3 LYS A 125      12.534  15.702  -7.745  1.00 92.31           H  
ATOM   1947  O   LYS A 125      10.772  17.997  -8.786  1.00 92.31           O  
ATOM   1948  CG  LYS A 125      13.771  16.002  -6.024  1.00 92.31           C  
ATOM   1949  HG2 LYS A 125      14.405  16.760  -6.484  1.00 92.31           H  
ATOM   1950  HG3 LYS A 125      13.652  16.235  -4.966  1.00 92.31           H  
ATOM   1951  CD  LYS A 125      14.434  14.630  -6.175  1.00 92.31           C  
ATOM   1952  HD2 LYS A 125      13.814  13.877  -5.689  1.00 92.31           H  
ATOM   1953  HD3 LYS A 125      14.541  14.395  -7.234  1.00 92.31           H  
ATOM   1954  CE  LYS A 125      15.810  14.691  -5.511  1.00 92.31           C  
ATOM   1955  HE2 LYS A 125      15.677  14.968  -4.465  1.00 92.31           H  
ATOM   1956  HE3 LYS A 125      16.385  15.488  -5.983  1.00 92.31           H  
ATOM   1957  NZ  LYS A 125      16.533  13.402  -5.616  1.00 92.31           N  
ATOM   1958  HZ1 LYS A 125      16.672  13.162  -6.587  1.00 92.31           H  
ATOM   1959  HZ2 LYS A 125      17.435  13.490  -5.169  1.00 92.31           H  
ATOM   1960  HZ3 LYS A 125      16.010  12.674  -5.150  1.00 92.31           H  
ATOM   1961  N   LYS A 126       9.472  16.859  -7.344  1.00 92.60           N  
ATOM   1962  H   LYS A 126       9.412  16.397  -6.448  1.00 92.60           H  
ATOM   1963  CA  LYS A 126       8.280  16.925  -8.198  1.00 92.60           C  
ATOM   1964  HA  LYS A 126       8.546  16.588  -9.200  1.00 92.60           H  
ATOM   1965  C   LYS A 126       7.786  18.360  -8.329  1.00 92.60           C  
ATOM   1966  CB  LYS A 126       7.197  16.003  -7.635  1.00 92.60           C  
ATOM   1967  HB2 LYS A 126       7.617  15.004  -7.521  1.00 92.60           H  
ATOM   1968  HB3 LYS A 126       6.887  16.376  -6.658  1.00 92.60           H  
ATOM   1969  O   LYS A 126       7.419  18.762  -9.427  1.00 92.60           O  
ATOM   1970  CG  LYS A 126       5.967  15.914  -8.544  1.00 92.60           C  
ATOM   1971  HG2 LYS A 126       6.271  15.566  -9.531  1.00 92.60           H  
ATOM   1972  HG3 LYS A 126       5.505  16.897  -8.638  1.00 92.60           H  
ATOM   1973  CD  LYS A 126       4.944  14.941  -7.950  1.00 92.60           C  
ATOM   1974  HD2 LYS A 126       5.402  13.958  -7.843  1.00 92.60           H  
ATOM   1975  HD3 LYS A 126       4.643  15.299  -6.965  1.00 92.60           H  
ATOM   1976  CE  LYS A 126       3.722  14.857  -8.870  1.00 92.60           C  
ATOM   1977  HE2 LYS A 126       3.309  15.860  -8.982  1.00 92.60           H  
ATOM   1978  HE3 LYS A 126       4.049  14.519  -9.853  1.00 92.60           H  
ATOM   1979  NZ  LYS A 126       2.691  13.937  -8.327  1.00 92.60           N  
ATOM   1980  HZ1 LYS A 126       1.894  13.885  -8.945  1.00 92.60           H  
ATOM   1981  HZ2 LYS A 126       2.373  14.263  -7.425  1.00 92.60           H  
ATOM   1982  HZ3 LYS A 126       3.069  13.008  -8.213  1.00 92.60           H  
ATOM   1983  N   THR A 127       7.824  19.130  -7.245  1.00 94.21           N  
ATOM   1984  H   THR A 127       8.134  18.716  -6.377  1.00 94.21           H  
ATOM   1985  CA  THR A 127       7.420  20.541  -7.237  1.00 94.21           C  
ATOM   1986  HA  THR A 127       6.401  20.614  -7.616  1.00 94.21           H  
ATOM   1987  C   THR A 127       8.304  21.381  -8.159  1.00 94.21           C  
ATOM   1988  CB  THR A 127       7.437  21.096  -5.805  1.00 94.21           C  
ATOM   1989  HB  THR A 127       8.438  21.018  -5.381  1.00 94.21           H  
ATOM   1990  O   THR A 127       7.784  22.129  -8.980  1.00 94.21           O  
ATOM   1991  CG2 THR A 127       6.986  22.555  -5.746  1.00 94.21           C  
ATOM   1992 HG21 THR A 127       7.758  23.193  -6.174  1.00 94.21           H  
ATOM   1993 HG22 THR A 127       6.060  22.688  -6.305  1.00 94.21           H  
ATOM   1994 HG23 THR A 127       6.833  22.849  -4.708  1.00 94.21           H  
ATOM   1995  OG1 THR A 127       6.540  20.345  -5.011  1.00 94.21           O  
ATOM   1996  HG1 THR A 127       7.029  19.583  -4.694  1.00 94.21           H  
ATOM   1997  N   GLU A 128       9.626  21.225  -8.096  1.00 94.51           N  
ATOM   1998  H   GLU A 128      10.016  20.636  -7.374  1.00 94.51           H  
ATOM   1999  CA  GLU A 128      10.570  21.923  -8.974  1.00 94.51           C  
ATOM   2000  HA  GLU A 128      10.412  22.998  -8.888  1.00 94.51           H  
ATOM   2001  C   GLU A 128      10.372  21.530 -10.445  1.00 94.51           C  
ATOM   2002  CB  GLU A 128      11.999  21.597  -8.520  1.00 94.51           C  
ATOM   2003  HB2 GLU A 128      12.074  21.727  -7.440  1.00 94.51           H  
ATOM   2004  HB3 GLU A 128      12.213  20.556  -8.760  1.00 94.51           H  
ATOM   2005  O   GLU A 128      10.321  22.393 -11.324  1.00 94.51           O  
ATOM   2006  CG  GLU A 128      13.034  22.512  -9.190  1.00 94.51           C  
ATOM   2007  HG2 GLU A 128      12.964  23.507  -8.751  1.00 94.51           H  
ATOM   2008  HG3 GLU A 128      12.802  22.600 -10.251  1.00 94.51           H  
ATOM   2009  CD  GLU A 128      14.468  21.984  -9.063  1.00 94.51           C  
ATOM   2010  OE1 GLU A 128      15.270  22.360  -9.954  1.00 94.51           O  
ATOM   2011  OE2 GLU A 128      14.739  21.130  -8.195  1.00 94.51           O  
ATOM   2012  N   TYR A 129      10.199  20.233 -10.721  1.00 93.75           N  
ATOM   2013  H   TYR A 129      10.285  19.565  -9.968  1.00 93.75           H  
ATOM   2014  CA  TYR A 129       9.896  19.746 -12.067  1.00 93.75           C  
ATOM   2015  HA  TYR A 129      10.691  20.061 -12.743  1.00 93.75           H  
ATOM   2016  C   TYR A 129       8.585  20.337 -12.605  1.00 93.75           C  
ATOM   2017  CB  TYR A 129       9.842  18.213 -12.059  1.00 93.75           C  
ATOM   2018  HB2 TYR A 129       9.168  17.882 -11.269  1.00 93.75           H  
ATOM   2019  HB3 TYR A 129      10.834  17.826 -11.827  1.00 93.75           H  
ATOM   2020  O   TYR A 129       8.534  20.784 -13.750  1.00 93.75           O  
ATOM   2021  CG  TYR A 129       9.373  17.628 -13.377  1.00 93.75           C  
ATOM   2022  CD1 TYR A 129       8.016  17.292 -13.551  1.00 93.75           C  
ATOM   2023  HD1 TYR A 129       7.319  17.427 -12.737  1.00 93.75           H  
ATOM   2024  CD2 TYR A 129      10.278  17.478 -14.446  1.00 93.75           C  
ATOM   2025  HD2 TYR A 129      11.315  17.750 -14.315  1.00 93.75           H  
ATOM   2026  CE1 TYR A 129       7.565  16.806 -14.792  1.00 93.75           C  
ATOM   2027  HE1 TYR A 129       6.526  16.547 -14.936  1.00 93.75           H  
ATOM   2028  CE2 TYR A 129       9.831  16.986 -15.689  1.00 93.75           C  
ATOM   2029  HE2 TYR A 129      10.529  16.873 -16.505  1.00 93.75           H  
ATOM   2030  OH  TYR A 129       8.013  16.185 -17.052  1.00 93.75           O  
ATOM   2031  HH  TYR A 129       8.712  16.019 -17.688  1.00 93.75           H  
ATOM   2032  CZ  TYR A 129       8.470  16.652 -15.862  1.00 93.75           C  
ATOM   2033  N   GLN A 130       7.537  20.373 -11.778  1.00 93.11           N  
ATOM   2034  H   GLN A 130       7.647  19.999 -10.846  1.00 93.11           H  
ATOM   2035  CA  GLN A 130       6.245  20.955 -12.132  1.00 93.11           C  
ATOM   2036  HA  GLN A 130       5.894  20.507 -13.062  1.00 93.11           H  
ATOM   2037  C   GLN A 130       6.355  22.457 -12.390  1.00 93.11           C  
ATOM   2038  CB  GLN A 130       5.222  20.656 -11.031  1.00 93.11           C  
ATOM   2039  HB2 GLN A 130       4.367  21.320 -11.158  1.00 93.11           H  
ATOM   2040  HB3 GLN A 130       5.662  20.851 -10.053  1.00 93.11           H  
ATOM   2041  O   GLN A 130       5.867  22.906 -13.415  1.00 93.11           O  
ATOM   2042  CG  GLN A 130       4.703  19.216 -11.108  1.00 93.11           C  
ATOM   2043  HG2 GLN A 130       5.531  18.507 -11.073  1.00 93.11           H  
ATOM   2044  HG3 GLN A 130       4.194  19.086 -12.062  1.00 93.11           H  
ATOM   2045  CD  GLN A 130       3.729  18.885  -9.981  1.00 93.11           C  
ATOM   2046  NE2 GLN A 130       2.800  17.981 -10.209  1.00 93.11           N  
ATOM   2047 HE21 GLN A 130       2.633  17.706 -11.167  1.00 93.11           H  
ATOM   2048 HE22 GLN A 130       2.053  17.997  -9.529  1.00 93.11           H  
ATOM   2049  OE1 GLN A 130       3.763  19.399  -8.875  1.00 93.11           O  
ATOM   2050  N   LYS A 131       7.081  23.218 -11.561  1.00 93.42           N  
ATOM   2051  H   LYS A 131       7.447  22.791 -10.722  1.00 93.42           H  
ATOM   2052  CA  LYS A 131       7.359  24.646 -11.806  1.00 93.42           C  
ATOM   2053  HA  LYS A 131       6.422  25.197 -11.876  1.00 93.42           H  
ATOM   2054  C   LYS A 131       8.073  24.877 -13.139  1.00 93.42           C  
ATOM   2055  CB  LYS A 131       8.192  25.225 -10.654  1.00 93.42           C  
ATOM   2056  HB2 LYS A 131       8.587  26.193 -10.963  1.00 93.42           H  
ATOM   2057  HB3 LYS A 131       9.035  24.566 -10.445  1.00 93.42           H  
ATOM   2058  O   LYS A 131       7.651  25.721 -13.921  1.00 93.42           O  
ATOM   2059  CG  LYS A 131       7.369  25.435  -9.377  1.00 93.42           C  
ATOM   2060  HG2 LYS A 131       6.896  24.503  -9.068  1.00 93.42           H  
ATOM   2061  HG3 LYS A 131       6.592  26.174  -9.575  1.00 93.42           H  
ATOM   2062  CD  LYS A 131       8.278  25.944  -8.251  1.00 93.42           C  
ATOM   2063  HD2 LYS A 131       8.777  26.854  -8.583  1.00 93.42           H  
ATOM   2064  HD3 LYS A 131       9.028  25.187  -8.022  1.00 93.42           H  
ATOM   2065  CE  LYS A 131       7.455  26.251  -6.998  1.00 93.42           C  
ATOM   2066  HE2 LYS A 131       6.973  25.339  -6.644  1.00 93.42           H  
ATOM   2067  HE3 LYS A 131       6.667  26.955  -7.263  1.00 93.42           H  
ATOM   2068  NZ  LYS A 131       8.288  26.842  -5.920  1.00 93.42           N  
ATOM   2069  HZ1 LYS A 131       8.970  26.196  -5.550  1.00 93.42           H  
ATOM   2070  HZ2 LYS A 131       7.674  27.123  -5.169  1.00 93.42           H  
ATOM   2071  HZ3 LYS A 131       8.744  27.688  -6.232  1.00 93.42           H  
ATOM   2072  N   LYS A 132       9.114  24.093 -13.439  1.00 93.29           N  
ATOM   2073  H   LYS A 132       9.422  23.438 -12.734  1.00 93.29           H  
ATOM   2074  CA  LYS A 132       9.842  24.167 -14.722  1.00 93.29           C  
ATOM   2075  HA  LYS A 132      10.163  25.194 -14.896  1.00 93.29           H  
ATOM   2076  C   LYS A 132       8.966  23.795 -15.917  1.00 93.29           C  
ATOM   2077  CB  LYS A 132      11.068  23.243 -14.674  1.00 93.29           C  
ATOM   2078  HB2 LYS A 132      10.778  22.273 -14.269  1.00 93.29           H  
ATOM   2079  HB3 LYS A 132      11.441  23.093 -15.688  1.00 93.29           H  
ATOM   2080  O   LYS A 132       9.129  24.350 -16.999  1.00 93.29           O  
ATOM   2081  CG  LYS A 132      12.202  23.840 -13.834  1.00 93.29           C  
ATOM   2082  HG2 LYS A 132      11.829  24.118 -12.848  1.00 93.29           H  
ATOM   2083  HG3 LYS A 132      12.568  24.738 -14.332  1.00 93.29           H  
ATOM   2084  CD  LYS A 132      13.355  22.842 -13.666  1.00 93.29           C  
ATOM   2085  HD2 LYS A 132      13.019  22.022 -13.032  1.00 93.29           H  
ATOM   2086  HD3 LYS A 132      13.660  22.455 -14.639  1.00 93.29           H  
ATOM   2087  CE  LYS A 132      14.534  23.563 -13.005  1.00 93.29           C  
ATOM   2088  HE2 LYS A 132      14.167  24.110 -12.136  1.00 93.29           H  
ATOM   2089  HE3 LYS A 132      14.931  24.292 -13.711  1.00 93.29           H  
ATOM   2090  NZ  LYS A 132      15.606  22.641 -12.563  1.00 93.29           N  
ATOM   2091  HZ1 LYS A 132      15.830  21.924 -13.238  1.00 93.29           H  
ATOM   2092  HZ2 LYS A 132      16.432  23.162 -12.305  1.00 93.29           H  
ATOM   2093  HZ3 LYS A 132      15.347  22.232 -11.677  1.00 93.29           H  
ATOM   2094  N   ARG A 133       8.069  22.821 -15.751  1.00 91.00           N  
ATOM   2095  H   ARG A 133       8.018  22.374 -14.846  1.00 91.00           H  
ATOM   2096  CA  ARG A 133       7.104  22.432 -16.783  1.00 91.00           C  
ATOM   2097  HA  ARG A 133       7.611  22.373 -17.746  1.00 91.00           H  
ATOM   2098  C   ARG A 133       6.041  23.515 -16.981  1.00 91.00           C  
ATOM   2099  CB  ARG A 133       6.520  21.055 -16.452  1.00 91.00           C  
ATOM   2100  HB2 ARG A 133       6.002  21.099 -15.494  1.00 91.00           H  
ATOM   2101  HB3 ARG A 133       7.328  20.326 -16.382  1.00 91.00           H  
ATOM   2102  O   ARG A 133       5.864  23.929 -18.115  1.00 91.00           O  
ATOM   2103  CG  ARG A 133       5.535  20.620 -17.538  1.00 91.00           C  
ATOM   2104  HG2 ARG A 133       6.017  20.633 -18.516  1.00 91.00           H  
ATOM   2105  HG3 ARG A 133       4.703  21.325 -17.543  1.00 91.00           H  
ATOM   2106  CD  ARG A 133       4.973  19.229 -17.262  1.00 91.00           C  
ATOM   2107  HD2 ARG A 133       5.755  18.486 -17.423  1.00 91.00           H  
ATOM   2108  HD3 ARG A 133       4.636  19.186 -16.227  1.00 91.00           H  
ATOM   2109  NE  ARG A 133       3.829  18.978 -18.148  1.00 91.00           N  
ATOM   2110  HE  ARG A 133       3.465  19.789 -18.628  1.00 91.00           H  
ATOM   2111  NH1 ARG A 133       3.459  16.771 -17.599  1.00 91.00           N  
ATOM   2112 HH11 ARG A 133       4.304  16.770 -17.045  1.00 91.00           H  
ATOM   2113 HH12 ARG A 133       2.889  15.946 -17.726  1.00 91.00           H  
ATOM   2114  NH2 ARG A 133       2.102  17.798 -19.021  1.00 91.00           N  
ATOM   2115 HH21 ARG A 133       1.815  18.641 -19.496  1.00 91.00           H  
ATOM   2116 HH22 ARG A 133       1.550  16.956 -19.108  1.00 91.00           H  
ATOM   2117  CZ  ARG A 133       3.142  17.856 -18.252  1.00 91.00           C  
ATOM   2118  N   ASN A 134       5.450  24.028 -15.907  1.00 92.11           N  
ATOM   2119  H   ASN A 134       5.645  23.621 -15.004  1.00 92.11           H  
ATOM   2120  CA  ASN A 134       4.475  25.115 -15.939  1.00 92.11           C  
ATOM   2121  HA  ASN A 134       3.611  24.803 -16.525  1.00 92.11           H  
ATOM   2122  C   ASN A 134       5.050  26.373 -16.601  1.00 92.11           C  
ATOM   2123  CB  ASN A 134       3.998  25.385 -14.506  1.00 92.11           C  
ATOM   2124  HB2 ASN A 134       4.833  25.711 -13.885  1.00 92.11           H  
ATOM   2125  HB3 ASN A 134       3.579  24.461 -14.107  1.00 92.11           H  
ATOM   2126  O   ASN A 134       4.450  26.911 -17.512  1.00 92.11           O  
ATOM   2127  CG  ASN A 134       2.903  26.435 -14.462  1.00 92.11           C  
ATOM   2128  ND2 ASN A 134       2.762  27.161 -13.386  1.00 92.11           N  
ATOM   2129 HD21 ASN A 134       2.114  27.934 -13.444  1.00 92.11           H  
ATOM   2130 HD22 ASN A 134       3.163  26.920 -12.492  1.00 92.11           H  
ATOM   2131  OD1 ASN A 134       2.161  26.622 -15.397  1.00 92.11           O  
ATOM   2132  N   ALA A 135       6.286  26.763 -16.276  1.00 91.13           N  
ATOM   2133  H   ALA A 135       6.737  26.342 -15.477  1.00 91.13           H  
ATOM   2134  CA  ALA A 135       6.949  27.888 -16.940  1.00 91.13           C  
ATOM   2135  HA  ALA A 135       6.338  28.780 -16.799  1.00 91.13           H  
ATOM   2136  C   ALA A 135       7.135  27.703 -18.463  1.00 91.13           C  
ATOM   2137  CB  ALA A 135       8.302  28.107 -16.255  1.00 91.13           C  
ATOM   2138  HB1 ALA A 135       8.933  27.228 -16.383  1.00 91.13           H  
ATOM   2139  HB2 ALA A 135       8.794  28.975 -16.694  1.00 91.13           H  
ATOM   2140  HB3 ALA A 135       8.148  28.295 -15.192  1.00 91.13           H  
ATOM   2141  O   ALA A 135       7.313  28.685 -19.179  1.00 91.13           O  
ATOM   2142  N   ARG A 136       7.136  26.460 -18.969  1.00 91.13           N  
ATOM   2143  H   ARG A 136       6.908  25.707 -18.336  1.00 91.13           H  
ATOM   2144  CA  ARG A 136       7.096  26.174 -20.414  1.00 91.13           C  
ATOM   2145  HA  ARG A 136       7.599  26.970 -20.964  1.00 91.13           H  
ATOM   2146  C   ARG A 136       5.666  26.182 -20.941  1.00 91.13           C  
ATOM   2147  CB  ARG A 136       7.774  24.839 -20.746  1.00 91.13           C  
ATOM   2148  HB2 ARG A 136       7.335  24.040 -20.148  1.00 91.13           H  
ATOM   2149  HB3 ARG A 136       7.583  24.612 -21.795  1.00 91.13           H  
ATOM   2150  O   ARG A 136       5.417  26.826 -21.945  1.00 91.13           O  
ATOM   2151  CG  ARG A 136       9.291  24.889 -20.533  1.00 91.13           C  
ATOM   2152  HG2 ARG A 136       9.705  25.678 -21.161  1.00 91.13           H  
ATOM   2153  HG3 ARG A 136       9.522  25.119 -19.493  1.00 91.13           H  
ATOM   2154  CD  ARG A 136       9.941  23.560 -20.929  1.00 91.13           C  
ATOM   2155  HD2 ARG A 136      11.022  23.698 -20.939  1.00 91.13           H  
ATOM   2156  HD3 ARG A 136       9.612  23.301 -21.936  1.00 91.13           H  
ATOM   2157  NE  ARG A 136       9.594  22.481 -19.985  1.00 91.13           N  
ATOM   2158  HE  ARG A 136       9.052  22.771 -19.183  1.00 91.13           H  
ATOM   2159  NH1 ARG A 136      10.593  20.779 -21.146  1.00 91.13           N  
ATOM   2160 HH11 ARG A 136      10.772  19.797 -21.299  1.00 91.13           H  
ATOM   2161 HH12 ARG A 136      10.803  21.445 -21.876  1.00 91.13           H  
ATOM   2162  NH2 ARG A 136       9.520  20.328 -19.239  1.00 91.13           N  
ATOM   2163 HH21 ARG A 136       8.949  20.634 -18.463  1.00 91.13           H  
ATOM   2164 HH22 ARG A 136       9.725  19.351 -19.389  1.00 91.13           H  
ATOM   2165  CZ  ARG A 136       9.899  21.206 -20.126  1.00 91.13           C  
ATOM   2166  N   ASP A 137       4.747  25.533 -20.235  1.00 91.04           N  
ATOM   2167  H   ASP A 137       5.040  25.046 -19.400  1.00 91.04           H  
ATOM   2168  CA  ASP A 137       3.323  25.485 -20.574  1.00 91.04           C  
ATOM   2169  HA  ASP A 137       3.210  25.038 -21.562  1.00 91.04           H  
ATOM   2170  C   ASP A 137       2.711  26.907 -20.662  1.00 91.04           C  
ATOM   2171  CB  ASP A 137       2.608  24.580 -19.541  1.00 91.04           C  
ATOM   2172  HB2 ASP A 137       1.538  24.789 -19.558  1.00 91.04           H  
ATOM   2173  HB3 ASP A 137       2.951  24.848 -18.541  1.00 91.04           H  
ATOM   2174  O   ASP A 137       2.000  27.197 -21.618  1.00 91.04           O  
ATOM   2175  CG  ASP A 137       2.789  23.057 -19.751  1.00 91.04           C  
ATOM   2176  OD1 ASP A 137       2.834  22.589 -20.912  1.00 91.04           O  
ATOM   2177  OD2 ASP A 137       2.813  22.286 -18.759  1.00 91.04           O  
ATOM   2178  N   VAL A 138       3.070  27.828 -19.759  1.00 91.30           N  
ATOM   2179  H   VAL A 138       3.580  27.512 -18.947  1.00 91.30           H  
ATOM   2180  CA  VAL A 138       2.670  29.252 -19.798  1.00 91.30           C  
ATOM   2181  HA  VAL A 138       1.584  29.313 -19.862  1.00 91.30           H  
ATOM   2182  C   VAL A 138       3.219  29.969 -21.031  1.00 91.30           C  
ATOM   2183  CB  VAL A 138       3.114  29.978 -18.509  1.00 91.30           C  
ATOM   2184  HB  VAL A 138       4.175  29.786 -18.344  1.00 91.30           H  
ATOM   2185  O   VAL A 138       2.512  30.750 -21.661  1.00 91.30           O  
ATOM   2186  CG1 VAL A 138       2.903  31.497 -18.556  1.00 91.30           C  
ATOM   2187 HG11 VAL A 138       1.864  31.718 -18.798  1.00 91.30           H  
ATOM   2188 HG12 VAL A 138       3.137  31.938 -17.586  1.00 91.30           H  
ATOM   2189 HG13 VAL A 138       3.548  31.956 -19.305  1.00 91.30           H  
ATOM   2190  CG2 VAL A 138       2.329  29.459 -17.304  1.00 91.30           C  
ATOM   2191 HG21 VAL A 138       1.275  29.710 -17.425  1.00 91.30           H  
ATOM   2192 HG22 VAL A 138       2.706  29.912 -16.387  1.00 91.30           H  
ATOM   2193 HG23 VAL A 138       2.406  28.375 -17.227  1.00 91.30           H  
ATOM   2194  N   LYS A 139       4.461  29.675 -21.438  1.00 90.76           N  
ATOM   2195  H   LYS A 139       4.963  28.956 -20.936  1.00 90.76           H  
ATOM   2196  CA  LYS A 139       5.025  30.204 -22.695  1.00 90.76           C  
ATOM   2197  HA  LYS A 139       4.861  31.281 -22.732  1.00 90.76           H  
ATOM   2198  C   LYS A 139       4.319  29.646 -23.933  1.00 90.76           C  
ATOM   2199  CB  LYS A 139       6.526  29.914 -22.786  1.00 90.76           C  
ATOM   2200  HB2 LYS A 139       6.866  30.162 -23.792  1.00 90.76           H  
ATOM   2201  HB3 LYS A 139       6.708  28.851 -22.624  1.00 90.76           H  
ATOM   2202  O   LYS A 139       4.325  30.298 -24.968  1.00 90.76           O  
ATOM   2203  CG  LYS A 139       7.338  30.740 -21.788  1.00 90.76           C  
ATOM   2204  HG2 LYS A 139       7.230  31.797 -22.029  1.00 90.76           H  
ATOM   2205  HG3 LYS A 139       6.969  30.576 -20.775  1.00 90.76           H  
ATOM   2206  CD  LYS A 139       8.812  30.341 -21.883  1.00 90.76           C  
ATOM   2207  HD2 LYS A 139       9.166  30.552 -22.893  1.00 90.76           H  
ATOM   2208  HD3 LYS A 139       8.915  29.276 -21.674  1.00 90.76           H  
ATOM   2209  CE  LYS A 139       9.609  31.150 -20.863  1.00 90.76           C  
ATOM   2210  HE2 LYS A 139       9.319  30.825 -19.864  1.00 90.76           H  
ATOM   2211  HE3 LYS A 139       9.326  32.198 -20.965  1.00 90.76           H  
ATOM   2212  NZ  LYS A 139      11.066  30.995 -21.080  1.00 90.76           N  
ATOM   2213  HZ1 LYS A 139      11.332  30.025 -20.993  1.00 90.76           H  
ATOM   2214  HZ2 LYS A 139      11.573  31.556 -20.411  1.00 90.76           H  
ATOM   2215  HZ3 LYS A 139      11.300  31.322 -22.007  1.00 90.76           H  
ATOM   2216  N   GLU A 140       3.716  28.466 -23.820  1.00 91.70           N  
ATOM   2217  H   GLU A 140       3.797  27.980 -22.939  1.00 91.70           H  
ATOM   2218  CA  GLU A 140       2.855  27.851 -24.838  1.00 91.70           C  
ATOM   2219  HA  GLU A 140       3.194  28.162 -25.826  1.00 91.70           H  
ATOM   2220  C   GLU A 140       1.384  28.312 -24.726  1.00 91.70           C  
ATOM   2221  CB  GLU A 140       2.968  26.315 -24.759  1.00 91.70           C  
ATOM   2222  HB2 GLU A 140       2.256  25.869 -25.454  1.00 91.70           H  
ATOM   2223  HB3 GLU A 140       2.697  25.993 -23.753  1.00 91.70           H  
ATOM   2224  O   GLU A 140       0.514  27.739 -25.378  1.00 91.70           O  
ATOM   2225  CG  GLU A 140       4.359  25.755 -25.105  1.00 91.70           C  
ATOM   2226  HG2 GLU A 140       4.566  25.962 -26.155  1.00 91.70           H  
ATOM   2227  HG3 GLU A 140       5.117  26.265 -24.511  1.00 91.70           H  
ATOM   2228  CD  GLU A 140       4.472  24.237 -24.853  1.00 91.70           C  
ATOM   2229  OE1 GLU A 140       5.610  23.718 -24.948  1.00 91.70           O  
ATOM   2230  OE2 GLU A 140       3.446  23.578 -24.526  1.00 91.70           O  
ATOM   2231  N   GLY A 141       1.086  29.323 -23.899  1.00 88.09           N  
ATOM   2232  H   GLY A 141       1.828  29.748 -23.362  1.00 88.09           H  
ATOM   2233  CA  GLY A 141      -0.253  29.902 -23.750  1.00 88.09           C  
ATOM   2234  HA2 GLY A 141      -0.151  30.902 -23.328  1.00 88.09           H  
ATOM   2235  HA3 GLY A 141      -0.719  29.992 -24.731  1.00 88.09           H  
ATOM   2236  C   GLY A 141      -1.207  29.116 -22.845  1.00 88.09           C  
ATOM   2237  O   GLY A 141      -2.406  29.388 -22.849  1.00 88.09           O  
ATOM   2238  N   LYS A 142      -0.717  28.136 -22.076  1.00 90.45           N  
ATOM   2239  H   LYS A 142       0.281  27.980 -22.087  1.00 90.45           H  
ATOM   2240  CA  LYS A 142      -1.535  27.400 -21.098  1.00 90.45           C  
ATOM   2241  HA  LYS A 142      -2.549  27.328 -21.490  1.00 90.45           H  
ATOM   2242  C   LYS A 142      -1.628  28.163 -19.774  1.00 90.45           C  
ATOM   2243  CB  LYS A 142      -0.999  25.980 -20.886  1.00 90.45           C  
ATOM   2244  HB2 LYS A 142      -0.007  26.059 -20.441  1.00 90.45           H  
ATOM   2245  HB3 LYS A 142      -1.644  25.461 -20.177  1.00 90.45           H  
ATOM   2246  O   LYS A 142      -0.759  28.960 -19.437  1.00 90.45           O  
ATOM   2247  CG  LYS A 142      -0.927  25.159 -22.184  1.00 90.45           C  
ATOM   2248  HG2 LYS A 142      -0.305  25.678 -22.912  1.00 90.45           H  
ATOM   2249  HG3 LYS A 142      -1.929  25.034 -22.596  1.00 90.45           H  
ATOM   2250  CD  LYS A 142      -0.307  23.789 -21.904  1.00 90.45           C  
ATOM   2251  HD2 LYS A 142       0.651  23.962 -21.414  1.00 90.45           H  
ATOM   2252  HD3 LYS A 142      -0.949  23.215 -21.236  1.00 90.45           H  
ATOM   2253  CE  LYS A 142      -0.067  23.008 -23.199  1.00 90.45           C  
ATOM   2254  HE2 LYS A 142      -0.817  22.223 -23.284  1.00 90.45           H  
ATOM   2255  HE3 LYS A 142      -0.191  23.685 -24.045  1.00 90.45           H  
ATOM   2256  NZ  LYS A 142       1.309  22.450 -23.234  1.00 90.45           N  
ATOM   2257  HZ1 LYS A 142       1.720  22.327 -22.320  1.00 90.45           H  
ATOM   2258  HZ2 LYS A 142       1.949  23.106 -23.658  1.00 90.45           H  
ATOM   2259  HZ3 LYS A 142       1.405  21.628 -23.814  1.00 90.45           H  
ATOM   2260  N   GLU A 143      -2.682  27.879 -19.014  1.00 87.63           N  
ATOM   2261  H   GLU A 143      -3.367  27.222 -19.362  1.00 87.63           H  
ATOM   2262  CA  GLU A 143      -2.945  28.502 -17.714  1.00 87.63           C  
ATOM   2263  HA  GLU A 143      -3.050  29.576 -17.866  1.00 87.63           H  
ATOM   2264  C   GLU A 143      -1.801  28.266 -16.714  1.00 87.63           C  
ATOM   2265  CB  GLU A 143      -4.275  27.961 -17.170  1.00 87.63           C  
ATOM   2266  HB2 GLU A 143      -4.149  26.904 -16.934  1.00 87.63           H  
ATOM   2267  HB3 GLU A 143      -5.029  28.051 -17.953  1.00 87.63           H  
ATOM   2268  O   GLU A 143      -1.304  27.145 -16.561  1.00 87.63           O  
ATOM   2269  CG  GLU A 143      -4.778  28.709 -15.924  1.00 87.63           C  
ATOM   2270  HG2 GLU A 143      -4.943  29.754 -16.187  1.00 87.63           H  
ATOM   2271  HG3 GLU A 143      -4.010  28.668 -15.153  1.00 87.63           H  
ATOM   2272  CD  GLU A 143      -6.075  28.108 -15.351  1.00 87.63           C  
ATOM   2273  OE1 GLU A 143      -6.511  28.590 -14.281  1.00 87.63           O  
ATOM   2274  OE2 GLU A 143      -6.603  27.136 -15.943  1.00 87.63           O  
ATOM   2275  N   GLU A 144      -1.407  29.327 -16.006  1.00 88.57           N  
ATOM   2276  H   GLU A 144      -1.874  30.212 -16.143  1.00 88.57           H  
ATOM   2277  CA  GLU A 144      -0.403  29.248 -14.952  1.00 88.57           C  
ATOM   2278  HA  GLU A 144       0.422  28.644 -15.330  1.00 88.57           H  
ATOM   2279  C   GLU A 144      -0.970  28.565 -13.702  1.00 88.57           C  
ATOM   2280  CB  GLU A 144       0.149  30.646 -14.624  1.00 88.57           C  
ATOM   2281  HB2 GLU A 144      -0.647  31.271 -14.220  1.00 88.57           H  
ATOM   2282  HB3 GLU A 144       0.524  31.102 -15.540  1.00 88.57           H  
ATOM   2283  O   GLU A 144      -1.922  29.031 -13.081  1.00 88.57           O  
ATOM   2284  CG  GLU A 144       1.297  30.543 -13.604  1.00 88.57           C  
ATOM   2285  HG2 GLU A 144       0.911  30.142 -12.666  1.00 88.57           H  
ATOM   2286  HG3 GLU A 144       2.029  29.829 -13.983  1.00 88.57           H  
ATOM   2287  CD  GLU A 144       2.011  31.869 -13.308  1.00 88.57           C  
ATOM   2288  OE1 GLU A 144       3.047  31.781 -12.604  1.00 88.57           O  
ATOM   2289  OE2 GLU A 144       1.552  32.930 -13.777  1.00 88.57           O  
ATOM   2290  N   ILE A 145      -0.334  27.469 -13.283  1.00 89.62           N  
ATOM   2291  H   ILE A 145       0.362  27.074 -13.898  1.00 89.62           H  
ATOM   2292  CA  ILE A 145      -0.722  26.730 -12.075  1.00 89.62           C  
ATOM   2293  HA  ILE A 145      -1.717  27.058 -11.772  1.00 89.62           H  
ATOM   2294  C   ILE A 145       0.234  27.034 -10.912  1.00 89.62           C  
ATOM   2295  CB  ILE A 145      -0.833  25.221 -12.386  1.00 89.62           C  
ATOM   2296  HB  ILE A 145       0.140  24.868 -12.725  1.00 89.62           H  
ATOM   2297  O   ILE A 145       1.428  26.717 -10.962  1.00 89.62           O  
ATOM   2298  CG1 ILE A 145      -1.867  24.971 -13.514  1.00 89.62           C  
ATOM   2299 HG12 ILE A 145      -1.601  25.563 -14.390  1.00 89.62           H  
ATOM   2300 HG13 ILE A 145      -2.853  25.298 -13.184  1.00 89.62           H  
ATOM   2301  CG2 ILE A 145      -1.221  24.442 -11.112  1.00 89.62           C  
ATOM   2302 HG21 ILE A 145      -1.273  23.373 -11.321  1.00 89.62           H  
ATOM   2303 HG22 ILE A 145      -2.192  24.787 -10.756  1.00 89.62           H  
ATOM   2304 HG23 ILE A 145      -0.477  24.594 -10.330  1.00 89.62           H  
ATOM   2305  CD1 ILE A 145      -1.952  23.515 -13.985  1.00 89.62           C  
ATOM   2306 HD11 ILE A 145      -2.388  22.885 -13.210  1.00 89.62           H  
ATOM   2307 HD12 ILE A 145      -0.958  23.151 -14.246  1.00 89.62           H  
ATOM   2308 HD13 ILE A 145      -2.589  23.465 -14.868  1.00 89.62           H  
ATOM   2309  N   ASP A 146      -0.293  27.555  -9.798  1.00 90.95           N  
ATOM   2310  H   ASP A 146      -1.248  27.884  -9.829  1.00 90.95           H  
ATOM   2311  CA  ASP A 146       0.501  27.786  -8.584  1.00 90.95           C  
ATOM   2312  HA  ASP A 146       1.414  28.299  -8.887  1.00 90.95           H  
ATOM   2313  C   ASP A 146       0.915  26.466  -7.906  1.00 90.95           C  
ATOM   2314  CB  ASP A 146      -0.203  28.735  -7.601  1.00 90.95           C  
ATOM   2315  HB2 ASP A 146      -1.145  28.289  -7.283  1.00 90.95           H  
ATOM   2316  HB3 ASP A 146      -0.423  29.672  -8.112  1.00 90.95           H  
ATOM   2317  O   ASP A 146       0.222  25.888  -7.065  1.00 90.95           O  
ATOM   2318  CG  ASP A 146       0.659  29.037  -6.361  1.00 90.95           C  
ATOM   2319  OD1 ASP A 146       1.854  28.634  -6.324  1.00 90.95           O  
ATOM   2320  OD2 ASP A 146       0.101  29.620  -5.403  1.00 90.95           O  
ATOM   2321  N   HIS A 147       2.114  25.997  -8.248  1.00 91.86           N  
ATOM   2322  H   HIS A 147       2.554  26.452  -9.035  1.00 91.86           H  
ATOM   2323  CA  HIS A 147       2.708  24.788  -7.684  1.00 91.86           C  
ATOM   2324  HA  HIS A 147       1.916  24.044  -7.602  1.00 91.86           H  
ATOM   2325  C   HIS A 147       3.259  24.954  -6.258  1.00 91.86           C  
ATOM   2326  CB  HIS A 147       3.770  24.254  -8.652  1.00 91.86           C  
ATOM   2327  HB2 HIS A 147       4.324  23.442  -8.180  1.00 91.86           H  
ATOM   2328  HB3 HIS A 147       4.471  25.054  -8.887  1.00 91.86           H  
ATOM   2329  O   HIS A 147       3.775  23.971  -5.708  1.00 91.86           O  
ATOM   2330  CG  HIS A 147       3.179  23.714  -9.925  1.00 91.86           C  
ATOM   2331  CD2 HIS A 147       3.516  24.070 -11.200  1.00 91.86           C  
ATOM   2332  HD2 HIS A 147       4.253  24.807 -11.486  1.00 91.86           H  
ATOM   2333  ND1 HIS A 147       2.171  22.779 -10.017  1.00 91.86           N  
ATOM   2334  HD1 HIS A 147       1.577  22.478  -9.258  1.00 91.86           H  
ATOM   2335  CE1 HIS A 147       1.908  22.581 -11.318  1.00 91.86           C  
ATOM   2336  HE1 HIS A 147       1.105  21.976 -11.712  1.00 91.86           H  
ATOM   2337  NE2 HIS A 147       2.739  23.306 -12.071  1.00 91.86           N  
ATOM   2338  N   ASN A 148       3.164  26.143  -5.649  1.00 94.58           N  
ATOM   2339  H   ASN A 148       2.724  26.911  -6.136  1.00 94.58           H  
ATOM   2340  CA  ASN A 148       3.432  26.341  -4.218  1.00 94.58           C  
ATOM   2341  HA  ASN A 148       4.262  25.704  -3.914  1.00 94.58           H  
ATOM   2342  C   ASN A 148       2.234  25.970  -3.347  1.00 94.58           C  
ATOM   2343  CB  ASN A 148       3.821  27.792  -3.931  1.00 94.58           C  
ATOM   2344  HB2 ASN A 148       4.081  27.898  -2.878  1.00 94.58           H  
ATOM   2345  HB3 ASN A 148       2.973  28.450  -4.119  1.00 94.58           H  
ATOM   2346  O   ASN A 148       2.398  25.797  -2.139  1.00 94.58           O  
ATOM   2347  CG  ASN A 148       5.007  28.236  -4.741  1.00 94.58           C  
ATOM   2348  ND2 ASN A 148       4.820  29.209  -5.596  1.00 94.58           N  
ATOM   2349 HD21 ASN A 148       3.871  29.518  -5.751  1.00 94.58           H  
ATOM   2350 HD22 ASN A 148       5.588  29.636  -6.095  1.00 94.58           H  
ATOM   2351  OD1 ASN A 148       6.089  27.669  -4.645  1.00 94.58           O  
ATOM   2352  N   LYS A 149       1.051  25.814  -3.943  1.00 95.96           N  
ATOM   2353  H   LYS A 149       0.973  26.033  -4.926  1.00 95.96           H  
ATOM   2354  CA  LYS A 149      -0.143  25.324  -3.265  1.00 95.96           C  
ATOM   2355  HA  LYS A 149      -0.009  25.442  -2.189  1.00 95.96           H  
ATOM   2356  C   LYS A 149      -0.338  23.834  -3.513  1.00 95.96           C  
ATOM   2357  CB  LYS A 149      -1.356  26.180  -3.662  1.00 95.96           C  
ATOM   2358  HB2 LYS A 149      -1.417  26.242  -4.748  1.00 95.96           H  
ATOM   2359  HB3 LYS A 149      -2.270  25.720  -3.286  1.00 95.96           H  
ATOM   2360  O   LYS A 149       0.161  23.240  -4.472  1.00 95.96           O  
ATOM   2361  CG  LYS A 149      -1.235  27.590  -3.061  1.00 95.96           C  
ATOM   2362  HG2 LYS A 149      -1.300  27.517  -1.975  1.00 95.96           H  
ATOM   2363  HG3 LYS A 149      -0.268  28.018  -3.325  1.00 95.96           H  
ATOM   2364  CD  LYS A 149      -2.339  28.526  -3.564  1.00 95.96           C  
ATOM   2365  HD2 LYS A 149      -3.308  28.185  -3.200  1.00 95.96           H  
ATOM   2366  HD3 LYS A 149      -2.336  28.516  -4.653  1.00 95.96           H  
ATOM   2367  CE  LYS A 149      -2.055  29.951  -3.076  1.00 95.96           C  
ATOM   2368  HE2 LYS A 149      -2.104  29.976  -1.987  1.00 95.96           H  
ATOM   2369  HE3 LYS A 149      -1.041  30.208  -3.381  1.00 95.96           H  
ATOM   2370  NZ  LYS A 149      -3.001  30.929  -3.667  1.00 95.96           N  
ATOM   2371  HZ1 LYS A 149      -2.798  31.862  -3.339  1.00 95.96           H  
ATOM   2372  HZ2 LYS A 149      -3.961  30.700  -3.451  1.00 95.96           H  
ATOM   2373  HZ3 LYS A 149      -2.880  30.935  -4.670  1.00 95.96           H  
ATOM   2374  N   THR A 150      -1.035  23.200  -2.587  1.00 96.27           N  
ATOM   2375  H   THR A 150      -1.362  23.740  -1.799  1.00 96.27           H  
ATOM   2376  CA  THR A 150      -1.492  21.815  -2.684  1.00 96.27           C  
ATOM   2377  HA  THR A 150      -1.583  21.537  -3.734  1.00 96.27           H  
ATOM   2378  C   THR A 150      -2.873  21.729  -2.055  1.00 96.27           C  
ATOM   2379  CB  THR A 150      -0.495  20.859  -2.022  1.00 96.27           C  
ATOM   2380  HB  THR A 150       0.471  20.969  -2.516  1.00 96.27           H  
ATOM   2381  O   THR A 150      -3.187  22.494  -1.149  1.00 96.27           O  
ATOM   2382  CG2 THR A 150      -0.293  21.110  -0.530  1.00 96.27           C  
ATOM   2383 HG21 THR A 150       0.172  22.084  -0.378  1.00 96.27           H  
ATOM   2384 HG22 THR A 150      -1.254  21.114  -0.015  1.00 96.27           H  
ATOM   2385 HG23 THR A 150       0.354  20.343  -0.105  1.00 96.27           H  
ATOM   2386  OG1 THR A 150      -0.912  19.528  -2.185  1.00 96.27           O  
ATOM   2387  HG1 THR A 150      -0.640  19.058  -1.394  1.00 96.27           H  
ATOM   2388  N   GLY A 151      -3.722  20.831  -2.527  1.00 94.85           N  
ATOM   2389  H   GLY A 151      -3.415  20.147  -3.204  1.00 94.85           H  
ATOM   2390  CA  GLY A 151      -5.087  20.746  -2.037  1.00 94.85           C  
ATOM   2391  HA2 GLY A 151      -5.697  21.515  -2.513  1.00 94.85           H  
ATOM   2392  HA3 GLY A 151      -5.109  20.914  -0.960  1.00 94.85           H  
ATOM   2393  C   GLY A 151      -5.714  19.397  -2.307  1.00 94.85           C  
ATOM   2394  O   GLY A 151      -5.106  18.511  -2.912  1.00 94.85           O  
ATOM   2395  N   GLY A 152      -6.946  19.257  -1.845  1.00 94.38           N  
ATOM   2396  H   GLY A 152      -7.373  20.031  -1.356  1.00 94.38           H  
ATOM   2397  CA  GLY A 152      -7.735  18.051  -2.018  1.00 94.38           C  
ATOM   2398  HA2 GLY A 152      -7.626  17.687  -3.039  1.00 94.38           H  
ATOM   2399  HA3 GLY A 152      -7.383  17.283  -1.330  1.00 94.38           H  
ATOM   2400  C   GLY A 152      -9.207  18.308  -1.743  1.00 94.38           C  
ATOM   2401  O   GLY A 152      -9.577  19.332  -1.167  1.00 94.38           O  
ATOM   2402  N   THR A 153     -10.040  17.364  -2.170  1.00 96.63           N  
ATOM   2403  H   THR A 153      -9.677  16.568  -2.676  1.00 96.63           H  
ATOM   2404  CA  THR A 153     -11.439  17.309  -1.753  1.00 96.63           C  
ATOM   2405  HA  THR A 153     -11.846  18.320  -1.722  1.00 96.63           H  
ATOM   2406  C   THR A 153     -11.503  16.704  -0.356  1.00 96.63           C  
ATOM   2407  CB  THR A 153     -12.306  16.492  -2.722  1.00 96.63           C  
ATOM   2408  HB  THR A 153     -11.989  15.449  -2.704  1.00 96.63           H  
ATOM   2409  O   THR A 153     -11.053  15.575  -0.148  1.00 96.63           O  
ATOM   2410  CG2 THR A 153     -13.783  16.566  -2.346  1.00 96.63           C  
ATOM   2411 HG21 THR A 153     -13.944  16.135  -1.358  1.00 96.63           H  
ATOM   2412 HG22 THR A 153     -14.385  15.990  -3.049  1.00 96.63           H  
ATOM   2413 HG23 THR A 153     -14.123  17.602  -2.338  1.00 96.63           H  
ATOM   2414  OG1 THR A 153     -12.192  16.976  -4.045  1.00 96.63           O  
ATOM   2415  HG1 THR A 153     -13.081  16.956  -4.407  1.00 96.63           H  
ATOM   2416  N   PHE A 154     -12.068  17.463   0.571  1.00 97.40           N  
ATOM   2417  H   PHE A 154     -12.422  18.364   0.283  1.00 97.40           H  
ATOM   2418  CA  PHE A 154     -12.520  17.011   1.876  1.00 97.40           C  
ATOM   2419  HA  PHE A 154     -12.087  16.040   2.114  1.00 97.40           H  
ATOM   2420  C   PHE A 154     -14.038  16.861   1.850  1.00 97.40           C  
ATOM   2421  CB  PHE A 154     -12.093  18.017   2.946  1.00 97.40           C  
ATOM   2422  HB2 PHE A 154     -12.577  17.734   3.881  1.00 97.40           H  
ATOM   2423  HB3 PHE A 154     -12.448  19.012   2.679  1.00 97.40           H  
ATOM   2424  O   PHE A 154     -14.697  17.301   0.914  1.00 97.40           O  
ATOM   2425  CG  PHE A 154     -10.604  18.088   3.185  1.00 97.40           C  
ATOM   2426  CD1 PHE A 154     -10.061  17.520   4.348  1.00 97.40           C  
ATOM   2427  HD1 PHE A 154     -10.704  17.033   5.067  1.00 97.40           H  
ATOM   2428  CD2 PHE A 154      -9.765  18.750   2.270  1.00 97.40           C  
ATOM   2429  HD2 PHE A 154     -10.188  19.216   1.392  1.00 97.40           H  
ATOM   2430  CE1 PHE A 154      -8.686  17.625   4.602  1.00 97.40           C  
ATOM   2431  HE1 PHE A 154      -8.294  17.240   5.532  1.00 97.40           H  
ATOM   2432  CE2 PHE A 154      -8.384  18.831   2.510  1.00 97.40           C  
ATOM   2433  HE2 PHE A 154      -7.752  19.359   1.811  1.00 97.40           H  
ATOM   2434  CZ  PHE A 154      -7.843  18.271   3.681  1.00 97.40           C  
ATOM   2435  HZ  PHE A 154      -6.789  18.365   3.894  1.00 97.40           H  
ATOM   2436  N   TYR A 155     -14.594  16.250   2.879  1.00 97.01           N  
ATOM   2437  H   TYR A 155     -13.989  15.880   3.598  1.00 97.01           H  
ATOM   2438  CA  TYR A 155     -16.020  16.034   3.034  1.00 97.01           C  
ATOM   2439  HA  TYR A 155     -16.576  16.547   2.249  1.00 97.01           H  
ATOM   2440  C   TYR A 155     -16.434  16.590   4.383  1.00 97.01           C  
ATOM   2441  CB  TYR A 155     -16.312  14.546   2.928  1.00 97.01           C  
ATOM   2442  HB2 TYR A 155     -17.355  14.365   3.190  1.00 97.01           H  
ATOM   2443  HB3 TYR A 155     -15.688  14.047   3.670  1.00 97.01           H  
ATOM   2444  O   TYR A 155     -15.946  16.133   5.423  1.00 97.01           O  
ATOM   2445  CG  TYR A 155     -16.025  13.966   1.565  1.00 97.01           C  
ATOM   2446  CD1 TYR A 155     -17.042  13.915   0.594  1.00 97.01           C  
ATOM   2447  HD1 TYR A 155     -18.045  14.235   0.834  1.00 97.01           H  
ATOM   2448  CD2 TYR A 155     -14.714  13.559   1.252  1.00 97.01           C  
ATOM   2449  HD2 TYR A 155     -13.941  13.629   2.003  1.00 97.01           H  
ATOM   2450  CE1 TYR A 155     -16.740  13.477  -0.706  1.00 97.01           C  
ATOM   2451  HE1 TYR A 155     -17.505  13.464  -1.468  1.00 97.01           H  
ATOM   2452  CE2 TYR A 155     -14.404  13.145  -0.053  1.00 97.01           C  
ATOM   2453  HE2 TYR A 155     -13.385  12.902  -0.314  1.00 97.01           H  
ATOM   2454  OH  TYR A 155     -15.099  12.786  -2.298  1.00 97.01           O  
ATOM   2455  HH  TYR A 155     -14.152  12.668  -2.399  1.00 97.01           H  
ATOM   2456  CZ  TYR A 155     -15.420  13.115  -1.029  1.00 97.01           C  
ATOM   2457  N   LYS A 156     -17.304  17.592   4.328  1.00 96.30           N  
ATOM   2458  H   LYS A 156     -17.678  17.843   3.424  1.00 96.30           H  
ATOM   2459  CA  LYS A 156     -17.902  18.231   5.490  1.00 96.30           C  
ATOM   2460  HA  LYS A 156     -17.254  18.112   6.359  1.00 96.30           H  
ATOM   2461  C   LYS A 156     -19.224  17.553   5.790  1.00 96.30           C  
ATOM   2462  CB  LYS A 156     -18.075  19.723   5.202  1.00 96.30           C  
ATOM   2463  HB2 LYS A 156     -18.819  19.863   4.418  1.00 96.30           H  
ATOM   2464  HB3 LYS A 156     -17.121  20.123   4.857  1.00 96.30           H  
ATOM   2465  O   LYS A 156     -20.004  17.306   4.872  1.00 96.30           O  
ATOM   2466  CG  LYS A 156     -18.499  20.477   6.463  1.00 96.30           C  
ATOM   2467  HG2 LYS A 156     -17.737  20.340   7.230  1.00 96.30           H  
ATOM   2468  HG3 LYS A 156     -19.449  20.084   6.825  1.00 96.30           H  
ATOM   2469  CD  LYS A 156     -18.650  21.972   6.202  1.00 96.30           C  
ATOM   2470  HD2 LYS A 156     -19.413  22.132   5.440  1.00 96.30           H  
ATOM   2471  HD3 LYS A 156     -17.697  22.381   5.868  1.00 96.30           H  
ATOM   2472  CE  LYS A 156     -19.074  22.623   7.519  1.00 96.30           C  
ATOM   2473  HE2 LYS A 156     -20.009  22.165   7.843  1.00 96.30           H  
ATOM   2474  HE3 LYS A 156     -18.323  22.395   8.275  1.00 96.30           H  
ATOM   2475  NZ  LYS A 156     -19.238  24.089   7.374  1.00 96.30           N  
ATOM   2476  HZ1 LYS A 156     -19.943  24.292   6.680  1.00 96.30           H  
ATOM   2477  HZ2 LYS A 156     -18.364  24.515   7.101  1.00 96.30           H  
ATOM   2478  HZ3 LYS A 156     -19.535  24.487   8.253  1.00 96.30           H  
ATOM   2479  N   MET A 157     -19.466  17.253   7.052  1.00 94.90           N  
ATOM   2480  H   MET A 157     -18.839  17.617   7.756  1.00 94.90           H  
ATOM   2481  CA  MET A 157     -20.737  16.716   7.493  1.00 94.90           C  
ATOM   2482  HA  MET A 157     -21.067  15.947   6.795  1.00 94.90           H  
ATOM   2483  C   MET A 157     -21.768  17.848   7.518  1.00 94.90           C  
ATOM   2484  CB  MET A 157     -20.544  16.069   8.861  1.00 94.90           C  
ATOM   2485  HB2 MET A 157     -19.752  15.322   8.805  1.00 94.90           H  
ATOM   2486  HB3 MET A 157     -20.226  16.852   9.550  1.00 94.90           H  
ATOM   2487  O   MET A 157     -21.536  18.921   8.077  1.00 94.90           O  
ATOM   2488  CG  MET A 157     -21.821  15.382   9.354  1.00 94.90           C  
ATOM   2489  HG2 MET A 157     -22.677  16.036   9.184  1.00 94.90           H  
ATOM   2490  HG3 MET A 157     -21.970  14.477   8.766  1.00 94.90           H  
ATOM   2491  SD  MET A 157     -21.818  14.948  11.112  1.00 94.90           S  
ATOM   2492  CE  MET A 157     -21.607  16.624  11.764  1.00 94.90           C  
ATOM   2493  HE1 MET A 157     -21.794  16.651  12.838  1.00 94.90           H  
ATOM   2494  HE2 MET A 157     -20.583  16.962  11.605  1.00 94.90           H  
ATOM   2495  HE3 MET A 157     -22.289  17.310  11.262  1.00 94.90           H  
ATOM   2496  N   VAL A 158     -22.920  17.589   6.919  1.00 92.76           N  
ATOM   2497  H   VAL A 158     -23.045  16.686   6.486  1.00 92.76           H  
ATOM   2498  CA  VAL A 158     -24.094  18.450   6.963  1.00 92.76           C  
ATOM   2499  HA  VAL A 158     -23.867  19.346   7.540  1.00 92.76           H  
ATOM   2500  C   VAL A 158     -25.189  17.680   7.686  1.00 92.76           C  
ATOM   2501  CB  VAL A 158     -24.523  18.895   5.557  1.00 92.76           C  
ATOM   2502  HB  VAL A 158     -24.858  18.020   5.000  1.00 92.76           H  
ATOM   2503  O   VAL A 158     -25.383  16.484   7.456  1.00 92.76           O  
ATOM   2504  CG1 VAL A 158     -25.663  19.915   5.650  1.00 92.76           C  
ATOM   2505 HG11 VAL A 158     -25.877  20.329   4.665  1.00 92.76           H  
ATOM   2506 HG12 VAL A 158     -26.572  19.430   6.009  1.00 92.76           H  
ATOM   2507 HG13 VAL A 158     -25.397  20.733   6.319  1.00 92.76           H  
ATOM   2508  CG2 VAL A 158     -23.362  19.549   4.790  1.00 92.76           C  
ATOM   2509 HG21 VAL A 158     -22.960  20.386   5.361  1.00 92.76           H  
ATOM   2510 HG22 VAL A 158     -22.575  18.817   4.608  1.00 92.76           H  
ATOM   2511 HG23 VAL A 158     -23.719  19.904   3.823  1.00 92.76           H  
ATOM   2512  N   ARG A 159     -25.855  18.360   8.616  1.00 89.53           N  
ATOM   2513  H   ARG A 159     -25.687  19.353   8.695  1.00 89.53           H  
ATOM   2514  CA  ARG A 159     -27.007  17.829   9.339  1.00 89.53           C  
ATOM   2515  HA  ARG A 159     -27.188  16.790   9.067  1.00 89.53           H  
ATOM   2516  C   ARG A 159     -28.218  18.626   8.887  1.00 89.53           C  
ATOM   2517  CB  ARG A 159     -26.792  17.911  10.860  1.00 89.53           C  
ATOM   2518  HB2 ARG A 159     -27.670  17.482  11.344  1.00 89.53           H  
ATOM   2519  HB3 ARG A 159     -26.714  18.955  11.162  1.00 89.53           H  
ATOM   2520  O   ARG A 159     -28.248  19.836   9.109  1.00 89.53           O  
ATOM   2521  CG  ARG A 159     -25.537  17.158  11.338  1.00 89.53           C  
ATOM   2522  HG2 ARG A 159     -24.648  17.674  10.976  1.00 89.53           H  
ATOM   2523  HG3 ARG A 159     -25.541  16.146  10.934  1.00 89.53           H  
ATOM   2524  CD  ARG A 159     -25.500  17.099  12.870  1.00 89.53           C  
ATOM   2525  HD2 ARG A 159     -26.387  16.568  13.214  1.00 89.53           H  
ATOM   2526  HD3 ARG A 159     -25.531  18.118  13.256  1.00 89.53           H  
ATOM   2527  NE  ARG A 159     -24.290  16.417  13.379  1.00 89.53           N  
ATOM   2528  HE  ARG A 159     -23.644  16.046  12.697  1.00 89.53           H  
ATOM   2529  NH1 ARG A 159     -24.781  16.581  15.607  1.00 89.53           N  
ATOM   2530 HH11 ARG A 159     -25.686  16.952  15.354  1.00 89.53           H  
ATOM   2531 HH12 ARG A 159     -24.525  16.446  16.574  1.00 89.53           H  
ATOM   2532  NH2 ARG A 159     -22.803  15.753  15.002  1.00 89.53           N  
ATOM   2533 HH21 ARG A 159     -22.027  15.699  14.358  1.00 89.53           H  
ATOM   2534 HH22 ARG A 159     -22.541  15.694  15.976  1.00 89.53           H  
ATOM   2535  CZ  ARG A 159     -23.959  16.246  14.649  1.00 89.53           C  
ATOM   2536  N   ASP A 160     -29.157  17.956   8.237  1.00 84.29           N  
ATOM   2537  H   ASP A 160     -29.053  16.957   8.133  1.00 84.29           H  
ATOM   2538  CA  ASP A 160     -30.516  18.466   8.081  1.00 84.29           C  
ATOM   2539  HA  ASP A 160     -30.523  19.537   8.284  1.00 84.29           H  
ATOM   2540  C   ASP A 160     -31.423  17.828   9.149  1.00 84.29           C  
ATOM   2541  CB  ASP A 160     -30.996  18.304   6.625  1.00 84.29           C  
ATOM   2542  HB2 ASP A 160     -30.276  18.797   5.971  1.00 84.29           H  
ATOM   2543  HB3 ASP A 160     -31.943  18.833   6.517  1.00 84.29           H  
ATOM   2544  O   ASP A 160     -30.982  16.973   9.922  1.00 84.29           O  
ATOM   2545  CG  ASP A 160     -31.202  16.866   6.142  1.00 84.29           C  
ATOM   2546  OD1 ASP A 160     -31.524  15.982   6.964  1.00 84.29           O  
ATOM   2547  OD2 ASP A 160     -31.102  16.628   4.926  1.00 84.29           O  
ATOM   2548  N   ASP A 161     -32.685  18.252   9.226  1.00 79.35           N  
ATOM   2549  H   ASP A 161     -32.978  19.007   8.622  1.00 79.35           H  
ATOM   2550  CA  ASP A 161     -33.616  17.837  10.286  1.00 79.35           C  
ATOM   2551  HA  ASP A 161     -33.203  18.141  11.248  1.00 79.35           H  
ATOM   2552  C   ASP A 161     -33.863  16.316  10.359  1.00 79.35           C  
ATOM   2553  CB  ASP A 161     -34.960  18.561  10.089  1.00 79.35           C  
ATOM   2554  HB2 ASP A 161     -35.353  18.311   9.104  1.00 79.35           H  
ATOM   2555  HB3 ASP A 161     -35.670  18.197  10.831  1.00 79.35           H  
ATOM   2556  O   ASP A 161     -34.451  15.834  11.329  1.00 79.35           O  
ATOM   2557  CG  ASP A 161     -34.875  20.083  10.237  1.00 79.35           C  
ATOM   2558  OD1 ASP A 161     -34.040  20.554  11.040  1.00 79.35           O  
ATOM   2559  OD2 ASP A 161     -35.660  20.755   9.533  1.00 79.35           O  
ATOM   2560  N   LYS A 162     -33.456  15.536   9.344  1.00 80.68           N  
ATOM   2561  H   LYS A 162     -32.903  15.971   8.620  1.00 80.68           H  
ATOM   2562  CA  LYS A 162     -33.759  14.097   9.249  1.00 80.68           C  
ATOM   2563  HA  LYS A 162     -34.144  13.745  10.206  1.00 80.68           H  
ATOM   2564  C   LYS A 162     -32.549  13.215   8.962  1.00 80.68           C  
ATOM   2565  CB  LYS A 162     -34.837  13.881   8.178  1.00 80.68           C  
ATOM   2566  HB2 LYS A 162     -34.493  14.297   7.231  1.00 80.68           H  
ATOM   2567  HB3 LYS A 162     -34.997  12.811   8.050  1.00 80.68           H  
ATOM   2568  O   LYS A 162     -32.624  12.005   9.178  1.00 80.68           O  
ATOM   2569  CG  LYS A 162     -36.166  14.534   8.578  1.00 80.68           C  
ATOM   2570  HG2 LYS A 162     -36.040  15.614   8.644  1.00 80.68           H  
ATOM   2571  HG3 LYS A 162     -36.476  14.153   9.551  1.00 80.68           H  
ATOM   2572  CD  LYS A 162     -37.255  14.232   7.548  1.00 80.68           C  
ATOM   2573  HD2 LYS A 162     -37.421  13.156   7.499  1.00 80.68           H  
ATOM   2574  HD3 LYS A 162     -36.933  14.598   6.573  1.00 80.68           H  
ATOM   2575  CE  LYS A 162     -38.538  14.948   7.976  1.00 80.68           C  
ATOM   2576  HE2 LYS A 162     -38.316  16.009   8.085  1.00 80.68           H  
ATOM   2577  HE3 LYS A 162     -38.836  14.573   8.955  1.00 80.68           H  
ATOM   2578  NZ  LYS A 162     -39.625  14.753   6.988  1.00 80.68           N  
ATOM   2579  HZ1 LYS A 162     -39.845  13.771   6.891  1.00 80.68           H  
ATOM   2580  HZ2 LYS A 162     -39.339  15.117   6.090  1.00 80.68           H  
ATOM   2581  HZ3 LYS A 162     -40.453  15.251   7.282  1.00 80.68           H  
ATOM   2582  N   THR A 163     -31.461  13.769   8.446  1.00 85.27           N  
ATOM   2583  H   THR A 163     -31.463  14.761   8.258  1.00 85.27           H  
ATOM   2584  CA  THR A 163     -30.362  13.002   7.872  1.00 85.27           C  
ATOM   2585  HA  THR A 163     -30.328  12.037   8.378  1.00 85.27           H  
ATOM   2586  C   THR A 163     -29.010  13.666   8.105  1.00 85.27           C  
ATOM   2587  CB  THR A 163     -30.566  12.710   6.373  1.00 85.27           C  
ATOM   2588  HB  THR A 163     -29.794  11.998   6.084  1.00 85.27           H  
ATOM   2589  O   THR A 163     -28.855  14.884   8.201  1.00 85.27           O  
ATOM   2590  CG2 THR A 163     -31.909  12.066   6.023  1.00 85.27           C  
ATOM   2591 HG21 THR A 163     -32.717  12.782   6.174  1.00 85.27           H  
ATOM   2592 HG22 THR A 163     -31.899  11.773   4.973  1.00 85.27           H  
ATOM   2593 HG23 THR A 163     -32.073  11.184   6.642  1.00 85.27           H  
ATOM   2594  OG1 THR A 163     -30.406  13.836   5.555  1.00 85.27           O  
ATOM   2595  HG1 THR A 163     -30.874  14.596   5.908  1.00 85.27           H  
ATOM   2596  N   ILE A 164     -27.996  12.812   8.210  1.00 89.29           N  
ATOM   2597  H   ILE A 164     -28.188  11.829   8.080  1.00 89.29           H  
ATOM   2598  CA  ILE A 164     -26.597  13.217   8.200  1.00 89.29           C  
ATOM   2599  HA  ILE A 164     -26.526  14.302   8.274  1.00 89.29           H  
ATOM   2600  C   ILE A 164     -26.031  12.796   6.854  1.00 89.29           C  
ATOM   2601  CB  ILE A 164     -25.820  12.607   9.384  1.00 89.29           C  
ATOM   2602  HB  ILE A 164     -25.872  11.520   9.320  1.00 89.29           H  
ATOM   2603  O   ILE A 164     -26.068  11.613   6.503  1.00 89.29           O  
ATOM   2604  CG1 ILE A 164     -26.454  13.052  10.722  1.00 89.29           C  
ATOM   2605 HG12 ILE A 164     -27.476  12.677  10.770  1.00 89.29           H  
ATOM   2606 HG13 ILE A 164     -26.503  14.140  10.759  1.00 89.29           H  
ATOM   2607  CG2 ILE A 164     -24.343  13.027   9.293  1.00 89.29           C  
ATOM   2608 HG21 ILE A 164     -23.763  12.584  10.103  1.00 89.29           H  
ATOM   2609 HG22 ILE A 164     -23.898  12.689   8.357  1.00 89.29           H  
ATOM   2610 HG23 ILE A 164     -24.278  14.114   9.348  1.00 89.29           H  
ATOM   2611  CD1 ILE A 164     -25.730  12.544  11.976  1.00 89.29           C  
ATOM   2612 HD11 ILE A 164     -25.591  11.465  11.913  1.00 89.29           H  
ATOM   2613 HD12 ILE A 164     -24.763  13.036  12.084  1.00 89.29           H  
ATOM   2614 HD13 ILE A 164     -26.332  12.775  12.854  1.00 89.29           H  
ATOM   2615  N   TYR A 165     -25.475  13.753   6.126  1.00 91.47           N  
ATOM   2616  H   TYR A 165     -25.496  14.703   6.470  1.00 91.47           H  
ATOM   2617  CA  TYR A 165     -24.801  13.504   4.862  1.00 91.47           C  
ATOM   2618  HA  TYR A 165     -24.542  12.447   4.792  1.00 91.47           H  
ATOM   2619  C   TYR A 165     -23.494  14.283   4.780  1.00 91.47           C  
ATOM   2620  CB  TYR A 165     -25.745  13.820   3.702  1.00 91.47           C  
ATOM   2621  HB2 TYR A 165     -26.640  13.206   3.802  1.00 91.47           H  
ATOM   2622  HB3 TYR A 165     -25.257  13.513   2.777  1.00 91.47           H  
ATOM   2623  O   TYR A 165     -23.174  15.110   5.631  1.00 91.47           O  
ATOM   2624  CG  TYR A 165     -26.162  15.274   3.579  1.00 91.47           C  
ATOM   2625  CD1 TYR A 165     -27.361  15.709   4.176  1.00 91.47           C  
ATOM   2626  HD1 TYR A 165     -27.976  15.030   4.749  1.00 91.47           H  
ATOM   2627  CD2 TYR A 165     -25.389  16.177   2.818  1.00 91.47           C  
ATOM   2628  HD2 TYR A 165     -24.459  15.857   2.373  1.00 91.47           H  
ATOM   2629  CE1 TYR A 165     -27.796  17.034   3.998  1.00 91.47           C  
ATOM   2630  HE1 TYR A 165     -28.731  17.361   4.430  1.00 91.47           H  
ATOM   2631  CE2 TYR A 165     -25.850  17.490   2.601  1.00 91.47           C  
ATOM   2632  HE2 TYR A 165     -25.282  18.177   1.991  1.00 91.47           H  
ATOM   2633  OH  TYR A 165     -27.509  19.184   2.984  1.00 91.47           O  
ATOM   2634  HH  TYR A 165     -27.031  19.643   2.288  1.00 91.47           H  
ATOM   2635  CZ  TYR A 165     -27.057  17.921   3.193  1.00 91.47           C  
ATOM   2636  N   PHE A 166     -22.707  13.992   3.753  1.00 95.15           N  
ATOM   2637  H   PHE A 166     -22.986  13.255   3.122  1.00 95.15           H  
ATOM   2638  CA  PHE A 166     -21.419  14.622   3.531  1.00 95.15           C  
ATOM   2639  HA  PHE A 166     -21.223  15.340   4.327  1.00 95.15           H  
ATOM   2640  C   PHE A 166     -21.414  15.384   2.211  1.00 95.15           C  
ATOM   2641  CB  PHE A 166     -20.323  13.563   3.594  1.00 95.15           C  
ATOM   2642  HB2 PHE A 166     -19.404  14.011   3.216  1.00 95.15           H  
ATOM   2643  HB3 PHE A 166     -20.584  12.744   2.923  1.00 95.15           H  
ATOM   2644  O   PHE A 166     -21.767  14.833   1.166  1.00 95.15           O  
ATOM   2645  CG  PHE A 166     -20.078  13.017   4.988  1.00 95.15           C  
ATOM   2646  CD1 PHE A 166     -19.075  13.572   5.807  1.00 95.15           C  
ATOM   2647  HD1 PHE A 166     -18.469  14.390   5.446  1.00 95.15           H  
ATOM   2648  CD2 PHE A 166     -20.891  11.981   5.485  1.00 95.15           C  
ATOM   2649  HD2 PHE A 166     -21.677  11.570   4.870  1.00 95.15           H  
ATOM   2650  CE1 PHE A 166     -18.881  13.086   7.112  1.00 95.15           C  
ATOM   2651  HE1 PHE A 166     -18.130  13.528   7.750  1.00 95.15           H  
ATOM   2652  CE2 PHE A 166     -20.714  11.513   6.797  1.00 95.15           C  
ATOM   2653  HE2 PHE A 166     -21.375  10.758   7.195  1.00 95.15           H  
ATOM   2654  CZ  PHE A 166     -19.705  12.060   7.607  1.00 95.15           C  
ATOM   2655  HZ  PHE A 166     -19.591  11.715   8.624  1.00 95.15           H  
ATOM   2656  N   SER A 167     -20.958  16.633   2.264  1.00 94.93           N  
ATOM   2657  H   SER A 167     -20.720  17.015   3.169  1.00 94.93           H  
ATOM   2658  CA  SER A 167     -20.769  17.483   1.091  1.00 94.93           C  
ATOM   2659  HA  SER A 167     -21.263  17.001   0.247  1.00 94.93           H  
ATOM   2660  C   SER A 167     -19.278  17.656   0.785  1.00 94.93           C  
ATOM   2661  CB  SER A 167     -21.450  18.841   1.257  1.00 94.93           C  
ATOM   2662  HB2 SER A 167     -21.148  19.304   2.197  1.00 94.93           H  
ATOM   2663  HB3 SER A 167     -21.162  19.489   0.428  1.00 94.93           H  
ATOM   2664  O   SER A 167     -18.493  17.964   1.691  1.00 94.93           O  
ATOM   2665  OG  SER A 167     -22.851  18.664   1.226  1.00 94.93           O  
ATOM   2666  HG  SER A 167     -23.257  19.481   0.928  1.00 94.93           H  
ATOM   2667  N   PRO A 168     -18.855  17.463  -0.476  1.00 96.64           N  
ATOM   2668  CA  PRO A 168     -17.473  17.655  -0.887  1.00 96.64           C  
ATOM   2669  HA  PRO A 168     -16.815  17.092  -0.225  1.00 96.64           H  
ATOM   2670  C   PRO A 168     -17.099  19.144  -0.854  1.00 96.64           C  
ATOM   2671  CB  PRO A 168     -17.386  17.064  -2.299  1.00 96.64           C  
ATOM   2672  HB2 PRO A 168     -16.646  17.572  -2.917  1.00 96.64           H  
ATOM   2673  HB3 PRO A 168     -17.163  15.999  -2.235  1.00 96.64           H  
ATOM   2674  O   PRO A 168     -17.782  19.984  -1.430  1.00 96.64           O  
ATOM   2675  CG  PRO A 168     -18.802  17.254  -2.847  1.00 96.64           C  
ATOM   2676  HG2 PRO A 168     -18.920  18.266  -3.236  1.00 96.64           H  
ATOM   2677  HG3 PRO A 168     -19.058  16.519  -3.609  1.00 96.64           H  
ATOM   2678  CD  PRO A 168     -19.675  17.073  -1.614  1.00 96.64           C  
ATOM   2679  HD2 PRO A 168     -19.952  16.024  -1.510  1.00 96.64           H  
ATOM   2680  HD3 PRO A 168     -20.568  17.693  -1.703  1.00 96.64           H  
ATOM   2681  N   ILE A 169     -15.968  19.474  -0.236  1.00 96.26           N  
ATOM   2682  H   ILE A 169     -15.466  18.737   0.237  1.00 96.26           H  
ATOM   2683  CA  ILE A 169     -15.388  20.820  -0.210  1.00 96.26           C  
ATOM   2684  HA  ILE A 169     -15.923  21.439  -0.930  1.00 96.26           H  
ATOM   2685  C   ILE A 169     -13.931  20.766  -0.675  1.00 96.26           C  
ATOM   2686  CB  ILE A 169     -15.559  21.497   1.170  1.00 96.26           C  
ATOM   2687  HB  ILE A 169     -15.104  22.485   1.098  1.00 96.26           H  
ATOM   2688  O   ILE A 169     -13.161  19.892  -0.277  1.00 96.26           O  
ATOM   2689  CG1 ILE A 169     -14.862  20.732   2.313  1.00 96.26           C  
ATOM   2690 HG12 ILE A 169     -13.825  20.547   2.030  1.00 96.26           H  
ATOM   2691 HG13 ILE A 169     -15.356  19.775   2.481  1.00 96.26           H  
ATOM   2692  CG2 ILE A 169     -17.055  21.697   1.475  1.00 96.26           C  
ATOM   2693 HG21 ILE A 169     -17.531  20.741   1.692  1.00 96.26           H  
ATOM   2694 HG22 ILE A 169     -17.556  22.142   0.615  1.00 96.26           H  
ATOM   2695 HG23 ILE A 169     -17.189  22.365   2.325  1.00 96.26           H  
ATOM   2696  CD1 ILE A 169     -14.815  21.514   3.627  1.00 96.26           C  
ATOM   2697 HD11 ILE A 169     -14.310  22.467   3.472  1.00 96.26           H  
ATOM   2698 HD12 ILE A 169     -14.262  20.935   4.366  1.00 96.26           H  
ATOM   2699 HD13 ILE A 169     -15.820  21.705   4.006  1.00 96.26           H  
ATOM   2700  N   LYS A 170     -13.523  21.693  -1.543  1.00 95.72           N  
ATOM   2701  H   LYS A 170     -14.172  22.422  -1.803  1.00 95.72           H  
ATOM   2702  CA  LYS A 170     -12.123  21.800  -1.980  1.00 95.72           C  
ATOM   2703  HA  LYS A 170     -11.650  20.820  -1.936  1.00 95.72           H  
ATOM   2704  C   LYS A 170     -11.367  22.711  -1.025  1.00 95.72           C  
ATOM   2705  CB  LYS A 170     -12.031  22.313  -3.421  1.00 95.72           C  
ATOM   2706  HB2 LYS A 170     -10.994  22.575  -3.631  1.00 95.72           H  
ATOM   2707  HB3 LYS A 170     -12.639  23.211  -3.525  1.00 95.72           H  
ATOM   2708  O   LYS A 170     -11.740  23.866  -0.860  1.00 95.72           O  
ATOM   2709  CG  LYS A 170     -12.483  21.254  -4.436  1.00 95.72           C  
ATOM   2710  HG2 LYS A 170     -11.861  20.364  -4.334  1.00 95.72           H  
ATOM   2711  HG3 LYS A 170     -13.522  20.985  -4.246  1.00 95.72           H  
ATOM   2712  CD  LYS A 170     -12.353  21.808  -5.859  1.00 95.72           C  
ATOM   2713  HD2 LYS A 170     -12.964  22.707  -5.936  1.00 95.72           H  
ATOM   2714  HD3 LYS A 170     -11.313  22.068  -6.057  1.00 95.72           H  
ATOM   2715  CE  LYS A 170     -12.837  20.775  -6.882  1.00 95.72           C  
ATOM   2716  HE2 LYS A 170     -12.170  19.913  -6.861  1.00 95.72           H  
ATOM   2717  HE3 LYS A 170     -13.828  20.435  -6.580  1.00 95.72           H  
ATOM   2718  NZ  LYS A 170     -12.906  21.362  -8.245  1.00 95.72           N  
ATOM   2719  HZ1 LYS A 170     -12.005  21.698  -8.554  1.00 95.72           H  
ATOM   2720  HZ2 LYS A 170     -13.546  22.144  -8.245  1.00 95.72           H  
ATOM   2721  HZ3 LYS A 170     -13.268  20.690  -8.906  1.00 95.72           H  
ATOM   2722  N   ILE A 171     -10.282  22.204  -0.445  1.00 97.05           N  
ATOM   2723  H   ILE A 171     -10.046  21.238  -0.620  1.00 97.05           H  
ATOM   2724  CA  ILE A 171      -9.418  22.981   0.450  1.00 97.05           C  
ATOM   2725  HA  ILE A 171      -9.759  24.016   0.462  1.00 97.05           H  
ATOM   2726  C   ILE A 171      -7.995  22.973  -0.099  1.00 97.05           C  
ATOM   2727  CB  ILE A 171      -9.491  22.473   1.906  1.00 97.05           C  
ATOM   2728  HB  ILE A 171      -9.044  21.480   1.945  1.00 97.05           H  
ATOM   2729  O   ILE A 171      -7.470  21.930  -0.502  1.00 97.05           O  
ATOM   2730  CG1 ILE A 171     -10.958  22.370   2.385  1.00 97.05           C  
ATOM   2731 HG12 ILE A 171     -11.496  21.656   1.760  1.00 97.05           H  
ATOM   2732 HG13 ILE A 171     -11.447  23.340   2.296  1.00 97.05           H  
ATOM   2733  CG2 ILE A 171      -8.675  23.402   2.827  1.00 97.05           C  
ATOM   2734 HG21 ILE A 171      -9.125  24.395   2.854  1.00 97.05           H  
ATOM   2735 HG22 ILE A 171      -7.640  23.486   2.496  1.00 97.05           H  
ATOM   2736 HG23 ILE A 171      -8.652  23.005   3.842  1.00 97.05           H  
ATOM   2737  CD1 ILE A 171     -11.087  21.880   3.826  1.00 97.05           C  
ATOM   2738 HD11 ILE A 171     -10.773  22.665   4.515  1.00 97.05           H  
ATOM   2739 HD12 ILE A 171     -10.479  20.987   3.969  1.00 97.05           H  
ATOM   2740 HD13 ILE A 171     -12.126  21.635   4.045  1.00 97.05           H  
ATOM   2741  N   THR A 172      -7.371  24.148  -0.113  1.00 97.35           N  
ATOM   2742  H   THR A 172      -7.864  24.952   0.250  1.00 97.35           H  
ATOM   2743  CA  THR A 172      -5.996  24.362  -0.569  1.00 97.35           C  
ATOM   2744  HA  THR A 172      -5.556  23.408  -0.858  1.00 97.35           H  
ATOM   2745  C   THR A 172      -5.141  24.949   0.543  1.00 97.35           C  
ATOM   2746  CB  THR A 172      -5.933  25.295  -1.785  1.00 97.35           C  
ATOM   2747  HB  THR A 172      -4.886  25.460  -2.041  1.00 97.35           H  
ATOM   2748  O   THR A 172      -5.583  25.848   1.250  1.00 97.35           O  
ATOM   2749  CG2 THR A 172      -6.641  24.710  -3.007  1.00 97.35           C  
ATOM   2750 HG21 THR A 172      -6.521  25.391  -3.850  1.00 97.35           H  
ATOM   2751 HG22 THR A 172      -6.206  23.744  -3.261  1.00 97.35           H  
ATOM   2752 HG23 THR A 172      -7.705  24.590  -2.803  1.00 97.35           H  
ATOM   2753  OG1 THR A 172      -6.529  26.537  -1.496  1.00 97.35           O  
ATOM   2754  HG1 THR A 172      -6.371  26.750  -0.574  1.00 97.35           H  
ATOM   2755  N   PHE A 173      -3.897  24.495   0.633  1.00 97.95           N  
ATOM   2756  H   PHE A 173      -3.608  23.774  -0.012  1.00 97.95           H  
ATOM   2757  CA  PHE A 173      -2.894  24.939   1.593  1.00 97.95           C  
ATOM   2758  HA  PHE A 173      -3.269  25.793   2.157  1.00 97.95           H  
ATOM   2759  C   PHE A 173      -1.612  25.356   0.875  1.00 97.95           C  
ATOM   2760  CB  PHE A 173      -2.590  23.803   2.576  1.00 97.95           C  
ATOM   2761  HB2 PHE A 173      -1.818  24.144   3.266  1.00 97.95           H  
ATOM   2762  HB3 PHE A 173      -2.189  22.951   2.027  1.00 97.95           H  
ATOM   2763  O   PHE A 173      -1.278  24.828  -0.193  1.00 97.95           O  
ATOM   2764  CG  PHE A 173      -3.781  23.352   3.391  1.00 97.95           C  
ATOM   2765  CD1 PHE A 173      -4.105  24.026   4.581  1.00 97.95           C  
ATOM   2766  HD1 PHE A 173      -3.515  24.868   4.911  1.00 97.95           H  
ATOM   2767  CD2 PHE A 173      -4.581  22.280   2.950  1.00 97.95           C  
ATOM   2768  HD2 PHE A 173      -4.353  21.789   2.016  1.00 97.95           H  
ATOM   2769  CE1 PHE A 173      -5.219  23.619   5.333  1.00 97.95           C  
ATOM   2770  HE1 PHE A 173      -5.492  24.157   6.228  1.00 97.95           H  
ATOM   2771  CE2 PHE A 173      -5.687  21.865   3.714  1.00 97.95           C  
ATOM   2772  HE2 PHE A 173      -6.313  21.051   3.377  1.00 97.95           H  
ATOM   2773  CZ  PHE A 173      -6.001  22.533   4.909  1.00 97.95           C  
ATOM   2774  HZ  PHE A 173      -6.858  22.232   5.494  1.00 97.95           H  
ATOM   2775  N   LEU A 174      -0.848  26.256   1.491  1.00 98.00           N  
ATOM   2776  H   LEU A 174      -1.152  26.628   2.380  1.00 98.00           H  
ATOM   2777  CA  LEU A 174       0.526  26.523   1.079  1.00 98.00           C  
ATOM   2778  HA  LEU A 174       0.562  26.634  -0.005  1.00 98.00           H  
ATOM   2779  C   LEU A 174       1.412  25.330   1.457  1.00 98.00           C  
ATOM   2780  CB  LEU A 174       1.017  27.824   1.737  1.00 98.00           C  
ATOM   2781  HB2 LEU A 174       0.845  27.752   2.811  1.00 98.00           H  
ATOM   2782  HB3 LEU A 174       2.092  27.921   1.580  1.00 98.00           H  
ATOM   2783  O   LEU A 174       1.390  24.851   2.591  1.00 98.00           O  
ATOM   2784  CG  LEU A 174       0.329  29.098   1.209  1.00 98.00           C  
ATOM   2785  HG  LEU A 174      -0.754  28.978   1.253  1.00 98.00           H  
ATOM   2786  CD1 LEU A 174       0.721  30.289   2.080  1.00 98.00           C  
ATOM   2787 HD11 LEU A 174       0.222  31.191   1.724  1.00 98.00           H  
ATOM   2788 HD12 LEU A 174       1.800  30.442   2.059  1.00 98.00           H  
ATOM   2789 HD13 LEU A 174       0.405  30.109   3.107  1.00 98.00           H  
ATOM   2790  CD2 LEU A 174       0.738  29.413  -0.233  1.00 98.00           C  
ATOM   2791 HD21 LEU A 174       0.447  28.605  -0.904  1.00 98.00           H  
ATOM   2792 HD22 LEU A 174       0.245  30.329  -0.557  1.00 98.00           H  
ATOM   2793 HD23 LEU A 174       1.816  29.558  -0.292  1.00 98.00           H  
ATOM   2794  N   LYS A 175       2.234  24.848   0.520  1.00 98.11           N  
ATOM   2795  H   LYS A 175       2.221  25.275  -0.395  1.00 98.11           H  
ATOM   2796  CA  LYS A 175       3.131  23.709   0.766  1.00 98.11           C  
ATOM   2797  HA  LYS A 175       2.535  22.858   1.098  1.00 98.11           H  
ATOM   2798  C   LYS A 175       4.125  23.986   1.893  1.00 98.11           C  
ATOM   2799  CB  LYS A 175       3.887  23.332  -0.513  1.00 98.11           C  
ATOM   2800  HB2 LYS A 175       4.693  22.649  -0.245  1.00 98.11           H  
ATOM   2801  HB3 LYS A 175       4.334  24.225  -0.948  1.00 98.11           H  
ATOM   2802  O   LYS A 175       4.383  23.086   2.687  1.00 98.11           O  
ATOM   2803  CG  LYS A 175       2.995  22.635  -1.550  1.00 98.11           C  
ATOM   2804  HG2 LYS A 175       2.558  21.738  -1.112  1.00 98.11           H  
ATOM   2805  HG3 LYS A 175       2.181  23.290  -1.862  1.00 98.11           H  
ATOM   2806  CD  LYS A 175       3.849  22.261  -2.763  1.00 98.11           C  
ATOM   2807  HD2 LYS A 175       4.723  21.693  -2.441  1.00 98.11           H  
ATOM   2808  HD3 LYS A 175       4.188  23.180  -3.241  1.00 98.11           H  
ATOM   2809  CE  LYS A 175       3.049  21.422  -3.757  1.00 98.11           C  
ATOM   2810  HE2 LYS A 175       2.811  20.462  -3.299  1.00 98.11           H  
ATOM   2811  HE3 LYS A 175       2.120  21.945  -3.987  1.00 98.11           H  
ATOM   2812  NZ  LYS A 175       3.834  21.230  -4.993  1.00 98.11           N  
ATOM   2813  HZ1 LYS A 175       3.340  20.662  -5.667  1.00 98.11           H  
ATOM   2814  HZ2 LYS A 175       4.734  20.818  -4.794  1.00 98.11           H  
ATOM   2815  HZ3 LYS A 175       3.993  22.140  -5.400  1.00 98.11           H  
ATOM   2816  N   GLU A 176       4.666  25.202   1.982  1.00 97.25           N  
ATOM   2817  H   GLU A 176       4.418  25.897   1.292  1.00 97.25           H  
ATOM   2818  CA  GLU A 176       5.601  25.579   3.056  1.00 97.25           C  
ATOM   2819  HA  GLU A 176       6.410  24.849   3.102  1.00 97.25           H  
ATOM   2820  C   GLU A 176       4.949  25.554   4.438  1.00 97.25           C  
ATOM   2821  CB  GLU A 176       6.205  26.973   2.810  1.00 97.25           C  
ATOM   2822  HB2 GLU A 176       5.400  27.693   2.668  1.00 97.25           H  
ATOM   2823  HB3 GLU A 176       6.762  27.269   3.699  1.00 97.25           H  
ATOM   2824  O   GLU A 176       5.568  25.111   5.403  1.00 97.25           O  
ATOM   2825  CG  GLU A 176       7.158  27.046   1.609  1.00 97.25           C  
ATOM   2826  HG2 GLU A 176       7.616  28.035   1.586  1.00 97.25           H  
ATOM   2827  HG3 GLU A 176       6.565  26.937   0.701  1.00 97.25           H  
ATOM   2828  CD  GLU A 176       8.259  25.975   1.629  1.00 97.25           C  
ATOM   2829  OE1 GLU A 176       8.569  25.452   0.532  1.00 97.25           O  
ATOM   2830  OE2 GLU A 176       8.705  25.537   2.711  1.00 97.25           O  
ATOM   2831  N   GLU A 177       3.681  25.948   4.537  1.00 97.66           N  
ATOM   2832  H   GLU A 177       3.195  26.268   3.711  1.00 97.66           H  
ATOM   2833  CA  GLU A 177       2.930  25.897   5.790  1.00 97.66           C  
ATOM   2834  HA  GLU A 177       3.485  26.419   6.569  1.00 97.66           H  
ATOM   2835  C   GLU A 177       2.720  24.447   6.246  1.00 97.66           C  
ATOM   2836  CB  GLU A 177       1.600  26.617   5.571  1.00 97.66           C  
ATOM   2837  HB2 GLU A 177       1.800  27.621   5.196  1.00 97.66           H  
ATOM   2838  HB3 GLU A 177       1.023  26.072   4.825  1.00 97.66           H  
ATOM   2839  O   GLU A 177       3.039  24.101   7.384  1.00 97.66           O  
ATOM   2840  CG  GLU A 177       0.779  26.726   6.857  1.00 97.66           C  
ATOM   2841  HG2 GLU A 177       0.624  25.732   7.275  1.00 97.66           H  
ATOM   2842  HG3 GLU A 177       1.337  27.318   7.583  1.00 97.66           H  
ATOM   2843  CD  GLU A 177      -0.589  27.365   6.607  1.00 97.66           C  
ATOM   2844  OE1 GLU A 177      -1.311  27.528   7.616  1.00 97.66           O  
ATOM   2845  OE2 GLU A 177      -0.939  27.635   5.439  1.00 97.66           O  
ATOM   2846  N   VAL A 178       2.280  23.573   5.332  1.00 98.25           N  
ATOM   2847  H   VAL A 178       2.014  23.937   4.429  1.00 98.25           H  
ATOM   2848  CA  VAL A 178       2.118  22.133   5.599  1.00 98.25           C  
ATOM   2849  HA  VAL A 178       1.433  22.008   6.438  1.00 98.25           H  
ATOM   2850  C   VAL A 178       3.453  21.498   5.999  1.00 98.25           C  
ATOM   2851  CB  VAL A 178       1.525  21.414   4.371  1.00 98.25           C  
ATOM   2852  HB  VAL A 178       2.167  21.592   3.509  1.00 98.25           H  
ATOM   2853  O   VAL A 178       3.510  20.741   6.970  1.00 98.25           O  
ATOM   2854  CG1 VAL A 178       1.406  19.898   4.575  1.00 98.25           C  
ATOM   2855 HG11 VAL A 178       0.773  19.699   5.440  1.00 98.25           H  
ATOM   2856 HG12 VAL A 178       2.387  19.450   4.734  1.00 98.25           H  
ATOM   2857 HG13 VAL A 178       0.962  19.443   3.690  1.00 98.25           H  
ATOM   2858  CG2 VAL A 178       0.121  21.935   4.046  1.00 98.25           C  
ATOM   2859 HG21 VAL A 178       0.150  23.008   3.861  1.00 98.25           H  
ATOM   2860 HG22 VAL A 178      -0.551  21.748   4.883  1.00 98.25           H  
ATOM   2861 HG23 VAL A 178      -0.265  21.444   3.152  1.00 98.25           H  
ATOM   2862  N   LYS A 179       4.543  21.820   5.286  1.00 97.67           N  
ATOM   2863  H   LYS A 179       4.428  22.459   4.512  1.00 97.67           H  
ATOM   2864  CA  LYS A 179       5.895  21.338   5.612  1.00 97.67           C  
ATOM   2865  HA  LYS A 179       5.887  20.249   5.645  1.00 97.67           H  
ATOM   2866  C   LYS A 179       6.335  21.796   6.998  1.00 97.67           C  
ATOM   2867  CB  LYS A 179       6.918  21.817   4.567  1.00 97.67           C  
ATOM   2868  HB2 LYS A 179       6.737  22.862   4.317  1.00 97.67           H  
ATOM   2869  HB3 LYS A 179       7.911  21.748   5.010  1.00 97.67           H  
ATOM   2870  O   LYS A 179       6.853  20.982   7.757  1.00 97.67           O  
ATOM   2871  CG  LYS A 179       6.913  20.959   3.294  1.00 97.67           C  
ATOM   2872  HG2 LYS A 179       6.983  19.911   3.586  1.00 97.67           H  
ATOM   2873  HG3 LYS A 179       5.983  21.093   2.742  1.00 97.67           H  
ATOM   2874  CD  LYS A 179       8.113  21.276   2.389  1.00 97.67           C  
ATOM   2875  HD2 LYS A 179       9.026  21.272   2.984  1.00 97.67           H  
ATOM   2876  HD3 LYS A 179       8.210  20.490   1.640  1.00 97.67           H  
ATOM   2877  CE  LYS A 179       7.978  22.618   1.673  1.00 97.67           C  
ATOM   2878  HE2 LYS A 179       7.890  23.413   2.414  1.00 97.67           H  
ATOM   2879  HE3 LYS A 179       7.071  22.611   1.069  1.00 97.67           H  
ATOM   2880  NZ  LYS A 179       9.155  22.887   0.812  1.00 97.67           N  
ATOM   2881  HZ1 LYS A 179       9.314  22.185   0.103  1.00 97.67           H  
ATOM   2882  HZ2 LYS A 179       9.990  22.989   1.371  1.00 97.67           H  
ATOM   2883  HZ3 LYS A 179       9.031  23.798   0.395  1.00 97.67           H  
ATOM   2884  N   THR A 180       6.125  23.067   7.327  1.00 97.80           N  
ATOM   2885  H   THR A 180       5.705  23.678   6.642  1.00 97.80           H  
ATOM   2886  CA  THR A 180       6.515  23.644   8.620  1.00 97.80           C  
ATOM   2887  HA  THR A 180       7.574  23.449   8.792  1.00 97.80           H  
ATOM   2888  C   THR A 180       5.740  22.985   9.754  1.00 97.80           C  
ATOM   2889  CB  THR A 180       6.317  25.166   8.624  1.00 97.80           C  
ATOM   2890  HB  THR A 180       5.268  25.408   8.454  1.00 97.80           H  
ATOM   2891  O   THR A 180       6.350  22.470  10.685  1.00 97.80           O  
ATOM   2892  CG2 THR A 180       6.780  25.808   9.930  1.00 97.80           C  
ATOM   2893 HG21 THR A 180       6.151  25.482  10.758  1.00 97.80           H  
ATOM   2894 HG22 THR A 180       7.817  25.540  10.132  1.00 97.80           H  
ATOM   2895 HG23 THR A 180       6.707  26.892   9.844  1.00 97.80           H  
ATOM   2896  OG1 THR A 180       7.095  25.725   7.593  1.00 97.80           O  
ATOM   2897  HG1 THR A 180       6.601  25.648   6.773  1.00 97.80           H  
ATOM   2898  N   MET A 181       4.413  22.884   9.632  1.00 98.12           N  
ATOM   2899  H   MET A 181       3.965  23.307   8.832  1.00 98.12           H  
ATOM   2900  CA  MET A 181       3.563  22.204  10.614  1.00 98.12           C  
ATOM   2901  HA  MET A 181       3.638  22.721  11.571  1.00 98.12           H  
ATOM   2902  C   MET A 181       3.989  20.746  10.834  1.00 98.12           C  
ATOM   2903  CB  MET A 181       2.112  22.277  10.126  1.00 98.12           C  
ATOM   2904  HB2 MET A 181       1.824  23.323  10.026  1.00 98.12           H  
ATOM   2905  HB3 MET A 181       2.027  21.801   9.149  1.00 98.12           H  
ATOM   2906  O   MET A 181       4.116  20.291  11.975  1.00 98.12           O  
ATOM   2907  CG  MET A 181       1.159  21.584  11.101  1.00 98.12           C  
ATOM   2908  HG2 MET A 181       1.444  20.537  11.205  1.00 98.12           H  
ATOM   2909  HG3 MET A 181       1.248  22.052  12.081  1.00 98.12           H  
ATOM   2910  SD  MET A 181      -0.567  21.621  10.579  1.00 98.12           S  
ATOM   2911  CE  MET A 181      -0.925  23.318  11.062  1.00 98.12           C  
ATOM   2912  HE1 MET A 181      -0.476  24.003  10.344  1.00 98.12           H  
ATOM   2913  HE2 MET A 181      -0.519  23.505  12.057  1.00 98.12           H  
ATOM   2914  HE3 MET A 181      -2.007  23.442  11.108  1.00 98.12           H  
ATOM   2915  N   TYR A 182       4.254  20.019   9.745  1.00 98.34           N  
ATOM   2916  H   TYR A 182       4.097  20.428   8.835  1.00 98.34           H  
ATOM   2917  CA  TYR A 182       4.713  18.636   9.820  1.00 98.34           C  
ATOM   2918  HA  TYR A 182       3.990  18.064  10.402  1.00 98.34           H  
ATOM   2919  C   TYR A 182       6.064  18.523  10.530  1.00 98.34           C  
ATOM   2920  CB  TYR A 182       4.788  18.038   8.414  1.00 98.34           C  
ATOM   2921  HB2 TYR A 182       5.511  18.592   7.815  1.00 98.34           H  
ATOM   2922  HB3 TYR A 182       3.814  18.141   7.935  1.00 98.34           H  
ATOM   2923  O   TYR A 182       6.202  17.729  11.460  1.00 98.34           O  
ATOM   2924  CG  TYR A 182       5.158  16.573   8.437  1.00 98.34           C  
ATOM   2925  CD1 TYR A 182       6.425  16.133   8.000  1.00 98.34           C  
ATOM   2926  HD1 TYR A 182       7.152  16.845   7.640  1.00 98.34           H  
ATOM   2927  CD2 TYR A 182       4.221  15.650   8.929  1.00 98.34           C  
ATOM   2928  HD2 TYR A 182       3.252  15.992   9.262  1.00 98.34           H  
ATOM   2929  CE1 TYR A 182       6.742  14.761   8.039  1.00 98.34           C  
ATOM   2930  HE1 TYR A 182       7.707  14.413   7.699  1.00 98.34           H  
ATOM   2931  CE2 TYR A 182       4.541  14.288   8.990  1.00 98.34           C  
ATOM   2932  HE2 TYR A 182       3.808  13.595   9.373  1.00 98.34           H  
ATOM   2933  OH  TYR A 182       6.071  12.516   8.622  1.00 98.34           O  
ATOM   2934  HH  TYR A 182       5.330  12.077   9.045  1.00 98.34           H  
ATOM   2935  CZ  TYR A 182       5.797  13.840   8.541  1.00 98.34           C  
ATOM   2936  N   LYS A 183       7.051  19.340  10.141  1.00 97.87           N  
ATOM   2937  H   LYS A 183       6.860  20.003   9.403  1.00 97.87           H  
ATOM   2938  CA  LYS A 183       8.391  19.324  10.744  1.00 97.87           C  
ATOM   2939  HA  LYS A 183       8.788  18.310  10.685  1.00 97.87           H  
ATOM   2940  C   LYS A 183       8.362  19.675  12.226  1.00 97.87           C  
ATOM   2941  CB  LYS A 183       9.333  20.274   9.998  1.00 97.87           C  
ATOM   2942  HB2 LYS A 183      10.229  20.416  10.602  1.00 97.87           H  
ATOM   2943  HB3 LYS A 183       8.852  21.244   9.868  1.00 97.87           H  
ATOM   2944  O   LYS A 183       9.012  18.988  13.012  1.00 97.87           O  
ATOM   2945  CG  LYS A 183       9.759  19.713   8.636  1.00 97.87           C  
ATOM   2946  HG2 LYS A 183      10.218  18.735   8.782  1.00 97.87           H  
ATOM   2947  HG3 LYS A 183       8.894  19.592   7.984  1.00 97.87           H  
ATOM   2948  CD  LYS A 183      10.778  20.649   7.980  1.00 97.87           C  
ATOM   2949  HD2 LYS A 183      11.671  20.672   8.606  1.00 97.87           H  
ATOM   2950  HD3 LYS A 183      10.367  21.656   7.908  1.00 97.87           H  
ATOM   2951  CE  LYS A 183      11.125  20.140   6.579  1.00 97.87           C  
ATOM   2952  HE2 LYS A 183      10.999  19.058   6.564  1.00 97.87           H  
ATOM   2953  HE3 LYS A 183      10.431  20.581   5.865  1.00 97.87           H  
ATOM   2954  NZ  LYS A 183      12.529  20.449   6.226  1.00 97.87           N  
ATOM   2955  HZ1 LYS A 183      12.796  21.386   6.493  1.00 97.87           H  
ATOM   2956  HZ2 LYS A 183      13.111  19.784   6.716  1.00 97.87           H  
ATOM   2957  HZ3 LYS A 183      12.711  20.289   5.245  1.00 97.87           H  
ATOM   2958  N   THR A 184       7.577  20.681  12.611  1.00 97.84           N  
ATOM   2959  H   THR A 184       7.133  21.249  11.904  1.00 97.84           H  
ATOM   2960  CA  THR A 184       7.392  21.080  14.013  1.00 97.84           C  
ATOM   2961  HA  THR A 184       8.364  21.315  14.448  1.00 97.84           H  
ATOM   2962  C   THR A 184       6.785  19.943  14.830  1.00 97.84           C  
ATOM   2963  CB  THR A 184       6.522  22.343  14.100  1.00 97.84           C  
ATOM   2964  HB  THR A 184       5.553  22.157  13.635  1.00 97.84           H  
ATOM   2965  O   THR A 184       7.338  19.564  15.858  1.00 97.84           O  
ATOM   2966  CG2 THR A 184       6.312  22.831  15.531  1.00 97.84           C  
ATOM   2967 HG21 THR A 184       7.274  23.001  16.013  1.00 97.84           H  
ATOM   2968 HG22 THR A 184       5.750  22.093  16.104  1.00 97.84           H  
ATOM   2969 HG23 THR A 184       5.743  23.760  15.525  1.00 97.84           H  
ATOM   2970  OG1 THR A 184       7.175  23.383  13.414  1.00 97.84           O  
ATOM   2971  HG1 THR A 184       6.628  24.169  13.480  1.00 97.84           H  
ATOM   2972  N   THR A 185       5.714  19.318  14.334  1.00 97.77           N  
ATOM   2973  H   THR A 185       5.305  19.665  13.477  1.00 97.77           H  
ATOM   2974  CA  THR A 185       5.050  18.202  15.032  1.00 97.77           C  
ATOM   2975  HA  THR A 185       4.791  18.520  16.042  1.00 97.77           H  
ATOM   2976  C   THR A 185       5.975  16.985  15.148  1.00 97.77           C  
ATOM   2977  CB  THR A 185       3.753  17.811  14.307  1.00 97.77           C  
ATOM   2978  HB  THR A 185       3.986  17.384  13.332  1.00 97.77           H  
ATOM   2979  O   THR A 185       6.152  16.387  16.216  1.00 97.77           O  
ATOM   2980  CG2 THR A 185       2.950  16.802  15.119  1.00 97.77           C  
ATOM   2981 HG21 THR A 185       2.773  17.179  16.126  1.00 97.77           H  
ATOM   2982 HG22 THR A 185       1.987  16.631  14.637  1.00 97.77           H  
ATOM   2983 HG23 THR A 185       3.480  15.852  15.185  1.00 97.77           H  
ATOM   2984  OG1 THR A 185       2.926  18.938  14.120  1.00 97.77           O  
ATOM   2985  HG1 THR A 185       3.283  19.471  13.406  1.00 97.77           H  
ATOM   2986  N   MET A 186       6.658  16.631  14.058  1.00 97.15           N  
ATOM   2987  H   MET A 186       6.502  17.142  13.201  1.00 97.15           H  
ATOM   2988  CA  MET A 186       7.588  15.503  14.046  1.00 97.15           C  
ATOM   2989  HA  MET A 186       7.089  14.657  14.519  1.00 97.15           H  
ATOM   2990  C   MET A 186       8.864  15.783  14.855  1.00 97.15           C  
ATOM   2991  CB  MET A 186       7.910  15.094  12.603  1.00 97.15           C  
ATOM   2992  HB2 MET A 186       8.676  14.319  12.613  1.00 97.15           H  
ATOM   2993  HB3 MET A 186       8.306  15.953  12.063  1.00 97.15           H  
ATOM   2994  O   MET A 186       9.459  14.842  15.387  1.00 97.15           O  
ATOM   2995  CG  MET A 186       6.679  14.556  11.856  1.00 97.15           C  
ATOM   2996  HG2 MET A 186       5.940  15.352  11.772  1.00 97.15           H  
ATOM   2997  HG3 MET A 186       6.991  14.302  10.843  1.00 97.15           H  
ATOM   2998  SD  MET A 186       5.828  13.118  12.572  1.00 97.15           S  
ATOM   2999  CE  MET A 186       7.059  11.817  12.334  1.00 97.15           C  
ATOM   3000  HE1 MET A 186       6.651  10.874  12.695  1.00 97.15           H  
ATOM   3001  HE2 MET A 186       7.963  12.059  12.893  1.00 97.15           H  
ATOM   3002  HE3 MET A 186       7.293  11.729  11.273  1.00 97.15           H  
ATOM   3003  N   GLY A 187       9.264  17.047  15.011  1.00 94.82           N  
ATOM   3004  H   GLY A 187       8.711  17.777  14.583  1.00 94.82           H  
ATOM   3005  CA  GLY A 187      10.547  17.468  15.589  1.00 94.82           C  
ATOM   3006  HA2 GLY A 187      10.699  16.985  16.554  1.00 94.82           H  
ATOM   3007  HA3 GLY A 187      10.518  18.546  15.743  1.00 94.82           H  
ATOM   3008  C   GLY A 187      11.751  17.153  14.688  1.00 94.82           C  
ATOM   3009  O   GLY A 187      12.873  17.041  15.169  1.00 94.82           O  
ATOM   3010  N   SER A 188      11.511  16.896  13.400  1.00 93.18           N  
ATOM   3011  H   SER A 188      10.586  17.115  13.057  1.00 93.18           H  
ATOM   3012  CA  SER A 188      12.509  16.532  12.382  1.00 93.18           C  
ATOM   3013  HA  SER A 188      13.336  17.241  12.413  1.00 93.18           H  
ATOM   3014  C   SER A 188      11.868  16.577  10.989  1.00 93.18           C  
ATOM   3015  CB  SER A 188      13.050  15.115  12.645  1.00 93.18           C  
ATOM   3016  HB2 SER A 188      13.839  14.889  11.928  1.00 93.18           H  
ATOM   3017  HB3 SER A 188      13.482  15.065  13.645  1.00 93.18           H  
ATOM   3018  O   SER A 188      10.673  16.836  10.868  1.00 93.18           O  
ATOM   3019  OG  SER A 188      12.021  14.145  12.526  1.00 93.18           O  
ATOM   3020  HG  SER A 188      11.420  14.309  13.257  1.00 93.18           H  
ATOM   3021  N   ASP A 189      12.605  16.221   9.933  1.00 89.97           N  
ATOM   3022  H   ASP A 189      13.601  16.098  10.043  1.00 89.97           H  
ATOM   3023  CA  ASP A 189      12.028  16.034   8.589  1.00 89.97           C  
ATOM   3024  HA  ASP A 189      11.519  16.952   8.295  1.00 89.97           H  
ATOM   3025  C   ASP A 189      10.977  14.905   8.508  1.00 89.97           C  
ATOM   3026  CB  ASP A 189      13.150  15.762   7.580  1.00 89.97           C  
ATOM   3027  HB2 ASP A 189      13.761  14.939   7.952  1.00 89.97           H  
ATOM   3028  HB3 ASP A 189      12.710  15.452   6.633  1.00 89.97           H  
ATOM   3029  O   ASP A 189      10.290  14.770   7.496  1.00 89.97           O  
ATOM   3030  CG  ASP A 189      14.032  16.979   7.296  1.00 89.97           C  
ATOM   3031  OD1 ASP A 189      13.493  18.113   7.228  1.00 89.97           O  
ATOM   3032  OD2 ASP A 189      15.243  16.753   7.102  1.00 89.97           O  
ATOM   3033  N   GLY A 190      10.840  14.070   9.547  1.00 91.56           N  
ATOM   3034  H   GLY A 190      11.384  14.267  10.375  1.00 91.56           H  
ATOM   3035  CA  GLY A 190       9.745  13.105   9.657  1.00 91.56           C  
ATOM   3036  HA2 GLY A 190       8.797  13.639   9.587  1.00 91.56           H  
ATOM   3037  HA3 GLY A 190       9.797  12.634  10.638  1.00 91.56           H  
ATOM   3038  C   GLY A 190       9.751  11.997   8.596  1.00 91.56           C  
ATOM   3039  O   GLY A 190       8.714  11.391   8.339  1.00 91.56           O  
ATOM   3040  N   PHE A 191      10.900  11.680   7.985  1.00 93.74           N  
ATOM   3041  H   PHE A 191      11.689  12.287   8.153  1.00 93.74           H  
ATOM   3042  CA  PHE A 191      10.994  10.692   6.896  1.00 93.74           C  
ATOM   3043  HA  PHE A 191      10.492  11.100   6.019  1.00 93.74           H  
ATOM   3044  C   PHE A 191      10.330   9.343   7.206  1.00 93.74           C  
ATOM   3045  CB  PHE A 191      12.466  10.427   6.552  1.00 93.74           C  
ATOM   3046  HB2 PHE A 191      12.997  10.126   7.456  1.00 93.74           H  
ATOM   3047  HB3 PHE A 191      12.515   9.591   5.855  1.00 93.74           H  
ATOM   3048  O   PHE A 191       9.762   8.717   6.314  1.00 93.74           O  
ATOM   3049  CG  PHE A 191      13.178  11.592   5.903  1.00 93.74           C  
ATOM   3050  CD1 PHE A 191      12.766  12.037   4.633  1.00 93.74           C  
ATOM   3051  HD1 PHE A 191      11.938  11.560   4.130  1.00 93.74           H  
ATOM   3052  CD2 PHE A 191      14.250  12.229   6.557  1.00 93.74           C  
ATOM   3053  HD2 PHE A 191      14.570  11.906   7.537  1.00 93.74           H  
ATOM   3054  CE1 PHE A 191      13.414  13.125   4.024  1.00 93.74           C  
ATOM   3055  HE1 PHE A 191      13.077  13.495   3.066  1.00 93.74           H  
ATOM   3056  CE2 PHE A 191      14.900  13.314   5.943  1.00 93.74           C  
ATOM   3057  HE2 PHE A 191      15.694  13.837   6.455  1.00 93.74           H  
ATOM   3058  CZ  PHE A 191      14.478  13.765   4.682  1.00 93.74           C  
ATOM   3059  HZ  PHE A 191      14.955  14.627   4.239  1.00 93.74           H  
ATOM   3060  N   SER A 192      10.386   8.881   8.457  1.00 92.76           N  
ATOM   3061  H   SER A 192      10.784   9.470   9.174  1.00 92.76           H  
ATOM   3062  CA  SER A 192       9.719   7.646   8.880  1.00 92.76           C  
ATOM   3063  HA  SER A 192      10.061   6.828   8.246  1.00 92.76           H  
ATOM   3064  C   SER A 192       8.197   7.724   8.728  1.00 92.76           C  
ATOM   3065  CB  SER A 192      10.101   7.312  10.324  1.00 92.76           C  
ATOM   3066  HB2 SER A 192       9.521   6.453  10.661  1.00 92.76           H  
ATOM   3067  HB3 SER A 192      11.161   7.058  10.364  1.00 92.76           H  
ATOM   3068  O   SER A 192       7.608   6.788   8.190  1.00 92.76           O  
ATOM   3069  OG  SER A 192       9.863   8.421  11.169  1.00 92.76           O  
ATOM   3070  HG  SER A 192      10.064   8.182  12.077  1.00 92.76           H  
ATOM   3071  N   GLY A 193       7.583   8.846   9.113  1.00 95.92           N  
ATOM   3072  H   GLY A 193       8.151   9.605   9.464  1.00 95.92           H  
ATOM   3073  CA  GLY A 193       6.151   9.089   8.955  1.00 95.92           C  
ATOM   3074  HA2 GLY A 193       5.592   8.258   9.386  1.00 95.92           H  
ATOM   3075  HA3 GLY A 193       5.885  10.001   9.489  1.00 95.92           H  
ATOM   3076  C   GLY A 193       5.741   9.238   7.490  1.00 95.92           C  
ATOM   3077  O   GLY A 193       4.766   8.624   7.063  1.00 95.92           O  
ATOM   3078  N   LEU A 194       6.533   9.950   6.679  1.00 96.84           N  
ATOM   3079  H   LEU A 194       7.278  10.490   7.096  1.00 96.84           H  
ATOM   3080  CA  LEU A 194       6.294  10.039   5.231  1.00 96.84           C  
ATOM   3081  HA  LEU A 194       5.285  10.417   5.065  1.00 96.84           H  
ATOM   3082  C   LEU A 194       6.359   8.661   4.560  1.00 96.84           C  
ATOM   3083  CB  LEU A 194       7.312  10.993   4.579  1.00 96.84           C  
ATOM   3084  HB2 LEU A 194       8.317  10.617   4.772  1.00 96.84           H  
ATOM   3085  HB3 LEU A 194       7.149  10.982   3.501  1.00 96.84           H  
ATOM   3086  O   LEU A 194       5.496   8.319   3.751  1.00 96.84           O  
ATOM   3087  CG  LEU A 194       7.238  12.456   5.043  1.00 96.84           C  
ATOM   3088  HG  LEU A 194       7.405  12.504   6.119  1.00 96.84           H  
ATOM   3089  CD1 LEU A 194       8.335  13.259   4.344  1.00 96.84           C  
ATOM   3090 HD11 LEU A 194       8.318  14.284   4.715  1.00 96.84           H  
ATOM   3091 HD12 LEU A 194       9.312  12.837   4.578  1.00 96.84           H  
ATOM   3092 HD13 LEU A 194       8.178  13.267   3.266  1.00 96.84           H  
ATOM   3093  CD2 LEU A 194       5.890  13.094   4.709  1.00 96.84           C  
ATOM   3094 HD21 LEU A 194       5.084  12.571   5.224  1.00 96.84           H  
ATOM   3095 HD22 LEU A 194       5.886  14.124   5.067  1.00 96.84           H  
ATOM   3096 HD23 LEU A 194       5.714  13.086   3.633  1.00 96.84           H  
ATOM   3097  N   ASN A 195       7.359   7.848   4.908  1.00 95.82           N  
ATOM   3098  H   ASN A 195       8.054   8.197   5.552  1.00 95.82           H  
ATOM   3099  CA  ASN A 195       7.494   6.489   4.386  1.00 95.82           C  
ATOM   3100  HA  ASN A 195       7.492   6.527   3.297  1.00 95.82           H  
ATOM   3101  C   ASN A 195       6.317   5.601   4.801  1.00 95.82           C  
ATOM   3102  CB  ASN A 195       8.824   5.887   4.869  1.00 95.82           C  
ATOM   3103  HB2 ASN A 195       8.841   4.824   4.631  1.00 95.82           H  
ATOM   3104  HB3 ASN A 195       8.901   6.000   5.951  1.00 95.82           H  
ATOM   3105  O   ASN A 195       5.849   4.808   3.987  1.00 95.82           O  
ATOM   3106  CG  ASN A 195      10.032   6.519   4.207  1.00 95.82           C  
ATOM   3107  ND2 ASN A 195      11.197   6.389   4.794  1.00 95.82           N  
ATOM   3108 HD21 ASN A 195      11.943   6.899   4.342  1.00 95.82           H  
ATOM   3109 HD22 ASN A 195      11.231   6.129   5.770  1.00 95.82           H  
ATOM   3110  OD1 ASN A 195       9.966   7.103   3.143  1.00 95.82           O  
ATOM   3111  N   HIS A 196       5.835   5.745   6.038  1.00 95.92           N  
ATOM   3112  H   HIS A 196       6.277   6.408   6.658  1.00 95.92           H  
ATOM   3113  CA  HIS A 196       4.663   5.030   6.543  1.00 95.92           C  
ATOM   3114  HA  HIS A 196       4.830   3.955   6.474  1.00 95.92           H  
ATOM   3115  C   HIS A 196       3.415   5.336   5.708  1.00 95.92           C  
ATOM   3116  CB  HIS A 196       4.471   5.388   8.021  1.00 95.92           C  
ATOM   3117  HB2 HIS A 196       5.412   5.242   8.552  1.00 95.92           H  
ATOM   3118  HB3 HIS A 196       4.179   6.433   8.125  1.00 95.92           H  
ATOM   3119  O   HIS A 196       2.796   4.420   5.173  1.00 95.92           O  
ATOM   3120  CG  HIS A 196       3.440   4.531   8.684  1.00 95.92           C  
ATOM   3121  CD2 HIS A 196       2.272   4.964   9.234  1.00 95.92           C  
ATOM   3122  HD2 HIS A 196       1.907   5.980   9.266  1.00 95.92           H  
ATOM   3123  ND1 HIS A 196       3.554   3.152   8.847  1.00 95.92           N  
ATOM   3124  CE1 HIS A 196       2.449   2.781   9.511  1.00 95.92           C  
ATOM   3125  HE1 HIS A 196       2.219   1.767   9.803  1.00 95.92           H  
ATOM   3126  NE2 HIS A 196       1.670   3.845   9.758  1.00 95.92           N  
ATOM   3127  HE2 HIS A 196       0.790   3.813  10.253  1.00 95.92           H  
ATOM   3128  N   ILE A 197       3.133   6.620   5.474  1.00 97.42           N  
ATOM   3129  H   ILE A 197       3.683   7.321   5.949  1.00 97.42           H  
ATOM   3130  CA  ILE A 197       2.009   7.072   4.639  1.00 97.42           C  
ATOM   3131  HA  ILE A 197       1.085   6.650   5.035  1.00 97.42           H  
ATOM   3132  C   ILE A 197       2.143   6.568   3.191  1.00 97.42           C  
ATOM   3133  CB  ILE A 197       1.905   8.614   4.719  1.00 97.42           C  
ATOM   3134  HB  ILE A 197       2.881   9.040   4.488  1.00 97.42           H  
ATOM   3135  O   ILE A 197       1.178   6.085   2.599  1.00 97.42           O  
ATOM   3136  CG1 ILE A 197       1.492   9.054   6.142  1.00 97.42           C  
ATOM   3137 HG12 ILE A 197       2.121   8.559   6.882  1.00 97.42           H  
ATOM   3138 HG13 ILE A 197       0.463   8.751   6.332  1.00 97.42           H  
ATOM   3139  CG2 ILE A 197       0.893   9.152   3.698  1.00 97.42           C  
ATOM   3140 HG21 ILE A 197      -0.081   8.691   3.864  1.00 97.42           H  
ATOM   3141 HG22 ILE A 197       0.795  10.235   3.772  1.00 97.42           H  
ATOM   3142 HG23 ILE A 197       1.219   8.932   2.681  1.00 97.42           H  
ATOM   3143  CD1 ILE A 197       1.618  10.563   6.377  1.00 97.42           C  
ATOM   3144 HD11 ILE A 197       2.630  10.893   6.141  1.00 97.42           H  
ATOM   3145 HD12 ILE A 197       0.895  11.111   5.773  1.00 97.42           H  
ATOM   3146 HD13 ILE A 197       1.409  10.778   7.425  1.00 97.42           H  
ATOM   3147  N   MET A 198       3.349   6.614   2.607  1.00 97.07           N  
ATOM   3148  H   MET A 198       4.111   7.030   3.122  1.00 97.07           H  
ATOM   3149  CA  MET A 198       3.583   6.087   1.253  1.00 97.07           C  
ATOM   3150  HA  MET A 198       2.901   6.586   0.564  1.00 97.07           H  
ATOM   3151  C   MET A 198       3.290   4.582   1.146  1.00 97.07           C  
ATOM   3152  CB  MET A 198       5.026   6.356   0.803  1.00 97.07           C  
ATOM   3153  HB2 MET A 198       5.721   6.006   1.566  1.00 97.07           H  
ATOM   3154  HB3 MET A 198       5.218   5.798  -0.114  1.00 97.07           H  
ATOM   3155  O   MET A 198       2.780   4.137   0.116  1.00 97.07           O  
ATOM   3156  CG  MET A 198       5.293   7.835   0.514  1.00 97.07           C  
ATOM   3157  HG2 MET A 198       4.597   8.177  -0.253  1.00 97.07           H  
ATOM   3158  HG3 MET A 198       5.095   8.413   1.417  1.00 97.07           H  
ATOM   3159  SD  MET A 198       6.988   8.168  -0.048  1.00 97.07           S  
ATOM   3160  CE  MET A 198       7.369   9.649   0.919  1.00 97.07           C  
ATOM   3161  HE1 MET A 198       6.660  10.450   0.708  1.00 97.07           H  
ATOM   3162  HE2 MET A 198       8.381   9.990   0.703  1.00 97.07           H  
ATOM   3163  HE3 MET A 198       7.312   9.393   1.977  1.00 97.07           H  
ATOM   3164  N   ILE A 199       3.599   3.801   2.187  1.00 96.35           N  
ATOM   3165  H   ILE A 199       3.987   4.231   3.014  1.00 96.35           H  
ATOM   3166  CA  ILE A 199       3.276   2.367   2.239  1.00 96.35           C  
ATOM   3167  HA  ILE A 199       3.572   1.897   1.302  1.00 96.35           H  
ATOM   3168  C   ILE A 199       1.767   2.162   2.307  1.00 96.35           C  
ATOM   3169  CB  ILE A 199       4.036   1.657   3.383  1.00 96.35           C  
ATOM   3170  HB  ILE A 199       3.831   2.180   4.317  1.00 96.35           H  
ATOM   3171  O   ILE A 199       1.256   1.382   1.507  1.00 96.35           O  
ATOM   3172  CG1 ILE A 199       5.558   1.677   3.110  1.00 96.35           C  
ATOM   3173 HG12 ILE A 199       5.857   2.649   2.718  1.00 96.35           H  
ATOM   3174 HG13 ILE A 199       5.802   0.940   2.344  1.00 96.35           H  
ATOM   3175  CG2 ILE A 199       3.581   0.191   3.525  1.00 96.35           C  
ATOM   3176 HG21 ILE A 199       3.751  -0.351   2.595  1.00 96.35           H  
ATOM   3177 HG22 ILE A 199       2.517   0.135   3.756  1.00 96.35           H  
ATOM   3178 HG23 ILE A 199       4.109  -0.303   4.340  1.00 96.35           H  
ATOM   3179  CD1 ILE A 199       6.406   1.405   4.355  1.00 96.35           C  
ATOM   3180 HD11 ILE A 199       6.243   0.393   4.724  1.00 96.35           H  
ATOM   3181 HD12 ILE A 199       6.158   2.124   5.136  1.00 96.35           H  
ATOM   3182 HD13 ILE A 199       7.454   1.525   4.081  1.00 96.35           H  
ATOM   3183  N   GLY A 200       1.057   2.905   3.160  1.00 96.24           N  
ATOM   3184  H   GLY A 200       1.544   3.530   3.787  1.00 96.24           H  
ATOM   3185  CA  GLY A 200      -0.403   2.813   3.275  1.00 96.24           C  
ATOM   3186  HA2 GLY A 200      -0.683   1.814   3.610  1.00 96.24           H  
ATOM   3187  HA3 GLY A 200      -0.755   3.538   4.009  1.00 96.24           H  
ATOM   3188  C   GLY A 200      -1.115   3.102   1.955  1.00 96.24           C  
ATOM   3189  O   GLY A 200      -1.928   2.300   1.496  1.00 96.24           O  
ATOM   3190  N   HIS A 201      -0.728   4.177   1.258  1.00 95.72           N  
ATOM   3191  H   HIS A 201      -0.101   4.839   1.693  1.00 95.72           H  
ATOM   3192  CA  HIS A 201      -1.261   4.451  -0.081  1.00 95.72           C  
ATOM   3193  HA  HIS A 201      -2.346   4.531  -0.014  1.00 95.72           H  
ATOM   3194  C   HIS A 201      -0.958   3.334  -1.080  1.00 95.72           C  
ATOM   3195  CB  HIS A 201      -0.696   5.760  -0.632  1.00 95.72           C  
ATOM   3196  HB2 HIS A 201       0.378   5.800  -0.453  1.00 95.72           H  
ATOM   3197  HB3 HIS A 201      -0.856   5.786  -1.710  1.00 95.72           H  
ATOM   3198  O   HIS A 201      -1.801   3.023  -1.921  1.00 95.72           O  
ATOM   3199  CG  HIS A 201      -1.354   6.981  -0.064  1.00 95.72           C  
ATOM   3200  CD2 HIS A 201      -0.734   7.965   0.644  1.00 95.72           C  
ATOM   3201  HD2 HIS A 201       0.310   7.975   0.921  1.00 95.72           H  
ATOM   3202  ND1 HIS A 201      -2.678   7.340  -0.188  1.00 95.72           N  
ATOM   3203  HD1 HIS A 201      -3.429   6.734  -0.486  1.00 95.72           H  
ATOM   3204  CE1 HIS A 201      -2.845   8.512   0.450  1.00 95.72           C  
ATOM   3205  HE1 HIS A 201      -3.790   9.001   0.636  1.00 95.72           H  
ATOM   3206  NE2 HIS A 201      -1.669   8.962   0.905  1.00 95.72           N  
ATOM   3207  N   SER A 202       0.229   2.724  -1.013  1.00 94.87           N  
ATOM   3208  H   SER A 202       0.879   2.983  -0.284  1.00 94.87           H  
ATOM   3209  CA  SER A 202       0.551   1.632  -1.927  1.00 94.87           C  
ATOM   3210  HA  SER A 202       0.266   1.961  -2.926  1.00 94.87           H  
ATOM   3211  C   SER A 202      -0.250   0.370  -1.637  1.00 94.87           C  
ATOM   3212  CB  SER A 202       2.039   1.312  -1.929  1.00 94.87           C  
ATOM   3213  HB2 SER A 202       2.609   2.237  -2.012  1.00 94.87           H  
ATOM   3214  HB3 SER A 202       2.312   0.801  -1.006  1.00 94.87           H  
ATOM   3215  O   SER A 202      -0.700  -0.262  -2.585  1.00 94.87           O  
ATOM   3216  OG  SER A 202       2.314   0.487  -3.052  1.00 94.87           O  
ATOM   3217  HG  SER A 202       1.722  -0.268  -3.014  1.00 94.87           H  
ATOM   3218  N   GLN A 203      -0.446   0.021  -0.364  1.00 94.97           N  
ATOM   3219  H   GLN A 203      -0.057   0.596   0.369  1.00 94.97           H  
ATOM   3220  CA  GLN A 203      -1.275  -1.118   0.033  1.00 94.97           C  
ATOM   3221  HA  GLN A 203      -0.917  -2.023  -0.458  1.00 94.97           H  
ATOM   3222  C   GLN A 203      -2.726  -0.910  -0.393  1.00 94.97           C  
ATOM   3223  CB  GLN A 203      -1.205  -1.301   1.553  1.00 94.97           C  
ATOM   3224  HB2 GLN A 203      -1.967  -2.021   1.849  1.00 94.97           H  
ATOM   3225  HB3 GLN A 203      -1.415  -0.352   2.045  1.00 94.97           H  
ATOM   3226  O   GLN A 203      -3.335  -1.805  -0.966  1.00 94.97           O  
ATOM   3227  CG  GLN A 203       0.155  -1.841   2.008  1.00 94.97           C  
ATOM   3228  HG2 GLN A 203       0.958  -1.197   1.652  1.00 94.97           H  
ATOM   3229  HG3 GLN A 203       0.300  -2.831   1.576  1.00 94.97           H  
ATOM   3230  CD  GLN A 203       0.264  -1.933   3.526  1.00 94.97           C  
ATOM   3231  NE2 GLN A 203       0.985  -2.905   4.035  1.00 94.97           N  
ATOM   3232 HE21 GLN A 203       1.310  -3.658   3.445  1.00 94.97           H  
ATOM   3233 HE22 GLN A 203       0.925  -3.000   5.038  1.00 94.97           H  
ATOM   3234  OE1 GLN A 203      -0.239  -1.123   4.276  1.00 94.97           O  
ATOM   3235  N   MET A 204      -3.261   0.296  -0.201  1.00 93.77           N  
ATOM   3236  H   MET A 204      -2.743   0.977   0.335  1.00 93.77           H  
ATOM   3237  CA  MET A 204      -4.598   0.641  -0.672  1.00 93.77           C  
ATOM   3238  HA  MET A 204      -5.318  -0.039  -0.216  1.00 93.77           H  
ATOM   3239  C   MET A 204      -4.738   0.487  -2.190  1.00 93.77           C  
ATOM   3240  CB  MET A 204      -4.910   2.068  -0.232  1.00 93.77           C  
ATOM   3241  HB2 MET A 204      -4.193   2.750  -0.688  1.00 93.77           H  
ATOM   3242  HB3 MET A 204      -4.822   2.142   0.852  1.00 93.77           H  
ATOM   3243  O   MET A 204      -5.729  -0.074  -2.653  1.00 93.77           O  
ATOM   3244  CG  MET A 204      -6.328   2.459  -0.639  1.00 93.77           C  
ATOM   3245  HG2 MET A 204      -6.457   2.344  -1.716  1.00 93.77           H  
ATOM   3246  HG3 MET A 204      -7.028   1.793  -0.134  1.00 93.77           H  
ATOM   3247  SD  MET A 204      -6.742   4.155  -0.214  1.00 93.77           S  
ATOM   3248  CE  MET A 204      -5.698   5.090  -1.356  1.00 93.77           C  
ATOM   3249  HE1 MET A 204      -5.914   4.784  -2.379  1.00 93.77           H  
ATOM   3250  HE2 MET A 204      -5.906   6.153  -1.240  1.00 93.77           H  
ATOM   3251  HE3 MET A 204      -4.647   4.899  -1.137  1.00 93.77           H  
ATOM   3252  N   ASN A 205      -3.751   0.947  -2.963  1.00 91.80           N  
ATOM   3253  H   ASN A 205      -2.976   1.430  -2.532  1.00 91.80           H  
ATOM   3254  CA  ASN A 205      -3.770   0.786  -4.417  1.00 91.80           C  
ATOM   3255  HA  ASN A 205      -4.705   1.186  -4.809  1.00 91.80           H  
ATOM   3256  C   ASN A 205      -3.715  -0.686  -4.840  1.00 91.80           C  
ATOM   3257  CB  ASN A 205      -2.600   1.559  -5.037  1.00 91.80           C  
ATOM   3258  HB2 ASN A 205      -1.681   1.318  -4.503  1.00 91.80           H  
ATOM   3259  HB3 ASN A 205      -2.488   1.243  -6.074  1.00 91.80           H  
ATOM   3260  O   ASN A 205      -4.401  -1.051  -5.788  1.00 91.80           O  
ATOM   3261  CG  ASN A 205      -2.798   3.059  -5.061  1.00 91.80           C  
ATOM   3262  ND2 ASN A 205      -1.718   3.794  -5.188  1.00 91.80           N  
ATOM   3263 HD21 ASN A 205      -0.816   3.340  -5.213  1.00 91.80           H  
ATOM   3264 HD22 ASN A 205      -1.870   4.791  -5.236  1.00 91.80           H  
ATOM   3265  OD1 ASN A 205      -3.889   3.599  -5.007  1.00 91.80           O  
ATOM   3266  N   ASP A 206      -2.941  -1.522  -4.140  1.00 91.00           N  
ATOM   3267  H   ASP A 206      -2.384  -1.156  -3.381  1.00 91.00           H  
ATOM   3268  CA  ASP A 206      -2.840  -2.959  -4.434  1.00 91.00           C  
ATOM   3269  HA  ASP A 206      -2.586  -3.090  -5.486  1.00 91.00           H  
ATOM   3270  C   ASP A 206      -4.177  -3.692  -4.226  1.00 91.00           C  
ATOM   3271  CB  ASP A 206      -1.720  -3.603  -3.586  1.00 91.00           C  
ATOM   3272  HB2 ASP A 206      -1.771  -4.684  -3.716  1.00 91.00           H  
ATOM   3273  HB3 ASP A 206      -1.896  -3.391  -2.531  1.00 91.00           H  
ATOM   3274  O   ASP A 206      -4.435  -4.681  -4.900  1.00 91.00           O  
ATOM   3275  CG  ASP A 206      -0.295  -3.160  -3.962  1.00 91.00           C  
ATOM   3276  OD1 ASP A 206      -0.109  -2.510  -5.021  1.00 91.00           O  
ATOM   3277  OD2 ASP A 206       0.657  -3.468  -3.203  1.00 91.00           O  
ATOM   3278  N   VAL A 207      -5.044  -3.204  -3.332  1.00 91.54           N  
ATOM   3279  H   VAL A 207      -4.750  -2.420  -2.768  1.00 91.54           H  
ATOM   3280  CA  VAL A 207      -6.391  -3.768  -3.123  1.00 91.54           C  
ATOM   3281  HA  VAL A 207      -6.366  -4.833  -3.355  1.00 91.54           H  
ATOM   3282  C   VAL A 207      -7.427  -3.129  -4.067  1.00 91.54           C  
ATOM   3283  CB  VAL A 207      -6.814  -3.626  -1.645  1.00 91.54           C  
ATOM   3284  HB  VAL A 207      -6.978  -2.570  -1.430  1.00 91.54           H  
ATOM   3285  O   VAL A 207      -8.394  -3.773  -4.461  1.00 91.54           O  
ATOM   3286  CG1 VAL A 207      -8.087  -4.406  -1.319  1.00 91.54           C  
ATOM   3287 HG11 VAL A 207      -8.804  -4.310  -2.134  1.00 91.54           H  
ATOM   3288 HG12 VAL A 207      -8.531  -4.025  -0.399  1.00 91.54           H  
ATOM   3289 HG13 VAL A 207      -7.884  -5.473  -1.220  1.00 91.54           H  
ATOM   3290  CG2 VAL A 207      -5.784  -4.179  -0.653  1.00 91.54           C  
ATOM   3291 HG21 VAL A 207      -5.683  -5.258  -0.776  1.00 91.54           H  
ATOM   3292 HG22 VAL A 207      -4.807  -3.717  -0.796  1.00 91.54           H  
ATOM   3293 HG23 VAL A 207      -6.120  -3.968   0.362  1.00 91.54           H  
ATOM   3294  N   CYS A 208      -7.258  -1.862  -4.459  1.00 87.25           N  
ATOM   3295  H   CYS A 208      -6.454  -1.352  -4.122  1.00 87.25           H  
ATOM   3296  CA  CYS A 208      -8.232  -1.185  -5.324  1.00 87.25           C  
ATOM   3297  HA  CYS A 208      -9.236  -1.481  -5.021  1.00 87.25           H  
ATOM   3298  C   CYS A 208      -8.107  -1.573  -6.805  1.00 87.25           C  
ATOM   3299  CB  CYS A 208      -8.123   0.337  -5.156  1.00 87.25           C  
ATOM   3300  HB2 CYS A 208      -7.097   0.652  -5.345  1.00 87.25           H  
ATOM   3301  HB3 CYS A 208      -8.769   0.816  -5.892  1.00 87.25           H  
ATOM   3302  O   CYS A 208      -9.133  -1.640  -7.482  1.00 87.25           O  
ATOM   3303  SG  CYS A 208      -8.639   0.844  -3.487  1.00 87.25           S  
ATOM   3304  HG  CYS A 208      -7.646   0.204  -2.863  1.00 87.25           H  
ATOM   3305  N   PHE A 209      -6.886  -1.808  -7.301  1.00 80.49           N  
ATOM   3306  H   PHE A 209      -6.092  -1.785  -6.677  1.00 80.49           H  
ATOM   3307  CA  PHE A 209      -6.599  -1.937  -8.733  1.00 80.49           C  
ATOM   3308  HA  PHE A 209      -7.534  -1.966  -9.292  1.00 80.49           H  
ATOM   3309  C   PHE A 209      -5.828  -3.220  -9.053  1.00 80.49           C  
ATOM   3310  CB  PHE A 209      -5.811  -0.704  -9.206  1.00 80.49           C  
ATOM   3311  HB2 PHE A 209      -4.826  -0.711  -8.739  1.00 80.49           H  
ATOM   3312  HB3 PHE A 209      -5.664  -0.778 -10.284  1.00 80.49           H  
ATOM   3313  O   PHE A 209      -4.710  -3.416  -8.568  1.00 80.49           O  
ATOM   3314  CG  PHE A 209      -6.492   0.616  -8.906  1.00 80.49           C  
ATOM   3315  CD1 PHE A 209      -7.706   0.926  -9.540  1.00 80.49           C  
ATOM   3316  HD1 PHE A 209      -8.134   0.244 -10.260  1.00 80.49           H  
ATOM   3317  CD2 PHE A 209      -5.949   1.510  -7.961  1.00 80.49           C  
ATOM   3318  HD2 PHE A 209      -5.021   1.266  -7.466  1.00 80.49           H  
ATOM   3319  CE1 PHE A 209      -8.383   2.110  -9.216  1.00 80.49           C  
ATOM   3320  HE1 PHE A 209      -9.339   2.294  -9.684  1.00 80.49           H  
ATOM   3321  CE2 PHE A 209      -6.614   2.713  -7.658  1.00 80.49           C  
ATOM   3322  HE2 PHE A 209      -6.188   3.397  -6.939  1.00 80.49           H  
ATOM   3323  CZ  PHE A 209      -7.836   3.013  -8.287  1.00 80.49           C  
ATOM   3324  HZ  PHE A 209      -8.360   3.927  -8.050  1.00 80.49           H  
ATOM   3325  N   GLN A 210      -6.388  -4.056  -9.932  1.00 71.39           N  
ATOM   3326  H   GLN A 210      -7.291  -3.827 -10.323  1.00 71.39           H  
ATOM   3327  CA  GLN A 210      -5.667  -5.173 -10.542  1.00 71.39           C  
ATOM   3328  HA  GLN A 210      -5.057  -5.658  -9.780  1.00 71.39           H  
ATOM   3329  C   GLN A 210      -4.767  -4.602 -11.644  1.00 71.39           C  
ATOM   3330  CB  GLN A 210      -6.670  -6.203 -11.091  1.00 71.39           C  
ATOM   3331  HB2 GLN A 210      -7.117  -5.820 -12.008  1.00 71.39           H  
ATOM   3332  HB3 GLN A 210      -7.468  -6.358 -10.365  1.00 71.39           H  
ATOM   3333  O   GLN A 210      -5.248  -4.175 -12.682  1.00 71.39           O  
ATOM   3334  CG  GLN A 210      -6.007  -7.564 -11.374  1.00 71.39           C  
ATOM   3335  HG2 GLN A 210      -5.689  -8.003 -10.428  1.00 71.39           H  
ATOM   3336  HG3 GLN A 210      -5.128  -7.421 -12.002  1.00 71.39           H  
ATOM   3337  CD  GLN A 210      -6.940  -8.554 -12.072  1.00 71.39           C  
ATOM   3338  NE2 GLN A 210      -6.557  -9.801 -12.238  1.00 71.39           N  
ATOM   3339 HE21 GLN A 210      -7.246 -10.407 -12.658  1.00 71.39           H  
ATOM   3340 HE22 GLN A 210      -5.680 -10.147 -11.874  1.00 71.39           H  
ATOM   3341  OE1 GLN A 210      -8.016  -8.223 -12.512  1.00 71.39           O  
ATOM   3342  N   ARG A 211      -3.453  -4.521 -11.413  1.00 71.90           N  
ATOM   3343  H   ARG A 211      -3.127  -4.871 -10.524  1.00 71.90           H  
ATOM   3344  CA  ARG A 211      -2.523  -3.745 -12.266  1.00 71.90           C  
ATOM   3345  HA  ARG A 211      -3.060  -2.862 -12.611  1.00 71.90           H  
ATOM   3346  C   ARG A 211      -2.092  -4.455 -13.545  1.00 71.90           C  
ATOM   3347  CB  ARG A 211      -1.309  -3.301 -11.462  1.00 71.90           C  
ATOM   3348  HB2 ARG A 211      -0.685  -2.671 -12.096  1.00 71.90           H  
ATOM   3349  HB3 ARG A 211      -0.735  -4.176 -11.158  1.00 71.90           H  
ATOM   3350  O   ARG A 211      -0.917  -4.411 -13.926  1.00 71.90           O  
ATOM   3351  CG  ARG A 211      -1.720  -2.505 -10.233  1.00 71.90           C  
ATOM   3352  HG2 ARG A 211      -2.197  -3.159  -9.503  1.00 71.90           H  
ATOM   3353  HG3 ARG A 211      -2.392  -1.690 -10.503  1.00 71.90           H  
ATOM   3354  CD  ARG A 211      -0.434  -1.954  -9.662  1.00 71.90           C  
ATOM   3355  HD2 ARG A 211      -0.049  -1.202 -10.351  1.00 71.90           H  
ATOM   3356  HD3 ARG A 211       0.290  -2.764  -9.569  1.00 71.90           H  
ATOM   3357  NE  ARG A 211      -0.675  -1.385  -8.342  1.00 71.90           N  
ATOM   3358  HE  ARG A 211      -1.415  -1.791  -7.788  1.00 71.90           H  
ATOM   3359  NH1 ARG A 211       1.063   0.067  -8.405  1.00 71.90           N  
ATOM   3360 HH11 ARG A 211       1.690   0.688  -7.913  1.00 71.90           H  
ATOM   3361 HH12 ARG A 211       1.293  -0.331  -9.304  1.00 71.90           H  
ATOM   3362  NH2 ARG A 211      -0.133  -0.210  -6.522  1.00 71.90           N  
ATOM   3363 HH21 ARG A 211      -0.471  -0.976  -5.956  1.00 71.90           H  
ATOM   3364 HH22 ARG A 211       0.365   0.531  -6.050  1.00 71.90           H  
ATOM   3365  CZ  ARG A 211       0.082  -0.498  -7.762  1.00 71.90           C  
ATOM   3366  N   SER A 212      -3.016  -5.128 -14.199  1.00 70.47           N  
ATOM   3367  H   SER A 212      -3.979  -5.025 -13.913  1.00 70.47           H  
ATOM   3368  CA  SER A 212      -2.708  -6.039 -15.289  1.00 70.47           C  
ATOM   3369  HA  SER A 212      -1.974  -6.767 -14.947  1.00 70.47           H  
ATOM   3370  C   SER A 212      -2.139  -5.320 -16.508  1.00 70.47           C  
ATOM   3371  CB  SER A 212      -3.958  -6.788 -15.684  1.00 70.47           C  
ATOM   3372  HB2 SER A 212      -3.647  -7.573 -16.373  1.00 70.47           H  
ATOM   3373  HB3 SER A 212      -4.650  -6.109 -16.181  1.00 70.47           H  
ATOM   3374  O   SER A 212      -1.141  -5.786 -17.061  1.00 70.47           O  
ATOM   3375  OG  SER A 212      -4.583  -7.354 -14.552  1.00 70.47           O  
ATOM   3376  HG  SER A 212      -5.504  -7.092 -14.612  1.00 70.47           H  
ATOM   3377  N   LYS A 213      -2.670  -4.143 -16.878  1.00 71.77           N  
ATOM   3378  H   LYS A 213      -3.562  -3.879 -16.484  1.00 71.77           H  
ATOM   3379  CA  LYS A 213      -2.086  -3.270 -17.919  1.00 71.77           C  
ATOM   3380  HA  LYS A 213      -2.112  -3.789 -18.877  1.00 71.77           H  
ATOM   3381  C   LYS A 213      -0.616  -2.948 -17.633  1.00 71.77           C  
ATOM   3382  CB  LYS A 213      -2.912  -1.965 -18.039  1.00 71.77           C  
ATOM   3383  HB2 LYS A 213      -2.270  -1.176 -18.432  1.00 71.77           H  
ATOM   3384  HB3 LYS A 213      -3.244  -1.656 -17.048  1.00 71.77           H  
ATOM   3385  O   LYS A 213       0.208  -2.926 -18.548  1.00 71.77           O  
ATOM   3386  CG  LYS A 213      -4.131  -2.067 -18.983  1.00 71.77           C  
ATOM   3387  HG2 LYS A 213      -3.777  -2.288 -19.990  1.00 71.77           H  
ATOM   3388  HG3 LYS A 213      -4.766  -2.903 -18.690  1.00 71.77           H  
ATOM   3389  CD  LYS A 213      -4.969  -0.766 -19.038  1.00 71.77           C  
ATOM   3390  HD2 LYS A 213      -4.476  -0.050 -19.696  1.00 71.77           H  
ATOM   3391  HD3 LYS A 213      -4.996  -0.320 -18.044  1.00 71.77           H  
ATOM   3392  CE  LYS A 213      -6.410  -1.025 -19.555  1.00 71.77           C  
ATOM   3393  HE2 LYS A 213      -6.373  -1.246 -20.621  1.00 71.77           H  
ATOM   3394  HE3 LYS A 213      -6.789  -1.920 -19.061  1.00 71.77           H  
ATOM   3395  NZ  LYS A 213      -7.375   0.095 -19.301  1.00 71.77           N  
ATOM   3396  HZ1 LYS A 213      -7.151   0.946 -19.796  1.00 71.77           H  
ATOM   3397  HZ2 LYS A 213      -8.318  -0.161 -19.557  1.00 71.77           H  
ATOM   3398  HZ3 LYS A 213      -7.451   0.324 -18.320  1.00 71.77           H  
ATOM   3399  N   GLY A 214      -0.266  -2.735 -16.362  1.00 72.83           N  
ATOM   3400  H   GLY A 214      -0.985  -2.855 -15.663  1.00 72.83           H  
ATOM   3401  CA  GLY A 214       1.104  -2.455 -15.927  1.00 72.83           C  
ATOM   3402  HA2 GLY A 214       1.470  -1.563 -16.435  1.00 72.83           H  
ATOM   3403  HA3 GLY A 214       1.094  -2.274 -14.852  1.00 72.83           H  
ATOM   3404  C   GLY A 214       2.074  -3.607 -16.199  1.00 72.83           C  
ATOM   3405  O   GLY A 214       3.196  -3.343 -16.636  1.00 72.83           O  
ATOM   3406  N   LEU A 215       1.626  -4.849 -15.981  1.00 82.98           N  
ATOM   3407  H   LEU A 215       0.686  -4.956 -15.627  1.00 82.98           H  
ATOM   3408  CA  LEU A 215       2.380  -6.077 -16.257  1.00 82.98           C  
ATOM   3409  HA  LEU A 215       3.409  -5.952 -15.919  1.00 82.98           H  
ATOM   3410  C   LEU A 215       2.449  -6.365 -17.765  1.00 82.98           C  
ATOM   3411  CB  LEU A 215       1.757  -7.272 -15.503  1.00 82.98           C  
ATOM   3412  HB2 LEU A 215       2.108  -8.179 -15.995  1.00 82.98           H  
ATOM   3413  HB3 LEU A 215       0.671  -7.259 -15.594  1.00 82.98           H  
ATOM   3414  O   LEU A 215       3.541  -6.562 -18.300  1.00 82.98           O  
ATOM   3415  CG  LEU A 215       2.161  -7.384 -14.022  1.00 82.98           C  
ATOM   3416  HG  LEU A 215       3.234  -7.206 -13.946  1.00 82.98           H  
ATOM   3417  CD1 LEU A 215       1.426  -6.404 -13.107  1.00 82.98           C  
ATOM   3418 HD11 LEU A 215       0.350  -6.565 -13.184  1.00 82.98           H  
ATOM   3419 HD12 LEU A 215       1.736  -6.565 -12.074  1.00 82.98           H  
ATOM   3420 HD13 LEU A 215       1.664  -5.377 -13.383  1.00 82.98           H  
ATOM   3421  CD2 LEU A 215       1.871  -8.786 -13.492  1.00 82.98           C  
ATOM   3422 HD21 LEU A 215       0.799  -8.982 -13.508  1.00 82.98           H  
ATOM   3423 HD22 LEU A 215       2.384  -9.528 -14.104  1.00 82.98           H  
ATOM   3424 HD23 LEU A 215       2.226  -8.878 -12.465  1.00 82.98           H  
ATOM   3425  N   LYS A 216       1.310  -6.285 -18.471  1.00 84.17           N  
ATOM   3426  H   LYS A 216       0.452  -6.138 -17.959  1.00 84.17           H  
ATOM   3427  CA  LYS A 216       1.231  -6.491 -19.929  1.00 84.17           C  
ATOM   3428  HA  LYS A 216       1.567  -7.503 -20.157  1.00 84.17           H  
ATOM   3429  C   LYS A 216       2.181  -5.546 -20.680  1.00 84.17           C  
ATOM   3430  CB  LYS A 216      -0.225  -6.328 -20.428  1.00 84.17           C  
ATOM   3431  HB2 LYS A 216      -0.198  -6.258 -21.516  1.00 84.17           H  
ATOM   3432  HB3 LYS A 216      -0.630  -5.390 -20.047  1.00 84.17           H  
ATOM   3433  O   LYS A 216       2.867  -5.969 -21.605  1.00 84.17           O  
ATOM   3434  CG  LYS A 216      -1.190  -7.483 -20.063  1.00 84.17           C  
ATOM   3435  HG2 LYS A 216      -1.264  -7.567 -18.979  1.00 84.17           H  
ATOM   3436  HG3 LYS A 216      -0.784  -8.417 -20.453  1.00 84.17           H  
ATOM   3437  CD  LYS A 216      -2.608  -7.266 -20.654  1.00 84.17           C  
ATOM   3438  HD2 LYS A 216      -3.017  -6.344 -20.240  1.00 84.17           H  
ATOM   3439  HD3 LYS A 216      -2.514  -7.140 -21.733  1.00 84.17           H  
ATOM   3440  CE  LYS A 216      -3.608  -8.419 -20.382  1.00 84.17           C  
ATOM   3441  HE2 LYS A 216      -3.726  -8.533 -19.305  1.00 84.17           H  
ATOM   3442  HE3 LYS A 216      -3.176  -9.343 -20.768  1.00 84.17           H  
ATOM   3443  NZ  LYS A 216      -4.958  -8.210 -21.014  1.00 84.17           N  
ATOM   3444  HZ1 LYS A 216      -4.925  -8.106 -22.018  1.00 84.17           H  
ATOM   3445  HZ2 LYS A 216      -5.456  -7.409 -20.654  1.00 84.17           H  
ATOM   3446  HZ3 LYS A 216      -5.603  -8.978 -20.897  1.00 84.17           H  
ATOM   3447  N   ARG A 217       2.305  -4.285 -20.237  1.00 82.72           N  
ATOM   3448  H   ARG A 217       1.686  -3.999 -19.492  1.00 82.72           H  
ATOM   3449  CA  ARG A 217       3.200  -3.279 -20.850  1.00 82.72           C  
ATOM   3450  HA  ARG A 217       2.927  -3.188 -21.902  1.00 82.72           H  
ATOM   3451  C   ARG A 217       4.682  -3.664 -20.834  1.00 82.72           C  
ATOM   3452  CB  ARG A 217       2.992  -1.932 -20.145  1.00 82.72           C  
ATOM   3453  HB2 ARG A 217       3.414  -1.975 -19.141  1.00 82.72           H  
ATOM   3454  HB3 ARG A 217       1.921  -1.748 -20.065  1.00 82.72           H  
ATOM   3455  O   ARG A 217       5.439  -3.162 -21.659  1.00 82.72           O  
ATOM   3456  CG  ARG A 217       3.610  -0.763 -20.926  1.00 82.72           C  
ATOM   3457  HG2 ARG A 217       3.168  -0.748 -21.923  1.00 82.72           H  
ATOM   3458  HG3 ARG A 217       4.690  -0.876 -21.017  1.00 82.72           H  
ATOM   3459  CD  ARG A 217       3.321   0.559 -20.215  1.00 82.72           C  
ATOM   3460  HD2 ARG A 217       2.320   0.510 -19.788  1.00 82.72           H  
ATOM   3461  HD3 ARG A 217       4.044   0.696 -19.411  1.00 82.72           H  
ATOM   3462  NE  ARG A 217       3.371   1.689 -21.159  1.00 82.72           N  
ATOM   3463  HE  ARG A 217       3.568   1.455 -22.122  1.00 82.72           H  
ATOM   3464  NH1 ARG A 217       2.719   3.326 -19.693  1.00 82.72           N  
ATOM   3465 HH11 ARG A 217       2.294   4.230 -19.542  1.00 82.72           H  
ATOM   3466 HH12 ARG A 217       2.686   2.630 -18.961  1.00 82.72           H  
ATOM   3467  NH2 ARG A 217       2.848   3.784 -21.874  1.00 82.72           N  
ATOM   3468 HH21 ARG A 217       2.431   4.686 -21.694  1.00 82.72           H  
ATOM   3469 HH22 ARG A 217       2.927   3.469 -22.830  1.00 82.72           H  
ATOM   3470  CZ  ARG A 217       2.989   2.926 -20.905  1.00 82.72           C  
ATOM   3471  N   VAL A 218       5.104  -4.497 -19.886  1.00 85.49           N  
ATOM   3472  H   VAL A 218       4.422  -4.895 -19.257  1.00 85.49           H  
ATOM   3473  CA  VAL A 218       6.487  -4.990 -19.782  1.00 85.49           C  
ATOM   3474  HA  VAL A 218       7.112  -4.435 -20.482  1.00 85.49           H  
ATOM   3475  C   VAL A 218       6.633  -6.443 -20.234  1.00 85.49           C  
ATOM   3476  CB  VAL A 218       7.075  -4.744 -18.381  1.00 85.49           C  
ATOM   3477  HB  VAL A 218       8.077  -5.171 -18.336  1.00 85.49           H  
ATOM   3478  O   VAL A 218       7.682  -7.039 -20.013  1.00 85.49           O  
ATOM   3479  CG1 VAL A 218       7.219  -3.240 -18.132  1.00 85.49           C  
ATOM   3480 HG11 VAL A 218       6.235  -2.780 -18.030  1.00 85.49           H  
ATOM   3481 HG12 VAL A 218       7.764  -2.783 -18.957  1.00 85.49           H  
ATOM   3482 HG13 VAL A 218       7.785  -3.105 -17.211  1.00 85.49           H  
ATOM   3483  CG2 VAL A 218       6.249  -5.370 -17.257  1.00 85.49           C  
ATOM   3484 HG21 VAL A 218       5.308  -4.836 -17.126  1.00 85.49           H  
ATOM   3485 HG22 VAL A 218       6.814  -5.330 -16.326  1.00 85.49           H  
ATOM   3486 HG23 VAL A 218       6.037  -6.413 -17.492  1.00 85.49           H  
ATOM   3487  N   GLY A 219       5.601  -7.013 -20.866  1.00 85.22           N  
ATOM   3488  H   GLY A 219       4.767  -6.471 -21.042  1.00 85.22           H  
ATOM   3489  CA  GLY A 219       5.609  -8.395 -21.348  1.00 85.22           C  
ATOM   3490  HA2 GLY A 219       4.775  -8.534 -22.036  1.00 85.22           H  
ATOM   3491  HA3 GLY A 219       6.537  -8.588 -21.887  1.00 85.22           H  
ATOM   3492  C   GLY A 219       5.480  -9.443 -20.241  1.00 85.22           C  
ATOM   3493  O   GLY A 219       5.799 -10.608 -20.465  1.00 85.22           O  
ATOM   3494  N   LEU A 220       5.033  -9.051 -19.043  1.00 88.61           N  
ATOM   3495  H   LEU A 220       4.702  -8.103 -18.938  1.00 88.61           H  
ATOM   3496  CA  LEU A 220       4.841  -9.972 -17.925  1.00 88.61           C  
ATOM   3497  HA  LEU A 220       5.453 -10.857 -18.098  1.00 88.61           H  
ATOM   3498  C   LEU A 220       3.395 -10.461 -17.863  1.00 88.61           C  
ATOM   3499  CB  LEU A 220       5.312  -9.334 -16.607  1.00 88.61           C  
ATOM   3500  HB2 LEU A 220       4.756  -8.409 -16.452  1.00 88.61           H  
ATOM   3501  HB3 LEU A 220       5.076 -10.007 -15.783  1.00 88.61           H  
ATOM   3502  O   LEU A 220       2.447  -9.702 -18.066  1.00 88.61           O  
ATOM   3503  CG  LEU A 220       6.824  -9.034 -16.586  1.00 88.61           C  
ATOM   3504  HG  LEU A 220       7.082  -8.389 -17.426  1.00 88.61           H  
ATOM   3505  CD1 LEU A 220       7.202  -8.303 -15.300  1.00 88.61           C  
ATOM   3506 HD11 LEU A 220       6.461  -7.536 -15.073  1.00 88.61           H  
ATOM   3507 HD12 LEU A 220       7.299  -9.019 -14.484  1.00 88.61           H  
ATOM   3508 HD13 LEU A 220       8.163  -7.810 -15.442  1.00 88.61           H  
ATOM   3509  CD2 LEU A 220       7.681 -10.298 -16.667  1.00 88.61           C  
ATOM   3510 HD21 LEU A 220       7.375 -11.024 -15.914  1.00 88.61           H  
ATOM   3511 HD22 LEU A 220       7.586 -10.731 -17.663  1.00 88.61           H  
ATOM   3512 HD23 LEU A 220       8.731 -10.040 -16.529  1.00 88.61           H  
ATOM   3513  N   ASP A 221       3.248 -11.745 -17.549  1.00 85.63           N  
ATOM   3514  H   ASP A 221       4.075 -12.304 -17.397  1.00 85.63           H  
ATOM   3515  CA  ASP A 221       1.953 -12.406 -17.439  1.00 85.63           C  
ATOM   3516  HA  ASP A 221       1.402 -12.206 -18.358  1.00 85.63           H  
ATOM   3517  C   ASP A 221       1.174 -11.872 -16.217  1.00 85.63           C  
ATOM   3518  CB  ASP A 221       2.175 -13.923 -17.373  1.00 85.63           C  
ATOM   3519  HB2 ASP A 221       2.843 -14.213 -18.183  1.00 85.63           H  
ATOM   3520  HB3 ASP A 221       2.660 -14.184 -16.433  1.00 85.63           H  
ATOM   3521  O   ASP A 221       1.727 -11.849 -15.110  1.00 85.63           O  
ATOM   3522  CG  ASP A 221       0.867 -14.702 -17.502  1.00 85.63           C  
ATOM   3523  OD1 ASP A 221      -0.001 -14.525 -16.614  1.00 85.63           O  
ATOM   3524  OD2 ASP A 221       0.749 -15.492 -18.451  1.00 85.63           O  
ATOM   3525  N   PRO A 222      -0.099 -11.456 -16.366  1.00 84.65           N  
ATOM   3526  CA  PRO A 222      -0.915 -10.974 -15.252  1.00 84.65           C  
ATOM   3527  HA  PRO A 222      -0.468 -10.052 -14.880  1.00 84.65           H  
ATOM   3528  C   PRO A 222      -1.060 -11.956 -14.083  1.00 84.65           C  
ATOM   3529  CB  PRO A 222      -2.280 -10.646 -15.855  1.00 84.65           C  
ATOM   3530  HB2 PRO A 222      -2.742  -9.804 -15.340  1.00 84.65           H  
ATOM   3531  HB3 PRO A 222      -2.930 -11.521 -15.819  1.00 84.65           H  
ATOM   3532  O   PRO A 222      -1.272 -11.522 -12.951  1.00 84.65           O  
ATOM   3533  CG  PRO A 222      -1.954 -10.317 -17.308  1.00 84.65           C  
ATOM   3534  HG2 PRO A 222      -1.595  -9.289 -17.373  1.00 84.65           H  
ATOM   3535  HG3 PRO A 222      -2.809 -10.474 -17.965  1.00 84.65           H  
ATOM   3536  CD  PRO A 222      -0.812 -11.278 -17.624  1.00 84.65           C  
ATOM   3537  HD2 PRO A 222      -0.176 -10.841 -18.393  1.00 84.65           H  
ATOM   3538  HD3 PRO A 222      -1.208 -12.238 -17.955  1.00 84.65           H  
ATOM   3539  N   SER A 223      -0.895 -13.263 -14.304  1.00 82.28           N  
ATOM   3540  H   SER A 223      -0.672 -13.580 -15.237  1.00 82.28           H  
ATOM   3541  CA  SER A 223      -0.943 -14.262 -13.229  1.00 82.28           C  
ATOM   3542  HA  SER A 223      -1.885 -14.110 -12.701  1.00 82.28           H  
ATOM   3543  C   SER A 223       0.169 -14.102 -12.187  1.00 82.28           C  
ATOM   3544  CB  SER A 223      -0.931 -15.683 -13.795  1.00 82.28           C  
ATOM   3545  HB2 SER A 223      -1.779 -15.817 -14.467  1.00 82.28           H  
ATOM   3546  HB3 SER A 223      -1.028 -16.391 -12.972  1.00 82.28           H  
ATOM   3547  O   SER A 223       0.046 -14.586 -11.059  1.00 82.28           O  
ATOM   3548  OG  SER A 223       0.274 -15.946 -14.483  1.00 82.28           O  
ATOM   3549  HG  SER A 223       0.190 -15.512 -15.335  1.00 82.28           H  
ATOM   3550  N   LEU A 224       1.229 -13.356 -12.520  1.00 87.71           N  
ATOM   3551  H   LEU A 224       1.262 -12.991 -13.461  1.00 87.71           H  
ATOM   3552  CA  LEU A 224       2.340 -13.035 -11.623  1.00 87.71           C  
ATOM   3553  HA  LEU A 224       2.604 -13.936 -11.069  1.00 87.71           H  
ATOM   3554  C   LEU A 224       2.000 -11.966 -10.575  1.00 87.71           C  
ATOM   3555  CB  LEU A 224       3.556 -12.591 -12.457  1.00 87.71           C  
ATOM   3556  HB2 LEU A 224       3.308 -11.654 -12.956  1.00 87.71           H  
ATOM   3557  HB3 LEU A 224       4.386 -12.400 -11.777  1.00 87.71           H  
ATOM   3558  O   LEU A 224       2.854 -11.675  -9.734  1.00 87.71           O  
ATOM   3559  CG  LEU A 224       4.037 -13.597 -13.514  1.00 87.71           C  
ATOM   3560  HG  LEU A 224       3.236 -13.818 -14.219  1.00 87.71           H  
ATOM   3561  CD1 LEU A 224       5.222 -13.020 -14.285  1.00 87.71           C  
ATOM   3562 HD11 LEU A 224       6.049 -12.814 -13.606  1.00 87.71           H  
ATOM   3563 HD12 LEU A 224       5.542 -13.727 -15.050  1.00 87.71           H  
ATOM   3564 HD13 LEU A 224       4.907 -12.097 -14.773  1.00 87.71           H  
ATOM   3565  CD2 LEU A 224       4.490 -14.898 -12.870  1.00 87.71           C  
ATOM   3566 HD21 LEU A 224       3.617 -15.397 -12.452  1.00 87.71           H  
ATOM   3567 HD22 LEU A 224       5.232 -14.700 -12.096  1.00 87.71           H  
ATOM   3568 HD23 LEU A 224       4.922 -15.542 -13.636  1.00 87.71           H  
ATOM   3569  N   ILE A 225       0.797 -11.376 -10.604  1.00 88.46           N  
ATOM   3570  H   ILE A 225       0.159 -11.663 -11.333  1.00 88.46           H  
ATOM   3571  CA  ILE A 225       0.412 -10.198  -9.805  1.00 88.46           C  
ATOM   3572  HA  ILE A 225       1.020  -9.366 -10.159  1.00 88.46           H  
ATOM   3573  C   ILE A 225       0.691 -10.334  -8.297  1.00 88.46           C  
ATOM   3574  CB  ILE A 225      -1.068  -9.843 -10.080  1.00 88.46           C  
ATOM   3575  HB  ILE A 225      -1.206  -9.842 -11.162  1.00 88.46           H  
ATOM   3576  O   ILE A 225       1.067  -9.353  -7.657  1.00 88.46           O  
ATOM   3577  CG1 ILE A 225      -1.370  -8.404  -9.617  1.00 88.46           C  
ATOM   3578 HG12 ILE A 225      -0.652  -7.729 -10.083  1.00 88.46           H  
ATOM   3579 HG13 ILE A 225      -1.244  -8.329  -8.537  1.00 88.46           H  
ATOM   3580  CG2 ILE A 225      -2.038 -10.881  -9.477  1.00 88.46           C  
ATOM   3581 HG21 ILE A 225      -1.748 -11.888  -9.779  1.00 88.46           H  
ATOM   3582 HG22 ILE A 225      -3.045 -10.707  -9.856  1.00 88.46           H  
ATOM   3583 HG23 ILE A 225      -2.055 -10.809  -8.390  1.00 88.46           H  
ATOM   3584  CD1 ILE A 225      -2.775  -7.914  -9.985  1.00 88.46           C  
ATOM   3585 HD11 ILE A 225      -3.528  -8.483  -9.440  1.00 88.46           H  
ATOM   3586 HD12 ILE A 225      -2.936  -8.018 -11.058  1.00 88.46           H  
ATOM   3587 HD13 ILE A 225      -2.873  -6.864  -9.707  1.00 88.46           H  
ATOM   3588  N   SER A 226       0.633 -11.547  -7.733  1.00 88.25           N  
ATOM   3589  H   SER A 226       0.408 -12.338  -8.319  1.00 88.25           H  
ATOM   3590  CA  SER A 226       0.957 -11.799  -6.317  1.00 88.25           C  
ATOM   3591  HA  SER A 226       0.297 -11.183  -5.706  1.00 88.25           H  
ATOM   3592  C   SER A 226       2.394 -11.427  -5.932  1.00 88.25           C  
ATOM   3593  CB  SER A 226       0.696 -13.266  -5.963  1.00 88.25           C  
ATOM   3594  HB2 SER A 226      -0.360 -13.484  -6.122  1.00 88.25           H  
ATOM   3595  HB3 SER A 226       0.928 -13.434  -4.911  1.00 88.25           H  
ATOM   3596  O   SER A 226       2.688 -11.188  -4.762  1.00 88.25           O  
ATOM   3597  OG  SER A 226       1.482 -14.127  -6.766  1.00 88.25           O  
ATOM   3598  HG  SER A 226       1.268 -15.035  -6.542  1.00 88.25           H  
ATOM   3599  N   THR A 227       3.298 -11.320  -6.908  1.00 90.37           N  
ATOM   3600  H   THR A 227       2.989 -11.547  -7.842  1.00 90.37           H  
ATOM   3601  CA  THR A 227       4.698 -10.917  -6.714  1.00 90.37           C  
ATOM   3602  HA  THR A 227       4.983 -11.179  -5.695  1.00 90.37           H  
ATOM   3603  C   THR A 227       4.921  -9.399  -6.846  1.00 90.37           C  
ATOM   3604  CB  THR A 227       5.635 -11.705  -7.646  1.00 90.37           C  
ATOM   3605  HB  THR A 227       6.664 -11.494  -7.354  1.00 90.37           H  
ATOM   3606  O   THR A 227       6.052  -8.934  -6.673  1.00 90.37           O  
ATOM   3607  CG2 THR A 227       5.430 -13.220  -7.595  1.00 90.37           C  
ATOM   3608 HG21 THR A 227       5.569 -13.581  -6.576  1.00 90.37           H  
ATOM   3609 HG22 THR A 227       4.428 -13.486  -7.933  1.00 90.37           H  
ATOM   3610 HG23 THR A 227       6.154 -13.705  -8.250  1.00 90.37           H  
ATOM   3611  OG1 THR A 227       5.469 -11.302  -8.978  1.00 90.37           O  
ATOM   3612  HG1 THR A 227       4.597 -11.573  -9.274  1.00 90.37           H  
ATOM   3613  N   PHE A 228       3.865  -8.614  -7.109  1.00 91.11           N  
ATOM   3614  H   PHE A 228       2.966  -9.062  -7.216  1.00 91.11           H  
ATOM   3615  CA  PHE A 228       3.909  -7.175  -7.439  1.00 91.11           C  
ATOM   3616  HA  PHE A 228       4.951  -6.902  -7.606  1.00 91.11           H  
ATOM   3617  C   PHE A 228       3.421  -6.257  -6.308  1.00 91.11           C  
ATOM   3618  CB  PHE A 228       3.173  -6.894  -8.756  1.00 91.11           C  
ATOM   3619  HB2 PHE A 228       2.190  -7.365  -8.745  1.00 91.11           H  
ATOM   3620  HB3 PHE A 228       3.006  -5.822  -8.862  1.00 91.11           H  
ATOM   3621  O   PHE A 228       3.050  -5.097  -6.534  1.00 91.11           O  
ATOM   3622  CG  PHE A 228       3.934  -7.345  -9.975  1.00 91.11           C  
ATOM   3623  CD1 PHE A 228       4.469  -6.398 -10.862  1.00 91.11           C  
ATOM   3624  HD1 PHE A 228       4.339  -5.340 -10.686  1.00 91.11           H  
ATOM   3625  CD2 PHE A 228       4.082  -8.714 -10.238  1.00 91.11           C  
ATOM   3626  HD2 PHE A 228       3.646  -9.437  -9.565  1.00 91.11           H  
ATOM   3627  CE1 PHE A 228       5.113  -6.832 -12.028  1.00 91.11           C  
ATOM   3628  HE1 PHE A 228       5.427  -6.108 -12.765  1.00 91.11           H  
ATOM   3629  CE2 PHE A 228       4.776  -9.149 -11.372  1.00 91.11           C  
ATOM   3630  HE2 PHE A 228       4.892 -10.204 -11.571  1.00 91.11           H  
ATOM   3631  CZ  PHE A 228       5.275  -8.204 -12.273  1.00 91.11           C  
ATOM   3632  HZ  PHE A 228       5.736  -8.549 -13.186  1.00 91.11           H  
ATOM   3633  N   ALA A 229       3.455  -6.750  -5.068  1.00 91.13           N  
ATOM   3634  H   ALA A 229       3.683  -7.726  -4.945  1.00 91.13           H  
ATOM   3635  CA  ALA A 229       3.214  -5.926  -3.889  1.00 91.13           C  
ATOM   3636  HA  ALA A 229       2.175  -5.597  -3.898  1.00 91.13           H  
ATOM   3637  C   ALA A 229       4.088  -4.661  -3.902  1.00 91.13           C  
ATOM   3638  CB  ALA A 229       3.445  -6.768  -2.630  1.00 91.13           C  
ATOM   3639  HB1 ALA A 229       4.485  -7.090  -2.577  1.00 91.13           H  
ATOM   3640  HB2 ALA A 229       2.796  -7.644  -2.646  1.00 91.13           H  
ATOM   3641  HB3 ALA A 229       3.209  -6.176  -1.746  1.00 91.13           H  
ATOM   3642  O   ALA A 229       5.268  -4.685  -4.284  1.00 91.13           O  
ATOM   3643  N   GLY A 230       3.507  -3.534  -3.491  1.00 91.79           N  
ATOM   3644  H   GLY A 230       2.520  -3.551  -3.276  1.00 91.79           H  
ATOM   3645  CA  GLY A 230       4.238  -2.277  -3.376  1.00 91.79           C  
ATOM   3646  HA2 GLY A 230       3.629  -1.578  -2.803  1.00 91.79           H  
ATOM   3647  HA3 GLY A 230       5.159  -2.456  -2.821  1.00 91.79           H  
ATOM   3648  C   GLY A 230       4.607  -1.634  -4.717  1.00 91.79           C  
ATOM   3649  O   GLY A 230       5.532  -0.823  -4.763  1.00 91.79           O  
ATOM   3650  N   SER A 231       3.931  -1.966  -5.818  1.00 90.42           N  
ATOM   3651  H   SER A 231       3.192  -2.651  -5.752  1.00 90.42           H  
ATOM   3652  CA  SER A 231       4.290  -1.460  -7.155  1.00 90.42           C  
ATOM   3653  HA  SER A 231       5.367  -1.577  -7.275  1.00 90.42           H  
ATOM   3654  C   SER A 231       4.046   0.043  -7.355  1.00 90.42           C  
ATOM   3655  CB  SER A 231       3.647  -2.313  -8.254  1.00 90.42           C  
ATOM   3656  HB2 SER A 231       3.754  -1.817  -9.219  1.00 90.42           H  
ATOM   3657  HB3 SER A 231       4.153  -3.276  -8.306  1.00 90.42           H  
ATOM   3658  O   SER A 231       4.626   0.643  -8.255  1.00 90.42           O  
ATOM   3659  OG  SER A 231       2.286  -2.532  -7.971  1.00 90.42           O  
ATOM   3660  HG  SER A 231       2.205  -3.403  -7.576  1.00 90.42           H  
ATOM   3661  N   THR A 232       3.257   0.707  -6.494  1.00 91.75           N  
ATOM   3662  H   THR A 232       2.793   0.165  -5.779  1.00 91.75           H  
ATOM   3663  CA  THR A 232       3.152   2.189  -6.458  1.00 91.75           C  
ATOM   3664  HA  THR A 232       3.431   2.587  -7.434  1.00 91.75           H  
ATOM   3665  C   THR A 232       4.119   2.847  -5.481  1.00 91.75           C  
ATOM   3666  CB  THR A 232       1.741   2.719  -6.136  1.00 91.75           C  
ATOM   3667  HB  THR A 232       1.812   3.715  -5.700  1.00 91.75           H  
ATOM   3668  O   THR A 232       4.135   4.074  -5.394  1.00 91.75           O  
ATOM   3669  CG2 THR A 232       0.832   2.866  -7.358  1.00 91.75           C  
ATOM   3670 HG21 THR A 232       0.531   3.911  -7.436  1.00 91.75           H  
ATOM   3671 HG22 THR A 232      -0.085   2.285  -7.268  1.00 91.75           H  
ATOM   3672 HG23 THR A 232       1.355   2.623  -8.283  1.00 91.75           H  
ATOM   3673  OG1 THR A 232       1.105   1.904  -5.189  1.00 91.75           O  
ATOM   3674  HG1 THR A 232       1.680   1.762  -4.433  1.00 91.75           H  
ATOM   3675  N   LEU A 233       4.922   2.086  -4.728  1.00 92.76           N  
ATOM   3676  H   LEU A 233       4.922   1.083  -4.840  1.00 92.76           H  
ATOM   3677  CA  LEU A 233       5.853   2.698  -3.785  1.00 92.76           C  
ATOM   3678  HA  LEU A 233       5.261   3.362  -3.155  1.00 92.76           H  
ATOM   3679  C   LEU A 233       6.902   3.525  -4.538  1.00 92.76           C  
ATOM   3680  CB  LEU A 233       6.530   1.657  -2.884  1.00 92.76           C  
ATOM   3681  HB2 LEU A 233       7.481   2.053  -2.530  1.00 92.76           H  
ATOM   3682  HB3 LEU A 233       6.757   0.762  -3.464  1.00 92.76           H  
ATOM   3683  O   LEU A 233       7.695   2.975  -5.314  1.00 92.76           O  
ATOM   3684  CG  LEU A 233       5.686   1.280  -1.665  1.00 92.76           C  
ATOM   3685  HG  LEU A 233       4.675   1.015  -1.977  1.00 92.76           H  
ATOM   3686  CD1 LEU A 233       6.296   0.076  -0.961  1.00 92.76           C  
ATOM   3687 HD11 LEU A 233       5.663  -0.206  -0.120  1.00 92.76           H  
ATOM   3688 HD12 LEU A 233       7.299   0.314  -0.606  1.00 92.76           H  
ATOM   3689 HD13 LEU A 233       6.348  -0.767  -1.651  1.00 92.76           H  
ATOM   3690  CD2 LEU A 233       5.649   2.454  -0.685  1.00 92.76           C  
ATOM   3691 HD21 LEU A 233       5.316   2.101   0.291  1.00 92.76           H  
ATOM   3692 HD22 LEU A 233       6.641   2.887  -0.559  1.00 92.76           H  
ATOM   3693 HD23 LEU A 233       4.949   3.215  -1.031  1.00 92.76           H  
ATOM   3694  N   PRO A 234       6.981   4.842  -4.289  1.00 90.40           N  
ATOM   3695  CA  PRO A 234       7.955   5.678  -4.965  1.00 90.40           C  
ATOM   3696  HA  PRO A 234       7.910   5.508  -6.041  1.00 90.40           H  
ATOM   3697  C   PRO A 234       9.358   5.352  -4.451  1.00 90.40           C  
ATOM   3698  CB  PRO A 234       7.521   7.110  -4.655  1.00 90.40           C  
ATOM   3699  HB2 PRO A 234       6.750   7.415  -5.363  1.00 90.40           H  
ATOM   3700  HB3 PRO A 234       8.354   7.811  -4.684  1.00 90.40           H  
ATOM   3701  O   PRO A 234       9.540   4.996  -3.287  1.00 90.40           O  
ATOM   3702  CG  PRO A 234       6.903   6.980  -3.263  1.00 90.40           C  
ATOM   3703  HG2 PRO A 234       7.696   6.947  -2.515  1.00 90.40           H  
ATOM   3704  HG3 PRO A 234       6.198   7.785  -3.053  1.00 90.40           H  
ATOM   3705  CD  PRO A 234       6.211   5.622  -3.325  1.00 90.40           C  
ATOM   3706  HD2 PRO A 234       6.214   5.158  -2.339  1.00 90.40           H  
ATOM   3707  HD3 PRO A 234       5.189   5.744  -3.684  1.00 90.40           H  
ATOM   3708  N   ARG A 235      10.392   5.537  -5.278  1.00 86.28           N  
ATOM   3709  H   ARG A 235      10.189   5.801  -6.232  1.00 86.28           H  
ATOM   3710  CA  ARG A 235      11.792   5.269  -4.881  1.00 86.28           C  
ATOM   3711  HA  ARG A 235      11.887   4.221  -4.599  1.00 86.28           H  
ATOM   3712  C   ARG A 235      12.243   6.058  -3.645  1.00 86.28           C  
ATOM   3713  CB  ARG A 235      12.734   5.553  -6.059  1.00 86.28           C  
ATOM   3714  HB2 ARG A 235      12.569   6.565  -6.427  1.00 86.28           H  
ATOM   3715  HB3 ARG A 235      13.764   5.477  -5.709  1.00 86.28           H  
ATOM   3716  O   ARG A 235      13.107   5.593  -2.908  1.00 86.28           O  
ATOM   3717  CG  ARG A 235      12.535   4.544  -7.197  1.00 86.28           C  
ATOM   3718  HG2 ARG A 235      12.699   3.536  -6.818  1.00 86.28           H  
ATOM   3719  HG3 ARG A 235      11.520   4.615  -7.588  1.00 86.28           H  
ATOM   3720  CD  ARG A 235      13.525   4.819  -8.328  1.00 86.28           C  
ATOM   3721  HD2 ARG A 235      14.540   4.777  -7.934  1.00 86.28           H  
ATOM   3722  HD3 ARG A 235      13.336   5.815  -8.730  1.00 86.28           H  
ATOM   3723  NE  ARG A 235      13.380   3.817  -9.392  1.00 86.28           N  
ATOM   3724  HE  ARG A 235      12.844   2.984  -9.193  1.00 86.28           H  
ATOM   3725  NH1 ARG A 235      14.787   4.788 -10.940  1.00 86.28           N  
ATOM   3726 HH11 ARG A 235      15.253   4.736 -11.835  1.00 86.28           H  
ATOM   3727 HH12 ARG A 235      15.008   5.528 -10.290  1.00 86.28           H  
ATOM   3728  NH2 ARG A 235      13.717   2.861 -11.389  1.00 86.28           N  
ATOM   3729 HH21 ARG A 235      14.287   2.701 -12.207  1.00 86.28           H  
ATOM   3730 HH22 ARG A 235      13.163   2.094 -11.035  1.00 86.28           H  
ATOM   3731  CZ  ARG A 235      13.964   3.838 -10.572  1.00 86.28           C  
ATOM   3732  N   ARG A 236      11.627   7.219  -3.390  1.00 89.07           N  
ATOM   3733  H   ARG A 236      10.921   7.523  -4.046  1.00 89.07           H  
ATOM   3734  CA  ARG A 236      11.892   8.052  -2.205  1.00 89.07           C  
ATOM   3735  HA  ARG A 236      12.969   8.205  -2.134  1.00 89.07           H  
ATOM   3736  C   ARG A 236      11.514   7.390  -0.873  1.00 89.07           C  
ATOM   3737  CB  ARG A 236      11.250   9.443  -2.363  1.00 89.07           C  
ATOM   3738  HB2 ARG A 236      11.694  10.105  -1.620  1.00 89.07           H  
ATOM   3739  HB3 ARG A 236      11.492   9.841  -3.348  1.00 89.07           H  
ATOM   3740  O   ARG A 236      11.998   7.833   0.155  1.00 89.07           O  
ATOM   3741  CG  ARG A 236       9.726   9.459  -2.165  1.00 89.07           C  
ATOM   3742  HG2 ARG A 236       9.500   9.121  -1.154  1.00 89.07           H  
ATOM   3743  HG3 ARG A 236       9.249   8.791  -2.883  1.00 89.07           H  
ATOM   3744  CD  ARG A 236       9.175  10.878  -2.342  1.00 89.07           C  
ATOM   3745  HD2 ARG A 236       9.282  11.185  -3.383  1.00 89.07           H  
ATOM   3746  HD3 ARG A 236       9.763  11.553  -1.720  1.00 89.07           H  
ATOM   3747  NE  ARG A 236       7.757  10.977  -1.946  1.00 89.07           N  
ATOM   3748  HE  ARG A 236       7.241  10.121  -1.800  1.00 89.07           H  
ATOM   3749  NH1 ARG A 236       7.691  13.267  -1.741  1.00 89.07           N  
ATOM   3750 HH11 ARG A 236       7.173  14.097  -1.490  1.00 89.07           H  
ATOM   3751 HH12 ARG A 236       8.652  13.360  -2.038  1.00 89.07           H  
ATOM   3752  NH2 ARG A 236       5.865  12.119  -1.338  1.00 89.07           N  
ATOM   3753 HH21 ARG A 236       5.428  13.021  -1.212  1.00 89.07           H  
ATOM   3754 HH22 ARG A 236       5.321  11.271  -1.268  1.00 89.07           H  
ATOM   3755  CZ  ARG A 236       7.115  12.108  -1.688  1.00 89.07           C  
ATOM   3756  N   SER A 237      10.733   6.305  -0.901  1.00 90.91           N  
ATOM   3757  H   SER A 237      10.373   5.990  -1.790  1.00 90.91           H  
ATOM   3758  CA  SER A 237      10.434   5.483   0.283  1.00 90.91           C  
ATOM   3759  HA  SER A 237      10.080   6.156   1.065  1.00 90.91           H  
ATOM   3760  C   SER A 237      11.655   4.734   0.850  1.00 90.91           C  
ATOM   3761  CB  SER A 237       9.289   4.513  -0.016  1.00 90.91           C  
ATOM   3762  HB2 SER A 237       8.397   5.076  -0.288  1.00 90.91           H  
ATOM   3763  HB3 SER A 237       9.067   3.930   0.878  1.00 90.91           H  
ATOM   3764  O   SER A 237      11.586   4.123   1.920  1.00 90.91           O  
ATOM   3765  OG  SER A 237       9.642   3.645  -1.076  1.00 90.91           O  
ATOM   3766  HG  SER A 237       9.523   4.111  -1.907  1.00 90.91           H  
ATOM   3767  N   GLY A 238      12.789   4.776   0.139  1.00 89.12           N  
ATOM   3768  H   GLY A 238      12.761   5.222  -0.766  1.00 89.12           H  
ATOM   3769  CA  GLY A 238      14.083   4.313   0.626  1.00 89.12           C  
ATOM   3770  HA2 GLY A 238      14.324   4.858   1.538  1.00 89.12           H  
ATOM   3771  HA3 GLY A 238      14.847   4.539  -0.117  1.00 89.12           H  
ATOM   3772  C   GLY A 238      14.125   2.814   0.921  1.00 89.12           C  
ATOM   3773  O   GLY A 238      13.447   2.006   0.287  1.00 89.12           O  
ATOM   3774  N   THR A 239      14.949   2.434   1.896  1.00 89.51           N  
ATOM   3775  H   THR A 239      15.421   3.138   2.444  1.00 89.51           H  
ATOM   3776  CA  THR A 239      15.134   1.035   2.318  1.00 89.51           C  
ATOM   3777  HA  THR A 239      15.428   0.432   1.459  1.00 89.51           H  
ATOM   3778  C   THR A 239      13.849   0.427   2.877  1.00 89.51           C  
ATOM   3779  CB  THR A 239      16.238   0.946   3.381  1.00 89.51           C  
ATOM   3780  HB  THR A 239      16.259  -0.059   3.804  1.00 89.51           H  
ATOM   3781  O   THR A 239      13.547  -0.733   2.597  1.00 89.51           O  
ATOM   3782  CG2 THR A 239      17.613   1.275   2.801  1.00 89.51           C  
ATOM   3783 HG21 THR A 239      18.373   1.146   3.572  1.00 89.51           H  
ATOM   3784 HG22 THR A 239      17.643   2.303   2.442  1.00 89.51           H  
ATOM   3785 HG23 THR A 239      17.836   0.594   1.980  1.00 89.51           H  
ATOM   3786  OG1 THR A 239      15.986   1.889   4.399  1.00 89.51           O  
ATOM   3787  HG1 THR A 239      16.624   1.751   5.102  1.00 89.51           H  
ATOM   3788  N   THR A 240      13.051   1.216   3.604  1.00 90.21           N  
ATOM   3789  H   THR A 240      13.393   2.129   3.867  1.00 90.21           H  
ATOM   3790  CA  THR A 240      11.752   0.789   4.137  1.00 90.21           C  
ATOM   3791  HA  THR A 240      11.909  -0.085   4.770  1.00 90.21           H  
ATOM   3792  C   THR A 240      10.798   0.391   3.017  1.00 90.21           C  
ATOM   3793  CB  THR A 240      11.108   1.896   4.983  1.00 90.21           C  
ATOM   3794  HB  THR A 240      10.814   2.729   4.344  1.00 90.21           H  
ATOM   3795  O   THR A 240      10.171  -0.659   3.113  1.00 90.21           O  
ATOM   3796  CG2 THR A 240       9.907   1.396   5.782  1.00 90.21           C  
ATOM   3797 HG21 THR A 240       9.359   2.249   6.183  1.00 90.21           H  
ATOM   3798 HG22 THR A 240       9.239   0.812   5.149  1.00 90.21           H  
ATOM   3799 HG23 THR A 240      10.266   0.776   6.604  1.00 90.21           H  
ATOM   3800  OG1 THR A 240      12.033   2.339   5.947  1.00 90.21           O  
ATOM   3801  HG1 THR A 240      11.753   3.205   6.254  1.00 90.21           H  
ATOM   3802  N   GLY A 241      10.714   1.183   1.945  1.00 92.23           N  
ATOM   3803  H   GLY A 241      11.236   2.047   1.921  1.00 92.23           H  
ATOM   3804  CA  GLY A 241       9.871   0.848   0.799  1.00 92.23           C  
ATOM   3805  HA2 GLY A 241       9.856   1.697   0.116  1.00 92.23           H  
ATOM   3806  HA3 GLY A 241       8.853   0.653   1.136  1.00 92.23           H  
ATOM   3807  C   GLY A 241      10.370  -0.355   0.007  1.00 92.23           C  
ATOM   3808  O   GLY A 241       9.575  -1.216  -0.357  1.00 92.23           O  
ATOM   3809  N   VAL A 242      11.686  -0.483  -0.195  1.00 92.99           N  
ATOM   3810  H   VAL A 242      12.293   0.264   0.112  1.00 92.99           H  
ATOM   3811  CA  VAL A 242      12.284  -1.671  -0.835  1.00 92.99           C  
ATOM   3812  HA  VAL A 242      11.863  -1.785  -1.835  1.00 92.99           H  
ATOM   3813  C   VAL A 242      11.944  -2.954  -0.069  1.00 92.99           C  
ATOM   3814  CB  VAL A 242      13.809  -1.505  -0.968  1.00 92.99           C  
ATOM   3815  HB  VAL A 242      14.223  -1.219  -0.001  1.00 92.99           H  
ATOM   3816  O   VAL A 242      11.686  -3.986  -0.684  1.00 92.99           O  
ATOM   3817  CG1 VAL A 242      14.513  -2.786  -1.428  1.00 92.99           C  
ATOM   3818 HG11 VAL A 242      14.109  -3.121  -2.384  1.00 92.99           H  
ATOM   3819 HG12 VAL A 242      15.582  -2.593  -1.524  1.00 92.99           H  
ATOM   3820 HG13 VAL A 242      14.400  -3.580  -0.690  1.00 92.99           H  
ATOM   3821  CG2 VAL A 242      14.151  -0.413  -1.991  1.00 92.99           C  
ATOM   3822 HG21 VAL A 242      13.660   0.525  -1.733  1.00 92.99           H  
ATOM   3823 HG22 VAL A 242      13.822  -0.720  -2.984  1.00 92.99           H  
ATOM   3824 HG23 VAL A 242      15.229  -0.253  -2.007  1.00 92.99           H  
ATOM   3825  N   ALA A 243      11.881  -2.905   1.265  1.00 91.36           N  
ATOM   3826  H   ALA A 243      12.138  -2.050   1.738  1.00 91.36           H  
ATOM   3827  CA  ALA A 243      11.489  -4.061   2.068  1.00 91.36           C  
ATOM   3828  HA  ALA A 243      12.152  -4.889   1.815  1.00 91.36           H  
ATOM   3829  C   ALA A 243      10.046  -4.528   1.783  1.00 91.36           C  
ATOM   3830  CB  ALA A 243      11.699  -3.736   3.550  1.00 91.36           C  
ATOM   3831  HB1 ALA A 243      11.006  -2.956   3.865  1.00 91.36           H  
ATOM   3832  HB2 ALA A 243      12.723  -3.400   3.714  1.00 91.36           H  
ATOM   3833  HB3 ALA A 243      11.519  -4.632   4.145  1.00 91.36           H  
ATOM   3834  O   ALA A 243       9.804  -5.733   1.814  1.00 91.36           O  
ATOM   3835  N   ILE A 244       9.130  -3.612   1.448  1.00 92.88           N  
ATOM   3836  H   ILE A 244       9.419  -2.645   1.403  1.00 92.88           H  
ATOM   3837  CA  ILE A 244       7.725  -3.914   1.114  1.00 92.88           C  
ATOM   3838  HA  ILE A 244       7.378  -4.749   1.722  1.00 92.88           H  
ATOM   3839  C   ILE A 244       7.551  -4.332  -0.351  1.00 92.88           C  
ATOM   3840  CB  ILE A 244       6.832  -2.689   1.419  1.00 92.88           C  
ATOM   3841  HB  ILE A 244       7.155  -1.878   0.766  1.00 92.88           H  
ATOM   3842  O   ILE A 244       6.672  -5.128  -0.659  1.00 92.88           O  
ATOM   3843  CG1 ILE A 244       6.959  -2.166   2.864  1.00 92.88           C  
ATOM   3844 HG12 ILE A 244       6.284  -1.319   2.986  1.00 92.88           H  
ATOM   3845 HG13 ILE A 244       7.970  -1.789   3.021  1.00 92.88           H  
ATOM   3846  CG2 ILE A 244       5.350  -2.968   1.107  1.00 92.88           C  
ATOM   3847 HG21 ILE A 244       4.722  -2.143   1.442  1.00 92.88           H  
ATOM   3848 HG22 ILE A 244       5.025  -3.884   1.600  1.00 92.88           H  
ATOM   3849 HG23 ILE A 244       5.197  -3.084   0.034  1.00 92.88           H  
ATOM   3850  CD1 ILE A 244       6.654  -3.179   3.968  1.00 92.88           C  
ATOM   3851 HD11 ILE A 244       7.386  -3.986   3.940  1.00 92.88           H  
ATOM   3852 HD12 ILE A 244       6.730  -2.680   4.935  1.00 92.88           H  
ATOM   3853 HD13 ILE A 244       5.645  -3.576   3.858  1.00 92.88           H  
ATOM   3854  N   LYS A 245       8.385  -3.823  -1.267  1.00 93.76           N  
ATOM   3855  H   LYS A 245       9.067  -3.139  -0.973  1.00 93.76           H  
ATOM   3856  CA  LYS A 245       8.293  -4.187  -2.687  1.00 93.76           C  
ATOM   3857  HA  LYS A 245       7.287  -3.942  -3.028  1.00 93.76           H  
ATOM   3858  C   LYS A 245       8.459  -5.693  -2.890  1.00 93.76           C  
ATOM   3859  CB  LYS A 245       9.298  -3.399  -3.538  1.00 93.76           C  
ATOM   3860  HB2 LYS A 245       9.363  -3.858  -4.524  1.00 93.76           H  
ATOM   3861  HB3 LYS A 245      10.284  -3.425  -3.075  1.00 93.76           H  
ATOM   3862  O   LYS A 245       9.406  -6.300  -2.376  1.00 93.76           O  
ATOM   3863  CG  LYS A 245       8.820  -1.956  -3.705  1.00 93.76           C  
ATOM   3864  HG2 LYS A 245       7.823  -1.976  -4.147  1.00 93.76           H  
ATOM   3865  HG3 LYS A 245       8.751  -1.471  -2.731  1.00 93.76           H  
ATOM   3866  CD  LYS A 245       9.744  -1.140  -4.609  1.00 93.76           C  
ATOM   3867  HD2 LYS A 245       9.817  -1.617  -5.586  1.00 93.76           H  
ATOM   3868  HD3 LYS A 245      10.735  -1.054  -4.162  1.00 93.76           H  
ATOM   3869  CE  LYS A 245       9.090   0.231  -4.744  1.00 93.76           C  
ATOM   3870  HE2 LYS A 245       8.055   0.078  -5.051  1.00 93.76           H  
ATOM   3871  HE3 LYS A 245       9.079   0.723  -3.772  1.00 93.76           H  
ATOM   3872  NZ  LYS A 245       9.751   1.078  -5.748  1.00 93.76           N  
ATOM   3873  HZ1 LYS A 245       9.761   0.598  -6.637  1.00 93.76           H  
ATOM   3874  HZ2 LYS A 245      10.720   1.268  -5.532  1.00 93.76           H  
ATOM   3875  HZ3 LYS A 245       9.205   1.917  -5.886  1.00 93.76           H  
ATOM   3876  N   GLY A 246       7.543  -6.272  -3.656  1.00 92.36           N  
ATOM   3877  H   GLY A 246       6.759  -5.713  -3.963  1.00 92.36           H  
ATOM   3878  CA  GLY A 246       7.632  -7.637  -4.148  1.00 92.36           C  
ATOM   3879  HA2 GLY A 246       6.679  -7.914  -4.600  1.00 92.36           H  
ATOM   3880  HA3 GLY A 246       7.816  -8.312  -3.313  1.00 92.36           H  
ATOM   3881  C   GLY A 246       8.750  -7.804  -5.179  1.00 92.36           C  
ATOM   3882  O   GLY A 246       9.256  -6.829  -5.741  1.00 92.36           O  
ATOM   3883  N   GLY A 247       9.162  -9.050  -5.414  1.00 92.65           N  
ATOM   3884  H   GLY A 247       8.682  -9.817  -4.965  1.00 92.65           H  
ATOM   3885  CA  GLY A 247      10.202  -9.349  -6.399  1.00 92.65           C  
ATOM   3886  HA2 GLY A 247      11.104  -8.784  -6.164  1.00 92.65           H  
ATOM   3887  HA3 GLY A 247      10.441 -10.411  -6.342  1.00 92.65           H  
ATOM   3888  C   GLY A 247       9.777  -9.005  -7.831  1.00 92.65           C  
ATOM   3889  O   GLY A 247      10.561  -8.399  -8.559  1.00 92.65           O  
ATOM   3890  N   GLY A 248       8.512  -9.257  -8.188  1.00 93.18           N  
ATOM   3891  H   GLY A 248       7.888  -9.687  -7.520  1.00 93.18           H  
ATOM   3892  CA  GLY A 248       7.926  -8.877  -9.477  1.00 93.18           C  
ATOM   3893  HA2 GLY A 248       6.890  -9.212  -9.508  1.00 93.18           H  
ATOM   3894  HA3 GLY A 248       8.469  -9.363 -10.287  1.00 93.18           H  
ATOM   3895  C   GLY A 248       7.935  -7.365  -9.708  1.00 93.18           C  
ATOM   3896  O   GLY A 248       8.313  -6.911 -10.782  1.00 93.18           O  
ATOM   3897  N   THR A 249       7.661  -6.566  -8.669  1.00 93.79           N  
ATOM   3898  H   THR A 249       7.312  -6.991  -7.822  1.00 93.79           H  
ATOM   3899  CA  THR A 249       7.783  -5.095  -8.733  1.00 93.79           C  
ATOM   3900  HA  THR A 249       7.104  -4.719  -9.498  1.00 93.79           H  
ATOM   3901  C   THR A 249       9.199  -4.645  -9.107  1.00 93.79           C  
ATOM   3902  CB  THR A 249       7.407  -4.459  -7.384  1.00 93.79           C  
ATOM   3903  HB  THR A 249       8.031  -4.878  -6.594  1.00 93.79           H  
ATOM   3904  O   THR A 249       9.375  -3.719  -9.897  1.00 93.79           O  
ATOM   3905  CG2 THR A 249       7.574  -2.941  -7.372  1.00 93.79           C  
ATOM   3906 HG21 THR A 249       7.073  -2.512  -8.239  1.00 93.79           H  
ATOM   3907 HG22 THR A 249       8.631  -2.679  -7.418  1.00 93.79           H  
ATOM   3908 HG23 THR A 249       7.160  -2.534  -6.449  1.00 93.79           H  
ATOM   3909  OG1 THR A 249       6.062  -4.730  -7.082  1.00 93.79           O  
ATOM   3910  HG1 THR A 249       5.894  -4.581  -6.149  1.00 93.79           H  
ATOM   3911  N   LEU A 250      10.229  -5.272  -8.530  1.00 95.25           N  
ATOM   3912  H   LEU A 250      10.038  -6.072  -7.946  1.00 95.25           H  
ATOM   3913  CA  LEU A 250      11.623  -4.919  -8.820  1.00 95.25           C  
ATOM   3914  HA  LEU A 250      11.720  -3.833  -8.841  1.00 95.25           H  
ATOM   3915  C   LEU A 250      12.065  -5.409 -10.205  1.00 95.25           C  
ATOM   3916  CB  LEU A 250      12.532  -5.483  -7.722  1.00 95.25           C  
ATOM   3917  HB2 LEU A 250      13.569  -5.371  -8.038  1.00 95.25           H  
ATOM   3918  HB3 LEU A 250      12.310  -6.546  -7.630  1.00 95.25           H  
ATOM   3919  O   LEU A 250      12.805  -4.693 -10.880  1.00 95.25           O  
ATOM   3920  CG  LEU A 250      12.370  -4.854  -6.330  1.00 95.25           C  
ATOM   3921  HG  LEU A 250      11.349  -4.996  -5.976  1.00 95.25           H  
ATOM   3922  CD1 LEU A 250      13.323  -5.561  -5.369  1.00 95.25           C  
ATOM   3923 HD11 LEU A 250      14.356  -5.372  -5.664  1.00 95.25           H  
ATOM   3924 HD12 LEU A 250      13.135  -6.633  -5.417  1.00 95.25           H  
ATOM   3925 HD13 LEU A 250      13.156  -5.212  -4.350  1.00 95.25           H  
ATOM   3926  CD2 LEU A 250      12.699  -3.359  -6.299  1.00 95.25           C  
ATOM   3927 HD21 LEU A 250      12.648  -2.994  -5.273  1.00 95.25           H  
ATOM   3928 HD22 LEU A 250      13.699  -3.195  -6.700  1.00 95.25           H  
ATOM   3929 HD23 LEU A 250      11.975  -2.810  -6.901  1.00 95.25           H  
ATOM   3930  N   VAL A 251      11.585  -6.579 -10.641  1.00 95.64           N  
ATOM   3931  H   VAL A 251      11.012  -7.127 -10.016  1.00 95.64           H  
ATOM   3932  CA  VAL A 251      11.755  -7.071 -12.017  1.00 95.64           C  
ATOM   3933  HA  VAL A 251      12.818  -7.149 -12.245  1.00 95.64           H  
ATOM   3934  C   VAL A 251      11.159  -6.083 -13.018  1.00 95.64           C  
ATOM   3935  CB  VAL A 251      11.118  -8.468 -12.183  1.00 95.64           C  
ATOM   3936  HB  VAL A 251      10.159  -8.495 -11.667  1.00 95.64           H  
ATOM   3937  O   VAL A 251      11.835  -5.669 -13.952  1.00 95.64           O  
ATOM   3938  CG1 VAL A 251      10.863  -8.802 -13.655  1.00 95.64           C  
ATOM   3939 HG11 VAL A 251      11.678  -8.428 -14.276  1.00 95.64           H  
ATOM   3940 HG12 VAL A 251      10.765  -9.876 -13.810  1.00 95.64           H  
ATOM   3941 HG13 VAL A 251       9.936  -8.330 -13.981  1.00 95.64           H  
ATOM   3942  CG2 VAL A 251      12.015  -9.538 -11.556  1.00 95.64           C  
ATOM   3943 HG21 VAL A 251      12.959  -9.595 -12.098  1.00 95.64           H  
ATOM   3944 HG22 VAL A 251      12.201  -9.299 -10.509  1.00 95.64           H  
ATOM   3945 HG23 VAL A 251      11.523 -10.509 -11.609  1.00 95.64           H  
ATOM   3946  N   ASP A 252       9.928  -5.644 -12.791  1.00 94.43           N  
ATOM   3947  H   ASP A 252       9.405  -6.059 -12.033  1.00 94.43           H  
ATOM   3948  CA  ASP A 252       9.231  -4.674 -13.633  1.00 94.43           C  
ATOM   3949  HA  ASP A 252       9.164  -5.055 -14.652  1.00 94.43           H  
ATOM   3950  C   ASP A 252       9.966  -3.323 -13.689  1.00 94.43           C  
ATOM   3951  CB  ASP A 252       7.817  -4.585 -13.059  1.00 94.43           C  
ATOM   3952  HB2 ASP A 252       7.344  -5.546 -13.260  1.00 94.43           H  
ATOM   3953  HB3 ASP A 252       7.869  -4.446 -11.979  1.00 94.43           H  
ATOM   3954  O   ASP A 252      10.180  -2.753 -14.761  1.00 94.43           O  
ATOM   3955  CG  ASP A 252       6.957  -3.479 -13.642  1.00 94.43           C  
ATOM   3956  OD1 ASP A 252       7.023  -3.218 -14.856  1.00 94.43           O  
ATOM   3957  OD2 ASP A 252       6.255  -2.797 -12.852  1.00 94.43           O  
ATOM   3958  N   GLU A 253      10.471  -2.825 -12.555  1.00 94.41           N  
ATOM   3959  H   GLU A 253      10.275  -3.312 -11.692  1.00 94.41           H  
ATOM   3960  CA  GLU A 253      11.337  -1.641 -12.546  1.00 94.41           C  
ATOM   3961  HA  GLU A 253      10.800  -0.821 -13.023  1.00 94.41           H  
ATOM   3962  C   GLU A 253      12.635  -1.821 -13.349  1.00 94.41           C  
ATOM   3963  CB  GLU A 253      11.696  -1.229 -11.113  1.00 94.41           C  
ATOM   3964  HB2 GLU A 253      11.983  -2.099 -10.523  1.00 94.41           H  
ATOM   3965  HB3 GLU A 253      12.555  -0.560 -11.171  1.00 94.41           H  
ATOM   3966  O   GLU A 253      13.076  -0.863 -14.000  1.00 94.41           O  
ATOM   3967  CG  GLU A 253      10.570  -0.466 -10.411  1.00 94.41           C  
ATOM   3968  HG2 GLU A 253      10.206   0.315 -11.078  1.00 94.41           H  
ATOM   3969  HG3 GLU A 253       9.740  -1.140 -10.198  1.00 94.41           H  
ATOM   3970  CD  GLU A 253      11.066   0.201  -9.122  1.00 94.41           C  
ATOM   3971  OE1 GLU A 253      10.384   0.081  -8.082  1.00 94.41           O  
ATOM   3972  OE2 GLU A 253      12.071   0.963  -9.164  1.00 94.41           O  
ATOM   3973  N   ALA A 254      13.238  -3.013 -13.306  1.00 96.13           N  
ATOM   3974  H   ALA A 254      12.816  -3.749 -12.758  1.00 96.13           H  
ATOM   3975  CA  ALA A 254      14.432  -3.349 -14.074  1.00 96.13           C  
ATOM   3976  HA  ALA A 254      15.162  -2.549 -13.946  1.00 96.13           H  
ATOM   3977  C   ALA A 254      14.119  -3.435 -15.577  1.00 96.13           C  
ATOM   3978  CB  ALA A 254      15.054  -4.634 -13.513  1.00 96.13           C  
ATOM   3979  HB1 ALA A 254      14.349  -5.463 -13.579  1.00 96.13           H  
ATOM   3980  HB2 ALA A 254      15.326  -4.490 -12.467  1.00 96.13           H  
ATOM   3981  HB3 ALA A 254      15.949  -4.889 -14.080  1.00 96.13           H  
ATOM   3982  O   ALA A 254      14.766  -2.738 -16.356  1.00 96.13           O  
ATOM   3983  N   ILE A 255      13.071  -4.159 -15.985  1.00 96.09           N  
ATOM   3984  H   ILE A 255      12.570  -4.700 -15.295  1.00 96.09           H  
ATOM   3985  CA  ILE A 255      12.639  -4.264 -17.390  1.00 96.09           C  
ATOM   3986  HA  ILE A 255      13.468  -4.658 -17.978  1.00 96.09           H  
ATOM   3987  C   ILE A 255      12.310  -2.882 -17.962  1.00 96.09           C  
ATOM   3988  CB  ILE A 255      11.449  -5.245 -17.538  1.00 96.09           C  
ATOM   3989  HB  ILE A 255      10.677  -4.975 -16.817  1.00 96.09           H  
ATOM   3990  O   ILE A 255      12.791  -2.529 -19.039  1.00 96.09           O  
ATOM   3991  CG1 ILE A 255      11.922  -6.688 -17.246  1.00 96.09           C  
ATOM   3992 HG12 ILE A 255      12.433  -6.713 -16.283  1.00 96.09           H  
ATOM   3993 HG13 ILE A 255      12.637  -6.999 -18.007  1.00 96.09           H  
ATOM   3994  CG2 ILE A 255      10.846  -5.151 -18.954  1.00 96.09           C  
ATOM   3995 HG21 ILE A 255      10.092  -5.922 -19.109  1.00 96.09           H  
ATOM   3996 HG22 ILE A 255      11.621  -5.285 -19.709  1.00 96.09           H  
ATOM   3997 HG23 ILE A 255      10.356  -4.189 -19.107  1.00 96.09           H  
ATOM   3998  CD1 ILE A 255      10.791  -7.721 -17.177  1.00 96.09           C  
ATOM   3999 HD11 ILE A 255      10.334  -7.875 -18.155  1.00 96.09           H  
ATOM   4000 HD12 ILE A 255      10.037  -7.379 -16.469  1.00 96.09           H  
ATOM   4001 HD13 ILE A 255      11.194  -8.675 -16.837  1.00 96.09           H  
ATOM   4002  N   ARG A 256      11.582  -2.029 -17.223  1.00 94.36           N  
ATOM   4003  H   ARG A 256      11.175  -2.372 -16.365  1.00 94.36           H  
ATOM   4004  CA  ARG A 256      11.325  -0.645 -17.668  1.00 94.36           C  
ATOM   4005  HA  ARG A 256      10.868  -0.683 -18.657  1.00 94.36           H  
ATOM   4006  C   ARG A 256      12.602   0.173 -17.828  1.00 94.36           C  
ATOM   4007  CB  ARG A 256      10.391   0.090 -16.699  1.00 94.36           C  
ATOM   4008  HB2 ARG A 256      10.396   1.147 -16.964  1.00 94.36           H  
ATOM   4009  HB3 ARG A 256      10.763  -0.013 -15.680  1.00 94.36           H  
ATOM   4010  O   ARG A 256      12.633   1.081 -18.657  1.00 94.36           O  
ATOM   4011  CG  ARG A 256       8.944  -0.403 -16.772  1.00 94.36           C  
ATOM   4012  HG2 ARG A 256       8.625  -0.482 -17.811  1.00 94.36           H  
ATOM   4013  HG3 ARG A 256       8.870  -1.384 -16.304  1.00 94.36           H  
ATOM   4014  CD  ARG A 256       8.028   0.583 -16.042  1.00 94.36           C  
ATOM   4015  HD2 ARG A 256       7.923   1.482 -16.649  1.00 94.36           H  
ATOM   4016  HD3 ARG A 256       8.490   0.867 -15.096  1.00 94.36           H  
ATOM   4017  NE  ARG A 256       6.697  -0.001 -15.815  1.00 94.36           N  
ATOM   4018  HE  ARG A 256       6.180  -0.316 -16.623  1.00 94.36           H  
ATOM   4019  NH1 ARG A 256       6.888  -0.320 -13.550  1.00 94.36           N  
ATOM   4020 HH11 ARG A 256       6.610  -1.041 -12.899  1.00 94.36           H  
ATOM   4021 HH12 ARG A 256       7.885  -0.191 -13.644  1.00 94.36           H  
ATOM   4022  NH2 ARG A 256       5.095  -1.081 -14.609  1.00 94.36           N  
ATOM   4023 HH21 ARG A 256       5.084  -1.725 -13.831  1.00 94.36           H  
ATOM   4024 HH22 ARG A 256       4.752  -1.516 -15.453  1.00 94.36           H  
ATOM   4025  CZ  ARG A 256       6.225  -0.442 -14.664  1.00 94.36           C  
ATOM   4026  N   PHE A 257      13.628  -0.067 -17.011  1.00 95.20           N  
ATOM   4027  H   PHE A 257      13.570  -0.854 -16.381  1.00 95.20           H  
ATOM   4028  CA  PHE A 257      14.919   0.593 -17.195  1.00 95.20           C  
ATOM   4029  HA  PHE A 257      14.751   1.661 -17.333  1.00 95.20           H  
ATOM   4030  C   PHE A 257      15.602   0.110 -18.474  1.00 95.20           C  
ATOM   4031  CB  PHE A 257      15.811   0.412 -15.961  1.00 95.20           C  
ATOM   4032  HB2 PHE A 257      15.280   0.767 -15.078  1.00 95.20           H  
ATOM   4033  HB3 PHE A 257      16.025  -0.646 -15.813  1.00 95.20           H  
ATOM   4034  O   PHE A 257      16.025   0.952 -19.261  1.00 95.20           O  
ATOM   4035  CG  PHE A 257      17.127   1.153 -16.088  1.00 95.20           C  
ATOM   4036  CD1 PHE A 257      18.202   0.560 -16.777  1.00 95.20           C  
ATOM   4037  HD1 PHE A 257      18.112  -0.437 -17.181  1.00 95.20           H  
ATOM   4038  CD2 PHE A 257      17.274   2.443 -15.545  1.00 95.20           C  
ATOM   4039  HD2 PHE A 257      16.467   2.892 -14.985  1.00 95.20           H  
ATOM   4040  CE1 PHE A 257      19.410   1.259 -16.936  1.00 95.20           C  
ATOM   4041  HE1 PHE A 257      20.232   0.788 -17.453  1.00 95.20           H  
ATOM   4042  CE2 PHE A 257      18.483   3.143 -15.708  1.00 95.20           C  
ATOM   4043  HE2 PHE A 257      18.610   4.126 -15.280  1.00 95.20           H  
ATOM   4044  CZ  PHE A 257      19.550   2.553 -16.409  1.00 95.20           C  
ATOM   4045  HZ  PHE A 257      20.482   3.086 -16.530  1.00 95.20           H  
ATOM   4046  N   ILE A 258      15.642  -1.203 -18.706  1.00 95.47           N  
ATOM   4047  H   ILE A 258      15.263  -1.831 -18.012  1.00 95.47           H  
ATOM   4048  CA  ILE A 258      16.244  -1.805 -19.903  1.00 95.47           C  
ATOM   4049  HA  ILE A 258      17.285  -1.487 -19.968  1.00 95.47           H  
ATOM   4050  C   ILE A 258      15.539  -1.309 -21.168  1.00 95.47           C  
ATOM   4051  CB  ILE A 258      16.231  -3.346 -19.810  1.00 95.47           C  
ATOM   4052  HB  ILE A 258      15.202  -3.686 -19.698  1.00 95.47           H  
ATOM   4053  O   ILE A 258      16.201  -0.807 -22.069  1.00 95.47           O  
ATOM   4054  CG1 ILE A 258      17.046  -3.812 -18.582  1.00 95.47           C  
ATOM   4055 HG12 ILE A 258      16.726  -3.280 -17.687  1.00 95.47           H  
ATOM   4056 HG13 ILE A 258      18.098  -3.564 -18.721  1.00 95.47           H  
ATOM   4057  CG2 ILE A 258      16.806  -3.948 -21.105  1.00 95.47           C  
ATOM   4058 HG21 ILE A 258      17.808  -3.558 -21.289  1.00 95.47           H  
ATOM   4059 HG22 ILE A 258      16.859  -5.034 -21.042  1.00 95.47           H  
ATOM   4060 HG23 ILE A 258      16.172  -3.714 -21.961  1.00 95.47           H  
ATOM   4061  CD1 ILE A 258      16.888  -5.306 -18.289  1.00 95.47           C  
ATOM   4062 HD11 ILE A 258      15.830  -5.551 -18.197  1.00 95.47           H  
ATOM   4063 HD12 ILE A 258      17.326  -5.901 -19.090  1.00 95.47           H  
ATOM   4064 HD13 ILE A 258      17.392  -5.553 -17.355  1.00 95.47           H  
ATOM   4065  N   GLY A 259      14.203  -1.325 -21.204  1.00 94.97           N  
ATOM   4066  H   GLY A 259      13.710  -1.799 -20.461  1.00 94.97           H  
ATOM   4067  CA  GLY A 259      13.436  -0.809 -22.342  1.00 94.97           C  
ATOM   4068  HA2 GLY A 259      13.669  -1.399 -23.228  1.00 94.97           H  
ATOM   4069  HA3 GLY A 259      12.371  -0.912 -22.130  1.00 94.97           H  
ATOM   4070  C   GLY A 259      13.733   0.665 -22.647  1.00 94.97           C  
ATOM   4071  O   GLY A 259      13.898   1.037 -23.807  1.00 94.97           O  
ATOM   4072  N   ARG A 260      13.900   1.510 -21.616  1.00 94.19           N  
ATOM   4073  H   ARG A 260      13.804   1.143 -20.680  1.00 94.19           H  
ATOM   4074  CA  ARG A 260      14.349   2.903 -21.815  1.00 94.19           C  
ATOM   4075  HA  ARG A 260      13.758   3.353 -22.612  1.00 94.19           H  
ATOM   4076  C   ARG A 260      15.793   2.989 -22.302  1.00 94.19           C  
ATOM   4077  CB  ARG A 260      14.201   3.741 -20.542  1.00 94.19           C  
ATOM   4078  HB2 ARG A 260      14.739   4.676 -20.699  1.00 94.19           H  
ATOM   4079  HB3 ARG A 260      14.662   3.215 -19.706  1.00 94.19           H  
ATOM   4080  O   ARG A 260      16.068   3.800 -23.171  1.00 94.19           O  
ATOM   4081  CG  ARG A 260      12.745   4.092 -20.210  1.00 94.19           C  
ATOM   4082  HG2 ARG A 260      12.209   3.205 -19.874  1.00 94.19           H  
ATOM   4083  HG3 ARG A 260      12.255   4.466 -21.108  1.00 94.19           H  
ATOM   4084  CD  ARG A 260      12.679   5.191 -19.136  1.00 94.19           C  
ATOM   4085  HD2 ARG A 260      13.096   6.103 -19.562  1.00 94.19           H  
ATOM   4086  HD3 ARG A 260      11.636   5.393 -18.892  1.00 94.19           H  
ATOM   4087  NE  ARG A 260      13.451   4.843 -17.924  1.00 94.19           N  
ATOM   4088  HE  ARG A 260      14.435   5.064 -17.966  1.00 94.19           H  
ATOM   4089  NH1 ARG A 260      11.777   3.801 -16.750  1.00 94.19           N  
ATOM   4090 HH11 ARG A 260      11.486   3.199 -15.993  1.00 94.19           H  
ATOM   4091 HH12 ARG A 260      11.174   3.946 -17.546  1.00 94.19           H  
ATOM   4092  NH2 ARG A 260      13.860   3.800 -15.950  1.00 94.19           N  
ATOM   4093 HH21 ARG A 260      14.842   3.961 -16.124  1.00 94.19           H  
ATOM   4094 HH22 ARG A 260      13.568   3.090 -15.294  1.00 94.19           H  
ATOM   4095  CZ  ARG A 260      13.023   4.161 -16.881  1.00 94.19           C  
ATOM   4096  N   ALA A 261      16.693   2.174 -21.763  1.00 94.12           N  
ATOM   4097  H   ALA A 261      16.388   1.522 -21.054  1.00 94.12           H  
ATOM   4098  CA  ALA A 261      18.097   2.126 -22.165  1.00 94.12           C  
ATOM   4099  HA  ALA A 261      18.519   3.130 -22.127  1.00 94.12           H  
ATOM   4100  C   ALA A 261      18.296   1.610 -23.602  1.00 94.12           C  
ATOM   4101  CB  ALA A 261      18.832   1.237 -21.158  1.00 94.12           C  
ATOM   4102  HB1 ALA A 261      18.896   1.734 -20.190  1.00 94.12           H  
ATOM   4103  HB2 ALA A 261      19.832   1.022 -21.535  1.00 94.12           H  
ATOM   4104  HB3 ALA A 261      18.315   0.284 -21.044  1.00 94.12           H  
ATOM   4105  O   ALA A 261      19.270   1.972 -24.259  1.00 94.12           O  
ATOM   4106  N   MET A 262      17.382   0.772 -24.096  1.00 93.59           N  
ATOM   4107  H   MET A 262      16.684   0.401 -23.467  1.00 93.59           H  
ATOM   4108  CA  MET A 262      17.352   0.338 -25.492  1.00 93.59           C  
ATOM   4109  HA  MET A 262      18.356   0.044 -25.798  1.00 93.59           H  
ATOM   4110  C   MET A 262      16.914   1.470 -26.429  1.00 93.59           C  
ATOM   4111  CB  MET A 262      16.424  -0.875 -25.643  1.00 93.59           C  
ATOM   4112  HB2 MET A 262      16.257  -1.048 -26.706  1.00 93.59           H  
ATOM   4113  HB3 MET A 262      15.462  -0.664 -25.176  1.00 93.59           H  
ATOM   4114  O   MET A 262      17.502   1.612 -27.497  1.00 93.59           O  
ATOM   4115  CG  MET A 262      17.018  -2.150 -25.030  1.00 93.59           C  
ATOM   4116  HG2 MET A 262      17.296  -1.957 -23.994  1.00 93.59           H  
ATOM   4117  HG3 MET A 262      17.926  -2.411 -25.573  1.00 93.59           H  
ATOM   4118  SD  MET A 262      15.900  -3.579 -25.051  1.00 93.59           S  
ATOM   4119  CE  MET A 262      15.676  -3.825 -26.836  1.00 93.59           C  
ATOM   4120  HE1 MET A 262      15.035  -4.690 -27.002  1.00 93.59           H  
ATOM   4121  HE2 MET A 262      15.193  -2.953 -27.277  1.00 93.59           H  
ATOM   4122  HE3 MET A 262      16.640  -3.994 -27.315  1.00 93.59           H  
ATOM   4123  N   ALA A 263      15.932   2.284 -26.022  1.00 93.40           N  
ATOM   4124  H   ALA A 263      15.461   2.072 -25.153  1.00 93.40           H  
ATOM   4125  CA  ALA A 263      15.465   3.443 -26.789  1.00 93.40           C  
ATOM   4126  HA  ALA A 263      15.377   3.160 -27.838  1.00 93.40           H  
ATOM   4127  C   ALA A 263      16.431   4.643 -26.723  1.00 93.40           C  
ATOM   4128  CB  ALA A 263      14.072   3.824 -26.272  1.00 93.40           C  
ATOM   4129  HB1 ALA A 263      13.683   4.653 -26.863  1.00 93.40           H  
ATOM   4130  HB2 ALA A 263      13.398   2.973 -26.367  1.00 93.40           H  
ATOM   4131  HB3 ALA A 263      14.131   4.126 -25.226  1.00 93.40           H  
ATOM   4132  O   ALA A 263      16.600   5.360 -27.703  1.00 93.40           O  
ATOM   4133  N   ASP A 264      17.077   4.851 -25.576  1.00 92.85           N  
ATOM   4134  H   ASP A 264      16.835   4.267 -24.788  1.00 92.85           H  
ATOM   4135  CA  ASP A 264      18.079   5.888 -25.342  1.00 92.85           C  
ATOM   4136  HA  ASP A 264      18.372   6.334 -26.292  1.00 92.85           H  
ATOM   4137  C   ASP A 264      19.331   5.268 -24.710  1.00 92.85           C  
ATOM   4138  CB  ASP A 264      17.490   7.015 -24.480  1.00 92.85           C  
ATOM   4139  HB2 ASP A 264      17.103   6.591 -23.553  1.00 92.85           H  
ATOM   4140  HB3 ASP A 264      16.659   7.472 -25.017  1.00 92.85           H  
ATOM   4141  O   ASP A 264      19.451   5.114 -23.489  1.00 92.85           O  
ATOM   4142  CG  ASP A 264      18.520   8.102 -24.140  1.00 92.85           C  
ATOM   4143  OD1 ASP A 264      19.635   8.084 -24.719  1.00 92.85           O  
ATOM   4144  OD2 ASP A 264      18.199   8.921 -23.251  1.00 92.85           O  
ATOM   4145  N   ARG A 265      20.306   4.938 -25.564  1.00 88.31           N  
ATOM   4146  H   ARG A 265      20.122   5.084 -26.547  1.00 88.31           H  
ATOM   4147  CA  ARG A 265      21.599   4.376 -25.143  1.00 88.31           C  
ATOM   4148  HA  ARG A 265      21.399   3.509 -24.513  1.00 88.31           H  
ATOM   4149  C   ARG A 265      22.407   5.338 -24.267  1.00 88.31           C  
ATOM   4150  CB  ARG A 265      22.405   3.950 -26.383  1.00 88.31           C  
ATOM   4151  HB2 ARG A 265      22.456   4.791 -27.074  1.00 88.31           H  
ATOM   4152  HB3 ARG A 265      23.424   3.708 -26.084  1.00 88.31           H  
ATOM   4153  O   ARG A 265      23.285   4.882 -23.531  1.00 88.31           O  
ATOM   4154  CG  ARG A 265      21.817   2.737 -27.125  1.00 88.31           C  
ATOM   4155  HG2 ARG A 265      22.345   2.627 -28.073  1.00 88.31           H  
ATOM   4156  HG3 ARG A 265      20.762   2.905 -27.340  1.00 88.31           H  
ATOM   4157  CD  ARG A 265      21.978   1.438 -26.323  1.00 88.31           C  
ATOM   4158  HD2 ARG A 265      21.418   1.522 -25.392  1.00 88.31           H  
ATOM   4159  HD3 ARG A 265      23.033   1.297 -26.087  1.00 88.31           H  
ATOM   4160  NE  ARG A 265      21.489   0.270 -27.078  1.00 88.31           N  
ATOM   4161  HE  ARG A 265      21.093   0.452 -27.990  1.00 88.31           H  
ATOM   4162  NH1 ARG A 265      21.840  -1.319 -25.450  1.00 88.31           N  
ATOM   4163 HH11 ARG A 265      22.123  -0.589 -24.812  1.00 88.31           H  
ATOM   4164 HH12 ARG A 265      21.690  -2.257 -25.107  1.00 88.31           H  
ATOM   4165  NH2 ARG A 265      21.004  -1.927 -27.425  1.00 88.31           N  
ATOM   4166 HH21 ARG A 265      20.676  -1.713 -28.356  1.00 88.31           H  
ATOM   4167 HH22 ARG A 265      20.999  -2.885 -27.104  1.00 88.31           H  
ATOM   4168  CZ  ARG A 265      21.450  -0.980 -26.650  1.00 88.31           C  
ATOM   4169  N   GLY A 266      22.113   6.641 -24.303  1.00 91.03           N  
ATOM   4170  H   GLY A 266      21.300   6.940 -24.822  1.00 91.03           H  
ATOM   4171  CA  GLY A 266      22.711   7.634 -23.412  1.00 91.03           C  
ATOM   4172  HA2 GLY A 266      22.290   8.609 -23.658  1.00 91.03           H  
ATOM   4173  HA3 GLY A 266      23.791   7.662 -23.556  1.00 91.03           H  
ATOM   4174  C   GLY A 266      22.411   7.353 -21.939  1.00 91.03           C  
ATOM   4175  O   GLY A 266      23.263   7.601 -21.085  1.00 91.03           O  
ATOM   4176  N   LEU A 267      21.269   6.723 -21.637  1.00 92.24           N  
ATOM   4177  H   LEU A 267      20.610   6.550 -22.383  1.00 92.24           H  
ATOM   4178  CA  LEU A 267      20.868   6.377 -20.273  1.00 92.24           C  
ATOM   4179  HA  LEU A 267      20.852   7.300 -19.694  1.00 92.24           H  
ATOM   4180  C   LEU A 267      21.846   5.412 -19.581  1.00 92.24           C  
ATOM   4181  CB  LEU A 267      19.451   5.778 -20.327  1.00 92.24           C  
ATOM   4182  HB2 LEU A 267      19.510   4.801 -20.807  1.00 92.24           H  
ATOM   4183  HB3 LEU A 267      18.820   6.414 -20.948  1.00 92.24           H  
ATOM   4184  O   LEU A 267      22.036   5.499 -18.371  1.00 92.24           O  
ATOM   4185  CG  LEU A 267      18.782   5.615 -18.951  1.00 92.24           C  
ATOM   4186  HG  LEU A 267      19.422   5.032 -18.288  1.00 92.24           H  
ATOM   4187  CD1 LEU A 267      18.482   6.968 -18.298  1.00 92.24           C  
ATOM   4188 HD11 LEU A 267      19.415   7.482 -18.068  1.00 92.24           H  
ATOM   4189 HD12 LEU A 267      17.933   6.825 -17.368  1.00 92.24           H  
ATOM   4190 HD13 LEU A 267      17.901   7.588 -18.981  1.00 92.24           H  
ATOM   4191  CD2 LEU A 267      17.456   4.866 -19.094  1.00 92.24           C  
ATOM   4192 HD21 LEU A 267      17.001   4.729 -18.113  1.00 92.24           H  
ATOM   4193 HD22 LEU A 267      17.646   3.885 -19.529  1.00 92.24           H  
ATOM   4194 HD23 LEU A 267      16.795   5.427 -19.755  1.00 92.24           H  
ATOM   4195  N   LEU A 268      22.494   4.514 -20.333  1.00 89.26           N  
ATOM   4196  H   LEU A 268      22.315   4.510 -21.327  1.00 89.26           H  
ATOM   4197  CA  LEU A 268      23.516   3.603 -19.791  1.00 89.26           C  
ATOM   4198  HA  LEU A 268      23.175   3.218 -18.830  1.00 89.26           H  
ATOM   4199  C   LEU A 268      24.849   4.308 -19.508  1.00 89.26           C  
ATOM   4200  CB  LEU A 268      23.741   2.427 -20.761  1.00 89.26           C  
ATOM   4201  HB2 LEU A 268      23.994   2.832 -21.741  1.00 89.26           H  
ATOM   4202  HB3 LEU A 268      24.594   1.844 -20.415  1.00 89.26           H  
ATOM   4203  O   LEU A 268      25.651   3.806 -18.720  1.00 89.26           O  
ATOM   4204  CG  LEU A 268      22.540   1.482 -20.905  1.00 89.26           C  
ATOM   4205  HG  LEU A 268      21.670   2.077 -21.181  1.00 89.26           H  
ATOM   4206  CD1 LEU A 268      22.804   0.462 -22.015  1.00 89.26           C  
ATOM   4207 HD11 LEU A 268      22.957   0.987 -22.958  1.00 89.26           H  
ATOM   4208 HD12 LEU A 268      21.949  -0.207 -22.113  1.00 89.26           H  
ATOM   4209 HD13 LEU A 268      23.694  -0.122 -21.781  1.00 89.26           H  
ATOM   4210  CD2 LEU A 268      22.243   0.719 -19.611  1.00 89.26           C  
ATOM   4211 HD21 LEU A 268      21.399   0.047 -19.767  1.00 89.26           H  
ATOM   4212 HD22 LEU A 268      21.985   1.417 -18.815  1.00 89.26           H  
ATOM   4213 HD23 LEU A 268      23.114   0.134 -19.314  1.00 89.26           H  
ATOM   4214  N   ARG A 269      25.090   5.459 -20.150  1.00 90.88           N  
ATOM   4215  H   ARG A 269      24.355   5.827 -20.737  1.00 90.88           H  
ATOM   4216  CA  ARG A 269      26.282   6.296 -19.942  1.00 90.88           C  
ATOM   4217  HA  ARG A 269      27.117   5.661 -19.649  1.00 90.88           H  
ATOM   4218  C   ARG A 269      26.099   7.285 -18.788  1.00 90.88           C  
ATOM   4219  CB  ARG A 269      26.654   7.027 -21.243  1.00 90.88           C  
ATOM   4220  HB2 ARG A 269      27.536   7.639 -21.051  1.00 90.88           H  
ATOM   4221  HB3 ARG A 269      25.840   7.693 -21.529  1.00 90.88           H  
ATOM   4222  O   ARG A 269      27.092   7.728 -18.217  1.00 90.88           O  
ATOM   4223  CG  ARG A 269      26.964   6.075 -22.410  1.00 90.88           C  
ATOM   4224  HG2 ARG A 269      27.780   5.409 -22.127  1.00 90.88           H  
ATOM   4225  HG3 ARG A 269      26.082   5.480 -22.645  1.00 90.88           H  
ATOM   4226  CD  ARG A 269      27.367   6.879 -23.653  1.00 90.88           C  
ATOM   4227  HD2 ARG A 269      26.548   7.549 -23.914  1.00 90.88           H  
ATOM   4228  HD3 ARG A 269      28.247   7.475 -23.412  1.00 90.88           H  
ATOM   4229  NE  ARG A 269      27.667   6.002 -24.803  1.00 90.88           N  
ATOM   4230  HE  ARG A 269      27.540   5.010 -24.663  1.00 90.88           H  
ATOM   4231  NH1 ARG A 269      28.234   7.653 -26.299  1.00 90.88           N  
ATOM   4232 HH11 ARG A 269      28.527   7.931 -27.225  1.00 90.88           H  
ATOM   4233 HH12 ARG A 269      28.049   8.353 -25.595  1.00 90.88           H  
ATOM   4234  NH2 ARG A 269      28.303   5.522 -26.942  1.00 90.88           N  
ATOM   4235 HH21 ARG A 269      28.607   5.828 -27.855  1.00 90.88           H  
ATOM   4236 HH22 ARG A 269      28.203   4.533 -26.764  1.00 90.88           H  
ATOM   4237  CZ  ARG A 269      28.065   6.394 -26.003  1.00 90.88           C  
ATOM   4238  N   ASP A 270      24.859   7.611 -18.415  1.00 93.16           N  
ATOM   4239  H   ASP A 270      24.082   7.251 -18.952  1.00 93.16           H  
ATOM   4240  CA  ASP A 270      24.572   8.383 -17.204  1.00 93.16           C  
ATOM   4241  HA  ASP A 270      25.238   9.245 -17.184  1.00 93.16           H  
ATOM   4242  C   ASP A 270      24.863   7.537 -15.955  1.00 93.16           C  
ATOM   4243  CB  ASP A 270      23.137   8.940 -17.218  1.00 93.16           C  
ATOM   4244  HB2 ASP A 270      22.434   8.118 -17.349  1.00 93.16           H  
ATOM   4245  HB3 ASP A 270      23.033   9.604 -18.077  1.00 93.16           H  
ATOM   4246  O   ASP A 270      24.124   6.614 -15.602  1.00 93.16           O  
ATOM   4247  CG  ASP A 270      22.763   9.726 -15.943  1.00 93.16           C  
ATOM   4248  OD1 ASP A 270      23.602   9.852 -15.014  1.00 93.16           O  
ATOM   4249  OD2 ASP A 270      21.601  10.174 -15.848  1.00 93.16           O  
ATOM   4250  N   ILE A 271      25.936   7.902 -15.252  1.00 92.93           N  
ATOM   4251  H   ILE A 271      26.508   8.636 -15.645  1.00 92.93           H  
ATOM   4252  CA  ILE A 271      26.396   7.248 -14.023  1.00 92.93           C  
ATOM   4253  HA  ILE A 271      26.696   6.229 -14.265  1.00 92.93           H  
ATOM   4254  C   ILE A 271      25.265   7.157 -12.989  1.00 92.93           C  
ATOM   4255  CB  ILE A 271      27.624   8.002 -13.452  1.00 92.93           C  
ATOM   4256  HB  ILE A 271      27.333   9.035 -13.264  1.00 92.93           H  
ATOM   4257  O   ILE A 271      25.077   6.107 -12.379  1.00 92.93           O  
ATOM   4258  CG1 ILE A 271      28.791   8.001 -14.472  1.00 92.93           C  
ATOM   4259 HG12 ILE A 271      28.442   8.390 -15.429  1.00 92.93           H  
ATOM   4260 HG13 ILE A 271      29.129   6.978 -14.635  1.00 92.93           H  
ATOM   4261  CG2 ILE A 271      28.080   7.384 -12.115  1.00 92.93           C  
ATOM   4262 HG21 ILE A 271      28.924   7.936 -11.703  1.00 92.93           H  
ATOM   4263 HG22 ILE A 271      27.282   7.415 -11.373  1.00 92.93           H  
ATOM   4264 HG23 ILE A 271      28.375   6.345 -12.265  1.00 92.93           H  
ATOM   4265  CD1 ILE A 271      29.992   8.862 -14.061  1.00 92.93           C  
ATOM   4266 HD11 ILE A 271      30.509   8.422 -13.208  1.00 92.93           H  
ATOM   4267 HD12 ILE A 271      30.694   8.916 -14.894  1.00 92.93           H  
ATOM   4268 HD13 ILE A 271      29.662   9.871 -13.813  1.00 92.93           H  
ATOM   4269  N   LYS A 272      24.460   8.215 -12.809  1.00 92.47           N  
ATOM   4270  H   LYS A 272      24.498   8.957 -13.493  1.00 92.47           H  
ATOM   4271  CA  LYS A 272      23.378   8.220 -11.808  1.00 92.47           C  
ATOM   4272  HA  LYS A 272      23.778   7.878 -10.854  1.00 92.47           H  
ATOM   4273  C   LYS A 272      22.269   7.243 -12.185  1.00 92.47           C  
ATOM   4274  CB  LYS A 272      22.795   9.632 -11.650  1.00 92.47           C  
ATOM   4275  HB2 LYS A 272      22.484  10.006 -12.626  1.00 92.47           H  
ATOM   4276  HB3 LYS A 272      21.912   9.574 -11.014  1.00 92.47           H  
ATOM   4277  O   LYS A 272      21.735   6.555 -11.311  1.00 92.47           O  
ATOM   4278  CG  LYS A 272      23.788  10.613 -11.016  1.00 92.47           C  
ATOM   4279  HG2 LYS A 272      24.077  10.248 -10.030  1.00 92.47           H  
ATOM   4280  HG3 LYS A 272      24.678  10.685 -11.641  1.00 92.47           H  
ATOM   4281  CD  LYS A 272      23.156  12.004 -10.883  1.00 92.47           C  
ATOM   4282  HD2 LYS A 272      22.269  11.945 -10.253  1.00 92.47           H  
ATOM   4283  HD3 LYS A 272      22.871  12.351 -11.876  1.00 92.47           H  
ATOM   4284  CE  LYS A 272      24.174  12.971 -10.269  1.00 92.47           C  
ATOM   4285  HE2 LYS A 272      24.416  12.639  -9.259  1.00 92.47           H  
ATOM   4286  HE3 LYS A 272      25.089  12.915 -10.859  1.00 92.47           H  
ATOM   4287  NZ  LYS A 272      23.677  14.370 -10.257  1.00 92.47           N  
ATOM   4288  HZ1 LYS A 272      24.386  14.986  -9.885  1.00 92.47           H  
ATOM   4289  HZ2 LYS A 272      22.839  14.458  -9.699  1.00 92.47           H  
ATOM   4290  HZ3 LYS A 272      23.479  14.669 -11.201  1.00 92.47           H  
ATOM   4291  N   ALA A 273      21.920   7.182 -13.468  1.00 92.50           N  
ATOM   4292  H   ALA A 273      22.417   7.763 -14.128  1.00 92.50           H  
ATOM   4293  CA  ALA A 273      20.921   6.252 -13.980  1.00 92.50           C  
ATOM   4294  HA  ALA A 273      20.014   6.346 -13.382  1.00 92.50           H  
ATOM   4295  C   ALA A 273      21.404   4.799 -13.870  1.00 92.50           C  
ATOM   4296  CB  ALA A 273      20.588   6.640 -15.421  1.00 92.50           C  
ATOM   4297  HB1 ALA A 273      20.258   7.678 -15.467  1.00 92.50           H  
ATOM   4298  HB2 ALA A 273      19.801   5.994 -15.812  1.00 92.50           H  
ATOM   4299  HB3 ALA A 273      21.472   6.521 -16.048  1.00 92.50           H  
ATOM   4300  O   ALA A 273      20.664   3.954 -13.358  1.00 92.50           O  
ATOM   4301  N   LYS A 274      22.658   4.531 -14.256  1.00 91.30           N  
ATOM   4302  H   LYS A 274      23.185   5.271 -14.697  1.00 91.30           H  
ATOM   4303  CA  LYS A 274      23.292   3.214 -14.137  1.00 91.30           C  
ATOM   4304  HA  LYS A 274      22.681   2.486 -14.671  1.00 91.30           H  
ATOM   4305  C   LYS A 274      23.359   2.738 -12.684  1.00 91.30           C  
ATOM   4306  CB  LYS A 274      24.671   3.260 -14.812  1.00 91.30           C  
ATOM   4307  HB2 LYS A 274      24.549   3.572 -15.849  1.00 91.30           H  
ATOM   4308  HB3 LYS A 274      25.309   3.984 -14.303  1.00 91.30           H  
ATOM   4309  O   LYS A 274      22.866   1.655 -12.385  1.00 91.30           O  
ATOM   4310  CG  LYS A 274      25.335   1.879 -14.777  1.00 91.30           C  
ATOM   4311  HG2 LYS A 274      24.656   1.139 -15.201  1.00 91.30           H  
ATOM   4312  HG3 LYS A 274      25.543   1.612 -13.741  1.00 91.30           H  
ATOM   4313  CD  LYS A 274      26.650   1.857 -15.559  1.00 91.30           C  
ATOM   4314  HD2 LYS A 274      26.449   2.026 -16.617  1.00 91.30           H  
ATOM   4315  HD3 LYS A 274      27.315   2.633 -15.180  1.00 91.30           H  
ATOM   4316  CE  LYS A 274      27.282   0.479 -15.346  1.00 91.30           C  
ATOM   4317  HE2 LYS A 274      27.456   0.351 -14.277  1.00 91.30           H  
ATOM   4318  HE3 LYS A 274      26.573  -0.293 -15.646  1.00 91.30           H  
ATOM   4319  NZ  LYS A 274      28.560   0.322 -16.069  1.00 91.30           N  
ATOM   4320  HZ1 LYS A 274      28.413   0.409 -17.065  1.00 91.30           H  
ATOM   4321  HZ2 LYS A 274      28.930  -0.595 -15.863  1.00 91.30           H  
ATOM   4322  HZ3 LYS A 274      29.222   1.015 -15.750  1.00 91.30           H  
ATOM   4323  N   THR A 275      23.830   3.572 -11.755  1.00 92.73           N  
ATOM   4324  H   THR A 275      24.278   4.427 -12.052  1.00 92.73           H  
ATOM   4325  CA  THR A 275      23.850   3.234 -10.319  1.00 92.73           C  
ATOM   4326  HA  THR A 275      24.429   2.321 -10.181  1.00 92.73           H  
ATOM   4327  C   THR A 275      22.443   2.979  -9.766  1.00 92.73           C  
ATOM   4328  CB  THR A 275      24.513   4.365  -9.518  1.00 92.73           C  
ATOM   4329  HB  THR A 275      23.957   5.289  -9.675  1.00 92.73           H  
ATOM   4330  O   THR A 275      22.246   2.110  -8.916  1.00 92.73           O  
ATOM   4331  CG2 THR A 275      24.589   4.091  -8.016  1.00 92.73           C  
ATOM   4332 HG21 THR A 275      25.040   3.114  -7.845  1.00 92.73           H  
ATOM   4333 HG22 THR A 275      23.591   4.111  -7.578  1.00 92.73           H  
ATOM   4334 HG23 THR A 275      25.199   4.857  -7.540  1.00 92.73           H  
ATOM   4335  OG1 THR A 275      25.835   4.562  -9.945  1.00 92.73           O  
ATOM   4336  HG1 THR A 275      26.239   3.703 -10.089  1.00 92.73           H  
ATOM   4337  N   ALA A 276      21.428   3.712 -10.239  1.00 92.37           N  
ATOM   4338  H   ALA A 276      21.618   4.429 -10.925  1.00 92.37           H  
ATOM   4339  CA  ALA A 276      20.046   3.460  -9.838  1.00 92.37           C  
ATOM   4340  HA  ALA A 276      20.011   3.425  -8.749  1.00 92.37           H  
ATOM   4341  C   ALA A 276      19.531   2.101 -10.344  1.00 92.37           C  
ATOM   4342  CB  ALA A 276      19.159   4.620 -10.304  1.00 92.37           C  
ATOM   4343  HB1 ALA A 276      19.161   4.678 -11.392  1.00 92.37           H  
ATOM   4344  HB2 ALA A 276      19.539   5.557  -9.898  1.00 92.37           H  
ATOM   4345  HB3 ALA A 276      18.139   4.459  -9.955  1.00 92.37           H  
ATOM   4346  O   ALA A 276      18.815   1.426  -9.605  1.00 92.37           O  
ATOM   4347  N   TYR A 277      19.898   1.698 -11.563  1.00 94.77           N  
ATOM   4348  H   TYR A 277      20.490   2.302 -12.114  1.00 94.77           H  
ATOM   4349  CA  TYR A 277      19.587   0.379 -12.122  1.00 94.77           C  
ATOM   4350  HA  TYR A 277      18.516   0.196 -12.038  1.00 94.77           H  
ATOM   4351  C   TYR A 277      20.291  -0.753 -11.371  1.00 94.77           C  
ATOM   4352  CB  TYR A 277      19.947   0.370 -13.607  1.00 94.77           C  
ATOM   4353  HB2 TYR A 277      19.260   1.047 -14.115  1.00 94.77           H  
ATOM   4354  HB3 TYR A 277      20.953   0.764 -13.748  1.00 94.77           H  
ATOM   4355  O   TYR A 277      19.629  -1.677 -10.902  1.00 94.77           O  
ATOM   4356  CG  TYR A 277      19.862  -0.991 -14.266  1.00 94.77           C  
ATOM   4357  CD1 TYR A 277      21.033  -1.617 -14.738  1.00 94.77           C  
ATOM   4358  HD1 TYR A 277      21.996  -1.143 -14.612  1.00 94.77           H  
ATOM   4359  CD2 TYR A 277      18.615  -1.630 -14.403  1.00 94.77           C  
ATOM   4360  HD2 TYR A 277      17.717  -1.161 -14.030  1.00 94.77           H  
ATOM   4361  CE1 TYR A 277      20.956  -2.872 -15.371  1.00 94.77           C  
ATOM   4362  HE1 TYR A 277      21.852  -3.360 -15.725  1.00 94.77           H  
ATOM   4363  CE2 TYR A 277      18.534  -2.879 -15.047  1.00 94.77           C  
ATOM   4364  HE2 TYR A 277      17.587  -3.380 -15.178  1.00 94.77           H  
ATOM   4365  OH  TYR A 277      19.609  -4.710 -16.140  1.00 94.77           O  
ATOM   4366  HH  TYR A 277      20.460  -5.094 -16.365  1.00 94.77           H  
ATOM   4367  CZ  TYR A 277      19.702  -3.498 -15.538  1.00 94.77           C  
ATOM   4368  N   GLU A 278      21.598  -0.631 -11.144  1.00 94.13           N  
ATOM   4369  H   GLU A 278      22.097   0.130 -11.581  1.00 94.13           H  
ATOM   4370  CA  GLU A 278      22.381  -1.597 -10.362  1.00 94.13           C  
ATOM   4371  HA  GLU A 278      22.367  -2.572 -10.851  1.00 94.13           H  
ATOM   4372  C   GLU A 278      21.808  -1.771  -8.950  1.00 94.13           C  
ATOM   4373  CB  GLU A 278      23.831  -1.108 -10.270  1.00 94.13           C  
ATOM   4374  HB2 GLU A 278      23.814  -0.071  -9.933  1.00 94.13           H  
ATOM   4375  HB3 GLU A 278      24.365  -1.703  -9.530  1.00 94.13           H  
ATOM   4376  O   GLU A 278      21.708  -2.885  -8.440  1.00 94.13           O  
ATOM   4377  CG  GLU A 278      24.572  -1.222 -11.613  1.00 94.13           C  
ATOM   4378  HG2 GLU A 278      23.952  -0.807 -12.408  1.00 94.13           H  
ATOM   4379  HG3 GLU A 278      24.726  -2.278 -11.832  1.00 94.13           H  
ATOM   4380  CD  GLU A 278      25.922  -0.487 -11.622  1.00 94.13           C  
ATOM   4381  OE1 GLU A 278      26.677  -0.685 -12.602  1.00 94.13           O  
ATOM   4382  OE2 GLU A 278      26.162   0.344 -10.713  1.00 94.13           O  
ATOM   4383  N   LYS A 279      21.328  -0.685  -8.331  1.00 94.75           N  
ATOM   4384  H   LYS A 279      21.495   0.211  -8.767  1.00 94.75           H  
ATOM   4385  CA  LYS A 279      20.658  -0.747  -7.027  1.00 94.75           C  
ATOM   4386  HA  LYS A 279      21.309  -1.306  -6.355  1.00 94.75           H  
ATOM   4387  C   LYS A 279      19.331  -1.512  -7.073  1.00 94.75           C  
ATOM   4388  CB  LYS A 279      20.497   0.679  -6.488  1.00 94.75           C  
ATOM   4389  HB2 LYS A 279      19.801   1.235  -7.117  1.00 94.75           H  
ATOM   4390  HB3 LYS A 279      21.469   1.169  -6.531  1.00 94.75           H  
ATOM   4391  O   LYS A 279      18.995  -2.175  -6.093  1.00 94.75           O  
ATOM   4392  CG  LYS A 279      20.006   0.693  -5.034  1.00 94.75           C  
ATOM   4393  HG2 LYS A 279      20.645   0.046  -4.434  1.00 94.75           H  
ATOM   4394  HG3 LYS A 279      18.980   0.329  -4.988  1.00 94.75           H  
ATOM   4395  CD  LYS A 279      20.060   2.116  -4.471  1.00 94.75           C  
ATOM   4396  HD2 LYS A 279      19.386   2.757  -5.040  1.00 94.75           H  
ATOM   4397  HD3 LYS A 279      21.079   2.490  -4.573  1.00 94.75           H  
ATOM   4398  CE  LYS A 279      19.663   2.107  -2.992  1.00 94.75           C  
ATOM   4399  HE2 LYS A 279      18.618   1.811  -2.908  1.00 94.75           H  
ATOM   4400  HE3 LYS A 279      20.268   1.355  -2.485  1.00 94.75           H  
ATOM   4401  NZ  LYS A 279      19.889   3.436  -2.372  1.00 94.75           N  
ATOM   4402  HZ1 LYS A 279      20.864   3.685  -2.456  1.00 94.75           H  
ATOM   4403  HZ2 LYS A 279      19.661   3.415  -1.388  1.00 94.75           H  
ATOM   4404  HZ3 LYS A 279      19.339   4.147  -2.832  1.00 94.75           H  
ATOM   4405  N   ILE A 280      18.564  -1.428  -8.164  1.00 95.64           N  
ATOM   4406  H   ILE A 280      18.929  -0.926  -8.961  1.00 95.64           H  
ATOM   4407  CA  ILE A 280      17.335  -2.225  -8.340  1.00 95.64           C  
ATOM   4408  HA  ILE A 280      16.691  -2.086  -7.472  1.00 95.64           H  
ATOM   4409  C   ILE A 280      17.695  -3.708  -8.392  1.00 95.64           C  
ATOM   4410  CB  ILE A 280      16.542  -1.797  -9.596  1.00 95.64           C  
ATOM   4411  HB  ILE A 280      17.210  -1.822 -10.457  1.00 95.64           H  
ATOM   4412  O   ILE A 280      17.117  -4.487  -7.636  1.00 95.64           O  
ATOM   4413  CG1 ILE A 280      15.998  -0.366  -9.418  1.00 95.64           C  
ATOM   4414 HG12 ILE A 280      16.742   0.254  -8.917  1.00 95.64           H  
ATOM   4415 HG13 ILE A 280      15.111  -0.377  -8.785  1.00 95.64           H  
ATOM   4416  CG2 ILE A 280      15.367  -2.747  -9.895  1.00 95.64           C  
ATOM   4417 HG21 ILE A 280      15.727  -3.750 -10.123  1.00 95.64           H  
ATOM   4418 HG22 ILE A 280      14.811  -2.406 -10.768  1.00 95.64           H  
ATOM   4419 HG23 ILE A 280      14.687  -2.803  -9.045  1.00 95.64           H  
ATOM   4420  CD1 ILE A 280      15.663   0.302 -10.752  1.00 95.64           C  
ATOM   4421 HD11 ILE A 280      14.715  -0.070 -11.141  1.00 95.64           H  
ATOM   4422 HD12 ILE A 280      15.609   1.378 -10.586  1.00 95.64           H  
ATOM   4423 HD13 ILE A 280      16.447   0.109 -11.485  1.00 95.64           H  
ATOM   4424  N   LEU A 281      18.689  -4.077  -9.204  1.00 97.21           N  
ATOM   4425  H   LEU A 281      19.127  -3.378  -9.787  1.00 97.21           H  
ATOM   4426  CA  LEU A 281      19.144  -5.462  -9.329  1.00 97.21           C  
ATOM   4427  HA  LEU A 281      18.293  -6.097  -9.576  1.00 97.21           H  
ATOM   4428  C   LEU A 281      19.741  -6.000  -8.024  1.00 97.21           C  
ATOM   4429  CB  LEU A 281      20.178  -5.571 -10.453  1.00 97.21           C  
ATOM   4430  HB2 LEU A 281      20.519  -6.606 -10.472  1.00 97.21           H  
ATOM   4431  HB3 LEU A 281      21.032  -4.940 -10.208  1.00 97.21           H  
ATOM   4432  O   LEU A 281      19.422  -7.112  -7.615  1.00 97.21           O  
ATOM   4433  CG  LEU A 281      19.691  -5.211 -11.865  1.00 97.21           C  
ATOM   4434  HG  LEU A 281      19.385  -4.166 -11.902  1.00 97.21           H  
ATOM   4435  CD1 LEU A 281      20.873  -5.415 -12.806  1.00 97.21           C  
ATOM   4436 HD11 LEU A 281      21.223  -6.446 -12.756  1.00 97.21           H  
ATOM   4437 HD12 LEU A 281      21.687  -4.737 -12.548  1.00 97.21           H  
ATOM   4438 HD13 LEU A 281      20.569  -5.223 -13.835  1.00 97.21           H  
ATOM   4439  CD2 LEU A 281      18.524  -6.086 -12.328  1.00 97.21           C  
ATOM   4440 HD21 LEU A 281      18.291  -5.859 -13.368  1.00 97.21           H  
ATOM   4441 HD22 LEU A 281      17.637  -5.892 -11.725  1.00 97.21           H  
ATOM   4442 HD23 LEU A 281      18.796  -7.140 -12.256  1.00 97.21           H  
ATOM   4443  N   LEU A 282      20.534  -5.204  -7.304  1.00 96.47           N  
ATOM   4444  H   LEU A 282      20.851  -4.340  -7.721  1.00 96.47           H  
ATOM   4445  CA  LEU A 282      21.078  -5.605  -6.005  1.00 96.47           C  
ATOM   4446  HA  LEU A 282      21.602  -6.551  -6.143  1.00 96.47           H  
ATOM   4447  C   LEU A 282      19.965  -5.834  -4.971  1.00 96.47           C  
ATOM   4448  CB  LEU A 282      22.080  -4.539  -5.535  1.00 96.47           C  
ATOM   4449  HB2 LEU A 282      22.847  -4.420  -6.300  1.00 96.47           H  
ATOM   4450  HB3 LEU A 282      21.557  -3.588  -5.433  1.00 96.47           H  
ATOM   4451  O   LEU A 282      19.996  -6.805  -4.215  1.00 96.47           O  
ATOM   4452  CG  LEU A 282      22.763  -4.877  -4.197  1.00 96.47           C  
ATOM   4453  HG  LEU A 282      22.009  -4.981  -3.417  1.00 96.47           H  
ATOM   4454  CD1 LEU A 282      23.581  -6.167  -4.269  1.00 96.47           C  
ATOM   4455 HD11 LEU A 282      24.289  -6.116  -5.097  1.00 96.47           H  
ATOM   4456 HD12 LEU A 282      24.131  -6.313  -3.339  1.00 96.47           H  
ATOM   4457 HD13 LEU A 282      22.922  -7.024  -4.409  1.00 96.47           H  
ATOM   4458  CD2 LEU A 282      23.689  -3.731  -3.792  1.00 96.47           C  
ATOM   4459 HD21 LEU A 282      24.154  -3.953  -2.831  1.00 96.47           H  
ATOM   4460 HD22 LEU A 282      23.120  -2.805  -3.708  1.00 96.47           H  
ATOM   4461 HD23 LEU A 282      24.470  -3.605  -4.542  1.00 96.47           H  
ATOM   4462  N   ASN A 283      18.947  -4.970  -4.950  1.00 95.14           N  
ATOM   4463  H   ASN A 283      18.960  -4.194  -5.597  1.00 95.14           H  
ATOM   4464  CA  ASN A 283      17.778  -5.177  -4.097  1.00 95.14           C  
ATOM   4465  HA  ASN A 283      18.109  -5.327  -3.070  1.00 95.14           H  
ATOM   4466  C   ASN A 283      17.007  -6.441  -4.499  1.00 95.14           C  
ATOM   4467  CB  ASN A 283      16.872  -3.943  -4.152  1.00 95.14           C  
ATOM   4468  HB2 ASN A 283      16.677  -3.683  -5.193  1.00 95.14           H  
ATOM   4469  HB3 ASN A 283      15.917  -4.183  -3.684  1.00 95.14           H  
ATOM   4470  O   ASN A 283      16.587  -7.191  -3.623  1.00 95.14           O  
ATOM   4471  CG  ASN A 283      17.449  -2.747  -3.424  1.00 95.14           C  
ATOM   4472  ND2 ASN A 283      17.154  -1.559  -3.888  1.00 95.14           N  
ATOM   4473 HD21 ASN A 283      17.676  -0.807  -3.461  1.00 95.14           H  
ATOM   4474 HD22 ASN A 283      16.792  -1.514  -4.830  1.00 95.14           H  
ATOM   4475  OD1 ASN A 283      18.117  -2.833  -2.406  1.00 95.14           O  
ATOM   4476  N   LEU A 284      16.860  -6.700  -5.799  1.00 95.94           N  
ATOM   4477  H   LEU A 284      17.218  -6.033  -6.468  1.00 95.94           H  
ATOM   4478  CA  LEU A 284      16.231  -7.908  -6.328  1.00 95.94           C  
ATOM   4479  HA  LEU A 284      15.229  -7.988  -5.907  1.00 95.94           H  
ATOM   4480  C   LEU A 284      17.004  -9.173  -5.922  1.00 95.94           C  
ATOM   4481  CB  LEU A 284      16.119  -7.742  -7.852  1.00 95.94           C  
ATOM   4482  HB2 LEU A 284      17.116  -7.614  -8.273  1.00 95.94           H  
ATOM   4483  HB3 LEU A 284      15.554  -6.833  -8.058  1.00 95.94           H  
ATOM   4484  O   LEU A 284      16.401 -10.126  -5.432  1.00 95.94           O  
ATOM   4485  CG  LEU A 284      15.459  -8.909  -8.595  1.00 95.94           C  
ATOM   4486  HG  LEU A 284      16.053  -9.814  -8.473  1.00 95.94           H  
ATOM   4487  CD1 LEU A 284      14.046  -9.163  -8.087  1.00 95.94           C  
ATOM   4488 HD11 LEU A 284      13.470  -8.237  -8.105  1.00 95.94           H  
ATOM   4489 HD12 LEU A 284      13.555  -9.867  -8.759  1.00 95.94           H  
ATOM   4490 HD13 LEU A 284      14.069  -9.585  -7.082  1.00 95.94           H  
ATOM   4491  CD2 LEU A 284      15.400  -8.546 -10.078  1.00 95.94           C  
ATOM   4492 HD21 LEU A 284      16.409  -8.423 -10.472  1.00 95.94           H  
ATOM   4493 HD22 LEU A 284      14.837  -7.625 -10.226  1.00 95.94           H  
ATOM   4494 HD23 LEU A 284      14.912  -9.343 -10.639  1.00 95.94           H  
ATOM   4495  N   LYS A 285      18.340  -9.156  -6.001  1.00 96.23           N  
ATOM   4496  H   LYS A 285      18.773  -8.369  -6.462  1.00 96.23           H  
ATOM   4497  CA  LYS A 285      19.203 -10.244  -5.517  1.00 96.23           C  
ATOM   4498  HA  LYS A 285      18.952 -11.157  -6.057  1.00 96.23           H  
ATOM   4499  C   LYS A 285      18.985 -10.520  -4.029  1.00 96.23           C  
ATOM   4500  CB  LYS A 285      20.676  -9.893  -5.792  1.00 96.23           C  
ATOM   4501  HB2 LYS A 285      20.801  -9.610  -6.837  1.00 96.23           H  
ATOM   4502  HB3 LYS A 285      20.976  -9.046  -5.176  1.00 96.23           H  
ATOM   4503  O   LYS A 285      18.842 -11.671  -3.628  1.00 96.23           O  
ATOM   4504  CG  LYS A 285      21.594 -11.085  -5.495  1.00 96.23           C  
ATOM   4505  HG2 LYS A 285      21.495 -11.379  -4.450  1.00 96.23           H  
ATOM   4506  HG3 LYS A 285      21.301 -11.924  -6.126  1.00 96.23           H  
ATOM   4507  CD  LYS A 285      23.062 -10.743  -5.765  1.00 96.23           C  
ATOM   4508  HD2 LYS A 285      23.376  -9.912  -5.133  1.00 96.23           H  
ATOM   4509  HD3 LYS A 285      23.176 -10.464  -6.813  1.00 96.23           H  
ATOM   4510  CE  LYS A 285      23.916 -11.981  -5.472  1.00 96.23           C  
ATOM   4511  HE2 LYS A 285      23.828 -12.267  -4.424  1.00 96.23           H  
ATOM   4512  HE3 LYS A 285      23.530 -12.791  -6.091  1.00 96.23           H  
ATOM   4513  NZ  LYS A 285      25.331 -11.784  -5.849  1.00 96.23           N  
ATOM   4514  HZ1 LYS A 285      25.907 -11.277  -5.193  1.00 96.23           H  
ATOM   4515  HZ2 LYS A 285      25.345 -11.336  -6.754  1.00 96.23           H  
ATOM   4516  HZ3 LYS A 285      25.724 -12.669  -6.135  1.00 96.23           H  
ATOM   4517  N   ASN A 286      18.904  -9.467  -3.214  1.00 92.12           N  
ATOM   4518  H   ASN A 286      19.086  -8.557  -3.611  1.00 92.12           H  
ATOM   4519  CA  ASN A 286      18.675  -9.581  -1.768  1.00 92.12           C  
ATOM   4520  HA  ASN A 286      19.390 -10.291  -1.353  1.00 92.12           H  
ATOM   4521  C   ASN A 286      17.277 -10.116  -1.415  1.00 92.12           C  
ATOM   4522  CB  ASN A 286      18.909  -8.205  -1.121  1.00 92.12           C  
ATOM   4523  HB2 ASN A 286      18.307  -7.454  -1.633  1.00 92.12           H  
ATOM   4524  HB3 ASN A 286      18.595  -8.244  -0.078  1.00 92.12           H  
ATOM   4525  O   ASN A 286      17.086 -10.660  -0.329  1.00 92.12           O  
ATOM   4526  CG  ASN A 286      20.365  -7.780  -1.135  1.00 92.12           C  
ATOM   4527  ND2 ASN A 286      20.634  -6.498  -1.057  1.00 92.12           N  
ATOM   4528 HD21 ASN A 286      21.613  -6.267  -1.144  1.00 92.12           H  
ATOM   4529 HD22 ASN A 286      19.896  -5.813  -1.130  1.00 92.12           H  
ATOM   4530  OD1 ASN A 286      21.281  -8.581  -1.180  1.00 92.12           O  
ATOM   4531  N   LYS A 287      16.298  -9.960  -2.316  1.00 91.12           N  
ATOM   4532  H   LYS A 287      16.518  -9.460  -3.165  1.00 91.12           H  
ATOM   4533  CA  LYS A 287      14.947 -10.519  -2.171  1.00 91.12           C  
ATOM   4534  HA  LYS A 287      14.613 -10.397  -1.140  1.00 91.12           H  
ATOM   4535  C   LYS A 287      14.900 -12.017  -2.447  1.00 91.12           C  
ATOM   4536  CB  LYS A 287      13.990  -9.793  -3.131  1.00 91.12           C  
ATOM   4537  HB2 LYS A 287      13.058 -10.354  -3.206  1.00 91.12           H  
ATOM   4538  HB3 LYS A 287      14.414  -9.779  -4.135  1.00 91.12           H  
ATOM   4539  O   LYS A 287      14.070 -12.702  -1.851  1.00 91.12           O  
ATOM   4540  CG  LYS A 287      13.663  -8.352  -2.730  1.00 91.12           C  
ATOM   4541  HG2 LYS A 287      14.562  -7.813  -2.430  1.00 91.12           H  
ATOM   4542  HG3 LYS A 287      13.203  -7.852  -3.582  1.00 91.12           H  
ATOM   4543  CD  LYS A 287      12.677  -8.345  -1.581  1.00 91.12           C  
ATOM   4544  HD2 LYS A 287      13.152  -8.817  -0.721  1.00 91.12           H  
ATOM   4545  HD3 LYS A 287      11.794  -8.912  -1.878  1.00 91.12           H  
ATOM   4546  CE  LYS A 287      12.266  -6.933  -1.191  1.00 91.12           C  
ATOM   4547  HE2 LYS A 287      13.109  -6.433  -0.713  1.00 91.12           H  
ATOM   4548  HE3 LYS A 287      11.980  -6.370  -2.079  1.00 91.12           H  
ATOM   4549  NZ  LYS A 287      11.117  -7.022  -0.279  1.00 91.12           N  
ATOM   4550  HZ1 LYS A 287      11.184  -7.850   0.295  1.00 91.12           H  
ATOM   4551  HZ2 LYS A 287      10.989  -6.190   0.278  1.00 91.12           H  
ATOM   4552  HZ3 LYS A 287      10.285  -7.099  -0.847  1.00 91.12           H  
ATOM   4553  N   CYS A 288      15.753 -12.506  -3.343  1.00 90.75           N  
ATOM   4554  H   CYS A 288      16.416 -11.877  -3.772  1.00 90.75           H  
ATOM   4555  CA  CYS A 288      15.792 -13.907  -3.740  1.00 90.75           C  
ATOM   4556  HA  CYS A 288      14.788 -14.234  -4.012  1.00 90.75           H  
ATOM   4557  C   CYS A 288      16.282 -14.780  -2.579  1.00 90.75           C  
ATOM   4558  CB  CYS A 288      16.684 -14.053  -4.977  1.00 90.75           C  
ATOM   4559  HB2 CYS A 288      16.752 -15.109  -5.238  1.00 90.75           H  
ATOM   4560  HB3 CYS A 288      17.686 -13.681  -4.763  1.00 90.75           H  
ATOM   4561  O   CYS A 288      17.324 -14.513  -1.976  1.00 90.75           O  
ATOM   4562  SG  CYS A 288      15.968 -13.137  -6.374  1.00 90.75           S  
ATOM   4563  HG  CYS A 288      16.157 -11.900  -5.906  1.00 90.75           H  
ATOM   4564  N   SER A 289      15.532 -15.832  -2.261  1.00 82.12           N  
ATOM   4565  H   SER A 289      14.710 -16.041  -2.809  1.00 82.12           H  
ATOM   4566  CA  SER A 289      15.880 -16.779  -1.199  1.00 82.12           C  
ATOM   4567  HA  SER A 289      16.405 -16.253  -0.401  1.00 82.12           H  
ATOM   4568  C   SER A 289      16.820 -17.869  -1.717  1.00 82.12           C  
ATOM   4569  CB  SER A 289      14.598 -17.364  -0.596  1.00 82.12           C  
ATOM   4570  HB2 SER A 289      14.843 -18.167   0.099  1.00 82.12           H  
ATOM   4571  HB3 SER A 289      14.069 -16.576  -0.060  1.00 82.12           H  
ATOM   4572  O   SER A 289      17.796 -18.201  -1.042  1.00 82.12           O  
ATOM   4573  OG  SER A 289      13.763 -17.853  -1.627  1.00 82.12           O  
ATOM   4574  HG  SER A 289      12.838 -17.730  -1.402  1.00 82.12           H  
ATOM   4575  N   ALA A 290      16.586 -18.363  -2.936  1.00 88.42           N  
ATOM   4576  H   ALA A 290      15.765 -18.050  -3.433  1.00 88.42           H  
ATOM   4577  CA  ALA A 290      17.340 -19.476  -3.498  1.00 88.42           C  
ATOM   4578  HA  ALA A 290      17.610 -20.118  -2.660  1.00 88.42           H  
ATOM   4579  C   ALA A 290      18.625 -19.051  -4.243  1.00 88.42           C  
ATOM   4580  CB  ALA A 290      16.417 -20.307  -4.381  1.00 88.42           C  
ATOM   4581  HB1 ALA A 290      16.030 -19.712  -5.207  1.00 88.42           H  
ATOM   4582  HB2 ALA A 290      16.978 -21.161  -4.763  1.00 88.42           H  
ATOM   4583  HB3 ALA A 290      15.598 -20.693  -3.774  1.00 88.42           H  
ATOM   4584  O   ALA A 290      18.632 -18.019  -4.924  1.00 88.42           O  
ATOM   4585  N   PRO A 291      19.706 -19.855  -4.175  1.00 90.71           N  
ATOM   4586  CA  PRO A 291      20.959 -19.581  -4.883  1.00 90.71           C  
ATOM   4587  HA  PRO A 291      21.397 -18.670  -4.476  1.00 90.71           H  
ATOM   4588  C   PRO A 291      20.803 -19.409  -6.399  1.00 90.71           C  
ATOM   4589  CB  PRO A 291      21.882 -20.762  -4.559  1.00 90.71           C  
ATOM   4590  HB2 PRO A 291      21.766 -21.552  -5.301  1.00 90.71           H  
ATOM   4591  HB3 PRO A 291      22.926 -20.453  -4.501  1.00 90.71           H  
ATOM   4592  O   PRO A 291      21.408 -18.510  -6.969  1.00 90.71           O  
ATOM   4593  CG  PRO A 291      21.367 -21.262  -3.213  1.00 90.71           C  
ATOM   4594  HG2 PRO A 291      21.782 -20.651  -2.411  1.00 90.71           H  
ATOM   4595  HG3 PRO A 291      21.600 -22.315  -3.056  1.00 90.71           H  
ATOM   4596  CD  PRO A 291      19.865 -21.025  -3.316  1.00 90.71           C  
ATOM   4597  HD2 PRO A 291      19.468 -20.860  -2.314  1.00 90.71           H  
ATOM   4598  HD3 PRO A 291      19.383 -21.887  -3.777  1.00 90.71           H  
ATOM   4599  N   GLN A 292      19.955 -20.203  -7.053  1.00 91.82           N  
ATOM   4600  H   GLN A 292      19.541 -20.969  -6.541  1.00 91.82           H  
ATOM   4601  CA  GLN A 292      19.791 -20.185  -8.509  1.00 91.82           C  
ATOM   4602  HA  GLN A 292      20.779 -20.160  -8.969  1.00 91.82           H  
ATOM   4603  C   GLN A 292      19.043 -18.927  -8.975  1.00 91.82           C  
ATOM   4604  CB  GLN A 292      19.074 -21.447  -9.016  1.00 91.82           C  
ATOM   4605  HB2 GLN A 292      18.029 -21.413  -8.708  1.00 91.82           H  
ATOM   4606  HB3 GLN A 292      19.053 -21.369 -10.103  1.00 91.82           H  
ATOM   4607  O   GLN A 292      19.379 -18.360 -10.009  1.00 91.82           O  
ATOM   4608  CG  GLN A 292      19.714 -22.822  -8.701  1.00 91.82           C  
ATOM   4609  HG2 GLN A 292      20.765 -22.791  -8.988  1.00 91.82           H  
ATOM   4610  HG3 GLN A 292      19.233 -23.549  -9.356  1.00 91.82           H  
ATOM   4611  CD  GLN A 292      19.627 -23.384  -7.271  1.00 91.82           C  
ATOM   4612  NE2 GLN A 292      19.781 -24.676  -7.105  1.00 91.82           N  
ATOM   4613 HE21 GLN A 292      19.963 -25.276  -7.897  1.00 91.82           H  
ATOM   4614 HE22 GLN A 292      19.754 -25.032  -6.160  1.00 91.82           H  
ATOM   4615  OE1 GLN A 292      19.421 -22.707  -6.273  1.00 91.82           O  
ATOM   4616  N   GLN A 293      18.091 -18.421  -8.177  1.00 93.03           N  
ATOM   4617  H   GLN A 293      17.873 -18.904  -7.317  1.00 93.03           H  
ATOM   4618  CA  GLN A 293      17.496 -17.102  -8.419  1.00 93.03           C  
ATOM   4619  HA  GLN A 293      17.081 -17.067  -9.426  1.00 93.03           H  
ATOM   4620  C   GLN A 293      18.557 -15.997  -8.316  1.00 93.03           C  
ATOM   4621  CB  GLN A 293      16.381 -16.821  -7.403  1.00 93.03           C  
ATOM   4622  HB2 GLN A 293      16.119 -15.766  -7.473  1.00 93.03           H  
ATOM   4623  HB3 GLN A 293      16.757 -17.017  -6.399  1.00 93.03           H  
ATOM   4624  O   GLN A 293      18.603 -15.103  -9.156  1.00 93.03           O  
ATOM   4625  CG  GLN A 293      15.097 -17.624  -7.625  1.00 93.03           C  
ATOM   4626  HG2 GLN A 293      14.723 -17.416  -8.627  1.00 93.03           H  
ATOM   4627  HG3 GLN A 293      15.305 -18.691  -7.551  1.00 93.03           H  
ATOM   4628  CD  GLN A 293      14.026 -17.264  -6.595  1.00 93.03           C  
ATOM   4629  NE2 GLN A 293      12.773 -17.258  -6.990  1.00 93.03           N  
ATOM   4630 HE21 GLN A 293      12.550 -17.465  -7.953  1.00 93.03           H  
ATOM   4631 HE22 GLN A 293      12.055 -17.207  -6.282  1.00 93.03           H  
ATOM   4632  OE1 GLN A 293      14.307 -16.991  -5.431  1.00 93.03           O  
ATOM   4633  N   LYS A 294      19.442 -16.068  -7.309  1.00 95.06           N  
ATOM   4634  H   LYS A 294      19.371 -16.845  -6.668  1.00 95.06           H  
ATOM   4635  CA  LYS A 294      20.541 -15.100  -7.142  1.00 95.06           C  
ATOM   4636  HA  LYS A 294      20.126 -14.092  -7.167  1.00 95.06           H  
ATOM   4637  C   LYS A 294      21.542 -15.161  -8.295  1.00 95.06           C  
ATOM   4638  CB  LYS A 294      21.268 -15.311  -5.808  1.00 95.06           C  
ATOM   4639  HB2 LYS A 294      22.145 -14.664  -5.785  1.00 95.06           H  
ATOM   4640  HB3 LYS A 294      21.611 -16.343  -5.734  1.00 95.06           H  
ATOM   4641  O   LYS A 294      21.945 -14.103  -8.762  1.00 95.06           O  
ATOM   4642  CG  LYS A 294      20.385 -14.975  -4.604  1.00 95.06           C  
ATOM   4643  HG2 LYS A 294      19.470 -15.566  -4.638  1.00 95.06           H  
ATOM   4644  HG3 LYS A 294      20.123 -13.918  -4.635  1.00 95.06           H  
ATOM   4645  CD  LYS A 294      21.132 -15.281  -3.303  1.00 95.06           C  
ATOM   4646  HD2 LYS A 294      21.432 -16.329  -3.301  1.00 95.06           H  
ATOM   4647  HD3 LYS A 294      22.015 -14.646  -3.229  1.00 95.06           H  
ATOM   4648  CE  LYS A 294      20.186 -15.014  -2.135  1.00 95.06           C  
ATOM   4649  HE2 LYS A 294      19.879 -13.968  -2.154  1.00 95.06           H  
ATOM   4650  HE3 LYS A 294      19.288 -15.612  -2.288  1.00 95.06           H  
ATOM   4651  NZ  LYS A 294      20.792 -15.365  -0.831  1.00 95.06           N  
ATOM   4652  HZ1 LYS A 294      21.631 -14.828  -0.665  1.00 95.06           H  
ATOM   4653  HZ2 LYS A 294      21.012 -16.351  -0.814  1.00 95.06           H  
ATOM   4654  HZ3 LYS A 294      20.119 -15.187  -0.099  1.00 95.06           H  
ATOM   4655  N   ALA A 295      21.886 -16.359  -8.766  1.00 94.80           N  
ATOM   4656  H   ALA A 295      21.549 -17.180  -8.284  1.00 94.80           H  
ATOM   4657  CA  ALA A 295      22.775 -16.561  -9.907  1.00 94.80           C  
ATOM   4658  HA  ALA A 295      23.732 -16.081  -9.699  1.00 94.80           H  
ATOM   4659  C   ALA A 295      22.209 -15.929 -11.189  1.00 94.80           C  
ATOM   4660  CB  ALA A 295      23.015 -18.066 -10.078  1.00 94.80           C  
ATOM   4661  HB1 ALA A 295      23.438 -18.483  -9.165  1.00 94.80           H  
ATOM   4662  HB2 ALA A 295      22.080 -18.575 -10.314  1.00 94.80           H  
ATOM   4663  HB3 ALA A 295      23.716 -18.228 -10.897  1.00 94.80           H  
ATOM   4664  O   ALA A 295      22.930 -15.235 -11.900  1.00 94.80           O  
ATOM   4665  N   LEU A 296      20.901 -16.073 -11.437  1.00 94.88           N  
ATOM   4666  H   LEU A 296      20.361 -16.708 -10.866  1.00 94.88           H  
ATOM   4667  CA  LEU A 296      20.250 -15.429 -12.580  1.00 94.88           C  
ATOM   4668  HA  LEU A 296      20.823 -15.687 -13.471  1.00 94.88           H  
ATOM   4669  C   LEU A 296      20.261 -13.894 -12.468  1.00 94.88           C  
ATOM   4670  CB  LEU A 296      18.829 -16.001 -12.718  1.00 94.88           C  
ATOM   4671  HB2 LEU A 296      18.886 -17.089 -12.672  1.00 94.88           H  
ATOM   4672  HB3 LEU A 296      18.228 -15.661 -11.874  1.00 94.88           H  
ATOM   4673  O   LEU A 296      20.471 -13.199 -13.458  1.00 94.88           O  
ATOM   4674  CG  LEU A 296      18.117 -15.612 -14.028  1.00 94.88           C  
ATOM   4675  HG  LEU A 296      18.001 -14.530 -14.080  1.00 94.88           H  
ATOM   4676  CD1 LEU A 296      18.862 -16.114 -15.265  1.00 94.88           C  
ATOM   4677 HD11 LEU A 296      18.246 -15.970 -16.153  1.00 94.88           H  
ATOM   4678 HD12 LEU A 296      19.092 -17.176 -15.174  1.00 94.88           H  
ATOM   4679 HD13 LEU A 296      19.783 -15.550 -15.409  1.00 94.88           H  
ATOM   4680  CD2 LEU A 296      16.733 -16.255 -14.051  1.00 94.88           C  
ATOM   4681 HD21 LEU A 296      16.183 -15.906 -14.926  1.00 94.88           H  
ATOM   4682 HD22 LEU A 296      16.838 -17.339 -14.113  1.00 94.88           H  
ATOM   4683 HD23 LEU A 296      16.178 -15.992 -13.151  1.00 94.88           H  
ATOM   4684  N   VAL A 297      20.103 -13.342 -11.259  1.00 96.42           N  
ATOM   4685  H   VAL A 297      19.917 -13.949 -10.474  1.00 96.42           H  
ATOM   4686  CA  VAL A 297      20.265 -11.892 -11.043  1.00 96.42           C  
ATOM   4687  HA  VAL A 297      19.669 -11.373 -11.793  1.00 96.42           H  
ATOM   4688  C   VAL A 297      21.716 -11.453 -11.261  1.00 96.42           C  
ATOM   4689  CB  VAL A 297      19.769 -11.445  -9.655  1.00 96.42           C  
ATOM   4690  HB  VAL A 297      20.327 -11.959  -8.873  1.00 96.42           H  
ATOM   4691  O   VAL A 297      21.937 -10.408 -11.867  1.00 96.42           O  
ATOM   4692  CG1 VAL A 297      19.932  -9.930  -9.476  1.00 96.42           C  
ATOM   4693 HG11 VAL A 297      19.390  -9.591  -8.593  1.00 96.42           H  
ATOM   4694 HG12 VAL A 297      19.544  -9.405 -10.349  1.00 96.42           H  
ATOM   4695 HG13 VAL A 297      20.988  -9.688  -9.357  1.00 96.42           H  
ATOM   4696  CG2 VAL A 297      18.276 -11.722  -9.457  1.00 96.42           C  
ATOM   4697 HG21 VAL A 297      17.701 -11.090 -10.133  1.00 96.42           H  
ATOM   4698 HG22 VAL A 297      17.990 -11.511  -8.426  1.00 96.42           H  
ATOM   4699 HG23 VAL A 297      18.045 -12.764  -9.673  1.00 96.42           H  
ATOM   4700  N   ASP A 298      22.702 -12.233 -10.811  1.00 95.85           N  
ATOM   4701  H   ASP A 298      22.464 -13.083 -10.319  1.00 95.85           H  
ATOM   4702  CA  ASP A 298      24.126 -11.945 -11.035  1.00 95.85           C  
ATOM   4703  HA  ASP A 298      24.343 -10.944 -10.664  1.00 95.85           H  
ATOM   4704  C   ASP A 298      24.480 -11.923 -12.525  1.00 95.85           C  
ATOM   4705  CB  ASP A 298      25.006 -12.953 -10.272  1.00 95.85           C  
ATOM   4706  HB2 ASP A 298      24.629 -13.967 -10.411  1.00 95.85           H  
ATOM   4707  HB3 ASP A 298      26.018 -12.910 -10.675  1.00 95.85           H  
ATOM   4708  O   ASP A 298      25.206 -11.032 -12.970  1.00 95.85           O  
ATOM   4709  CG  ASP A 298      25.087 -12.626  -8.783  1.00 95.85           C  
ATOM   4710  OD1 ASP A 298      25.072 -11.421  -8.428  1.00 95.85           O  
ATOM   4711  OD2 ASP A 298      25.200 -13.533  -7.923  1.00 95.85           O  
ATOM   4712  N   GLN A 299      23.890 -12.824 -13.311  1.00 94.42           N  
ATOM   4713  H   GLN A 299      23.357 -13.565 -12.878  1.00 94.42           H  
ATOM   4714  CA  GLN A 299      24.009 -12.821 -14.768  1.00 94.42           C  
ATOM   4715  HA  GLN A 299      25.065 -12.891 -15.028  1.00 94.42           H  
ATOM   4716  C   GLN A 299      23.472 -11.522 -15.394  1.00 94.42           C  
ATOM   4717  CB  GLN A 299      23.306 -14.077 -15.299  1.00 94.42           C  
ATOM   4718  HB2 GLN A 299      22.276 -14.114 -14.945  1.00 94.42           H  
ATOM   4719  HB3 GLN A 299      23.830 -14.946 -14.901  1.00 94.42           H  
ATOM   4720  O   GLN A 299      24.125 -10.938 -16.261  1.00 94.42           O  
ATOM   4721  CG  GLN A 299      23.289 -14.155 -16.829  1.00 94.42           C  
ATOM   4722  HG2 GLN A 299      22.557 -13.445 -17.213  1.00 94.42           H  
ATOM   4723  HG3 GLN A 299      24.272 -13.899 -17.225  1.00 94.42           H  
ATOM   4724  CD  GLN A 299      22.936 -15.554 -17.308  1.00 94.42           C  
ATOM   4725  NE2 GLN A 299      21.912 -15.753 -18.095  1.00 94.42           N  
ATOM   4726 HE21 GLN A 299      21.735 -16.731 -18.274  1.00 94.42           H  
ATOM   4727 HE22 GLN A 299      21.156 -15.083 -18.124  1.00 94.42           H  
ATOM   4728  OE1 GLN A 299      23.581 -16.522 -16.973  1.00 94.42           O  
ATOM   4729  N   VAL A 300      22.327 -11.014 -14.923  1.00 95.10           N  
ATOM   4730  H   VAL A 300      21.819 -11.552 -14.236  1.00 95.10           H  
ATOM   4731  CA  VAL A 300      21.773  -9.724 -15.381  1.00 95.10           C  
ATOM   4732  HA  VAL A 300      21.780  -9.712 -16.471  1.00 95.10           H  
ATOM   4733  C   VAL A 300      22.637  -8.540 -14.922  1.00 95.10           C  
ATOM   4734  CB  VAL A 300      20.309  -9.559 -14.920  1.00 95.10           C  
ATOM   4735  HB  VAL A 300      20.264  -9.628 -13.833  1.00 95.10           H  
ATOM   4736  O   VAL A 300      22.842  -7.596 -15.684  1.00 95.10           O  
ATOM   4737  CG1 VAL A 300      19.718  -8.208 -15.345  1.00 95.10           C  
ATOM   4738 HG11 VAL A 300      19.833  -8.078 -16.421  1.00 95.10           H  
ATOM   4739 HG12 VAL A 300      18.659  -8.167 -15.090  1.00 95.10           H  
ATOM   4740 HG13 VAL A 300      20.229  -7.393 -14.833  1.00 95.10           H  
ATOM   4741  CG2 VAL A 300      19.396 -10.638 -15.516  1.00 95.10           C  
ATOM   4742 HG21 VAL A 300      18.407 -10.583 -15.061  1.00 95.10           H  
ATOM   4743 HG22 VAL A 300      19.299 -10.492 -16.592  1.00 95.10           H  
ATOM   4744 HG23 VAL A 300      19.797 -11.636 -15.337  1.00 95.10           H  
ATOM   4745  N   ILE A 301      23.183  -8.579 -13.699  1.00 94.92           N  
ATOM   4746  H   ILE A 301      22.982  -9.383 -13.122  1.00 94.92           H  
ATOM   4747  CA  ILE A 301      24.101  -7.547 -13.177  1.00 94.92           C  
ATOM   4748  HA  ILE A 301      23.623  -6.572 -13.273  1.00 94.92           H  
ATOM   4749  C   ILE A 301      25.386  -7.479 -14.013  1.00 94.92           C  
ATOM   4750  CB  ILE A 301      24.412  -7.798 -11.678  1.00 94.92           C  
ATOM   4751  HB  ILE A 301      24.680  -8.846 -11.549  1.00 94.92           H  
ATOM   4752  O   ILE A 301      25.886  -6.386 -14.277  1.00 94.92           O  
ATOM   4753  CG1 ILE A 301      23.168  -7.491 -10.815  1.00 94.92           C  
ATOM   4754 HG12 ILE A 301      22.983  -6.417 -10.835  1.00 94.92           H  
ATOM   4755 HG13 ILE A 301      22.299  -7.987 -11.248  1.00 94.92           H  
ATOM   4756  CG2 ILE A 301      25.595  -6.940 -11.181  1.00 94.92           C  
ATOM   4757 HG21 ILE A 301      26.509  -7.212 -11.709  1.00 94.92           H  
ATOM   4758 HG22 ILE A 301      25.787  -7.120 -10.123  1.00 94.92           H  
ATOM   4759 HG23 ILE A 301      25.390  -5.882 -11.344  1.00 94.92           H  
ATOM   4760  CD1 ILE A 301      23.269  -7.944  -9.351  1.00 94.92           C  
ATOM   4761 HD11 ILE A 301      24.034  -7.377  -8.820  1.00 94.92           H  
ATOM   4762 HD12 ILE A 301      22.315  -7.769  -8.855  1.00 94.92           H  
ATOM   4763 HD13 ILE A 301      23.505  -9.007  -9.307  1.00 94.92           H  
ATOM   4764  N   GLY A 302      25.914  -8.627 -14.445  1.00 91.78           N  
ATOM   4765  H   GLY A 302      25.484  -9.492 -14.150  1.00 91.78           H  
ATOM   4766  CA  GLY A 302      27.123  -8.710 -15.267  1.00 91.78           C  
ATOM   4767  HA2 GLY A 302      27.925  -8.152 -14.784  1.00 91.78           H  
ATOM   4768  HA3 GLY A 302      27.420  -9.757 -15.334  1.00 91.78           H  
ATOM   4769  C   GLY A 302      26.960  -8.178 -16.697  1.00 91.78           C  
ATOM   4770  O   GLY A 302      27.961  -7.947 -17.382  1.00 91.78           O  
ATOM   4771  N   SER A 303      25.725  -7.954 -17.159  1.00 90.83           N  
ATOM   4772  H   SER A 303      24.943  -8.127 -16.543  1.00 90.83           H  
ATOM   4773  CA  SER A 303      25.442  -7.489 -18.519  1.00 90.83           C  
ATOM   4774  HA  SER A 303      25.998  -8.124 -19.210  1.00 90.83           H  
ATOM   4775  C   SER A 303      25.887  -6.036 -18.726  1.00 90.83           C  
ATOM   4776  CB  SER A 303      23.956  -7.666 -18.851  1.00 90.83           C  
ATOM   4777  HB2 SER A 303      23.354  -6.996 -18.238  1.00 90.83           H  
ATOM   4778  HB3 SER A 303      23.663  -8.694 -18.641  1.00 90.83           H  
ATOM   4779  O   SER A 303      25.351  -5.098 -18.133  1.00 90.83           O  
ATOM   4780  OG  SER A 303      23.731  -7.391 -20.223  1.00 90.83           O  
ATOM   4781  HG  SER A 303      22.847  -7.702 -20.431  1.00 90.83           H  
ATOM   4782  N   ARG A 304      26.870  -5.825 -19.615  1.00 86.65           N  
ATOM   4783  H   ARG A 304      27.305  -6.644 -20.014  1.00 86.65           H  
ATOM   4784  CA  ARG A 304      27.360  -4.477 -19.972  1.00 86.65           C  
ATOM   4785  HA  ARG A 304      27.486  -3.904 -19.054  1.00 86.65           H  
ATOM   4786  C   ARG A 304      26.358  -3.684 -20.813  1.00 86.65           C  
ATOM   4787  CB  ARG A 304      28.707  -4.563 -20.708  1.00 86.65           C  
ATOM   4788  HB2 ARG A 304      28.955  -3.570 -21.083  1.00 86.65           H  
ATOM   4789  HB3 ARG A 304      28.613  -5.234 -21.562  1.00 86.65           H  
ATOM   4790  O   ARG A 304      26.298  -2.464 -20.687  1.00 86.65           O  
ATOM   4791  CG  ARG A 304      29.856  -5.036 -19.805  1.00 86.65           C  
ATOM   4792  HG2 ARG A 304      29.920  -4.387 -18.932  1.00 86.65           H  
ATOM   4793  HG3 ARG A 304      29.668  -6.058 -19.476  1.00 86.65           H  
ATOM   4794  CD  ARG A 304      31.183  -4.981 -20.576  1.00 86.65           C  
ATOM   4795  HD2 ARG A 304      31.112  -5.643 -21.439  1.00 86.65           H  
ATOM   4796  HD3 ARG A 304      31.343  -3.961 -20.927  1.00 86.65           H  
ATOM   4797  NE  ARG A 304      32.323  -5.395 -19.736  1.00 86.65           N  
ATOM   4798  HE  ARG A 304      32.102  -5.774 -18.826  1.00 86.65           H  
ATOM   4799  NH1 ARG A 304      33.993  -5.009 -21.271  1.00 86.65           N  
ATOM   4800 HH11 ARG A 304      33.301  -4.752 -21.961  1.00 86.65           H  
ATOM   4801 HH12 ARG A 304      34.966  -5.072 -21.534  1.00 86.65           H  
ATOM   4802  NH2 ARG A 304      34.513  -5.806 -19.257  1.00 86.65           N  
ATOM   4803 HH21 ARG A 304      34.256  -6.173 -18.352  1.00 86.65           H  
ATOM   4804 HH22 ARG A 304      35.480  -5.851 -19.545  1.00 86.65           H  
ATOM   4805  CZ  ARG A 304      33.598  -5.399 -20.090  1.00 86.65           C  
ATOM   4806  N   ASN A 305      25.597  -4.373 -21.662  1.00 88.71           N  
ATOM   4807  H   ASN A 305      25.644  -5.381 -21.611  1.00 88.71           H  
ATOM   4808  CA  ASN A 305      24.624  -3.795 -22.586  1.00 88.71           C  
ATOM   4809  HA  ASN A 305      24.470  -2.739 -22.362  1.00 88.71           H  
ATOM   4810  C   ASN A 305      23.279  -4.505 -22.411  1.00 88.71           C  
ATOM   4811  CB  ASN A 305      25.148  -3.919 -24.032  1.00 88.71           C  
ATOM   4812  HB2 ASN A 305      25.531  -4.927 -24.193  1.00 88.71           H  
ATOM   4813  HB3 ASN A 305      24.324  -3.765 -24.729  1.00 88.71           H  
ATOM   4814  O   ASN A 305      22.925  -5.328 -23.258  1.00 88.71           O  
ATOM   4815  CG  ASN A 305      26.207  -2.903 -24.393  1.00 88.71           C  
ATOM   4816  ND2 ASN A 305      27.020  -3.205 -25.377  1.00 88.71           N  
ATOM   4817 HD21 ASN A 305      26.942  -4.092 -25.853  1.00 88.71           H  
ATOM   4818 HD22 ASN A 305      27.707  -2.511 -25.633  1.00 88.71           H  
ATOM   4819  OD1 ASN A 305      26.290  -1.815 -23.851  1.00 88.71           O  
ATOM   4820  N   PRO A 306      22.531  -4.208 -21.334  1.00 92.75           N  
ATOM   4821  CA  PRO A 306      21.313  -4.939 -21.064  1.00 92.75           C  
ATOM   4822  HA  PRO A 306      21.595  -5.990 -21.011  1.00 92.75           H  
ATOM   4823  C   PRO A 306      20.284  -4.752 -22.185  1.00 92.75           C  
ATOM   4824  CB  PRO A 306      20.838  -4.487 -19.688  1.00 92.75           C  
ATOM   4825  HB2 PRO A 306      19.751  -4.504 -19.622  1.00 92.75           H  
ATOM   4826  HB3 PRO A 306      21.274  -5.132 -18.926  1.00 92.75           H  
ATOM   4827  O   PRO A 306      20.121  -3.645 -22.714  1.00 92.75           O  
ATOM   4828  CG  PRO A 306      21.426  -3.081 -19.569  1.00 92.75           C  
ATOM   4829  HG2 PRO A 306      21.556  -2.781 -18.529  1.00 92.75           H  
ATOM   4830  HG3 PRO A 306      20.790  -2.373 -20.100  1.00 92.75           H  
ATOM   4831  CD  PRO A 306      22.767  -3.218 -20.294  1.00 92.75           C  
ATOM   4832  HD2 PRO A 306      23.523  -3.593 -19.604  1.00 92.75           H  
ATOM   4833  HD3 PRO A 306      23.072  -2.257 -20.709  1.00 92.75           H  
ATOM   4834  N   GLY A 307      19.615  -5.841 -22.559  1.00 93.42           N  
ATOM   4835  H   GLY A 307      19.840  -6.706 -22.089  1.00 93.42           H  
ATOM   4836  CA  GLY A 307      18.693  -5.881 -23.697  1.00 93.42           C  
ATOM   4837  HA2 GLY A 307      19.270  -6.053 -24.605  1.00 93.42           H  
ATOM   4838  HA3 GLY A 307      18.181  -4.923 -23.793  1.00 93.42           H  
ATOM   4839  C   GLY A 307      17.628  -6.969 -23.574  1.00 93.42           C  
ATOM   4840  O   GLY A 307      17.210  -7.310 -22.472  1.00 93.42           O  
ATOM   4841  N   ILE A 308      17.192  -7.521 -24.710  1.00 92.45           N  
ATOM   4842  H   ILE A 308      17.580  -7.201 -25.586  1.00 92.45           H  
ATOM   4843  CA  ILE A 308      16.106  -8.519 -24.775  1.00 92.45           C  
ATOM   4844  HA  ILE A 308      15.208  -8.080 -24.341  1.00 92.45           H  
ATOM   4845  C   ILE A 308      16.431  -9.759 -23.929  1.00 92.45           C  
ATOM   4846  CB  ILE A 308      15.786  -8.878 -26.247  1.00 92.45           C  
ATOM   4847  HB  ILE A 308      16.697  -9.240 -26.724  1.00 92.45           H  
ATOM   4848  O   ILE A 308      15.615 -10.158 -23.108  1.00 92.45           O  
ATOM   4849  CG1 ILE A 308      15.300  -7.613 -26.997  1.00 92.45           C  
ATOM   4850 HG12 ILE A 308      14.382  -7.250 -26.535  1.00 92.45           H  
ATOM   4851 HG13 ILE A 308      16.055  -6.832 -26.910  1.00 92.45           H  
ATOM   4852  CG2 ILE A 308      14.731  -9.995 -26.323  1.00 92.45           C  
ATOM   4853 HG21 ILE A 308      13.803  -9.687 -25.843  1.00 92.45           H  
ATOM   4854 HG22 ILE A 308      14.524 -10.267 -27.358  1.00 92.45           H  
ATOM   4855 HG23 ILE A 308      15.084 -10.907 -25.842  1.00 92.45           H  
ATOM   4856  CD1 ILE A 308      15.049  -7.813 -28.497  1.00 92.45           C  
ATOM   4857 HD11 ILE A 308      15.927  -8.256 -28.966  1.00 92.45           H  
ATOM   4858 HD12 ILE A 308      14.184  -8.456 -28.658  1.00 92.45           H  
ATOM   4859 HD13 ILE A 308      14.848  -6.847 -28.960  1.00 92.45           H  
ATOM   4860  N   ALA A 309      17.659 -10.276 -24.014  1.00 91.59           N  
ATOM   4861  H   ALA A 309      18.277  -9.946 -24.741  1.00 91.59           H  
ATOM   4862  CA  ALA A 309      18.109 -11.401 -23.191  1.00 91.59           C  
ATOM   4863  HA  ALA A 309      17.486 -12.269 -23.404  1.00 91.59           H  
ATOM   4864  C   ALA A 309      18.024 -11.121 -21.671  1.00 91.59           C  
ATOM   4865  CB  ALA A 309      19.550 -11.711 -23.606  1.00 91.59           C  
ATOM   4866  HB1 ALA A 309      19.922 -12.533 -22.994  1.00 91.59           H  
ATOM   4867  HB2 ALA A 309      19.579 -12.012 -24.653  1.00 91.59           H  
ATOM   4868  HB3 ALA A 309      20.188 -10.841 -23.451  1.00 91.59           H  
ATOM   4869  O   ALA A 309      17.763 -12.016 -20.870  1.00 91.59           O  
ATOM   4870  N   ASP A 310      18.225  -9.871 -21.243  1.00 93.90           N  
ATOM   4871  H   ASP A 310      18.410  -9.156 -21.932  1.00 93.90           H  
ATOM   4872  CA  ASP A 310      18.055  -9.448 -19.847  1.00 93.90           C  
ATOM   4873  HA  ASP A 310      18.432 -10.206 -19.159  1.00 93.90           H  
ATOM   4874  C   ASP A 310      16.599  -9.357 -19.428  1.00 93.90           C  
ATOM   4875  CB  ASP A 310      18.860  -8.179 -19.573  1.00 93.90           C  
ATOM   4876  HB2 ASP A 310      18.524  -7.381 -20.235  1.00 93.90           H  
ATOM   4877  HB3 ASP A 310      18.702  -7.868 -18.541  1.00 93.90           H  
ATOM   4878  O   ASP A 310      16.261  -9.731 -18.306  1.00 93.90           O  
ATOM   4879  CG  ASP A 310      20.347  -8.433 -19.800  1.00 93.90           C  
ATOM   4880  OD1 ASP A 310      20.996  -9.022 -18.904  1.00 93.90           O  
ATOM   4881  OD2 ASP A 310      20.836  -8.059 -20.886  1.00 93.90           O  
ATOM   4882  N   ILE A 311      15.728  -8.950 -20.344  1.00 94.15           N  
ATOM   4883  H   ILE A 311      16.078  -8.725 -21.265  1.00 94.15           H  
ATOM   4884  CA  ILE A 311      14.283  -8.966 -20.130  1.00 94.15           C  
ATOM   4885  HA  ILE A 311      14.070  -8.479 -19.178  1.00 94.15           H  
ATOM   4886  C   ILE A 311      13.772 -10.408 -20.003  1.00 94.15           C  
ATOM   4887  CB  ILE A 311      13.583  -8.163 -21.247  1.00 94.15           C  
ATOM   4888  HB  ILE A 311      13.890  -8.555 -22.217  1.00 94.15           H  
ATOM   4889  O   ILE A 311      12.963 -10.680 -19.117  1.00 94.15           O  
ATOM   4890  CG1 ILE A 311      14.010  -6.678 -21.156  1.00 94.15           C  
ATOM   4891 HG12 ILE A 311      15.098  -6.611 -21.156  1.00 94.15           H  
ATOM   4892 HG13 ILE A 311      13.661  -6.257 -20.213  1.00 94.15           H  
ATOM   4893  CG2 ILE A 311      12.054  -8.305 -21.151  1.00 94.15           C  
ATOM   4894 HG21 ILE A 311      11.757  -9.345 -21.286  1.00 94.15           H  
ATOM   4895 HG22 ILE A 311      11.563  -7.739 -21.943  1.00 94.15           H  
ATOM   4896 HG23 ILE A 311      11.696  -7.958 -20.182  1.00 94.15           H  
ATOM   4897  CD1 ILE A 311      13.515  -5.802 -22.312  1.00 94.15           C  
ATOM   4898 HD11 ILE A 311      12.430  -5.702 -22.283  1.00 94.15           H  
ATOM   4899 HD12 ILE A 311      13.819  -6.237 -23.264  1.00 94.15           H  
ATOM   4900 HD13 ILE A 311      13.952  -4.807 -22.222  1.00 94.15           H  
ATOM   4901  N   GLU A 312      14.262 -11.342 -20.817  1.00 91.82           N  
ATOM   4902  H   GLU A 312      14.875 -11.054 -21.566  1.00 91.82           H  
ATOM   4903  CA  GLU A 312      13.888 -12.762 -20.752  1.00 91.82           C  
ATOM   4904  HA  GLU A 312      12.805 -12.860 -20.829  1.00 91.82           H  
ATOM   4905  C   GLU A 312      14.318 -13.423 -19.438  1.00 91.82           C  
ATOM   4906  CB  GLU A 312      14.523 -13.511 -21.923  1.00 91.82           C  
ATOM   4907  HB2 GLU A 312      14.434 -14.584 -21.753  1.00 91.82           H  
ATOM   4908  HB3 GLU A 312      15.581 -13.251 -21.962  1.00 91.82           H  
ATOM   4909  O   GLU A 312      13.517 -14.108 -18.800  1.00 91.82           O  
ATOM   4910  CG  GLU A 312      13.842 -13.171 -23.254  1.00 91.82           C  
ATOM   4911  HG2 GLU A 312      13.771 -12.089 -23.362  1.00 91.82           H  
ATOM   4912  HG3 GLU A 312      12.828 -13.571 -23.236  1.00 91.82           H  
ATOM   4913  CD  GLU A 312      14.603 -13.738 -24.458  1.00 91.82           C  
ATOM   4914  OE1 GLU A 312      14.109 -13.511 -25.581  1.00 91.82           O  
ATOM   4915  OE2 GLU A 312      15.690 -14.326 -24.246  1.00 91.82           O  
ATOM   4916  N   ASP A 313      15.546 -13.176 -18.979  1.00 93.20           N  
ATOM   4917  H   ASP A 313      16.199 -12.705 -19.589  1.00 93.20           H  
ATOM   4918  CA  ASP A 313      16.027 -13.699 -17.695  1.00 93.20           C  
ATOM   4919  HA  ASP A 313      15.907 -14.782 -17.675  1.00 93.20           H  
ATOM   4920  C   ASP A 313      15.246 -13.116 -16.518  1.00 93.20           C  
ATOM   4921  CB  ASP A 313      17.503 -13.362 -17.502  1.00 93.20           C  
ATOM   4922  HB2 ASP A 313      17.761 -13.515 -16.454  1.00 93.20           H  
ATOM   4923  HB3 ASP A 313      17.658 -12.307 -17.727  1.00 93.20           H  
ATOM   4924  O   ASP A 313      14.854 -13.843 -15.606  1.00 93.20           O  
ATOM   4925  CG  ASP A 313      18.435 -14.220 -18.349  1.00 93.20           C  
ATOM   4926  OD1 ASP A 313      18.089 -14.619 -19.475  1.00 93.20           O  
ATOM   4927  OD2 ASP A 313      19.590 -14.399 -17.932  1.00 93.20           O  
ATOM   4928  N   LEU A 314      14.971 -11.810 -16.542  1.00 95.13           N  
ATOM   4929  H   LEU A 314      15.321 -11.259 -17.312  1.00 95.13           H  
ATOM   4930  CA  LEU A 314      14.135 -11.164 -15.532  1.00 95.13           C  
ATOM   4931  HA  LEU A 314      14.533 -11.397 -14.544  1.00 95.13           H  
ATOM   4932  C   LEU A 314      12.696 -11.701 -15.565  1.00 95.13           C  
ATOM   4933  CB  LEU A 314      14.173  -9.646 -15.760  1.00 95.13           C  
ATOM   4934  HB2 LEU A 314      13.365  -9.190 -15.188  1.00 95.13           H  
ATOM   4935  HB3 LEU A 314      13.977  -9.448 -16.814  1.00 95.13           H  
ATOM   4936  O   LEU A 314      12.084 -11.881 -14.512  1.00 95.13           O  
ATOM   4937  CG  LEU A 314      15.485  -8.960 -15.344  1.00 95.13           C  
ATOM   4938  HG  LEU A 314      16.340  -9.466 -15.793  1.00 95.13           H
[truncated: 308,619 more chars]
