# Supplementary material for: Using structure prediction of negative sense RNA virus nucleoproteins to assess evolutionary relationships
Source: bioRxiv. 2024 May 22:2024.02.16.580771. Originally published 2024 Feb 17. Preprint. [Version 2] doi: 10.1101/2024.02.16.580771 (PMC10888975; doi:10.1101/2024.02.16.580771)
Supplement: Supplement 2 — Supplementary File 2: Full NSV Dataset NP AlphaFold PDBs (.pdb files) [file media-2.zip › Full NSV Dataset NP AlphaFold PDBs/GGV.pdb]

ATOM      1  N   MET A   1     -11.141  48.082   2.762  1.00 59.93           N  
ATOM      2  H   MET A   1     -10.403  48.369   2.135  1.00 59.93           H  
ATOM      3  H2  MET A   1     -11.690  48.901   2.983  1.00 59.93           H  
ATOM      4  H3  MET A   1     -10.749  47.694   3.608  1.00 59.93           H  
ATOM      5  CA  MET A   1     -12.024  47.104   2.091  1.00 59.93           C  
ATOM      6  HA  MET A   1     -11.443  46.257   1.725  1.00 59.93           H  
ATOM      7  C   MET A   1     -12.639  47.811   0.902  1.00 59.93           C  
ATOM      8  CB  MET A   1     -13.122  46.586   3.033  1.00 59.93           C  
ATOM      9  HB2 MET A   1     -13.848  46.018   2.451  1.00 59.93           H  
ATOM     10  HB3 MET A   1     -13.637  47.425   3.500  1.00 59.93           H  
ATOM     11  O   MET A   1     -12.969  48.980   1.056  1.00 59.93           O  
ATOM     12  CG  MET A   1     -12.550  45.667   4.117  1.00 59.93           C  
ATOM     13  HG2 MET A   1     -11.831  46.221   4.721  1.00 59.93           H  
ATOM     14  HG3 MET A   1     -12.028  44.840   3.637  1.00 59.93           H  
ATOM     15  SD  MET A   1     -13.814  44.970   5.207  1.00 59.93           S  
ATOM     16  CE  MET A   1     -13.294  45.622   6.818  1.00 59.93           C  
ATOM     17  HE1 MET A   1     -13.981  45.268   7.586  1.00 59.93           H  
ATOM     18  HE2 MET A   1     -13.312  46.711   6.799  1.00 59.93           H  
ATOM     19  HE3 MET A   1     -12.288  45.273   7.051  1.00 59.93           H  
ATOM     20  N   ALA A   2     -12.717  47.171  -0.264  1.00 80.98           N  
ATOM     21  H   ALA A   2     -12.486  46.191  -0.339  1.00 80.98           H  
ATOM     22  CA  ALA A   2     -13.433  47.760  -1.393  1.00 80.98           C  
ATOM     23  HA  ALA A   2     -13.028  48.749  -1.605  1.00 80.98           H  
ATOM     24  C   ALA A   2     -14.919  47.912  -1.021  1.00 80.98           C  
ATOM     25  CB  ALA A   2     -13.226  46.876  -2.629  1.00 80.98           C  
ATOM     26  HB1 ALA A   2     -13.749  47.313  -3.479  1.00 80.98           H  
ATOM     27  HB2 ALA A   2     -12.165  46.805  -2.870  1.00 80.98           H  
ATOM     28  HB3 ALA A   2     -13.628  45.879  -2.452  1.00 80.98           H  
ATOM     29  O   ALA A   2     -15.497  46.989  -0.445  1.00 80.98           O  
ATOM     30  N   THR A   3     -15.510  49.076  -1.293  1.00 85.76           N  
ATOM     31  H   THR A   3     -14.988  49.811  -1.747  1.00 85.76           H  
ATOM     32  CA  THR A   3     -16.942  49.312  -1.069  1.00 85.76           C  
ATOM     33  HA  THR A   3     -17.266  48.757  -0.188  1.00 85.76           H  
ATOM     34  C   THR A   3     -17.700  48.807  -2.287  1.00 85.76           C  
ATOM     35  CB  THR A   3     -17.255  50.799  -0.835  1.00 85.76           C  
ATOM     36  HB  THR A   3     -17.184  51.346  -1.775  1.00 85.76           H  
ATOM     37  O   THR A   3     -17.520  49.348  -3.373  1.00 85.76           O  
ATOM     38  CG2 THR A   3     -18.648  50.993  -0.235  1.00 85.76           C  
ATOM     39 HG21 THR A   3     -19.401  50.596  -0.916  1.00 85.76           H  
ATOM     40 HG22 THR A   3     -18.844  52.055  -0.088  1.00 85.76           H  
ATOM     41 HG23 THR A   3     -18.722  50.474   0.721  1.00 85.76           H  
ATOM     42  OG1 THR A   3     -16.342  51.367   0.079  1.00 85.76           O  
ATOM     43  HG1 THR A   3     -16.569  52.296   0.157  1.00 85.76           H  
ATOM     44  N   VAL A   4     -18.520  47.772  -2.110  1.00 89.02           N  
ATOM     45  H   VAL A   4     -18.604  47.366  -1.189  1.00 89.02           H  
ATOM     46  CA  VAL A   4     -19.352  47.209  -3.182  1.00 89.02           C  
ATOM     47  HA  VAL A   4     -18.753  47.119  -4.089  1.00 89.02           H  
ATOM     48  C   VAL A   4     -20.508  48.165  -3.469  1.00 89.02           C  
ATOM     49  CB  VAL A   4     -19.867  45.806  -2.803  1.00 89.02           C  
ATOM     50  HB  VAL A   4     -20.486  45.882  -1.909  1.00 89.02           H  
ATOM     51  O   VAL A   4     -21.268  48.517  -2.566  1.00 89.02           O  
ATOM     52  CG1 VAL A   4     -20.703  45.177  -3.921  1.00 89.02           C  
ATOM     53 HG11 VAL A   4     -20.103  45.073  -4.825  1.00 89.02           H  
ATOM     54 HG12 VAL A   4     -21.571  45.800  -4.140  1.00 89.02           H  
ATOM     55 HG13 VAL A   4     -21.060  44.193  -3.615  1.00 89.02           H  
ATOM     56  CG2 VAL A   4     -18.702  44.850  -2.501  1.00 89.02           C  
ATOM     57 HG21 VAL A   4     -18.130  45.201  -1.642  1.00 89.02           H  
ATOM     58 HG22 VAL A   4     -19.091  43.857  -2.273  1.00 89.02           H  
ATOM     59 HG23 VAL A   4     -18.045  44.785  -3.368  1.00 89.02           H  
ATOM     60  N   THR A   5     -20.628  48.602  -4.717  1.00 94.00           N  
ATOM     61  H   THR A   5     -19.952  48.287  -5.398  1.00 94.00           H  
ATOM     62  CA  THR A   5     -21.699  49.476  -5.197  1.00 94.00           C  
ATOM     63  HA  THR A   5     -22.046  50.085  -4.362  1.00 94.00           H  
ATOM     64  C   THR A   5     -22.895  48.669  -5.707  1.00 94.00           C  
ATOM     65  CB  THR A   5     -21.201  50.438  -6.290  1.00 94.00           C  
ATOM     66  HB  THR A   5     -21.993  51.162  -6.479  1.00 94.00           H  
ATOM     67  O   THR A   5     -22.811  47.469  -5.967  1.00 94.00           O  
ATOM     68  CG2 THR A   5     -19.944  51.217  -5.904  1.00 94.00           C  
ATOM     69 HG21 THR A   5     -19.099  50.539  -5.789  1.00 94.00           H  
ATOM     70 HG22 THR A   5     -20.111  51.748  -4.966  1.00 94.00           H  
ATOM     71 HG23 THR A   5     -19.711  51.935  -6.690  1.00 94.00           H  
ATOM     72  OG1 THR A   5     -20.955  49.755  -7.490  1.00 94.00           O  
ATOM     73  HG1 THR A   5     -20.138  49.264  -7.377  1.00 94.00           H  
ATOM     74  N   GLN A   6     -24.034  49.340  -5.899  1.00 90.38           N  
ATOM     75  H   GLN A   6     -24.081  50.316  -5.644  1.00 90.38           H  
ATOM     76  CA  GLN A   6     -25.209  48.718  -6.517  1.00 90.38           C  
ATOM     77  HA  GLN A   6     -25.456  47.825  -5.943  1.00 90.38           H  
ATOM     78  C   GLN A   6     -24.942  48.272  -7.966  1.00 90.38           C  
ATOM     79  CB  GLN A   6     -26.386  49.705  -6.440  1.00 90.38           C  
ATOM     80  HB2 GLN A   6     -26.482  50.070  -5.417  1.00 90.38           H  
ATOM     81  HB3 GLN A   6     -26.182  50.559  -7.085  1.00 90.38           H  
ATOM     82  O   GLN A   6     -25.519  47.280  -8.409  1.00 90.38           O  
ATOM     83  CG  GLN A   6     -27.724  49.076  -6.861  1.00 90.38           C  
ATOM     84  HG2 GLN A   6     -27.670  48.760  -7.902  1.00 90.38           H  
ATOM     85  HG3 GLN A   6     -28.508  49.830  -6.789  1.00 90.38           H  
ATOM     86  CD  GLN A   6     -28.127  47.891  -5.986  1.00 90.38           C  
ATOM     87  NE2 GLN A   6     -28.748  46.878  -6.545  1.00 90.38           N  
ATOM     88 HE21 GLN A   6     -28.938  46.093  -5.938  1.00 90.38           H  
ATOM     89 HE22 GLN A   6     -28.830  46.831  -7.551  1.00 90.38           H  
ATOM     90  OE1 GLN A   6     -27.893  47.849  -4.790  1.00 90.38           O  
ATOM     91  N   ASN A   7     -24.059  48.977  -8.684  1.00 93.52           N  
ATOM     92  H   ASN A   7     -23.553  49.726  -8.235  1.00 93.52           H  
ATOM     93  CA  ASN A   7     -23.643  48.609 -10.036  1.00 93.52           C  
ATOM     94  HA  ASN A   7     -24.527  48.424 -10.647  1.00 93.52           H  
ATOM     95  C   ASN A   7     -22.821  47.311 -10.028  1.00 93.52           C  
ATOM     96  CB  ASN A   7     -22.870  49.786 -10.652  1.00 93.52           C  
ATOM     97  HB2 ASN A   7     -21.941  49.951 -10.107  1.00 93.52           H  
ATOM     98  HB3 ASN A   7     -23.476  50.690 -10.604  1.00 93.52           H  
ATOM     99  O   ASN A   7     -23.102  46.412 -10.811  1.00 93.52           O  
ATOM    100  CG  ASN A   7     -22.563  49.519 -12.115  1.00 93.52           C  
ATOM    101  ND2 ASN A   7     -21.319  49.265 -12.444  1.00 93.52           N  
ATOM    102 HD21 ASN A   7     -20.613  49.110 -11.738  1.00 93.52           H  
ATOM    103 HD22 ASN A   7     -21.143  48.836 -13.341  1.00 93.52           H  
ATOM    104  OD1 ASN A   7     -23.456  49.542 -12.943  1.00 93.52           O  
ATOM    105  N   ASP A   8     -21.900  47.155  -9.071  1.00 93.35           N  
ATOM    106  H   ASP A   8     -21.667  47.944  -8.484  1.00 93.35           H  
ATOM    107  CA  ASP A   8     -21.097  45.929  -8.931  1.00 93.35           C  
ATOM    108  HA  ASP A   8     -20.541  45.766  -9.854  1.00 93.35           H  
ATOM    109  C   ASP A   8     -21.981  44.692  -8.676  1.00 93.35           C  
ATOM    110  CB  ASP A   8     -20.094  46.071  -7.774  1.00 93.35           C  
ATOM    111  HB2 ASP A   8     -19.475  45.175  -7.733  1.00 93.35           H  
ATOM    112  HB3 ASP A   8     -20.651  46.133  -6.839  1.00 93.35           H  
ATOM    113  O   ASP A   8     -21.720  43.607  -9.193  1.00 93.35           O  
ATOM    114  CG  ASP A   8     -19.178  47.291  -7.882  1.00 93.35           C  
ATOM    115  OD1 ASP A   8     -18.717  47.618  -8.988  1.00 93.35           O  
ATOM    116  OD2 ASP A   8     -19.005  47.966  -6.841  1.00 93.35           O  
ATOM    117  N   ILE A   9     -23.069  44.853  -7.908  1.00 91.34           N  
ATOM    118  H   ILE A   9     -23.209  45.762  -7.491  1.00 91.34           H  
ATOM    119  CA  ILE A   9     -24.056  43.786  -7.671  1.00 91.34           C  
ATOM    120  HA  ILE A   9     -23.525  42.895  -7.334  1.00 91.34           H  
ATOM    121  C   ILE A   9     -24.775  43.404  -8.972  1.00 91.34           C  
ATOM    122  CB  ILE A   9     -25.058  44.204  -6.567  1.00 91.34           C  
ATOM    123  HB  ILE A   9     -25.467  45.182  -6.824  1.00 91.34           H  
ATOM    124  O   ILE A   9     -24.963  42.217  -9.241  1.00 91.34           O  
ATOM    125  CG1 ILE A   9     -24.340  44.314  -5.202  1.00 91.34           C  
ATOM    126 HG12 ILE A   9     -23.391  44.834  -5.331  1.00 91.34           H  
ATOM    127 HG13 ILE A   9     -24.119  43.314  -4.827  1.00 91.34           H  
ATOM    128  CG2 ILE A   9     -26.234  43.208  -6.460  1.00 91.34           C  
ATOM    129 HG21 ILE A   9     -25.854  42.199  -6.303  1.00 91.34           H  
ATOM    130 HG22 ILE A   9     -26.829  43.225  -7.372  1.00 91.34           H  
ATOM    131 HG23 ILE A   9     -26.895  43.478  -5.636  1.00 91.34           H  
ATOM    132  CD1 ILE A   9     -25.136  45.084  -4.140  1.00 91.34           C  
ATOM    133 HD11 ILE A   9     -24.528  45.180  -3.240  1.00 91.34           H  
ATOM    134 HD12 ILE A   9     -26.058  44.562  -3.885  1.00 91.34           H  
ATOM    135 HD13 ILE A   9     -25.371  46.082  -4.509  1.00 91.34           H  
ATOM    136  N   GLN A  10     -25.174  44.389  -9.780  1.00 93.62           N  
ATOM    137  H   GLN A  10     -24.922  45.339  -9.544  1.00 93.62           H  
ATOM    138  CA  GLN A  10     -25.849  44.151 -11.059  1.00 93.62           C  
ATOM    139  HA  GLN A  10     -26.687  43.472 -10.900  1.00 93.62           H  
ATOM    140  C   GLN A  10     -24.918  43.478 -12.075  1.00 93.62           C  
ATOM    141  CB  GLN A  10     -26.387  45.477 -11.615  1.00 93.62           C  
ATOM    142  HB2 GLN A  10     -26.695  45.332 -12.651  1.00 93.62           H  
ATOM    143  HB3 GLN A  10     -25.597  46.227 -11.597  1.00 93.62           H  
ATOM    144  O   GLN A  10     -25.324  42.523 -12.738  1.00 93.62           O  
ATOM    145  CG  GLN A  10     -27.601  45.978 -10.818  1.00 93.62           C  
ATOM    146  HG2 GLN A  10     -28.418  45.267 -10.944  1.00 93.62           H  
ATOM    147  HG3 GLN A  10     -27.356  46.023  -9.757  1.00 93.62           H  
ATOM    148  CD  GLN A  10     -28.079  47.360 -11.253  1.00 93.62           C  
ATOM    149  NE2 GLN A  10     -29.245  47.783 -10.816  1.00 93.62           N  
ATOM    150 HE21 GLN A  10     -29.522  48.684 -11.180  1.00 93.62           H  
ATOM    151 HE22 GLN A  10     -29.859  47.165 -10.305  1.00 93.62           H  
ATOM    152  OE1 GLN A  10     -27.448  48.100 -11.982  1.00 93.62           O  
ATOM    153  N   GLU A  11     -23.659  43.912 -12.153  1.00 95.43           N  
ATOM    154  H   GLU A  11     -23.391  44.728 -11.622  1.00 95.43           H  
ATOM    155  CA  GLU A  11     -22.640  43.292 -13.005  1.00 95.43           C  
ATOM    156  HA  GLU A  11     -23.002  43.260 -14.033  1.00 95.43           H  
ATOM    157  C   GLU A  11     -22.357  41.843 -12.587  1.00 95.43           C  
ATOM    158  CB  GLU A  11     -21.352  44.127 -12.976  1.00 95.43           C  
ATOM    159  HB2 GLU A  11     -21.078  44.337 -11.942  1.00 95.43           H  
ATOM    160  HB3 GLU A  11     -20.555  43.544 -13.437  1.00 95.43           H  
ATOM    161  O   GLU A  11     -22.312  40.953 -13.437  1.00 95.43           O  
ATOM    162  CG  GLU A  11     -21.507  45.444 -13.756  1.00 95.43           C  
ATOM    163  HG2 GLU A  11     -22.327  46.022 -13.330  1.00 95.43           H  
ATOM    164  HG3 GLU A  11     -21.773  45.203 -14.785  1.00 95.43           H  
ATOM    165  CD  GLU A  11     -20.235  46.307 -13.760  1.00 95.43           C  
ATOM    166  OE1 GLU A  11     -20.316  47.437 -14.299  1.00 95.43           O  
ATOM    167  OE2 GLU A  11     -19.191  45.846 -13.248  1.00 95.43           O  
ATOM    168  N   ALA A  12     -22.265  41.565 -11.281  1.00 93.38           N  
ATOM    169  H   ALA A  12     -22.256  42.334 -10.626  1.00 93.38           H  
ATOM    170  CA  ALA A  12     -22.097  40.206 -10.770  1.00 93.38           C  
ATOM    171  HA  ALA A  12     -21.220  39.767 -11.247  1.00 93.38           H  
ATOM    172  C   ALA A  12     -23.300  39.298 -11.093  1.00 93.38           C  
ATOM    173  CB  ALA A  12     -21.839  40.281  -9.262  1.00 93.38           C  
ATOM    174  HB1 ALA A  12     -20.951  40.886  -9.073  1.00 93.38           H  
ATOM    175  HB2 ALA A  12     -21.678  39.279  -8.866  1.00 93.38           H  
ATOM    176  HB3 ALA A  12     -22.691  40.737  -8.758  1.00 93.38           H  
ATOM    177  O   ALA A  12     -23.116  38.133 -11.450  1.00 93.38           O  
ATOM    178  N   GLN A  13     -24.531  39.819 -11.006  1.00 93.55           N  
ATOM    179  H   GLN A  13     -24.620  40.776 -10.695  1.00 93.55           H  
ATOM    180  CA  GLN A  13     -25.746  39.085 -11.384  1.00 93.55           C  
ATOM    181  HA  GLN A  13     -25.759  38.127 -10.865  1.00 93.55           H  
ATOM    182  C   GLN A  13     -25.787  38.779 -12.886  1.00 93.55           C  
ATOM    183  CB  GLN A  13     -26.991  39.889 -10.979  1.00 93.55           C  
ATOM    184  HB2 GLN A  13     -26.870  40.926 -11.294  1.00 93.55           H  
ATOM    185  HB3 GLN A  13     -27.862  39.479 -11.491  1.00 93.55           H  
ATOM    186  O   GLN A  13     -26.108  37.654 -13.273  1.00 93.55           O  
ATOM    187  CG  GLN A  13     -27.258  39.831  -9.470  1.00 93.55           C  
ATOM    188  HG2 GLN A  13     -27.475  38.799  -9.196  1.00 93.55           H  
ATOM    189  HG3 GLN A  13     -26.372  40.142  -8.916  1.00 93.55           H  
ATOM    190  CD  GLN A  13     -28.428  40.712  -9.038  1.00 93.55           C  
ATOM    191  NE2 GLN A  13     -29.029  40.429  -7.904  1.00 93.55           N  
ATOM    192 HE21 GLN A  13     -28.706  39.663  -7.330  1.00 93.55           H  
ATOM    193 HE22 GLN A  13     -29.801  41.032  -7.659  1.00 93.55           H  
ATOM    194  OE1 GLN A  13     -28.843  41.659  -9.687  1.00 93.55           O  
ATOM    195  N   ALA A  14     -25.428  39.752 -13.729  1.00 94.83           N  
ATOM    196  H   ALA A  14     -25.195  40.660 -13.351  1.00 94.83           H  
ATOM    197  CA  ALA A  14     -25.353  39.573 -15.176  1.00 94.83           C  
ATOM    198  HA  ALA A  14     -26.309  39.189 -15.532  1.00 94.83           H  
ATOM    199  C   ALA A  14     -24.271  38.554 -15.569  1.00 94.83           C  
ATOM    200  CB  ALA A  14     -25.108  40.941 -15.821  1.00 94.83           C  
ATOM    201  HB1 ALA A  14     -25.084  40.836 -16.906  1.00 94.83           H  
ATOM    202  HB2 ALA A  14     -24.158  41.352 -15.482  1.00 94.83           H  
ATOM    203  HB3 ALA A  14     -25.909  41.628 -15.547  1.00 94.83           H  
ATOM    204  O   ALA A  14     -24.517  37.689 -16.410  1.00 94.83           O  
ATOM    205  N   TYR A  15     -23.105  38.607 -14.919  1.00 95.51           N  
ATOM    206  H   TYR A  15     -22.940  39.375 -14.284  1.00 95.51           H  
ATOM    207  CA  TYR A  15     -22.045  37.615 -15.088  1.00 95.51           C  
ATOM    208  HA  TYR A  15     -21.759  37.573 -16.139  1.00 95.51           H  
ATOM    209  C   TYR A  15     -22.511  36.210 -14.689  1.00 95.51           C  
ATOM    210  CB  TYR A  15     -20.818  38.031 -14.267  1.00 95.51           C  
ATOM    211  HB2 TYR A  15     -20.397  38.941 -14.694  1.00 95.51           H  
ATOM    212  HB3 TYR A  15     -21.126  38.261 -13.247  1.00 95.51           H  
ATOM    213  O   TYR A  15     -22.346  35.264 -15.453  1.00 95.51           O  
ATOM    214  CG  TYR A  15     -19.749  36.958 -14.224  1.00 95.51           C  
ATOM    215  CD1 TYR A  15     -19.673  36.082 -13.122  1.00 95.51           C  
ATOM    216  HD1 TYR A  15     -20.358  36.199 -12.295  1.00 95.51           H  
ATOM    217  CD2 TYR A  15     -18.878  36.793 -15.316  1.00 95.51           C  
ATOM    218  HD2 TYR A  15     -18.952  37.452 -16.169  1.00 95.51           H  
ATOM    219  CE1 TYR A  15     -18.724  35.042 -13.111  1.00 95.51           C  
ATOM    220  HE1 TYR A  15     -18.675  34.364 -12.272  1.00 95.51           H  
ATOM    221  CE2 TYR A  15     -17.923  35.761 -15.306  1.00 95.51           C  
ATOM    222  HE2 TYR A  15     -17.255  35.619 -16.143  1.00 95.51           H  
ATOM    223  OH  TYR A  15     -16.927  33.883 -14.204  1.00 95.51           O  
ATOM    224  HH  TYR A  15     -17.008  33.324 -13.427  1.00 95.51           H  
ATOM    225  CZ  TYR A  15     -17.846  34.883 -14.205  1.00 95.51           C  
ATOM    226  N   LEU A  16     -23.139  36.054 -13.519  1.00 94.21           N  
ATOM    227  H   LEU A  16     -23.246  36.852 -12.909  1.00 94.21           H  
ATOM    228  CA  LEU A  16     -23.620  34.745 -13.081  1.00 94.21           C  
ATOM    229  HA  LEU A  16     -22.764  34.071 -13.060  1.00 94.21           H  
ATOM    230  C   LEU A  16     -24.636  34.170 -14.077  1.00 94.21           C  
ATOM    231  CB  LEU A  16     -24.197  34.858 -11.661  1.00 94.21           C  
ATOM    232  HB2 LEU A  16     -23.441  35.296 -11.011  1.00 94.21           H  
ATOM    233  HB3 LEU A  16     -25.052  35.534 -11.686  1.00 94.21           H  
ATOM    234  O   LEU A  16     -24.533  33.001 -14.445  1.00 94.21           O  
ATOM    235  CG  LEU A  16     -24.645  33.508 -11.067  1.00 94.21           C  
ATOM    236  HG  LEU A  16     -25.406  33.060 -11.706  1.00 94.21           H  
ATOM    237  CD1 LEU A  16     -23.482  32.524 -10.909  1.00 94.21           C  
ATOM    238 HD11 LEU A  16     -23.833  31.621 -10.409  1.00 94.21           H  
ATOM    239 HD12 LEU A  16     -22.680  32.977 -10.327  1.00 94.21           H  
ATOM    240 HD13 LEU A  16     -23.105  32.232 -11.890  1.00 94.21           H  
ATOM    241  CD2 LEU A  16     -25.266  33.739  -9.690  1.00 94.21           C  
ATOM    242 HD21 LEU A  16     -25.620  32.791  -9.287  1.00 94.21           H  
ATOM    243 HD22 LEU A  16     -24.527  34.170  -9.014  1.00 94.21           H  
ATOM    244 HD23 LEU A  16     -26.113  34.419  -9.783  1.00 94.21           H  
ATOM    245  N   ALA A  17     -25.574  34.987 -14.563  1.00 93.67           N  
ATOM    246  H   ALA A  17     -25.609  35.939 -14.229  1.00 93.67           H  
ATOM    247  CA  ALA A  17     -26.540  34.569 -15.575  1.00 93.67           C  
ATOM    248  HA  ALA A  17     -27.084  33.703 -15.199  1.00 93.67           H  
ATOM    249  C   ALA A  17     -25.873  34.149 -16.897  1.00 93.67           C  
ATOM    250  CB  ALA A  17     -27.538  35.712 -15.793  1.00 93.67           C  
ATOM    251  HB1 ALA A  17     -28.294  35.404 -16.514  1.00 93.67           H  
ATOM    252  HB2 ALA A  17     -28.022  35.961 -14.849  1.00 93.67           H  
ATOM    253  HB3 ALA A  17     -27.022  36.594 -16.173  1.00 93.67           H  
ATOM    254  O   ALA A  17     -26.327  33.190 -17.521  1.00 93.67           O  
ATOM    255  N   SER A  18     -24.790  34.821 -17.305  1.00 92.12           N  
ATOM    256  H   SER A  18     -24.446  35.592 -16.750  1.00 92.12           H  
ATOM    257  CA  SER A  18     -24.088  34.509 -18.553  1.00 92.12           C  
ATOM    258  HA  SER A  18     -24.842  34.363 -19.327  1.00 92.12           H  
ATOM    259  C   SER A  18     -23.279  33.211 -18.491  1.00 92.12           C  
ATOM    260  CB  SER A  18     -23.214  35.683 -19.007  1.00 92.12           C  
ATOM    261  HB2 SER A  18     -22.942  35.527 -20.051  1.00 92.12           H  
ATOM    262  HB3 SER A  18     -23.786  36.608 -18.932  1.00 92.12           H  
ATOM    263  O   SER A  18     -23.128  32.557 -19.520  1.00 92.12           O  
ATOM    264  OG  SER A  18     -22.029  35.797 -18.249  1.00 92.12           O  
ATOM    265  HG  SER A  18     -21.549  36.579 -18.532  1.00 92.12           H  
ATOM    266  N   VAL A  19     -22.809  32.799 -17.306  1.00 93.32           N  
ATOM    267  H   VAL A  19     -22.864  33.451 -16.537  1.00 93.32           H  
ATOM    268  CA  VAL A  19     -21.994  31.579 -17.149  1.00 93.32           C  
ATOM    269  HA  VAL A  19     -21.647  31.287 -18.140  1.00 93.32           H  
ATOM    270  C   VAL A  19     -22.761  30.357 -16.635  1.00 93.32           C  
ATOM    271  CB  VAL A  19     -20.717  31.837 -16.326  1.00 93.32           C  
ATOM    272  HB  VAL A  19     -20.103  30.937 -16.369  1.00 93.32           H  
ATOM    273  O   VAL A  19     -22.280  29.237 -16.780  1.00 93.32           O  
ATOM    274  CG1 VAL A  19     -19.886  32.981 -16.920  1.00 93.32           C  
ATOM    275 HG11 VAL A  19     -18.921  33.034 -16.415  1.00 93.32           H  
ATOM    276 HG12 VAL A  19     -20.400  33.934 -16.795  1.00 93.32           H  
ATOM    277 HG13 VAL A  19     -19.717  32.805 -17.983  1.00 93.32           H  
ATOM    278  CG2 VAL A  19     -21.006  32.130 -14.849  1.00 93.32           C  
ATOM    279 HG21 VAL A  19     -21.665  32.993 -14.757  1.00 93.32           H  
ATOM    280 HG22 VAL A  19     -21.479  31.267 -14.381  1.00 93.32           H  
ATOM    281 HG23 VAL A  19     -20.071  32.342 -14.330  1.00 93.32           H  
ATOM    282  N   SER A  20     -23.963  30.534 -16.074  1.00 90.40           N  
ATOM    283  H   SER A  20     -24.287  31.486 -15.979  1.00 90.40           H  
ATOM    284  CA  SER A  20     -24.705  29.470 -15.364  1.00 90.40           C  
ATOM    285  HA  SER A  20     -24.074  29.087 -14.562  1.00 90.40           H  
ATOM    286  C   SER A  20     -25.105  28.258 -16.218  1.00 90.40           C  
ATOM    287  CB  SER A  20     -25.984  30.037 -14.736  1.00 90.40           C  
ATOM    288  HB2 SER A  20     -26.617  29.215 -14.401  1.00 90.40           H  
ATOM    289  HB3 SER A  20     -26.533  30.618 -15.478  1.00 90.40           H  
ATOM    290  O   SER A  20     -25.350  27.189 -15.664  1.00 90.40           O  
ATOM    291  OG  SER A  20     -25.688  30.841 -13.616  1.00 90.40           O  
ATOM    292  HG  SER A  20     -25.215  31.618 -13.921  1.00 90.40           H  
ATOM    293  N   LEU A  21     -25.194  28.406 -17.544  1.00 91.69           N  
ATOM    294  H   LEU A  21     -24.963  29.311 -17.928  1.00 91.69           H  
ATOM    295  CA  LEU A  21     -25.562  27.327 -18.477  1.00 91.69           C  
ATOM    296  HA  LEU A  21     -25.706  26.403 -17.917  1.00 91.69           H  
ATOM    297  C   LEU A  21     -24.451  26.994 -19.487  1.00 91.69           C  
ATOM    298  CB  LEU A  21     -26.891  27.672 -19.179  1.00 91.69           C  
ATOM    299  HB2 LEU A  21     -27.114  26.891 -19.907  1.00 91.69           H  
ATOM    300  HB3 LEU A  21     -26.756  28.604 -19.728  1.00 91.69           H  
ATOM    301  O   LEU A  21     -24.691  26.251 -20.439  1.00 91.69           O  
ATOM    302  CG  LEU A  21     -28.111  27.812 -18.250  1.00 91.69           C  
ATOM    303  HG  LEU A  21     -27.928  28.600 -17.520  1.00 91.69           H  
ATOM    304  CD1 LEU A  21     -29.333  28.206 -19.081  1.00 91.69           C  
ATOM    305 HD11 LEU A  21     -29.134  29.146 -19.598  1.00 91.69           H  
ATOM    306 HD12 LEU A  21     -29.554  27.431 -19.815  1.00 91.69           H  
ATOM    307 HD13 LEU A  21     -30.193  28.344 -18.427  1.00 91.69           H  
ATOM    308  CD2 LEU A  21     -28.445  26.516 -17.507  1.00 91.69           C  
ATOM    309 HD21 LEU A  21     -29.357  26.648 -16.926  1.00 91.69           H  
ATOM    310 HD22 LEU A  21     -27.638  26.265 -16.818  1.00 91.69           H  
ATOM    311 HD23 LEU A  21     -28.579  25.699 -18.217  1.00 91.69           H  
ATOM    312  N   LEU A  22     -23.245  27.543 -19.309  1.00 91.40           N  
ATOM    313  H   LEU A  22     -23.060  28.060 -18.461  1.00 91.40           H  
ATOM    314  CA  LEU A  22     -22.125  27.263 -20.203  1.00 91.40           C  
ATOM    315  HA  LEU A  22     -22.485  27.283 -21.232  1.00 91.40           H  
ATOM    316  C   LEU A  22     -21.575  25.857 -19.946  1.00 91.40           C  
ATOM    317  CB  LEU A  22     -21.026  28.331 -20.056  1.00 91.40           C  
ATOM    318  HB2 LEU A  22     -20.144  27.995 -20.602  1.00 91.40           H  
ATOM    319  HB3 LEU A  22     -20.751  28.402 -19.004  1.00 91.40           H  
ATOM    320  O   LEU A  22     -21.101  25.544 -18.854  1.00 91.40           O  
ATOM    321  CG  LEU A  22     -21.405  29.729 -20.574  1.00 91.40           C  
ATOM    322  HG  LEU A  22     -22.289  30.079 -20.040  1.00 91.40           H  
ATOM    323  CD1 LEU A  22     -20.249  30.696 -20.314  1.00 91.40           C  
ATOM    324 HD11 LEU A  22     -20.573  31.716 -20.519  1.00 91.40           H  
ATOM    325 HD12 LEU A  22     -19.404  30.448 -20.957  1.00 91.40           H  
ATOM    326 HD13 LEU A  22     -19.922  30.625 -19.277  1.00 91.40           H  
ATOM    327  CD2 LEU A  22     -21.688  29.748 -22.080  1.00 91.40           C  
ATOM    328 HD21 LEU A  22     -22.592  29.182 -22.300  1.00 91.40           H  
ATOM    329 HD22 LEU A  22     -20.845  29.325 -22.626  1.00 91.40           H  
ATOM    330 HD23 LEU A  22     -21.847  30.777 -22.403  1.00 91.40           H  
ATOM    331  N   ALA A  23     -21.595  25.018 -20.979  1.00 90.58           N  
ATOM    332  H   ALA A  23     -22.011  25.331 -21.845  1.00 90.58           H  
ATOM    333  CA  ALA A  23     -20.842  23.773 -21.000  1.00 90.58           C  
ATOM    334  HA  ALA A  23     -20.841  23.329 -20.004  1.00 90.58           H  
ATOM    335  C   ALA A  23     -19.392  24.084 -21.398  1.00 90.58           C  
ATOM    336  CB  ALA A  23     -21.531  22.791 -21.956  1.00 90.58           C  
ATOM    337  HB1 ALA A  23     -22.547  22.595 -21.613  1.00 90.58           H  
ATOM    338  HB2 ALA A  23     -20.973  21.856 -21.977  1.00 90.58           H  
ATOM    339  HB3 ALA A  23     -21.562  23.208 -22.962  1.00 90.58           H  
ATOM    340  O   ALA A  23     -19.113  24.316 -22.571  1.00 90.58           O  
ATOM    341  N   LEU A  24     -18.489  24.124 -20.416  1.00 90.54           N  
ATOM    342  H   LEU A  24     -18.800  23.972 -19.467  1.00 90.54           H  
ATOM    343  CA  LEU A  24     -17.075  24.416 -20.649  1.00 90.54           C  
ATOM    344  HA  LEU A  24     -17.004  25.280 -21.311  1.00 90.54           H  
ATOM    345  C   LEU A  24     -16.372  23.251 -21.358  1.00 90.54           C  
ATOM    346  CB  LEU A  24     -16.367  24.747 -19.321  1.00 90.54           C  
ATOM    347  HB2 LEU A  24     -16.465  23.886 -18.661  1.00 90.54           H  
ATOM    348  HB3 LEU A  24     -15.305  24.891 -19.520  1.00 90.54           H  
ATOM    349  O   LEU A  24     -16.554  22.084 -21.008  1.00 90.54           O  
ATOM    350  CG  LEU A  24     -16.902  25.997 -18.597  1.00 90.54           C  
ATOM    351  HG  LEU A  24     -17.978  25.903 -18.453  1.00 90.54           H  
ATOM    352  CD1 LEU A  24     -16.251  26.121 -17.219  1.00 90.54           C  
ATOM    353 HD11 LEU A  24     -15.179  26.282 -17.329  1.00 90.54           H  
ATOM    354 HD12 LEU A  24     -16.688  26.966 -16.687  1.00 90.54           H  
ATOM    355 HD13 LEU A  24     -16.429  25.212 -16.644  1.00 90.54           H  
ATOM    356  CD2 LEU A  24     -16.615  27.284 -19.372  1.00 90.54           C  
ATOM    357 HD21 LEU A  24     -15.543  27.394 -19.535  1.00 90.54           H  
ATOM    358 HD22 LEU A  24     -17.121  27.265 -20.337  1.00 90.54           H  
ATOM    359 HD23 LEU A  24     -16.983  28.144 -18.812  1.00 90.54           H  
ATOM    360  N   SER A  25     -15.516  23.595 -22.310  1.00 89.95           N  
ATOM    361  H   SER A  25     -15.492  24.566 -22.585  1.00 89.95           H  
ATOM    362  CA  SER A  25     -14.519  22.727 -22.927  1.00 89.95           C  
ATOM    363  HA  SER A  25     -14.662  21.704 -22.580  1.00 89.95           H  
ATOM    364  C   SER A  25     -13.105  23.171 -22.531  1.00 89.95           C  
ATOM    365  CB  SER A  25     -14.711  22.751 -24.447  1.00 89.95           C  
ATOM    366  HB2 SER A  25     -14.133  21.940 -24.892  1.00 89.95           H  
ATOM    367  HB3 SER A  25     -15.763  22.595 -24.684  1.00 89.95           H  
ATOM    368  O   SER A  25     -12.911  24.264 -22.001  1.00 89.95           O  
ATOM    369  OG  SER A  25     -14.274  23.977 -25.005  1.00 89.95           O  
ATOM    370  HG  SER A  25     -14.781  24.692 -24.614  1.00 89.95           H  
ATOM    371  N   ASP A  26     -12.088  22.361 -22.834  1.00 83.90           N  
ATOM    372  H   ASP A  26     -12.282  21.439 -23.197  1.00 83.90           H  
ATOM    373  CA  ASP A  26     -10.679  22.730 -22.606  1.00 83.90           C  
ATOM    374  HA  ASP A  26     -10.518  22.873 -21.538  1.00 83.90           H  
ATOM    375  C   ASP A  26     -10.277  24.055 -23.280  1.00 83.90           C  
ATOM    376  CB  ASP A  26      -9.767  21.599 -23.128  1.00 83.90           C  
ATOM    377  HB2 ASP A  26     -10.267  21.055 -23.929  1.00 83.90           H  
ATOM    378  HB3 ASP A  26      -8.869  22.043 -23.558  1.00 83.90           H  
ATOM    379  O   ASP A  26      -9.384  24.742 -22.788  1.00 83.90           O  
ATOM    380  CG  ASP A  26      -9.305  20.613 -22.054  1.00 83.90           C  
ATOM    381  OD1 ASP A  26      -9.816  20.668 -20.919  1.00 83.90           O  
ATOM    382  OD2 ASP A  26      -8.359  19.851 -22.341  1.00 83.90           O  
ATOM    383  N   GLY A  27     -10.928  24.425 -24.392  1.00 88.66           N  
ATOM    384  H   GLY A  27     -11.721  23.870 -24.680  1.00 88.66           H  
ATOM    385  CA  GLY A  27     -10.676  25.682 -25.103  1.00 88.66           C  
ATOM    386  HA2 GLY A  27     -11.149  25.630 -26.083  1.00 88.66           H  
ATOM    387  HA3 GLY A  27      -9.602  25.814 -25.234  1.00 88.66           H  
ATOM    388  C   GLY A  27     -11.222  26.925 -24.393  1.00 88.66           C  
ATOM    389  O   GLY A  27     -10.761  28.028 -24.676  1.00 88.66           O  
ATOM    390  N   ASP A  28     -12.159  26.748 -23.457  1.00 89.14           N  
ATOM    391  H   ASP A  28     -12.471  25.809 -23.255  1.00 89.14           H  
ATOM    392  CA  ASP A  28     -12.772  27.830 -22.677  1.00 89.14           C  
ATOM    393  HA  ASP A  28     -12.797  28.733 -23.287  1.00 89.14           H  
ATOM    394  C   ASP A  28     -11.973  28.160 -21.401  1.00 89.14           C  
ATOM    395  CB  ASP A  28     -14.224  27.455 -22.339  1.00 89.14           C  
ATOM    396  HB2 ASP A  28     -14.694  28.289 -21.817  1.00 89.14           H  
ATOM    397  HB3 ASP A  28     -14.229  26.596 -21.668  1.00 89.14           H  
ATOM    398  O   ASP A  28     -12.286  29.112 -20.683  1.00 89.14           O  
ATOM    399  CG  ASP A  28     -15.044  27.141 -23.591  1.00 89.14           C  
ATOM    400  OD1 ASP A  28     -15.184  28.040 -24.445  1.00 89.14           O  
ATOM    401  OD2 ASP A  28     -15.504  25.979 -23.704  1.00 89.14           O  
ATOM    402  N   LEU A  29     -10.933  27.375 -21.099  1.00 90.36           N  
ATOM    403  H   LEU A  29     -10.692  26.648 -21.758  1.00 90.36           H  
ATOM    404  CA  LEU A  29     -10.125  27.488 -19.889  1.00 90.36           C  
ATOM    405  HA  LEU A  29     -10.620  28.169 -19.196  1.00 90.36           H  
ATOM    406  C   LEU A  29      -8.736  28.067 -20.196  1.00 90.36           C  
ATOM    407  CB  LEU A  29     -10.023  26.109 -19.214  1.00 90.36           C  
ATOM    408  HB2 LEU A  29      -9.424  26.214 -18.310  1.00 90.36           H  
ATOM    409  HB3 LEU A  29      -9.496  25.443 -19.897  1.00 90.36           H  
ATOM    410  O   LEU A  29      -8.094  27.734 -21.188  1.00 90.36           O  
ATOM    411  CG  LEU A  29     -11.357  25.440 -18.833  1.00 90.36           C  
ATOM    412  HG  LEU A  29     -11.979  25.313 -19.719  1.00 90.36           H  
ATOM    413  CD1 LEU A  29     -11.076  24.058 -18.243  1.00 90.36           C  
ATOM    414 HD11 LEU A  29     -10.479  24.144 -17.335  1.00 90.36           H  
ATOM    415 HD12 LEU A  29     -10.529  23.463 -18.975  1.00 90.36           H  
ATOM    416 HD13 LEU A  29     -12.016  23.551 -18.024  1.00 90.36           H  
ATOM    417  CD2 LEU A  29     -12.131  26.254 -17.795  1.00 90.36           C  
ATOM    418 HD21 LEU A  29     -12.474  27.186 -18.245  1.00 90.36           H  
ATOM    419 HD22 LEU A  29     -13.004  25.683 -17.477  1.00 90.36           H  
ATOM    420 HD23 LEU A  29     -11.501  26.463 -16.931  1.00 90.36           H  
ATOM    421  N   VAL A  30      -8.209  28.887 -19.280  1.00 89.13           N  
ATOM    422  H   VAL A  30      -8.801  29.167 -18.511  1.00 89.13           H  
ATOM    423  CA  VAL A  30      -6.830  29.427 -19.363  1.00 89.13           C  
ATOM    424  HA  VAL A  30      -6.715  29.938 -20.318  1.00 89.13           H  
ATOM    425  C   VAL A  30      -5.776  28.307 -19.322  1.00 89.13           C  
ATOM    426  CB  VAL A  30      -6.593  30.441 -18.222  1.00 89.13           C  
ATOM    427  HB  VAL A  30      -6.769  29.945 -17.268  1.00 89.13           H  
ATOM    428  O   VAL A  30      -4.670  28.447 -19.847  1.00 89.13           O  
ATOM    429  CG1 VAL A  30      -5.169  31.015 -18.202  1.00 89.13           C  
ATOM    430 HG11 VAL A  30      -4.448  30.233 -17.966  1.00 89.13           H  
ATOM    431 HG12 VAL A  30      -5.089  31.788 -17.437  1.00 89.13           H  
ATOM    432 HG13 VAL A  30      -4.930  31.445 -19.175  1.00 89.13           H  
ATOM    433  CG2 VAL A  30      -7.560  31.629 -18.333  1.00 89.13           C  
ATOM    434 HG21 VAL A  30      -7.427  32.131 -19.292  1.00 89.13           H  
ATOM    435 HG22 VAL A  30      -7.376  32.340 -17.528  1.00 89.13           H  
ATOM    436 HG23 VAL A  30      -8.593  31.292 -18.254  1.00 89.13           H  
ATOM    437  N   LEU A  31      -6.119  27.180 -18.698  1.00 87.38           N  
ATOM    438  H   LEU A  31      -7.079  27.097 -18.396  1.00 87.38           H  
ATOM    439  CA  LEU A  31      -5.327  25.959 -18.635  1.00 87.38           C  
ATOM    440  HA  LEU A  31      -4.510  26.002 -19.355  1.00 87.38           H  
ATOM    441  C   LEU A  31      -6.239  24.789 -19.012  1.00 87.38           C  
ATOM    442  CB  LEU A  31      -4.775  25.786 -17.207  1.00 87.38           C  
ATOM    443  HB2 LEU A  31      -4.303  24.807 -17.127  1.00 87.38           H  
ATOM    444  HB3 LEU A  31      -5.626  25.797 -16.526  1.00 87.38           H  
ATOM    445  O   LEU A  31      -7.353  24.715 -18.502  1.00 87.38           O  
ATOM    446  CG  LEU A  31      -3.777  26.862 -16.743  1.00 87.38           C  
ATOM    447  HG  LEU A  31      -4.215  27.853 -16.857  1.00 87.38           H  
ATOM    448  CD1 LEU A  31      -3.437  26.663 -15.266  1.00 87.38           C  
ATOM    449 HD11 LEU A  31      -3.048  25.658 -15.098  1.00 87.38           H  
ATOM    450 HD12 LEU A  31      -4.335  26.805 -14.666  1.00 87.38           H  
ATOM    451 HD13 LEU A  31      -2.697  27.399 -14.951  1.00 87.38           H  
ATOM    452  CD2 LEU A  31      -2.469  26.802 -17.536  1.00 87.38           C  
ATOM    453 HD21 LEU A  31      -1.778  27.551 -17.150  1.00 87.38           H  
ATOM    454 HD22 LEU A  31      -2.668  27.031 -18.582  1.00 87.38           H  
ATOM    455 HD23 LEU A  31      -2.025  25.810 -17.443  1.00 87.38           H  
ATOM    456  N   SER A  32      -5.764  23.870 -19.857  1.00 83.17           N  
ATOM    457  H   SER A  32      -4.833  23.962 -20.238  1.00 83.17           H  
ATOM    458  CA  SER A  32      -6.497  22.632 -20.153  1.00 83.17           C  
ATOM    459  HA  SER A  32      -7.460  22.891 -20.593  1.00 83.17           H  
ATOM    460  C   SER A  32      -6.768  21.842 -18.871  1.00 83.17           C  
ATOM    461  CB  SER A  32      -5.730  21.757 -21.154  1.00 83.17           C  
ATOM    462  HB2 SER A  32      -6.278  20.826 -21.298  1.00 83.17           H  
ATOM    463  HB3 SER A  32      -5.683  22.272 -22.114  1.00 83.17           H  
ATOM    464  O   SER A  32      -5.970  21.915 -17.929  1.00 83.17           O  
ATOM    465  OG  SER A  32      -4.409  21.452 -20.721  1.00 83.17           O  
ATOM    466  HG  SER A  32      -4.272  20.527 -20.938  1.00 83.17           H  
ATOM    467  N   VAL A  33      -7.844  21.050 -18.839  1.00 77.00           N  
ATOM    468  H   VAL A  33      -8.469  21.010 -19.631  1.00 77.00           H  
ATOM    469  CA  VAL A  33      -8.164  20.193 -17.687  1.00 77.00           C  
ATOM    470  HA  VAL A  33      -8.354  20.832 -16.825  1.00 77.00           H  
ATOM    471  C   VAL A  33      -6.969  19.308 -17.325  1.00 77.00           C  
ATOM    472  CB  VAL A  33      -9.444  19.374 -17.949  1.00 77.00           C  
ATOM    473  HB  VAL A  33      -9.371  18.885 -18.920  1.00 77.00           H  
ATOM    474  O   VAL A  33      -6.605  19.263 -16.159  1.00 77.00           O  
ATOM    475  CG1 VAL A  33      -9.686  18.296 -16.884  1.00 77.00           C  
ATOM    476 HG11 VAL A  33     -10.645  17.811 -17.061  1.00 77.00           H  
ATOM    477 HG12 VAL A  33      -8.914  17.528 -16.941  1.00 77.00           H  
ATOM    478 HG13 VAL A  33      -9.679  18.737 -15.888  1.00 77.00           H  
ATOM    479  CG2 VAL A  33     -10.674  20.294 -17.924  1.00 77.00           C  
ATOM    480 HG21 VAL A  33     -11.558  19.731 -18.223  1.00 77.00           H  
ATOM    481 HG22 VAL A  33     -10.823  20.704 -16.925  1.00 77.00           H  
ATOM    482 HG23 VAL A  33     -10.550  21.120 -18.624  1.00 77.00           H  
ATOM    483  N   GLU A  34      -6.247  18.752 -18.304  1.00 69.52           N  
ATOM    484  H   GLU A  34      -6.627  18.793 -19.239  1.00 69.52           H  
ATOM    485  CA  GLU A  34      -5.002  17.986 -18.085  1.00 69.52           C  
ATOM    486  HA  GLU A  34      -5.235  17.068 -17.546  1.00 69.52           H  
ATOM    487  C   GLU A  34      -3.938  18.759 -17.272  1.00 69.52           C  
ATOM    488  CB  GLU A  34      -4.412  17.620 -19.463  1.00 69.52           C  
ATOM    489  HB2 GLU A  34      -4.124  18.546 -19.962  1.00 69.52           H  
ATOM    490  HB3 GLU A  34      -5.181  17.134 -20.063  1.00 69.52           H  
ATOM    491  O   GLU A  34      -3.231  18.189 -16.443  1.00 69.52           O  
ATOM    492  CG  GLU A  34      -3.188  16.683 -19.383  1.00 69.52           C  
ATOM    493  HG2 GLU A  34      -3.517  15.708 -19.024  1.00 69.52           H  
ATOM    494  HG3 GLU A  34      -2.473  17.082 -18.662  1.00 69.52           H  
ATOM    495  CD  GLU A  34      -2.430  16.511 -20.713  1.00 69.52           C  
ATOM    496  OE1 GLU A  34      -1.382  15.817 -20.699  1.00 69.52           O  
ATOM    497  OE2 GLU A  34      -2.823  17.136 -21.725  1.00 69.52           O  
ATOM    498  N   LYS A  35      -3.796  20.074 -17.488  1.00 66.86           N  
ATOM    499  H   LYS A  35      -4.476  20.524 -18.083  1.00 66.86           H  
ATOM    500  CA  LYS A  35      -2.835  20.913 -16.744  1.00 66.86           C  
ATOM    501  HA  LYS A  35      -1.919  20.344 -16.584  1.00 66.86           H  
ATOM    502  C   LYS A  35      -3.338  21.293 -15.353  1.00 66.86           C  
ATOM    503  CB  LYS A  35      -2.520  22.185 -17.539  1.00 66.86           C  
ATOM    504  HB2 LYS A  35      -3.454  22.648 -17.856  1.00 66.86           H  
ATOM    505  HB3 LYS A  35      -1.996  22.887 -16.890  1.00 66.86           H  
ATOM    506  O   LYS A  35      -2.520  21.626 -14.493  1.00 66.86           O  
ATOM    507  CG  LYS A  35      -1.638  21.907 -18.759  1.00 66.86           C  
ATOM    508  HG2 LYS A  35      -0.673  21.521 -18.431  1.00 66.86           H  
ATOM    509  HG3 LYS A  35      -2.114  21.168 -19.403  1.00 66.86           H  
ATOM    510  CD  LYS A  35      -1.438  23.213 -19.532  1.00 66.86           C  
ATOM    511  HD2 LYS A  35      -2.417  23.605 -19.808  1.00 66.86           H  
ATOM    512  HD3 LYS A  35      -0.927  23.937 -18.896  1.00 66.86           H  
ATOM    513  CE  LYS A  35      -0.621  22.954 -20.796  1.00 66.86           C  
ATOM    514  HE2 LYS A  35      -1.121  22.170 -21.364  1.00 66.86           H  
ATOM    515  HE3 LYS A  35       0.365  22.587 -20.511  1.00 66.86           H  
ATOM    516  NZ  LYS A  35      -0.515  24.188 -21.611  1.00 66.86           N  
ATOM    517  HZ1 LYS A  35      -0.079  24.932 -21.085  1.00 66.86           H  
ATOM    518  HZ2 LYS A  35      -1.442  24.491 -21.875  1.00 66.86           H  
ATOM    519  HZ3 LYS A  35       0.005  24.012 -22.458  1.00 66.86           H  
ATOM    520  N   LEU A  36      -4.657  21.288 -15.165  1.00 70.29           N  
ATOM    521  H   LEU A  36      -5.230  20.999 -15.946  1.00 70.29           H  
ATOM    522  CA  LEU A  36      -5.342  21.546 -13.900  1.00 70.29           C  
ATOM    523  HA  LEU A  36      -4.760  22.249 -13.304  1.00 70.29           H  
ATOM    524  C   LEU A  36      -5.499  20.279 -13.050  1.00 70.29           C  
ATOM    525  CB  LEU A  36      -6.724  22.150 -14.204  1.00 70.29           C  
ATOM    526  HB2 LEU A  36      -7.264  21.464 -14.857  1.00 70.29           H  
ATOM    527  HB3 LEU A  36      -7.288  22.220 -13.274  1.00 70.29           H  
ATOM    528  O   LEU A  36      -5.707  20.385 -11.840  1.00 70.29           O  
ATOM    529  CG  LEU A  36      -6.691  23.538 -14.861  1.00 70.29           C  
ATOM    530  HG  LEU A  36      -6.068  23.517 -15.755  1.00 70.29           H  
ATOM    531  CD1 LEU A  36      -8.105  23.948 -15.268  1.00 70.29           C  
ATOM    532 HD11 LEU A  36      -8.494  23.227 -15.987  1.00 70.29           H  
ATOM    533 HD12 LEU A  36      -8.085  24.923 -15.754  1.00 70.29           H  
ATOM    534 HD13 LEU A  36      -8.760  23.982 -14.397  1.00 70.29           H  
ATOM    535  CD2 LEU A  36      -6.140  24.592 -13.896  1.00 70.29           C  
ATOM    536 HD21 LEU A  36      -5.075  24.425 -13.735  1.00 70.29           H  
ATOM    537 HD22 LEU A  36      -6.290  25.588 -14.313  1.00 70.29           H  
ATOM    538 HD23 LEU A  36      -6.667  24.531 -12.943  1.00 70.29           H  
ATOM    539  N   GLU A  37      -5.397  19.097 -13.661  1.00 63.74           N  
ATOM    540  H   GLU A  37      -5.359  19.080 -14.671  1.00 63.74           H  
ATOM    541  CA  GLU A  37      -5.451  17.818 -12.970  1.00 63.74           C  
ATOM    542  HA  GLU A  37      -6.434  17.733 -12.506  1.00 63.74           H  
ATOM    543  C   GLU A  37      -4.406  17.757 -11.859  1.00 63.74           C  
ATOM    544  CB  GLU A  37      -5.276  16.634 -13.935  1.00 63.74           C  
ATOM    545  HB2 GLU A  37      -4.525  16.880 -14.686  1.00 63.74           H  
ATOM    546  HB3 GLU A  37      -4.919  15.775 -13.366  1.00 63.74           H  
ATOM    547  O   GLU A  37      -3.280  18.259 -11.961  1.00 63.74           O  
ATOM    548  CG  GLU A  37      -6.596  16.232 -14.609  1.00 63.74           C  
ATOM    549  HG2 GLU A  37      -7.294  15.930 -13.829  1.00 63.74           H  
ATOM    550  HG3 GLU A  37      -7.030  17.095 -15.115  1.00 63.74           H  
ATOM    551  CD  GLU A  37      -6.443  15.078 -15.612  1.00 63.74           C  
ATOM    552  OE1 GLU A  37      -7.454  14.779 -16.284  1.00 63.74           O  
ATOM    553  OE2 GLU A  37      -5.344  14.479 -15.679  1.00 63.74           O  
ATOM    554  N   TYR A  38      -4.797  17.114 -10.760  1.00 58.82           N  
ATOM    555  H   TYR A  38      -5.717  16.698 -10.751  1.00 58.82           H  
ATOM    556  CA  TYR A  38      -3.918  16.910  -9.626  1.00 58.82           C  
ATOM    557  HA  TYR A  38      -3.653  17.886  -9.219  1.00 58.82           H  
ATOM    558  C   TYR A  38      -2.638  16.202 -10.090  1.00 58.82           C  
ATOM    559  CB  TYR A  38      -4.667  16.113  -8.552  1.00 58.82           C  
ATOM    560  HB2 TYR A  38      -5.553  16.674  -8.255  1.00 58.82           H  
ATOM    561  HB3 TYR A  38      -5.008  15.172  -8.985  1.00 58.82           H  
ATOM    562  O   TYR A  38      -2.659  15.026 -10.450  1.00 58.82           O  
ATOM    563  CG  TYR A  38      -3.846  15.827  -7.311  1.00 58.82           C  
ATOM    564  CD1 TYR A  38      -3.436  14.512  -7.019  1.00 58.82           C  
ATOM    565  HD1 TYR A  38      -3.721  13.706  -7.680  1.00 58.82           H  
ATOM    566  CD2 TYR A  38      -3.515  16.876  -6.433  1.00 58.82           C  
ATOM    567  HD2 TYR A  38      -3.852  17.879  -6.650  1.00 58.82           H  
ATOM    568  CE1 TYR A  38      -2.702  14.250  -5.847  1.00 58.82           C  
ATOM    569  HE1 TYR A  38      -2.433  13.238  -5.582  1.00 58.82           H  
ATOM    570  CE2 TYR A  38      -2.746  16.622  -5.281  1.00 58.82           C  
ATOM    571  HE2 TYR A  38      -2.486  17.437  -4.622  1.00 58.82           H  
ATOM    572  OH  TYR A  38      -1.562  15.054  -3.900  1.00 58.82           O  
ATOM    573  HH  TYR A  38      -1.472  15.849  -3.369  1.00 58.82           H  
ATOM    574  CZ  TYR A  38      -2.324  15.307  -4.997  1.00 58.82           C  
ATOM    575  N   GLN A  39      -1.502  16.904 -10.023  1.00 59.48           N  
ATOM    576  H   GLN A  39      -1.599  17.898  -9.872  1.00 59.48           H  
ATOM    577  CA  GLN A  39      -0.169  16.391 -10.375  1.00 59.48           C  
ATOM    578  HA  GLN A  39      -0.270  15.828 -11.303  1.00 59.48           H  
ATOM    579  C   GLN A  39       0.386  15.409  -9.326  1.00 59.48           C  
ATOM    580  CB  GLN A  39       0.805  17.549 -10.634  1.00 59.48           C  
ATOM    581  HB2 GLN A  39       0.884  18.168  -9.741  1.00 59.48           H  
ATOM    582  HB3 GLN A  39       1.787  17.128 -10.852  1.00 59.48           H  
ATOM    583  O   GLN A  39       1.551  15.457  -8.927  1.00 59.48           O  
ATOM    584  CG  GLN A  39       0.398  18.422 -11.827  1.00 59.48           C  
ATOM    585  HG2 GLN A  39      -0.528  18.949 -11.599  1.00 59.48           H  
ATOM    586  HG3 GLN A  39       0.222  17.788 -12.696  1.00 59.48           H  
ATOM    587  CD  GLN A  39       1.466  19.450 -12.186  1.00 59.48           C  
ATOM    588  NE2 GLN A  39       1.232  20.241 -13.206  1.00 59.48           N  
ATOM    589 HE21 GLN A  39       1.913  20.964 -13.388  1.00 59.48           H  
ATOM    590 HE22 GLN A  39       0.328  20.216 -13.656  1.00 59.48           H  
ATOM    591  OE1 GLN A  39       2.520  19.565 -11.575  1.00 59.48           O  
ATOM    592  N   GLY A  40      -0.470  14.528  -8.823  1.00 68.26           N  
ATOM    593  H   GLY A  40      -1.394  14.510  -9.232  1.00 68.26           H  
ATOM    594  CA  GLY A  40      -0.122  13.507  -7.860  1.00 68.26           C  
ATOM    595  HA2 GLY A  40      -0.987  13.328  -7.222  1.00 68.26           H  
ATOM    596  HA3 GLY A  40       0.703  13.838  -7.229  1.00 68.26           H  
ATOM    597  C   GLY A  40       0.242  12.181  -8.501  1.00 68.26           C  
ATOM    598  O   GLY A  40       0.845  12.083  -9.569  1.00 68.26           O  
ATOM    599  N   PHE A  41      -0.091  11.128  -7.772  1.00 78.93           N  
ATOM    600  H   PHE A  41      -0.672  11.279  -6.961  1.00 78.93           H  
ATOM    601  CA  PHE A  41       0.093   9.755  -8.198  1.00 78.93           C  
ATOM    602  HA  PHE A  41       0.777   9.702  -9.046  1.00 78.93           H  
ATOM    603  C   PHE A  41      -1.257   9.196  -8.649  1.00 78.93           C  
ATOM    604  CB  PHE A  41       0.711   8.998  -7.015  1.00 78.93           C  
ATOM    605  HB2 PHE A  41       0.118   9.200  -6.124  1.00 78.93           H  
ATOM    606  HB3 PHE A  41       1.714   9.387  -6.836  1.00 78.93           H  
ATOM    607  O   PHE A  41      -2.071   8.847  -7.799  1.00 78.93           O  
ATOM    608  CG  PHE A  41       0.806   7.501  -7.201  1.00 78.93           C  
ATOM    609  CD1 PHE A  41       0.127   6.643  -6.317  1.00 78.93           C  
ATOM    610  HD1 PHE A  41      -0.493   7.050  -5.532  1.00 78.93           H  
ATOM    611  CD2 PHE A  41       1.557   6.965  -8.263  1.00 78.93           C  
ATOM    612  HD2 PHE A  41       2.037   7.614  -8.980  1.00 78.93           H  
ATOM    613  CE1 PHE A  41       0.227   5.251  -6.471  1.00 78.93           C  
ATOM    614  HE1 PHE A  41      -0.314   4.596  -5.805  1.00 78.93           H  
ATOM    615  CE2 PHE A  41       1.647   5.572  -8.419  1.00 78.93           C  
ATOM    616  HE2 PHE A  41       2.198   5.154  -9.249  1.00 78.93           H  
ATOM    617  CZ  PHE A  41       0.993   4.717  -7.519  1.00 78.93           C  
ATOM    618  HZ  PHE A  41       1.059   3.646  -7.645  1.00 78.93           H  
ATOM    619  N   ASP A  42      -1.472   9.112  -9.965  1.00 83.96           N  
ATOM    620  H   ASP A  42      -0.811   9.523 -10.608  1.00 83.96           H  
ATOM    621  CA  ASP A  42      -2.525   8.279 -10.554  1.00 83.96           C  
ATOM    622  HA  ASP A  42      -3.357   8.207  -9.854  1.00 83.96           H  
ATOM    623  C   ASP A  42      -1.952   6.878 -10.852  1.00 83.96           C  
ATOM    624  CB  ASP A  42      -3.140   8.913 -11.808  1.00 83.96           C  
ATOM    625  HB2 ASP A  42      -3.686   9.812 -11.521  1.00 83.96           H  
ATOM    626  HB3 ASP A  42      -2.340   9.203 -12.489  1.00 83.96           H  
ATOM    627  O   ASP A  42      -1.072   6.737 -11.712  1.00 83.96           O  
ATOM    628  CG  ASP A  42      -4.099   7.941 -12.524  1.00 83.96           C  
ATOM    629  OD1 ASP A  42      -4.507   6.923 -11.915  1.00 83.96           O  
ATOM    630  OD2 ASP A  42      -4.302   8.120 -13.736  1.00 83.96           O  
ATOM    631  N   PRO A  43      -2.420   5.829 -10.154  1.00 86.53           N  
ATOM    632  CA  PRO A  43      -1.949   4.467 -10.352  1.00 86.53           C  
ATOM    633  HA  PRO A  43      -0.879   4.446 -10.149  1.00 86.53           H  
ATOM    634  C   PRO A  43      -2.192   3.907 -11.764  1.00 86.53           C  
ATOM    635  CB  PRO A  43      -2.674   3.647  -9.282  1.00 86.53           C  
ATOM    636  HB2 PRO A  43      -3.598   3.238  -9.691  1.00 86.53           H  
ATOM    637  HB3 PRO A  43      -2.025   2.867  -8.884  1.00 86.53           H  
ATOM    638  O   PRO A  43      -1.355   3.133 -12.235  1.00 86.53           O  
ATOM    639  CG  PRO A  43      -3.018   4.665  -8.201  1.00 86.53           C  
ATOM    640  HG2 PRO A  43      -3.866   4.380  -7.578  1.00 86.53           H  
ATOM    641  HG3 PRO A  43      -2.142   4.863  -7.583  1.00 86.53           H  
ATOM    642  CD  PRO A  43      -3.342   5.888  -9.029  1.00 86.53           C  
ATOM    643  HD2 PRO A  43      -3.203   6.775  -8.410  1.00 86.53           H  
ATOM    644  HD3 PRO A  43      -4.367   5.837  -9.395  1.00 86.53           H  
ATOM    645  N   TYR A  44      -3.275   4.288 -12.457  1.00 85.69           N  
ATOM    646  H   TYR A  44      -3.867   5.019 -12.090  1.00 85.69           H  
ATOM    647  CA  TYR A  44      -3.559   3.794 -13.812  1.00 85.69           C  
ATOM    648  HA  TYR A  44      -3.336   2.727 -13.850  1.00 85.69           H  
ATOM    649  C   TYR A  44      -2.672   4.465 -14.860  1.00 85.69           C  
ATOM    650  CB  TYR A  44      -5.034   3.974 -14.183  1.00 85.69           C  
ATOM    651  HB2 TYR A  44      -5.361   4.971 -13.887  1.00 85.69           H  
ATOM    652  HB3 TYR A  44      -5.131   3.919 -15.267  1.00 85.69           H  
ATOM    653  O   TYR A  44      -2.057   3.760 -15.668  1.00 85.69           O  
ATOM    654  CG  TYR A  44      -5.962   2.926 -13.606  1.00 85.69           C  
ATOM    655  CD1 TYR A  44      -5.874   1.582 -14.029  1.00 85.69           C  
ATOM    656  HD1 TYR A  44      -5.121   1.290 -14.747  1.00 85.69           H  
ATOM    657  CD2 TYR A  44      -6.974   3.313 -12.713  1.00 85.69           C  
ATOM    658  HD2 TYR A  44      -7.080   4.349 -12.428  1.00 85.69           H  
ATOM    659  CE1 TYR A  44      -6.781   0.623 -13.535  1.00 85.69           C  
ATOM    660  HE1 TYR A  44      -6.731  -0.409 -13.851  1.00 85.69           H  
ATOM    661  CE2 TYR A  44      -7.909   2.365 -12.263  1.00 85.69           C  
ATOM    662  HE2 TYR A  44      -8.754   2.687 -11.672  1.00 85.69           H  
ATOM    663  OH  TYR A  44      -8.712   0.106 -12.204  1.00 85.69           O  
ATOM    664  HH  TYR A  44      -9.400   0.532 -11.688  1.00 85.69           H  
ATOM    665  CZ  TYR A  44      -7.805   1.015 -12.647  1.00 85.69           C  
ATOM    666  N   ALA A  45      -2.527   5.794 -14.827  1.00 86.24           N  
ATOM    667  H   ALA A  45      -3.138   6.351 -14.247  1.00 86.24           H  
ATOM    668  CA  ALA A  45      -1.563   6.492 -15.679  1.00 86.24           C  
ATOM    669  HA  ALA A  45      -1.801   6.281 -16.721  1.00 86.24           H  
ATOM    670  C   ALA A  45      -0.123   6.019 -15.414  1.00 86.24           C  
ATOM    671  CB  ALA A  45      -1.690   8.001 -15.458  1.00 86.24           C  
ATOM    672  HB1 ALA A  45      -2.695   8.329 -15.724  1.00 86.24           H  
ATOM    673  HB2 ALA A  45      -0.977   8.530 -16.091  1.00 86.24           H  
ATOM    674  HB3 ALA A  45      -1.498   8.247 -14.414  1.00 86.24           H  
ATOM    675  O   ALA A  45       0.656   5.823 -16.351  1.00 86.24           O  
ATOM    676  N   PHE A  46       0.231   5.764 -14.150  1.00 91.27           N  
ATOM    677  H   PHE A  46      -0.427   5.993 -13.418  1.00 91.27           H  
ATOM    678  CA  PHE A  46       1.546   5.247 -13.775  1.00 91.27           C  
ATOM    679  HA  PHE A  46       2.305   5.906 -14.195  1.00 91.27           H  
ATOM    680  C   PHE A  46       1.810   3.840 -14.325  1.00 91.27           C  
ATOM    681  CB  PHE A  46       1.681   5.262 -12.252  1.00 91.27           C  
ATOM    682  HB2 PHE A  46       1.573   6.288 -11.898  1.00 91.27           H  
ATOM    683  HB3 PHE A  46       0.879   4.671 -11.810  1.00 91.27           H  
ATOM    684  O   PHE A  46       2.868   3.599 -14.912  1.00 91.27           O  
ATOM    685  CG  PHE A  46       3.013   4.731 -11.776  1.00 91.27           C  
ATOM    686  CD1 PHE A  46       3.105   3.461 -11.181  1.00 91.27           C  
ATOM    687  HD1 PHE A  46       2.218   2.853 -11.089  1.00 91.27           H  
ATOM    688  CD2 PHE A  46       4.170   5.504 -11.954  1.00 91.27           C  
ATOM    689  HD2 PHE A  46       4.103   6.472 -12.428  1.00 91.27           H  
ATOM    690  CE1 PHE A  46       4.342   2.983 -10.720  1.00 91.27           C  
ATOM    691  HE1 PHE A  46       4.396   2.007 -10.261  1.00 91.27           H  
ATOM    692  CE2 PHE A  46       5.412   5.014 -11.527  1.00 91.27           C  
ATOM    693  HE2 PHE A  46       6.286   5.625 -11.701  1.00 91.27           H  
ATOM    694  CZ  PHE A  46       5.502   3.758 -10.898  1.00 91.27           C  
ATOM    695  HZ  PHE A  46       6.459   3.382 -10.568  1.00 91.27           H  
ATOM    696  N   LEU A  47       0.857   2.911 -14.178  1.00 92.20           N  
ATOM    697  H   LEU A  47       0.014   3.151 -13.677  1.00 92.20           H  
ATOM    698  CA  LEU A  47       0.966   1.581 -14.779  1.00 92.20           C  
ATOM    699  HA  LEU A  47       1.901   1.125 -14.455  1.00 92.20           H  
ATOM    700  C   LEU A  47       1.052   1.692 -16.303  1.00 92.20           C  
ATOM    701  CB  LEU A  47      -0.212   0.694 -14.338  1.00 92.20           C  
ATOM    702  HB2 LEU A  47      -1.135   1.265 -14.437  1.00 92.20           H  
ATOM    703  HB3 LEU A  47      -0.282  -0.159 -15.013  1.00 92.20           H  
ATOM    704  O   LEU A  47       1.982   1.144 -16.888  1.00 92.20           O  
ATOM    705  CG  LEU A  47      -0.096   0.160 -12.898  1.00 92.20           C  
ATOM    706  HG  LEU A  47       0.088   0.985 -12.209  1.00 92.20           H  
ATOM    707  CD1 LEU A  47      -1.404  -0.526 -12.503  1.00 92.20           C  
ATOM    708 HD11 LEU A  47      -1.346  -0.905 -11.482  1.00 92.20           H  
ATOM    709 HD12 LEU A  47      -1.620  -1.351 -13.182  1.00 92.20           H  
ATOM    710 HD13 LEU A  47      -2.220   0.195 -12.551  1.00 92.20           H  
ATOM    711  CD2 LEU A  47       1.046  -0.855 -12.751  1.00 92.20           C  
ATOM    712 HD21 LEU A  47       1.015  -1.311 -11.762  1.00 92.20           H  
ATOM    713 HD22 LEU A  47       2.008  -0.357 -12.875  1.00 92.20           H  
ATOM    714 HD23 LEU A  47       0.942  -1.638 -13.503  1.00 92.20           H  
ATOM    715  N   SER A  48       0.176   2.471 -16.940  1.00 91.79           N  
ATOM    716  H   SER A  48      -0.557   2.908 -16.399  1.00 91.79           H  
ATOM    717  CA  SER A  48       0.191   2.696 -18.394  1.00 91.79           C  
ATOM    718  HA  SER A  48      -0.023   1.754 -18.898  1.00 91.79           H  
ATOM    719  C   SER A  48       1.553   3.198 -18.888  1.00 91.79           C  
ATOM    720  CB  SER A  48      -0.897   3.701 -18.783  1.00 91.79           C  
ATOM    721  HB2 SER A  48      -0.713   4.662 -18.302  1.00 91.79           H  
ATOM    722  HB3 SER A  48      -0.887   3.839 -19.864  1.00 91.79           H  
ATOM    723  O   SER A  48       2.077   2.713 -19.894  1.00 91.79           O  
ATOM    724  OG  SER A  48      -2.163   3.213 -18.394  1.00 91.79           O  
ATOM    725  HG  SER A  48      -2.303   3.419 -17.467  1.00 91.79           H  
ATOM    726  N   TYR A  49       2.185   4.105 -18.137  1.00 93.73           N  
ATOM    727  H   TYR A  49       1.696   4.497 -17.345  1.00 93.73           H  
ATOM    728  CA  TYR A  49       3.548   4.557 -18.402  1.00 93.73           C  
ATOM    729  HA  TYR A  49       3.594   4.919 -19.429  1.00 93.73           H  
ATOM    730  C   TYR A  49       4.582   3.422 -18.286  1.00 93.73           C  
ATOM    731  CB  TYR A  49       3.882   5.727 -17.467  1.00 93.73           C  
ATOM    732  HB2 TYR A  49       3.653   5.451 -16.437  1.00 93.73           H  
ATOM    733  HB3 TYR A  49       3.252   6.579 -17.721  1.00 93.73           H  
ATOM    734  O   TYR A  49       5.422   3.272 -19.173  1.00 93.73           O  
ATOM    735  CG  TYR A  49       5.331   6.152 -17.540  1.00 93.73           C  
ATOM    736  CD1 TYR A  49       6.221   5.788 -16.513  1.00 93.73           C  
ATOM    737  HD1 TYR A  49       5.863   5.234 -15.657  1.00 93.73           H  
ATOM    738  CD2 TYR A  49       5.797   6.856 -18.666  1.00 93.73           C  
ATOM    739  HD2 TYR A  49       5.111   7.102 -19.462  1.00 93.73           H  
ATOM    740  CE1 TYR A  49       7.577   6.141 -16.612  1.00 93.73           C  
ATOM    741  HE1 TYR A  49       8.268   5.867 -15.828  1.00 93.73           H  
ATOM    742  CE2 TYR A  49       7.157   7.210 -18.763  1.00 93.73           C  
ATOM    743  HE2 TYR A  49       7.533   7.738 -19.626  1.00 93.73           H  
ATOM    744  OH  TYR A  49       9.358   7.200 -17.816  1.00 93.73           O  
ATOM    745  HH  TYR A  49       9.830   6.961 -17.014  1.00 93.73           H  
ATOM    746  CZ  TYR A  49       8.048   6.855 -17.730  1.00 93.73           C  
ATOM    747  N   LEU A  50       4.515   2.582 -17.247  1.00 95.43           N  
ATOM    748  H   LEU A  50       3.783   2.725 -16.565  1.00 95.43           H  
ATOM    749  CA  LEU A  50       5.413   1.429 -17.092  1.00 95.43           C  
ATOM    750  HA  LEU A  50       6.442   1.784 -17.149  1.00 95.43           H  
ATOM    751  C   LEU A  50       5.259   0.399 -18.222  1.00 95.43           C  
ATOM    752  CB  LEU A  50       5.179   0.758 -15.729  1.00 95.43           C  
ATOM    753  HB2 LEU A  50       5.698  -0.201 -15.722  1.00 95.43           H  
ATOM    754  HB3 LEU A  50       4.115   0.548 -15.614  1.00 95.43           H  
ATOM    755  O   LEU A  50       6.270  -0.125 -18.697  1.00 95.43           O  
ATOM    756  CG  LEU A  50       5.662   1.567 -14.517  1.00 95.43           C  
ATOM    757  HG  LEU A  50       5.210   2.559 -14.514  1.00 95.43           H  
ATOM    758  CD1 LEU A  50       5.250   0.829 -13.244  1.00 95.43           C  
ATOM    759 HD11 LEU A  50       4.163   0.843 -13.162  1.00 95.43           H  
ATOM    760 HD12 LEU A  50       5.599  -0.204 -13.272  1.00 95.43           H  
ATOM    761 HD13 LEU A  50       5.674   1.335 -12.377  1.00 95.43           H  
ATOM    762  CD2 LEU A  50       7.185   1.725 -14.499  1.00 95.43           C  
ATOM    763 HD21 LEU A  50       7.477   2.254 -13.591  1.00 95.43           H  
ATOM    764 HD22 LEU A  50       7.511   2.320 -15.351  1.00 95.43           H  
ATOM    765 HD23 LEU A  50       7.664   0.747 -14.521  1.00 95.43           H  
ATOM    766  N   PHE A  51       4.034   0.160 -18.697  1.00 94.82           N  
ATOM    767  H   PHE A  51       3.249   0.588 -18.227  1.00 94.82           H  
ATOM    768  CA  PHE A  51       3.775  -0.684 -19.867  1.00 94.82           C  
ATOM    769  HA  PHE A  51       4.243  -1.656 -19.710  1.00 94.82           H  
ATOM    770  C   PHE A  51       4.396  -0.084 -21.139  1.00 94.82           C  
ATOM    771  CB  PHE A  51       2.262  -0.901 -20.037  1.00 94.82           C  
ATOM    772  HB2 PHE A  51       1.725   0.011 -19.776  1.00 94.82           H  
ATOM    773  HB3 PHE A  51       2.056  -1.097 -21.090  1.00 94.82           H  
ATOM    774  O   PHE A  51       5.014  -0.805 -21.927  1.00 94.82           O  
ATOM    775  CG  PHE A  51       1.700  -2.065 -19.238  1.00 94.82           C  
ATOM    776  CD1 PHE A  51       1.608  -3.342 -19.821  1.00 94.82           C  
ATOM    777  HD1 PHE A  51       1.937  -3.499 -20.838  1.00 94.82           H  
ATOM    778  CD2 PHE A  51       1.241  -1.884 -17.922  1.00 94.82           C  
ATOM    779  HD2 PHE A  51       1.262  -0.904 -17.468  1.00 94.82           H  
ATOM    780  CE1 PHE A  51       1.067  -4.416 -19.091  1.00 94.82           C  
ATOM    781  HE1 PHE A  51       0.974  -5.389 -19.552  1.00 94.82           H  
ATOM    782  CE2 PHE A  51       0.718  -2.954 -17.182  1.00 94.82           C  
ATOM    783  HE2 PHE A  51       0.364  -2.794 -16.174  1.00 94.82           H  
ATOM    784  CZ  PHE A  51       0.626  -4.224 -17.770  1.00 94.82           C  
ATOM    785  HZ  PHE A  51       0.198  -5.048 -17.219  1.00 94.82           H  
ATOM    786  N   ALA A  52       4.310   1.238 -21.328  1.00 94.82           N  
ATOM    787  H   ALA A  52       3.758   1.784 -20.682  1.00 94.82           H  
ATOM    788  CA  ALA A  52       4.961   1.921 -22.447  1.00 94.82           C  
ATOM    789  HA  ALA A  52       4.644   1.438 -23.371  1.00 94.82           H  
ATOM    790  C   ALA A  52       6.498   1.821 -22.380  1.00 94.82           C  
ATOM    791  CB  ALA A  52       4.484   3.378 -22.486  1.00 94.82           C  
ATOM    792  HB1 ALA A  52       4.889   3.874 -23.368  1.00 94.82           H  
ATOM    793  HB2 ALA A  52       3.395   3.408 -22.531  1.00 94.82           H  
ATOM    794  HB3 ALA A  52       4.815   3.912 -21.595  1.00 94.82           H  
ATOM    795  O   ALA A  52       7.146   1.566 -23.399  1.00 94.82           O  
ATOM    796  N   VAL A  53       7.084   1.960 -21.184  1.00 94.58           N  
ATOM    797  H   VAL A  53       6.495   2.206 -20.402  1.00 94.58           H  
ATOM    798  CA  VAL A  53       8.525   1.769 -20.947  1.00 94.58           C  
ATOM    799  HA  VAL A  53       9.081   2.425 -21.617  1.00 94.58           H  
ATOM    800  C   VAL A  53       8.951   0.337 -21.279  1.00 94.58           C  
ATOM    801  CB  VAL A  53       8.895   2.140 -19.497  1.00 94.58           C  
ATOM    802  HB  VAL A  53       8.218   1.639 -18.806  1.00 94.58           H  
ATOM    803  O   VAL A  53       9.926   0.144 -22.005  1.00 94.58           O  
ATOM    804  CG1 VAL A  53      10.328   1.737 -19.135  1.00 94.58           C  
ATOM    805 HG11 VAL A  53      11.029   2.105 -19.884  1.00 94.58           H  
ATOM    806 HG12 VAL A  53      10.590   2.170 -18.169  1.00 94.58           H  
ATOM    807 HG13 VAL A  53      10.416   0.653 -19.061  1.00 94.58           H  
ATOM    808  CG2 VAL A  53       8.790   3.654 -19.273  1.00 94.58           C  
ATOM    809 HG21 VAL A  53       7.796   4.014 -19.539  1.00 94.58           H  
ATOM    810 HG22 VAL A  53       8.961   3.885 -18.222  1.00 94.58           H  
ATOM    811 HG23 VAL A  53       9.526   4.180 -19.881  1.00 94.58           H  
ATOM    812  N   ALA A  54       8.199  -0.665 -20.817  1.00 95.68           N  
ATOM    813  H   ALA A  54       7.412  -0.447 -20.223  1.00 95.68           H  
ATOM    814  CA  ALA A  54       8.479  -2.072 -21.095  1.00 95.68           C  
ATOM    815  HA  ALA A  54       9.488  -2.300 -20.753  1.00 95.68           H  
ATOM    816  C   ALA A  54       8.420  -2.389 -22.595  1.00 95.68           C  
ATOM    817  CB  ALA A  54       7.489  -2.921 -20.298  1.00 95.68           C  
ATOM    818  HB1 ALA A  54       6.465  -2.708 -20.606  1.00 95.68           H  
ATOM    819  HB2 ALA A  54       7.597  -2.679 -19.241  1.00 95.68           H  
ATOM    820  HB3 ALA A  54       7.689  -3.982 -20.452  1.00 95.68           H  
ATOM    821  O   ALA A  54       9.353  -2.990 -23.131  1.00 95.68           O  
ATOM    822  N   LYS A  55       7.381  -1.902 -23.288  1.00 95.24           N  
ATOM    823  H   LYS A  55       6.642  -1.450 -22.768  1.00 95.24           H  
ATOM    824  CA  LYS A  55       7.232  -2.043 -24.742  1.00 95.24           C  
ATOM    825  HA  LYS A  55       7.241  -3.106 -24.986  1.00 95.24           H  
ATOM    826  C   LYS A  55       8.405  -1.411 -25.494  1.00 95.24           C  
ATOM    827  CB  LYS A  55       5.881  -1.444 -25.168  1.00 95.24           C  
ATOM    828  HB2 LYS A  55       5.871  -0.377 -24.946  1.00 95.24           H  
ATOM    829  HB3 LYS A  55       5.092  -1.921 -24.587  1.00 95.24           H  
ATOM    830  O   LYS A  55       8.962  -2.041 -26.387  1.00 95.24           O  
ATOM    831  CG  LYS A  55       5.591  -1.658 -26.662  1.00 95.24           C  
ATOM    832  HG2 LYS A  55       6.352  -1.156 -27.260  1.00 95.24           H  
ATOM    833  HG3 LYS A  55       5.616  -2.725 -26.883  1.00 95.24           H  
ATOM    834  CD  LYS A  55       4.215  -1.094 -27.042  1.00 95.24           C  
ATOM    835  HD2 LYS A  55       4.191  -0.028 -26.820  1.00 95.24           H  
ATOM    836  HD3 LYS A  55       3.450  -1.597 -26.450  1.00 95.24           H  
ATOM    837  CE  LYS A  55       3.943  -1.319 -28.535  1.00 95.24           C  
ATOM    838  HE2 LYS A  55       4.013  -2.387 -28.741  1.00 95.24           H  
ATOM    839  HE3 LYS A  55       4.723  -0.820 -29.111  1.00 95.24           H  
ATOM    840  NZ  LYS A  55       2.605  -0.812 -28.936  1.00 95.24           N  
ATOM    841  HZ1 LYS A  55       2.440  -0.977 -29.919  1.00 95.24           H  
ATOM    842  HZ2 LYS A  55       2.526   0.180 -28.763  1.00 95.24           H  
ATOM    843  HZ3 LYS A  55       1.878  -1.283 -28.417  1.00 95.24           H  
ATOM    844  N   LYS A  56       8.818  -0.196 -25.112  1.00 94.60           N  
ATOM    845  H   LYS A  56       8.307   0.262 -24.371  1.00 94.60           H  
ATOM    846  CA  LYS A  56       9.972   0.497 -25.715  1.00 94.60           C  
ATOM    847  HA  LYS A  56       9.829   0.538 -26.795  1.00 94.60           H  
ATOM    848  C   LYS A  56      11.289  -0.254 -25.490  1.00 94.60           C  
ATOM    849  CB  LYS A  56      10.037   1.931 -25.163  1.00 94.60           C  
ATOM    850  HB2 LYS A  56       9.082   2.422 -25.347  1.00 94.60           H  
ATOM    851  HB3 LYS A  56      10.204   1.896 -24.086  1.00 94.60           H  
ATOM    852  O   LYS A  56      12.156  -0.227 -26.355  1.00 94.60           O  
ATOM    853  CG  LYS A  56      11.154   2.754 -25.823  1.00 94.60           C  
ATOM    854  HG2 LYS A  56      12.121   2.296 -25.613  1.00 94.60           H  
ATOM    855  HG3 LYS A  56      10.998   2.770 -26.902  1.00 94.60           H  
ATOM    856  CD  LYS A  56      11.185   4.191 -25.294  1.00 94.60           C  
ATOM    857  HD2 LYS A  56      11.324   4.170 -24.213  1.00 94.60           H  
ATOM    858  HD3 LYS A  56      10.239   4.680 -25.527  1.00 94.60           H  
ATOM    859  CE  LYS A  56      12.345   4.943 -25.955  1.00 94.60           C  
ATOM    860  HE2 LYS A  56      12.195   4.931 -27.035  1.00 94.60           H  
ATOM    861  HE3 LYS A  56      13.270   4.404 -25.747  1.00 94.60           H  
ATOM    862  NZ  LYS A  56      12.447   6.341 -25.467  1.00 94.60           N  
ATOM    863  HZ1 LYS A  56      11.599   6.850 -25.674  1.00 94.60           H  
ATOM    864  HZ2 LYS A  56      13.217   6.814 -25.917  1.00 94.60           H  
ATOM    865  HZ3 LYS A  56      12.601   6.357 -24.469  1.00 94.60           H  
ATOM    866  N   ALA A  57      11.434  -0.918 -24.346  1.00 92.78           N  
ATOM    867  H   ALA A  57      10.699  -0.845 -23.657  1.00 92.78           H  
ATOM    868  CA  ALA A  57      12.618  -1.694 -23.989  1.00 92.78           C  
ATOM    869  HA  ALA A  57      13.492  -1.217 -24.433  1.00 92.78           H  
ATOM    870  C   ALA A  57      12.605  -3.144 -24.522  1.00 92.78           C  
ATOM    871  CB  ALA A  57      12.774  -1.624 -22.464  1.00 92.78           C  
ATOM    872  HB1 ALA A  57      12.868  -0.586 -22.148  1.00 92.78           H  
ATOM    873  HB2 ALA A  57      13.667  -2.170 -22.158  1.00 92.78           H  
ATOM    874  HB3 ALA A  57      11.900  -2.063 -21.983  1.00 92.78           H  
ATOM    875  O   ALA A  57      13.530  -3.896 -24.222  1.00 92.78           O  
ATOM    876  N   GLY A  58      11.575  -3.555 -25.275  1.00 94.78           N  
ATOM    877  H   GLY A  58      10.835  -2.902 -25.491  1.00 94.78           H  
ATOM    878  CA  GLY A  58      11.447  -4.924 -25.788  1.00 94.78           C  
ATOM    879  HA2 GLY A  58      12.356  -5.195 -26.325  1.00 94.78           H  
ATOM    880  HA3 GLY A  58      10.609  -4.960 -26.485  1.00 94.78           H  
ATOM    881  C   GLY A  58      11.201  -5.981 -24.703  1.00 94.78           C  
ATOM    882  O   GLY A  58      11.493  -7.154 -24.914  1.00 94.78           O  
ATOM    883  N   ILE A  59      10.691  -5.579 -23.535  1.00 95.90           N  
ATOM    884  H   ILE A  59      10.401  -4.615 -23.456  1.00 95.90           H  
ATOM    885  CA  ILE A  59      10.401  -6.476 -22.411  1.00 95.90           C  
ATOM    886  HA  ILE A  59      11.154  -7.264 -22.383  1.00 95.90           H  
ATOM    887  C   ILE A  59       9.031  -7.120 -22.647  1.00 95.90           C  
ATOM    888  CB  ILE A  59      10.461  -5.710 -21.068  1.00 95.90           C  
ATOM    889  HB  ILE A  59       9.703  -4.927 -21.093  1.00 95.90           H  
ATOM    890  O   ILE A  59       8.020  -6.421 -22.728  1.00 95.90           O  
ATOM    891  CG1 ILE A  59      11.840  -5.041 -20.862  1.00 95.90           C  
ATOM    892 HG12 ILE A  59      12.074  -4.423 -21.729  1.00 95.90           H  
ATOM    893 HG13 ILE A  59      12.610  -5.809 -20.787  1.00 95.90           H  
ATOM    894  CG2 ILE A  59      10.151  -6.645 -19.884  1.00 95.90           C  
ATOM    895 HG21 ILE A  59      10.928  -7.405 -19.806  1.00 95.90           H  
ATOM    896 HG22 ILE A  59      10.090  -6.077 -18.956  1.00 95.90           H  
ATOM    897 HG23 ILE A  59       9.189  -7.137 -20.034  1.00 95.90           H  
ATOM    898  CD1 ILE A  59      11.915  -4.130 -19.630  1.00 95.90           C  
ATOM    899 HD11 ILE A  59      12.828  -3.537 -19.681  1.00 95.90           H  
ATOM    900 HD12 ILE A  59      11.062  -3.452 -19.611  1.00 95.90           H  
ATOM    901 HD13 ILE A  59      11.929  -4.723 -18.716  1.00 95.90           H  
ATOM    902  N   GLY A  60       8.987  -8.451 -22.735  1.00 96.23           N  
ATOM    903  H   GLY A  60       9.856  -8.962 -22.671  1.00 96.23           H  
ATOM    904  CA  GLY A  60       7.736  -9.193 -22.911  1.00 96.23           C  
ATOM    905  HA2 GLY A  60       7.220  -8.807 -23.791  1.00 96.23           H  
ATOM    906  HA3 GLY A  60       7.957 -10.247 -23.080  1.00 96.23           H  
ATOM    907  C   GLY A  60       6.802  -9.074 -21.701  1.00 96.23           C  
ATOM    908  O   GLY A  60       7.256  -8.901 -20.571  1.00 96.23           O  
ATOM    909  N   GLU A  61       5.492  -9.221 -21.915  1.00 94.54           N  
ATOM    910  H   GLU A  61       5.170  -9.340 -22.865  1.00 94.54           H  
ATOM    911  CA  GLU A  61       4.463  -9.023 -20.879  1.00 94.54           C  
ATOM    912  HA  GLU A  61       4.462  -7.975 -20.579  1.00 94.54           H  
ATOM    913  C   GLU A  61       4.703  -9.870 -19.615  1.00 94.54           C  
ATOM    914  CB  GLU A  61       3.095  -9.351 -21.491  1.00 94.54           C  
ATOM    915  HB2 GLU A  61       2.982  -8.783 -22.414  1.00 94.54           H  
ATOM    916  HB3 GLU A  61       3.060 -10.414 -21.729  1.00 94.54           H  
ATOM    917  O   GLU A  61       4.656  -9.358 -18.495  1.00 94.54           O  
ATOM    918  CG  GLU A  61       1.935  -8.999 -20.548  1.00 94.54           C  
ATOM    919  HG2 GLU A  61       2.105  -9.469 -19.579  1.00 94.54           H  
ATOM    920  HG3 GLU A  61       1.919  -7.919 -20.398  1.00 94.54           H  
ATOM    921  CD  GLU A  61       0.577  -9.467 -21.084  1.00 94.54           C  
ATOM    922  OE1 GLU A  61      -0.311  -9.679 -20.229  1.00 94.54           O  
ATOM    923  OE2 GLU A  61       0.462  -9.636 -22.317  1.00 94.54           O  
ATOM    924  N   ALA A  62       5.035 -11.154 -19.784  1.00 95.58           N  
ATOM    925  H   ALA A  62       5.034 -11.526 -20.723  1.00 95.58           H  
ATOM    926  CA  ALA A  62       5.317 -12.054 -18.666  1.00 95.58           C  
ATOM    927  HA  ALA A  62       4.461 -12.043 -17.991  1.00 95.58           H  
ATOM    928  C   ALA A  62       6.554 -11.619 -17.854  1.00 95.58           C  
ATOM    929  CB  ALA A  62       5.479 -13.474 -19.223  1.00 95.58           C  
ATOM    930  HB1 ALA A  62       6.321 -13.516 -19.913  1.00 95.58           H  
ATOM    931  HB2 ALA A  62       5.657 -14.170 -18.403  1.00 95.58           H  
ATOM    932  HB3 ALA A  62       4.571 -13.772 -19.746  1.00 95.58           H  
ATOM    933  O   ALA A  62       6.533 -11.652 -16.620  1.00 95.58           O  
ATOM    934  N   GLU A  63       7.619 -11.173 -18.531  1.00 96.90           N  
ATOM    935  H   GLU A  63       7.541 -11.067 -19.533  1.00 96.90           H  
ATOM    936  CA  GLU A  63       8.824 -10.650 -17.878  1.00 96.90           C  
ATOM    937  HA  GLU A  63       9.151 -11.364 -17.122  1.00 96.90           H  
ATOM    938  C   GLU A  63       8.519  -9.324 -17.169  1.00 96.90           C  
ATOM    939  CB  GLU A  63       9.962 -10.466 -18.900  1.00 96.90           C  
ATOM    940  HB2 GLU A  63       9.734  -9.608 -19.532  1.00 96.90           H  
ATOM    941  HB3 GLU A  63      10.028 -11.351 -19.533  1.00 96.90           H  
ATOM    942  O   GLU A  63       8.915  -9.131 -16.021  1.00 96.90           O  
ATOM    943  CG  GLU A  63      11.323 -10.257 -18.204  1.00 96.90           C  
ATOM    944  HG2 GLU A  63      11.677 -11.221 -17.839  1.00 96.90           H  
ATOM    945  HG3 GLU A  63      11.182  -9.621 -17.329  1.00 96.90           H  
ATOM    946  CD  GLU A  63      12.400  -9.619 -19.098  1.00 96.90           C  
ATOM    947  OE1 GLU A  63      13.256  -8.876 -18.542  1.00 96.90           O  
ATOM    948  OE2 GLU A  63      12.343  -9.831 -20.325  1.00 96.90           O  
ATOM    949  N   HIS A  64       7.767  -8.429 -17.815  1.00 96.96           N  
ATOM    950  H   HIS A  64       7.470  -8.646 -18.756  1.00 96.96           H  
ATOM    951  CA  HIS A  64       7.351  -7.152 -17.245  1.00 96.96           C  
ATOM    952  HA  HIS A  64       8.242  -6.575 -16.999  1.00 96.96           H  
ATOM    953  C   HIS A  64       6.556  -7.350 -15.951  1.00 96.96           C  
ATOM    954  CB  HIS A  64       6.535  -6.364 -18.277  1.00 96.96           C  
ATOM    955  HB2 HIS A  64       5.651  -6.933 -18.565  1.00 96.96           H  
ATOM    956  HB3 HIS A  64       7.138  -6.205 -19.172  1.00 96.96           H  
ATOM    957  O   HIS A  64       6.917  -6.790 -14.915  1.00 96.96           O  
ATOM    958  CG  HIS A  64       6.102  -5.023 -17.750  1.00 96.96           C  
ATOM    959  CD2 HIS A  64       4.838  -4.496 -17.762  1.00 96.96           C  
ATOM    960  HD2 HIS A  64       3.950  -4.965 -18.161  1.00 96.96           H  
ATOM    961  ND1 HIS A  64       6.921  -4.094 -17.157  1.00 96.96           N  
ATOM    962  HD1 HIS A  64       7.915  -4.182 -17.001  1.00 96.96           H  
ATOM    963  CE1 HIS A  64       6.180  -3.022 -16.850  1.00 96.96           C  
ATOM    964  HE1 HIS A  64       6.549  -2.118 -16.388  1.00 96.96           H  
ATOM    965  NE2 HIS A  64       4.904  -3.224 -17.188  1.00 96.96           N  
ATOM    966  N   LYS A  65       5.544  -8.225 -15.977  1.00 96.15           N  
ATOM    967  H   LYS A  65       5.302  -8.633 -16.869  1.00 96.15           H  
ATOM    968  CA  LYS A  65       4.739  -8.581 -14.804  1.00 96.15           C  
ATOM    969  HA  LYS A  65       4.245  -7.681 -14.438  1.00 96.15           H  
ATOM    970  C   LYS A  65       5.606  -9.112 -13.660  1.00 96.15           C  
ATOM    971  CB  LYS A  65       3.669  -9.587 -15.251  1.00 96.15           C  
ATOM    972  HB2 LYS A  65       4.153 -10.486 -15.634  1.00 96.15           H  
ATOM    973  HB3 LYS A  65       3.096  -9.140 -16.063  1.00 96.15           H  
ATOM    974  O   LYS A  65       5.486  -8.634 -12.533  1.00 96.15           O  
ATOM    975  CG  LYS A  65       2.704  -9.972 -14.121  1.00 96.15           C  
ATOM    976  HG2 LYS A  65       3.247 -10.490 -13.330  1.00 96.15           H  
ATOM    977  HG3 LYS A  65       2.246  -9.071 -13.711  1.00 96.15           H  
ATOM    978  CD  LYS A  65       1.613 -10.894 -14.674  1.00 96.15           C  
ATOM    979  HD2 LYS A  65       2.076 -11.787 -15.094  1.00 96.15           H  
ATOM    980  HD3 LYS A  65       1.080 -10.370 -15.467  1.00 96.15           H  
ATOM    981  CE  LYS A  65       0.624 -11.297 -13.577  1.00 96.15           C  
ATOM    982  HE2 LYS A  65       1.160 -11.859 -12.812  1.00 96.15           H  
ATOM    983  HE3 LYS A  65       0.230 -10.389 -13.120  1.00 96.15           H  
ATOM    984  NZ  LYS A  65      -0.487 -12.104 -14.143  1.00 96.15           N  
ATOM    985  HZ1 LYS A  65      -0.965 -11.578 -14.861  1.00 96.15           H  
ATOM    986  HZ2 LYS A  65      -0.138 -12.948 -14.574  1.00 96.15           H  
ATOM    987  HZ3 LYS A  65      -1.165 -12.351 -13.436  1.00 96.15           H  
ATOM    988  N   LYS A  66       6.524 -10.045 -13.943  1.00 96.87           N  
ATOM    989  H   LYS A  66       6.574 -10.381 -14.894  1.00 96.87           H  
ATOM    990  CA  LYS A  66       7.449 -10.601 -12.937  1.00 96.87           C  
ATOM    991  HA  LYS A  66       6.860 -10.989 -12.106  1.00 96.87           H  
ATOM    992  C   LYS A  66       8.384  -9.533 -12.363  1.00 96.87           C  
ATOM    993  CB  LYS A  66       8.242 -11.754 -13.572  1.00 96.87           C  
ATOM    994  HB2 LYS A  66       7.539 -12.466 -14.005  1.00 96.87           H  
ATOM    995  HB3 LYS A  66       8.871 -11.364 -14.372  1.00 96.87           H  
ATOM    996  O   LYS A  66       8.617  -9.504 -11.153  1.00 96.87           O  
ATOM    997  CG  LYS A  66       9.118 -12.483 -12.541  1.00 96.87           C  
ATOM    998  HG2 LYS A  66       8.487 -12.859 -11.736  1.00 96.87           H  
ATOM    999  HG3 LYS A  66       9.850 -11.792 -12.123  1.00 96.87           H  
ATOM   1000  CD  LYS A  66       9.867 -13.653 -13.189  1.00 96.87           C  
ATOM   1001  HD2 LYS A  66       9.144 -14.349 -13.614  1.00 96.87           H  
ATOM   1002  HD3 LYS A  66      10.503 -13.268 -13.986  1.00 96.87           H  
ATOM   1003  CE  LYS A  66      10.724 -14.369 -12.139  1.00 96.87           C  
ATOM   1004  HE2 LYS A  66      11.420 -13.647 -11.710  1.00 96.87           H  
ATOM   1005  HE3 LYS A  66      10.073 -14.716 -11.337  1.00 96.87           H  
ATOM   1006  NZ  LYS A  66      11.469 -15.511 -12.727  1.00 96.87           N  
ATOM   1007  HZ1 LYS A  66      12.031 -15.969 -12.023  1.00 96.87           H  
ATOM   1008  HZ2 LYS A  66      10.831 -16.190 -13.116  1.00 96.87           H  
ATOM   1009  HZ3 LYS A  66      12.083 -15.192 -13.463  1.00 96.87           H  
ATOM   1010  N   ASN A  67       8.903  -8.651 -13.215  1.00 97.60           N  
ATOM   1011  H   ASN A  67       8.698  -8.768 -14.197  1.00 97.60           H  
ATOM   1012  CA  ASN A  67       9.765  -7.543 -12.816  1.00 97.60           C  
ATOM   1013  HA  ASN A  67      10.612  -7.936 -12.253  1.00 97.60           H  
ATOM   1014  C   ASN A  67       9.023  -6.582 -11.879  1.00 97.60           C  
ATOM   1015  CB  ASN A  67      10.297  -6.827 -14.073  1.00 97.60           C  
ATOM   1016  HB2 ASN A  67      10.733  -5.873 -13.774  1.00 97.60           H  
ATOM   1017  HB3 ASN A  67       9.471  -6.625 -14.755  1.00 97.60           H  
ATOM   1018  O   ASN A  67       9.520  -6.307 -10.788  1.00 97.60           O  
ATOM   1019  CG  ASN A  67      11.383  -7.602 -14.807  1.00 97.60           C  
ATOM   1020  ND2 ASN A  67      11.549  -7.366 -16.092  1.00 97.60           N  
ATOM   1021 HD21 ASN A  67      12.219  -7.960 -16.560  1.00 97.60           H  
ATOM   1022 HD22 ASN A  67      10.774  -7.011 -16.633  1.00 97.60           H  
ATOM   1023  OD1 ASN A  67      12.117  -8.390 -14.232  1.00 97.60           O  
ATOM   1024  N   LEU A  68       7.821  -6.128 -12.248  1.00 97.79           N  
ATOM   1025  H   LEU A  68       7.449  -6.400 -13.147  1.00 97.79           H  
ATOM   1026  CA  LEU A  68       7.033  -5.216 -11.415  1.00 97.79           C  
ATOM   1027  HA  LEU A  68       7.648  -4.351 -11.165  1.00 97.79           H  
ATOM   1028  C   LEU A  68       6.631  -5.842 -10.078  1.00 97.79           C  
ATOM   1029  CB  LEU A  68       5.781  -4.732 -12.161  1.00 97.79           C  
ATOM   1030  HB2 LEU A  68       5.191  -4.170 -11.437  1.00 97.79           H  
ATOM   1031  HB3 LEU A  68       5.189  -5.592 -12.471  1.00 97.79           H  
ATOM   1032  O   LEU A  68       6.800  -5.202  -9.044  1.00 97.79           O  
ATOM   1033  CG  LEU A  68       6.007  -3.820 -13.379  1.00 97.79           C  
ATOM   1034  HG  LEU A  68       6.388  -4.406 -14.216  1.00 97.79           H  
ATOM   1035  CD1 LEU A  68       4.659  -3.212 -13.768  1.00 97.79           C  
ATOM   1036 HD11 LEU A  68       4.775  -2.524 -14.606  1.00 97.79           H  
ATOM   1037 HD12 LEU A  68       4.228  -2.659 -12.934  1.00 97.79           H  
ATOM   1038 HD13 LEU A  68       3.973  -4.003 -14.072  1.00 97.79           H  
ATOM   1039  CD2 LEU A  68       6.996  -2.683 -13.103  1.00 97.79           C  
ATOM   1040 HD21 LEU A  68       7.999  -3.087 -12.964  1.00 97.79           H  
ATOM   1041 HD22 LEU A  68       7.027  -2.011 -13.960  1.00 97.79           H  
ATOM   1042 HD23 LEU A  68       6.691  -2.128 -12.216  1.00 97.79           H  
ATOM   1043  N   GLN A  69       6.186  -7.101 -10.068  1.00 97.22           N  
ATOM   1044  H   GLN A  69       6.037  -7.568 -10.951  1.00 97.22           H  
ATOM   1045  CA  GLN A  69       5.849  -7.809  -8.829  1.00 97.22           C  
ATOM   1046  HA  GLN A  69       5.094  -7.239  -8.288  1.00 97.22           H  
ATOM   1047  C   GLN A  69       7.064  -7.956  -7.902  1.00 97.22           C  
ATOM   1048  CB  GLN A  69       5.278  -9.190  -9.175  1.00 97.22           C  
ATOM   1049  HB2 GLN A  69       5.241  -9.798  -8.272  1.00 97.22           H  
ATOM   1050  HB3 GLN A  69       5.936  -9.681  -9.892  1.00 97.22           H  
ATOM   1051  O   GLN A  69       6.956  -7.748  -6.694  1.00 97.22           O  
ATOM   1052  CG  GLN A  69       3.856  -9.088  -9.746  1.00 97.22           C  
ATOM   1053  HG2 GLN A  69       3.205  -8.679  -8.973  1.00 97.22           H  
ATOM   1054  HG3 GLN A  69       3.830  -8.407 -10.596  1.00 97.22           H  
ATOM   1055  CD  GLN A  69       3.300 -10.437 -10.189  1.00 97.22           C  
ATOM   1056  NE2 GLN A  69       1.994 -10.589 -10.227  1.00 97.22           N  
ATOM   1057 HE21 GLN A  69       1.392  -9.828  -9.944  1.00 97.22           H  
ATOM   1058 HE22 GLN A  69       1.676 -11.540 -10.348  1.00 97.22           H  
ATOM   1059  OE1 GLN A  69       4.000 -11.388 -10.496  1.00 97.22           O  
ATOM   1060  N   THR A  70       8.241  -8.250  -8.460  1.00 97.46           N  
ATOM   1061  H   THR A  70       8.275  -8.398  -9.459  1.00 97.46           H  
ATOM   1062  CA  THR A  70       9.483  -8.374  -7.683  1.00 97.46           C  
ATOM   1063  HA  THR A  70       9.296  -9.021  -6.826  1.00 97.46           H  
ATOM   1064  C   THR A  70       9.935  -7.015  -7.139  1.00 97.46           C  
ATOM   1065  CB  THR A  70      10.597  -9.012  -8.529  1.00 97.46           C  
ATOM   1066  HB  THR A  70      10.834  -8.355  -9.366  1.00 97.46           H  
ATOM   1067  O   THR A  70      10.307  -6.909  -5.971  1.00 97.46           O  
ATOM   1068  CG2 THR A  70      11.862  -9.268  -7.713  1.00 97.46           C  
ATOM   1069 HG21 THR A  70      11.632  -9.899  -6.854  1.00 97.46           H  
ATOM   1070 HG22 THR A  70      12.601  -9.766  -8.339  1.00 97.46           H  
ATOM   1071 HG23 THR A  70      12.284  -8.326  -7.362  1.00 97.46           H  
ATOM   1072  OG1 THR A  70      10.188 -10.260  -9.044  1.00 97.46           O  
ATOM   1073  HG1 THR A  70       9.615 -10.084  -9.793  1.00 97.46           H  
ATOM   1074  N   LEU A  71       9.855  -5.952  -7.949  1.00 97.82           N  
ATOM   1075  H   LEU A  71       9.539  -6.098  -8.898  1.00 97.82           H  
ATOM   1076  CA  LEU A  71      10.137  -4.576  -7.525  1.00 97.82           C  
ATOM   1077  HA  LEU A  71      11.128  -4.539  -7.074  1.00 97.82           H  
ATOM   1078  C   LEU A  71       9.153  -4.094  -6.450  1.00 97.82           C  
ATOM   1079  CB  LEU A  71      10.090  -3.641  -8.750  1.00 97.82           C  
ATOM   1080  HB2 LEU A  71      10.064  -2.607  -8.408  1.00 97.82           H  
ATOM   1081  HB3 LEU A  71       9.161  -3.832  -9.288  1.00 97.82           H  
ATOM   1082  O   LEU A  71       9.571  -3.414  -5.514  1.00 97.82           O  
ATOM   1083  CG  LEU A  71      11.268  -3.798  -9.727  1.00 97.82           C  
ATOM   1084  HG  LEU A  71      11.404  -4.850  -9.979  1.00 97.82           H  
ATOM   1085  CD1 LEU A  71      10.980  -3.033 -11.019  1.00 97.82           C  
ATOM   1086 HD11 LEU A  71      10.064  -3.414 -11.471  1.00 97.82           H  
ATOM   1087 HD12 LEU A  71      11.795  -3.184 -11.727  1.00 97.82           H  
ATOM   1088 HD13 LEU A  71      10.866  -1.969 -10.815  1.00 97.82           H  
ATOM   1089  CD2 LEU A  71      12.577  -3.274  -9.133  1.00 97.82           C  
ATOM   1090 HD21 LEU A  71      13.392  -3.461  -9.832  1.00 97.82           H  
ATOM   1091 HD22 LEU A  71      12.810  -3.789  -8.201  1.00 97.82           H  
ATOM   1092 HD23 LEU A  71      12.496  -2.201  -8.955  1.00 97.82           H  
ATOM   1093  N   ALA A  72       7.877  -4.476  -6.549  1.00 97.18           N  
ATOM   1094  H   ALA A  72       7.590  -4.981  -7.374  1.00 97.18           H  
ATOM   1095  CA  ALA A  72       6.852  -4.172  -5.558  1.00 97.18           C  
ATOM   1096  HA  ALA A  72       6.804  -3.092  -5.419  1.00 97.18           H  
ATOM   1097  C   ALA A  72       7.185  -4.807  -4.202  1.00 97.18           C  
ATOM   1098  CB  ALA A  72       5.494  -4.663  -6.077  1.00 97.18           C  
ATOM   1099  HB1 ALA A  72       5.262  -4.227  -7.049  1.00 97.18           H  
ATOM   1100  HB2 ALA A  72       5.484  -5.749  -6.169  1.00 97.18           H  
ATOM   1101  HB3 ALA A  72       4.720  -4.374  -5.366  1.00 97.18           H  
ATOM   1102  O   ALA A  72       7.272  -4.101  -3.200  1.00 97.18           O  
ATOM   1103  N   VAL A  73       7.454  -6.120  -4.181  1.00 96.73           N  
ATOM   1104  H   VAL A  73       7.355  -6.640  -5.041  1.00 96.73           H  
ATOM   1105  CA  VAL A  73       7.848  -6.849  -2.962  1.00 96.73           C  
ATOM   1106  HA  VAL A  73       7.067  -6.725  -2.211  1.00 96.73           H  
ATOM   1107  C   VAL A  73       9.133  -6.267  -2.369  1.00 96.73           C  
ATOM   1108  CB  VAL A  73       8.003  -8.356  -3.258  1.00 96.73           C  
ATOM   1109  HB  VAL A  73       8.654  -8.486  -4.122  1.00 96.73           H  
ATOM   1110  O   VAL A  73       9.210  -6.034  -1.161  1.00 96.73           O  
ATOM   1111  CG1 VAL A  73       8.602  -9.134  -2.079  1.00 96.73           C  
ATOM   1112 HG11 VAL A  73       8.596 -10.202  -2.298  1.00 96.73           H  
ATOM   1113 HG12 VAL A  73       8.022  -8.952  -1.175  1.00 96.73           H  
ATOM   1114 HG13 VAL A  73       9.636  -8.832  -1.910  1.00 96.73           H  
ATOM   1115  CG2 VAL A  73       6.639  -8.988  -3.566  1.00 96.73           C  
ATOM   1116 HG21 VAL A  73       6.773 -10.028  -3.863  1.00 96.73           H  
ATOM   1117 HG22 VAL A  73       6.146  -8.461  -4.383  1.00 96.73           H  
ATOM   1118 HG23 VAL A  73       5.997  -8.944  -2.686  1.00 96.73           H  
ATOM   1119  N   LEU A  74      10.124  -5.952  -3.210  1.00 95.99           N  
ATOM   1120  H   LEU A  74      10.019  -6.182  -4.188  1.00 95.99           H  
ATOM   1121  CA  LEU A  74      11.354  -5.297  -2.772  1.00 95.99           C  
ATOM   1122  HA  LEU A  74      11.819  -5.933  -2.018  1.00 95.99           H  
ATOM   1123  C   LEU A  74      11.070  -3.934  -2.123  1.00 95.99           C  
ATOM   1124  CB  LEU A  74      12.297  -5.156  -3.977  1.00 95.99           C  
ATOM   1125  HB2 LEU A  74      11.831  -4.490  -4.703  1.00 95.99           H  
ATOM   1126  HB3 LEU A  74      12.427  -6.128  -4.452  1.00 95.99           H  
ATOM   1127  O   LEU A  74      11.617  -3.643  -1.060  1.00 95.99           O  
ATOM   1128  CG  LEU A  74      13.677  -4.596  -3.600  1.00 95.99           C  
ATOM   1129  HG  LEU A  74      13.566  -3.697  -2.992  1.00 95.99           H  
ATOM   1130  CD1 LEU A  74      14.506  -5.625  -2.825  1.00 95.99           C  
ATOM   1131 HD11 LEU A  74      14.582  -6.546  -3.404  1.00 95.99           H  
ATOM   1132 HD12 LEU A  74      14.028  -5.844  -1.871  1.00 95.99           H  
ATOM   1133 HD13 LEU A  74      15.511  -5.242  -2.644  1.00 95.99           H  
ATOM   1134  CD2 LEU A  74      14.435  -4.201  -4.860  1.00 95.99           C  
ATOM   1135 HD21 LEU A  74      13.832  -3.515  -5.455  1.00 95.99           H  
ATOM   1136 HD22 LEU A  74      14.670  -5.085  -5.452  1.00 95.99           H  
ATOM   1137 HD23 LEU A  74      15.351  -3.689  -4.567  1.00 95.99           H  
ATOM   1138  N   GLY A  75      10.203  -3.119  -2.731  1.00 95.13           N  
ATOM   1139  H   GLY A  75       9.789  -3.428  -3.599  1.00 95.13           H  
ATOM   1140  CA  GLY A  75       9.773  -1.827  -2.200  1.00 95.13           C  
ATOM   1141  HA2 GLY A  75       9.068  -1.380  -2.902  1.00 95.13           H  
ATOM   1142  HA3 GLY A  75      10.636  -1.170  -2.092  1.00 95.13           H  
ATOM   1143  C   GLY A  75       9.074  -1.949  -0.846  1.00 95.13           C  
ATOM   1144  O   GLY A  75       9.406  -1.205   0.076  1.00 95.13           O  
ATOM   1145  N   THR A  76       8.180  -2.930  -0.693  1.00 94.75           N  
ATOM   1146  H   THR A  76       7.905  -3.461  -1.507  1.00 94.75           H  
ATOM   1147  CA  THR A  76       7.494  -3.230   0.573  1.00 94.75           C  
ATOM   1148  HA  THR A  76       6.982  -2.332   0.918  1.00 94.75           H  
ATOM   1149  C   THR A  76       8.468  -3.651   1.676  1.00 94.75           C  
ATOM   1150  CB  THR A  76       6.442  -4.331   0.353  1.00 94.75           C  
ATOM   1151  HB  THR A  76       6.932  -5.229  -0.023  1.00 94.75           H  
ATOM   1152  O   THR A  76       8.330  -3.205   2.811  1.00 94.75           O  
ATOM   1153  CG2 THR A  76       5.649  -4.689   1.609  1.00 94.75           C  
ATOM   1154 HG21 THR A  76       4.862  -5.399   1.355  1.00 94.75           H  
ATOM   1155 HG22 THR A  76       5.207  -3.794   2.047  1.00 94.75           H  
ATOM   1156 HG23 THR A  76       6.303  -5.159   2.344  1.00 94.75           H  
ATOM   1157  OG1 THR A  76       5.499  -3.900  -0.596  1.00 94.75           O  
ATOM   1158  HG1 THR A  76       4.809  -3.414  -0.139  1.00 94.75           H  
ATOM   1159  N   MET A  77       9.472  -4.477   1.364  1.00 93.52           N  
ATOM   1160  H   MET A  77       9.503  -4.847   0.424  1.00 93.52           H  
ATOM   1161  CA  MET A  77      10.413  -5.011   2.363  1.00 93.52           C  
ATOM   1162  HA  MET A  77       9.881  -5.215   3.292  1.00 93.52           H  
ATOM   1163  C   MET A  77      11.570  -4.065   2.700  1.00 93.52           C  
ATOM   1164  CB  MET A  77      11.016  -6.321   1.843  1.00 93.52           C  
ATOM   1165  HB2 MET A  77      11.442  -6.157   0.853  1.00 93.52           H  
ATOM   1166  HB3 MET A  77      11.812  -6.632   2.518  1.00 93.52           H  
ATOM   1167  O   MET A  77      12.100  -4.090   3.810  1.00 93.52           O  
ATOM   1168  CG  MET A  77       9.989  -7.446   1.759  1.00 93.52           C  
ATOM   1169  HG2 MET A  77       9.601  -7.648   2.758  1.00 93.52           H  
ATOM   1170  HG3 MET A  77       9.162  -7.110   1.134  1.00 93.52           H  
ATOM   1171  SD  MET A  77      10.625  -8.988   1.048  1.00 93.52           S  
ATOM   1172  CE  MET A  77      11.832  -9.484   2.303  1.00 93.52           C  
ATOM   1173  HE1 MET A  77      12.209 -10.477   2.059  1.00 93.52           H  
ATOM   1174  HE2 MET A  77      12.662  -8.778   2.320  1.00 93.52           H  
ATOM   1175  HE3 MET A  77      11.352  -9.513   3.281  1.00 93.52           H  
ATOM   1176  N   ARG A  78      12.055  -3.299   1.717  1.00 92.84           N  
ATOM   1177  H   ARG A  78      11.601  -3.365   0.817  1.00 92.84           H  
ATOM   1178  CA  ARG A  78      13.336  -2.573   1.798  1.00 92.84           C  
ATOM   1179  HA  ARG A  78      13.741  -2.680   2.805  1.00 92.84           H  
ATOM   1180  C   ARG A  78      13.196  -1.060   1.599  1.00 92.84           C  
ATOM   1181  CB  ARG A  78      14.337  -3.189   0.802  1.00 92.84           C  
ATOM   1182  HB2 ARG A  78      15.279  -2.646   0.882  1.00 92.84           H  
ATOM   1183  HB3 ARG A  78      13.954  -3.036  -0.207  1.00 92.84           H  
ATOM   1184  O   ARG A  78      14.182  -0.339   1.773  1.00 92.84           O  
ATOM   1185  CG  ARG A  78      14.636  -4.691   0.969  1.00 92.84           C  
ATOM   1186  HG2 ARG A  78      15.217  -5.016   0.106  1.00 92.84           H  
ATOM   1187  HG3 ARG A  78      13.703  -5.254   0.959  1.00 92.84           H  
ATOM   1188  CD  ARG A  78      15.421  -5.044   2.243  1.00 92.84           C  
ATOM   1189  HD2 ARG A  78      15.499  -6.129   2.316  1.00 92.84           H  
ATOM   1190  HD3 ARG A  78      14.853  -4.702   3.109  1.00 92.84           H  
ATOM   1191  NE  ARG A  78      16.778  -4.444   2.269  1.00 92.84           N  
ATOM   1192  HE  ARG A  78      16.882  -3.634   2.864  1.00 92.84           H  
ATOM   1193  NH1 ARG A  78      17.865  -5.884   0.820  1.00 92.84           N  
ATOM   1194 HH11 ARG A  78      18.687  -6.094   0.273  1.00 92.84           H  
ATOM   1195 HH12 ARG A  78      17.010  -6.397   0.659  1.00 92.84           H  
ATOM   1196  NH2 ARG A  78      19.006  -4.254   1.780  1.00 92.84           N  
ATOM   1197 HH21 ARG A  78      19.835  -4.659   1.369  1.00 92.84           H  
ATOM   1198 HH22 ARG A  78      19.096  -3.478   2.421  1.00 92.84           H  
ATOM   1199  CZ  ARG A  78      17.864  -4.863   1.629  1.00 92.84           C  
ATOM   1200  N   GLY A  79      11.997  -0.572   1.283  1.00 91.98           N  
ATOM   1201  H   GLY A  79      11.242  -1.224   1.123  1.00 91.98           H  
ATOM   1202  CA  GLY A  79      11.681   0.845   1.110  1.00 91.98           C  
ATOM   1203  HA2 GLY A  79      10.614   0.981   1.287  1.00 91.98           H  
ATOM   1204  HA3 GLY A  79      12.220   1.426   1.859  1.00 91.98           H  
ATOM   1205  C   GLY A  79      12.005   1.404  -0.281  1.00 91.98           C  
ATOM   1206  O   GLY A  79      12.292   0.681  -1.230  1.00 91.98           O  
ATOM   1207  N   GLY A  80      11.960   2.734  -0.412  1.00 91.86           N  
ATOM   1208  H   GLY A  80      11.654   3.268   0.390  1.00 91.86           H  
ATOM   1209  CA  GLY A  80      12.032   3.426  -1.710  1.00 91.86           C  
ATOM   1210  HA2 GLY A  80      11.504   2.830  -2.455  1.00 91.86           H  
ATOM   1211  HA3 GLY A  80      11.505   4.376  -1.621  1.00 91.86           H  
ATOM   1212  C   GLY A  80      13.429   3.733  -2.265  1.00 91.86           C  
ATOM   1213  O   GLY A  80      13.544   4.218  -3.387  1.00 91.86           O  
ATOM   1214  N   LYS A  81      14.508   3.500  -1.505  1.00 93.67           N  
ATOM   1215  H   LYS A  81      14.365   2.997  -0.641  1.00 93.67           H  
ATOM   1216  CA  LYS A  81      15.873   3.933  -1.875  1.00 93.67           C  
ATOM   1217  HA  LYS A  81      15.792   4.792  -2.541  1.00 93.67           H  
ATOM   1218  C   LYS A  81      16.604   2.861  -2.695  1.00 93.67           C  
ATOM   1219  CB  LYS A  81      16.659   4.393  -0.629  1.00 93.67           C  
ATOM   1220  HB2 LYS A  81      17.674   4.646  -0.937  1.00 93.67           H  
ATOM   1221  HB3 LYS A  81      16.708   3.577   0.092  1.00 93.67           H  
ATOM   1222  O   LYS A  81      17.548   2.254  -2.196  1.00 93.67           O  
ATOM   1223  CG  LYS A  81      16.038   5.633   0.036  1.00 93.67           C  
ATOM   1224  HG2 LYS A  81      15.041   5.384   0.399  1.00 93.67           H  
ATOM   1225  HG3 LYS A  81      15.945   6.420  -0.713  1.00 93.67           H  
ATOM   1226  CD  LYS A  81      16.874   6.167   1.213  1.00 93.67           C  
ATOM   1227  HD2 LYS A  81      17.869   6.434   0.855  1.00 93.67           H  
ATOM   1228  HD3 LYS A  81      16.951   5.396   1.980  1.00 93.67           H  
ATOM   1229  CE  LYS A  81      16.169   7.410   1.780  1.00 93.67           C  
ATOM   1230  HE2 LYS A  81      16.050   8.131   0.971  1.00 93.67           H  
ATOM   1231  HE3 LYS A  81      15.166   7.124   2.097  1.00 93.67           H  
ATOM   1232  NZ  LYS A  81      16.887   8.053   2.912  1.00 93.67           N  
ATOM   1233  HZ1 LYS A  81      16.378   8.876   3.200  1.00 93.67           H  
ATOM   1234  HZ2 LYS A  81      16.933   7.443   3.716  1.00 93.67           H  
ATOM   1235  HZ3 LYS A  81      17.807   8.362   2.633  1.00 93.67           H  
ATOM   1236  N   ALA A  82      16.178   2.641  -3.941  1.00 94.19           N  
ATOM   1237  H   ALA A  82      15.397   3.194  -4.263  1.00 94.19           H  
ATOM   1238  CA  ALA A  82      16.655   1.562  -4.820  1.00 94.19           C  
ATOM   1239  HA  ALA A  82      16.282   0.615  -4.431  1.00 94.19           H  
ATOM   1240  C   ALA A  82      18.192   1.437  -4.897  1.00 94.19           C  
ATOM   1241  CB  ALA A  82      16.043   1.763  -6.213  1.00 94.19           C  
ATOM   1242  HB1 ALA A  82      16.450   2.658  -6.686  1.00 94.19           H  
ATOM   1243  HB2 ALA A  82      16.266   0.899  -6.839  1.00 94.19           H  
ATOM   1244  HB3 ALA A  82      14.960   1.864  -6.138  1.00 94.19           H  
ATOM   1245  O   ALA A  82      18.720   0.343  -4.711  1.00 94.19           O  
ATOM   1246  N   LYS A  83      18.926   2.549  -5.067  1.00 93.50           N  
ATOM   1247  H   LYS A  83      18.438   3.418  -5.232  1.00 93.50           H  
ATOM   1248  CA  LYS A  83      20.406   2.529  -5.103  1.00 93.50           C  
ATOM   1249  HA  LYS A  83      20.732   1.819  -5.863  1.00 93.50           H  
ATOM   1250  C   LYS A  83      21.023   2.025  -3.789  1.00 93.50           C  
ATOM   1251  CB  LYS A  83      20.963   3.916  -5.470  1.00 93.50           C  
ATOM   1252  HB2 LYS A  83      22.047   3.886  -5.359  1.00 93.50           H  
ATOM   1253  HB3 LYS A  83      20.572   4.664  -4.781  1.00 93.50           H  
ATOM   1254  O   LYS A  83      21.841   1.112  -3.794  1.00 93.50           O  
ATOM   1255  CG  LYS A  83      20.635   4.326  -6.916  1.00 93.50           C  
ATOM   1256  HG2 LYS A  83      20.986   3.547  -7.594  1.00 93.50           H  
ATOM   1257  HG3 LYS A  83      19.557   4.434  -7.032  1.00 93.50           H  
ATOM   1258  CD  LYS A  83      21.322   5.652  -7.281  1.00 93.50           C  
ATOM   1259  HD2 LYS A  83      22.397   5.542  -7.139  1.00 93.50           H  
ATOM   1260  HD3 LYS A  83      20.957   6.440  -6.622  1.00 93.50           H  
ATOM   1261  CE  LYS A  83      21.038   6.024  -8.743  1.00 93.50           C  
ATOM   1262  HE2 LYS A  83      19.963   6.145  -8.876  1.00 93.50           H  
ATOM   1263  HE3 LYS A  83      21.355   5.196  -9.376  1.00 93.50           H  
ATOM   1264  NZ  LYS A  83      21.749   7.265  -9.151  1.00 93.50           N  
ATOM   1265  HZ1 LYS A  83      21.463   8.056  -8.591  1.00 93.50           H  
ATOM   1266  HZ2 LYS A  83      21.558   7.481 -10.119  1.00 93.50           H  
ATOM   1267  HZ3 LYS A  83      22.748   7.151  -9.056  1.00 93.50           H  
ATOM   1268  N   LYS A  84      20.538   2.532  -2.649  1.00 94.89           N  
ATOM   1269  H   LYS A  84      19.807   3.224  -2.730  1.00 94.89           H  
ATOM   1270  CA  LYS A  84      20.976   2.101  -1.307  1.00 94.89           C  
ATOM   1271  HA  LYS A  84      22.062   2.183  -1.261  1.00 94.89           H  
ATOM   1272  C   LYS A  84      20.633   0.633  -1.027  1.00 94.89           C  
ATOM   1273  CB  LYS A  84      20.354   3.035  -0.258  1.00 94.89           C  
ATOM   1274  HB2 LYS A  84      19.272   2.906  -0.254  1.00 94.89           H  
ATOM   1275  HB3 LYS A  84      20.585   4.064  -0.534  1.00 94.89           H  
ATOM   1276  O   LYS A  84      21.339  -0.041  -0.281  1.00 94.89           O  
ATOM   1277  CG  LYS A  84      20.896   2.772   1.155  1.00 94.89           C  
ATOM   1278  HG2 LYS A  84      20.605   1.774   1.482  1.00 94.89           H  
ATOM   1279  HG3 LYS A  84      21.984   2.834   1.134  1.00 94.89           H  
ATOM   1280  CD  LYS A  84      20.352   3.795   2.161  1.00 94.89           C  
ATOM   1281  HD2 LYS A  84      20.624   4.796   1.825  1.00 94.89           H  
ATOM   1282  HD3 LYS A  84      19.266   3.709   2.212  1.00 94.89           H  
ATOM   1283  CE  LYS A  84      20.972   3.525   3.537  1.00 94.89           C  
ATOM   1284  HE2 LYS A  84      22.055   3.535   3.417  1.00 94.89           H  
ATOM   1285  HE3 LYS A  84      20.674   2.527   3.858  1.00 94.89           H  
ATOM   1286  NZ  LYS A  84      20.570   4.538   4.549  1.00 94.89           N  
ATOM   1287  HZ1 LYS A  84      21.024   4.366   5.434  1.00 94.89           H  
ATOM   1288  HZ2 LYS A  84      19.572   4.526   4.701  1.00 94.89           H  
ATOM   1289  HZ3 LYS A  84      20.858   5.458   4.248  1.00 94.89           H  
ATOM   1290  N   ILE A  85      19.531   0.138  -1.591  1.00 95.09           N  
ATOM   1291  H   ILE A  85      18.969   0.755  -2.160  1.00 95.09           H  
ATOM   1292  CA  ILE A  85      19.154  -1.277  -1.505  1.00 95.09           C  
ATOM   1293  HA  ILE A  85      19.234  -1.598  -0.467  1.00 95.09           H  
ATOM   1294  C   ILE A  85      20.144  -2.125  -2.307  1.00 95.09           C  
ATOM   1295  CB  ILE A  85      17.694  -1.492  -1.958  1.00 95.09           C  
ATOM   1296  HB  ILE A  85      17.567  -1.072  -2.956  1.00 95.09           H  
ATOM   1297  O   ILE A  85      20.626  -3.122  -1.773  1.00 95.09           O  
ATOM   1298  CG1 ILE A  85      16.730  -0.773  -0.990  1.00 95.09           C  
ATOM   1299 HG12 ILE A  85      16.702  -1.311  -0.042  1.00 95.09           H  
ATOM   1300 HG13 ILE A  85      17.096   0.229  -0.767  1.00 95.09           H  
ATOM   1301  CG2 ILE A  85      17.350  -2.991  -2.020  1.00 95.09           C  
ATOM   1302 HG21 ILE A  85      16.309  -3.122  -2.313  1.00 95.09           H  
ATOM   1303 HG22 ILE A  85      17.513  -3.461  -1.051  1.00 95.09           H  
ATOM   1304 HG23 ILE A  85      17.958  -3.497  -2.770  1.00 95.09           H  
ATOM   1305  CD1 ILE A  85      15.312  -0.615  -1.546  1.00 95.09           C  
ATOM   1306 HD11 ILE A  85      14.713  -0.062  -0.822  1.00 95.09           H  
ATOM   1307 HD12 ILE A  85      15.342  -0.048  -2.476  1.00 95.09           H  
ATOM   1308 HD13 ILE A  85      14.842  -1.581  -1.729  1.00 95.09           H  
ATOM   1309  N   ALA A  86      20.489  -1.715  -3.531  1.00 95.27           N  
ATOM   1310  H   ALA A  86      20.050  -0.888  -3.911  1.00 95.27           H  
ATOM   1311  CA  ALA A  86      21.450  -2.413  -4.387  1.00 95.27           C  
ATOM   1312  HA  ALA A  86      21.085  -3.424  -4.570  1.00 95.27           H  
ATOM   1313  C   ALA A  86      22.832  -2.530  -3.718  1.00 95.27           C  
ATOM   1314  CB  ALA A  86      21.534  -1.677  -5.735  1.00 95.27           C  
ATOM   1315  HB1 ALA A  86      20.541  -1.479  -6.138  1.00 95.27           H  
ATOM   1316  HB2 ALA A  86      22.059  -0.729  -5.620  1.00 95.27           H  
ATOM   1317  HB3 ALA A  86      22.077  -2.287  -6.457  1.00 95.27           H  
ATOM   1318  O   ALA A  86      23.411  -3.611  -3.681  1.00 95.27           O  
ATOM   1319  N   GLU A  87      23.320  -1.446  -3.107  1.00 95.51           N  
ATOM   1320  H   GLU A  87      22.833  -0.572  -3.243  1.00 95.51           H  
ATOM   1321  CA  GLU A  87      24.586  -1.411  -2.355  1.00 95.51           C  
ATOM   1322  HA  GLU A  87      25.417  -1.671  -3.010  1.00 95.51           H  
ATOM   1323  C   GLU A  87      24.618  -2.380  -1.163  1.00 95.51           C  
ATOM   1324  CB  GLU A  87      24.793   0.009  -1.814  1.00 95.51           C  
ATOM   1325  HB2 GLU A  87      25.606   0.005  -1.088  1.00 95.51           H  
ATOM   1326  HB3 GLU A  87      23.878   0.298  -1.297  1.00 95.51           H  
ATOM   1327  O   GLU A  87      25.676  -2.896  -0.812  1.00 95.51           O  
ATOM   1328  CG  GLU A  87      25.128   1.040  -2.902  1.00 95.51           C  
ATOM   1329  HG2 GLU A  87      26.160   0.886  -3.220  1.00 95.51           H  
ATOM   1330  HG3 GLU A  87      24.489   0.874  -3.769  1.00 95.51           H  
ATOM   1331  CD  GLU A  87      24.939   2.490  -2.419  1.00 95.51           C  
ATOM   1332  OE1 GLU A  87      25.048   3.393  -3.276  1.00 95.51           O  
ATOM   1333  OE2 GLU A  87      24.607   2.696  -1.224  1.00 95.51           O  
ATOM   1334  N   LYS A  88      23.462  -2.635  -0.537  1.00 95.29           N  
ATOM   1335  H   LYS A  88      22.639  -2.194  -0.921  1.00 95.29           H  
ATOM   1336  CA  LYS A  88      23.308  -3.491   0.651  1.00 95.29           C  
ATOM   1337  HA  LYS A  88      24.299  -3.768   1.010  1.00 95.29           H  
ATOM   1338  C   LYS A  88      22.612  -4.813   0.328  1.00 95.29           C  
ATOM   1339  CB  LYS A  88      22.588  -2.725   1.768  1.00 95.29           C  
ATOM   1340  HB2 LYS A  88      22.467  -3.396   2.618  1.00 95.29           H  
ATOM   1341  HB3 LYS A  88      21.601  -2.421   1.419  1.00 95.29           H  
ATOM   1342  O   LYS A  88      21.733  -5.253   1.079  1.00 95.29           O  
ATOM   1343  CG  LYS A  88      23.362  -1.493   2.239  1.00 95.29           C  
ATOM   1344  HG2 LYS A  88      23.358  -0.725   1.466  1.00 95.29           H  
ATOM   1345  HG3 LYS A  88      24.392  -1.778   2.454  1.00 95.29           H  
ATOM   1346  CD  LYS A  88      22.711  -0.952   3.515  1.00 95.29           C  
ATOM   1347  HD2 LYS A  88      21.692  -0.631   3.303  1.00 95.29           H  
ATOM   1348  HD3 LYS A  88      22.695  -1.750   4.257  1.00 95.29           H  
ATOM   1349  CE  LYS A  88      23.537   0.221   4.042  1.00 95.29           C  
ATOM   1350  HE2 LYS A  88      23.318   1.108   3.446  1.00 95.29           H  
ATOM   1351  HE3 LYS A  88      24.590  -0.013   3.888  1.00 95.29           H  
ATOM   1352  NZ  LYS A  88      23.294   0.445   5.489  1.00 95.29           N  
ATOM   1353  HZ1 LYS A  88      22.317   0.594   5.696  1.00 95.29           H  
ATOM   1354  HZ2 LYS A  88      23.859   1.209   5.829  1.00 95.29           H  
ATOM   1355  HZ3 LYS A  88      23.595  -0.372   6.000  1.00 95.29           H  
ATOM   1356  N   SER A  89      22.937  -5.399  -0.817  1.00 96.21           N  
ATOM   1357  H   SER A  89      23.665  -4.981  -1.379  1.00 96.21           H  
ATOM   1358  CA  SER A  89      22.370  -6.665  -1.279  1.00 96.21           C  
ATOM   1359  HA  SER A  89      21.920  -7.192  -0.437  1.00 96.21           H  
ATOM   1360  C   SER A  89      23.454  -7.583  -1.839  1.00 96.21           C  
ATOM   1361  CB  SER A  89      21.267  -6.410  -2.308  1.00 96.21           C  
ATOM   1362  HB2 SER A  89      21.658  -5.846  -3.154  1.00 96.21           H  
ATOM   1363  HB3 SER A  89      20.892  -7.373  -2.657  1.00 96.21           H  
ATOM   1364  O   SER A  89      24.589  -7.163  -2.058  1.00 96.21           O  
ATOM   1365  OG  SER A  89      20.189  -5.713  -1.706  1.00 96.21           O  
ATOM   1366  HG  SER A  89      20.413  -4.781  -1.753  1.00 96.21           H  
ATOM   1367  N   THR A  90      23.111  -8.853  -2.058  1.00 96.84           N  
ATOM   1368  H   THR A  90      22.156  -9.148  -1.910  1.00 96.84           H  
ATOM   1369  CA  THR A  90      24.024  -9.818  -2.685  1.00 96.84           C  
ATOM   1370  HA  THR A  90      24.918  -9.879  -2.065  1.00 96.84           H  
ATOM   1371  C   THR A  90      24.425  -9.351  -4.093  1.00 96.84           C  
ATOM   1372  CB  THR A  90      23.398 -11.221  -2.769  1.00 96.84           C  
ATOM   1373  HB  THR A  90      24.142 -11.916  -3.160  1.00 96.84           H  
ATOM   1374  O   THR A  90      23.663  -8.608  -4.722  1.00 96.84           O  
ATOM   1375  CG2 THR A  90      22.926 -11.732  -1.408  1.00 96.84           C  
ATOM   1376 HG21 THR A  90      23.745 -11.678  -0.690  1.00 96.84           H  
ATOM   1377 HG22 THR A  90      22.614 -12.772  -1.499  1.00 96.84           H  
ATOM   1378 HG23 THR A  90      22.084 -11.143  -1.045  1.00 96.84           H  
ATOM   1379  OG1 THR A  90      22.287 -11.217  -3.637  1.00 96.84           O  
ATOM   1380  HG1 THR A  90      21.901 -12.096  -3.611  1.00 96.84           H  
ATOM   1381  N   PRO A  91      25.573  -9.797  -4.642  1.00 97.44           N  
ATOM   1382  CA  PRO A  91      25.996  -9.420  -5.994  1.00 97.44           C  
ATOM   1383  HA  PRO A  91      26.222  -8.353  -6.002  1.00 97.44           H  
ATOM   1384  C   PRO A  91      24.943  -9.708  -7.074  1.00 97.44           C  
ATOM   1385  CB  PRO A  91      27.283 -10.212  -6.247  1.00 97.44           C  
ATOM   1386  HB2 PRO A  91      27.051 -11.189  -6.670  1.00 97.44           H  
ATOM   1387  HB3 PRO A  91      27.969  -9.668  -6.896  1.00 97.44           H  
ATOM   1388  O   PRO A  91      24.780  -8.922  -8.002  1.00 97.44           O  
ATOM   1389  CG  PRO A  91      27.862 -10.398  -4.846  1.00 97.44           C  
ATOM   1390  HG2 PRO A  91      28.521 -11.264  -4.789  1.00 97.44           H  
ATOM   1391  HG3 PRO A  91      28.389  -9.493  -4.543  1.00 97.44           H  
ATOM   1392  CD  PRO A  91      26.615 -10.576  -3.983  1.00 97.44           C  
ATOM   1393  HD2 PRO A  91      26.330 -11.628  -3.962  1.00 97.44           H  
ATOM   1394  HD3 PRO A  91      26.817 -10.217  -2.974  1.00 97.44           H  
ATOM   1395  N   GLU A  92      24.201 -10.809  -6.939  1.00 96.82           N  
ATOM   1396  H   GLU A  92      24.366 -11.412  -6.145  1.00 96.82           H  
ATOM   1397  CA  GLU A  92      23.092 -11.161  -7.831  1.00 96.82           C  
ATOM   1398  HA  GLU A  92      23.441 -11.177  -8.864  1.00 96.82           H  
ATOM   1399  C   GLU A  92      21.948 -10.143  -7.753  1.00 96.82           C  
ATOM   1400  CB  GLU A  92      22.610 -12.564  -7.453  1.00 96.82           C  
ATOM   1401  HB2 GLU A  92      22.254 -12.539  -6.423  1.00 96.82           H  
ATOM   1402  HB3 GLU A  92      23.455 -13.250  -7.512  1.00 96.82           H  
ATOM   1403  O   GLU A  92      21.553  -9.575  -8.772  1.00 96.82           O  
ATOM   1404  CG  GLU A  92      21.491 -13.074  -8.372  1.00 96.82           C  
ATOM   1405  HG2 GLU A  92      20.680 -12.346  -8.392  1.00 96.82           H  
ATOM   1406  HG3 GLU A  92      21.890 -13.168  -9.382  1.00 96.82           H  
ATOM   1407  CD  GLU A  92      20.921 -14.420  -7.908  1.00 96.82           C  
ATOM   1408  OE1 GLU A  92      19.980 -14.887  -8.581  1.00 96.82           O  
ATOM   1409  OE2 GLU A  92      21.416 -14.936  -6.880  1.00 96.82           O  
ATOM   1410  N   THR A  93      21.464  -9.852  -6.540  1.00 95.75           N  
ATOM   1411  H   THR A  93      21.883 -10.298  -5.736  1.00 95.75           H  
ATOM   1412  CA  THR A  93      20.378  -8.884  -6.323  1.00 95.75           C  
ATOM   1413  HA  THR A  93      19.514  -9.170  -6.923  1.00 95.75           H  
ATOM   1414  C   THR A  93      20.791  -7.476  -6.747  1.00 95.75           C  
ATOM   1415  CB  THR A  93      19.968  -8.872  -4.847  1.00 95.75           C  
ATOM   1416  HB  THR A  93      20.854  -8.664  -4.247  1.00 95.75           H  
ATOM   1417  O   THR A  93      19.987  -6.756  -7.335  1.00 95.75           O  
ATOM   1418  CG2 THR A  93      18.873  -7.855  -4.518  1.00 95.75           C  
ATOM   1419 HG21 THR A  93      18.552  -7.987  -3.485  1.00 95.75           H  
ATOM   1420 HG22 THR A  93      18.019  -8.008  -5.178  1.00 95.75           H  
ATOM   1421 HG23 THR A  93      19.245  -6.838  -4.639  1.00 95.75           H  
ATOM   1422  OG1 THR A  93      19.460 -10.125  -4.465  1.00 95.75           O  
ATOM   1423  HG1 THR A  93      19.892 -10.806  -4.984  1.00 95.75           H  
ATOM   1424  N   LYS A  94      22.047  -7.085  -6.491  1.00 97.42           N  
ATOM   1425  H   LYS A  94      22.650  -7.725  -5.996  1.00 97.42           H  
ATOM   1426  CA  LYS A  94      22.605  -5.798  -6.918  1.00 97.42           C  
ATOM   1427  HA  LYS A  94      21.981  -4.996  -6.524  1.00 97.42           H  
ATOM   1428  C   LYS A  94      22.566  -5.660  -8.440  1.00 97.42           C  
ATOM   1429  CB  LYS A  94      24.023  -5.633  -6.349  1.00 97.42           C  
ATOM   1430  HB2 LYS A  94      24.658  -6.447  -6.699  1.00 97.42           H  
ATOM   1431  HB3 LYS A  94      23.978  -5.675  -5.261  1.00 97.42           H  
ATOM   1432  O   LYS A  94      21.964  -4.709  -8.926  1.00 97.42           O  
ATOM   1433  CG  LYS A  94      24.635  -4.295  -6.785  1.00 97.42           C  
ATOM   1434  HG2 LYS A  94      23.958  -3.485  -6.514  1.00 97.42           H  
ATOM   1435  HG3 LYS A  94      24.761  -4.296  -7.868  1.00 97.42           H  
ATOM   1436  CD  LYS A  94      25.997  -4.027  -6.142  1.00 97.42           C  
ATOM   1437  HD2 LYS A  94      26.682  -4.841  -6.381  1.00 97.42           H  
ATOM   1438  HD3 LYS A  94      25.881  -3.940  -5.061  1.00 97.42           H  
ATOM   1439  CE  LYS A  94      26.513  -2.712  -6.734  1.00 97.42           C  
ATOM   1440  HE2 LYS A  94      26.556  -2.815  -7.818  1.00 97.42           H  
ATOM   1441  HE3 LYS A  94      25.779  -1.928  -6.545  1.00 97.42           H  
ATOM   1442  NZ  LYS A  94      27.838  -2.315  -6.210  1.00 97.42           N  
ATOM   1443  HZ1 LYS A  94      27.803  -2.183  -5.209  1.00 97.42           H  
ATOM   1444  HZ2 LYS A  94      28.532  -3.009  -6.449  1.00 97.42           H  
ATOM   1445  HZ3 LYS A  94      28.099  -1.443  -6.648  1.00 97.42           H  
ATOM   1446  N   ARG A  95      23.126  -6.626  -9.183  1.00 97.77           N  
ATOM   1447  H   ARG A  95      23.570  -7.396  -8.702  1.00 97.77           H  
ATOM   1448  CA  ARG A  95      23.135  -6.608 -10.659  1.00 97.77           C  
ATOM   1449  HA  ARG A  95      23.633  -5.703 -11.006  1.00 97.77           H  
ATOM   1450  C   ARG A  95      21.725  -6.561 -11.241  1.00 97.77           C  
ATOM   1451  CB  ARG A  95      23.860  -7.844 -11.210  1.00 97.77           C  
ATOM   1452  HB2 ARG A  95      23.625  -7.933 -12.271  1.00 97.77           H  
ATOM   1453  HB3 ARG A  95      23.487  -8.735 -10.705  1.00 97.77           H  
ATOM   1454  O   ARG A  95      21.461  -5.785 -12.157  1.00 97.77           O  
ATOM   1455  CG  ARG A  95      25.386  -7.762 -11.076  1.00 97.77           C  
ATOM   1456  HG2 ARG A  95      25.730  -6.830 -11.525  1.00 97.77           H  
ATOM   1457  HG3 ARG A  95      25.679  -7.759 -10.026  1.00 97.77           H  
ATOM   1458  CD  ARG A  95      26.065  -8.929 -11.808  1.00 97.77           C  
ATOM   1459  HD2 ARG A  95      27.146  -8.811 -11.739  1.00 97.77           H  
ATOM   1460  HD3 ARG A  95      25.806  -8.869 -12.865  1.00 97.77           H  
ATOM   1461  NE  ARG A  95      25.650 -10.253 -11.292  1.00 97.77           N  
ATOM   1462  HE  ARG A  95      24.810 -10.643 -11.694  1.00 97.77           H  
ATOM   1463  NH1 ARG A  95      27.375 -10.596  -9.813  1.00 97.77           N  
ATOM   1464 HH11 ARG A  95      27.734  -9.683 -10.052  1.00 97.77           H  
ATOM   1465 HH12 ARG A  95      27.894 -11.218  -9.210  1.00 97.77           H  
ATOM   1466  NH2 ARG A  95      25.831 -12.184 -10.098  1.00 97.77           N  
ATOM   1467 HH21 ARG A  95      26.343 -12.784  -9.467  1.00 97.77           H  
ATOM   1468 HH22 ARG A  95      25.010 -12.551 -10.558  1.00 97.77           H  
ATOM   1469  CZ  ARG A  95      26.282 -10.998 -10.402  1.00 97.77           C  
ATOM   1470  N   TRP A  96      20.813  -7.374 -10.703  1.00 97.55           N  
ATOM   1471  H   TRP A  96      21.094  -8.014  -9.975  1.00 97.55           H  
ATOM   1472  CA  TRP A  96      19.423  -7.376 -11.153  1.00 97.55           C  
ATOM   1473  HA  TRP A  96      19.400  -7.537 -12.231  1.00 97.55           H  
ATOM   1474  C   TRP A  96      18.748  -6.022 -10.896  1.00 97.55           C  
ATOM   1475  CB  TRP A  96      18.660  -8.526 -10.489  1.00 97.55           C  
ATOM   1476  HB2 TRP A  96      18.720  -8.421  -9.406  1.00 97.55           H  
ATOM   1477  HB3 TRP A  96      19.135  -9.470 -10.757  1.00 97.55           H  
ATOM   1478  O   TRP A  96      18.149  -5.452 -11.807  1.00 97.55           O  
ATOM   1479  CG  TRP A  96      17.217  -8.583 -10.882  1.00 97.55           C  
ATOM   1480  CD1 TRP A  96      16.716  -9.201 -11.977  1.00 97.55           C  
ATOM   1481  HD1 TRP A  96      17.302  -9.760 -12.692  1.00 97.55           H  
ATOM   1482  CD2 TRP A  96      16.078  -7.943 -10.229  1.00 97.55           C  
ATOM   1483  CE2 TRP A  96      14.908  -8.216 -10.998  1.00 97.55           C  
ATOM   1484  CE3 TRP A  96      15.920  -7.147  -9.072  1.00 97.55           C  
ATOM   1485  HE3 TRP A  96      16.784  -6.927  -8.463  1.00 97.55           H  
ATOM   1486  NE1 TRP A  96      15.353  -8.982 -12.052  1.00 97.55           N  
ATOM   1487  HE1 TRP A  96      14.765  -9.312 -12.804  1.00 97.55           H  
ATOM   1488  CH2 TRP A  96      13.521  -6.945  -9.483  1.00 97.55           C  
ATOM   1489  HH2 TRP A  96      12.552  -6.570  -9.187  1.00 97.55           H  
ATOM   1490  CZ2 TRP A  96      13.645  -7.731 -10.639  1.00 97.55           C  
ATOM   1491  HZ2 TRP A  96      12.785  -7.954 -11.255  1.00 97.55           H  
ATOM   1492  CZ3 TRP A  96      14.654  -6.652  -8.703  1.00 97.55           C  
ATOM   1493  HZ3 TRP A  96      14.549  -6.051  -7.812  1.00 97.55           H  
ATOM   1494  N   LEU A  97      18.893  -5.463  -9.690  1.00 97.48           N  
ATOM   1495  H   LEU A  97      19.419  -5.956  -8.983  1.00 97.48           H  
ATOM   1496  CA  LEU A  97      18.272  -4.189  -9.331  1.00 97.48           C  
ATOM   1497  HA  LEU A  97      17.219  -4.254  -9.606  1.00 97.48           H  
ATOM   1498  C   LEU A  97      18.870  -3.009 -10.107  1.00 97.48           C  
ATOM   1499  CB  LEU A  97      18.369  -3.995  -7.810  1.00 97.48           C  
ATOM   1500  HB2 LEU A  97      17.931  -4.869  -7.330  1.00 97.48           H  
ATOM   1501  HB3 LEU A  97      19.422  -3.948  -7.531  1.00 97.48           H  
ATOM   1502  O   LEU A  97      18.124  -2.125 -10.514  1.00 97.48           O  
ATOM   1503  CG  LEU A  97      17.661  -2.734  -7.279  1.00 97.48           C  
ATOM   1504  HG  LEU A  97      18.165  -1.841  -7.650  1.00 97.48           H  
ATOM   1505  CD1 LEU A  97      16.181  -2.665  -7.667  1.00 97.48           C  
ATOM   1506 HD11 LEU A  97      15.695  -1.838  -7.150  1.00 97.48           H  
ATOM   1507 HD12 LEU A  97      16.087  -2.493  -8.739  1.00 97.48           H  
ATOM   1508 HD13 LEU A  97      15.683  -3.600  -7.411  1.00 97.48           H  
ATOM   1509  CD2 LEU A  97      17.754  -2.740  -5.754  1.00 97.48           C  
ATOM   1510 HD21 LEU A  97      17.214  -1.888  -5.339  1.00 97.48           H  
ATOM   1511 HD22 LEU A  97      18.801  -2.680  -5.457  1.00 97.48           H  
ATOM   1512 HD23 LEU A  97      17.350  -3.674  -5.365  1.00 97.48           H  
ATOM   1513  N   GLU A  98      20.177  -2.998 -10.368  1.00 96.96           N  
ATOM   1514  H   GLU A  98      20.757  -3.728  -9.980  1.00 96.96           H  
ATOM   1515  CA  GLU A  98      20.824  -1.999 -11.232  1.00 96.96           C  
ATOM   1516  HA  GLU A  98      20.603  -0.999 -10.856  1.00 96.96           H  
ATOM   1517  C   GLU A  98      20.276  -2.056 -12.665  1.00 96.96           C  
ATOM   1518  CB  GLU A  98      22.349  -2.194 -11.212  1.00 96.96           C  
ATOM   1519  HB2 GLU A  98      22.793  -1.633 -12.035  1.00 96.96           H  
ATOM   1520  HB3 GLU A  98      22.573  -3.251 -11.351  1.00 96.96           H  
ATOM   1521  O   GLU A  98      19.950  -1.013 -13.236  1.00 96.96           O  
ATOM   1522  CG  GLU A  98      22.961  -1.682  -9.895  1.00 96.96           C  
ATOM   1523  HG2 GLU A  98      22.817  -0.603  -9.851  1.00 96.96           H  
ATOM   1524  HG3 GLU A  98      22.421  -2.112  -9.051  1.00 96.96           H  
ATOM   1525  CD  GLU A  98      24.457  -2.000  -9.728  1.00 96.96           C  
ATOM   1526  OE1 GLU A  98      25.072  -1.388  -8.822  1.00 96.96           O  
ATOM   1527  OE2 GLU A  98      24.983  -2.897 -10.423  1.00 96.96           O  
ATOM   1528  N   SER A  99      20.065  -3.260 -13.211  1.00 96.63           N  
ATOM   1529  H   SER A  99      20.371  -4.079 -12.705  1.00 96.63           H  
ATOM   1530  CA  SER A  99      19.397  -3.433 -14.506  1.00 96.63           C  
ATOM   1531  HA  SER A  99      19.947  -2.859 -15.252  1.00 96.63           H  
ATOM   1532  C   SER A  99      17.959  -2.905 -14.483  1.00 96.63           C  
ATOM   1533  CB  SER A  99      19.408  -4.907 -14.923  1.00 96.63           C  
ATOM   1534  HB2 SER A  99      18.827  -5.498 -14.215  1.00 96.63           H  
ATOM   1535  HB3 SER A  99      20.434  -5.274 -14.927  1.00 96.63           H  
ATOM   1536  O   SER A  99      17.545  -2.217 -15.413  1.00 96.63           O  
ATOM   1537  OG  SER A  99      18.850  -5.053 -16.219  1.00 96.63           O  
ATOM   1538  HG  SER A  99      19.420  -4.573 -16.824  1.00 96.63           H  
ATOM   1539  N   MET A 100      17.195  -3.162 -13.414  1.00 97.24           N  
ATOM   1540  H   MET A 100      17.568  -3.759 -12.690  1.00 97.24           H  
ATOM   1541  CA  MET A 100      15.829  -2.639 -13.281  1.00 97.24           C  
ATOM   1542  HA  MET A 100      15.272  -2.883 -14.185  1.00 97.24           H  
ATOM   1543  C   MET A 100      15.795  -1.114 -13.147  1.00 97.24           C  
ATOM   1544  CB  MET A 100      15.113  -3.267 -12.079  1.00 97.24           C  
ATOM   1545  HB2 MET A 100      14.154  -2.763 -11.962  1.00 97.24           H  
ATOM   1546  HB3 MET A 100      15.694  -3.095 -11.173  1.00 97.24           H  
ATOM   1547  O   MET A 100      14.931  -0.473 -13.744  1.00 97.24           O  
ATOM   1548  CG  MET A 100      14.835  -4.766 -12.213  1.00 97.24           C  
ATOM   1549  HG2 MET A 100      14.237  -5.066 -11.353  1.00 97.24           H  
ATOM   1550  HG3 MET A 100      15.771  -5.322 -12.162  1.00 97.24           H  
ATOM   1551  SD  MET A 100      13.938  -5.259 -13.707  1.00 97.24           S  
ATOM   1552  CE  MET A 100      15.307  -5.969 -14.655  1.00 97.24           C  
ATOM   1553  HE1 MET A 100      15.747  -6.790 -14.089  1.00 97.24           H  
ATOM   1554  HE2 MET A 100      16.072  -5.213 -14.834  1.00 97.24           H  
ATOM   1555  HE3 MET A 100      14.926  -6.351 -15.602  1.00 97.24           H  
ATOM   1556  N   ILE A 101      16.739  -0.526 -12.403  1.00 95.82           N  
ATOM   1557  H   ILE A 101      17.404  -1.119 -11.927  1.00 95.82           H  
ATOM   1558  CA  ILE A 101      16.886   0.929 -12.279  1.00 95.82           C  
ATOM   1559  HA  ILE A 101      15.952   1.336 -11.893  1.00 95.82           H  
ATOM   1560  C   ILE A 101      17.089   1.557 -13.658  1.00 95.82           C  
ATOM   1561  CB  ILE A 101      18.028   1.293 -11.296  1.00 95.82           C  
ATOM   1562  HB  ILE A 101      18.897   0.682 -11.540  1.00 95.82           H  
ATOM   1563  O   ILE A 101      16.444   2.557 -13.956  1.00 95.82           O  
ATOM   1564  CG1 ILE A 101      17.610   1.001  -9.834  1.00 95.82           C  
ATOM   1565 HG12 ILE A 101      16.908   1.763  -9.496  1.00 95.82           H  
ATOM   1566 HG13 ILE A 101      17.094   0.042  -9.781  1.00 95.82           H  
ATOM   1567  CG2 ILE A 101      18.441   2.774 -11.418  1.00 95.82           C  
ATOM   1568 HG21 ILE A 101      18.859   2.973 -12.405  1.00 95.82           H  
ATOM   1569 HG22 ILE A 101      17.574   3.418 -11.267  1.00 95.82           H  
ATOM   1570 HG23 ILE A 101      19.211   3.023 -10.687  1.00 95.82           H  
ATOM   1571  CD1 ILE A 101      18.790   0.958  -8.851  1.00 95.82           C  
ATOM   1572 HD11 ILE A 101      18.433   0.634  -7.873  1.00 95.82           H  
ATOM   1573 HD12 ILE A 101      19.540   0.247  -9.198  1.00 95.82           H  
ATOM   1574 HD13 ILE A 101      19.241   1.944  -8.743  1.00 95.82           H  
ATOM   1575  N   GLN A 102      17.929   0.957 -14.505  1.00 95.03           N  
ATOM   1576  H   GLN A 102      18.442   0.148 -14.187  1.00 95.03           H  
ATOM   1577  CA  GLN A 102      18.150   1.427 -15.873  1.00 95.03           C  
ATOM   1578  HA  GLN A 102      18.343   2.500 -15.854  1.00 95.03           H  
ATOM   1579  C   GLN A 102      16.916   1.217 -16.762  1.00 95.03           C  
ATOM   1580  CB  GLN A 102      19.379   0.722 -16.464  1.00 95.03           C  
ATOM   1581  HB2 GLN A 102      19.263  -0.356 -16.353  1.00 95.03           H  
ATOM   1582  HB3 GLN A 102      19.440   0.951 -17.528  1.00 95.03           H  
ATOM   1583  O   GLN A 102      16.435   2.170 -17.369  1.00 95.03           O  
ATOM   1584  CG  GLN A 102      20.693   1.164 -15.799  1.00 95.03           C  
ATOM   1585  HG2 GLN A 102      20.637   1.015 -14.720  1.00 95.03           H  
ATOM   1586  HG3 GLN A 102      20.848   2.226 -15.988  1.00 95.03           H  
ATOM   1587  CD  GLN A 102      21.901   0.392 -16.323  1.00 95.03           C  
ATOM   1588  NE2 GLN A 102      23.099   0.750 -15.917  1.00 95.03           N  
ATOM   1589 HE21 GLN A 102      23.229   1.518 -15.275  1.00 95.03           H  
ATOM   1590 HE22 GLN A 102      23.864   0.212 -16.299  1.00 95.03           H  
ATOM   1591  OE1 GLN A 102      21.803  -0.542 -17.100  1.00 95.03           O  
ATOM   1592  N   LYS A 103      16.362  -0.004 -16.799  1.00 94.66           N  
ATOM   1593  H   LYS A 103      16.805  -0.733 -16.259  1.00 94.66           H  
ATOM   1594  CA  LYS A 103      15.225  -0.370 -17.664  1.00 94.66           C  
ATOM   1595  HA  LYS A 103      15.486  -0.167 -18.703  1.00 94.66           H  
ATOM   1596  C   LYS A 103      13.969   0.460 -17.383  1.00 94.66           C  
ATOM   1597  CB  LYS A 103      14.907  -1.869 -17.517  1.00 94.66           C  
ATOM   1598  HB2 LYS A 103      14.869  -2.125 -16.458  1.00 94.66           H  
ATOM   1599  HB3 LYS A 103      13.916  -2.048 -17.936  1.00 94.66           H  
ATOM   1600  O   LYS A 103      13.312   0.890 -18.323  1.00 94.66           O  
ATOM   1601  CG  LYS A 103      15.895  -2.798 -18.248  1.00 94.66           C  
ATOM   1602  HG2 LYS A 103      15.842  -2.600 -19.319  1.00 94.66           H  
ATOM   1603  HG3 LYS A 103      16.915  -2.616 -17.908  1.00 94.66           H  
ATOM   1604  CD  LYS A 103      15.524  -4.268 -17.981  1.00 94.66           C  
ATOM   1605  HD2 LYS A 103      15.651  -4.457 -16.915  1.00 94.66           H  
ATOM   1606  HD3 LYS A 103      14.476  -4.420 -18.237  1.00 94.66           H  
ATOM   1607  CE  LYS A 103      16.379  -5.266 -18.777  1.00 94.66           C  
ATOM   1608  HE2 LYS A 103      17.413  -5.184 -18.442  1.00 94.66           H  
ATOM   1609  HE3 LYS A 103      16.342  -4.983 -19.829  1.00 94.66           H  
ATOM   1610  NZ  LYS A 103      15.893  -6.671 -18.627  1.00 94.66           N  
ATOM   1611  HZ1 LYS A 103      14.930  -6.781 -18.912  1.00 94.66           H  
ATOM   1612  HZ2 LYS A 103      15.955  -6.998 -17.673  1.00 94.66           H  
ATOM   1613  HZ3 LYS A 103      16.416  -7.307 -19.212  1.00 94.66           H  
ATOM   1614  N   TYR A 104      13.644   0.698 -16.110  1.00 95.63           N  
ATOM   1615  H   TYR A 104      14.224   0.294 -15.387  1.00 95.63           H  
ATOM   1616  CA  TYR A 104      12.435   1.424 -15.697  1.00 95.63           C  
ATOM   1617  HA  TYR A 104      11.760   1.485 -16.550  1.00 95.63           H  
ATOM   1618  C   TYR A 104      12.692   2.873 -15.274  1.00 95.63           C  
ATOM   1619  CB  TYR A 104      11.692   0.636 -14.612  1.00 95.63           C  
ATOM   1620  HB2 TYR A 104      12.359   0.462 -13.768  1.00 95.63           H  
ATOM   1621  HB3 TYR A 104      10.846   1.222 -14.253  1.00 95.63           H  
ATOM   1622  O   TYR A 104      11.763   3.545 -14.838  1.00 95.63           O  
ATOM   1623  CG  TYR A 104      11.150  -0.686 -15.097  1.00 95.63           C  
ATOM   1624  CD1 TYR A 104       9.989  -0.712 -15.891  1.00 95.63           C  
ATOM   1625  HD1 TYR A 104       9.490   0.208 -16.155  1.00 95.63           H  
ATOM   1626  CD2 TYR A 104      11.826  -1.879 -14.784  1.00 95.63           C  
ATOM   1627  HD2 TYR A 104      12.721  -1.851 -14.180  1.00 95.63           H  
ATOM   1628  CE1 TYR A 104       9.500  -1.937 -16.376  1.00 95.63           C  
ATOM   1629  HE1 TYR A 104       8.647  -1.950 -17.038  1.00 95.63           H  
ATOM   1630  CE2 TYR A 104      11.332  -3.105 -15.256  1.00 95.63           C  
ATOM   1631  HE2 TYR A 104      11.849  -4.023 -15.018  1.00 95.63           H  
ATOM   1632  OH  TYR A 104       9.718  -4.334 -16.496  1.00 95.63           O  
ATOM   1633  HH  TYR A 104      10.338  -5.019 -16.235  1.00 95.63           H  
ATOM   1634  CZ  TYR A 104      10.166  -3.136 -16.045  1.00 95.63           C  
ATOM   1635  N   SER A 105      13.932   3.366 -15.383  1.00 93.95           N  
ATOM   1636  H   SER A 105      14.660   2.775 -15.760  1.00 93.95           H  
ATOM   1637  CA  SER A 105      14.321   4.704 -14.906  1.00 93.95           C  
ATOM   1638  HA  SER A 105      15.409   4.760 -14.939  1.00 93.95           H  
ATOM   1639  C   SER A 105      13.922   4.952 -13.441  1.00 93.95           C  
ATOM   1640  CB  SER A 105      13.794   5.788 -15.852  1.00 93.95           C  
ATOM   1641  HB2 SER A 105      14.128   6.768 -15.510  1.00 93.95           H  
ATOM   1642  HB3 SER A 105      12.704   5.773 -15.863  1.00 93.95           H  
ATOM   1643  O   SER A 105      13.357   5.989 -13.100  1.00 93.95           O  
ATOM   1644  OG  SER A 105      14.291   5.559 -17.156  1.00 93.95           O  
ATOM   1645  HG  SER A 105      14.124   4.641 -17.384  1.00 93.95           H  
ATOM   1646  N   ILE A 106      14.185   3.974 -12.565  1.00 95.46           N  
ATOM   1647  H   ILE A 106      14.715   3.183 -12.903  1.00 95.46           H  
ATOM   1648  CA  ILE A 106      13.770   4.035 -11.157  1.00 95.46           C  
ATOM   1649  HA  ILE A 106      12.719   4.326 -11.146  1.00 95.46           H  
ATOM   1650  C   ILE A 106      14.573   5.113 -10.426  1.00 95.46           C  
ATOM   1651  CB  ILE A 106      13.876   2.675 -10.430  1.00 95.46           C  
ATOM   1652  HB  ILE A 106      14.930   2.402 -10.378  1.00 95.46           H  
ATOM   1653  O   ILE A 106      15.797   5.031 -10.298  1.00 95.46           O  
ATOM   1654  CG1 ILE A 106      13.123   1.572 -11.205  1.00 95.46           C  
ATOM   1655 HG12 ILE A 106      13.532   1.519 -12.213  1.00 95.46           H  
ATOM   1656 HG13 ILE A 106      12.066   1.830 -11.280  1.00 95.46           H  
ATOM   1657  CG2 ILE A 106      13.355   2.792  -8.983  1.00 95.46           C  
ATOM   1658 HG21 ILE A 106      13.909   3.555  -8.435  1.00 95.46           H  
ATOM   1659 HG22 ILE A 106      12.300   3.063  -8.996  1.00 95.46           H  
ATOM   1660 HG23 ILE A 106      13.485   1.848  -8.454  1.00 95.46           H  
ATOM   1661  CD1 ILE A 106      13.250   0.167 -10.605  1.00 95.46           C  
ATOM   1662 HD11 ILE A 106      14.300  -0.080 -10.451  1.00 95.46           H  
ATOM   1663 HD12 ILE A 106      12.817  -0.555 -11.297  1.00 95.46           H  
ATOM   1664 HD13 ILE A 106      12.712   0.108  -9.658  1.00 95.46           H  
ATOM   1665  N   THR A 107      13.875   6.095  -9.870  1.00 91.39           N  
ATOM   1666  H   THR A 107      12.872   6.096  -9.989  1.00 91.39           H  
ATOM   1667  CA  THR A 107      14.454   7.174  -9.079  1.00 91.39           C  
ATOM   1668  HA  THR A 107      15.505   7.261  -9.355  1.00 91.39           H  
ATOM   1669  C   THR A 107      14.404   6.852  -7.584  1.00 91.39           C  
ATOM   1670  CB  THR A 107      13.822   8.535  -9.417  1.00 91.39           C  
ATOM   1671  HB  THR A 107      14.377   9.313  -8.893  1.00 91.39           H  
ATOM   1672  O   THR A 107      13.585   6.077  -7.086  1.00 91.39           O  
ATOM   1673  CG2 THR A 107      13.865   8.841 -10.914  1.00 91.39           C  
ATOM   1674 HG21 THR A 107      14.882   8.732 -11.291  1.00 91.39           H  
ATOM   1675 HG22 THR A 107      13.535   9.865 -11.089  1.00 91.39           H  
ATOM   1676 HG23 THR A 107      13.208   8.166 -11.463  1.00 91.39           H  
ATOM   1677  OG1 THR A 107      12.484   8.589  -9.003  1.00 91.39           O  
ATOM   1678  HG1 THR A 107      12.053   9.271  -9.524  1.00 91.39           H  
ATOM   1679  N   SER A 108      15.360   7.411  -6.842  1.00 78.46           N  
ATOM   1680  H   SER A 108      15.984   8.059  -7.301  1.00 78.46           H  
ATOM   1681  CA  SER A 108      15.442   7.312  -5.381  1.00 78.46           C  
ATOM   1682  HA  SER A 108      14.626   6.703  -4.992  1.00 78.46           H  
ATOM   1683  C   SER A 108      15.287   8.716  -4.807  1.00 78.46           C  
ATOM   1684  CB  SER A 108      16.764   6.659  -4.960  1.00 78.46           C  
ATOM   1685  HB2 SER A 108      17.597   7.215  -5.390  1.00 78.46           H  
ATOM   1686  HB3 SER A 108      16.852   6.680  -3.873  1.00 78.46           H  
ATOM   1687  O   SER A 108      16.273   9.395  -4.548  1.00 78.46           O  
ATOM   1688  OG  SER A 108      16.814   5.315  -5.406  1.00 78.46           O  
ATOM   1689  HG  SER A 108      16.264   5.269  -6.192  1.00 78.46           H  
ATOM   1690  N   GLY A 109      14.049   9.173  -4.667  1.00 76.61           N  
ATOM   1691  H   GLY A 109      13.271   8.603  -4.968  1.00 76.61           H  
ATOM   1692  CA  GLY A 109      13.723  10.519  -4.204  1.00 76.61           C  
ATOM   1693  HA2 GLY A 109      14.240  10.726  -3.267  1.00 76.61           H  
ATOM   1694  HA3 GLY A 109      14.048  11.247  -4.947  1.00 76.61           H  
ATOM   1695  C   GLY A 109      12.224  10.682  -3.992  1.00 76.61           C  
ATOM   1696  O   GLY A 109      11.451   9.764  -4.276  1.00 76.61           O  
ATOM   1697  N   ARG A 110      11.817  11.845  -3.477  1.00 79.80           N  
ATOM   1698  H   ARG A 110      12.498  12.579  -3.349  1.00 79.80           H  
ATOM   1699  CA  ARG A 110      10.406  12.232  -3.507  1.00 79.80           C  
ATOM   1700  HA  ARG A 110       9.813  11.414  -3.098  1.00 79.80           H  
ATOM   1701  C   ARG A 110      10.043  12.456  -4.978  1.00 79.80           C  
ATOM   1702  CB  ARG A 110      10.171  13.491  -2.659  1.00 79.80           C  
ATOM   1703  HB2 ARG A 110      10.507  13.293  -1.641  1.00 79.80           H  
ATOM   1704  HB3 ARG A 110      10.754  14.318  -3.062  1.00 79.80           H  
ATOM   1705  O   ARG A 110      10.729  13.250  -5.616  1.00 79.80           O  
ATOM   1706  CG  ARG A 110       8.686  13.891  -2.622  1.00 79.80           C  
ATOM   1707  HG2 ARG A 110       8.092  13.047  -2.271  1.00 79.80           H  
ATOM   1708  HG3 ARG A 110       8.355  14.168  -3.623  1.00 79.80           H  
ATOM   1709  CD  ARG A 110       8.473  15.079  -1.678  1.00 79.80           C  
ATOM   1710  HD2 ARG A 110       9.052  15.928  -2.041  1.00 79.80           H  
ATOM   1711  HD3 ARG A 110       8.842  14.803  -0.690  1.00 79.80           H  
ATOM   1712  NE  ARG A 110       7.049  15.464  -1.607  1.00 79.80           N  
ATOM   1713  HE  ARG A 110       6.539  15.452  -2.479  1.00 79.80           H  
ATOM   1714  NH1 ARG A 110       6.932  15.993   0.636  1.00 79.80           N  
ATOM   1715 HH11 ARG A 110       6.386  16.326   1.418  1.00 79.80           H  
ATOM   1716 HH12 ARG A 110       7.922  15.825   0.739  1.00 79.80           H  
ATOM   1717  NH2 ARG A 110       5.117  16.185  -0.637  1.00 79.80           N  
ATOM   1718 HH21 ARG A 110       4.645  16.152  -1.529  1.00 79.80           H  
ATOM   1719 HH22 ARG A 110       4.601  16.502   0.171  1.00 79.80           H  
ATOM   1720  CZ  ARG A 110       6.379  15.876  -0.541  1.00 79.80           C  
ATOM   1721  N   PRO A 111       9.036  11.761  -5.519  1.00 84.40           N  
ATOM   1722  CA  PRO A 111       8.627  12.004  -6.888  1.00 84.40           C  
ATOM   1723  HA  PRO A 111       9.470  11.889  -7.569  1.00 84.40           H  
ATOM   1724  C   PRO A 111       8.067  13.425  -7.009  1.00 84.40           C  
ATOM   1725  CB  PRO A 111       7.584  10.939  -7.182  1.00 84.40           C  
ATOM   1726  HB2 PRO A 111       6.861  11.332  -7.897  1.00 84.40           H  
ATOM   1727  HB3 PRO A 111       8.072  10.046  -7.572  1.00 84.40           H  
ATOM   1728  O   PRO A 111       7.298  13.864  -6.152  1.00 84.40           O  
ATOM   1729  CG  PRO A 111       6.968  10.633  -5.815  1.00 84.40           C  
ATOM   1730  HG2 PRO A 111       6.196  11.368  -5.585  1.00 84.40           H  
ATOM   1731  HG3 PRO A 111       6.565   9.622  -5.767  1.00 84.40           H  
ATOM   1732  CD  PRO A 111       8.149  10.809  -4.866  1.00 84.40           C  
ATOM   1733  HD2 PRO A 111       7.794  11.183  -3.905  1.00 84.40           H  
ATOM   1734  HD3 PRO A 111       8.669   9.860  -4.740  1.00 84.40           H  
ATOM   1735  N   THR A 112       8.470  14.128  -8.058  1.00 79.15           N  
ATOM   1736  H   THR A 112       9.102  13.687  -8.712  1.00 79.15           H  
ATOM   1737  CA  THR A 112       8.035  15.486  -8.399  1.00 79.15           C  
ATOM   1738  HA  THR A 112       7.436  15.896  -7.585  1.00 79.15           H  
ATOM   1739  C   THR A 112       7.145  15.507  -9.638  1.00 79.15           C  
ATOM   1740  CB  THR A 112       9.242  16.413  -8.606  1.00 79.15           C  
ATOM   1741  HB  THR A 112       8.890  17.399  -8.910  1.00 79.15           H  
ATOM   1742  O   THR A 112       6.413  16.467  -9.829  1.00 79.15           O  
ATOM   1743  CG2 THR A 112      10.064  16.561  -7.324  1.00 79.15           C  
ATOM   1744 HG21 THR A 112      10.862  17.284  -7.492  1.00 79.15           H  
ATOM   1745 HG22 THR A 112      10.506  15.604  -7.046  1.00 79.15           H  
ATOM   1746 HG23 THR A 112       9.425  16.917  -6.516  1.00 79.15           H  
ATOM   1747  OG1 THR A 112      10.122  15.906  -9.585  1.00 79.15           O  
ATOM   1748  HG1 THR A 112       9.662  15.857 -10.426  1.00 79.15           H  
ATOM   1749  N   GLY A 113       7.183  14.458 -10.465  1.00 78.46           N  
ATOM   1750  H   GLY A 113       7.876  13.745 -10.288  1.00 78.46           H  
ATOM   1751  CA  GLY A 113       6.302  14.277 -11.617  1.00 78.46           C  
ATOM   1752  HA2 GLY A 113       6.909  14.204 -12.519  1.00 78.46           H  
ATOM   1753  HA3 GLY A 113       5.648  15.142 -11.727  1.00 78.46           H  
ATOM   1754  C   GLY A 113       5.432  13.024 -11.517  1.00 78.46           C  
ATOM   1755  O   GLY A 113       5.742  12.071 -10.793  1.00 78.46           O  
ATOM   1756  N   SER A 114       4.354  12.981 -12.300  1.00 76.29           N  
ATOM   1757  H   SER A 114       4.109  13.794 -12.846  1.00 76.29           H  
ATOM   1758  CA  SER A 114       3.474  11.806 -12.431  1.00 76.29           C  
ATOM   1759  HA  SER A 114       3.100  11.529 -11.446  1.00 76.29           H  
ATOM   1760  C   SER A 114       4.198  10.582 -13.018  1.00 76.29           C  
ATOM   1761  CB  SER A 114       2.262  12.179 -13.293  1.00 76.29           C  
ATOM   1762  HB2 SER A 114       1.632  11.301 -13.440  1.00 76.29           H  
ATOM   1763  HB3 SER A 114       1.679  12.941 -12.776  1.00 76.29           H  
ATOM   1764  O   SER A 114       3.882   9.447 -12.668  1.00 76.29           O  
ATOM   1765  OG  SER A 114       2.686  12.684 -14.549  1.00 76.29           O  
ATOM   1766  HG  SER A 114       1.903  13.020 -14.991  1.00 76.29           H  
ATOM   1767  N   LYS A 115       5.240  10.804 -13.835  1.00 82.86           N  
ATOM   1768  H   LYS A 115       5.396  11.767 -14.097  1.00 82.86           H  
ATOM   1769  CA  LYS A 115       6.049   9.760 -14.499  1.00 82.86           C  
ATOM   1770  HA  LYS A 115       5.420   8.881 -14.644  1.00 82.86           H  
ATOM   1771  C   LYS A 115       7.246   9.256 -13.684  1.00 82.86           C  
ATOM   1772  CB  LYS A 115       6.498  10.248 -15.888  1.00 82.86           C  
ATOM   1773  HB2 LYS A 115       7.102  11.149 -15.777  1.00 82.86           H  
ATOM   1774  HB3 LYS A 115       7.112   9.478 -16.356  1.00 82.86           H  
ATOM   1775  O   LYS A 115       7.924   8.326 -14.115  1.00 82.86           O  
ATOM   1776  CG  LYS A 115       5.302  10.536 -16.807  1.00 82.86           C  
ATOM   1777  HG2 LYS A 115       4.709   9.627 -16.915  1.00 82.86           H  
ATOM   1778  HG3 LYS A 115       4.677  11.307 -16.358  1.00 82.86           H  
ATOM   1779  CD  LYS A 115       5.740  11.018 -18.196  1.00 82.86           C  
ATOM   1780  HD2 LYS A 115       6.366  11.903 -18.086  1.00 82.86           H  
ATOM   1781  HD3 LYS A 115       6.303  10.230 -18.697  1.00 82.86           H  
ATOM   1782  CE  LYS A 115       4.479  11.365 -18.999  1.00 82.86           C  
ATOM   1783  HE2 LYS A 115       3.878  12.056 -18.408  1.00 82.86           H  
ATOM   1784  HE3 LYS A 115       3.885  10.461 -19.130  1.00 82.86           H  
ATOM   1785  NZ  LYS A 115       4.778  11.980 -20.317  1.00 82.86           N  
ATOM   1786  HZ1 LYS A 115       5.293  12.841 -20.199  1.00 82.86           H  
ATOM   1787  HZ2 LYS A 115       3.911  12.218 -20.780  1.00 82.86           H  
ATOM   1788  HZ3 LYS A 115       5.295  11.348 -20.911  1.00 82.86           H  
ATOM   1789  N   ASP A 116       7.521   9.838 -12.516  1.00 89.65           N  
ATOM   1790  H   ASP A 116       6.961  10.623 -12.216  1.00 89.65           H  
ATOM   1791  CA  ASP A 116       8.646   9.396 -11.689  1.00 89.65           C  
ATOM   1792  HA  ASP A 116       9.540   9.374 -12.312  1.00 89.65           H  
ATOM   1793  C   ASP A 116       8.408   7.983 -11.153  1.00 89.65           C  
ATOM   1794  CB  ASP A 116       8.912  10.353 -10.525  1.00 89.65           C  
ATOM   1795  HB2 ASP A 116       7.981  10.534  -9.989  1.00 89.65           H  
ATOM   1796  HB3 ASP A 116       9.612   9.880  -9.837  1.00 89.65           H  
ATOM   1797  O   ASP A 116       7.476   7.730 -10.376  1.00 89.65           O  
ATOM   1798  CG  ASP A 116       9.509  11.686 -10.953  1.00 89.65           C  
ATOM   1799  OD1 ASP A 116      10.137  11.743 -12.027  1.00 89.65           O  
ATOM   1800  OD2 ASP A 116       9.342  12.632 -10.157  1.00 89.65           O  
ATOM   1801  N   VAL A 117       9.286   7.060 -11.542  1.00 94.47           N  
ATOM   1802  H   VAL A 117       9.994   7.328 -12.210  1.00 94.47           H  
ATOM   1803  CA  VAL A 117       9.213   5.657 -11.139  1.00 94.47           C  
ATOM   1804  HA  VAL A 117       8.170   5.390 -10.973  1.00 94.47           H  
ATOM   1805  C   VAL A 117       9.945   5.463  -9.827  1.00 94.47           C  
ATOM   1806  CB  VAL A 117       9.749   4.718 -12.232  1.00 94.47           C  
ATOM   1807  HB  VAL A 117      10.810   4.908 -12.396  1.00 94.47           H  
ATOM   1808  O   VAL A 117      11.161   5.573  -9.762  1.00 94.47           O  
ATOM   1809  CG1 VAL A 117       9.561   3.255 -11.818  1.00 94.47           C  
ATOM   1810 HG11 VAL A 117      10.124   3.041 -10.909  1.00 94.47           H  
ATOM   1811 HG12 VAL A 117       8.505   3.043 -11.649  1.00 94.47           H  
ATOM   1812 HG13 VAL A 117       9.932   2.607 -12.612  1.00 94.47           H  
ATOM   1813  CG2 VAL A 117       8.999   4.944 -13.542  1.00 94.47           C  
ATOM   1814 HG21 VAL A 117       9.239   5.940 -13.914  1.00 94.47           H  
ATOM   1815 HG22 VAL A 117       7.922   4.859 -13.394  1.00 94.47           H  
ATOM   1816 HG23 VAL A 117       9.318   4.215 -14.286  1.00 94.47           H  
ATOM   1817  N   THR A 118       9.213   5.111  -8.774  1.00 95.07           N  
ATOM   1818  H   THR A 118       8.217   5.000  -8.896  1.00 95.07           H  
ATOM   1819  CA  THR A 118       9.802   4.748  -7.479  1.00 95.07           C  
ATOM   1820  HA  THR A 118      10.887   4.712  -7.572  1.00 95.07           H  
ATOM   1821  C   THR A 118       9.334   3.359  -7.065  1.00 95.07           C  
ATOM   1822  CB  THR A 118       9.489   5.776  -6.380  1.00 95.07           C  
ATOM   1823  HB  THR A 118      10.078   5.519  -5.500  1.00 95.07           H  
ATOM   1824  O   THR A 118       8.223   2.947  -7.405  1.00 95.07           O  
ATOM   1825  CG2 THR A 118       9.811   7.217  -6.774  1.00 95.07           C  
ATOM   1826 HG21 THR A 118       9.181   7.549  -7.599  1.00 95.07           H  
ATOM   1827 HG22 THR A 118       9.663   7.877  -5.919  1.00 95.07           H  
ATOM   1828 HG23 THR A 118      10.854   7.282  -7.086  1.00 95.07           H  
ATOM   1829  OG1 THR A 118       8.129   5.732  -6.025  1.00 95.07           O  
ATOM   1830  HG1 THR A 118       7.697   6.391  -6.573  1.00 95.07           H  
ATOM   1831  N   LEU A 119      10.147   2.643  -6.279  1.00 95.82           N  
ATOM   1832  H   LEU A 119      11.066   3.006  -6.068  1.00 95.82           H  
ATOM   1833  CA  LEU A 119       9.758   1.328  -5.749  1.00 95.82           C  
ATOM   1834  HA  LEU A 119       9.563   0.650  -6.580  1.00 95.82           H  
ATOM   1835  C   LEU A 119       8.457   1.392  -4.931  1.00 95.82           C  
ATOM   1836  CB  LEU A 119      10.881   0.746  -4.872  1.00 95.82           C  
ATOM   1837  HB2 LEU A 119      10.505  -0.169  -4.415  1.00 95.82           H  
ATOM   1838  HB3 LEU A 119      11.098   1.449  -4.068  1.00 95.82           H  
ATOM   1839  O   LEU A 119       7.669   0.454  -4.966  1.00 95.82           O  
ATOM   1840  CG  LEU A 119      12.191   0.398  -5.595  1.00 95.82           C  
ATOM   1841  HG  LEU A 119      12.597   1.296  -6.062  1.00 95.82           H  
ATOM   1842  CD1 LEU A 119      13.207  -0.123  -4.577  1.00 95.82           C  
ATOM   1843 HD11 LEU A 119      13.404   0.646  -3.830  1.00 95.82           H  
ATOM   1844 HD12 LEU A 119      12.810  -1.006  -4.076  1.00 95.82           H  
ATOM   1845 HD13 LEU A 119      14.137  -0.389  -5.080  1.00 95.82           H  
ATOM   1846  CD2 LEU A 119      11.998  -0.676  -6.661  1.00 95.82           C  
ATOM   1847 HD21 LEU A 119      12.966  -0.950  -7.080  1.00 95.82           H  
ATOM   1848 HD22 LEU A 119      11.369  -0.299  -7.468  1.00 95.82           H  
ATOM   1849 HD23 LEU A 119      11.532  -1.560  -6.226  1.00 95.82           H  
ATOM   1850  N   LEU A 120       8.209   2.504  -4.229  1.00 93.98           N  
ATOM   1851  H   LEU A 120       8.863   3.271  -4.298  1.00 93.98           H  
ATOM   1852  CA  LEU A 120       7.000   2.682  -3.420  1.00 93.98           C  
ATOM   1853  HA  LEU A 120       6.812   1.763  -2.865  1.00 93.98           H  
ATOM   1854  C   LEU A 120       5.748   2.912  -4.275  1.00 93.98           C  
ATOM   1855  CB  LEU A 120       7.201   3.827  -2.413  1.00 93.98           C  
ATOM   1856  HB2 LEU A 120       6.263   3.977  -1.878  1.00 93.98           H  
ATOM   1857  HB3 LEU A 120       7.419   4.743  -2.962  1.00 93.98           H  
ATOM   1858  O   LEU A 120       4.691   2.396  -3.929  1.00 93.98           O  
ATOM   1859  CG  LEU A 120       8.314   3.584  -1.379  1.00 93.98           C  
ATOM   1860  HG  LEU A 120       9.264   3.476  -1.902  1.00 93.98           H  
ATOM   1861  CD1 LEU A 120       8.424   4.790  -0.447  1.00 93.98           C  
ATOM   1862 HD11 LEU A 120       9.234   4.643   0.267  1.00 93.98           H  
ATOM   1863 HD12 LEU A 120       7.490   4.920   0.100  1.00 93.98           H  
ATOM   1864 HD13 LEU A 120       8.618   5.692  -1.028  1.00 93.98           H  
ATOM   1865  CD2 LEU A 120       8.084   2.334  -0.527  1.00 93.98           C  
ATOM   1866 HD21 LEU A 120       7.090   2.367  -0.079  1.00 93.98           H  
ATOM   1867 HD22 LEU A 120       8.167   1.436  -1.138  1.00 93.98           H  
ATOM   1868 HD23 LEU A 120       8.827   2.272   0.268  1.00 93.98           H  
ATOM   1869  N   ARG A 121       5.858   3.614  -5.413  1.00 93.79           N  
ATOM   1870  H   ARG A 121       6.755   4.012  -5.652  1.00 93.79           H  
ATOM   1871  CA  ARG A 121       4.752   3.731  -6.381  1.00 93.79           C  
ATOM   1872  HA  ARG A 121       3.834   4.005  -5.861  1.00 93.79           H  
ATOM   1873  C   ARG A 121       4.444   2.393  -7.051  1.00 93.79           C  
ATOM   1874  CB  ARG A 121       5.058   4.808  -7.430  1.00 93.79           C  
ATOM   1875  HB2 ARG A 121       4.388   4.663  -8.277  1.00 93.79           H  
ATOM   1876  HB3 ARG A 121       6.081   4.699  -7.790  1.00 93.79           H  
ATOM   1877  O   ARG A 121       3.280   2.027  -7.162  1.00 93.79           O  
ATOM   1878  CG  ARG A 121       4.834   6.224  -6.887  1.00 93.79           C  
ATOM   1879  HG2 ARG A 121       3.795   6.322  -6.570  1.00 93.79           H  
ATOM   1880  HG3 ARG A 121       5.481   6.413  -6.031  1.00 93.79           H  
ATOM   1881  CD  ARG A 121       5.128   7.240  -7.994  1.00 93.79           C  
ATOM   1882  HD2 ARG A 121       6.198   7.239  -8.202  1.00 93.79           H  
ATOM   1883  HD3 ARG A 121       4.604   6.935  -8.900  1.00 93.79           H  
ATOM   1884  NE  ARG A 121       4.687   8.600  -7.635  1.00 93.79           N  
ATOM   1885  HE  ARG A 121       4.068   8.698  -6.843  1.00 93.79           H  
ATOM   1886  NH1 ARG A 121       5.551   9.627  -9.494  1.00 93.79           N  
ATOM   1887 HH11 ARG A 121       5.644  10.464 -10.051  1.00 93.79           H  
ATOM   1888 HH12 ARG A 121       6.005   8.782  -9.808  1.00 93.79           H  
ATOM   1889  NH2 ARG A 121       4.340  10.819  -8.080  1.00 93.79           N  
ATOM   1890 HH21 ARG A 121       3.683  10.921  -7.320  1.00 93.79           H  
ATOM   1891 HH22 ARG A 121       4.455  11.584  -8.729  1.00 93.79           H  
ATOM   1892  CZ  ARG A 121       4.855   9.666  -8.398  1.00 93.79           C  
ATOM   1893  N   ILE A 122       5.476   1.619  -7.407  1.00 96.64           N  
ATOM   1894  H   ILE A 122       6.410   1.989  -7.305  1.00 96.64           H  
ATOM   1895  CA  ILE A 122       5.292   0.249  -7.913  1.00 96.64           C  
ATOM   1896  HA  ILE A 122       4.622   0.288  -8.772  1.00 96.64           H  
ATOM   1897  C   ILE A 122       4.591  -0.617  -6.855  1.00 96.64           C  
ATOM   1898  CB  ILE A 122       6.631  -0.369  -8.384  1.00 96.64           C  
ATOM   1899  HB  ILE A 122       7.333  -0.361  -7.550  1.00 96.64           H  
ATOM   1900  O   ILE A 122       3.626  -1.305  -7.182  1.00 96.64           O  
ATOM   1901  CG1 ILE A 122       7.239   0.438  -9.555  1.00 96.64           C  
ATOM   1902 HG12 ILE A 122       7.262   1.497  -9.300  1.00 96.64           H  
ATOM   1903 HG13 ILE A 122       6.608   0.324 -10.437  1.00 96.64           H  
ATOM   1904  CG2 ILE A 122       6.415  -1.827  -8.830  1.00 96.64           C  
ATOM   1905 HG21 ILE A 122       7.347  -2.277  -9.173  1.00 96.64           H  
ATOM   1906 HG22 ILE A 122       6.067  -2.432  -7.993  1.00 96.64           H  
ATOM   1907 HG23 ILE A 122       5.680  -1.876  -9.633  1.00 96.64           H  
ATOM   1908  CD1 ILE A 122       8.673   0.026  -9.915  1.00 96.64           C  
ATOM   1909 HD11 ILE A 122       9.062   0.703 -10.676  1.00 96.64           H  
ATOM   1910 HD12 ILE A 122       8.694  -0.984 -10.323  1.00 96.64           H  
ATOM   1911 HD13 ILE A 122       9.311   0.083  -9.033  1.00 96.64           H  
ATOM   1912  N   ALA A 123       5.015  -0.550  -5.589  1.00 95.90           N  
ATOM   1913  H   ALA A 123       5.840  -0.005  -5.379  1.00 95.90           H  
ATOM   1914  CA  ALA A 123       4.378  -1.278  -4.491  1.00 95.90           C  
ATOM   1915  HA  ALA A 123       4.359  -2.338  -4.746  1.00 95.90           H  
ATOM   1916  C   ALA A 123       2.916  -0.856  -4.257  1.00 95.90           C  
ATOM   1917  CB  ALA A 123       5.228  -1.113  -3.226  1.00 95.90           C  
ATOM   1918  HB1 ALA A 123       5.242  -0.069  -2.913  1.00 95.90           H  
ATOM   1919  HB2 ALA A 123       6.246  -1.451  -3.416  1.00 95.90           H  
ATOM   1920  HB3 ALA A 123       4.804  -1.719  -2.425  1.00 95.90           H  
ATOM   1921  O   ALA A 123       2.072  -1.715  -4.002  1.00 95.90           O  
ATOM   1922  N   ALA A 124       2.594   0.436  -4.390  1.00 94.36           N  
ATOM   1923  H   ALA A 124       3.331   1.109  -4.549  1.00 94.36           H  
ATOM   1924  CA  ALA A 124       1.225   0.940  -4.268  1.00 94.36           C  
ATOM   1925  HA  ALA A 124       0.823   0.647  -3.299  1.00 94.36           H  
ATOM   1926  C   ALA A 124       0.290   0.321  -5.318  1.00 94.36           C  
ATOM   1927  CB  ALA A 124       1.251   2.471  -4.320  1.00 94.36           C  
ATOM   1928  HB1 ALA A 124       0.241   2.852  -4.166  1.00 94.36           H  
ATOM   1929  HB2 ALA A 124       1.897   2.859  -3.533  1.00 94.36           H  
ATOM   1930  HB3 ALA A 124       1.616   2.811  -5.289  1.00 94.36           H  
ATOM   1931  O   ALA A 124      -0.779  -0.167  -4.964  1.00 94.36           O  
ATOM   1932  N   CYS A 125       0.738   0.211  -6.572  1.00 95.23           N  
ATOM   1933  H   CYS A 125       1.603   0.671  -6.818  1.00 95.23           H  
ATOM   1934  CA  CYS A 125      -0.013  -0.454  -7.644  1.00 95.23           C  
ATOM   1935  HA  CYS A 125      -1.012  -0.022  -7.702  1.00 95.23           H  
ATOM   1936  C   CYS A 125      -0.192  -1.971  -7.454  1.00 95.23           C  
ATOM   1937  CB  CYS A 125       0.695  -0.189  -8.973  1.00 95.23           C  
ATOM   1938  HB2 CYS A 125       0.192  -0.750  -9.760  1.00 95.23           H  
ATOM   1939  HB3 CYS A 125       1.733  -0.515  -8.910  1.00 95.23           H  
ATOM   1940  O   CYS A 125      -0.981  -2.582  -8.164  1.00 95.23           O  
ATOM   1941  SG  CYS A 125       0.632   1.573  -9.370  1.00 95.23           S  
ATOM   1942  HG  CYS A 125      -0.604   1.604  -9.876  1.00 95.23           H  
ATOM   1943  N   HIS A 126       0.543  -2.594  -6.529  1.00 96.39           N  
ATOM   1944  H   HIS A 126       1.159  -2.031  -5.960  1.00 96.39           H  
ATOM   1945  CA  HIS A 126       0.570  -4.047  -6.326  1.00 96.39           C  
ATOM   1946  HA  HIS A 126      -0.136  -4.515  -7.012  1.00 96.39           H  
ATOM   1947  C   HIS A 126       0.108  -4.456  -4.918  1.00 96.39           C  
ATOM   1948  CB  HIS A 126       1.968  -4.580  -6.673  1.00 96.39           C  
ATOM   1949  HB2 HIS A 126       2.698  -3.995  -6.115  1.00 96.39           H  
ATOM   1950  HB3 HIS A 126       2.061  -5.621  -6.363  1.00 96.39           H  
ATOM   1951  O   HIS A 126       0.410  -5.562  -4.465  1.00 96.39           O  
ATOM   1952  CG  HIS A 126       2.300  -4.504  -8.140  1.00 96.39           C  
ATOM   1953  CD2 HIS A 126       2.243  -5.520  -9.053  1.00 96.39           C  
ATOM   1954  HD2 HIS A 126       1.942  -6.537  -8.850  1.00 96.39           H  
ATOM   1955  ND1 HIS A 126       2.718  -3.384  -8.811  1.00 96.39           N  
ATOM   1956  HD1 HIS A 126       2.894  -2.485  -8.386  1.00 96.39           H  
ATOM   1957  CE1 HIS A 126       2.881  -3.705 -10.103  1.00 96.39           C  
ATOM   1958  HE1 HIS A 126       3.181  -3.016 -10.879  1.00 96.39           H  
ATOM   1959  NE2 HIS A 126       2.633  -5.011 -10.295  1.00 96.39           N  
ATOM   1960  N   ALA A 127      -0.638  -3.593  -4.219  1.00 96.35           N  
ATOM   1961  H   ALA A 127      -0.789  -2.670  -4.601  1.00 96.35           H  
ATOM   1962  CA  ALA A 127      -1.148  -3.877  -2.879  1.00 96.35           C  
ATOM   1963  HA  ALA A 127      -0.300  -3.945  -2.197  1.00 96.35           H  
ATOM   1964  C   ALA A 127      -1.905  -5.219  -2.796  1.00 96.35           C  
ATOM   1965  CB  ALA A 127      -2.028  -2.706  -2.430  1.00 96.35           C  
ATOM   1966  HB1 ALA A 127      -1.481  -1.767  -2.515  1.00 96.35           H  
ATOM   1967  HB2 ALA A 127      -2.324  -2.846  -1.390  1.00 96.35           H  
ATOM   1968  HB3 ALA A 127      -2.927  -2.647  -3.043  1.00 96.35           H  
ATOM   1969  O   ALA A 127      -1.594  -6.030  -1.925  1.00 96.35           O  
ATOM   1970  N   ALA A 128      -2.831  -5.498  -3.724  1.00 97.19           N  
ATOM   1971  H   ALA A 128      -3.041  -4.803  -4.426  1.00 97.19           H  
ATOM   1972  CA  ALA A 128      -3.623  -6.732  -3.734  1.00 97.19           C  
ATOM   1973  HA  ALA A 128      -4.129  -6.810  -2.771  1.00 97.19           H  
ATOM   1974  C   ALA A 128      -2.771  -8.012  -3.874  1.00 97.19           C  
ATOM   1975  CB  ALA A 128      -4.717  -6.644  -4.808  1.00 97.19           C  
ATOM   1976  HB1 ALA A 128      -5.426  -5.854  -4.561  1.00 97.19           H  
ATOM   1977  HB2 ALA A 128      -4.293  -6.424  -5.788  1.00 97.19           H  
ATOM   1978  HB3 ALA A 128      -5.261  -7.587  -4.857  1.00 97.19           H  
ATOM   1979  O   ALA A 128      -2.861  -8.874  -2.997  1.00 97.19           O  
ATOM   1980  N   PRO A 129      -1.917  -8.177  -4.908  1.00 96.77           N  
ATOM   1981  CA  PRO A 129      -1.097  -9.382  -5.034  1.00 96.77           C  
ATOM   1982  HA  PRO A 129      -1.745 -10.258  -5.019  1.00 96.77           H  
ATOM   1983  C   PRO A 129      -0.080  -9.542  -3.896  1.00 96.77           C  
ATOM   1984  CB  PRO A 129      -0.426  -9.291  -6.409  1.00 96.77           C  
ATOM   1985  HB2 PRO A 129       0.588  -9.692  -6.401  1.00 96.77           H  
ATOM   1986  HB3 PRO A 129      -1.033  -9.824  -7.140  1.00 96.77           H  
ATOM   1987  O   PRO A 129       0.197 -10.675  -3.507  1.00 96.77           O  
ATOM   1988  CG  PRO A 129      -0.441  -7.800  -6.732  1.00 96.77           C  
ATOM   1989  HG2 PRO A 129       0.418  -7.323  -6.261  1.00 96.77           H  
ATOM   1990  HG3 PRO A 129      -0.440  -7.615  -7.806  1.00 96.77           H  
ATOM   1991  CD  PRO A 129      -1.739  -7.329  -6.081  1.00 96.77           C  
ATOM   1992  HD2 PRO A 129      -2.564  -7.497  -6.773  1.00 96.77           H  
ATOM   1993  HD3 PRO A 129      -1.676  -6.269  -5.835  1.00 96.77           H  
ATOM   1994  N   ILE A 130       0.447  -8.450  -3.323  1.00 97.25           N  
ATOM   1995  H   ILE A 130       0.191  -7.537  -3.673  1.00 97.25           H  
ATOM   1996  CA  ILE A 130       1.325  -8.527  -2.144  1.00 97.25           C  
ATOM   1997  HA  ILE A 130       2.102  -9.265  -2.338  1.00 97.25           H  
ATOM   1998  C   ILE A 130       0.541  -9.023  -0.922  1.00 97.25           C  
ATOM   1999  CB  ILE A 130       2.014  -7.171  -1.866  1.00 97.25           C  
ATOM   2000  HB  ILE A 130       1.253  -6.392  -1.813  1.00 97.25           H  
ATOM   2001  O   ILE A 130       0.982  -9.961  -0.260  1.00 97.25           O  
ATOM   2002  CG1 ILE A 130       3.024  -6.819  -2.982  1.00 97.25           C  
ATOM   2003 HG12 ILE A 130       3.911  -7.440  -2.862  1.00 97.25           H  
ATOM   2004 HG13 ILE A 130       2.603  -7.042  -3.963  1.00 97.25           H  
ATOM   2005  CG2 ILE A 130       2.767  -7.224  -0.519  1.00 97.25           C  
ATOM   2006 HG21 ILE A 130       3.465  -8.062  -0.510  1.00 97.25           H  
ATOM   2007 HG22 ILE A 130       3.320  -6.302  -0.340  1.00 97.25           H  
ATOM   2008 HG23 ILE A 130       2.061  -7.344   0.303  1.00 97.25           H  
ATOM   2009  CD1 ILE A 130       3.447  -5.341  -2.978  1.00 97.25           C  
ATOM   2010 HD11 ILE A 130       3.368  -4.899  -1.985  1.00 97.25           H  
ATOM   2011 HD12 ILE A 130       4.483  -5.265  -3.309  1.00 97.25           H  
ATOM   2012 HD13 ILE A 130       2.811  -4.769  -3.653  1.00 97.25           H  
ATOM   2013  N   ALA A 131      -0.622  -8.429  -0.637  1.00 97.90           N  
ATOM   2014  H   ALA A 131      -0.933  -7.659  -1.212  1.00 97.90           H  
ATOM   2015  CA  ALA A 131      -1.474  -8.817   0.484  1.00 97.90           C  
ATOM   2016  HA  ALA A 131      -0.916  -8.698   1.413  1.00 97.90           H  
ATOM   2017  C   ALA A 131      -1.904 -10.289   0.383  1.00 97.90           C  
ATOM   2018  CB  ALA A 131      -2.688  -7.878   0.515  1.00 97.90           C  
ATOM   2019  HB1 ALA A 131      -3.372  -8.170   1.312  1.00 97.90           H  
ATOM   2020  HB2 ALA A 131      -3.225  -7.920  -0.433  1.00 97.90           H  
ATOM   2021  HB3 ALA A 131      -2.361  -6.853   0.691  1.00 97.90           H  
ATOM   2022  O   ALA A 131      -1.759 -11.045   1.345  1.00 97.90           O  
ATOM   2023  N   ILE A 132      -2.374 -10.714  -0.797  1.00 97.85           N  
ATOM   2024  H   ILE A 132      -2.483 -10.037  -1.538  1.00 97.85           H  
ATOM   2025  CA  ILE A 132      -2.764 -12.107  -1.052  1.00 97.85           C  
ATOM   2026  HA  ILE A 132      -3.491 -12.412  -0.300  1.00 97.85           H  
ATOM   2027  C   ILE A 132      -1.555 -13.023  -0.885  1.00 97.85           C  
ATOM   2028  CB  ILE A 132      -3.419 -12.257  -2.443  1.00 97.85           C  
ATOM   2029  HB  ILE A 132      -2.771 -11.788  -3.184  1.00 97.85           H  
ATOM   2030  O   ILE A 132      -1.661 -14.023  -0.184  1.00 97.85           O  
ATOM   2031  CG1 ILE A 132      -4.792 -11.545  -2.449  1.00 97.85           C  
ATOM   2032 HG12 ILE A 132      -5.490 -12.094  -1.816  1.00 97.85           H  
ATOM   2033 HG13 ILE A 132      -4.690 -10.545  -2.030  1.00 97.85           H  
ATOM   2034  CG2 ILE A 132      -3.594 -13.743  -2.821  1.00 97.85           C  
ATOM   2035 HG21 ILE A 132      -4.072 -13.839  -3.796  1.00 97.85           H  
ATOM   2036 HG22 ILE A 132      -4.200 -14.249  -2.068  1.00 97.85           H  
ATOM   2037 HG23 ILE A 132      -2.628 -14.243  -2.889  1.00 97.85           H  
ATOM   2038  CD1 ILE A 132      -5.402 -11.390  -3.847  1.00 97.85           C  
ATOM   2039 HD11 ILE A 132      -5.645 -12.361  -4.278  1.00 97.85           H  
ATOM   2040 HD12 ILE A 132      -6.324 -10.814  -3.768  1.00 97.85           H  
ATOM   2041 HD13 ILE A 132      -4.707 -10.860  -4.499  1.00 97.85           H  
ATOM   2042  N   GLY A 133      -0.402 -12.655  -1.455  1.00 97.10           N  
ATOM   2043  H   GLY A 133      -0.378 -11.815  -2.015  1.00 97.10           H  
ATOM   2044  CA  GLY A 133       0.838 -13.408  -1.301  1.00 97.10           C  
ATOM   2045  HA2 GLY A 133       1.653 -12.849  -1.760  1.00 97.10           H  
ATOM   2046  HA3 GLY A 133       0.738 -14.372  -1.800  1.00 97.10           H  
ATOM   2047  C   GLY A 133       1.179 -13.650   0.168  1.00 97.10           C  
ATOM   2048  O   GLY A 133       1.410 -14.794   0.549  1.00 97.10           O  
ATOM   2049  N   ILE A 134       1.150 -12.604   1.004  1.00 96.58           N  
ATOM   2050  H   ILE A 134       0.937 -11.696   0.619  1.00 96.58           H  
ATOM   2051  CA  ILE A 134       1.379 -12.709   2.456  1.00 96.58           C  
ATOM   2052  HA  ILE A 134       2.365 -13.140   2.628  1.00 96.58           H  
ATOM   2053  C   ILE A 134       0.365 -13.660   3.101  1.00 96.58           C  
ATOM   2054  CB  ILE A 134       1.335 -11.306   3.110  1.00 96.58           C  
ATOM   2055  HB  ILE A 134       0.429 -10.794   2.786  1.00 96.58           H  
ATOM   2056  O   ILE A 134       0.753 -14.542   3.865  1.00 96.58           O  
ATOM   2057  CG1 ILE A 134       2.558 -10.484   2.657  1.00 96.58           C  
ATOM   2058 HG12 ILE A 134       3.445 -10.918   3.119  1.00 96.58           H  
ATOM   2059 HG13 ILE A 134       2.680 -10.562   1.577  1.00 96.58           H  
ATOM   2060  CG2 ILE A 134       1.312 -11.395   4.650  1.00 96.58           C  
ATOM   2061 HG21 ILE A 134       0.396 -11.878   4.990  1.00 96.58           H  
ATOM   2062 HG22 ILE A 134       2.170 -11.965   5.005  1.00 96.58           H  
ATOM   2063 HG23 ILE A 134       1.335 -10.400   5.093  1.00 96.58           H  
ATOM   2064  CD1 ILE A 134       2.475  -8.991   3.003  1.00 96.58           C  
ATOM   2065 HD11 ILE A 134       2.534  -8.837   4.080  1.00 96.58           H  
ATOM   2066 HD12 ILE A 134       3.308  -8.468   2.535  1.00 96.58           H  
ATOM   2067 HD13 ILE A 134       1.540  -8.577   2.624  1.00 96.58           H  
ATOM   2068  N   SER A 135      -0.920 -13.525   2.762  1.00 95.38           N  
ATOM   2069  H   SER A 135      -1.171 -12.796   2.110  1.00 95.38           H  
ATOM   2070  CA  SER A 135      -1.985 -14.387   3.288  1.00 95.38           C  
ATOM   2071  HA  SER A 135      -1.969 -14.336   4.376  1.00 95.38           H  
ATOM   2072  C   SER A 135      -1.833 -15.859   2.886  1.00 95.38           C  
ATOM   2073  CB  SER A 135      -3.343 -13.883   2.802  1.00 95.38           C  
ATOM   2074  HB2 SER A 135      -3.457 -14.085   1.737  1.00 95.38           H  
ATOM   2075  HB3 SER A 135      -3.412 -12.807   2.964  1.00 95.38           H  
ATOM   2076  O   SER A 135      -2.327 -16.729   3.596  1.00 95.38           O  
ATOM   2077  OG  SER A 135      -4.373 -14.524   3.522  1.00 95.38           O  
ATOM   2078  HG  SER A 135      -4.168 -15.459   3.603  1.00 95.38           H  
ATOM   2079  N   THR A 136      -1.168 -16.147   1.763  1.00 94.95           N  
ATOM   2080  H   THR A 136      -0.880 -15.378   1.175  1.00 94.95           H  
ATOM   2081  CA  THR A 136      -0.944 -17.509   1.249  1.00 94.95           C  
ATOM   2082  HA  THR A 136      -1.605 -18.190   1.786  1.00 94.95           H  
ATOM   2083  C   THR A 136       0.471 -18.041   1.506  1.00 94.95           C  
ATOM   2084  CB  THR A 136      -1.318 -17.628  -0.239  1.00 94.95           C  
ATOM   2085  HB  THR A 136      -1.139 -18.652  -0.566  1.00 94.95           H  
ATOM   2086  O   THR A 136       0.834 -19.074   0.952  1.00 94.95           O  
ATOM   2087  CG2 THR A 136      -2.791 -17.308  -0.501  1.00 94.95           C  
ATOM   2088 HG21 THR A 136      -3.419 -17.977   0.087  1.00 94.95           H  
ATOM   2089 HG22 THR A 136      -3.005 -17.452  -1.560  1.00 94.95           H  
ATOM   2090 HG23 THR A 136      -3.012 -16.275  -0.230  1.00 94.95           H  
ATOM   2091  OG1 THR A 136      -0.542 -16.762  -1.037  1.00 94.95           O  
ATOM   2092  HG1 THR A 136       0.371 -16.837  -0.749  1.00 94.95           H  
ATOM   2093  N   GLY A 137       1.286 -17.360   2.322  1.00 92.93           N  
ATOM   2094  H   GLY A 137       0.941 -16.507   2.739  1.00 92.93           H  
ATOM   2095  CA  GLY A 137       2.595 -17.865   2.763  1.00 92.93           C  
ATOM   2096  HA2 GLY A 137       2.635 -18.947   2.637  1.00 92.93           H  
ATOM   2097  HA3 GLY A 137       2.690 -17.659   3.830  1.00 92.93           H  
ATOM   2098  C   GLY A 137       3.831 -17.270   2.076  1.00 92.93           C  
ATOM   2099  O   GLY A 137       4.938 -17.762   2.296  1.00 92.93           O  
ATOM   2100  N   LEU A 138       3.701 -16.204   1.279  1.00 93.49           N  
ATOM   2101  H   LEU A 138       2.777 -15.821   1.140  1.00 93.49           H  
ATOM   2102  CA  LEU A 138       4.855 -15.441   0.794  1.00 93.49           C  
ATOM   2103  HA  LEU A 138       5.537 -16.144   0.315  1.00 93.49           H  
ATOM   2104  C   LEU A 138       5.567 -14.783   1.984  1.00 93.49           C  
ATOM   2105  CB  LEU A 138       4.416 -14.387  -0.240  1.00 93.49           C  
ATOM   2106  HB2 LEU A 138       3.812 -14.868  -1.010  1.00 93.49           H  
ATOM   2107  HB3 LEU A 138       3.800 -13.653   0.280  1.00 93.49           H  
ATOM   2108  O   LEU A 138       4.990 -13.954   2.688  1.00 93.49           O  
ATOM   2109  CG  LEU A 138       5.567 -13.618  -0.913  1.00 93.49           C  
ATOM   2110  HG  LEU A 138       6.215 -13.186  -0.151  1.00 93.49           H  
ATOM   2111  CD1 LEU A 138       6.429 -14.514  -1.802  1.00 93.49           C  
ATOM   2112 HD11 LEU A 138       7.191 -13.915  -2.300  1.00 93.49           H  
ATOM   2113 HD12 LEU A 138       5.807 -15.000  -2.555  1.00 93.49           H  
ATOM   2114 HD13 LEU A 138       6.928 -15.275  -1.203  1.00 93.49           H  
ATOM   2115  CD2 LEU A 138       4.999 -12.485  -1.770  1.00 93.49           C  
ATOM   2116 HD21 LEU A 138       5.814 -11.907  -2.206  1.00 93.49           H  
ATOM   2117 HD22 LEU A 138       4.394 -11.822  -1.152  1.00 93.49           H  
ATOM   2118 HD23 LEU A 138       4.378 -12.893  -2.568  1.00 93.49           H  
ATOM   2119  N   ALA A 139       6.841 -15.124   2.186  1.00 91.23           N  
ATOM   2120  H   ALA A 139       7.220 -15.863   1.612  1.00 91.23           H  
ATOM   2121  CA  ALA A 139       7.649 -14.667   3.317  1.00 91.23           C  
ATOM   2122  HA  ALA A 139       7.024 -14.712   4.209  1.00 91.23           H  
ATOM   2123  C   ALA A 139       8.116 -13.200   3.178  1.00 91.23           C  
ATOM   2124  CB  ALA A 139       8.801 -15.660   3.518  1.00 91.23           C  
ATOM   2125  HB1 ALA A 139       9.381 -15.378   4.397  1.00 91.23           H  
ATOM   2126  HB2 ALA A 139       8.402 -16.663   3.667  1.00 91.23           H  
ATOM   2127  HB3 ALA A 139       9.454 -15.658   2.644  1.00 91.23           H  
ATOM   2128  O   ALA A 139       9.309 -12.909   3.063  1.00 91.23           O  
ATOM   2129  N   VAL A 140       7.175 -12.256   3.201  1.00 90.75           N  
ATOM   2130  H   VAL A 140       6.214 -12.562   3.262  1.00 90.75           H  
ATOM   2131  CA  VAL A 140       7.450 -10.813   3.224  1.00 90.75           C  
ATOM   2132  HA  VAL A 140       8.379 -10.618   2.689  1.00 90.75           H  
ATOM   2133  C   VAL A 140       7.605 -10.361   4.675  1.00 90.75           C  
ATOM   2134  CB  VAL A 140       6.335 -10.014   2.524  1.00 90.75           C  
ATOM   2135  HB  VAL A 140       5.419 -10.109   3.106  1.00 90.75           H  
ATOM   2136  O   VAL A 140       6.652 -10.384   5.449  1.00 90.75           O  
ATOM   2137  CG1 VAL A 140       6.662  -8.522   2.417  1.00 90.75           C  
ATOM   2138 HG11 VAL A 140       5.792  -7.990   2.032  1.00 90.75           H  
ATOM   2139 HG12 VAL A 140       6.909  -8.106   3.394  1.00 90.75           H  
ATOM   2140 HG13 VAL A 140       7.491  -8.383   1.723  1.00 90.75           H  
ATOM   2141  CG2 VAL A 140       6.076 -10.529   1.104  1.00 90.75           C  
ATOM   2142 HG21 VAL A 140       5.385  -9.865   0.585  1.00 90.75           H  
ATOM   2143 HG22 VAL A 140       5.605 -11.510   1.168  1.00 90.75           H  
ATOM   2144 HG23 VAL A 140       7.009 -10.598   0.544  1.00 90.75           H  
ATOM   2145  N   LYS A 141       8.808  -9.921   5.058  1.00 88.81           N  
ATOM   2146  H   LYS A 141       9.551  -9.926   4.375  1.00 88.81           H  
ATOM   2147  CA  LYS A 141       9.028  -9.279   6.362  1.00 88.81           C  
ATOM   2148  HA  LYS A 141       8.398  -9.762   7.109  1.00 88.81           H  
ATOM   2149  C   LYS A 141       8.587  -7.819   6.283  1.00 88.81           C  
ATOM   2150  CB  LYS A 141      10.489  -9.409   6.816  1.00 88.81           C  
ATOM   2151  HB2 LYS A 141      11.149  -9.029   6.036  1.00 88.81           H  
ATOM   2152  HB3 LYS A 141      10.627  -8.801   7.709  1.00 88.81           H  
ATOM   2153  O   LYS A 141       9.244  -7.017   5.622  1.00 88.81           O  
ATOM   2154  CG  LYS A 141      10.858 -10.862   7.147  1.00 88.81           C  
ATOM   2155  HG2 LYS A 141      10.169 -11.243   7.901  1.00 88.81           H  
ATOM   2156  HG3 LYS A 141      10.768 -11.474   6.249  1.00 88.81           H  
ATOM   2157  CD  LYS A 141      12.292 -10.960   7.682  1.00 88.81           C  
ATOM   2158  HD2 LYS A 141      12.376 -10.363   8.590  1.00 88.81           H  
ATOM   2159  HD3 LYS A 141      12.981 -10.574   6.931  1.00 88.81           H  
ATOM   2160  CE  LYS A 141      12.625 -12.425   7.990  1.00 88.81           C  
ATOM   2161  HE2 LYS A 141      11.899 -12.798   8.712  1.00 88.81           H  
ATOM   2162  HE3 LYS A 141      12.505 -13.008   7.077  1.00 88.81           H  
ATOM   2163  NZ  LYS A 141      14.001 -12.587   8.525  1.00 88.81           N  
ATOM   2164  HZ1 LYS A 141      14.112 -12.064   9.382  1.00 88.81           H  
ATOM   2165  HZ2 LYS A 141      14.686 -12.271   7.853  1.00 88.81           H  
ATOM   2166  HZ3 LYS A 141      14.182 -13.559   8.728  1.00 88.81           H  
ATOM   2167  N   THR A 142       7.482  -7.495   6.943  1.00 91.40           N  
ATOM   2168  H   THR A 142       6.959  -8.216   7.419  1.00 91.40           H  
ATOM   2169  CA  THR A 142       6.983  -6.126   7.099  1.00 91.40           C  
ATOM   2170  HA  THR A 142       7.128  -5.586   6.164  1.00 91.40           H  
ATOM   2171  C   THR A 142       7.760  -5.387   8.187  1.00 91.40           C  
ATOM   2172  CB  THR A 142       5.477  -6.134   7.410  1.00 91.40           C  
ATOM   2173  HB  THR A 142       5.144  -5.123   7.644  1.00 91.40           H  
ATOM   2174  O   THR A 142       8.358  -6.000   9.071  1.00 91.40           O  
ATOM   2175  CG2 THR A 142       4.695  -6.677   6.209  1.00 91.40           C  
ATOM   2176 HG21 THR A 142       4.869  -6.045   5.338  1.00 91.40           H  
ATOM   2177 HG22 THR A 142       3.629  -6.672   6.436  1.00 91.40           H  
ATOM   2178 HG23 THR A 142       4.990  -7.702   5.984  1.00 91.40           H  
ATOM   2179  OG1 THR A 142       5.205  -6.986   8.500  1.00 91.40           O  
ATOM   2180  HG1 THR A 142       5.070  -6.470   9.299  1.00 91.40           H  
ATOM   2181  N   THR A 143       7.770  -4.054   8.127  1.00 93.38           N  
ATOM   2182  H   THR A 143       7.326  -3.592   7.346  1.00 93.38           H  
ATOM   2183  CA  THR A 143       8.452  -3.212   9.125  1.00 93.38           C  
ATOM   2184  HA  THR A 143       9.503  -3.494   9.183  1.00 93.38           H  
ATOM   2185  C   THR A 143       7.859  -3.379  10.521  1.00 93.38           C  
ATOM   2186  CB  THR A 143       8.344  -1.745   8.705  1.00 93.38           C  
ATOM   2187  HB  THR A 143       7.286  -1.499   8.619  1.00 93.38           H  
ATOM   2188  O   THR A 143       8.603  -3.413  11.497  1.00 93.38           O  
ATOM   2189  CG2 THR A 143       9.012  -0.755   9.652  1.00 93.38           C  
ATOM   2190 HG21 THR A 143       8.485  -0.735  10.606  1.00 93.38           H  
ATOM   2191 HG22 THR A 143       8.971   0.246   9.222  1.00 93.38           H  
ATOM   2192 HG23 THR A 143      10.050  -1.044   9.818  1.00 93.38           H  
ATOM   2193  OG1 THR A 143       8.948  -1.584   7.443  1.00 93.38           O  
ATOM   2194  HG1 THR A 143       9.885  -1.767   7.543  1.00 93.38           H  
ATOM   2195  N   ILE A 144       6.533  -3.502  10.610  1.00 96.09           N  
ATOM   2196  H   ILE A 144       5.982  -3.497   9.763  1.00 96.09           H  
ATOM   2197  CA  ILE A 144       5.824  -3.768  11.861  1.00 96.09           C  
ATOM   2198  HA  ILE A 144       6.478  -3.537  12.702  1.00 96.09           H  
ATOM   2199  C   ILE A 144       5.507  -5.254  11.932  1.00 96.09           C  
ATOM   2200  CB  ILE A 144       4.571  -2.878  11.984  1.00 96.09           C  
ATOM   2201  HB  ILE A 144       3.884  -3.150  11.182  1.00 96.09           H  
ATOM   2202  O   ILE A 144       4.974  -5.826  10.978  1.00 96.09           O  
ATOM   2203  CG1 ILE A 144       4.914  -1.378  11.827  1.00 96.09           C  
ATOM   2204 HG12 ILE A 144       4.014  -0.789  12.000  1.00 96.09           H  
ATOM   2205 HG13 ILE A 144       5.222  -1.187  10.800  1.00 96.09           H  
ATOM   2206  CG2 ILE A 144       3.847  -3.122  13.320  1.00 96.09           C  
ATOM   2207 HG21 ILE A 144       3.033  -2.407  13.436  1.00 96.09           H  
ATOM   2208 HG22 ILE A 144       3.418  -4.124  13.343  1.00 96.09           H  
ATOM   2209 HG23 ILE A 144       4.532  -3.013  14.161  1.00 96.09           H  
ATOM   2210  CD1 ILE A 144       6.024  -0.880  12.769  1.00 96.09           C  
ATOM   2211 HD11 ILE A 144       5.738  -1.025  13.810  1.00 96.09           H  
ATOM   2212 HD12 ILE A 144       6.201   0.182  12.597  1.00 96.09           H  
ATOM   2213 HD13 ILE A 144       6.964  -1.397  12.576  1.00 96.09           H  
ATOM   2214  N   ASN A 145       5.854  -5.874  13.058  1.00 95.32           N  
ATOM   2215  H   ASN A 145       6.218  -5.319  13.819  1.00 95.32           H  
ATOM   2216  CA  ASN A 145       5.483  -7.252  13.337  1.00 95.32           C  
ATOM   2217  HA  ASN A 145       5.687  -7.852  12.450  1.00 95.32           H  
ATOM   2218  C   ASN A 145       3.981  -7.290  13.675  1.00 95.32           C  
ATOM   2219  CB  ASN A 145       6.365  -7.783  14.481  1.00 95.32           C  
ATOM   2220  HB2 ASN A 145       7.411  -7.660  14.201  1.00 95.32           H  
ATOM   2221  HB3 ASN A 145       6.179  -7.200  15.384  1.00 95.32           H  
ATOM   2222  O   ASN A 145       3.587  -6.652  14.646  1.00 95.32           O  
ATOM   2223  CG  ASN A 145       6.120  -9.249  14.804  1.00 95.32           C  
ATOM   2224  ND2 ASN A 145       7.072  -9.902  15.426  1.00 95.32           N  
ATOM   2225 HD21 ASN A 145       6.878 -10.866  15.659  1.00 95.32           H  
ATOM   2226 HD22 ASN A 145       7.903  -9.419  15.735  1.00 95.32           H  
ATOM   2227  OD1 ASN A 145       5.092  -9.839  14.514  1.00 95.32           O  
ATOM   2228  N   PRO A 146       3.139  -8.046  12.951  1.00 95.67           N  
ATOM   2229  CA  PRO A 146       1.702  -8.110  13.234  1.00 95.67           C  
ATOM   2230  HA  PRO A 146       1.254  -7.143  13.007  1.00 95.67           H  
ATOM   2231  C   PRO A 146       1.397  -8.467  14.698  1.00 95.67           C  
ATOM   2232  CB  PRO A 146       1.150  -9.162  12.267  1.00 95.67           C  
ATOM   2233  HB2 PRO A 146       0.153  -8.898  11.914  1.00 95.67           H  
ATOM   2234  HB3 PRO A 146       1.131 -10.143  12.743  1.00 95.67           H  
ATOM   2235  O   PRO A 146       0.526  -7.865  15.322  1.00 95.67           O  
ATOM   2236  CG  PRO A 146       2.165  -9.179  11.123  1.00 95.67           C  
ATOM   2237  HG2 PRO A 146       1.925  -8.406  10.392  1.00 95.67           H  
ATOM   2238  HG3 PRO A 146       2.222 -10.157  10.646  1.00 95.67           H  
ATOM   2239  CD  PRO A 146       3.486  -8.834  11.782  1.00 95.67           C  
ATOM   2240  HD2 PRO A 146       3.993  -9.748  12.091  1.00 95.67           H  
ATOM   2241  HD3 PRO A 146       4.101  -8.273  11.079  1.00 95.67           H  
ATOM   2242  N   ARG A 147       2.202  -9.360  15.295  1.00 95.78           N  
ATOM   2243  H   ARG A 147       2.971  -9.732  14.756  1.00 95.78           H  
ATOM   2244  CA  ARG A 147       2.058  -9.777  16.699  1.00 95.78           C  
ATOM   2245  HA  ARG A 147       1.015 -10.036  16.876  1.00 95.78           H  
ATOM   2246  C   ARG A 147       2.373  -8.676  17.713  1.00 95.78           C  
ATOM   2247  CB  ARG A 147       2.930 -11.007  16.991  1.00 95.78           C  
ATOM   2248  HB2 ARG A 147       2.863 -11.228  18.056  1.00 95.78           H  
ATOM   2249  HB3 ARG A 147       3.970 -10.781  16.758  1.00 95.78           H  
ATOM   2250  O   ARG A 147       1.982  -8.819  18.863  1.00 95.78           O  
ATOM   2251  CG  ARG A 147       2.483 -12.254  16.219  1.00 95.78           C  
ATOM   2252  HG2 ARG A 147       2.612 -12.095  15.148  1.00 95.78           H  
ATOM   2253  HG3 ARG A 147       1.432 -12.451  16.429  1.00 95.78           H  
ATOM   2254  CD  ARG A 147       3.328 -13.452  16.668  1.00 95.78           C  
ATOM   2255  HD2 ARG A 147       4.372 -13.248  16.433  1.00 95.78           H  
ATOM   2256  HD3 ARG A 147       3.221 -13.568  17.746  1.00 95.78           H  
ATOM   2257  NE  ARG A 147       2.898 -14.695  16.005  1.00 95.78           N  
ATOM   2258  HE  ARG A 147       2.008 -14.663  15.529  1.00 95.78           H  
ATOM   2259  NH1 ARG A 147       4.614 -16.035  16.739  1.00 95.78           N  
ATOM   2260 HH11 ARG A 147       4.952 -15.266  17.300  1.00 95.78           H  
ATOM   2261 HH12 ARG A 147       5.018 -16.956  16.834  1.00 95.78           H  
ATOM   2262  NH2 ARG A 147       3.005 -16.901  15.456  1.00 95.78           N  
ATOM   2263 HH21 ARG A 147       2.109 -16.821  14.997  1.00 95.78           H  
ATOM   2264 HH22 ARG A 147       3.433 -17.811  15.549  1.00 95.78           H  
ATOM   2265  CZ  ARG A 147       3.508 -15.866  16.067  1.00 95.78           C  
ATOM   2266  N   SER A 148       3.064  -7.598  17.323  1.00 95.62           N  
ATOM   2267  H   SER A 148       3.297  -7.489  16.346  1.00 95.62           H  
ATOM   2268  CA  SER A 148       3.244  -6.433  18.201  1.00 95.62           C  
ATOM   2269  HA  SER A 148       3.385  -6.796  19.220  1.00 95.62           H  
ATOM   2270  C   SER A 148       2.012  -5.526  18.243  1.00 95.62           C  
ATOM   2271  CB  SER A 148       4.499  -5.624  17.845  1.00 95.62           C  
ATOM   2272  HB2 SER A 148       4.727  -4.956  18.675  1.00 95.62           H  
ATOM   2273  HB3 SER A 148       5.341  -6.305  17.718  1.00 95.62           H  
ATOM   2274  O   SER A 148       1.979  -4.620  19.066  1.00 95.62           O  
ATOM   2275  OG  SER A 148       4.346  -4.843  16.675  1.00 95.62           O  
ATOM   2276  HG  SER A 148       3.615  -4.236  16.814  1.00 95.62           H  
ATOM   2277  N   ILE A 149       1.035  -5.733  17.351  1.00 97.28           N  
ATOM   2278  H   ILE A 149       1.148  -6.475  16.675  1.00 97.28           H  
ATOM   2279  CA  ILE A 149      -0.273  -5.067  17.394  1.00 97.28           C  
ATOM   2280  HA  ILE A 149      -0.188  -4.137  17.957  1.00 97.28           H  
ATOM   2281  C   ILE A 149      -1.268  -5.950  18.149  1.00 97.28           C  
ATOM   2282  CB  ILE A 149      -0.779  -4.721  15.972  1.00 97.28           C  
ATOM   2283  HB  ILE A 149      -0.851  -5.636  15.384  1.00 97.28           H  
ATOM   2284  O   ILE A 149      -1.883  -5.500  19.106  1.00 97.28           O  
ATOM   2285  CG1 ILE A 149       0.197  -3.759  15.261  1.00 97.28           C  
ATOM   2286 HG12 ILE A 149       0.171  -2.800  15.779  1.00 97.28           H  
ATOM   2287 HG13 ILE A 149       1.211  -4.152  15.323  1.00 97.28           H  
ATOM   2288  CG2 ILE A 149      -2.184  -4.096  16.069  1.00 97.28           C  
ATOM   2289 HG21 ILE A 149      -2.181  -3.260  16.768  1.00 97.28           H  
ATOM   2290 HG22 ILE A 149      -2.906  -4.835  16.416  1.00 97.28           H  
ATOM   2291 HG23 ILE A 149      -2.521  -3.741  15.095  1.00 97.28           H  
ATOM   2292  CD1 ILE A 149      -0.103  -3.533  13.774  1.00 97.28           C  
ATOM   2293 HD11 ILE A 149       0.674  -2.898  13.348  1.00 97.28           H  
ATOM   2294 HD12 ILE A 149      -0.109  -4.488  13.248  1.00 97.28           H  
ATOM   2295 HD13 ILE A 149      -1.061  -3.032  13.638  1.00 97.28           H  
ATOM   2296  N   HIS A 150      -1.429  -7.203  17.717  1.00 98.03           N  
ATOM   2297  H   HIS A 150      -0.904  -7.503  16.907  1.00 98.03           H  
ATOM   2298  CA  HIS A 150      -2.282  -8.207  18.357  1.00 98.03           C  
ATOM   2299  HA  HIS A 150      -2.110  -8.189  19.433  1.00 98.03           H  
ATOM   2300  C   HIS A 150      -1.921  -9.600  17.809  1.00 98.03           C  
ATOM   2301  CB  HIS A 150      -3.756  -7.863  18.074  1.00 98.03           C  
ATOM   2302  HB2 HIS A 150      -3.952  -6.825  18.345  1.00 98.03           H  
ATOM   2303  HB3 HIS A 150      -3.951  -7.967  17.007  1.00 98.03           H  
ATOM   2304  O   HIS A 150      -1.536  -9.716  16.647  1.00 98.03           O  
ATOM   2305  CG  HIS A 150      -4.738  -8.719  18.822  1.00 98.03           C  
ATOM   2306  CD2 HIS A 150      -5.327  -8.426  20.021  1.00 98.03           C  
ATOM   2307  HD2 HIS A 150      -5.165  -7.535  20.610  1.00 98.03           H  
ATOM   2308  ND1 HIS A 150      -5.225  -9.938  18.414  1.00 98.03           N  
ATOM   2309  HD1 HIS A 150      -5.083 -10.355  17.506  1.00 98.03           H  
ATOM   2310  CE1 HIS A 150      -6.054 -10.396  19.367  1.00 98.03           C  
ATOM   2311  HE1 HIS A 150      -6.584 -11.337  19.346  1.00 98.03           H  
ATOM   2312  NE2 HIS A 150      -6.165  -9.493  20.350  1.00 98.03           N  
ATOM   2313  N   GLU A 151      -2.077 -10.675  18.590  1.00 96.57           N  
ATOM   2314  H   GLU A 151      -2.424 -10.553  19.531  1.00 96.57           H  
ATOM   2315  CA  GLU A 151      -1.730 -12.045  18.152  1.00 96.57           C  
ATOM   2316  HA  GLU A 151      -0.664 -12.073  17.929  1.00 96.57           H  
ATOM   2317  C   GLU A 151      -2.449 -12.479  16.861  1.00 96.57           C  
ATOM   2318  CB  GLU A 151      -1.988 -13.054  19.283  1.00 96.57           C  
ATOM   2319  HB2 GLU A 151      -1.767 -14.050  18.900  1.00 96.57           H  
ATOM   2320  HB3 GLU A 151      -1.295 -12.840  20.097  1.00 96.57           H  
ATOM   2321  O   GLU A 151      -1.848 -13.118  15.998  1.00 96.57           O  
ATOM   2322  CG  GLU A 151      -3.425 -13.027  19.836  1.00 96.57           C  
ATOM   2323  HG2 GLU A 151      -3.586 -12.081  20.353  1.00 96.57           H  
ATOM   2324  HG3 GLU A 151      -4.134 -13.074  19.009  1.00 96.57           H  
ATOM   2325  CD  GLU A 151      -3.729 -14.184  20.794  1.00 96.57           C  
ATOM   2326  OE1 GLU A 151      -4.940 -14.400  21.024  1.00 96.57           O  
ATOM   2327  OE2 GLU A 151      -2.766 -14.833  21.262  1.00 96.57           O  
ATOM   2328  N   ASN A 152      -3.699 -12.038  16.709  1.00 96.39           N  
ATOM   2329  H   ASN A 152      -4.108 -11.664  17.554  1.00 96.39           H  
ATOM   2330  CA  ASN A 152      -4.564 -12.275  15.550  1.00 96.39           C  
ATOM   2331  HA  ASN A 152      -4.143 -13.105  14.982  1.00 96.39           H  
ATOM   2332  C   ASN A 152      -4.618 -11.084  14.569  1.00 96.39           C  
ATOM   2333  CB  ASN A 152      -5.959 -12.722  16.045  1.00 96.39           C  
ATOM   2334  HB2 ASN A 152      -6.594 -12.947  15.188  1.00 96.39           H  
ATOM   2335  HB3 ASN A 152      -6.433 -11.922  16.612  1.00 96.39           H  
ATOM   2336  O   ASN A 152      -5.536 -11.014  13.751  1.00 96.39           O  
ATOM   2337  CG  ASN A 152      -5.890 -13.982  16.893  1.00 96.39           C  
ATOM   2338  ND2 ASN A 152      -6.633 -14.053  17.973  1.00 96.39           N  
ATOM   2339 HD21 ASN A 152      -7.322 -13.351  18.202  1.00 96.39           H  
ATOM   2340 HD22 ASN A 152      -6.401 -14.790  18.623  1.00 96.39           H  
ATOM   2341  OD1 ASN A 152      -5.125 -14.888  16.617  1.00 96.39           O  
ATOM   2342  N   TYR A 153      -3.697 -10.109  14.656  1.00 97.95           N  
ATOM   2343  H   TYR A 153      -2.917 -10.212  15.290  1.00 97.95           H  
ATOM   2344  CA  TYR A 153      -3.685  -8.994  13.701  1.00 97.95           C  
ATOM   2345  HA  TYR A 153      -4.689  -8.570  13.697  1.00 97.95           H  
ATOM   2346  C   TYR A 153      -3.323  -9.498  12.295  1.00 97.95           C  
ATOM   2347  CB  TYR A 153      -2.740  -7.862  14.115  1.00 97.95           C  
ATOM   2348  HB2 TYR A 153      -1.709  -8.193  13.992  1.00 97.95           H  
ATOM   2349  HB3 TYR A 153      -2.886  -7.626  15.169  1.00 97.95           H  
ATOM   2350  O   TYR A 153      -2.314 -10.199  12.149  1.00 97.95           O  
ATOM   2351  CG  TYR A 153      -2.966  -6.590  13.313  1.00 97.95           C  
ATOM   2352  CD1 TYR A 153      -2.200  -6.332  12.159  1.00 97.95           C  
ATOM   2353  HD1 TYR A 153      -1.456  -7.043  11.830  1.00 97.95           H  
ATOM   2354  CD2 TYR A 153      -3.963  -5.673  13.707  1.00 97.95           C  
ATOM   2355  HD2 TYR A 153      -4.563  -5.868  14.583  1.00 97.95           H  
ATOM   2356  CE1 TYR A 153      -2.403  -5.147  11.426  1.00 97.95           C  
ATOM   2357  HE1 TYR A 153      -1.814  -4.942  10.545  1.00 97.95           H  
ATOM   2358  CE2 TYR A 153      -4.158  -4.480  12.980  1.00 97.95           C  
ATOM   2359  HE2 TYR A 153      -4.906  -3.769  13.297  1.00 97.95           H  
ATOM   2360  OH  TYR A 153      -3.506  -3.040  11.161  1.00 97.95           O  
ATOM   2361  HH  TYR A 153      -4.050  -2.398  11.622  1.00 97.95           H  
ATOM   2362  CZ  TYR A 153      -3.368  -4.209  11.843  1.00 97.95           C  
ATOM   2363  N   PRO A 154      -4.089  -9.147  11.245  1.00 97.30           N  
ATOM   2364  CA  PRO A 154      -3.846  -9.702   9.922  1.00 97.30           C  
ATOM   2365  HA  PRO A 154      -3.889 -10.787  10.022  1.00 97.30           H  
ATOM   2366  C   PRO A 154      -2.495  -9.255   9.337  1.00 97.30           C  
ATOM   2367  CB  PRO A 154      -5.024  -9.265   9.058  1.00 97.30           C  
ATOM   2368  HB2 PRO A 154      -5.343 -10.103   8.437  1.00 97.30           H  
ATOM   2369  HB3 PRO A 154      -4.770  -8.393   8.455  1.00 97.30           H  
ATOM   2370  O   PRO A 154      -2.273  -8.057   9.146  1.00 97.30           O  
ATOM   2371  CG  PRO A 154      -6.117  -8.900  10.053  1.00 97.30           C  
ATOM   2372  HG2 PRO A 154      -6.800  -8.147   9.660  1.00 97.30           H  
ATOM   2373  HG3 PRO A 154      -6.658  -9.805  10.331  1.00 97.30           H  
ATOM   2374  CD  PRO A 154      -5.338  -8.395  11.258  1.00 97.30           C  
ATOM   2375  HD2 PRO A 154      -5.126  -7.332  11.147  1.00 97.30           H  
ATOM   2376  HD3 PRO A 154      -5.935  -8.576  12.152  1.00 97.30           H  
ATOM   2377  N   PRO A 155      -1.584 -10.180   8.980  1.00 96.72           N  
ATOM   2378  CA  PRO A 155      -0.232  -9.825   8.541  1.00 96.72           C  
ATOM   2379  HA  PRO A 155       0.237  -9.211   9.309  1.00 96.72           H  
ATOM   2380  C   PRO A 155      -0.202  -9.026   7.233  1.00 96.72           C  
ATOM   2381  CB  PRO A 155       0.509 -11.163   8.416  1.00 96.72           C  
ATOM   2382  HB2 PRO A 155       0.997 -11.405   9.361  1.00 96.72           H  
ATOM   2383  HB3 PRO A 155       1.238 -11.162   7.606  1.00 96.72           H  
ATOM   2384  O   PRO A 155       0.683  -8.200   7.023  1.00 96.72           O  
ATOM   2385  CG  PRO A 155      -0.604 -12.183   8.185  1.00 96.72           C  
ATOM   2386  HG2 PRO A 155      -0.314 -13.183   8.507  1.00 96.72           H  
ATOM   2387  HG3 PRO A 155      -0.894 -12.185   7.134  1.00 96.72           H  
ATOM   2388  CD  PRO A 155      -1.744 -11.625   9.031  1.00 96.72           C  
ATOM   2389  HD2 PRO A 155      -1.646 -11.966  10.061  1.00 96.72           H  
ATOM   2390  HD3 PRO A 155      -2.701 -11.940   8.615  1.00 96.72           H  
ATOM   2391  N   TYR A 156      -1.192  -9.222   6.361  1.00 97.30           N  
ATOM   2392  H   TYR A 156      -1.919  -9.882   6.598  1.00 97.30           H  
ATOM   2393  CA  TYR A 156      -1.337  -8.467   5.117  1.00 97.30           C  
ATOM   2394  HA  TYR A 156      -0.371  -8.433   4.613  1.00 97.30           H  
ATOM   2395  C   TYR A 156      -1.771  -7.009   5.327  1.00 97.30           C  
ATOM   2396  CB  TYR A 156      -2.317  -9.204   4.205  1.00 97.30           C  
ATOM   2397  HB2 TYR A 156      -1.840 -10.121   3.860  1.00 97.30           H  
ATOM   2398  HB3 TYR A 156      -2.514  -8.588   3.328  1.00 97.30           H  
ATOM   2399  O   TYR A 156      -1.611  -6.210   4.410  1.00 97.30           O  
ATOM   2400  CG  TYR A 156      -3.638  -9.553   4.863  1.00 97.30           C  
ATOM   2401  CD1 TYR A 156      -3.897 -10.889   5.220  1.00 97.30           C  
ATOM   2402  HD1 TYR A 156      -3.173 -11.663   5.012  1.00 97.30           H  
ATOM   2403  CD2 TYR A 156      -4.599  -8.554   5.121  1.00 97.30           C  
ATOM   2404  HD2 TYR A 156      -4.413  -7.528   4.840  1.00 97.30           H  
ATOM   2405  CE1 TYR A 156      -5.127 -11.235   5.802  1.00 97.30           C  
ATOM   2406  HE1 TYR A 156      -5.347 -12.266   6.033  1.00 97.30           H  
ATOM   2407  CE2 TYR A 156      -5.821  -8.894   5.730  1.00 97.30           C  
ATOM   2408  HE2 TYR A 156      -6.568  -8.140   5.931  1.00 97.30           H  
ATOM   2409  OH  TYR A 156      -7.288 -10.585   6.590  1.00 97.30           O  
ATOM   2410  HH  TYR A 156      -7.429 -11.531   6.516  1.00 97.30           H  
ATOM   2411  CZ  TYR A 156      -6.094 -10.239   6.051  1.00 97.30           C  
ATOM   2412  N   MET A 157      -2.282  -6.633   6.508  1.00 98.07           N  
ATOM   2413  H   MET A 157      -2.386  -7.318   7.242  1.00 98.07           H  
ATOM   2414  CA  MET A 157      -2.534  -5.227   6.856  1.00 98.07           C  
ATOM   2415  HA  MET A 157      -2.911  -4.707   5.975  1.00 98.07           H  
ATOM   2416  C   MET A 157      -1.250  -4.496   7.268  1.00 98.07           C  
ATOM   2417  CB  MET A 157      -3.604  -5.113   7.952  1.00 98.07           C  
ATOM   2418  HB2 MET A 157      -3.640  -4.079   8.295  1.00 98.07           H  
ATOM   2419  HB3 MET A 157      -3.345  -5.746   8.801  1.00 98.07           H  
ATOM   2420  O   MET A 157      -1.244  -3.270   7.345  1.00 98.07           O  
ATOM   2421  CG  MET A 157      -4.990  -5.497   7.432  1.00 98.07           C  
ATOM   2422  HG2 MET A 157      -4.966  -6.540   7.116  1.00 98.07           H  
ATOM   2423  HG3 MET A 157      -5.215  -4.887   6.557  1.00 98.07           H  
ATOM   2424  SD  MET A 157      -6.338  -5.303   8.628  1.00 98.07           S  
ATOM   2425  CE  MET A 157      -6.397  -3.497   8.800  1.00 98.07           C  
ATOM   2426  HE1 MET A 157      -6.528  -3.042   7.818  1.00 98.07           H  
ATOM   2427  HE2 MET A 157      -7.239  -3.217   9.432  1.00 98.07           H  
ATOM   2428  HE3 MET A 157      -5.476  -3.132   9.253  1.00 98.07           H  
ATOM   2429  N   CYS A 158      -0.138  -5.217   7.468  1.00 97.26           N  
ATOM   2430  H   CYS A 158      -0.193  -6.224   7.414  1.00 97.26           H  
ATOM   2431  CA  CYS A 158       1.160  -4.631   7.804  1.00 97.26           C  
ATOM   2432  HA  CYS A 158       0.939  -3.724   8.366  1.00 97.26           H  
ATOM   2433  C   CYS A 158       1.978  -4.157   6.583  1.00 97.26           C  
ATOM   2434  CB  CYS A 158       1.947  -5.553   8.747  1.00 97.26           C  
ATOM   2435  HB2 CYS A 158       2.913  -5.097   8.965  1.00 97.26           H  
ATOM   2436  HB3 CYS A 158       2.116  -6.523   8.278  1.00 97.26           H  
ATOM   2437  O   CYS A 158       3.190  -3.952   6.676  1.00 97.26           O  
ATOM   2438  SG  CYS A 158       1.051  -5.765  10.310  1.00 97.26           S  
ATOM   2439  HG  CYS A 158       0.821  -4.468  10.538  1.00 97.26           H  
ATOM   2440  N   ILE A 159       1.335  -3.959   5.427  1.00 96.38           N  
ATOM   2441  H   ILE A 159       0.338  -4.118   5.415  1.00 96.38           H  
ATOM   2442  CA  ILE A 159       1.930  -3.287   4.262  1.00 96.38           C  
ATOM   2443  HA  ILE A 159       3.009  -3.235   4.406  1.00 96.38           H  
ATOM   2444  C   ILE A 159       1.423  -1.845   4.192  1.00 96.38           C  
ATOM   2445  CB  ILE A 159       1.705  -4.071   2.947  1.00 96.38           C  
ATOM   2446  HB  ILE A 159       2.282  -3.573   2.168  1.00 96.38           H  
ATOM   2447  O   ILE A 159       0.238  -1.585   4.377  1.00 96.38           O  
ATOM   2448  CG1 ILE A 159       0.228  -4.067   2.500  1.00 96.38           C  
ATOM   2449 HG12 ILE A 159      -0.056  -3.043   2.256  1.00 96.38           H  
ATOM   2450 HG13 ILE A 159      -0.394  -4.402   3.330  1.00 96.38           H  
ATOM   2451  CG2 ILE A 159       2.272  -5.492   3.098  1.00 96.38           C  
ATOM   2452 HG21 ILE A 159       3.275  -5.454   3.525  1.00 96.38           H  
ATOM   2453 HG22 ILE A 159       2.328  -5.976   2.124  1.00 96.38           H  
ATOM   2454 HG23 ILE A 159       1.632  -6.084   3.752  1.00 96.38           H  
ATOM   2455  CD1 ILE A 159      -0.097  -4.917   1.268  1.00 96.38           C  
ATOM   2456 HD11 ILE A 159       0.015  -5.976   1.497  1.00 96.38           H  
ATOM   2457 HD12 ILE A 159       0.563  -4.647   0.443  1.00 96.38           H  
ATOM   2458 HD13 ILE A 159      -1.129  -4.732   0.969  1.00 96.38           H  
ATOM   2459  N   SER A 160       2.297  -0.884   3.891  1.00 95.60           N  
ATOM   2460  H   SER A 160       3.262  -1.119   3.708  1.00 95.60           H  
ATOM   2461  CA  SER A 160       1.931   0.544   3.890  1.00 95.60           C  
ATOM   2462  HA  SER A 160       1.479   0.767   4.856  1.00 95.60           H  
ATOM   2463  C   SER A 160       0.897   0.945   2.828  1.00 95.60           C  
ATOM   2464  CB  SER A 160       3.180   1.417   3.773  1.00 95.60           C  
ATOM   2465  HB2 SER A 160       3.807   1.268   4.652  1.00 95.60           H  
ATOM   2466  HB3 SER A 160       2.886   2.466   3.732  1.00 95.60           H  
ATOM   2467  O   SER A 160       0.355   2.045   2.895  1.00 95.60           O  
ATOM   2468  OG  SER A 160       3.911   1.073   2.610  1.00 95.60           O  
ATOM   2469  HG  SER A 160       4.512   1.798   2.426  1.00 95.60           H  
ATOM   2470  N   THR A 161       0.609   0.055   1.876  1.00 95.62           N  
ATOM   2471  H   THR A 161       1.103  -0.826   1.896  1.00 95.62           H  
ATOM   2472  CA  THR A 161      -0.263   0.273   0.713  1.00 95.62           C  
ATOM   2473  HA  THR A 161      -0.424   1.343   0.584  1.00 95.62           H  
ATOM   2474  C   THR A 161      -1.655  -0.358   0.853  1.00 95.62           C  
ATOM   2475  CB  THR A 161       0.436  -0.252  -0.551  1.00 95.62           C  
ATOM   2476  HB  THR A 161      -0.221  -0.123  -1.411  1.00 95.62           H  
ATOM   2477  O   THR A 161      -2.476  -0.248  -0.063  1.00 95.62           O  
ATOM   2478  CG2 THR A 161       1.753   0.484  -0.815  1.00 95.62           C  
ATOM   2479 HG21 THR A 161       2.415   0.421   0.048  1.00 95.62           H  
ATOM   2480 HG22 THR A 161       2.265   0.033  -1.665  1.00 95.62           H  
ATOM   2481 HG23 THR A 161       1.546   1.533  -1.031  1.00 95.62           H  
ATOM   2482  OG1 THR A 161       0.770  -1.618  -0.414  1.00 95.62           O  
ATOM   2483  HG1 THR A 161       0.943  -1.947  -1.299  1.00 95.62           H  
ATOM   2484  N   PHE A 162      -1.940  -1.021   1.984  1.00 97.75           N  
ATOM   2485  H   PHE A 162      -1.239  -1.066   2.709  1.00 97.75           H  
ATOM   2486  CA  PHE A 162      -3.204  -1.734   2.213  1.00 97.75           C  
ATOM   2487  HA  PHE A 162      -3.347  -2.453   1.406  1.00 97.75           H  
ATOM   2488  C   PHE A 162      -4.433  -0.810   2.195  1.00 97.75           C  
ATOM   2489  CB  PHE A 162      -3.116  -2.518   3.533  1.00 97.75           C  
ATOM   2490  HB2 PHE A 162      -2.899  -1.824   4.344  1.00 97.75           H  
ATOM   2491  HB3 PHE A 162      -2.286  -3.223   3.477  1.00 97.75           H  
ATOM   2492  O   PHE A 162      -5.528  -1.282   1.909  1.00 97.75           O  
ATOM   2493  CG  PHE A 162      -4.369  -3.285   3.894  1.00 97.75           C  
ATOM   2494  CD1 PHE A 162      -5.377  -2.674   4.667  1.00 97.75           C  
ATOM   2495  HD1 PHE A 162      -5.240  -1.673   5.048  1.00 97.75           H  
ATOM   2496  CD2 PHE A 162      -4.556  -4.585   3.393  1.00 97.75           C  
ATOM   2497  HD2 PHE A 162      -3.776  -5.060   2.816  1.00 97.75           H  
ATOM   2498  CE1 PHE A 162      -6.596  -3.338   4.878  1.00 97.75           C  
ATOM   2499  HE1 PHE A 162      -7.389  -2.852   5.427  1.00 97.75           H  
ATOM   2500  CE2 PHE A 162      -5.776  -5.248   3.604  1.00 97.75           C  
ATOM   2501  HE2 PHE A 162      -5.944  -6.226   3.178  1.00 97.75           H  
ATOM   2502  CZ  PHE A 162      -6.800  -4.611   4.325  1.00 97.75           C  
ATOM   2503  HZ  PHE A 162      -7.766  -5.084   4.427  1.00 97.75           H  
ATOM   2504  N   GLY A 163      -4.273   0.501   2.412  1.00 97.33           N  
ATOM   2505  H   GLY A 163      -3.342   0.865   2.562  1.00 97.33           H  
ATOM   2506  CA  GLY A 163      -5.387   1.455   2.407  1.00 97.33           C  
ATOM   2507  HA2 GLY A 163      -4.993   2.463   2.542  1.00 97.33           H  
ATOM   2508  HA3 GLY A 163      -6.052   1.231   3.240  1.00 97.33           H  
ATOM   2509  C   GLY A 163      -6.202   1.431   1.109  1.00 97.33           C  
ATOM   2510  O   GLY A 163      -7.415   1.602   1.141  1.00 97.33           O  
ATOM   2511  N   SER A 164      -5.556   1.111  -0.018  1.00 96.57           N  
ATOM   2512  H   SER A 164      -4.562   0.945   0.049  1.00 96.57           H  
ATOM   2513  CA  SER A 164      -6.205   0.956  -1.331  1.00 96.57           C  
ATOM   2514  HA  SER A 164      -6.850   1.819  -1.501  1.00 96.57           H  
ATOM   2515  C   SER A 164      -7.117  -0.273  -1.452  1.00 96.57           C  
ATOM   2516  CB  SER A 164      -5.143   0.939  -2.435  1.00 96.57           C  
ATOM   2517  HB2 SER A 164      -4.571   1.867  -2.400  1.00 96.57           H  
ATOM   2518  HB3 SER A 164      -5.638   0.883  -3.404  1.00 96.57           H  
ATOM   2519  O   SER A 164      -7.904  -0.361  -2.389  1.00 96.57           O  
ATOM   2520  OG  SER A 164      -4.259  -0.167  -2.296  1.00 96.57           O  
ATOM   2521  HG  SER A 164      -3.701  -0.052  -1.524  1.00 96.57           H  
ATOM   2522  N   LEU A 165      -7.030  -1.220  -0.512  1.00 98.01           N  
ATOM   2523  H   LEU A 165      -6.385  -1.071   0.251  1.00 98.01           H  
ATOM   2524  CA  LEU A 165      -7.826  -2.450  -0.478  1.00 98.01           C  
ATOM   2525  HA  LEU A 165      -8.253  -2.633  -1.464  1.00 98.01           H  
ATOM   2526  C   LEU A 165      -9.008  -2.371   0.488  1.00 98.01           C  
ATOM   2527  CB  LEU A 165      -6.928  -3.641  -0.098  1.00 98.01           C  
ATOM   2528  HB2 LEU A 165      -7.530  -4.548  -0.141  1.00 98.01           H  
ATOM   2529  HB3 LEU A 165      -6.601  -3.512   0.934  1.00 98.01           H  
ATOM   2530  O   LEU A 165      -9.832  -3.279   0.498  1.00 98.01           O  
ATOM   2531  CG  LEU A 165      -5.691  -3.833  -0.984  1.00 98.01           C  
ATOM   2532  HG  LEU A 165      -5.040  -2.963  -0.906  1.00 98.01           H  
ATOM   2533  CD1 LEU A 165      -4.912  -5.051  -0.488  1.00 98.01           C  
ATOM   2534 HD11 LEU A 165      -5.523  -5.949  -0.569  1.00 98.01           H  
ATOM   2535 HD12 LEU A 165      -4.639  -4.900   0.557  1.00 98.01           H  
ATOM   2536 HD13 LEU A 165      -3.998  -5.168  -1.070  1.00 98.01           H  
ATOM   2537  CD2 LEU A 165      -6.062  -4.044  -2.450  1.00 98.01           C  
ATOM   2538 HD21 LEU A 165      -6.576  -3.162  -2.832  1.00 98.01           H  
ATOM   2539 HD22 LEU A 165      -5.154  -4.175  -3.039  1.00 98.01           H  
ATOM   2540 HD23 LEU A 165      -6.717  -4.909  -2.559  1.00 98.01           H  
ATOM   2541  N   ILE A 166      -9.101  -1.318   1.305  1.00 98.05           N  
ATOM   2542  H   ILE A 166      -8.423  -0.575   1.218  1.00 98.05           H  
ATOM   2543  CA  ILE A 166     -10.195  -1.160   2.268  1.00 98.05           C  
ATOM   2544  HA  ILE A 166     -10.178  -2.027   2.929  1.00 98.05           H  
ATOM   2545  C   ILE A 166     -11.535  -1.112   1.498  1.00 98.05           C  
ATOM   2546  CB  ILE A 166      -9.967   0.087   3.148  1.00 98.05           C  
ATOM   2547  HB  ILE A 166      -9.810   0.936   2.483  1.00 98.05           H  
ATOM   2548  O   ILE A 166     -11.656  -0.307   0.561  1.00 98.05           O  
ATOM   2549  CG1 ILE A 166      -8.687  -0.069   4.000  1.00 98.05           C  
ATOM   2550 HG12 ILE A 166      -8.821  -0.888   4.707  1.00 98.05           H  
ATOM   2551 HG13 ILE A 166      -7.848  -0.327   3.354  1.00 98.05           H  
ATOM   2552  CG2 ILE A 166     -11.192   0.362   4.045  1.00 98.05           C  
ATOM   2553 HG21 ILE A 166     -11.351  -0.462   4.741  1.00 98.05           H  
ATOM   2554 HG22 ILE A 166     -12.091   0.502   3.444  1.00 98.05           H  
ATOM   2555 HG23 ILE A 166     -11.059   1.286   4.608  1.00 98.05           H  
ATOM   2556  CD1 ILE A 166      -8.297   1.202   4.766  1.00 98.05           C  
ATOM   2557 HD11 ILE A 166      -9.066   1.461   5.494  1.00 98.05           H  
ATOM   2558 HD12 ILE A 166      -7.361   1.030   5.297  1.00 98.05           H  
ATOM   2559 HD13 ILE A 166      -8.169   2.031   4.070  1.00 98.05           H  
ATOM   2560  N   PRO A 167     -12.534  -1.948   1.860  1.00 96.63           N  
ATOM   2561  CA  PRO A 167     -13.838  -1.967   1.198  1.00 96.63           C  
ATOM   2562  HA  PRO A 167     -13.696  -2.286   0.166  1.00 96.63           H  
ATOM   2563  C   PRO A 167     -14.528  -0.605   1.227  1.00 96.63           C  
ATOM   2564  CB  PRO A 167     -14.676  -3.014   1.937  1.00 96.63           C  
ATOM   2565  HB2 PRO A 167     -15.209  -2.551   2.768  1.00 96.63           H  
ATOM   2566  HB3 PRO A 167     -15.376  -3.514   1.269  1.00 96.63           H  
ATOM   2567  O   PRO A 167     -14.495   0.086   2.242  1.00 96.63           O  
ATOM   2568  CG  PRO A 167     -13.621  -3.971   2.484  1.00 96.63           C  
ATOM   2569  HG2 PRO A 167     -13.307  -4.654   1.695  1.00 96.63           H  
ATOM   2570  HG3 PRO A 167     -13.975  -4.523   3.354  1.00 96.63           H  
ATOM   2571  CD  PRO A 167     -12.473  -3.029   2.839  1.00 96.63           C  
ATOM   2572  HD2 PRO A 167     -11.531  -3.575   2.783  1.00 96.63           H  
ATOM   2573  HD3 PRO A 167     -12.621  -2.622   3.839  1.00 96.63           H  
ATOM   2574  N   VAL A 168     -15.176  -0.236   0.122  1.00 94.01           N  
ATOM   2575  H   VAL A 168     -15.218  -0.881  -0.654  1.00 94.01           H  
ATOM   2576  CA  VAL A 168     -15.861   1.057  -0.014  1.00 94.01           C  
ATOM   2577  HA  VAL A 168     -15.258   1.808   0.497  1.00 94.01           H  
ATOM   2578  C   VAL A 168     -17.226   1.018   0.679  1.00 94.01           C  
ATOM   2579  CB  VAL A 168     -15.957   1.484  -1.495  1.00 94.01           C  
ATOM   2580  HB  VAL A 168     -16.528   0.737  -2.047  1.00 94.01           H  
ATOM   2581  O   VAL A 168     -17.942   0.019   0.604  1.00 94.01           O  
ATOM   2582  CG1 VAL A 168     -16.629   2.847  -1.684  1.00 94.01           C  
ATOM   2583 HG11 VAL A 168     -16.121   3.610  -1.095  1.00 94.01           H  
ATOM   2584 HG12 VAL A 168     -17.678   2.792  -1.391  1.00 94.01           H  
ATOM   2585 HG13 VAL A 168     -16.604   3.131  -2.736  1.00 94.01           H  
ATOM   2586  CG2 VAL A 168     -14.556   1.579  -2.116  1.00 94.01           C  
ATOM   2587 HG21 VAL A 168     -14.111   0.586  -2.185  1.00 94.01           H  
ATOM   2588 HG22 VAL A 168     -13.923   2.223  -1.506  1.00 94.01           H  
ATOM   2589 HG23 VAL A 168     -14.615   1.995  -3.122  1.00 94.01           H  
ATOM   2590  N   VAL A 169     -17.615   2.108   1.341  1.00 92.82           N  
ATOM   2591  H   VAL A 169     -16.966   2.879   1.401  1.00 92.82           H  
ATOM   2592  CA  VAL A 169     -18.967   2.263   1.909  1.00 92.82           C  
ATOM   2593  HA  VAL A 169     -19.111   1.487   2.661  1.00 92.82           H  
ATOM   2594  C   VAL A 169     -20.030   2.070   0.818  1.00 92.82           C  
ATOM   2595  CB  VAL A 169     -19.126   3.633   2.596  1.00 92.82           C  
ATOM   2596  HB  VAL A 169     -18.879   4.424   1.887  1.00 92.82           H  
ATOM   2597  O   VAL A 169     -19.891   2.579  -0.288  1.00 92.82           O  
ATOM   2598  CG1 VAL A 169     -20.555   3.867   3.107  1.00 92.82           C  
ATOM   2599 HG11 VAL A 169     -20.861   3.047   3.757  1.00 92.82           H  
ATOM   2600 HG12 VAL A 169     -20.598   4.800   3.669  1.00 92.82           H  
ATOM   2601 HG13 VAL A 169     -21.248   3.953   2.271  1.00 92.82           H  
ATOM   2602  CG2 VAL A 169     -18.185   3.746   3.803  1.00 92.82           C  
ATOM   2603 HG21 VAL A 169     -18.406   2.959   4.525  1.00 92.82           H  
ATOM   2604 HG22 VAL A 169     -17.146   3.655   3.486  1.00 92.82           H  
ATOM   2605 HG23 VAL A 169     -18.310   4.717   4.283  1.00 92.82           H  
ATOM   2606  N   GLY A 170     -21.098   1.330   1.127  1.00 89.91           N  
ATOM   2607  H   GLY A 170     -21.166   0.949   2.060  1.00 89.91           H  
ATOM   2608  CA  GLY A 170     -22.174   1.031   0.170  1.00 89.91           C  
ATOM   2609  HA2 GLY A 170     -23.116   0.946   0.712  1.00 89.91           H  
ATOM   2610  HA3 GLY A 170     -22.273   1.852  -0.541  1.00 89.91           H  
ATOM   2611  C   GLY A 170     -21.979  -0.260  -0.634  1.00 89.91           C  
ATOM   2612  O   GLY A 170     -22.852  -0.624  -1.411  1.00 89.91           O  
ATOM   2613  N   THR A 171     -20.890  -1.001  -0.405  1.00 91.08           N  
ATOM   2614  H   THR A 171     -20.170  -0.618   0.189  1.00 91.08           H  
ATOM   2615  CA  THR A 171     -20.628  -2.311  -1.041  1.00 91.08           C  
ATOM   2616  HA  THR A 171     -21.105  -2.321  -2.021  1.00 91.08           H  
ATOM   2617  C   THR A 171     -21.222  -3.509  -0.278  1.00 91.08           C  
ATOM   2618  CB  THR A 171     -19.125  -2.513  -1.277  1.00 91.08           C  
ATOM   2619  HB  THR A 171     -18.972  -3.483  -1.750  1.00 91.08           H  
ATOM   2620  O   THR A 171     -20.935  -4.660  -0.590  1.00 91.08           O  
ATOM   2621  CG2 THR A 171     -18.523  -1.476  -2.217  1.00 91.08           C  
ATOM   2622 HG21 THR A 171     -17.453  -1.666  -2.302  1.00 91.08           H  
ATOM   2623 HG22 THR A 171     -18.692  -0.464  -1.850  1.00 91.08           H  
ATOM   2624 HG23 THR A 171     -18.980  -1.578  -3.202  1.00 91.08           H  
ATOM   2625  OG1 THR A 171     -18.417  -2.480  -0.057  1.00 91.08           O  
ATOM   2626  HG1 THR A 171     -18.221  -1.562   0.144  1.00 91.08           H  
ATOM   2627  N   GLY A 172     -22.052  -3.268   0.743  1.00 92.79           N  
ATOM   2628  H   GLY A 172     -22.319  -2.309   0.917  1.00 92.79           H  
ATOM   2629  CA  GLY A 172     -22.656  -4.324   1.567  1.00 92.79           C  
ATOM   2630  HA2 GLY A 172     -22.674  -5.248   0.988  1.00 92.79           H  
ATOM   2631  HA3 GLY A 172     -23.684  -4.052   1.804  1.00 92.79           H  
ATOM   2632  C   GLY A 172     -21.927  -4.637   2.877  1.00 92.79           C  
ATOM   2633  O   GLY A 172     -22.418  -5.441   3.668  1.00 92.79           O  
ATOM   2634  N   LEU A 173     -20.781  -3.996   3.129  1.00 95.40           N  
ATOM   2635  H   LEU A 173     -20.427  -3.380   2.412  1.00 95.40           H  
ATOM   2636  CA  LEU A 173     -20.146  -3.919   4.449  1.00 95.40           C  
ATOM   2637  HA  LEU A 173     -20.451  -4.790   5.030  1.00 95.40           H  
ATOM   2638  C   LEU A 173     -20.636  -2.653   5.174  1.00 95.40           C  
ATOM   2639  CB  LEU A 173     -18.615  -3.947   4.271  1.00 95.40           C  
ATOM   2640  HB2 LEU A 173     -18.353  -4.760   3.594  1.00 95.40           H  
ATOM   2641  HB3 LEU A 173     -18.307  -3.014   3.800  1.00 95.40           H  
ATOM   2642  O   LEU A 173     -20.760  -1.594   4.554  1.00 95.40           O  
ATOM   2643  CG  LEU A 173     -17.820  -4.129   5.579  1.00 95.40           C  
ATOM   2644  HG  LEU A 173     -18.104  -3.351   6.288  1.00 95.40           H  
ATOM   2645  CD1 LEU A 173     -18.050  -5.503   6.213  1.00 95.40           C  
ATOM   2646 HD11 LEU A 173     -17.878  -6.294   5.483  1.00 95.40           H  
ATOM   2647 HD12 LEU A 173     -17.378  -5.638   7.061  1.00 95.40           H  
ATOM   2648 HD13 LEU A 173     -19.071  -5.562   6.591  1.00 95.40           H  
ATOM   2649  CD2 LEU A 173     -16.323  -4.004   5.309  1.00 95.40           C  
ATOM   2650 HD21 LEU A 173     -16.015  -4.756   4.582  1.00 95.40           H  
ATOM   2651 HD22 LEU A 173     -16.107  -3.011   4.915  1.00 95.40           H  
ATOM   2652 HD23 LEU A 173     -15.769  -4.134   6.239  1.00 95.40           H  
ATOM   2653  N   SER A 174     -20.919  -2.749   6.476  1.00 95.71           N  
ATOM   2654  H   SER A 174     -20.770  -3.631   6.945  1.00 95.71           H  
ATOM   2655  CA  SER A 174     -21.408  -1.604   7.257  1.00 95.71           C  
ATOM   2656  HA  SER A 174     -22.290  -1.213   6.749  1.00 95.71           H  
ATOM   2657  C   SER A 174     -20.370  -0.473   7.327  1.00 95.71           C  
ATOM   2658  CB  SER A 174     -21.842  -2.043   8.664  1.00 95.71           C  
ATOM   2659  HB2 SER A 174     -22.486  -2.920   8.596  1.00 95.71           H  
ATOM   2660  HB3 SER A 174     -22.415  -1.234   9.117  1.00 95.71           H  
ATOM   2661  O   SER A 174     -19.166  -0.727   7.382  1.00 95.71           O  
ATOM   2662  OG  SER A 174     -20.734  -2.324   9.500  1.00 95.71           O  
ATOM   2663  HG  SER A 174     -20.544  -3.265   9.512  1.00 95.71           H  
ATOM   2664  N   SER A 175     -20.819   0.787   7.380  1.00 96.49           N  
ATOM   2665  H   SER A 175     -21.800   0.975   7.231  1.00 96.49           H  
ATOM   2666  CA  SER A 175     -19.919   1.943   7.543  1.00 96.49           C  
ATOM   2667  HA  SER A 175     -19.236   1.979   6.694  1.00 96.49           H  
ATOM   2668  C   SER A 175     -19.076   1.860   8.822  1.00 96.49           C  
ATOM   2669  CB  SER A 175     -20.724   3.247   7.575  1.00 96.49           C  
ATOM   2670  HB2 SER A 175     -21.357   3.261   8.463  1.00 96.49           H  
ATOM   2671  HB3 SER A 175     -20.037   4.092   7.616  1.00 96.49           H  
ATOM   2672  O   SER A 175     -17.954   2.364   8.858  1.00 96.49           O  
ATOM   2673  OG  SER A 175     -21.534   3.356   6.421  1.00 96.49           O  
ATOM   2674  HG  SER A 175     -22.005   4.191   6.448  1.00 96.49           H  
ATOM   2675  N   ASP A 176     -19.595   1.202   9.862  1.00 97.20           N  
ATOM   2676  H   ASP A 176     -20.515   0.797   9.765  1.00 97.20           H  
ATOM   2677  CA  ASP A 176     -18.880   0.957  11.115  1.00 97.20           C  
ATOM   2678  HA  ASP A 176     -18.407   1.880  11.448  1.00 97.20           H  
ATOM   2679  C   ASP A 176     -17.754  -0.062  10.951  1.00 97.20           C  
ATOM   2680  CB  ASP A 176     -19.869   0.493  12.194  1.00 97.20           C  
ATOM   2681  HB2 ASP A 176     -20.468  -0.331  11.805  1.00 97.20           H  
ATOM   2682  HB3 ASP A 176     -19.300   0.124  13.047  1.00 97.20           H  
ATOM   2683  O   ASP A 176     -16.650   0.168  11.440  1.00 97.20           O  
ATOM   2684  CG  ASP A 176     -20.792   1.606  12.694  1.00 97.20           C  
ATOM   2685  OD1 ASP A 176     -20.497   2.797  12.419  1.00 97.20           O  
ATOM   2686  OD2 ASP A 176     -21.743   1.274  13.423  1.00 97.20           O  
ATOM   2687  N   ASP A 177     -17.992  -1.152  10.222  1.00 97.48           N  
ATOM   2688  H   ASP A 177     -18.914  -1.293   9.834  1.00 97.48           H  
ATOM   2689  CA  ASP A 177     -16.954  -2.138   9.924  1.00 97.48           C  
ATOM   2690  HA  ASP A 177     -16.443  -2.405  10.849  1.00 97.48           H  
ATOM   2691  C   ASP A 177     -15.891  -1.562   8.961  1.00 97.48           C  
ATOM   2692  CB  ASP A 177     -17.588  -3.410   9.347  1.00 97.48           C  
ATOM   2693  HB2 ASP A 177     -16.802  -3.992   8.867  1.00 97.48           H  
ATOM   2694  HB3 ASP A 177     -18.286  -3.123   8.561  1.00 97.48           H  
ATOM   2695  O   ASP A 177     -14.698  -1.795   9.157  1.00 97.48           O  
ATOM   2696  CG  ASP A 177     -18.313  -4.324  10.357  1.00 97.48           C  
ATOM   2697  OD1 ASP A 177     -17.853  -4.537  11.510  1.00 97.48           O  
ATOM   2698  OD2 ASP A 177     -19.330  -4.914   9.931  1.00 97.48           O  
ATOM   2699  N   VAL A 178     -16.281  -0.753   7.963  1.00 97.92           N  
ATOM   2700  H   VAL A 178     -17.272  -0.621   7.819  1.00 97.92           H  
ATOM   2701  CA  VAL A 178     -15.320  -0.040   7.093  1.00 97.92           C  
ATOM   2702  HA  VAL A 178     -14.663  -0.772   6.624  1.00 97.92           H  
ATOM   2703  C   VAL A 178     -14.432   0.894   7.921  1.00 97.92           C  
ATOM   2704  CB  VAL A 178     -16.032   0.752   5.974  1.00 97.92           C  
ATOM   2705  HB  VAL A 178     -16.777   1.412   6.418  1.00 97.92           H  
ATOM   2706  O   VAL A 178     -13.205   0.864   7.790  1.00 97.92           O  
ATOM   2707  CG1 VAL A 178     -15.047   1.606   5.161  1.00 97.92           C  
ATOM   2708 HG11 VAL A 178     -14.220   0.989   4.809  1.00 97.92           H  
ATOM   2709 HG12 VAL A 178     -14.654   2.423   5.766  1.00 97.92           H  
ATOM   2710 HG13 VAL A 178     -15.548   2.037   4.295  1.00 97.92           H  
ATOM   2711  CG2 VAL A 178     -16.738  -0.182   4.984  1.00 97.92           C  
ATOM   2712 HG21 VAL A 178     -15.998  -0.772   4.444  1.00 97.92           H  
ATOM   2713 HG22 VAL A 178     -17.305   0.408   4.263  1.00 97.92           H  
ATOM   2714 HG23 VAL A 178     -17.428  -0.846   5.504  1.00 97.92           H  
ATOM   2715  N   ARG A 179     -15.035   1.685   8.821  1.00 97.70           N  
ATOM   2716  H   ARG A 179     -16.042   1.658   8.880  1.00 97.70           H  
ATOM   2717  CA  ARG A 179     -14.301   2.565   9.740  1.00 97.70           C  
ATOM   2718  HA  ARG A 179     -13.662   3.229   9.157  1.00 97.70           H  
ATOM   2719  C   ARG A 179     -13.371   1.769  10.653  1.00 97.70           C  
ATOM   2720  CB  ARG A 179     -15.300   3.414  10.537  1.00 97.70           C  
ATOM   2721  HB2 ARG A 179     -15.947   2.755  11.116  1.00 97.70           H  
ATOM   2722  HB3 ARG A 179     -15.916   3.980   9.838  1.00 97.70           H  
ATOM   2723  O   ARG A 179     -12.213   2.142  10.790  1.00 97.70           O  
ATOM   2724  CG  ARG A 179     -14.591   4.395  11.483  1.00 97.70           C  
ATOM   2725  HG2 ARG A 179     -14.038   3.838  12.239  1.00 97.70           H  
ATOM   2726  HG3 ARG A 179     -13.883   4.998  10.914  1.00 97.70           H  
ATOM   2727  CD  ARG A 179     -15.581   5.329  12.189  1.00 97.70           C  
ATOM   2728  HD2 ARG A 179     -15.002   6.062  12.753  1.00 97.70           H  
ATOM   2729  HD3 ARG A 179     -16.165   5.871  11.445  1.00 97.70           H  
ATOM   2730  NE  ARG A 179     -16.460   4.603  13.128  1.00 97.70           N  
ATOM   2731  HE  ARG A 179     -16.036   4.340  14.007  1.00 97.70           H  
ATOM   2732  NH1 ARG A 179     -18.387   4.467  11.853  1.00 97.70           N  
ATOM   2733 HH11 ARG A 179     -19.306   4.049  11.810  1.00 97.70           H  
ATOM   2734 HH12 ARG A 179     -17.930   4.838  11.033  1.00 97.70           H  
ATOM   2735  NH2 ARG A 179     -18.375   3.623  13.877  1.00 97.70           N  
ATOM   2736 HH21 ARG A 179     -19.317   3.339  13.645  1.00 97.70           H  
ATOM   2737 HH22 ARG A 179     -17.963   3.384  14.767  1.00 97.70           H  
ATOM   2738  CZ  ARG A 179     -17.720   4.247  12.947  1.00 97.70           C  
ATOM   2739  N   LEU A 180     -13.829   0.644  11.199  1.00 98.41           N  
ATOM   2740  H   LEU A 180     -14.801   0.406  11.057  1.00 98.41           H  
ATOM   2741  CA  LEU A 180     -13.018  -0.230  12.046  1.00 98.41           C  
ATOM   2742  HA  LEU A 180     -12.672   0.356  12.898  1.00 98.41           H  
ATOM   2743  C   LEU A 180     -11.767  -0.753  11.318  1.00 98.41           C  
ATOM   2744  CB  LEU A 180     -13.922  -1.366  12.559  1.00 98.41           C  
ATOM   2745  HB2 LEU A 180     -14.361  -1.879  11.703  1.00 98.41           H  
ATOM   2746  HB3 LEU A 180     -14.734  -0.927  13.139  1.00 98.41           H  
ATOM   2747  O   LEU A 180     -10.675  -0.717  11.883  1.00 98.41           O  
ATOM   2748  CG  LEU A 180     -13.208  -2.416  13.421  1.00 98.41           C  
ATOM   2749  HG  LEU A 180     -12.469  -2.940  12.816  1.00 98.41           H  
ATOM   2750  CD1 LEU A 180     -12.524  -1.794  14.633  1.00 98.41           C  
ATOM   2751 HD11 LEU A 180     -12.134  -2.595  15.261  1.00 98.41           H  
ATOM   2752 HD12 LEU A 180     -11.684  -1.180  14.309  1.00 98.41           H  
ATOM   2753 HD13 LEU A 180     -13.226  -1.183  15.201  1.00 98.41           H  
ATOM   2754  CD2 LEU A 180     -14.209  -3.445  13.948  1.00 98.41           C  
ATOM   2755 HD21 LEU A 180     -13.671  -4.296  14.366  1.00 98.41           H  
ATOM   2756 HD22 LEU A 180     -14.847  -3.784  13.132  1.00 98.41           H  
ATOM   2757 HD23 LEU A 180     -14.843  -2.989  14.709  1.00 98.41           H  
ATOM   2758  N   ILE A 181     -11.894  -1.196  10.061  1.00 98.51           N  
ATOM   2759  H   ILE A 181     -12.819  -1.217   9.654  1.00 98.51           H  
ATOM   2760  CA  ILE A 181     -10.743  -1.617   9.241  1.00 98.51           C  
ATOM   2761  HA  ILE A 181     -10.181  -2.374   9.789  1.00 98.51           H  
ATOM   2762  C   ILE A 181      -9.792  -0.435   9.002  1.00 98.51           C  
ATOM   2763  CB  ILE A 181     -11.215  -2.235   7.901  1.00 98.51           C  
ATOM   2764  HB  ILE A 181     -11.877  -1.522   7.409  1.00 98.51           H  
ATOM   2765  O   ILE A 181      -8.577  -0.580   9.151  1.00 98.51           O  
ATOM   2766  CG1 ILE A 181     -11.990  -3.553   8.135  1.00 98.51           C  
ATOM   2767 HG12 ILE A 181     -11.297  -4.337   8.439  1.00 98.51           H  
ATOM   2768 HG13 ILE A 181     -12.708  -3.418   8.944  1.00 98.51           H  
ATOM   2769  CG2 ILE A 181     -10.021  -2.514   6.963  1.00 98.51           C  
ATOM   2770 HG21 ILE A 181      -9.483  -1.592   6.746  1.00 98.51           H  
ATOM   2771 HG22 ILE A 181      -9.337  -3.224   7.428  1.00 98.51           H  
ATOM   2772 HG23 ILE A 181     -10.367  -2.914   6.010  1.00 98.51           H  
ATOM   2773  CD1 ILE A 181     -12.770  -4.026   6.900  1.00 98.51           C  
ATOM   2774 HD11 ILE A 181     -13.376  -4.893   7.164  1.00 98.51           H  
ATOM   2775 HD12 ILE A 181     -13.428  -3.230   6.553  1.00 98.51           H  
ATOM   2776 HD13 ILE A 181     -12.092  -4.315   6.098  1.00 98.51           H  
ATOM   2777  N   SER A 182     -10.337   0.733   8.648  1.00 98.29           N  
ATOM   2778  H   SER A 182     -11.341   0.779   8.545  1.00 98.29           H  
ATOM   2779  CA  SER A 182      -9.558   1.950   8.398  1.00 98.29           C  
ATOM   2780  HA  SER A 182      -8.825   1.745   7.618  1.00 98.29           H  
ATOM   2781  C   SER A 182      -8.784   2.412   9.632  1.00 98.29           C  
ATOM   2782  CB  SER A 182     -10.486   3.065   7.910  1.00 98.29           C  
ATOM   2783  HB2 SER A 182     -11.001   2.738   7.007  1.00 98.29           H  
ATOM   2784  HB3 SER A 182     -11.228   3.292   8.675  1.00 98.29           H  
ATOM   2785  O   SER A 182      -7.599   2.734   9.532  1.00 98.29           O  
ATOM   2786  OG  SER A 182      -9.739   4.229   7.623  1.00 98.29           O  
ATOM   2787  HG  SER A 182      -9.376   4.574   8.442  1.00 98.29           H  
ATOM   2788  N   ASP A 183      -9.412   2.422  10.802  1.00 98.25           N  
ATOM   2789  H   ASP A 183     -10.400   2.212  10.822  1.00 98.25           H  
ATOM   2790  CA  ASP A 183      -8.790   2.841  12.057  1.00 98.25           C  
ATOM   2791  HA  ASP A 183      -8.291   3.798  11.907  1.00 98.25           H  
ATOM   2792  C   ASP A 183      -7.720   1.832  12.501  1.00 98.25           C  
ATOM   2793  CB  ASP A 183      -9.884   3.034  13.121  1.00 98.25           C  
ATOM   2794  HB2 ASP A 183      -9.410   3.139  14.097  1.00 98.25           H  
ATOM   2795  HB3 ASP A 183     -10.508   2.141  13.156  1.00 98.25           H  
ATOM   2796  O   ASP A 183      -6.589   2.210  12.814  1.00 98.25           O  
ATOM   2797  CG  ASP A 183     -10.771   4.269  12.876  1.00 98.25           C  
ATOM   2798  OD1 ASP A 183     -10.390   5.139  12.053  1.00 98.25           O  
ATOM   2799  OD2 ASP A 183     -11.832   4.346  13.534  1.00 98.25           O  
ATOM   2800  N   ALA A 184      -8.010   0.531  12.407  1.00 98.56           N  
ATOM   2801  H   ALA A 184      -8.946   0.259  12.142  1.00 98.56           H  
ATOM   2802  CA  ALA A 184      -7.027  -0.517  12.673  1.00 98.56           C  
ATOM   2803  HA  ALA A 184      -6.677  -0.408  13.699  1.00 98.56           H  
ATOM   2804  C   ALA A 184      -5.802  -0.430  11.744  1.00 98.56           C  
ATOM   2805  CB  ALA A 184      -7.725  -1.870  12.526  1.00 98.56           C  
ATOM   2806  HB1 ALA A 184      -8.112  -1.981  11.513  1.00 98.56           H  
ATOM   2807  HB2 ALA A 184      -7.021  -2.677  12.734  1.00 98.56           H  
ATOM   2808  HB3 ALA A 184      -8.557  -1.927  13.228  1.00 98.56           H  
ATOM   2809  O   ALA A 184      -4.673  -0.686  12.174  1.00 98.56           O  
ATOM   2810  N   PHE A 185      -5.998  -0.063  10.474  1.00 98.55           N  
ATOM   2811  H   PHE A 185      -6.947   0.074  10.156  1.00 98.55           H  
ATOM   2812  CA  PHE A 185      -4.905   0.172   9.531  1.00 98.55           C  
ATOM   2813  HA  PHE A 185      -4.183  -0.639   9.629  1.00 98.55           H  
ATOM   2814  C   PHE A 185      -4.154   1.483   9.811  1.00 98.55           C  
ATOM   2815  CB  PHE A 185      -5.453   0.161   8.101  1.00 98.55           C  
ATOM   2816  HB2 PHE A 185      -5.915  -0.805   7.900  1.00 98.55           H  
ATOM   2817  HB3 PHE A 185      -6.228   0.923   8.011  1.00 98.55           H  
ATOM   2818  O   PHE A 185      -2.928   1.530   9.703  1.00 98.55           O  
ATOM   2819  CG  PHE A 185      -4.380   0.409   7.063  1.00 98.55           C  
ATOM   2820  CD1 PHE A 185      -4.454   1.527   6.214  1.00 98.55           C  
ATOM   2821  HD1 PHE A 185      -5.293   2.204   6.288  1.00 98.55           H  
ATOM   2822  CD2 PHE A 185      -3.273  -0.455   6.985  1.00 98.55           C  
ATOM   2823  HD2 PHE A 185      -3.201  -1.313   7.636  1.00 98.55           H  
ATOM   2824  CE1 PHE A 185      -3.445   1.762   5.263  1.00 98.55           C  
ATOM   2825  HE1 PHE A 185      -3.515   2.610   4.599  1.00 98.55           H  
ATOM   2826  CE2 PHE A 185      -2.254  -0.204   6.057  1.00 98.55           C  
ATOM   2827  HE2 PHE A 185      -1.420  -0.887   6.003  1.00 98.55           H  
ATOM   2828  CZ  PHE A 185      -2.355   0.883   5.169  1.00 98.55           C  
ATOM   2829  HZ  PHE A 185      -1.591   1.055   4.426  1.00 98.55           H  
ATOM   2830  N   THR A 186      -4.859   2.539  10.218  1.00 98.34           N  
ATOM   2831  H   THR A 186      -5.864   2.451  10.267  1.00 98.34           H  
ATOM   2832  CA  THR A 186      -4.251   3.828  10.587  1.00 98.34           C  
ATOM   2833  HA  THR A 186      -3.636   4.175   9.756  1.00 98.34           H  
ATOM   2834  C   THR A 186      -3.340   3.674  11.804  1.00 98.34           C  
ATOM   2835  CB  THR A 186      -5.324   4.895  10.853  1.00 98.34           C  
ATOM   2836  HB  THR A 186      -5.940   4.592  11.700  1.00 98.34           H  
ATOM   2837  O   THR A 186      -2.240   4.226  11.817  1.00 98.34           O  
ATOM   2838  CG2 THR A 186      -4.725   6.276  11.122  1.00 98.34           C  
ATOM   2839 HG21 THR A 186      -5.531   6.998  11.255  1.00 98.34           H  
ATOM   2840 HG22 THR A 186      -4.108   6.584  10.278  1.00 98.34           H  
ATOM   2841 HG23 THR A 186      -4.119   6.264  12.028  1.00 98.34           H  
ATOM   2842  OG1 THR A 186      -6.151   5.036   9.724  1.00 98.34           O  
ATOM   2843  HG1 THR A 186      -6.706   4.255   9.665  1.00 98.34           H  
ATOM   2844  N   TYR A 187      -3.720   2.845  12.782  1.00 98.32           N  
ATOM   2845  H   TYR A 187      -4.657   2.466  12.764  1.00 98.32           H  
ATOM   2846  CA  TYR A 187      -2.837   2.491  13.895  1.00 98.32           C  
ATOM   2847  HA  TYR A 187      -2.562   3.407  14.417  1.00 98.32           H  
ATOM   2848  C   TYR A 187      -1.541   1.817  13.421  1.00 98.32           C  
ATOM   2849  CB  TYR A 187      -3.567   1.568  14.873  1.00 98.32           C  
ATOM   2850  HB2 TYR A 187      -4.479   2.053  15.220  1.00 98.32           H  
ATOM   2851  HB3 TYR A 187      -3.859   0.651  14.360  1.00 98.32           H  
ATOM   2852  O   TYR A 187      -0.446   2.191  13.847  1.00 98.32           O  
ATOM   2853  CG  TYR A 187      -2.712   1.227  16.076  1.00 98.32           C  
ATOM   2854  CD1 TYR A 187      -2.282  -0.096  16.300  1.00 98.32           C  
ATOM   2855  HD1 TYR A 187      -2.592  -0.888  15.634  1.00 98.32           H  
ATOM   2856  CD2 TYR A 187      -2.304   2.259  16.943  1.00 98.32           C  
ATOM   2857  HD2 TYR A 187      -2.654   3.268  16.788  1.00 98.32           H  
ATOM   2858  CE1 TYR A 187      -1.457  -0.387  17.403  1.00 98.32           C  
ATOM   2859  HE1 TYR A 187      -1.139  -1.397  17.612  1.00 98.32           H  
ATOM   2860  CE2 TYR A 187      -1.457   1.976  18.027  1.00 98.32           C  
ATOM   2861  HE2 TYR A 187      -1.177   2.771  18.703  1.00 98.32           H  
ATOM   2862  OH  TYR A 187      -0.280   0.362  19.350  1.00 98.32           O  
ATOM   2863  HH  TYR A 187      -0.193   1.128  19.922  1.00 98.32           H  
ATOM   2864  CZ  TYR A 187      -1.046   0.648  18.267  1.00 98.32           C  
ATOM   2865  N   HIS A 188      -1.633   0.874  12.476  1.00 98.10           N  
ATOM   2866  H   HIS A 188      -2.548   0.596  12.149  1.00 98.10           H  
ATOM   2867  CA  HIS A 188      -0.441   0.310  11.844  1.00 98.10           C  
ATOM   2868  HA  HIS A 188       0.186  -0.124  12.624  1.00 98.10           H  
ATOM   2869  C   HIS A 188       0.407   1.398  11.158  1.00 98.10           C  
ATOM   2870  CB  HIS A 188      -0.820  -0.818  10.873  1.00 98.10           C  
ATOM   2871  HB2 HIS A 188      -1.139  -1.689  11.445  1.00 98.10           H  
ATOM   2872  HB3 HIS A 188      -1.652  -0.513  10.238  1.00 98.10           H  
ATOM   2873  O   HIS A 188       1.627   1.397  11.324  1.00 98.10           O  
ATOM   2874  CG  HIS A 188       0.333  -1.203   9.984  1.00 98.10           C  
ATOM   2875  CD2 HIS A 188       1.388  -2.005  10.321  1.00 98.10           C  
ATOM   2876  HD2 HIS A 188       1.507  -2.530  11.257  1.00 98.10           H  
ATOM   2877  ND1 HIS A 188       0.619  -0.659   8.754  1.00 98.10           N  
ATOM   2878  HD1 HIS A 188       0.056   0.022   8.265  1.00 98.10           H  
ATOM   2879  CE1 HIS A 188       1.812  -1.125   8.357  1.00 98.10           C  
ATOM   2880  HE1 HIS A 188       2.304  -0.862   7.432  1.00 98.10           H  
ATOM   2881  NE2 HIS A 188       2.325  -1.951   9.282  1.00 98.10           N  
ATOM   2882  N   GLN A 189      -0.206   2.350  10.439  1.00 98.03           N  
ATOM   2883  H   GLN A 189      -1.211   2.313  10.344  1.00 98.03           H  
ATOM   2884  CA  GLN A 189       0.529   3.468   9.831  1.00 98.03           C  
ATOM   2885  HA  GLN A 189       1.313   3.053   9.197  1.00 98.03           H  
ATOM   2886  C   GLN A 189       1.250   4.330  10.874  1.00 98.03           C  
ATOM   2887  CB  GLN A 189      -0.372   4.365   8.961  1.00 98.03           C  
ATOM   2888  HB2 GLN A 189       0.221   5.221   8.637  1.00 98.03           H  
ATOM   2889  HB3 GLN A 189      -1.202   4.753   9.552  1.00 98.03           H  
ATOM   2890  O   GLN A 189       2.381   4.735  10.626  1.00 98.03           O  
ATOM   2891  CG  GLN A 189      -0.929   3.698   7.699  1.00 98.03           C  
ATOM   2892  HG2 GLN A 189      -1.396   4.456   7.070  1.00 98.03           H  
ATOM   2893  HG3 GLN A 189      -1.699   2.980   7.981  1.00 98.03           H  
ATOM   2894  CD  GLN A 189       0.155   2.999   6.892  1.00 98.03           C  
ATOM   2895  NE2 GLN A 189       0.041   1.704   6.730  1.00 98.03           N  
ATOM   2896 HE21 GLN A 189       0.736   1.278   6.134  1.00 98.03           H  
ATOM   2897 HE22 GLN A 189      -0.870   1.296   6.888  1.00 98.03           H  
ATOM   2898  OE1 GLN A 189       1.130   3.569   6.431  1.00 98.03           O  
ATOM   2899  N   MET A 190       0.662   4.559  12.052  1.00 97.56           N  
ATOM   2900  H   MET A 190      -0.285   4.237  12.187  1.00 97.56           H  
ATOM   2901  CA  MET A 190       1.334   5.266  13.152  1.00 97.56           C  
ATOM   2902  HA  MET A 190       1.684   6.239  12.806  1.00 97.56           H  
ATOM   2903  C   MET A 190       2.576   4.532  13.648  1.00 97.56           C  
ATOM   2904  CB  MET A 190       0.378   5.473  14.331  1.00 97.56           C  
ATOM   2905  HB2 MET A 190      -0.088   4.528  14.608  1.00 97.56           H  
ATOM   2906  HB3 MET A 190       0.958   5.824  15.184  1.00 97.56           H  
ATOM   2907  O   MET A 190       3.623   5.151  13.843  1.00 97.56           O  
ATOM   2908  CG  MET A 190      -0.711   6.502  14.047  1.00 97.56           C  
ATOM   2909  HG2 MET A 190      -0.248   7.479  13.913  1.00 97.56           H  
ATOM   2910  HG3 MET A 190      -1.240   6.231  13.133  1.00 97.56           H  
ATOM   2911  SD  MET A 190      -1.916   6.638  15.379  1.00 97.56           S  
ATOM   2912  CE  MET A 190      -0.938   7.337  16.730  1.00 97.56           C  
ATOM   2913  HE1 MET A 190      -0.486   8.276  16.409  1.00 97.56           H  
ATOM   2914  HE2 MET A 190      -0.165   6.631  17.034  1.00 97.56           H  
ATOM   2915  HE3 MET A 190      -1.594   7.529  17.579  1.00 97.56           H  
ATOM   2916  N   LEU A 191       2.488   3.215  13.843  1.00 97.35           N  
ATOM   2917  H   LEU A 191       1.599   2.763  13.684  1.00 97.35           H  
ATOM   2918  CA  LEU A 191       3.646   2.413  14.238  1.00 97.35           C  
ATOM   2919  HA  LEU A 191       4.103   2.856  15.123  1.00 97.35           H  
ATOM   2920  C   LEU A 191       4.719   2.419  13.143  1.00 97.35           C  
ATOM   2921  CB  LEU A 191       3.204   0.978  14.562  1.00 97.35           C  
ATOM   2922  HB2 LEU A 191       2.724   0.553  13.680  1.00 97.35           H  
ATOM   2923  HB3 LEU A 191       4.097   0.389  14.772  1.00 97.35           H  
ATOM   2924  O   LEU A 191       5.897   2.619  13.437  1.00 97.35           O  
ATOM   2925  CG  LEU A 191       2.245   0.838  15.756  1.00 97.35           C  
ATOM   2926  HG  LEU A 191       1.318   1.378  15.558  1.00 97.35           H  
ATOM   2927  CD1 LEU A 191       1.920  -0.643  15.926  1.00 97.35           C  
ATOM   2928 HD11 LEU A 191       1.243  -0.771  16.770  1.00 97.35           H  
ATOM   2929 HD12 LEU A 191       2.829  -1.217  16.108  1.00 97.35           H  
ATOM   2930 HD13 LEU A 191       1.427  -1.004  15.024  1.00 97.35           H  
ATOM   2931  CD2 LEU A 191       2.847   1.364  17.061  1.00 97.35           C  
ATOM   2932 HD21 LEU A 191       2.969   2.445  17.000  1.00 97.35           H  
ATOM   2933 HD22 LEU A 191       3.806   0.883  17.252  1.00 97.35           H  
ATOM   2934 HD23 LEU A 191       2.164   1.143  17.881  1.00 97.35           H  
ATOM   2935  N   PHE A 192       4.311   2.241  11.885  1.00 96.72           N  
ATOM   2936  H   PHE A 192       3.326   2.086  11.726  1.00 96.72           H  
ATOM   2937  CA  PHE A 192       5.195   2.273  10.723  1.00 96.72           C  
ATOM   2938  HA  PHE A 192       5.956   1.500  10.827  1.00 96.72           H  
ATOM   2939  C   PHE A 192       5.929   3.614  10.603  1.00 96.72           C  
ATOM   2940  CB  PHE A 192       4.364   1.971   9.469  1.00 96.72           C  
ATOM   2941  HB2 PHE A 192       3.905   0.988   9.577  1.00 96.72           H  
ATOM   2942  HB3 PHE A 192       3.557   2.700   9.389  1.00 96.72           H  
ATOM   2943  O   PHE A 192       7.154   3.634  10.463  1.00 96.72           O  
ATOM   2944  CG  PHE A 192       5.169   1.997   8.188  1.00 96.72           C  
ATOM   2945  CD1 PHE A 192       5.134   3.119   7.342  1.00 96.72           C  
ATOM   2946  HD1 PHE A 192       4.517   3.968   7.596  1.00 96.72           H  
ATOM   2947  CD2 PHE A 192       5.963   0.892   7.848  1.00 96.72           C  
ATOM   2948  HD2 PHE A 192       5.953   0.029   8.498  1.00 96.72           H  
ATOM   2949  CE1 PHE A 192       5.894   3.130   6.160  1.00 96.72           C  
ATOM   2950  HE1 PHE A 192       5.845   3.990   5.508  1.00 96.72           H  
ATOM   2951  CE2 PHE A 192       6.737   0.907   6.674  1.00 96.72           C  
ATOM   2952  HE2 PHE A 192       7.338   0.051   6.407  1.00 96.72           H  
ATOM   2953  CZ  PHE A 192       6.705   2.030   5.830  1.00 96.72           C  
ATOM   2954  HZ  PHE A 192       7.290   2.039   4.922  1.00 96.72           H  
ATOM   2955  N   ASP A 193       5.205   4.727  10.722  1.00 96.54           N  
ATOM   2956  H   ASP A 193       4.204   4.644  10.829  1.00 96.54           H  
ATOM   2957  CA  ASP A 193       5.749   6.079  10.617  1.00 96.54           C  
ATOM   2958  HA  ASP A 193       6.248   6.180   9.654  1.00 96.54           H  
ATOM   2959  C   ASP A 193       6.783   6.374  11.709  1.00 96.54           C  
ATOM   2960  CB  ASP A 193       4.608   7.093  10.632  1.00 96.54           C  
ATOM   2961  HB2 ASP A 193       4.115   7.087  11.605  1.00 96.54           H  
ATOM   2962  HB3 ASP A 193       3.881   6.821   9.867  1.00 96.54           H  
ATOM   2963  O   ASP A 193       7.858   6.884  11.406  1.00 96.54           O  
ATOM   2964  CG  ASP A 193       5.149   8.482  10.319  1.00 96.54           C  
ATOM   2965  OD1 ASP A 193       5.423   8.767   9.133  1.00 96.54           O  
ATOM   2966  OD2 ASP A 193       5.311   9.282  11.258  1.00 96.54           O  
ATOM   2967  N   ARG A 194       6.550   5.932  12.952  1.00 96.05           N  
ATOM   2968  H   ARG A 194       5.648   5.518  13.140  1.00 96.05           H  
ATOM   2969  CA  ARG A 194       7.541   6.046  14.040  1.00 96.05           C  
ATOM   2970  HA  ARG A 194       7.794   7.097  14.175  1.00 96.05           H  
ATOM   2971  C   ARG A 194       8.861   5.335  13.727  1.00 96.05           C  
ATOM   2972  CB  ARG A 194       6.946   5.491  15.341  1.00 96.05           C  
ATOM   2973  HB2 ARG A 194       7.743   5.377  16.076  1.00 96.05           H  
ATOM   2974  HB3 ARG A 194       6.519   4.507  15.148  1.00 96.05           H  
ATOM   2975  O   ARG A 194       9.911   5.778  14.189  1.00 96.05           O  
ATOM   2976  CG  ARG A 194       5.875   6.412  15.940  1.00 96.05           C  
ATOM   2977  HG2 ARG A 194       5.127   6.664  15.187  1.00 96.05           H  
ATOM   2978  HG3 ARG A 194       6.343   7.334  16.283  1.00 96.05           H  
ATOM   2979  CD  ARG A 194       5.195   5.707  17.120  1.00 96.05           C  
ATOM   2980  HD2 ARG A 194       5.948   5.479  17.874  1.00 96.05           H  
ATOM   2981  HD3 ARG A 194       4.760   4.776  16.758  1.00 96.05           H  
ATOM   2982  NE  ARG A 194       4.132   6.538  17.715  1.00 96.05           N  
ATOM   2983  HE  ARG A 194       3.957   7.431  17.277  1.00 96.05           H  
ATOM   2984  NH1 ARG A 194       3.458   5.059  19.342  1.00 96.05           N  
ATOM   2985 HH11 ARG A 194       4.161   4.402  19.034  1.00 96.05           H  
ATOM   2986 HH12 ARG A 194       2.838   4.836  20.107  1.00 96.05           H  
ATOM   2987  NH2 ARG A 194       2.417   7.019  19.140  1.00 96.05           N  
ATOM   2988 HH21 ARG A 194       1.799   6.762  19.897  1.00 96.05           H  
ATOM   2989 HH22 ARG A 194       2.289   7.922  18.706  1.00 96.05           H  
ATOM   2990  CZ  ARG A 194       3.346   6.204  18.726  1.00 96.05           C  
ATOM   2991  N   VAL A 195       8.833   4.254  12.943  1.00 94.98           N  
ATOM   2992  H   VAL A 195       7.935   3.947  12.597  1.00 94.98           H  
ATOM   2993  CA  VAL A 195      10.049   3.534  12.527  1.00 94.98           C  
ATOM   2994  HA  VAL A 195      10.742   3.512  13.368  1.00 94.98           H  
ATOM   2995  C   VAL A 195      10.766   4.258  11.387  1.00 94.98           C  
ATOM   2996  CB  VAL A 195       9.739   2.074  12.137  1.00 94.98           C  
ATOM   2997  HB  VAL A 195       9.009   2.050  11.328  1.00 94.98           H  
ATOM   2998  O   VAL A 195      11.993   4.372  11.406  1.00 94.98           O  
ATOM   2999  CG1 VAL A 195      11.005   1.342  11.665  1.00 94.98           C  
ATOM   3000 HG11 VAL A 195      11.809   1.493  12.386  1.00 94.98           H  
ATOM   3001 HG12 VAL A 195      10.810   0.273  11.581  1.00 94.98           H  
ATOM   3002 HG13 VAL A 195      11.315   1.720  10.691  1.00 94.98           H  
ATOM   3003  CG2 VAL A 195       9.178   1.288  13.328  1.00 94.98           C  
ATOM   3004 HG21 VAL A 195       8.256   1.748  13.682  1.00 94.98           H  
ATOM   3005 HG22 VAL A 195       8.952   0.265  13.028  1.00 94.98           H  
ATOM   3006 HG23 VAL A 195       9.900   1.274  14.144  1.00 94.98           H  
ATOM   3007  N   ILE A 196      10.029   4.737  10.382  1.00 91.66           N  
ATOM   3008  H   ILE A 196       9.026   4.623  10.423  1.00 91.66           H  
ATOM   3009  CA  ILE A 196      10.634   5.350   9.187  1.00 91.66           C  
ATOM   3010  HA  ILE A 196      11.598   4.869   9.022  1.00 91.66           H  
ATOM   3011  C   ILE A 196      10.954   6.842   9.355  1.00 91.66           C  
ATOM   3012  CB  ILE A 196       9.793   5.084   7.923  1.00 91.66           C  
ATOM   3013  HB  ILE A 196      10.330   5.537   7.089  1.00 91.66           H  
ATOM   3014  O   ILE A 196      11.822   7.361   8.650  1.00 91.66           O  
ATOM   3015  CG1 ILE A 196       8.384   5.710   7.982  1.00 91.66           C  
ATOM   3016 HG12 ILE A 196       8.402   6.651   8.531  1.00 91.66           H  
ATOM   3017 HG13 ILE A 196       7.709   5.026   8.497  1.00 91.66           H  
ATOM   3018  CG2 ILE A 196       9.707   3.568   7.654  1.00 91.66           C  
ATOM   3019 HG21 ILE A 196       9.229   3.385   6.692  1.00 91.66           H  
ATOM   3020 HG22 ILE A 196      10.704   3.129   7.646  1.00 91.66           H  
ATOM   3021 HG23 ILE A 196       9.111   3.082   8.426  1.00 91.66           H  
ATOM   3022  CD1 ILE A 196       7.805   5.998   6.596  1.00 91.66           C  
ATOM   3023 HD11 ILE A 196       6.771   6.325   6.699  1.00 91.66           H  
ATOM   3024 HD12 ILE A 196       7.842   5.105   5.972  1.00 91.66           H  
ATOM   3025 HD13 ILE A 196       8.380   6.791   6.118  1.00 91.66           H  
ATOM   3026  N   ASN A 197      10.297   7.512  10.299  1.00 92.92           N  
ATOM   3027  H   ASN A 197       9.560   7.024  10.789  1.00 92.92           H  
ATOM   3028  CA  ASN A 197      10.411   8.933  10.597  1.00 92.92           C  
ATOM   3029  HA  ASN A 197      11.297   9.332  10.105  1.00 92.92           H  
ATOM   3030  C   ASN A 197      10.579   9.186  12.116  1.00 92.92           C  
ATOM   3031  CB  ASN A 197       9.182   9.624   9.992  1.00 92.92           C  
ATOM   3032  HB2 ASN A 197       9.061   9.333   8.949  1.00 92.92           H  
ATOM   3033  HB3 ASN A 197       8.288   9.314  10.534  1.00 92.92           H  
ATOM   3034  O   ASN A 197       9.802   9.918  12.727  1.00 92.92           O  
ATOM   3035  CG  ASN A 197       9.278  11.131  10.050  1.00 92.92           C  
ATOM   3036  ND2 ASN A 197       8.176  11.773   9.763  1.00 92.92           N  
ATOM   3037 HD21 ASN A 197       7.325  11.233   9.682  1.00 92.92           H  
ATOM   3038 HD22 ASN A 197       8.110  12.709  10.137  1.00 92.92           H  
ATOM   3039  OD1 ASN A 197      10.328  11.712  10.314  1.00 92.92           O  
ATOM   3040  N   PRO A 198      11.618   8.619  12.761  1.00 93.96           N  
ATOM   3041  CA  PRO A 198      11.751   8.637  14.223  1.00 93.96           C  
ATOM   3042  HA  PRO A 198      10.842   8.246  14.680  1.00 93.96           H  
ATOM   3043  C   PRO A 198      12.015  10.027  14.821  1.00 93.96           C  
ATOM   3044  CB  PRO A 198      12.917   7.685  14.519  1.00 93.96           C  
ATOM   3045  HB2 PRO A 198      12.534   6.671  14.637  1.00 93.96           H  
ATOM   3046  HB3 PRO A 198      13.478   7.978  15.406  1.00 93.96           H  
ATOM   3047  O   PRO A 198      11.866  10.212  16.024  1.00 93.96           O  
ATOM   3048  CG  PRO A 198      13.772   7.761  13.254  1.00 93.96           C  
ATOM   3049  HG2 PRO A 198      14.384   8.662  13.276  1.00 93.96           H  
ATOM   3050  HG3 PRO A 198      14.389   6.871  13.127  1.00 93.96           H  
ATOM   3051  CD  PRO A 198      12.717   7.876  12.159  1.00 93.96           C  
ATOM   3052  HD2 PRO A 198      12.372   6.879  11.886  1.00 93.96           H  
ATOM   3053  HD3 PRO A 198      13.124   8.388  11.287  1.00 93.96           H  
ATOM   3054  N   ARG A 199      12.454  10.999  14.009  1.00 94.62           N  
ATOM   3055  H   ARG A 199      12.450  10.803  13.019  1.00 94.62           H  
ATOM   3056  CA  ARG A 199      12.810  12.353  14.474  1.00 94.62           C  
ATOM   3057  HA  ARG A 199      13.113  12.310  15.521  1.00 94.62           H  
ATOM   3058  C   ARG A 199      11.640  13.331  14.449  1.00 94.62           C  
ATOM   3059  CB  ARG A 199      13.965  12.923  13.644  1.00 94.62           C  
ATOM   3060  HB2 ARG A 199      13.698  12.897  12.588  1.00 94.62           H  
ATOM   3061  HB3 ARG A 199      14.118  13.963  13.932  1.00 94.62           H  
ATOM   3062  O   ARG A 199      11.661  14.292  15.206  1.00 94.62           O  
ATOM   3063  CG  ARG A 199      15.276  12.164  13.867  1.00 94.62           C  
ATOM   3064  HG2 ARG A 199      15.533  12.184  14.926  1.00 94.62           H  
ATOM   3065  HG3 ARG A 199      15.163  11.129  13.543  1.00 94.62           H  
ATOM   3066  CD  ARG A 199      16.386  12.833  13.054  1.00 94.62           C  
ATOM   3067  HD2 ARG A 199      16.504  13.860  13.400  1.00 94.62           H  
ATOM   3068  HD3 ARG A 199      16.084  12.847  12.007  1.00 94.62           H  
ATOM   3069  NE  ARG A 199      17.663  12.114  13.196  1.00 94.62           N  
ATOM   3070  HE  ARG A 199      17.712  11.431  13.939  1.00 94.62           H  
ATOM   3071  NH1 ARG A 199      18.808  13.252  11.566  1.00 94.62           N  
ATOM   3072 HH11 ARG A 199      19.679  13.488  11.112  1.00 94.62           H  
ATOM   3073 HH12 ARG A 199      17.995  13.836  11.430  1.00 94.62           H  
ATOM   3074  NH2 ARG A 199      19.849  11.667  12.746  1.00 94.62           N  
ATOM   3075 HH21 ARG A 199      20.710  11.910  12.278  1.00 94.62           H  
ATOM   3076 HH22 ARG A 199      19.869  11.019  13.520  1.00 94.62           H  
ATOM   3077  CZ  ARG A 199      18.762  12.344  12.501  1.00 94.62           C  
ATOM   3078  N   ALA A 200      10.674  13.116  13.562  1.00 94.74           N  
ATOM   3079  H   ALA A 200      10.693  12.278  13.000  1.00 94.74           H  
ATOM   3080  CA  ALA A 200       9.519  13.991  13.416  1.00 94.74           C  
ATOM   3081  HA  ALA A 200       9.258  14.421  14.383  1.00 94.74           H  
ATOM   3082  C   ALA A 200       8.294  13.198  12.932  1.00 94.74           C  
ATOM   3083  CB  ALA A 200       9.905  15.136  12.464  1.00 94.74           C  
ATOM   3084  HB1 ALA A 200       9.055  15.808  12.343  1.00 94.74           H  
ATOM   3085  HB2 ALA A 200      10.186  14.738  11.489  1.00 94.74           H  
ATOM   3086  HB3 ALA A 200      10.738  15.702  12.883  1.00 94.74           H  
ATOM   3087  O   ALA A 200       7.835  13.459  11.818  1.00 94.74           O  
ATOM   3088  N   PRO A 201       7.790  12.218  13.714  1.00 94.62           N  
ATOM   3089  CA  PRO A 201       6.639  11.420  13.307  1.00 94.62           C  
ATOM   3090  HA  PRO A 201       6.934  10.804  12.458  1.00 94.62           H  
ATOM   3091  C   PRO A 201       5.449  12.301  12.916  1.00 94.62           C  
ATOM   3092  CB  PRO A 201       6.296  10.510  14.490  1.00 94.62           C  
ATOM   3093  HB2 PRO A 201       5.970   9.526  14.154  1.00 94.62           H  
ATOM   3094  HB3 PRO A 201       5.527  10.973  15.109  1.00 94.62           H  
ATOM   3095  O   PRO A 201       5.200  13.341  13.528  1.00 94.62           O  
ATOM   3096  CG  PRO A 201       7.601  10.437  15.278  1.00 94.62           C  
ATOM   3097  HG2 PRO A 201       8.241   9.663  14.855  1.00 94.62           H  
ATOM   3098  HG3 PRO A 201       7.425  10.249  16.337  1.00 94.62           H  
ATOM   3099  CD  PRO A 201       8.227  11.810  15.045  1.00 94.62           C  
ATOM   3100  HD2 PRO A 201       9.311  11.724  15.128  1.00 94.62           H  
ATOM   3101  HD3 PRO A 201       7.848  12.519  15.781  1.00 94.62           H  
ATOM   3102  N   ASN A 202       4.715  11.879  11.896  1.00 95.58           N  
ATOM   3103  H   ASN A 202       4.921  10.960  11.531  1.00 95.58           H  
ATOM   3104  CA  ASN A 202       3.509  12.549  11.438  1.00 95.58           C  
ATOM   3105  HA  ASN A 202       3.736  13.602  11.271  1.00 95.58           H  
ATOM   3106  C   ASN A 202       2.408  12.471  12.506  1.00 95.58           C  
ATOM   3107  CB  ASN A 202       3.062  11.923  10.110  1.00 95.58           C  
ATOM   3108  HB2 ASN A 202       3.013  10.840  10.224  1.00 95.58           H  
ATOM   3109  HB3 ASN A 202       2.066  12.282   9.854  1.00 95.58           H  
ATOM   3110  O   ASN A 202       2.311  11.495  13.257  1.00 95.58           O  
ATOM   3111  CG  ASN A 202       3.984  12.275   8.960  1.00 95.58           C  
ATOM   3112  ND2 ASN A 202       4.756  11.351   8.444  1.00 95.58           N  
ATOM   3113 HD21 ASN A 202       5.385  11.642   7.709  1.00 95.58           H  
ATOM   3114 HD22 ASN A 202       4.819  10.425   8.842  1.00 95.58           H  
ATOM   3115  OD1 ASN A 202       4.015  13.390   8.471  1.00 95.58           O  
ATOM   3116  N   SER A 203       1.547  13.491  12.550  1.00 95.06           N  
ATOM   3117  H   SER A 203       1.642  14.251  11.892  1.00 95.06           H  
ATOM   3118  CA  SER A 203       0.389  13.478  13.445  1.00 95.06           C  
ATOM   3119  HA  SER A 203       0.753  13.243  14.446  1.00 95.06           H  
ATOM   3120  C   SER A 203      -0.604  12.382  13.045  1.00 95.06           C  
ATOM   3121  CB  SER A 203      -0.284  14.857  13.524  1.00 95.06           C  
ATOM   3122  HB2 SER A 203       0.468  15.641  13.433  1.00 95.06           H  
ATOM   3123  HB3 SER A 203      -0.754  14.955  14.502  1.00 95.06           H  
ATOM   3124  O   SER A 203      -0.637  11.937  11.891  1.00 95.06           O  
ATOM   3125  OG  SER A 203      -1.285  15.030  12.538  1.00 95.06           O  
ATOM   3126  HG  SER A 203      -2.090  15.171  13.040  1.00 95.06           H  
ATOM   3127  N   LYS A 204      -1.460  11.975  13.985  1.00 94.29           N  
ATOM   3128  H   LYS A 204      -1.441  12.439  14.882  1.00 94.29           H  
ATOM   3129  CA  LYS A 204      -2.541  11.014  13.732  1.00 94.29           C  
ATOM   3130  HA  LYS A 204      -2.117  10.056  13.431  1.00 94.29           H  
ATOM   3131  C   LYS A 204      -3.451  11.477  12.589  1.00 94.29           C  
ATOM   3132  CB  LYS A 204      -3.316  10.833  15.044  1.00 94.29           C  
ATOM   3133  HB2 LYS A 204      -2.657  10.383  15.786  1.00 94.29           H  
ATOM   3134  HB3 LYS A 204      -3.628  11.811  15.410  1.00 94.29           H  
ATOM   3135  O   LYS A 204      -3.799  10.681  11.723  1.00 94.29           O  
ATOM   3136  CG  LYS A 204      -4.562   9.953  14.883  1.00 94.29           C  
ATOM   3137  HG2 LYS A 204      -4.273   8.978  14.492  1.00 94.29           H  
ATOM   3138  HG3 LYS A 204      -5.253  10.428  14.187  1.00 94.29           H  
ATOM   3139  CD  LYS A 204      -5.269   9.786  16.232  1.00 94.29           C  
ATOM   3140  HD2 LYS A 204      -4.688   9.113  16.862  1.00 94.29           H  
ATOM   3141  HD3 LYS A 204      -5.341  10.756  16.724  1.00 94.29           H  
ATOM   3142  CE  LYS A 204      -6.680   9.233  16.026  1.00 94.29           C  
ATOM   3143  HE2 LYS A 204      -7.247   9.937  15.417  1.00 94.29           H  
ATOM   3144  HE3 LYS A 204      -6.607   8.292  15.480  1.00 94.29           H  
ATOM   3145  NZ  LYS A 204      -7.361   9.026  17.326  1.00 94.29           N  
ATOM   3146  HZ1 LYS A 204      -7.433   9.886  17.851  1.00 94.29           H  
ATOM   3147  HZ2 LYS A 204      -8.274   8.609  17.221  1.00 94.29           H  
ATOM   3148  HZ3 LYS A 204      -6.805   8.395  17.887  1.00 94.29           H  
ATOM   3149  N   GLU A 205      -3.785  12.762  12.550  1.00 94.98           N  
ATOM   3150  H   GLU A 205      -3.475  13.342  13.316  1.00 94.98           H  
ATOM   3151  CA  GLU A 205      -4.639  13.389  11.533  1.00 94.98           C  
ATOM   3152  HA  GLU A 205      -5.578  12.840  11.462  1.00 94.98           H  
ATOM   3153  C   GLU A 205      -3.964  13.349  10.160  1.00 94.98           C  
ATOM   3154  CB  GLU A 205      -4.956  14.858  11.890  1.00 94.98           C  
ATOM   3155  HB2 GLU A 205      -5.636  15.241  11.129  1.00 94.98           H  
ATOM   3156  HB3 GLU A 205      -4.045  15.453  11.829  1.00 94.98           H  
ATOM   3157  O   GLU A 205      -4.593  13.018   9.156  1.00 94.98           O  
ATOM   3158  CG  GLU A 205      -5.619  15.085  13.261  1.00 94.98           C  
ATOM   3159  HG2 GLU A 205      -5.905  16.134  13.336  1.00 94.98           H  
ATOM   3160  HG3 GLU A 205      -6.528  14.485  13.306  1.00 94.98           H  
ATOM   3161  CD  GLU A 205      -4.696  14.735  14.438  1.00 94.98           C  
ATOM   3162  OE1 GLU A 205      -5.205  14.151  15.415  1.00 94.98           O  
ATOM   3163  OE2 GLU A 205      -3.454  14.894  14.282  1.00 94.98           O  
ATOM   3164  N   THR A 206      -2.654  13.610  10.124  1.00 95.54           N  
ATOM   3165  H   THR A 206      -2.194  13.836  10.994  1.00 95.54           H  
ATOM   3166  CA  THR A 206      -1.850  13.533   8.899  1.00 95.54           C  
ATOM   3167  HA  THR A 206      -2.295  14.175   8.139  1.00 95.54           H  
ATOM   3168  C   THR A 206      -1.832  12.103   8.360  1.00 95.54           C  
ATOM   3169  CB  THR A 206      -0.416  14.014   9.164  1.00 95.54           C  
ATOM   3170  HB  THR A 206       0.053  13.365   9.903  1.00 95.54           H  
ATOM   3171  O   THR A 206      -2.086  11.877   7.178  1.00 95.54           O  
ATOM   3172  CG2 THR A 206       0.437  14.005   7.898  1.00 95.54           C  
ATOM   3173 HG21 THR A 206      -0.052  14.581   7.112  1.00 95.54           H  
ATOM   3174 HG22 THR A 206       0.584  12.978   7.562  1.00 95.54           H  
ATOM   3175 HG23 THR A 206       1.410  14.446   8.113  1.00 95.54           H  
ATOM   3176  OG1 THR A 206      -0.405  15.332   9.665  1.00 95.54           O  
ATOM   3177  HG1 THR A 206      -0.779  15.328  10.550  1.00 95.54           H  
ATOM   3178  N   LEU A 207      -1.597  11.110   9.220  1.00 96.48           N  
ATOM   3179  H   LEU A 207      -1.418  11.343  10.186  1.00 96.48           H  
ATOM   3180  CA  LEU A 207      -1.595   9.700   8.824  1.00 96.48           C  
ATOM   3181  HA  LEU A 207      -0.936   9.573   7.965  1.00 96.48           H  
ATOM   3182  C   LEU A 207      -2.977   9.225   8.379  1.00 96.48           C  
ATOM   3183  CB  LEU A 207      -1.080   8.859   9.996  1.00 96.48           C  
ATOM   3184  HB2 LEU A 207      -1.231   7.802   9.774  1.00 96.48           H  
ATOM   3185  HB3 LEU A 207      -1.668   9.101  10.881  1.00 96.48           H  
ATOM   3186  O   LEU A 207      -3.078   8.505   7.386  1.00 96.48           O  
ATOM   3187  CG  LEU A 207       0.409   9.100  10.291  1.00 96.48           C  
ATOM   3188  HG  LEU A 207       0.617  10.167  10.369  1.00 96.48           H  
ATOM   3189  CD1 LEU A 207       0.745   8.446  11.616  1.00 96.48           C  
ATOM   3190 HD11 LEU A 207       1.816   8.512  11.806  1.00 96.48           H  
ATOM   3191 HD12 LEU A 207       0.223   8.982  12.408  1.00 96.48           H  
ATOM   3192 HD13 LEU A 207       0.423   7.405  11.579  1.00 96.48           H  
ATOM   3193  CD2 LEU A 207       1.315   8.502   9.215  1.00 96.48           C  
ATOM   3194 HD21 LEU A 207       1.131   7.432   9.116  1.00 96.48           H  
ATOM   3195 HD22 LEU A 207       1.141   9.000   8.261  1.00 96.48           H  
ATOM   3196 HD23 LEU A 207       2.358   8.660   9.488  1.00 96.48           H  
ATOM   3197  N   LYS A 208      -4.038   9.680   9.053  1.00 96.04           N  
ATOM   3198  H   LYS A 208      -3.882  10.234   9.883  1.00 96.04           H  
ATOM   3199  CA  LYS A 208      -5.412   9.436   8.621  1.00 96.04           C  
ATOM   3200  HA  LYS A 208      -5.559   8.359   8.542  1.00 96.04           H  
ATOM   3201  C   LYS A 208      -5.658  10.002   7.221  1.00 96.04           C  
ATOM   3202  CB  LYS A 208      -6.398   9.982   9.663  1.00 96.04           C  
ATOM   3203  HB2 LYS A 208      -6.279  11.059   9.780  1.00 96.04           H  
ATOM   3204  HB3 LYS A 208      -6.211   9.495  10.620  1.00 96.04           H  
ATOM   3205  O   LYS A 208      -6.175   9.279   6.381  1.00 96.04           O  
ATOM   3206  CG  LYS A 208      -7.822   9.671   9.200  1.00 96.04           C  
ATOM   3207  HG2 LYS A 208      -8.063  10.307   8.348  1.00 96.04           H  
ATOM   3208  HG3 LYS A 208      -7.849   8.629   8.879  1.00 96.04           H  
ATOM   3209  CD  LYS A 208      -8.883   9.885  10.282  1.00 96.04           C  
ATOM   3210  HD2 LYS A 208      -8.728   9.167  11.088  1.00 96.04           H  
ATOM   3211  HD3 LYS A 208      -8.796  10.894  10.686  1.00 96.04           H  
ATOM   3212  CE  LYS A 208     -10.286   9.702   9.685  1.00 96.04           C  
ATOM   3213  HE2 LYS A 208     -11.012   9.686  10.498  1.00 96.04           H  
ATOM   3214  HE3 LYS A 208     -10.500  10.565   9.054  1.00 96.04           H  
ATOM   3215  NZ  LYS A 208     -10.406   8.471   8.855  1.00 96.04           N  
ATOM   3216  HZ1 LYS A 208     -11.351   8.338   8.525  1.00 96.04           H  
ATOM   3217  HZ2 LYS A 208     -10.109   7.648   9.359  1.00 96.04           H  
ATOM   3218  HZ3 LYS A 208      -9.855   8.558   8.012  1.00 96.04           H  
ATOM   3219  N   SER A 209      -5.187  11.217   6.926  1.00 94.97           N  
ATOM   3220  H   SER A 209      -4.816  11.784   7.674  1.00 94.97           H  
ATOM   3221  CA  SER A 209      -5.303  11.791   5.577  1.00 94.97           C  
ATOM   3222  HA  SER A 209      -6.361  11.801   5.317  1.00 94.97           H  
ATOM   3223  C   SER A 209      -4.586  10.948   4.510  1.00 94.97           C  
ATOM   3224  CB  SER A 209      -4.816  13.246   5.556  1.00 94.97           C  
ATOM   3225  HB2 SER A 209      -5.254  13.740   4.689  1.00 94.97           H  
ATOM   3226  HB3 SER A 209      -5.165  13.761   6.451  1.00 94.97           H  
ATOM   3227  O   SER A 209      -5.095  10.785   3.404  1.00 94.97           O  
ATOM   3228  OG  SER A 209      -3.407  13.359   5.458  1.00 94.97           O  
ATOM   3229  HG  SER A 209      -2.989  12.832   6.142  1.00 94.97           H  
ATOM   3230  N   TYR A 210      -3.440  10.335   4.837  1.00 94.28           N  
ATOM   3231  H   TYR A 210      -3.039  10.512   5.747  1.00 94.28           H  
ATOM   3232  CA  TYR A 210      -2.749   9.423   3.920  1.00 94.28           C  
ATOM   3233  HA  TYR A 210      -2.659   9.903   2.946  1.00 94.28           H  
ATOM   3234  C   TYR A 210      -3.529   8.126   3.690  1.00 94.28           C  
ATOM   3235  CB  TYR A 210      -1.342   9.092   4.438  1.00 94.28           C  
ATOM   3236  HB2 TYR A 210      -1.437   8.572   5.392  1.00 94.28           H  
ATOM   3237  HB3 TYR A 210      -0.883   8.394   3.738  1.00 94.28           H  
ATOM   3238  O   TYR A 210      -3.543   7.616   2.568  1.00 94.28           O  
ATOM   3239  CG  TYR A 210      -0.373  10.248   4.619  1.00 94.28           C  
ATOM   3240  CD1 TYR A 210      -0.524  11.463   3.917  1.00 94.28           C  
ATOM   3241  HD1 TYR A 210      -1.367  11.626   3.263  1.00 94.28           H  
ATOM   3242  CD2 TYR A 210       0.719  10.082   5.493  1.00 94.28           C  
ATOM   3243  HD2 TYR A 210       0.839   9.148   6.023  1.00 94.28           H  
ATOM   3244  CE1 TYR A 210       0.411  12.500   4.091  1.00 94.28           C  
ATOM   3245  HE1 TYR A 210       0.280  13.443   3.582  1.00 94.28           H  
ATOM   3246  CE2 TYR A 210       1.646  11.124   5.686  1.00 94.28           C  
ATOM   3247  HE2 TYR A 210       2.468  10.999   6.375  1.00 94.28           H  
ATOM   3248  OH  TYR A 210       2.378  13.352   5.162  1.00 94.28           O  
ATOM   3249  HH  TYR A 210       2.914  13.220   5.947  1.00 94.28           H  
ATOM   3250  CZ  TYR A 210       1.493  12.336   4.979  1.00 94.28           C  
ATOM   3251  N   VAL A 211      -4.172   7.586   4.729  1.00 96.54           N  
ATOM   3252  H   VAL A 211      -4.118   8.053   5.623  1.00 96.54           H  
ATOM   3253  CA  VAL A 211      -5.066   6.426   4.600  1.00 96.54           C  
ATOM   3254  HA  VAL A 211      -4.540   5.636   4.063  1.00 96.54           H  
ATOM   3255  C   VAL A 211      -6.286   6.785   3.758  1.00 96.54           C  
ATOM   3256  CB  VAL A 211      -5.478   5.871   5.978  1.00 96.54           C  
ATOM   3257  HB  VAL A 211      -5.880   6.670   6.600  1.00 96.54           H  
ATOM   3258  O   VAL A 211      -6.621   6.026   2.852  1.00 96.54           O  
ATOM   3259  CG1 VAL A 211      -6.539   4.768   5.859  1.00 96.54           C  
ATOM   3260 HG11 VAL A 211      -7.486   5.198   5.532  1.00 96.54           H  
ATOM   3261 HG12 VAL A 211      -6.225   4.013   5.138  1.00 96.54           H  
ATOM   3262 HG13 VAL A 211      -6.710   4.308   6.831  1.00 96.54           H  
ATOM   3263  CG2 VAL A 211      -4.250   5.272   6.678  1.00 96.54           C  
ATOM   3264 HG21 VAL A 211      -3.808   4.491   6.059  1.00 96.54           H  
ATOM   3265 HG22 VAL A 211      -3.507   6.048   6.861  1.00 96.54           H  
ATOM   3266 HG23 VAL A 211      -4.545   4.848   7.638  1.00 96.54           H  
ATOM   3267  N   ASP A 212      -6.886   7.954   3.981  1.00 94.41           N  
ATOM   3268  H   ASP A 212      -6.600   8.498   4.782  1.00 94.41           H  
ATOM   3269  CA  ASP A 212      -8.039   8.433   3.221  1.00 94.41           C  
ATOM   3270  HA  ASP A 212      -8.827   7.682   3.279  1.00 94.41           H  
ATOM   3271  C   ASP A 212      -7.678   8.614   1.729  1.00 94.41           C  
ATOM   3272  CB  ASP A 212      -8.595   9.728   3.849  1.00 94.41           C  
ATOM   3273  HB2 ASP A 212      -7.803  10.477   3.861  1.00 94.41           H  
ATOM   3274  HB3 ASP A 212      -9.388  10.102   3.201  1.00 94.41           H  
ATOM   3275  O   ASP A 212      -8.432   8.175   0.865  1.00 94.41           O  
ATOM   3276  CG  ASP A 212      -9.180   9.592   5.277  1.00 94.41           C  
ATOM   3277  OD1 ASP A 212      -9.548   8.480   5.728  1.00 94.41           O  
ATOM   3278  OD2 ASP A 212      -9.290  10.633   5.961  1.00 94.41           O  
ATOM   3279  N   ILE A 213      -6.488   9.136   1.395  1.00 91.58           N  
ATOM   3280  H   ILE A 213      -5.928   9.535   2.135  1.00 91.58           H  
ATOM   3281  CA  ILE A 213      -5.991   9.207   0.002  1.00 91.58           C  
ATOM   3282  HA  ILE A 213      -6.710   9.769  -0.594  1.00 91.58           H  
ATOM   3283  C   ILE A 213      -5.891   7.812  -0.633  1.00 91.58           C  
ATOM   3284  CB  ILE A 213      -4.627   9.941  -0.059  1.00 91.58           C  
ATOM   3285  HB  ILE A 213      -3.980   9.523   0.713  1.00 91.58           H  
ATOM   3286  O   ILE A 213      -6.289   7.621  -1.782  1.00 91.58           O  
ATOM   3287  CG1 ILE A 213      -4.812  11.451   0.212  1.00 91.58           C  
ATOM   3288 HG12 ILE A 213      -5.516  11.595   1.031  1.00 91.58           H  
ATOM   3289 HG13 ILE A 213      -5.244  11.927  -0.668  1.00 91.58           H  
ATOM   3290  CG2 ILE A 213      -3.925   9.754  -1.423  1.00 91.58           C  
ATOM   3291 HG21 ILE A 213      -4.588  10.075  -2.226  1.00 91.58           H  
ATOM   3292 HG22 ILE A 213      -3.657   8.709  -1.579  1.00 91.58           H  
ATOM   3293 HG23 ILE A 213      -3.004  10.336  -1.468  1.00 91.58           H  
ATOM   3294  CD1 ILE A 213      -3.509  12.173   0.586  1.00 91.58           C  
ATOM   3295 HD11 ILE A 213      -3.737  13.206   0.848  1.00 91.58           H  
ATOM   3296 HD12 ILE A 213      -3.051  11.687   1.448  1.00 91.58           H  
ATOM   3297 HD13 ILE A 213      -2.809  12.174  -0.249  1.00 91.58           H  
ATOM   3298  N   GLN A 214      -5.364   6.821   0.094  1.00 94.37           N  
ATOM   3299  H   GLN A 214      -5.091   7.016   1.047  1.00 94.37           H  
ATOM   3300  CA  GLN A 214      -5.289   5.448  -0.415  1.00 94.37           C  
ATOM   3301  HA  GLN A 214      -4.811   5.457  -1.394  1.00 94.37           H  
ATOM   3302  C   GLN A 214      -6.684   4.842  -0.596  1.00 94.37           C  
ATOM   3303  CB  GLN A 214      -4.471   4.560   0.527  1.00 94.37           C  
ATOM   3304  HB2 GLN A 214      -4.881   4.615   1.536  1.00 94.37           H  
ATOM   3305  HB3 GLN A 214      -4.563   3.534   0.172  1.00 94.37           H  
ATOM   3306  O   GLN A 214      -6.958   4.231  -1.629  1.00 94.37           O  
ATOM   3307  CG  GLN A 214      -2.980   4.895   0.570  1.00 94.37           C  
ATOM   3308  HG2 GLN A 214      -2.838   5.926   0.897  1.00 94.37           H  
ATOM   3309  HG3 GLN A 214      -2.557   4.797  -0.430  1.00 94.37           H  
ATOM   3310  CD  GLN A 214      -2.238   3.947   1.506  1.00 94.37           C  
ATOM   3311  NE2 GLN A 214      -1.417   4.446   2.401  1.00 94.37           N  
ATOM   3312 HE21 GLN A 214      -0.866   3.775   2.916  1.00 94.37           H  
ATOM   3313 HE22 GLN A 214      -1.357   5.445   2.537  1.00 94.37           H  
ATOM   3314  OE1 GLN A 214      -2.369   2.732   1.438  1.00 94.37           O  
ATOM   3315  N   TYR A 215      -7.569   5.037   0.380  1.00 94.51           N  
ATOM   3316  H   TYR A 215      -7.276   5.557   1.195  1.00 94.51           H  
ATOM   3317  CA  TYR A 215      -8.949   4.566   0.350  1.00 94.51           C  
ATOM   3318  HA  TYR A 215      -8.955   3.483   0.230  1.00 94.51           H  
ATOM   3319  C   TYR A 215      -9.729   5.166  -0.825  1.00 94.51           C  
ATOM   3320  CB  TYR A 215      -9.610   4.912   1.688  1.00 94.51           C  
ATOM   3321  HB2 TYR A 215      -9.424   5.960   1.921  1.00 94.51           H  
ATOM   3322  HB3 TYR A 215      -9.152   4.314   2.475  1.00 94.51           H  
ATOM   3323  O   TYR A 215     -10.446   4.441  -1.511  1.00 94.51           O  
ATOM   3324  CG  TYR A 215     -11.105   4.679   1.697  1.00 94.51           C  
ATOM   3325  CD1 TYR A 215     -11.989   5.762   1.553  1.00 94.51           C  
ATOM   3326  HD1 TYR A 215     -11.597   6.764   1.456  1.00 94.51           H  
ATOM   3327  CD2 TYR A 215     -11.611   3.374   1.795  1.00 94.51           C  
ATOM   3328  HD2 TYR A 215     -10.930   2.539   1.872  1.00 94.51           H  
ATOM   3329  CE1 TYR A 215     -13.378   5.541   1.520  1.00 94.51           C  
ATOM   3330  HE1 TYR A 215     -14.052   6.376   1.395  1.00 94.51           H  
ATOM   3331  CE2 TYR A 215     -12.998   3.148   1.782  1.00 94.51           C  
ATOM   3332  HE2 TYR A 215     -13.386   2.145   1.872  1.00 94.51           H  
ATOM   3333  OH  TYR A 215     -15.231   4.035   1.614  1.00 94.51           O  
ATOM   3334  HH  TYR A 215     -15.678   4.877   1.497  1.00 94.51           H  
ATOM   3335  CZ  TYR A 215     -13.887   4.232   1.644  1.00 94.51           C  
ATOM   3336  N   MET A 216      -9.537   6.452  -1.118  1.00 90.50           N  
ATOM   3337  H   MET A 216      -8.975   7.007  -0.489  1.00 90.50           H  
ATOM   3338  CA  MET A 216     -10.175   7.138  -2.245  1.00 90.50           C  
ATOM   3339  HA  MET A 216     -11.195   6.766  -2.346  1.00 90.50           H  
ATOM   3340  C   MET A 216      -9.495   6.865  -3.594  1.00 90.50           C  
ATOM   3341  CB  MET A 216     -10.248   8.648  -1.963  1.00 90.50           C  
ATOM   3342  HB2 MET A 216     -10.675   9.152  -2.831  1.00 90.50           H  
ATOM   3343  HB3 MET A 216      -9.241   9.034  -1.807  1.00 90.50           H  
ATOM   3344  O   MET A 216      -9.977   7.330  -4.624  1.00 90.50           O  
ATOM   3345  CG  MET A 216     -11.114   8.998  -0.746  1.00 90.50           C  
ATOM   3346  HG2 MET A 216     -11.112  10.082  -0.634  1.00 90.50           H  
ATOM   3347  HG3 MET A 216     -10.667   8.573   0.153  1.00 90.50           H  
ATOM   3348  SD  MET A 216     -12.835   8.435  -0.821  1.00 90.50           S  
ATOM   3349  CE  MET A 216     -13.426   9.127   0.745  1.00 90.50           C  
ATOM   3350  HE1 MET A 216     -12.840   8.730   1.574  1.00 90.50           H  
ATOM   3351  HE2 MET A 216     -13.325  10.212   0.722  1.00 90.50           H  
ATOM   3352  HE3 MET A 216     -14.476   8.870   0.883  1.00 90.50           H  
ATOM   3353  N   SER A 217      -8.385   6.116  -3.627  1.00 86.77           N  
ATOM   3354  H   SER A 217      -8.001   5.772  -2.759  1.00 86.77           H  
ATOM   3355  CA  SER A 217      -7.700   5.826  -4.889  1.00 86.77           C  
ATOM   3356  HA  SER A 217      -7.526   6.783  -5.381  1.00 86.77           H  
ATOM   3357  C   SER A 217      -8.574   4.981  -5.822  1.00 86.77           C  
ATOM   3358  CB  SER A 217      -6.322   5.186  -4.669  1.00 86.77           C  
ATOM   3359  HB2 SER A 217      -5.780   5.203  -5.615  1.00 86.77           H  
ATOM   3360  HB3 SER A 217      -5.764   5.782  -3.947  1.00 86.77           H  
ATOM   3361  O   SER A 217      -9.118   3.950  -5.430  1.00 86.77           O  
ATOM   3362  OG  SER A 217      -6.392   3.846  -4.220  1.00 86.77           O  
ATOM   3363  HG  SER A 217      -6.775   3.868  -3.340  1.00 86.77           H  
ATOM   3364  N   GLY A 218      -8.659   5.366  -7.094  1.00 83.65           N  
ATOM   3365  H   GLY A 218      -8.281   6.264  -7.361  1.00 83.65           H  
ATOM   3366  CA  GLY A 218      -9.380   4.596  -8.114  1.00 83.65           C  
ATOM   3367  HA2 GLY A 218     -10.378   4.357  -7.746  1.00 83.65           H  
ATOM   3368  HA3 GLY A 218      -9.490   5.206  -9.010  1.00 83.65           H  
ATOM   3369  C   GLY A 218      -8.700   3.281  -8.520  1.00 83.65           C  
ATOM   3370  O   GLY A 218      -9.190   2.610  -9.412  1.00 83.65           O  
ATOM   3371  N   LEU A 219      -7.576   2.892  -7.901  1.00 87.93           N  
ATOM   3372  H   LEU A 219      -7.268   3.438  -7.109  1.00 87.93           H  
ATOM   3373  CA  LEU A 219      -6.741   1.763  -8.344  1.00 87.93           C  
ATOM   3374  HA  LEU A 219      -6.400   1.967  -9.359  1.00 87.93           H  
ATOM   3375  C   LEU A 219      -7.479   0.415  -8.385  1.00 87.93           C  
ATOM   3376  CB  LEU A 219      -5.526   1.673  -7.402  1.00 87.93           C  
ATOM   3377  HB2 LEU A 219      -5.894   1.643  -6.377  1.00 87.93           H  
ATOM   3378  HB3 LEU A 219      -4.933   2.580  -7.520  1.00 87.93           H  
ATOM   3379  O   LEU A 219      -7.194  -0.409  -9.249  1.00 87.93           O  
ATOM   3380  CG  LEU A 219      -4.611   0.452  -7.612  1.00 87.93           C  
ATOM   3381  HG  LEU A 219      -5.187  -0.454  -7.423  1.00 87.93           H  
ATOM   3382  CD1 LEU A 219      -3.982   0.326  -9.002  1.00 87.93           C  
ATOM   3383 HD11 LEU A 219      -3.527  -0.660  -9.093  1.00 87.93           H  
ATOM   3384 HD12 LEU A 219      -3.213   1.080  -9.167  1.00 87.93           H  
ATOM   3385 HD13 LEU A 219      -4.747   0.410  -9.774  1.00 87.93           H  
ATOM   3386  CD2 LEU A 219      -3.478   0.498  -6.587  1.00 87.93           C  
ATOM   3387 HD21 LEU A 219      -2.823   1.348  -6.782  1.00 87.93           H  
ATOM   3388 HD22 LEU A 219      -3.894   0.597  -5.584  1.00 87.93           H  
ATOM   3389 HD23 LEU A 219      -2.916  -0.434  -6.637  1.00 87.93           H  
ATOM   3390  N   TYR A 220      -8.379   0.170  -7.432  1.00 91.87           N  
ATOM   3391  H   TYR A 220      -8.620   0.924  -6.805  1.00 91.87           H  
ATOM   3392  CA  TYR A 220      -9.181  -1.049  -7.376  1.00 91.87           C  
ATOM   3393  HA  TYR A 220      -9.019  -1.636  -8.280  1.00 91.87           H  
ATOM   3394  C   TYR A 220     -10.654  -0.682  -7.305  1.00 91.87           C  
ATOM   3395  CB  TYR A 220      -8.801  -1.919  -6.169  1.00 91.87           C  
ATOM   3396  HB2 TYR A 220      -9.429  -2.810  -6.171  1.00 91.87           H  
ATOM   3397  HB3 TYR A 220      -9.029  -1.367  -5.258  1.00 91.87           H  
ATOM   3398  O   TYR A 220     -11.072   0.002  -6.364  1.00 91.87           O  
ATOM   3399  CG  TYR A 220      -7.353  -2.355  -6.118  1.00 91.87           C  
ATOM   3400  CD1 TYR A 220      -6.887  -3.401  -6.938  1.00 91.87           C  
ATOM   3401  HD1 TYR A 220      -7.563  -3.880  -7.631  1.00 91.87           H  
ATOM   3402  CD2 TYR A 220      -6.469  -1.700  -5.243  1.00 91.87           C  
ATOM   3403  HD2 TYR A 220      -6.829  -0.894  -4.622  1.00 91.87           H  
ATOM   3404  CE1 TYR A 220      -5.534  -3.793  -6.881  1.00 91.87           C  
ATOM   3405  HE1 TYR A 220      -5.163  -4.572  -7.530  1.00 91.87           H  
ATOM   3406  CE2 TYR A 220      -5.118  -2.080  -5.188  1.00 91.87           C  
ATOM   3407  HE2 TYR A 220      -4.450  -1.559  -4.518  1.00 91.87           H  
ATOM   3408  OH  TYR A 220      -3.333  -3.457  -5.961  1.00 91.87           O  
ATOM   3409  HH  TYR A 220      -2.854  -2.719  -5.577  1.00 91.87           H  
ATOM   3410  CZ  TYR A 220      -4.649  -3.123  -6.011  1.00 91.87           C  
ATOM   3411  N   GLU A 221     -11.423  -1.208  -8.256  1.00 92.76           N  
ATOM   3412  H   GLU A 221     -10.985  -1.648  -9.052  1.00 92.76           H  
ATOM   3413  CA  GLU A 221     -12.880  -1.106  -8.259  1.00 92.76           C  
ATOM   3414  HA  GLU A 221     -13.133  -0.051  -8.370  1.00 92.76           H  
ATOM   3415  C   GLU A 221     -13.479  -1.636  -6.945  1.00 92.76           C  
ATOM   3416  CB  GLU A 221     -13.467  -1.894  -9.443  1.00 92.76           C  
ATOM   3417  HB2 GLU A 221     -14.552  -1.927  -9.345  1.00 92.76           H  
ATOM   3418  HB3 GLU A 221     -13.104  -2.921  -9.405  1.00 92.76           H  
ATOM   3419  O   GLU A 221     -12.946  -2.601  -6.380  1.00 92.76           O  
ATOM   3420  CG  GLU A 221     -13.111  -1.287 -10.808  1.00 92.76           C  
ATOM   3421  HG2 GLU A 221     -12.038  -1.392 -10.966  1.00 92.76           H  
ATOM   3422  HG3 GLU A 221     -13.618  -1.860 -11.585  1.00 92.76           H  
ATOM   3423  CD  GLU A 221     -13.521   0.188 -10.906  1.00 92.76           C  
ATOM   3424  OE1 GLU A 221     -12.699   0.970 -11.426  1.00 92.76           O  
ATOM   3425  OE2 GLU A 221     -14.614   0.512 -10.388  1.00 92.76           O  
ATOM   3426  N   PRO A 222     -14.601  -1.071  -6.460  1.00 94.03           N  
ATOM   3427  CA  PRO A 222     -15.213  -1.468  -5.191  1.00 94.03           C  
ATOM   3428  HA  PRO A 222     -14.566  -1.132  -4.380  1.00 94.03           H  
ATOM   3429  C   PRO A 222     -15.435  -2.983  -5.045  1.00 94.03           C  
ATOM   3430  CB  PRO A 222     -16.530  -0.687  -5.136  1.00 94.03           C  
ATOM   3431  HB2 PRO A 222     -17.328  -1.250  -5.619  1.00 94.03           H  
ATOM   3432  HB3 PRO A 222     -16.802  -0.435  -4.111  1.00 94.03           H  
ATOM   3433  O   PRO A 222     -15.127  -3.553  -3.997  1.00 94.03           O  
ATOM   3434  CG  PRO A 222     -16.240   0.575  -5.942  1.00 94.03           C  
ATOM   3435  HG2 PRO A 222     -15.719   1.300  -5.317  1.00 94.03           H  
ATOM   3436  HG3 PRO A 222     -17.148   1.010  -6.359  1.00 94.03           H  
ATOM   3437  CD  PRO A 222     -15.302   0.075  -7.034  1.00 94.03           C  
ATOM   3438  HD2 PRO A 222     -15.878  -0.245  -7.903  1.00 94.03           H  
ATOM   3439  HD3 PRO A 222     -14.622   0.879  -7.315  1.00 94.03           H  
ATOM   3440  N   GLU A 223     -15.878  -3.653  -6.113  1.00 93.85           N  
ATOM   3441  H   GLU A 223     -16.131  -3.127  -6.937  1.00 93.85           H  
ATOM   3442  CA  GLU A 223     -16.066  -5.110  -6.135  1.00 93.85           C  
ATOM   3443  HA  GLU A 223     -16.684  -5.396  -5.284  1.00 93.85           H  
ATOM   3444  C   GLU A 223     -14.735  -5.868  -6.017  1.00 93.85           C  
ATOM   3445  CB  GLU A 223     -16.804  -5.494  -7.430  1.00 93.85           C  
ATOM   3446  HB2 GLU A 223     -16.187  -5.215  -8.284  1.00 93.85           H  
ATOM   3447  HB3 GLU A 223     -17.729  -4.922  -7.492  1.00 93.85           H  
ATOM   3448  O   GLU A 223     -14.623  -6.833  -5.265  1.00 93.85           O  
ATOM   3449  CG  GLU A 223     -17.138  -6.992  -7.540  1.00 93.85           C  
ATOM   3450  HG2 GLU A 223     -17.688  -7.153  -8.467  1.00 93.85           H  
ATOM   3451  HG3 GLU A 223     -16.208  -7.555  -7.615  1.00 93.85           H  
ATOM   3452  CD  GLU A 223     -17.974  -7.523  -6.364  1.00 93.85           C  
ATOM   3453  OE1 GLU A 223     -17.808  -8.723  -6.037  1.00 93.85           O  
ATOM   3454  OE2 GLU A 223     -18.753  -6.732  -5.791  1.00 93.85           O  
ATOM   3455  N   MET A 224     -13.678  -5.404  -6.693  1.00 94.68           N  
ATOM   3456  H   MET A 224     -13.776  -4.528  -7.186  1.00 94.68           H  
ATOM   3457  CA  MET A 224     -12.349  -6.015  -6.592  1.00 94.68           C  
ATOM   3458  HA  MET A 224     -12.432  -7.066  -6.869  1.00 94.68           H  
ATOM   3459  C   MET A 224     -11.820  -5.951  -5.155  1.00 94.68           C  
ATOM   3460  CB  MET A 224     -11.384  -5.320  -7.564  1.00 94.68           C  
ATOM   3461  HB2 MET A 224     -11.808  -5.338  -8.568  1.00 94.68           H  
ATOM   3462  HB3 MET A 224     -11.265  -4.276  -7.273  1.00 94.68           H  
ATOM   3463  O   MET A 224     -11.238  -6.922  -4.669  1.00 94.68           O  
ATOM   3464  CG  MET A 224      -9.989  -5.961  -7.591  1.00 94.68           C  
ATOM   3465  HG2 MET A 224      -9.354  -5.354  -8.237  1.00 94.68           H  
ATOM   3466  HG3 MET A 224      -9.562  -5.920  -6.589  1.00 94.68           H  
ATOM   3467  SD  MET A 224      -9.902  -7.677  -8.178  1.00 94.68           S  
ATOM   3468  CE  MET A 224     -10.348  -7.436  -9.921  1.00 94.68           C  
ATOM   3469  HE1 MET A 224     -11.374  -7.077  -9.995  1.00 94.68           H  
ATOM   3470  HE2 MET A 224     -10.269  -8.386 -10.450  1.00 94.68           H  
ATOM   3471  HE3 MET A 224      -9.675  -6.711 -10.378  1.00 94.68           H  
ATOM   3472  N   ARG A 225     -12.051  -4.838  -4.444  1.00 96.85           N  
ATOM   3473  H   ARG A 225     -12.555  -4.088  -4.895  1.00 96.85           H  
ATOM   3474  CA  ARG A 225     -11.663  -4.706  -3.031  1.00 96.85           C  
ATOM   3475  HA  ARG A 225     -10.598  -4.914  -2.932  1.00 96.85           H  
ATOM   3476  C   ARG A 225     -12.377  -5.730  -2.151  1.00 96.85           C  
ATOM   3477  CB  ARG A 225     -11.929  -3.288  -2.520  1.00 96.85           C  
ATOM   3478  HB2 ARG A 225     -11.636  -3.246  -1.471  1.00 96.85           H  
ATOM   3479  HB3 ARG A 225     -12.995  -3.069  -2.580  1.00 96.85           H  
ATOM   3480  O   ARG A 225     -11.717  -6.380  -1.343  1.00 96.85           O  
ATOM   3481  CG  ARG A 225     -11.150  -2.220  -3.297  1.00 96.85           C  
ATOM   3482  HG2 ARG A 225     -10.090  -2.474  -3.329  1.00 96.85           H  
ATOM   3483  HG3 ARG A 225     -11.540  -2.134  -4.311  1.00 96.85           H  
ATOM   3484  CD  ARG A 225     -11.334  -0.901  -2.562  1.00 96.85           C  
ATOM   3485  HD2 ARG A 225     -10.749  -0.955  -1.644  1.00 96.85           H  
ATOM   3486  HD3 ARG A 225     -12.386  -0.782  -2.303  1.00 96.85           H  
ATOM   3487  NE  ARG A 225     -10.904   0.264  -3.344  1.00 96.85           N  
ATOM   3488  HE  ARG A 225     -10.794   0.171  -4.344  1.00 96.85           H  
ATOM   3489  NH1 ARG A 225     -11.033   1.718  -1.570  1.00 96.85           N  
ATOM   3490 HH11 ARG A 225     -10.978   2.679  -1.262  1.00 96.85           H  
ATOM   3491 HH12 ARG A 225     -11.302   0.977  -0.939  1.00 96.85           H  
ATOM   3492  NH2 ARG A 225     -10.383   2.481  -3.523  1.00 96.85           N  
ATOM   3493 HH21 ARG A 225     -10.143   2.426  -4.503  1.00 96.85           H  
ATOM   3494 HH22 ARG A 225     -10.327   3.382  -3.071  1.00 96.85           H  
ATOM   3495  CZ  ARG A 225     -10.767   1.465  -2.821  1.00 96.85           C  
ATOM   3496  N   LEU A 226     -13.682  -5.943  -2.353  1.00 96.23           N  
ATOM   3497  H   LEU A 226     -14.157  -5.392  -3.053  1.00 96.23           H  
ATOM   3498  CA  LEU A 226     -14.429  -6.996  -1.654  1.00 96.23           C  
ATOM   3499  HA  LEU A 226     -14.359  -6.831  -0.579  1.00 96.23           H  
ATOM   3500  C   LEU A 226     -13.847  -8.383  -1.929  1.00 96.23           C  
ATOM   3501  CB  LEU A 226     -15.903  -6.995  -2.079  1.00 96.23           C  
ATOM   3502  HB2 LEU A 226     -15.963  -7.008  -3.167  1.00 96.23           H  
ATOM   3503  HB3 LEU A 226     -16.349  -7.926  -1.728  1.00 96.23           H  
ATOM   3504  O   LEU A 226     -13.562  -9.119  -0.985  1.00 96.23           O  
ATOM   3505  CG  LEU A 226     -16.769  -5.843  -1.558  1.00 96.23           C  
ATOM   3506  HG  LEU A 226     -16.353  -4.882  -1.862  1.00 96.23           H  
ATOM   3507  CD1 LEU A 226     -18.143  -6.030  -2.196  1.00 96.23           C  
ATOM   3508 HD11 LEU A 226     -18.429  -7.082  -2.205  1.00 96.23           H  
ATOM   3509 HD12 LEU A 226     -18.908  -5.496  -1.632  1.00 96.23           H  
ATOM   3510 HD13 LEU A 226     -18.129  -5.675  -3.226  1.00 96.23           H  
ATOM   3511  CD2 LEU A 226     -16.904  -5.872  -0.033  1.00 96.23           C  
ATOM   3512 HD21 LEU A 226     -17.321  -6.829   0.282  1.00 96.23           H  
ATOM   3513 HD22 LEU A 226     -17.577  -5.075   0.282  1.00 96.23           H  
ATOM   3514 HD23 LEU A 226     -15.934  -5.713   0.439  1.00 96.23           H  
ATOM   3515  N   GLN A 227     -13.615  -8.724  -3.200  1.00 96.13           N  
ATOM   3516  H   GLN A 227     -13.907  -8.084  -3.925  1.00 96.13           H  
ATOM   3517  CA  GLN A 227     -13.064 -10.026  -3.586  1.00 96.13           C  
ATOM   3518  HA  GLN A 227     -13.722 -10.808  -3.206  1.00 96.13           H  
ATOM   3519  C   GLN A 227     -11.685 -10.270  -2.963  1.00 96.13           C  
ATOM   3520  CB  GLN A 227     -12.983 -10.132  -5.119  1.00 96.13           C  
ATOM   3521  HB2 GLN A 227     -12.459 -11.051  -5.381  1.00 96.13           H  
ATOM   3522  HB3 GLN A 227     -12.407  -9.295  -5.513  1.00 96.13           H  
ATOM   3523  O   GLN A 227     -11.414 -11.355  -2.443  1.00 96.13           O  
ATOM   3524  CG  GLN A 227     -14.362 -10.150  -5.798  1.00 96.13           C  
ATOM   3525  HG2 GLN A 227     -14.233 -10.245  -6.876  1.00 96.13           H  
ATOM   3526  HG3 GLN A 227     -14.880  -9.209  -5.612  1.00 96.13           H  
ATOM   3527  CD  GLN A 227     -15.261 -11.283  -5.319  1.00 96.13           C  
ATOM   3528  NE2 GLN A 227     -16.558 -11.090  -5.313  1.00 96.13           N  
ATOM   3529 HE21 GLN A 227     -16.955 -10.203  -5.587  1.00 96.13           H  
ATOM   3530 HE22 GLN A 227     -17.148 -11.839  -4.979  1.00 96.13           H  
ATOM   3531  OE1 GLN A 227     -14.812 -12.357  -4.943  1.00 96.13           O  
ATOM   3532  N   VAL A 228     -10.823  -9.249  -2.946  1.00 97.65           N  
ATOM   3533  H   VAL A 228     -11.096  -8.389  -3.400  1.00 97.65           H  
ATOM   3534  CA  VAL A 228      -9.522  -9.315  -2.273  1.00 97.65           C  
ATOM   3535  HA  VAL A 228      -8.998 -10.202  -2.629  1.00 97.65           H  
ATOM   3536  C   VAL A 228      -9.709  -9.494  -0.764  1.00 97.65           C  
ATOM   3537  CB  VAL A 228      -8.652  -8.090  -2.616  1.00 97.65           C  
ATOM   3538  HB  VAL A 228      -9.210  -7.176  -2.410  1.00 97.65           H  
ATOM   3539  O   VAL A 228      -9.134 -10.418  -0.199  1.00 97.65           O  
ATOM   3540  CG1 VAL A 228      -7.353  -8.066  -1.800  1.00 97.65           C  
ATOM   3541 HG11 VAL A 228      -7.580  -7.844  -0.757  1.00 97.65           H  
ATOM   3542 HG12 VAL A 228      -6.695  -7.284  -2.177  1.00 97.65           H  
ATOM   3543 HG13 VAL A 228      -6.845  -9.028  -1.867  1.00 97.65           H  
ATOM   3544  CG2 VAL A 228      -8.244  -8.099  -4.097  1.00 97.65           C  
ATOM   3545 HG21 VAL A 228      -7.562  -8.925  -4.300  1.00 97.65           H  
ATOM   3546 HG22 VAL A 228      -9.118  -8.211  -4.738  1.00 97.65           H  
ATOM   3547 HG23 VAL A 228      -7.762  -7.154  -4.348  1.00 97.65           H  
ATOM   3548  N   CYS A 229     -10.542  -8.694  -0.095  1.00 98.01           N  
ATOM   3549  H   CYS A 229     -11.006  -7.944  -0.587  1.00 98.01           H  
ATOM   3550  CA  CYS A 229     -10.773  -8.819   1.348  1.00 98.01           C  
ATOM   3551  HA  CYS A 229      -9.811  -8.765   1.858  1.00 98.01           H  
ATOM   3552  C   CYS A 229     -11.395 -10.166   1.754  1.00 98.01           C  
ATOM   3553  CB  CYS A 229     -11.631  -7.645   1.827  1.00 98.01           C  
ATOM   3554  HB2 CYS A 229     -12.501  -7.531   1.181  1.00 98.01           H  
ATOM   3555  HB3 CYS A 229     -11.964  -7.823   2.850  1.00 98.01           H  
ATOM   3556  O   CYS A 229     -11.030 -10.705   2.801  1.00 98.01           O  
ATOM   3557  SG  CYS A 229     -10.644  -6.128   1.802  1.00 98.01           S  
ATOM   3558  HG  CYS A 229      -9.630  -6.542   2.567  1.00 98.01           H  
ATOM   3559  N   MET A 230     -12.277 -10.741   0.932  1.00 97.15           N  
ATOM   3560  H   MET A 230     -12.590 -10.220   0.125  1.00 97.15           H  
ATOM   3561  CA  MET A 230     -12.785 -12.105   1.115  1.00 97.15           C  
ATOM   3562  HA  MET A 230     -13.189 -12.214   2.121  1.00 97.15           H  
ATOM   3563  C   MET A 230     -11.666 -13.137   0.951  1.00 97.15           C  
ATOM   3564  CB  MET A 230     -13.893 -12.410   0.099  1.00 97.15           C  
ATOM   3565  HB2 MET A 230     -13.559 -12.142  -0.903  1.00 97.15           H  
ATOM   3566  HB3 MET A 230     -14.084 -13.483   0.117  1.00 97.15           H  
ATOM   3567  O   MET A 230     -11.519 -14.029   1.784  1.00 97.15           O  
ATOM   3568  CG  MET A 230     -15.207 -11.687   0.397  1.00 97.15           C  
ATOM   3569  HG2 MET A 230     -15.549 -11.959   1.396  1.00 97.15           H  
ATOM   3570  HG3 MET A 230     -15.036 -10.611   0.376  1.00 97.15           H  
ATOM   3571  SD  MET A 230     -16.516 -12.075  -0.794  1.00 97.15           S  
ATOM   3572  CE  MET A 230     -16.900 -13.785  -0.330  1.00 97.15           C  
ATOM   3573  HE1 MET A 230     -17.754 -14.132  -0.911  1.00 97.15           H  
ATOM   3574  HE2 MET A 230     -17.153 -13.829   0.729  1.00 97.15           H  
ATOM   3575  HE3 MET A 230     -16.045 -14.431  -0.533  1.00 97.15           H  
ATOM   3576  N   LYS A 231     -10.826 -12.998  -0.086  1.00 97.44           N  
ATOM   3577  H   LYS A 231     -11.011 -12.256  -0.746  1.00 97.44           H  
ATOM   3578  CA  LYS A 231      -9.678 -13.886  -0.335  1.00 97.44           C  
ATOM   3579  HA  LYS A 231     -10.060 -14.906  -0.381  1.00 97.44           H  
ATOM   3580  C   LYS A 231      -8.654 -13.854   0.804  1.00 97.44           C  
ATOM   3581  CB  LYS A 231      -9.028 -13.497  -1.676  1.00 97.44           C  
ATOM   3582  HB2 LYS A 231      -8.591 -12.502  -1.586  1.00 97.44           H  
ATOM   3583  HB3 LYS A 231      -9.800 -13.448  -2.444  1.00 97.44           H  
ATOM   3584  O   LYS A 231      -8.046 -14.879   1.095  1.00 97.44           O  
ATOM   3585  CG  LYS A 231      -7.928 -14.455  -2.160  1.00 97.44           C  
ATOM   3586  HG2 LYS A 231      -7.150 -14.552  -1.403  1.00 97.44           H  
ATOM   3587  HG3 LYS A 231      -7.476 -14.027  -3.054  1.00 97.44           H  
ATOM   3588  CD  LYS A 231      -8.496 -15.835  -2.511  1.00 97.44           C  
ATOM   3589  HD2 LYS A 231      -8.909 -16.298  -1.614  1.00 97.44           H  
ATOM   3590  HD3 LYS A 231      -9.290 -15.713  -3.248  1.00 97.44           H  
ATOM   3591  CE  LYS A 231      -7.399 -16.739  -3.074  1.00 97.44           C  
ATOM   3592  HE2 LYS A 231      -6.938 -16.238  -3.925  1.00 97.44           H  
ATOM   3593  HE3 LYS A 231      -6.637 -16.873  -2.307  1.00 97.44           H  
ATOM   3594  NZ  LYS A 231      -7.958 -18.049  -3.487  1.00 97.44           N  
ATOM   3595  HZ1 LYS A 231      -8.387 -18.506  -2.695  1.00 97.44           H  
ATOM   3596  HZ2 LYS A 231      -7.233 -18.652  -3.850  1.00 97.44           H  
ATOM   3597  HZ3 LYS A 231      -8.665 -17.923  -4.197  1.00 97.44           H  
ATOM   3598  N   LEU A 232      -8.486 -12.696   1.438  1.00 97.96           N  
ATOM   3599  H   LEU A 232      -8.978 -11.899   1.059  1.00 97.96           H  
ATOM   3600  CA  LEU A 232      -7.638 -12.480   2.614  1.00 97.96           C  
ATOM   3601  HA  LEU A 232      -6.701 -13.023   2.493  1.00 97.96           H  
ATOM   3602  C   LEU A 232      -8.267 -12.996   3.923  1.00 97.96           C  
ATOM   3603  CB  LEU A 232      -7.353 -10.969   2.718  1.00 97.96           C  
ATOM   3604  HB2 LEU A 232      -6.834 -10.781   3.658  1.00 97.96           H  
ATOM   3605  HB3 LEU A 232      -8.305 -10.439   2.761  1.00 97.96           H  
ATOM   3606  O   LEU A 232      -7.619 -12.976   4.970  1.00 97.96           O  
ATOM   3607  CG  LEU A 232      -6.496 -10.364   1.594  1.00 97.96           C  
ATOM   3608  HG  LEU A 232      -6.925 -10.587   0.616  1.00 97.96           H  
ATOM   3609  CD1 LEU A 232      -6.417  -8.846   1.762  1.00 97.96           C  
ATOM   3610 HD11 LEU A 232      -5.952  -8.605   2.719  1.00 97.96           H  
ATOM   3611 HD12 LEU A 232      -7.420  -8.422   1.730  1.00 97.96           H  
ATOM   3612 HD13 LEU A 232      -5.830  -8.413   0.952  1.00 97.96           H  
ATOM   3613  CD2 LEU A 232      -5.082 -10.920   1.575  1.00 97.96           C  
ATOM   3614 HD21 LEU A 232      -4.588 -10.730   2.528  1.00 97.96           H  
ATOM   3615 HD22 LEU A 232      -4.536 -10.428   0.770  1.00 97.96           H  
ATOM   3616 HD23 LEU A 232      -5.107 -11.992   1.380  1.00 97.96           H  
ATOM   3617  N   GLY A 233      -9.539 -13.405   3.902  1.00 97.51           N  
ATOM   3618  H   GLY A 233     -10.033 -13.429   3.022  1.00 97.51           H  
ATOM   3619  CA  GLY A 233     -10.285 -13.785   5.101  1.00 97.51           C  
ATOM   3620  HA2 GLY A 233     -11.245 -14.200   4.793  1.00 97.51           H  
ATOM   3621  HA3 GLY A 233      -9.730 -14.551   5.643  1.00 97.51           H  
ATOM   3622  C   GLY A 233     -10.562 -12.621   6.058  1.00 97.51           C  
ATOM   3623  O   GLY A 233     -10.908 -12.873   7.209  1.00 97.51           O  
ATOM   3624  N   LEU A 234     -10.413 -11.367   5.609  1.00 98.15           N  
ATOM   3625  H   LEU A 234     -10.191 -11.245   4.631  1.00 98.15           H  
ATOM   3626  CA  LEU A 234     -10.696 -10.166   6.405  1.00 98.15           C  
ATOM   3627  HA  LEU A 234     -10.215 -10.267   7.378  1.00 98.15           H  
ATOM   3628  C   LEU A 234     -12.200  -9.991   6.624  1.00 98.15           C  
ATOM   3629  CB  LEU A 234     -10.129  -8.936   5.674  1.00 98.15           C  
ATOM   3630  HB2 LEU A 234     -10.605  -8.861   4.696  1.00 98.15           H  
ATOM   3631  HB3 LEU A 234      -9.061  -9.081   5.508  1.00 98.15           H  
ATOM   3632  O   LEU A 234     -12.644  -9.644   7.718  1.00 98.15           O  
ATOM   3633  CG  LEU A 234     -10.344  -7.601   6.416  1.00 98.15           C  
ATOM   3634  HG  LEU A 234     -11.409  -7.392   6.521  1.00 98.15           H  
ATOM   3635  CD1 LEU A 234      -9.692  -7.581   7.796  1.00 98.15           C  
ATOM   3636 HD11 LEU A 234     -10.260  -8.219   8.474  1.00 98.15           H  
ATOM   3637 HD12 LEU A 234      -8.662  -7.932   7.734  1.00 98.15           H  
ATOM   3638 HD13 LEU A 234      -9.701  -6.567   8.196  1.00 98.15           H  
ATOM   3639  CD2 LEU A 234      -9.719  -6.487   5.591  1.00 98.15           C  
ATOM   3640 HD21 LEU A 234      -9.817  -5.535   6.113  1.00 98.15           H  
ATOM   3641 HD22 LEU A 234      -8.664  -6.716   5.441  1.00 98.15           H  
ATOM   3642 HD23 LEU A 234     -10.230  -6.410   4.631  1.00 98.15           H  
ATOM   3643  N   ILE A 235     -12.973 -10.243   5.570  1.00 97.85           N  
ATOM   3644  H   ILE A 235     -12.524 -10.582   4.731  1.00 97.85           H  
ATOM   3645  CA  ILE A 235     -14.433 -10.207   5.577  1.00 97.85           C  
ATOM   3646  HA  ILE A 235     -14.770 -10.056   6.602  1.00 97.85           H  
ATOM   3647  C   ILE A 235     -14.992 -11.556   5.131  1.00 97.85           C  
ATOM   3648  CB  ILE A 235     -14.993  -9.033   4.737  1.00 97.85           C  
ATOM   3649  HB  ILE A 235     -16.076  -9.022   4.867  1.00 97.85           H  
ATOM   3650  O   ILE A 235     -14.316 -12.344   4.470  1.00 97.85           O  
ATOM   3651  CG1 ILE A 235     -14.713  -9.221   3.230  1.00 97.85           C  
ATOM   3652 HG12 ILE A 235     -15.166 -10.157   2.902  1.00 97.85           H  
ATOM   3653 HG13 ILE A 235     -13.638  -9.295   3.069  1.00 97.85           H  
ATOM   3654  CG2 ILE A 235     -14.461  -7.690   5.271  1.00 97.85           C  
ATOM   3655 HG21 ILE A 235     -15.003  -6.865   4.809  1.00 97.85           H  
ATOM   3656 HG22 ILE A 235     -14.620  -7.631   6.348  1.00 97.85           H  
ATOM   3657 HG23 ILE A 235     -13.398  -7.583   5.057  1.00 97.85           H  
ATOM   3658  CD1 ILE A 235     -15.275  -8.113   2.332  1.00 97.85           C  
ATOM   3659 HD11 ILE A 235     -15.122  -8.383   1.287  1.00 97.85           H  
ATOM   3660 HD12 ILE A 235     -14.765  -7.169   2.522  1.00 97.85           H  
ATOM   3661 HD13 ILE A 235     -16.344  -7.995   2.511  1.00 97.85           H  
ATOM   3662  N   THR A 236     -16.244 -11.807   5.484  1.00 96.79           N  
ATOM   3663  H   THR A 236     -16.732 -11.107   6.025  1.00 96.79           H  
ATOM   3664  CA  THR A 236     -17.031 -12.960   5.048  1.00 96.79           C  
ATOM   3665  HA  THR A 236     -16.585 -13.380   4.146  1.00 96.79           H  
ATOM   3666  C   THR A 236     -18.445 -12.506   4.701  1.00 96.79           C  
ATOM   3667  CB  THR A 236     -17.024 -14.054   6.124  1.00 96.79           C  
ATOM   3668  HB  THR A 236     -15.988 -14.305   6.354  1.00 96.79           H  
ATOM   3669  O   THR A 236     -18.888 -11.451   5.155  1.00 96.79           O  
ATOM   3670  CG2 THR A 236     -17.725 -13.652   7.424  1.00 96.79           C  
ATOM   3671 HG21 THR A 236     -17.281 -12.740   7.824  1.00 96.79           H  
ATOM   3672 HG22 THR A 236     -18.785 -13.473   7.246  1.00 96.79           H  
ATOM   3673 HG23 THR A 236     -17.616 -14.446   8.164  1.00 96.79           H  
ATOM   3674  OG1 THR A 236     -17.658 -15.209   5.627  1.00 96.79           O  
ATOM   3675  HG1 THR A 236     -17.663 -15.862   6.330  1.00 96.79           H  
ATOM   3676  N   GLY A 237     -19.154 -13.270   3.876  1.00 92.78           N  
ATOM   3677  H   GLY A 237     -18.743 -14.128   3.537  1.00 92.78           H  
ATOM   3678  CA  GLY A 237     -20.509 -12.939   3.441  1.00 92.78           C  
ATOM   3679  HA2 GLY A 237     -21.229 -13.469   4.064  1.00 92.78           H  
ATOM   3680  HA3 GLY A 237     -20.687 -11.870   3.559  1.00 92.78           H  
ATOM   3681  C   GLY A 237     -20.774 -13.289   1.982  1.00 92.78           C  
ATOM   3682  O   GLY A 237     -19.920 -13.844   1.290  1.00 92.78           O  
ATOM   3683  N   ALA A 238     -21.985 -12.978   1.528  1.00 87.44           N  
ATOM   3684  H   ALA A 238     -22.585 -12.421   2.119  1.00 87.44           H  
ATOM   3685  CA  ALA A 238     -22.443 -13.220   0.165  1.00 87.44           C  
ATOM   3686  HA  ALA A 238     -21.615 -13.052  -0.522  1.00 87.44           H  
ATOM   3687  C   ALA A 238     -23.580 -12.253  -0.201  1.00 87.44           C  
ATOM   3688  CB  ALA A 238     -22.905 -14.683   0.045  1.00 87.44           C  
ATOM   3689  HB1 ALA A 238     -23.739 -14.865   0.723  1.00 87.44           H  
ATOM   3690  HB2 ALA A 238     -23.217 -14.894  -0.978  1.00 87.44           H  
ATOM   3691  HB3 ALA A 238     -22.083 -15.351   0.303  1.00 87.44           H  
ATOM   3692  O   ALA A 238     -24.245 -11.706   0.676  1.00 87.44           O  
ATOM   3693  N   ARG A 239     -23.840 -12.092  -1.508  1.00 82.62           N  
ATOM   3694  H   ARG A 239     -23.213 -12.539  -2.162  1.00 82.62           H  
ATOM   3695  CA  ARG A 239     -25.002 -11.355  -2.053  1.00 82.62           C  
ATOM   3696  HA  ARG A 239     -24.866 -11.254  -3.129  1.00 82.62           H  
ATOM   3697  C   ARG A 239     -25.125  -9.908  -1.543  1.00 82.62           C  
ATOM   3698  CB  ARG A 239     -26.304 -12.151  -1.817  1.00 82.62           C  
ATOM   3699  HB2 ARG A 239     -26.499 -12.202  -0.746  1.00 82.62           H  
ATOM   3700  HB3 ARG A 239     -27.129 -11.608  -2.279  1.00 82.62           H  
ATOM   3701  O   ARG A 239     -26.222  -9.460  -1.227  1.00 82.62           O  
ATOM   3702  CG  ARG A 239     -26.296 -13.572  -2.392  1.00 82.62           C  
ATOM   3703  HG2 ARG A 239     -26.132 -13.526  -3.469  1.00 82.62           H  
ATOM   3704  HG3 ARG A 239     -25.502 -14.158  -1.929  1.00 82.62           H  
ATOM   3705  CD  ARG A 239     -27.644 -14.242  -2.104  1.00 82.62           C  
ATOM   3706  HD2 ARG A 239     -28.434 -13.640  -2.553  1.00 82.62           H  
ATOM   3707  HD3 ARG A 239     -27.795 -14.271  -1.026  1.00 82.62           H  
ATOM   3708  NE  ARG A 239     -27.698 -15.611  -2.649  1.00 82.62           N  
ATOM   3709  HE  ARG A 239     -26.875 -15.942  -3.132  1.00 82.62           H  
ATOM   3710  NH1 ARG A 239     -29.846 -16.092  -1.995  1.00 82.62           N  
ATOM   3711 HH11 ARG A 239     -30.632 -16.724  -1.957  1.00 82.62           H  
ATOM   3712 HH12 ARG A 239     -29.915 -15.173  -1.582  1.00 82.62           H  
ATOM   3713  NH2 ARG A 239     -28.667 -17.619  -3.118  1.00 82.62           N  
ATOM   3714 HH21 ARG A 239     -29.467 -18.234  -3.077  1.00 82.62           H  
ATOM   3715 HH22 ARG A 239     -27.828 -17.919  -3.593  1.00 82.62           H  
ATOM   3716  CZ  ARG A 239     -28.732 -16.431  -2.584  1.00 82.62           C  
ATOM   3717  N   GLY A 240     -24.008  -9.185  -1.447  1.00 84.45           N  
ATOM   3718  H   GLY A 240     -23.128  -9.589  -1.732  1.00 84.45           H  
ATOM   3719  CA  GLY A 240     -24.020  -7.783  -1.015  1.00 84.45           C  
ATOM   3720  HA2 GLY A 240     -23.055  -7.332  -1.246  1.00 84.45           H  
ATOM   3721  HA3 GLY A 240     -24.787  -7.238  -1.566  1.00 84.45           H  
ATOM   3722  C   GLY A 240     -24.283  -7.587   0.481  1.00 84.45           C  
ATOM   3723  O   GLY A 240     -24.679  -6.504   0.892  1.00 84.45           O  
ATOM   3724  N   THR A 241     -24.099  -8.620   1.306  1.00 92.63           N  
ATOM   3725  H   THR A 241     -23.870  -9.522   0.914  1.00 92.63           H  
ATOM   3726  CA  THR A 241     -24.076  -8.504   2.770  1.00 92.63           C  
ATOM   3727  HA  THR A 241     -24.080  -7.453   3.059  1.00 92.63           H  
ATOM   3728  C   THR A 241     -22.795  -9.136   3.291  1.00 92.63           C  
ATOM   3729  CB  THR A 241     -25.304  -9.164   3.406  1.00 92.63           C  
ATOM   3730  HB  THR A 241     -25.298 -10.233   3.192  1.00 92.63           H  
ATOM   3731  O   THR A 241     -22.595 -10.347   3.166  1.00 92.63           O  
ATOM   3732  CG2 THR A 241     -25.360  -8.943   4.918  1.00 92.63           C  
ATOM   3733 HG21 THR A 241     -26.288  -9.362   5.308  1.00 92.63           H  
ATOM   3734 HG22 THR A 241     -24.520  -9.440   5.403  1.00 92.63           H  
ATOM   3735 HG23 THR A 241     -25.330  -7.876   5.139  1.00 92.63           H  
ATOM   3736  OG1 THR A 241     -26.477  -8.600   2.871  1.00 92.63           O  
ATOM   3737  HG1 THR A 241     -26.242  -8.179   2.041  1.00 92.63           H  
ATOM   3738  N   TYR A 242     -21.927  -8.308   3.867  1.00 96.80           N  
ATOM   3739  H   TYR A 242     -22.171  -7.332   3.950  1.00 96.80           H  
ATOM   3740  CA  TYR A 242     -20.612  -8.701   4.360  1.00 96.80           C  
ATOM   3741  HA  TYR A 242     -20.530  -9.788   4.337  1.00 96.80           H  
ATOM   3742  C   TYR A 242     -20.415  -8.253   5.803  1.00 96.80           C  
ATOM   3743  CB  TYR A 242     -19.512  -8.122   3.458  1.00 96.80           C  
ATOM   3744  HB2 TYR A 242     -19.548  -7.034   3.513  1.00 96.80           H  
ATOM   3745  HB3 TYR A 242     -18.542  -8.439   3.840  1.00 96.80           H  
ATOM   3746  O   TYR A 242     -20.954  -7.237   6.237  1.00 96.80           O  
ATOM   3747  CG  TYR A 242     -19.621  -8.549   2.010  1.00 96.80           C  
ATOM   3748  CD1 TYR A 242     -19.180  -9.827   1.619  1.00 96.80           C  
ATOM   3749  HD1 TYR A 242     -18.752 -10.496   2.351  1.00 96.80           H  
ATOM   3750  CD2 TYR A 242     -20.191  -7.679   1.060  1.00 96.80           C  
ATOM   3751  HD2 TYR A 242     -20.514  -6.689   1.348  1.00 96.80           H  
ATOM   3752  CE1 TYR A 242     -19.311 -10.237   0.279  1.00 96.80           C  
ATOM   3753  HE1 TYR A 242     -18.997 -11.227  -0.016  1.00 96.80           H  
ATOM   3754  CE2 TYR A 242     -20.325  -8.087  -0.278  1.00 96.80           C  
ATOM   3755  HE2 TYR A 242     -20.725  -7.409  -1.017  1.00 96.80           H  
ATOM   3756  OH  TYR A 242     -20.014  -9.756  -1.964  1.00 96.80           O  
ATOM   3757  HH  TYR A 242     -19.414 -10.471  -2.187  1.00 96.80           H  
ATOM   3758  CZ  TYR A 242     -19.880  -9.363  -0.672  1.00 96.80           C  
ATOM   3759  N   THR A 243     -19.599  -8.998   6.539  1.00 97.37           N  
ATOM   3760  H   THR A 243     -19.225  -9.846   6.137  1.00 97.37           H  
ATOM   3761  CA  THR A 243     -19.154  -8.651   7.890  1.00 97.37           C  
ATOM   3762  HA  THR A 243     -19.299  -7.584   8.057  1.00 97.37           H  
ATOM   3763  C   THR A 243     -17.666  -8.944   8.035  1.00 97.37           C  
ATOM   3764  CB  THR A 243     -19.952  -9.404   8.967  1.00 97.37           C  
ATOM   3765  HB  THR A 243     -19.586  -9.101   9.948  1.00 97.37           H  
ATOM   3766  O   THR A 243     -17.101  -9.763   7.305  1.00 97.37           O  
ATOM   3767  CG2 THR A 243     -21.452  -9.119   8.909  1.00 97.37           C  
ATOM   3768 HG21 THR A 243     -21.882  -9.515   7.989  1.00 97.37           H  
ATOM   3769 HG22 THR A 243     -21.617  -8.042   8.940  1.00 97.37           H  
ATOM   3770 HG23 THR A 243     -21.949  -9.574   9.766  1.00 97.37           H  
ATOM   3771  OG1 THR A 243     -19.796 -10.798   8.840  1.00 97.37           O  
ATOM   3772  HG1 THR A 243     -20.612 -11.203   9.144  1.00 97.37           H  
ATOM   3773  N   ILE A 244     -17.003  -8.277   8.979  1.00 98.26           N  
ATOM   3774  H   ILE A 244     -17.494  -7.579   9.519  1.00 98.26           H  
ATOM   3775  CA  ILE A 244     -15.622  -8.619   9.343  1.00 98.26           C  
ATOM   3776  HA  ILE A 244     -15.006  -8.603   8.444  1.00 98.26           H  
ATOM   3777  C   ILE A 244     -15.593 -10.038   9.914  1.00 98.26           C  
ATOM   3778  CB  ILE A 244     -15.041  -7.598  10.337  1.00 98.26           C  
ATOM   3779  HB  ILE A 244     -15.717  -7.531  11.190  1.00 98.26           H  
ATOM   3780  O   ILE A 244     -16.402 -10.388  10.776  1.00 98.26           O  
ATOM   3781  CG1 ILE A 244     -14.946  -6.215   9.664  1.00 98.26           C  
ATOM   3782 HG12 ILE A 244     -14.200  -6.244   8.869  1.00 98.26           H  
ATOM   3783 HG13 ILE A 244     -15.907  -5.967   9.215  1.00 98.26           H  
ATOM   3784  CG2 ILE A 244     -13.651  -8.012  10.850  1.00 98.26           C  
ATOM   3785 HG21 ILE A 244     -13.358  -7.354  11.668  1.00 98.26           H  
ATOM   3786 HG22 ILE A 244     -13.655  -9.025  11.252  1.00 98.26           H  
ATOM   3787 HG23 ILE A 244     -12.917  -7.958  10.045  1.00 98.26           H  
ATOM   3788  CD1 ILE A 244     -14.595  -5.099  10.647  1.00 98.26           C  
ATOM   3789 HD11 ILE A 244     -13.566  -5.190  10.994  1.00 98.26           H  
ATOM   3790 HD12 ILE A 244     -15.280  -5.146  11.494  1.00 98.26           H  
ATOM   3791 HD13 ILE A 244     -14.705  -4.134  10.151  1.00 98.26           H  
ATOM   3792  N   ASN A 245     -14.626 -10.841   9.472  1.00 97.66           N  
ATOM   3793  H   ASN A 245     -13.950 -10.464   8.823  1.00 97.66           H  
ATOM   3794  CA  ASN A 245     -14.427 -12.193   9.974  1.00 97.66           C  
ATOM   3795  HA  ASN A 245     -15.344 -12.755   9.798  1.00 97.66           H  
ATOM   3796  C   ASN A 245     -14.162 -12.179  11.493  1.00 97.66           C  
ATOM   3797  CB  ASN A 245     -13.301 -12.841   9.156  1.00 97.66           C  
ATOM   3798  HB2 ASN A 245     -12.374 -12.284   9.292  1.00 97.66           H  
ATOM   3799  HB3 ASN A 245     -13.566 -12.782   8.100  1.00 97.66           H  
ATOM   3800  O   ASN A 245     -13.285 -11.465  11.988  1.00 97.66           O  
ATOM   3801  CG  ASN A 245     -13.033 -14.295   9.503  1.00 97.66           C  
ATOM   3802  ND2 ASN A 245     -12.657 -15.083   8.529  1.00 97.66           N  
ATOM   3803 HD21 ASN A 245     -12.376 -14.655   7.658  1.00 97.66           H  
ATOM   3804 HD22 ASN A 245     -12.429 -16.036   8.771  1.00 97.66           H  
ATOM   3805  OD1 ASN A 245     -13.152 -14.743  10.632  1.00 97.66           O  
ATOM   3806  N   ALA A 246     -14.906 -13.000  12.236  1.00 97.10           N  
ATOM   3807  H   ALA A 246     -15.596 -13.573  11.772  1.00 97.10           H  
ATOM   3808  CA  ALA A 246     -14.825 -13.077  13.693  1.00 97.10           C  
ATOM   3809  HA  ALA A 246     -15.113 -12.110  14.106  1.00 97.10           H  
ATOM   3810  C   ALA A 246     -13.411 -13.393  14.216  1.00 97.10           C  
ATOM   3811  CB  ALA A 246     -15.838 -14.125  14.167  1.00 97.10           C  
ATOM   3812  HB1 ALA A 246     -15.825 -14.176  15.255  1.00 97.10           H  
ATOM   3813  HB2 ALA A 246     -15.581 -15.105  13.764  1.00 97.10           H  
ATOM   3814  HB3 ALA A 246     -16.841 -13.850  13.841  1.00 97.10           H  
ATOM   3815  O   ALA A 246     -13.050 -12.920  15.289  1.00 97.10           O  
ATOM   3816  N   GLY A 247     -12.590 -14.127  13.453  1.00 96.12           N  
ATOM   3817  H   GLY A 247     -12.926 -14.457  12.560  1.00 96.12           H  
ATOM   3818  CA  GLY A 247     -11.215 -14.463  13.842  1.00 96.12           C  
ATOM   3819  HA2 GLY A 247     -10.820 -15.192  13.134  1.00 96.12           H  
ATOM   3820  HA3 GLY A 247     -11.222 -14.917  14.833  1.00 96.12           H  
ATOM   3821  C   GLY A 247     -10.255 -13.268  13.873  1.00 96.12           C  
ATOM   3822  O   GLY A 247      -9.275 -13.294  14.612  1.00 96.12           O  
ATOM   3823  N   VAL A 248     -10.539 -12.203  13.112  1.00 97.52           N  
ATOM   3824  H   VAL A 248     -11.374 -12.234  12.545  1.00 97.52           H  
ATOM   3825  CA  VAL A 248      -9.690 -10.996  13.052  1.00 97.52           C  
ATOM   3826  HA  VAL A 248      -8.770 -11.181  13.607  1.00 97.52           H  
ATOM   3827  C   VAL A 248     -10.337  -9.784  13.721  1.00 97.52           C  
ATOM   3828  CB  VAL A 248      -9.256 -10.667  11.611  1.00 97.52           C  
ATOM   3829  HB  VAL A 248      -8.573  -9.819  11.652  1.00 97.52           H  
ATOM   3830  O   VAL A 248      -9.630  -8.865  14.133  1.00 97.52           O  
ATOM   3831  CG1 VAL A 248      -8.512 -11.846  10.969  1.00 97.52           C  
ATOM   3832 HG11 VAL A 248      -9.170 -12.709  10.869  1.00 97.52           H  
ATOM   3833 HG12 VAL A 248      -8.157 -11.567   9.976  1.00 97.52           H  
ATOM   3834 HG13 VAL A 248      -7.656 -12.116  11.587  1.00 97.52           H  
ATOM   3835  CG2 VAL A 248     -10.425 -10.279  10.703  1.00 97.52           C  
ATOM   3836 HG21 VAL A 248     -11.155 -11.087  10.667  1.00 97.52           H  
ATOM   3837 HG22 VAL A 248     -10.904  -9.368  11.062  1.00 97.52           H  
ATOM   3838 HG23 VAL A 248     -10.055 -10.104   9.693  1.00 97.52           H  
ATOM   3839  N   LYS A 249     -11.669  -9.775  13.883  1.00 98.21           N  
ATOM   3840  H   LYS A 249     -12.190 -10.551  13.500  1.00 98.21           H  
ATOM   3841  CA  LYS A 249     -12.422  -8.637  14.437  1.00 98.21           C  
ATOM   3842  HA  LYS A 249     -12.269  -7.802  13.754  1.00 98.21           H  
ATOM   3843  C   LYS A 249     -11.894  -8.138  15.797  1.00 98.21           C  
ATOM   3844  CB  LYS A 249     -13.932  -8.954  14.444  1.00 98.21           C  
ATOM   3845  HB2 LYS A 249     -14.216  -9.303  13.452  1.00 98.21           H  
ATOM   3846  HB3 LYS A 249     -14.164  -9.751  15.150  1.00 98.21           H  
ATOM   3847  O   LYS A 249     -11.699  -6.926  15.903  1.00 98.21           O  
ATOM   3848  CG  LYS A 249     -14.775  -7.715  14.786  1.00 98.21           C  
ATOM   3849  HG2 LYS A 249     -14.413  -6.874  14.195  1.00 98.21           H  
ATOM   3850  HG3 LYS A 249     -14.660  -7.474  15.843  1.00 98.21           H  
ATOM   3851  CD  LYS A 249     -16.264  -7.924  14.466  1.00 98.21           C  
ATOM   3852  HD2 LYS A 249     -16.670  -8.731  15.077  1.00 98.21           H  
ATOM   3853  HD3 LYS A 249     -16.358  -8.196  13.414  1.00 98.21           H  
ATOM   3854  CE  LYS A 249     -17.034  -6.620  14.735  1.00 98.21           C  
ATOM   3855  HE2 LYS A 249     -16.371  -5.782  14.516  1.00 98.21           H  
ATOM   3856  HE3 LYS A 249     -17.281  -6.572  15.795  1.00 98.21           H  
ATOM   3857  NZ  LYS A 249     -18.255  -6.468  13.897  1.00 98.21           N  
ATOM   3858  HZ1 LYS A 249     -18.014  -6.246  12.941  1.00 98.21           H  
ATOM   3859  HZ2 LYS A 249     -18.789  -5.657  14.176  1.00 98.21           H  
ATOM   3860  HZ3 LYS A 249     -18.850  -7.284  13.915  1.00 98.21           H  
ATOM   3861  N   PRO A 250     -11.569  -8.996  16.789  1.00 98.35           N  
ATOM   3862  CA  PRO A 250     -10.995  -8.537  18.058  1.00 98.35           C  
ATOM   3863  HA  PRO A 250     -11.707  -7.870  18.546  1.00 98.35           H  
ATOM   3864  C   PRO A 250      -9.660  -7.800  17.889  1.00 98.35           C  
ATOM   3865  CB  PRO A 250     -10.822  -9.798  18.914  1.00 98.35           C  
ATOM   3866  HB2 PRO A 250     -10.994  -9.591  19.971  1.00 98.35           H  
ATOM   3867  HB3 PRO A 250      -9.829 -10.223  18.770  1.00 98.35           H  
ATOM   3868  O   PRO A 250      -9.421  -6.787  18.543  1.00 98.35           O  
ATOM   3869  CG  PRO A 250     -11.865 -10.760  18.352  1.00 98.35           C  
ATOM   3870  HG2 PRO A 250     -12.845 -10.529  18.770  1.00 98.35           H  
ATOM   3871  HG3 PRO A 250     -11.600 -11.801  18.535  1.00 98.35           H  
ATOM   3872  CD  PRO A 250     -11.848 -10.426  16.865  1.00 98.35           C  
ATOM   3873  HD2 PRO A 250     -11.053 -10.986  16.372  1.00 98.35           H  
ATOM   3874  HD3 PRO A 250     -12.814 -10.684  16.430  1.00 98.35           H  
ATOM   3875  N   ALA A 251      -8.810  -8.256  16.963  1.00 98.46           N  
ATOM   3876  H   ALA A 251      -9.090  -9.036  16.386  1.00 98.46           H  
ATOM   3877  CA  ALA A 251      -7.527  -7.617  16.680  1.00 98.46           C  
ATOM   3878  HA  ALA A 251      -6.983  -7.495  17.617  1.00 98.46           H  
ATOM   3879  C   ALA A 251      -7.700  -6.226  16.051  1.00 98.46           C  
ATOM   3880  CB  ALA A 251      -6.723  -8.532  15.753  1.00 98.46           C  
ATOM   3881  HB1 ALA A 251      -7.181  -8.579  14.765  1.00 98.46           H  
ATOM   3882  HB2 ALA A 251      -5.716  -8.128  15.647  1.00 98.46           H  
ATOM   3883  HB3 ALA A 251      -6.675  -9.539  16.167  1.00 98.46           H  
ATOM   3884  O   ALA A 251      -6.957  -5.300  16.378  1.00 98.46           O  
ATOM   3885  N   LEU A 252      -8.697  -6.068  15.172  1.00 98.63           N  
ATOM   3886  H   LEU A 252      -9.255  -6.874  14.931  1.00 98.63           H  
ATOM   3887  CA  LEU A 252      -9.036  -4.768  14.589  1.00 98.63           C  
ATOM   3888  HA  LEU A 252      -8.125  -4.309  14.205  1.00 98.63           H  
ATOM   3889  C   LEU A 252      -9.593  -3.813  15.648  1.00 98.63           C  
ATOM   3890  CB  LEU A 252     -10.034  -4.929  13.431  1.00 98.63           C  
ATOM   3891  HB2 LEU A 252     -10.236  -3.938  13.025  1.00 98.63           H  
ATOM   3892  HB3 LEU A 252     -10.970  -5.322  13.827  1.00 98.63           H  
ATOM   3893  O   LEU A 252      -9.187  -2.657  15.690  1.00 98.63           O  
ATOM   3894  CG  LEU A 252      -9.569  -5.837  12.281  1.00 98.63           C  
ATOM   3895  HG  LEU A 252      -9.450  -6.857  12.645  1.00 98.63           H  
ATOM   3896  CD1 LEU A 252     -10.642  -5.842  11.199  1.00 98.63           C  
ATOM   3897 HD11 LEU A 252     -10.391  -6.577  10.434  1.00 98.63           H  
ATOM   3898 HD12 LEU A 252     -11.595  -6.115  11.653  1.00 98.63           H  
ATOM   3899 HD13 LEU A 252     -10.731  -4.853  10.750  1.00 98.63           H  
ATOM   3900  CD2 LEU A 252      -8.255  -5.397  11.643  1.00 98.63           C  
ATOM   3901 HD21 LEU A 252      -7.445  -5.437  12.373  1.00 98.63           H  
ATOM   3902 HD22 LEU A 252      -8.010  -6.078  10.828  1.00 98.63           H  
ATOM   3903 HD23 LEU A 252      -8.350  -4.385  11.248  1.00 98.63           H  
ATOM   3904  N   GLN A 253     -10.466  -4.297  16.538  1.00 98.53           N  
ATOM   3905  H   GLN A 253     -10.761  -5.259  16.446  1.00 98.53           H  
ATOM   3906  CA  GLN A 253     -10.998  -3.507  17.656  1.00 98.53           C  
ATOM   3907  HA  GLN A 253     -11.455  -2.592  17.279  1.00 98.53           H  
ATOM   3908  C   GLN A 253      -9.891  -3.063  18.612  1.00 98.53           C  
ATOM   3909  CB  GLN A 253     -12.066  -4.315  18.403  1.00 98.53           C  
ATOM   3910  HB2 GLN A 253     -11.669  -5.303  18.638  1.00 98.53           H  
ATOM   3911  HB3 GLN A 253     -12.305  -3.812  19.340  1.00 98.53           H  
ATOM   3912  O   GLN A 253      -9.870  -1.902  19.012  1.00 98.53           O  
ATOM   3913  CG  GLN A 253     -13.358  -4.452  17.587  1.00 98.53           C  
ATOM   3914  HG2 GLN A 253     -13.800  -3.464  17.458  1.00 98.53           H  
ATOM   3915  HG3 GLN A 253     -13.137  -4.856  16.599  1.00 98.53           H  
ATOM   3916  CD  GLN A 253     -14.366  -5.381  18.254  1.00 98.53           C  
ATOM   3917  NE2 GLN A 253     -15.641  -5.060  18.222  1.00 98.53           N  
ATOM   3918 HE21 GLN A 253     -15.925  -4.150  17.886  1.00 98.53           H  
ATOM   3919 HE22 GLN A 253     -16.241  -5.650  18.780  1.00 98.53           H  
ATOM   3920  OE1 GLN A 253     -14.045  -6.425  18.792  1.00 98.53           O  
ATOM   3921  N   HIS A 254      -8.938  -3.947  18.920  1.00 98.52           N  
ATOM   3922  H   HIS A 254      -9.043  -4.903  18.612  1.00 98.52           H  
ATOM   3923  CA  HIS A 254      -7.765  -3.601  19.719  1.00 98.52           C  
ATOM   3924  HA  HIS A 254      -8.098  -3.236  20.691  1.00 98.52           H  
ATOM   3925  C   HIS A 254      -6.942  -2.481  19.065  1.00 98.52           C  
ATOM   3926  CB  HIS A 254      -6.911  -4.857  19.937  1.00 98.52           C  
ATOM   3927  HB2 HIS A 254      -7.525  -5.632  20.396  1.00 98.52           H  
ATOM   3928  HB3 HIS A 254      -6.552  -5.237  18.980  1.00 98.52           H  
ATOM   3929  O   HIS A 254      -6.658  -1.468  19.700  1.00 98.52           O  
ATOM   3930  CG  HIS A 254      -5.727  -4.588  20.828  1.00 98.52           C  
ATOM   3931  CD2 HIS A 254      -4.494  -4.120  20.455  1.00 98.52           C  
ATOM   3932  HD2 HIS A 254      -4.169  -3.905  19.448  1.00 98.52           H  
ATOM   3933  ND1 HIS A 254      -5.719  -4.703  22.198  1.00 98.52           N  
ATOM   3934  HD1 HIS A 254      -6.482  -5.031  22.772  1.00 98.52           H  
ATOM   3935  CE1 HIS A 254      -4.513  -4.315  22.640  1.00 98.52           C  
ATOM   3936  HE1 HIS A 254      -4.206  -4.310  23.676  1.00 98.52           H  
ATOM   3937  NE2 HIS A 254      -3.737  -3.934  21.617  1.00 98.52           N  
ATOM   3938  N   ALA A 255      -6.594  -2.635  17.783  1.00 98.40           N  
ATOM   3939  H   ALA A 255      -6.860  -3.486  17.308  1.00 98.40           H  
ATOM   3940  CA  ALA A 255      -5.812  -1.644  17.046  1.00 98.40           C  
ATOM   3941  HA  ALA A 255      -4.883  -1.458  17.584  1.00 98.40           H  
ATOM   3942  C   ALA A 255      -6.543  -0.295  16.915  1.00 98.40           C  
ATOM   3943  CB  ALA A 255      -5.475  -2.238  15.675  1.00 98.40           C  
ATOM   3944  HB1 ALA A 255      -4.907  -3.159  15.806  1.00 98.40           H  
ATOM   3945  HB2 ALA A 255      -4.883  -1.527  15.099  1.00 98.40           H  
ATOM   3946  HB3 ALA A 255      -6.394  -2.464  15.135  1.00 98.40           H  
ATOM   3947  O   ALA A 255      -5.936   0.754  17.111  1.00 98.40           O  
ATOM   3948  N   ALA A 256      -7.848  -0.310  16.632  1.00 98.07           N  
ATOM   3949  H   ALA A 256      -8.302  -1.195  16.454  1.00 98.07           H  
ATOM   3950  CA  ALA A 256      -8.664   0.900  16.579  1.00 98.07           C  
ATOM   3951  HA  ALA A 256      -8.183   1.618  15.914  1.00 98.07           H  
ATOM   3952  C   ALA A 256      -8.794   1.573  17.956  1.00 98.07           C  
ATOM   3953  CB  ALA A 256     -10.028   0.542  15.986  1.00 98.07           C  
ATOM   3954  HB1 ALA A 256      -9.890   0.136  14.984  1.00 98.07           H  
ATOM   3955  HB2 ALA A 256     -10.532  -0.194  16.613  1.00 98.07           H  
ATOM   3956  HB3 ALA A 256     -10.644   1.439  15.920  1.00 98.07           H  
ATOM   3957  O   ALA A 256      -8.730   2.795  18.043  1.00 98.07           O  
ATOM   3958  N   GLY A 257      -8.891   0.802  19.044  1.00 97.83           N  
ATOM   3959  H   GLY A 257      -8.990  -0.196  18.929  1.00 97.83           H  
ATOM   3960  CA  GLY A 257      -8.830   1.338  20.407  1.00 97.83           C  
ATOM   3961  HA2 GLY A 257      -8.930   0.518  21.118  1.00 97.83           H  
ATOM   3962  HA3 GLY A 257      -9.645   2.045  20.562  1.00 97.83           H  
ATOM   3963  C   GLY A 257      -7.504   2.054  20.680  1.00 97.83           C  
ATOM   3964  O   GLY A 257      -7.501   3.193  21.134  1.00 97.83           O  
ATOM   3965  N   LYS A 258      -6.381   1.440  20.287  1.00 97.46           N  
ATOM   3966  H   LYS A 258      -6.464   0.502  19.923  1.00 97.46           H  
ATOM   3967  CA  LYS A 258      -5.037   2.029  20.407  1.00 97.46           C  
ATOM   3968  HA  LYS A 258      -4.902   2.373  21.433  1.00 97.46           H  
ATOM   3969  C   LYS A 258      -4.810   3.274  19.553  1.00 97.46           C  
ATOM   3970  CB  LYS A 258      -3.979   0.978  20.036  1.00 97.46           C  
ATOM   3971  HB2 LYS A 258      -3.017   1.486  19.964  1.00 97.46           H  
ATOM   3972  HB3 LYS A 258      -4.214   0.550  19.062  1.00 97.46           H  
ATOM   3973  O   LYS A 258      -3.932   4.066  19.870  1.00 97.46           O  
ATOM   3974  CG  LYS A 258      -3.816  -0.152  21.055  1.00 97.46           C  
ATOM   3975  HG2 LYS A 258      -3.237  -0.962  20.610  1.00 97.46           H  
ATOM   3976  HG3 LYS A 258      -4.793  -0.535  21.350  1.00 97.46           H  
ATOM   3977  CD  LYS A 258      -3.071   0.382  22.280  1.00 97.46           C  
ATOM   3978  HD2 LYS A 258      -2.035   0.595  22.016  1.00 97.46           H  
ATOM   3979  HD3 LYS A 258      -3.530   1.321  22.589  1.00 97.46           H  
ATOM   3980  CE  LYS A 258      -3.105  -0.600  23.446  1.00 97.46           C  
ATOM   3981  HE2 LYS A 258      -3.875  -1.349  23.259  1.00 97.46           H  
ATOM   3982  HE3 LYS A 258      -2.141  -1.103  23.516  1.00 97.46           H  
ATOM   3983  NZ  LYS A 258      -3.418   0.143  24.690  1.00 97.46           N  
ATOM   3984  HZ1 LYS A 258      -3.302  -0.377  25.548  1.00 97.46           H  
ATOM   3985  HZ2 LYS A 258      -4.360   0.505  24.662  1.00 97.46           H  
ATOM   3986  HZ3 LYS A 258      -2.959   1.042  24.736  1.00 97.46           H  
ATOM   3987  N   LEU A 259      -5.561   3.442  18.466  1.00 95.33           N  
ATOM   3988  H   LEU A 259      -6.204   2.705  18.214  1.00 95.33           H  
ATOM   3989  CA  LEU A 259      -5.553   4.677  17.685  1.00 95.33           C  
ATOM   3990  HA  LEU A 259      -4.519   4.950  17.472  1.00 95.33           H  
ATOM   3991  C   LEU A 259      -6.185   5.840  18.466  1.00 95.33           C  
ATOM   3992  CB  LEU A 259      -6.303   4.424  16.361  1.00 95.33           C  
ATOM   3993  HB2 LEU A 259      -5.818   3.609  15.822  1.00 95.33           H  
ATOM   3994  HB3 LEU A 259      -7.320   4.107  16.589  1.00 95.33           H  
ATOM   3995  O   LEU A 259      -5.839   6.991  18.210  1.00 95.33           O  
ATOM   3996  CG  LEU A 259      -6.415   5.640  15.432  1.00 95.33           C  
ATOM   3997  HG  LEU A 259      -6.938   6.442  15.953  1.00 95.33           H  
ATOM   3998  CD1 LEU A 259      -5.052   6.132  14.972  1.00 95.33           C  
ATOM   3999 HD11 LEU A 259      -5.165   6.884  14.190  1.00 95.33           H  
ATOM   4000 HD12 LEU A 259      -4.554   6.587  15.827  1.00 95.33           H  
ATOM   4001 HD13 LEU A 259      -4.463   5.298  14.590  1.00 95.33           H  
ATOM   4002  CD2 LEU A 259      -7.236   5.319  14.196  1.00 95.33           C  
ATOM   4003 HD21 LEU A 259      -8.253   5.069  14.499  1.00 95.33           H  
ATOM   4004 HD22 LEU A 259      -7.284   6.177  13.526  1.00 95.33           H  
ATOM   4005 HD23 LEU A 259      -6.790   4.470  13.680  1.00 95.33           H  
ATOM   4006  N   MET A 260      -7.158   5.562  19.337  1.00 89.72           N  
ATOM   4007  H   MET A 260      -7.362   4.593  19.532  1.00 89.72           H  
ATOM   4008  CA  MET A 260      -7.942   6.568  20.066  1.00 89.72           C  
ATOM   4009  HA  MET A 260      -8.022   7.470  19.459  1.00 89.72           H  
ATOM   4010  C   MET A 260      -7.298   7.019  21.382  1.00 89.72           C  
ATOM   4011  CB  MET A 260      -9.364   6.036  20.305  1.00 89.72           C  
ATOM   4012  HB2 MET A 260      -9.314   5.104  20.868  1.00 89.72           H  
ATOM   4013  HB3 MET A 260      -9.922   6.759  20.901  1.00 89.72           H  
ATOM   4014  O   MET A 260      -7.623   8.114  21.836  1.00 89.72           O  
ATOM   4015  CG  MET A 260     -10.119   5.790  18.991  1.00 89.72           C  
ATOM   4016  HG2 MET A 260     -11.074   5.317  19.219  1.00 89.72           H  
ATOM   4017  HG3 MET A 260      -9.548   5.086  18.385  1.00 89.72           H  
ATOM   4018  SD  MET A 260     -10.427   7.268  17.979  1.00 89.72           S  
ATOM   4019  CE  MET A 260     -11.849   7.946  18.878  1.00 89.72           C  
ATOM   4020  HE1 MET A 260     -12.196   8.853  18.381  1.00 89.72           H  
ATOM   4021  HE2 MET A 260     -11.560   8.187  19.901  1.00 89.72           H  
ATOM   4022  HE3 MET A 260     -12.656   7.214  18.892  1.00 89.72           H  
ATOM   4023  N   GLU A 261      -6.413   6.195  21.950  1.00 88.18           N  
ATOM   4024  H   GLU A 261      -6.225   5.323  21.477  1.00 88.18           H  
ATOM   4025  CA  GLU A 261      -5.506   6.529  23.065  1.00 88.18           C  
ATOM   4026  HA  GLU A 261      -6.066   6.991  23.877  1.00 88.18           H  
ATOM   4027  C   GLU A 261      -4.433   7.555  22.656  1.00 88.18           C  
ATOM   4028  CB  GLU A 261      -4.828   5.238  23.577  1.00 88.18           C  
ATOM   4029  HB2 GLU A 261      -4.073   5.517  24.312  1.00 88.18           H  
ATOM   4030  HB3 GLU A 261      -4.315   4.765  22.739  1.00 88.18           H  
ATOM   4031  O   GLU A 261      -4.134   8.439  23.489  1.00 88.18           O  
ATOM   4032  CG  GLU A 261      -5.761   4.194  24.230  1.00 88.18           C  
ATOM   4033  HG2 GLU A 261      -6.179   4.617  25.144  1.00 88.18           H  
ATOM   4034  HG3 GLU A 261      -6.589   3.982  23.554  1.00 88.18           H  
ATOM   4035  CD  GLU A 261      -5.040   2.862  24.568  1.00 88.18           C  
ATOM   4036  OE1 GLU A 261      -5.689   1.796  24.719  1.00 88.18           O  
ATOM   4037  OE2 GLU A 261      -3.788   2.794  24.655  1.00 88.18           O  
ATOM   4038  OXT GLU A 261      -3.902   7.422  21.528  1.00 88.18           O  
TER    4039      GLU A 261                                                       
END   
