# Supplementary material for: Using structure prediction of negative sense RNA virus nucleoproteins to assess evolutionary relationships
Source: bioRxiv. 2024 May 22:2024.02.16.580771. Originally published 2024 Feb 17. Preprint. [Version 2] doi: 10.1101/2024.02.16.580771 (PMC10888975; doi:10.1101/2024.02.16.580771)
Supplement: Supplement 2 — Supplementary File 2: Full NSV Dataset NP AlphaFold PDBs (.pdb files) [file media-2.zip › Full NSV Dataset NP AlphaFold PDBs/BTV3.pdb]

ATOM      1  N   MET A   1     -20.494 -70.422   3.584  1.00 59.96           N  
ATOM      2  H   MET A   1     -20.714 -71.161   4.237  1.00 59.96           H  
ATOM      3  H2  MET A   1     -21.345 -69.952   3.308  1.00 59.96           H  
ATOM      4  H3  MET A   1     -20.074 -70.827   2.760  1.00 59.96           H  
ATOM      5  CA  MET A   1     -19.542 -69.464   4.184  1.00 59.96           C  
ATOM      6  HA  MET A   1     -19.996 -68.965   5.040  1.00 59.96           H  
ATOM      7  C   MET A   1     -19.228 -68.420   3.126  1.00 59.96           C  
ATOM      8  CB  MET A   1     -18.255 -70.171   4.649  1.00 59.96           C  
ATOM      9  HB2 MET A   1     -17.826 -70.735   3.821  1.00 59.96           H  
ATOM     10  HB3 MET A   1     -17.530 -69.420   4.965  1.00 59.96           H  
ATOM     11  O   MET A   1     -18.621 -68.774   2.125  1.00 59.96           O  
ATOM     12  CG  MET A   1     -18.508 -71.126   5.822  1.00 59.96           C  
ATOM     13  HG2 MET A   1     -19.277 -71.843   5.531  1.00 59.96           H  
ATOM     14  HG3 MET A   1     -18.877 -70.565   6.680  1.00 59.96           H  
ATOM     15  SD  MET A   1     -17.055 -72.083   6.320  1.00 59.96           S  
ATOM     16  CE  MET A   1     -16.333 -71.008   7.590  1.00 59.96           C  
ATOM     17  HE1 MET A   1     -15.427 -71.471   7.981  1.00 59.96           H  
ATOM     18  HE2 MET A   1     -17.044 -70.875   8.407  1.00 59.96           H  
ATOM     19  HE3 MET A   1     -16.082 -70.039   7.160  1.00 59.96           H  
ATOM     20  N   ALA A   2     -19.730 -67.192   3.268  1.00 64.73           N  
ATOM     21  H   ALA A   2     -20.194 -66.914   4.121  1.00 64.73           H  
ATOM     22  CA  ALA A   2     -19.398 -66.120   2.332  1.00 64.73           C  
ATOM     23  HA  ALA A   2     -19.520 -66.476   1.309  1.00 64.73           H  
ATOM     24  C   ALA A   2     -17.929 -65.734   2.548  1.00 64.73           C  
ATOM     25  CB  ALA A   2     -20.357 -64.943   2.548  1.00 64.73           C  
ATOM     26  HB1 ALA A   2     -21.386 -65.258   2.373  1.00 64.73           H  
ATOM     27  HB2 ALA A   2     -20.261 -64.559   3.564  1.00 64.73           H  
ATOM     28  HB3 ALA A   2     -20.111 -64.142   1.850  1.00 64.73           H  
ATOM     29  O   ALA A   2     -17.540 -65.423   3.675  1.00 64.73           O  
ATOM     30  N   ALA A   3     -17.111 -65.824   1.499  1.00 76.03           N  
ATOM     31  H   ALA A   3     -17.482 -66.094   0.599  1.00 76.03           H  
ATOM     32  CA  ALA A   3     -15.726 -65.379   1.556  1.00 76.03           C  
ATOM     33  HA  ALA A   3     -15.203 -65.941   2.329  1.00 76.03           H  
ATOM     34  C   ALA A   3     -15.716 -63.892   1.924  1.00 76.03           C  
ATOM     35  CB  ALA A   3     -15.053 -65.656   0.206  1.00 76.03           C  
ATOM     36  HB1 ALA A   3     -14.015 -65.324   0.242  1.00 76.03           H  
ATOM     37  HB2 ALA A   3     -15.566 -65.112  -0.587  1.00 76.03           H  
ATOM     38  HB3 ALA A   3     -15.075 -66.724  -0.012  1.00 76.03           H  
ATOM     39  O   ALA A   3     -16.373 -63.086   1.263  1.00 76.03           O  
ATOM     40  N   ALA A   4     -15.016 -63.540   3.005  1.00 76.38           N  
ATOM     41  H   ALA A   4     -14.517 -64.246   3.527  1.00 76.38           H  
ATOM     42  CA  ALA A   4     -14.841 -62.146   3.375  1.00 76.38           C  
ATOM     43  HA  ALA A   4     -15.826 -61.742   3.608  1.00 76.38           H  
ATOM     44  C   ALA A   4     -14.229 -61.408   2.171  1.00 76.38           C  
ATOM     45  CB  ALA A   4     -13.959 -62.048   4.624  1.00 76.38           C  
ATOM     46  HB1 ALA A   4     -12.986 -62.500   4.429  1.00 76.38           H  
ATOM     47  HB2 ALA A   4     -13.815 -61.001   4.888  1.00 76.38           H  
ATOM     48  HB3 ALA A   4     -14.438 -62.563   5.458  1.00 76.38           H  
ATOM     49  O   ALA A   4     -13.250 -61.908   1.606  1.00 76.38           O  
ATOM     50  N   PRO A   5     -14.798 -60.265   1.748  1.00 78.72           N  
ATOM     51  CA  PRO A   5     -14.259 -59.512   0.629  1.00 78.72           C  
ATOM     52  HA  PRO A   5     -14.340 -60.098  -0.286  1.00 78.72           H  
ATOM     53  C   PRO A   5     -12.790 -59.212   0.918  1.00 78.72           C  
ATOM     54  CB  PRO A   5     -15.127 -58.253   0.510  1.00 78.72           C  
ATOM     55  HB2 PRO A   5     -14.542 -57.373   0.239  1.00 78.72           H  
ATOM     56  HB3 PRO A   5     -15.909 -58.426  -0.229  1.00 78.72           H  
ATOM     57  O   PRO A   5     -12.456 -58.679   1.981  1.00 78.72           O  
ATOM     58  CG  PRO A   5     -15.761 -58.107   1.893  1.00 78.72           C  
ATOM     59  HG2 PRO A   5     -16.727 -57.604   1.845  1.00 78.72           H  
ATOM     60  HG3 PRO A   5     -15.080 -57.567   2.551  1.00 78.72           H  
ATOM     61  CD  PRO A   5     -15.896 -59.548   2.372  1.00 78.72           C  
ATOM     62  HD2 PRO A   5     -16.842 -59.968   2.029  1.00 78.72           H  
ATOM     63  HD3 PRO A   5     -15.837 -59.578   3.460  1.00 78.72           H  
ATOM     64  N   GLN A   6     -11.912 -59.602  -0.010  1.00 79.57           N  
ATOM     65  H   GLN A   6     -12.252 -60.064  -0.841  1.00 79.57           H  
ATOM     66  CA  GLN A   6     -10.501 -59.253   0.062  1.00 79.57           C  
ATOM     67  HA  GLN A   6     -10.059 -59.706   0.950  1.00 79.57           H  
ATOM     68  C   GLN A   6     -10.422 -57.735   0.190  1.00 79.57           C  
ATOM     69  CB  GLN A   6      -9.744 -59.743  -1.183  1.00 79.57           C  
ATOM     70  HB2 GLN A   6     -10.340 -59.542  -2.073  1.00 79.57           H  
ATOM     71  HB3 GLN A   6      -8.812 -59.184  -1.267  1.00 79.57           H  
ATOM     72  O   GLN A   6     -10.836 -57.000  -0.707  1.00 79.57           O  
ATOM     73  CG  GLN A   6      -9.392 -61.237  -1.108  1.00 79.57           C  
ATOM     74  HG2 GLN A   6     -10.304 -61.822  -0.986  1.00 79.57           H  
ATOM     75  HG3 GLN A   6      -8.755 -61.410  -0.240  1.00 79.57           H  
ATOM     76  CD  GLN A   6      -8.669 -61.734  -2.359  1.00 79.57           C  
ATOM     77  NE2 GLN A   6      -8.066 -62.902  -2.321  1.00 79.57           N  
ATOM     78 HE21 GLN A   6      -7.607 -63.178  -3.177  1.00 79.57           H  
ATOM     79 HE22 GLN A   6      -8.074 -63.474  -1.488  1.00 79.57           H  
ATOM     80  OE1 GLN A   6      -8.638 -61.099  -3.396  1.00 79.57           O  
ATOM     81  N   ARG A   7      -9.938 -57.260   1.340  1.00 78.72           N  
ATOM     82  H   ARG A   7      -9.689 -57.922   2.061  1.00 78.72           H  
ATOM     83  CA  ARG A   7      -9.623 -55.848   1.524  1.00 78.72           C  
ATOM     84  HA  ARG A   7     -10.492 -55.237   1.281  1.00 78.72           H  
ATOM     85  C   ARG A   7      -8.527 -55.523   0.520  1.00 78.72           C  
ATOM     86  CB  ARG A   7      -9.175 -55.569   2.968  1.00 78.72           C  
ATOM     87  HB2 ARG A   7      -8.689 -54.594   2.991  1.00 78.72           H  
ATOM     88  HB3 ARG A   7      -8.447 -56.318   3.280  1.00 78.72           H  
ATOM     89  O   ARG A   7      -7.378 -55.900   0.731  1.00 78.72           O  
ATOM     90  CG  ARG A   7     -10.354 -55.545   3.951  1.00 78.72           C  
ATOM     91  HG2 ARG A   7     -10.853 -56.513   3.962  1.00 78.72           H  
ATOM     92  HG3 ARG A   7     -11.063 -54.782   3.628  1.00 78.72           H  
ATOM     93  CD  ARG A   7      -9.850 -55.206   5.360  1.00 78.72           C  
ATOM     94  HD2 ARG A   7      -9.183 -54.345   5.294  1.00 78.72           H  
ATOM     95  HD3 ARG A   7      -9.286 -56.056   5.743  1.00 78.72           H  
ATOM     96  NE  ARG A   7     -10.959 -54.877   6.276  1.00 78.72           N  
ATOM     97  HE  ARG A   7     -11.888 -54.879   5.879  1.00 78.72           H  
ATOM     98  NH1 ARG A   7      -9.694 -54.529   8.162  1.00 78.72           N  
ATOM     99 HH11 ARG A   7      -8.866 -54.788   7.644  1.00 78.72           H  
ATOM    100 HH12 ARG A   7      -9.625 -54.269   9.135  1.00 78.72           H  
ATOM    101  NH2 ARG A   7     -11.898 -54.200   8.239  1.00 78.72           N  
ATOM    102 HH21 ARG A   7     -12.809 -54.183   7.804  1.00 78.72           H  
ATOM    103 HH22 ARG A   7     -11.806 -53.934   9.209  1.00 78.72           H  
ATOM    104  CZ  ARG A   7     -10.846 -54.539   7.549  1.00 78.72           C  
ATOM    105  N   VAL A   8      -8.892 -54.862  -0.576  1.00 82.76           N  
ATOM    106  H   VAL A   8      -9.877 -54.731  -0.757  1.00 82.76           H  
ATOM    107  CA  VAL A   8      -7.920 -54.252  -1.481  1.00 82.76           C  
ATOM    108  HA  VAL A   8      -7.247 -55.021  -1.860  1.00 82.76           H  
ATOM    109  C   VAL A   8      -7.135 -53.268  -0.626  1.00 82.76           C  
ATOM    110  CB  VAL A   8      -8.601 -53.561  -2.677  1.00 82.76           C  
ATOM    111  HB  VAL A   8      -9.257 -52.768  -2.317  1.00 82.76           H  
ATOM    112  O   VAL A   8      -7.694 -52.297  -0.114  1.00 82.76           O  
ATOM    113  CG1 VAL A   8      -7.560 -52.951  -3.623  1.00 82.76           C  
ATOM    114 HG11 VAL A   8      -8.060 -52.484  -4.471  1.00 82.76           H  
ATOM    115 HG12 VAL A   8      -6.883 -53.723  -3.992  1.00 82.76           H  
ATOM    116 HG13 VAL A   8      -6.982 -52.183  -3.109  1.00 82.76           H  
ATOM    117  CG2 VAL A   8      -9.446 -54.560  -3.480  1.00 82.76           C  
ATOM    118 HG21 VAL A   8      -9.886 -54.060  -4.343  1.00 82.76           H  
ATOM    119 HG22 VAL A   8     -10.256 -54.957  -2.869  1.00 82.76           H  
ATOM    120 HG23 VAL A   8      -8.823 -55.385  -3.828  1.00 82.76           H  
ATOM    121  N   ALA A   9      -5.866 -53.579  -0.372  1.00 83.22           N  
ATOM    122  H   ALA A   9      -5.476 -54.426  -0.759  1.00 83.22           H  
ATOM    123  CA  ALA A   9      -5.001 -52.685   0.373  1.00 83.22           C  
ATOM    124  HA  ALA A   9      -5.435 -52.512   1.358  1.00 83.22           H  
ATOM    125  C   ALA A   9      -4.942 -51.360  -0.389  1.00 83.22           C  
ATOM    126  CB  ALA A   9      -3.623 -53.332   0.547  1.00 83.22           C  
ATOM    127  HB1 ALA A   9      -3.719 -54.272   1.090  1.00 83.22           H  
ATOM    128  HB2 ALA A   9      -3.176 -53.523  -0.429  1.00 83.22           H  
ATOM    129  HB3 ALA A   9      -2.972 -52.661   1.107  1.00 83.22           H  
ATOM    130  O   ALA A   9      -4.653 -51.345  -1.585  1.00 83.22           O  
ATOM    131  N   TYR A  10      -5.243 -50.257   0.295  1.00 87.10           N  
ATOM    132  H   TYR A  10      -5.529 -50.337   1.260  1.00 87.10           H  
ATOM    133  CA  TYR A  10      -5.050 -48.928  -0.266  1.00 87.10           C  
ATOM    134  HA  TYR A  10      -5.639 -48.830  -1.178  1.00 87.10           H  
ATOM    135  C   TYR A  10      -3.566 -48.767  -0.618  1.00 87.10           C  
ATOM    136  CB  TYR A  10      -5.529 -47.875   0.741  1.00 87.10           C  
ATOM    137  HB2 TYR A  10      -5.061 -48.065   1.707  1.00 87.10           H  
ATOM    138  HB3 TYR A  10      -6.606 -47.977   0.872  1.00 87.10           H  
ATOM    139  O   TYR A  10      -2.720 -48.629   0.267  1.00 87.10           O  
ATOM    140  CG  TYR A  10      -5.222 -46.450   0.323  1.00 87.10           C  
ATOM    141  CD1 TYR A  10      -4.118 -45.774   0.882  1.00 87.10           C  
ATOM    142  HD1 TYR A  10      -3.493 -46.277   1.605  1.00 87.10           H  
ATOM    143  CD2 TYR A  10      -6.023 -45.810  -0.640  1.00 87.10           C  
ATOM    144  HD2 TYR A  10      -6.863 -46.326  -1.081  1.00 87.10           H  
ATOM    145  CE1 TYR A  10      -3.822 -44.455   0.490  1.00 87.10           C  
ATOM    146  HE1 TYR A  10      -2.982 -43.934   0.925  1.00 87.10           H  
ATOM    147  CE2 TYR A  10      -5.725 -44.494  -1.040  1.00 87.10           C  
ATOM    148  HE2 TYR A  10      -6.327 -43.994  -1.785  1.00 87.10           H  
ATOM    149  OH  TYR A  10      -4.358 -42.543  -0.867  1.00 87.10           O  
ATOM    150  HH  TYR A  10      -3.598 -42.153  -0.429  1.00 87.10           H  
ATOM    151  CZ  TYR A  10      -4.628 -43.814  -0.476  1.00 87.10           C  
ATOM    152  N   GLN A  11      -3.245 -48.824  -1.909  1.00 85.36           N  
ATOM    153  H   GLN A  11      -3.966 -49.044  -2.580  1.00 85.36           H  
ATOM    154  CA  GLN A  11      -1.937 -48.443  -2.418  1.00 85.36           C  
ATOM    155  HA  GLN A  11      -1.175 -48.627  -1.660  1.00 85.36           H  
ATOM    156  C   GLN A  11      -1.978 -46.947  -2.688  1.00 85.36           C  
ATOM    157  CB  GLN A  11      -1.562 -49.254  -3.665  1.00 85.36           C  
ATOM    158  HB2 GLN A  11      -0.758 -48.735  -4.187  1.00 85.36           H  
ATOM    159  HB3 GLN A  11      -2.418 -49.327  -4.336  1.00 85.36           H  
ATOM    160  O   GLN A  11      -2.606 -46.485  -3.640  1.00 85.36           O  
ATOM    161  CG  GLN A  11      -1.060 -50.657  -3.288  1.00 85.36           C  
ATOM    162  HG2 GLN A  11      -1.864 -51.214  -2.807  1.00 85.36           H  
ATOM    163  HG3 GLN A  11      -0.235 -50.562  -2.582  1.00 85.36           H  
ATOM    164  CD  GLN A  11      -0.570 -51.453  -4.495  1.00 85.36           C  
ATOM    165  NE2 GLN A  11       0.143 -52.538  -4.284  1.00 85.36           N  
ATOM    166 HE21 GLN A  11       0.449 -53.017  -5.119  1.00 85.36           H  
ATOM    167 HE22 GLN A  11       0.374 -52.841  -3.348  1.00 85.36           H  
ATOM    168  OE1 GLN A  11      -0.810 -51.134  -5.644  1.00 85.36           O  
ATOM    169  N   ARG A  12      -1.322 -46.182  -1.814  1.00 83.48           N  
ATOM    170  H   ARG A  12      -0.858 -46.639  -1.043  1.00 83.48           H  
ATOM    171  CA  ARG A  12      -1.065 -44.766  -2.062  1.00 83.48           C  
ATOM    172  HA  ARG A  12      -2.020 -44.253  -2.173  1.00 83.48           H  
ATOM    173  C   ARG A  12      -0.299 -44.647  -3.380  1.00 83.48           C  
ATOM    174  CB  ARG A  12      -0.285 -44.194  -0.871  1.00 83.48           C  
ATOM    175  HB2 ARG A  12       0.727 -44.599  -0.871  1.00 83.48           H  
ATOM    176  HB3 ARG A  12      -0.779 -44.512   0.047  1.00 83.48           H  
ATOM    177  O   ARG A  12       0.622 -45.431  -3.613  1.00 83.48           O  
ATOM    178  CG  ARG A  12      -0.222 -42.665  -0.885  1.00 83.48           C  
ATOM    179  HG2 ARG A  12      -1.230 -42.258  -0.968  1.00 83.48           H  
ATOM    180  HG3 ARG A  12       0.376 -42.335  -1.735  1.00 83.48           H  
ATOM    181  CD  ARG A  12       0.425 -42.174   0.413  1.00 83.48           C  
ATOM    182  HD2 ARG A  12      -0.095 -42.623   1.260  1.00 83.48           H  
ATOM    183  HD3 ARG A  12       1.466 -42.496   0.422  1.00 83.48           H  
ATOM    184  NE  ARG A  12       0.362 -40.711   0.531  1.00 83.48           N  
ATOM    185  HE  ARG A  12       0.117 -40.199  -0.304  1.00 83.48           H  
ATOM    186  NH1 ARG A  12       1.411 -40.510   2.561  1.00 83.48           N  
ATOM    187 HH11 ARG A  12       1.810 -39.929   3.284  1.00 83.48           H  
ATOM    188 HH12 ARG A  12       1.540 -41.512   2.561  1.00 83.48           H  
ATOM    189  NH2 ARG A  12       0.753 -38.677   1.477  1.00 83.48           N  
ATOM    190 HH21 ARG A  12       1.176 -38.101   2.190  1.00 83.48           H  
ATOM    191 HH22 ARG A  12       0.643 -38.303   0.545  1.00 83.48           H  
ATOM    192  CZ  ARG A  12       0.832 -39.975   1.523  1.00 83.48           C  
ATOM    193  N   ASN A  13      -0.661 -43.679  -4.219  1.00 87.62           N  
ATOM    194  H   ASN A  13      -1.426 -43.064  -3.979  1.00 87.62           H  
ATOM    195  CA  ASN A  13       0.122 -43.371  -5.409  1.00 87.62           C  
ATOM    196  HA  ASN A  13       0.099 -44.229  -6.081  1.00 87.62           H  
ATOM    197  C   ASN A  13       1.578 -43.119  -4.978  1.00 87.62           C  
ATOM    198  CB  ASN A  13      -0.530 -42.168  -6.112  1.00 87.62           C  
ATOM    199  HB2 ASN A  13      -0.467 -41.297  -5.461  1.00 87.62           H  
ATOM    200  HB3 ASN A  13      -1.583 -42.383  -6.292  1.00 87.62           H  
ATOM    201  O   ASN A  13       1.818 -42.378  -4.022  1.00 87.62           O  
ATOM    202  CG  ASN A  13       0.113 -41.784  -7.429  1.00 87.62           C  
ATOM    203  ND2 ASN A  13      -0.608 -41.098  -8.281  1.00 87.62           N  
ATOM    204 HD21 ASN A  13      -1.497 -40.722  -7.983  1.00 87.62           H  
ATOM    205 HD22 ASN A  13      -0.155 -40.797  -9.132  1.00 87.62           H  
ATOM    206  OD1 ASN A  13       1.262 -42.087  -7.704  1.00 87.62           O  
ATOM    207  N   ALA A  14       2.546 -43.746  -5.650  1.00 87.66           N  
ATOM    208  H   ALA A  14       2.292 -44.314  -6.447  1.00 87.66           H  
ATOM    209  CA  ALA A  14       3.967 -43.605  -5.328  1.00 87.66           C  
ATOM    210  HA  ALA A  14       4.127 -43.946  -4.306  1.00 87.66           H  
ATOM    211  C   ALA A  14       4.450 -42.141  -5.404  1.00 87.66           C  
ATOM    212  CB  ALA A  14       4.760 -44.511  -6.277  1.00 87.66           C  
ATOM    213  HB1 ALA A  14       4.426 -45.543  -6.174  1.00 87.66           H  
ATOM    214  HB2 ALA A  14       5.820 -44.456  -6.030  1.00 87.66           H  
ATOM    215  HB3 ALA A  14       4.621 -44.185  -7.308  1.00 87.66           H  
ATOM    216  O   ALA A  14       5.457 -41.792  -4.791  1.00 87.66           O  
ATOM    217  N   HIS A  15       3.710 -41.282  -6.111  1.00 86.55           N  
ATOM    218  H   HIS A  15       2.928 -41.650  -6.635  1.00 86.55           H  
ATOM    219  CA  HIS A  15       3.971 -39.850  -6.225  1.00 86.55           C  
ATOM    220  HA  HIS A  15       5.044 -39.684  -6.124  1.00 86.55           H  
ATOM    221  C   HIS A  15       3.300 -38.999  -5.134  1.00 86.55           C  
ATOM    222  CB  HIS A  15       3.563 -39.403  -7.634  1.00 86.55           C  
ATOM    223  HB2 HIS A  15       2.485 -39.519  -7.752  1.00 86.55           H  
ATOM    224  HB3 HIS A  15       3.803 -38.347  -7.757  1.00 86.55           H  
ATOM    225  O   HIS A  15       3.688 -37.850  -4.944  1.00 86.55           O  
ATOM    226  CG  HIS A  15       4.274 -40.188  -8.708  1.00 86.55           C  
ATOM    227  CD2 HIS A  15       3.716 -41.084  -9.581  1.00 86.55           C  
ATOM    228  HD2 HIS A  15       2.668 -41.336  -9.652  1.00 86.55           H  
ATOM    229  ND1 HIS A  15       5.631 -40.194  -8.937  1.00 86.55           N  
ATOM    230  HD1 HIS A  15       6.318 -39.636  -8.450  1.00 86.55           H  
ATOM    231  CE1 HIS A  15       5.883 -41.064  -9.928  1.00 86.55           C  
ATOM    232  HE1 HIS A  15       6.861 -41.281 -10.333  1.00 86.55           H  
ATOM    233  NE2 HIS A  15       4.746 -41.635 -10.350  1.00 86.55           N  
ATOM    234  N   ASP A  16       2.361 -39.546  -4.358  1.00 87.55           N  
ATOM    235  H   ASP A  16       2.122 -40.518  -4.498  1.00 87.55           H  
ATOM    236  CA  ASP A  16       1.654 -38.813  -3.300  1.00 87.55           C  
ATOM    237  HA  ASP A  16       1.533 -37.778  -3.619  1.00 87.55           H  
ATOM    238  C   ASP A  16       2.460 -38.779  -1.997  1.00 87.55           C  
ATOM    239  CB  ASP A  16       0.244 -39.393  -3.051  1.00 87.55           C  
ATOM    240  HB2 ASP A  16       0.324 -40.470  -2.906  1.00 87.55           H  
ATOM    241  HB3 ASP A  16      -0.173 -38.964  -2.140  1.00 87.55           H  
ATOM    242  O   ASP A  16       1.886 -38.951  -0.926  1.00 87.55           O  
ATOM    243  CG  ASP A  16      -0.789 -39.109  -4.130  1.00 87.55           C  
ATOM    244  OD1 ASP A  16      -0.531 -38.257  -5.002  1.00 87.55           O  
ATOM    245  OD2 ASP A  16      -1.846 -39.771  -4.039  1.00 87.55           O  
ATOM    246  N   SER A  17       3.782 -38.594  -2.003  1.00 86.55           N  
ATOM    247  H   SER A  17       4.239 -38.370  -2.876  1.00 86.55           H  
ATOM    248  CA  SER A  17       4.498 -38.451  -0.727  1.00 86.55           C  
ATOM    249  HA  SER A  17       4.209 -39.295  -0.101  1.00 86.55           H  
ATOM    250  C   SER A  17       4.054 -37.173  -0.003  1.00 86.55           C  
ATOM    251  CB  SER A  17       6.015 -38.554  -0.882  1.00 86.55           C  
ATOM    252  HB2 SER A  17       6.258 -39.386  -1.544  1.00 86.55           H  
ATOM    253  HB3 SER A  17       6.459 -38.745   0.095  1.00 86.55           H  
ATOM    254  O   SER A  17       3.594 -36.206  -0.618  1.00 86.55           O  
ATOM    255  OG  SER A  17       6.553 -37.362  -1.396  1.00 86.55           O  
ATOM    256  HG  SER A  17       7.501 -37.490  -1.482  1.00 86.55           H  
ATOM    257  N   ARG A  18       4.144 -37.152   1.334  1.00 85.39           N  
ATOM    258  H   ARG A  18       4.695 -37.875   1.776  1.00 85.39           H  
ATOM    259  CA  ARG A  18       3.804 -35.944   2.106  1.00 85.39           C  
ATOM    260  HA  ARG A  18       2.787 -35.637   1.865  1.00 85.39           H  
ATOM    261  C   ARG A  18       4.707 -34.785   1.687  1.00 85.39           C  
ATOM    262  CB  ARG A  18       3.928 -36.233   3.609  1.00 85.39           C  
ATOM    263  HB2 ARG A  18       3.292 -37.084   3.856  1.00 85.39           H  
ATOM    264  HB3 ARG A  18       4.960 -36.497   3.838  1.00 85.39           H  
ATOM    265  O   ARG A  18       4.248 -33.652   1.658  1.00 85.39           O  
ATOM    266  CG  ARG A  18       3.511 -35.033   4.474  1.00 85.39           C  
ATOM    267  HG2 ARG A  18       2.481 -34.758   4.243  1.00 85.39           H  
ATOM    268  HG3 ARG A  18       4.162 -34.183   4.270  1.00 85.39           H  
ATOM    269  CD  ARG A  18       3.628 -35.389   5.958  1.00 85.39           C  
ATOM    270  HD2 ARG A  18       2.998 -36.255   6.159  1.00 85.39           H  
ATOM    271  HD3 ARG A  18       4.664 -35.649   6.171  1.00 85.39           H  
ATOM    272  NE  ARG A  18       3.217 -34.264   6.820  1.00 85.39           N  
ATOM    273  HE  ARG A  18       3.101 -33.367   6.370  1.00 85.39           H  
ATOM    274  NH1 ARG A  18       3.193 -35.416   8.807  1.00 85.39           N  
ATOM    275 HH11 ARG A  18       3.067 -35.431   9.809  1.00 85.39           H  
ATOM    276 HH12 ARG A  18       3.545 -36.231   8.327  1.00 85.39           H  
ATOM    277  NH2 ARG A  18       2.665 -33.249   8.785  1.00 85.39           N  
ATOM    278 HH21 ARG A  18       2.533 -32.372   8.301  1.00 85.39           H  
ATOM    279 HH22 ARG A  18       2.534 -33.289   9.786  1.00 85.39           H  
ATOM    280  CZ  ARG A  18       3.027 -34.314   8.128  1.00 85.39           C  
ATOM    281  N   GLU A  19       5.951 -35.082   1.334  1.00 84.96           N  
ATOM    282  H   GLU A  19       6.257 -36.037   1.448  1.00 84.96           H  
ATOM    283  CA  GLU A  19       6.949 -34.143   0.841  1.00 84.96           C  
ATOM    284  HA  GLU A  19       7.055 -33.326   1.555  1.00 84.96           H  
ATOM    285  C   GLU A  19       6.518 -33.543  -0.502  1.00 84.96           C  
ATOM    286  CB  GLU A  19       8.314 -34.844   0.706  1.00 84.96           C  
ATOM    287  HB2 GLU A  19       8.230 -35.690   0.024  1.00 84.96           H  
ATOM    288  HB3 GLU A  19       9.007 -34.134   0.255  1.00 84.96           H  
ATOM    289  O   GLU A  19       6.486 -32.320  -0.622  1.00 84.96           O  
ATOM    290  CG  GLU A  19       8.938 -35.316   2.035  1.00 84.96           C  
ATOM    291  HG2 GLU A  19       9.012 -34.455   2.699  1.00 84.96           H  
ATOM    292  HG3 GLU A  19       9.952 -35.658   1.827  1.00 84.96           H  
ATOM    293  CD  GLU A  19       8.173 -36.453   2.739  1.00 84.96           C  
ATOM    294  OE1 GLU A  19       8.176 -36.464   3.988  1.00 84.96           O  
ATOM    295  OE2 GLU A  19       7.485 -37.246   2.046  1.00 84.96           O  
ATOM    296  N   VAL A  20       6.103 -34.369  -1.468  1.00 82.27           N  
ATOM    297  H   VAL A  20       6.126 -35.364  -1.295  1.00 82.27           H  
ATOM    298  CA  VAL A  20       5.621 -33.923  -2.786  1.00 82.27           C  
ATOM    299  HA  VAL A  20       6.362 -33.260  -3.233  1.00 82.27           H  
ATOM    300  C   VAL A  20       4.331 -33.114  -2.655  1.00 82.27           C  
ATOM    301  CB  VAL A  20       5.439 -35.133  -3.724  1.00 82.27           C  
ATOM    302  HB  VAL A  20       4.863 -35.902  -3.208  1.00 82.27           H  
ATOM    303  O   VAL A  20       4.251 -31.995  -3.156  1.00 82.27           O  
ATOM    304  CG1 VAL A  20       4.713 -34.758  -5.013  1.00 82.27           C  
ATOM    305 HG11 VAL A  20       3.664 -34.555  -4.794  1.00 82.27           H  
ATOM    306 HG12 VAL A  20       4.748 -35.588  -5.719  1.00 82.27           H  
ATOM    307 HG13 VAL A  20       5.183 -33.885  -5.465  1.00 82.27           H  
ATOM    308  CG2 VAL A  20       6.798 -35.712  -4.136  1.00 82.27           C  
ATOM    309 HG21 VAL A  20       7.429 -35.893  -3.266  1.00 82.27           H  
ATOM    310 HG22 VAL A  20       6.643 -36.652  -4.666  1.00 82.27           H  
ATOM    311 HG23 VAL A  20       7.314 -35.012  -4.792  1.00 82.27           H  
ATOM    312  N   LEU A  21       3.350 -33.602  -1.889  1.00 83.73           N  
ATOM    313  H   LEU A  21       3.453 -34.531  -1.507  1.00 83.73           H  
ATOM    314  CA  LEU A  21       2.138 -32.832  -1.593  1.00 83.73           C  
ATOM    315  HA  LEU A  21       1.647 -32.567  -2.529  1.00 83.73           H  
ATOM    316  C   LEU A  21       2.490 -31.513  -0.898  1.00 83.73           C  
ATOM    317  CB  LEU A  21       1.175 -33.671  -0.734  1.00 83.73           C  
ATOM    318  HB2 LEU A  21       1.715 -34.016   0.147  1.00 83.73           H  
ATOM    319  HB3 LEU A  21       0.359 -33.032  -0.399  1.00 83.73           H  
ATOM    320  O   LEU A  21       1.967 -30.467  -1.265  1.00 83.73           O  
ATOM    321  CG  LEU A  21       0.569 -34.887  -1.460  1.00 83.73           C  
ATOM    322  HG  LEU A  21       1.366 -35.508  -1.871  1.00 83.73           H  
ATOM    323  CD1 LEU A  21      -0.220 -35.724  -0.451  1.00 83.73           C  
ATOM    324 HD11 LEU A  21      -1.042 -35.136  -0.041  1.00 83.73           H  
ATOM    325 HD12 LEU A  21       0.446 -36.044   0.350  1.00 83.73           H  
ATOM    326 HD13 LEU A  21      -0.626 -36.599  -0.958  1.00 83.73           H  
ATOM    327  CD2 LEU A  21      -0.377 -34.493  -2.594  1.00 83.73           C  
ATOM    328 HD21 LEU A  21      -0.766 -35.393  -3.070  1.00 83.73           H  
ATOM    329 HD22 LEU A  21      -1.213 -33.904  -2.216  1.00 83.73           H  
ATOM    330 HD23 LEU A  21       0.156 -33.929  -3.359  1.00 83.73           H  
ATOM    331  N   SER A  22       3.429 -31.520   0.053  1.00 82.02           N  
ATOM    332  H   SER A  22       3.844 -32.400   0.325  1.00 82.02           H  
ATOM    333  CA  SER A  22       3.865 -30.289   0.712  1.00 82.02           C  
ATOM    334  HA  SER A  22       2.974 -29.792   1.095  1.00 82.02           H  
ATOM    335  C   SER A  22       4.526 -29.313  -0.254  1.00 82.02           C  
ATOM    336  CB  SER A  22       4.785 -30.552   1.909  1.00 82.02           C  
ATOM    337  HB2 SER A  22       4.399 -31.380   2.503  1.00 82.02           H  
ATOM    338  HB3 SER A  22       4.774 -29.666   2.543  1.00 82.02           H  
ATOM    339  O   SER A  22       4.453 -28.125  -0.001  1.00 82.02           O  
ATOM    340  OG  SER A  22       6.129 -30.799   1.536  1.00 82.02           O  
ATOM    341  HG  SER A  22       6.146 -31.354   0.753  1.00 82.02           H  
ATOM    342  N   GLN A  23       5.138 -29.762  -1.354  1.00 76.82           N  
ATOM    343  H   GLN A  23       5.163 -30.755  -1.537  1.00 76.82           H  
ATOM    344  CA  GLN A  23       5.658 -28.863  -2.387  1.00 76.82           C  
ATOM    345  HA  GLN A  23       6.204 -28.049  -1.910  1.00 76.82           H  
ATOM    346  C   GLN A  23       4.527 -28.213  -3.190  1.00 76.82           C  
ATOM    347  CB  GLN A  23       6.630 -29.604  -3.313  1.00 76.82           C  
ATOM    348  HB2 GLN A  23       6.849 -28.970  -4.172  1.00 76.82           H  
ATOM    349  HB3 GLN A  23       6.166 -30.517  -3.685  1.00 76.82           H  
ATOM    350  O   GLN A  23       4.587 -27.012  -3.425  1.00 76.82           O  
ATOM    351  CG  GLN A  23       7.958 -29.938  -2.618  1.00 76.82           C  
ATOM    352  HG2 GLN A  23       8.474 -29.009  -2.377  1.00 76.82           H  
ATOM    353  HG3 GLN A  23       7.772 -30.472  -1.687  1.00 76.82           H  
ATOM    354  CD  GLN A  23       8.874 -30.794  -3.487  1.00 76.82           C  
ATOM    355  NE2 GLN A  23      10.086 -31.056  -3.050  1.00 76.82           N  
ATOM    356 HE21 GLN A  23      10.643 -31.629  -3.668  1.00 76.82           H  
ATOM    357 HE22 GLN A  23      10.402 -30.736  -2.146  1.00 76.82           H  
ATOM    358  OE1 GLN A  23       8.542 -31.247  -4.566  1.00 76.82           O  
ATOM    359  N   TYR A  24       3.472 -28.959  -3.533  1.00 75.51           N  
ATOM    360  H   TYR A  24       3.503 -29.953  -3.357  1.00 75.51           H  
ATOM    361  CA  TYR A  24       2.299 -28.408  -4.228  1.00 75.51           C  
ATOM    362  HA  TYR A  24       2.642 -27.797  -5.062  1.00 75.51           H  
ATOM    363  C   TYR A  24       1.441 -27.496  -3.341  1.00 75.51           C  
ATOM    364  CB  TYR A  24       1.447 -29.555  -4.783  1.00 75.51           C  
ATOM    365  HB2 TYR A  24       0.520 -29.139  -5.179  1.00 75.51           H  
ATOM    366  HB3 TYR A  24       1.179 -30.231  -3.971  1.00 75.51           H  
ATOM    367  O   TYR A  24       0.867 -26.525  -3.824  1.00 75.51           O  
ATOM    368  CG  TYR A  24       2.115 -30.329  -5.899  1.00 75.51           C  
ATOM    369  CD1 TYR A  24       2.383 -29.690  -7.126  1.00 75.51           C  
ATOM    370  HD1 TYR A  24       2.116 -28.652  -7.262  1.00 75.51           H  
ATOM    371  CD2 TYR A  24       2.441 -31.687  -5.731  1.00 75.51           C  
ATOM    372  HD2 TYR A  24       2.213 -32.193  -4.804  1.00 75.51           H  
ATOM    373  CE1 TYR A  24       3.004 -30.396  -8.174  1.00 75.51           C  
ATOM    374  HE1 TYR A  24       3.218 -29.899  -9.108  1.00 75.51           H  
ATOM    375  CE2 TYR A  24       3.039 -32.399  -6.786  1.00 75.51           C  
ATOM    376  HE2 TYR A  24       3.247 -33.455  -6.704  1.00 75.51           H  
ATOM    377  OH  TYR A  24       3.939 -32.456  -8.996  1.00 75.51           O  
ATOM    378  HH  TYR A  24       4.088 -31.915  -9.775  1.00 75.51           H  
ATOM    379  CZ  TYR A  24       3.341 -31.755  -7.998  1.00 75.51           C  
ATOM    380  N   PHE A  25       1.369 -27.787  -2.040  1.00 79.83           N  
ATOM    381  H   PHE A  25       1.771 -28.663  -1.738  1.00 79.83           H  
ATOM    382  CA  PHE A  25       0.652 -26.972  -1.053  1.00 79.83           C  
ATOM    383  HA  PHE A  25      -0.111 -26.392  -1.571  1.00 79.83           H  
ATOM    384  C   PHE A  25       1.542 -25.946  -0.347  1.00 79.83           C  
ATOM    385  CB  PHE A  25      -0.062 -27.876  -0.042  1.00 79.83           C  
ATOM    386  HB2 PHE A  25      -0.508 -27.255   0.735  1.00 79.83           H  
ATOM    387  HB3 PHE A  25       0.672 -28.524   0.438  1.00 79.83           H  
ATOM    388  O   PHE A  25       1.043 -25.160   0.460  1.00 79.83           O  
ATOM    389  CG  PHE A  25      -1.171 -28.711  -0.646  1.00 79.83           C  
ATOM    390  CD1 PHE A  25      -2.343 -28.090  -1.118  1.00 79.83           C  
ATOM    391  HD1 PHE A  25      -2.453 -27.018  -1.051  1.00 79.83           H  
ATOM    392  CD2 PHE A  25      -1.045 -30.108  -0.734  1.00 79.83           C  
ATOM    393  HD2 PHE A  25      -0.179 -30.602  -0.319  1.00 79.83           H  
ATOM    394  CE1 PHE A  25      -3.364 -28.863  -1.698  1.00 79.83           C  
ATOM    395  HE1 PHE A  25      -4.255 -28.383  -2.074  1.00 79.83           H  
ATOM    396  CE2 PHE A  25      -2.050 -30.876  -1.339  1.00 79.83           C  
ATOM    397  HE2 PHE A  25      -1.942 -31.948  -1.419  1.00 79.83           H  
ATOM    398  CZ  PHE A  25      -3.211 -30.254  -1.823  1.00 79.83           C  
ATOM    399  HZ  PHE A  25      -3.986 -30.843  -2.291  1.00 79.83           H  
ATOM    400  N   ARG A  26       2.850 -25.914  -0.638  1.00 73.12           N  
ATOM    401  H   ARG A  26       3.209 -26.594  -1.293  1.00 73.12           H  
ATOM    402  CA  ARG A  26       3.710 -24.783  -0.283  1.00 73.12           C  
ATOM    403  HA  ARG A  26       3.520 -24.482   0.748  1.00 73.12           H  
ATOM    404  C   ARG A  26       3.278 -23.634  -1.173  1.00 73.12           C  
ATOM    405  CB  ARG A  26       5.207 -25.109  -0.445  1.00 73.12           C  
ATOM    406  HB2 ARG A  26       5.741 -24.211  -0.755  1.00 73.12           H  
ATOM    407  HB3 ARG A  26       5.327 -25.849  -1.236  1.00 73.12           H  
ATOM    408  O   ARG A  26       3.816 -23.413  -2.252  1.00 73.12           O  
ATOM    409  CG  ARG A  26       5.867 -25.595   0.855  1.00 73.12           C  
ATOM    410  HG2 ARG A  26       5.954 -24.760   1.550  1.00 73.12           H  
ATOM    411  HG3 ARG A  26       5.260 -26.360   1.339  1.00 73.12           H  
ATOM    412  CD  ARG A  26       7.265 -26.134   0.531  1.00 73.12           C  
ATOM    413  HD2 ARG A  26       7.922 -25.284   0.348  1.00 73.12           H  
ATOM    414  HD3 ARG A  26       7.210 -26.728  -0.381  1.00 73.12           H  
ATOM    415  NE  ARG A  26       7.797 -26.999   1.600  1.00 73.12           N  
ATOM    416  HE  ARG A  26       7.110 -27.521   2.126  1.00 73.12           H  
ATOM    417  NH1 ARG A  26      10.032 -26.680   1.172  1.00 73.12           N  
ATOM    418 HH11 ARG A  26       9.782 -26.000   0.468  1.00 73.12           H  
ATOM    419 HH12 ARG A  26      11.001 -26.888   1.366  1.00 73.12           H  
ATOM    420  NH2 ARG A  26       9.406 -28.142   2.737  1.00 73.12           N  
ATOM    421 HH21 ARG A  26       8.685 -28.664   3.215  1.00 73.12           H  
ATOM    422 HH22 ARG A  26      10.379 -28.342   2.918  1.00 73.12           H  
ATOM    423  CZ  ARG A  26       9.070 -27.265   1.833  1.00 73.12           C  
ATOM    424  N   THR A  27       2.294 -22.887  -0.696  1.00 70.91           N  
ATOM    425  H   THR A  27       1.788 -23.212   0.115  1.00 70.91           H  
ATOM    426  CA  THR A  27       2.010 -21.555  -1.205  1.00 70.91           C  
ATOM    427  HA  THR A  27       1.882 -21.588  -2.287  1.00 70.91           H  
ATOM    428  C   THR A  27       3.225 -20.698  -0.881  1.00 70.91           C  
ATOM    429  CB  THR A  27       0.734 -20.976  -0.572  1.00 70.91           C  
ATOM    430  HB  THR A  27       0.654 -19.923  -0.840  1.00 70.91           H  
ATOM    431  O   THR A  27       3.295 -20.122   0.204  1.00 70.91           O  
ATOM    432  CG2 THR A  27      -0.519 -21.696  -1.063  1.00 70.91           C  
ATOM    433 HG21 THR A  27      -1.400 -21.232  -0.620  1.00 70.91           H  
ATOM    434 HG22 THR A  27      -0.587 -21.621  -2.149  1.00 70.91           H  
ATOM    435 HG23 THR A  27      -0.487 -22.747  -0.776  1.00 70.91           H  
ATOM    436  OG1 THR A  27       0.788 -21.090   0.835  1.00 70.91           O  
ATOM    437  HG1 THR A  27       1.637 -20.714   1.078  1.00 70.91           H  
ATOM    438  N   THR A  28       4.213 -20.665  -1.779  1.00 74.00           N  
ATOM    439  H   THR A  28       4.186 -21.295  -2.568  1.00 74.00           H  
ATOM    440  CA  THR A  28       5.272 -19.660  -1.712  1.00 74.00           C  
ATOM    441  HA  THR A  28       5.779 -19.728  -0.750  1.00 74.00           H  
ATOM    442  C   THR A  28       4.575 -18.319  -1.813  1.00 74.00           C  
ATOM    443  CB  THR A  28       6.303 -19.815  -2.840  1.00 74.00           C  
ATOM    444  HB  THR A  28       5.808 -19.747  -3.808  1.00 74.00           H  
ATOM    445  O   THR A  28       4.043 -17.969  -2.871  1.00 74.00           O  
ATOM    446  CG2 THR A  28       7.424 -18.778  -2.770  1.00 74.00           C  
ATOM    447 HG21 THR A  28       8.133 -18.956  -3.579  1.00 74.00           H  
ATOM    448 HG22 THR A  28       7.014 -17.774  -2.880  1.00 74.00           H  
ATOM    449 HG23 THR A  28       7.942 -18.845  -1.813  1.00 74.00           H  
ATOM    450  OG1 THR A  28       6.929 -21.069  -2.728  1.00 74.00           O  
ATOM    451  HG1 THR A  28       7.207 -21.142  -1.812  1.00 74.00           H  
ATOM    452  N   ARG A  29       4.506 -17.587  -0.700  1.00 86.69           N  
ATOM    453  H   ARG A  29       4.931 -17.938   0.147  1.00 86.69           H  
ATOM    454  CA  ARG A  29       3.890 -16.263  -0.716  1.00 86.69           C  
ATOM    455  HA  ARG A  29       2.878 -16.361  -1.109  1.00 86.69           H  
ATOM    456  C   ARG A  29       4.676 -15.390  -1.684  1.00 86.69           C  
ATOM    457  CB  ARG A  29       3.824 -15.664   0.691  1.00 86.69           C  
ATOM    458  HB2 ARG A  29       3.422 -14.652   0.626  1.00 86.69           H  
ATOM    459  HB3 ARG A  29       4.831 -15.600   1.103  1.00 86.69           H  
ATOM    460  O   ARG A  29       5.897 -15.506  -1.802  1.00 86.69           O  
ATOM    461  CG  ARG A  29       2.934 -16.489   1.629  1.00 86.69           C  
ATOM    462  HG2 ARG A  29       1.905 -16.454   1.270  1.00 86.69           H  
ATOM    463  HG3 ARG A  29       3.265 -17.527   1.657  1.00 86.69           H  
ATOM    464  CD  ARG A  29       3.010 -15.907   3.041  1.00 86.69           C  
ATOM    465  HD2 ARG A  29       2.758 -14.847   2.996  1.00 86.69           H  
ATOM    466  HD3 ARG A  29       4.033 -16.017   3.400  1.00 86.69           H  
ATOM    467  NE  ARG A  29       2.086 -16.600   3.954  1.00 86.69           N  
ATOM    468  HE  ARG A  29       1.688 -17.463   3.611  1.00 86.69           H  
ATOM    469  NH1 ARG A  29       2.331 -15.175   5.732  1.00 86.69           N  
ATOM    470 HH11 ARG A  29       2.113 -14.900   6.680  1.00 86.69           H  
ATOM    471 HH12 ARG A  29       3.007 -14.655   5.191  1.00 86.69           H  
ATOM    472  NH2 ARG A  29       0.952 -16.926   5.900  1.00 86.69           N  
ATOM    473 HH21 ARG A  29       0.735 -16.646   6.845  1.00 86.69           H  
ATOM    474 HH22 ARG A  29       0.527 -17.751   5.500  1.00 86.69           H  
ATOM    475  CZ  ARG A  29       1.795 -16.232   5.187  1.00 86.69           C  
ATOM    476  N   LEU A  30       3.982 -14.500  -2.387  1.00 91.11           N  
ATOM    477  H   LEU A  30       2.979 -14.460  -2.271  1.00 91.11           H  
ATOM    478  CA  LEU A  30       4.604 -13.629  -3.385  1.00 91.11           C  
ATOM    479  HA  LEU A  30       4.935 -14.240  -4.225  1.00 91.11           H  
ATOM    480  C   LEU A  30       5.831 -12.896  -2.818  1.00 91.11           C  
ATOM    481  CB  LEU A  30       3.533 -12.650  -3.881  1.00 91.11           C  
ATOM    482  HB2 LEU A  30       2.732 -13.217  -4.356  1.00 91.11           H  
ATOM    483  HB3 LEU A  30       3.110 -12.126  -3.023  1.00 91.11           H  
ATOM    484  O   LEU A  30       6.872 -12.840  -3.457  1.00 91.11           O  
ATOM    485  CG  LEU A  30       4.061 -11.602  -4.873  1.00 91.11           C  
ATOM    486  HG  LEU A  30       4.812 -10.979  -4.387  1.00 91.11           H  
ATOM    487  CD1 LEU A  30       4.666 -12.215  -6.136  1.00 91.11           C  
ATOM    488 HD11 LEU A  30       4.951 -11.420  -6.826  1.00 91.11           H  
ATOM    489 HD12 LEU A  30       5.562 -12.786  -5.892  1.00 91.11           H  
ATOM    490 HD13 LEU A  30       3.932 -12.854  -6.627  1.00 91.11           H  
ATOM    491  CD2 LEU A  30       2.897 -10.709  -5.273  1.00 91.11           C  
ATOM    492 HD21 LEU A  30       2.126 -11.288  -5.781  1.00 91.11           H  
ATOM    493 HD22 LEU A  30       3.271  -9.936  -5.945  1.00 91.11           H  
ATOM    494 HD23 LEU A  30       2.472 -10.230  -4.391  1.00 91.11           H  
ATOM    495  N   VAL A  31       5.737 -12.430  -1.579  1.00 91.80           N  
ATOM    496  H   VAL A  31       4.847 -12.516  -1.108  1.00 91.80           H  
ATOM    497  CA  VAL A  31       6.787 -11.664  -0.898  1.00 91.80           C  
ATOM    498  HA  VAL A  31       7.379 -11.144  -1.651  1.00 91.80           H  
ATOM    499  C   VAL A  31       7.779 -12.511  -0.091  1.00 91.80           C  
ATOM    500  CB  VAL A  31       6.140 -10.605  -0.008  1.00 91.80           C  
ATOM    501  HB  VAL A  31       6.922 -10.013   0.466  1.00 91.80           H  
ATOM    502  O   VAL A  31       8.539 -11.979   0.711  1.00 91.80           O  
ATOM    503  CG1 VAL A  31       5.261  -9.634  -0.804  1.00 91.80           C  
ATOM    504 HG11 VAL A  31       5.845  -9.177  -1.603  1.00 91.80           H  
ATOM    505 HG12 VAL A  31       4.906  -8.854  -0.130  1.00 91.80           H  
ATOM    506 HG13 VAL A  31       4.398 -10.141  -1.234  1.00 91.80           H  
ATOM    507  CG2 VAL A  31       5.318 -11.300   1.078  1.00 91.80           C  
ATOM    508 HG21 VAL A  31       5.486 -12.377   1.120  1.00 91.80           H  
ATOM    509 HG22 VAL A  31       5.659 -10.884   2.026  1.00 91.80           H  
ATOM    510 HG23 VAL A  31       4.253 -11.123   0.925  1.00 91.80           H  
ATOM    511  N   GLU A  32       7.781 -13.833  -0.253  1.00 88.46           N  
ATOM    512  H   GLU A  32       7.143 -14.254  -0.914  1.00 88.46           H  
ATOM    513  CA  GLU A  32       8.894 -14.644   0.237  1.00 88.46           C  
ATOM    514  HA  GLU A  32       9.150 -14.322   1.247  1.00 88.46           H  
ATOM    515  C   GLU A  32      10.120 -14.409  -0.652  1.00 88.46           C  
ATOM    516  CB  GLU A  32       8.515 -16.130   0.298  1.00 88.46           C  
ATOM    517  HB2 GLU A  32       9.423 -16.730   0.371  1.00 88.46           H  
ATOM    518  HB3 GLU A  32       7.998 -16.409  -0.620  1.00 88.46           H  
ATOM    519  O   GLU A  32       9.995 -14.297  -1.877  1.00 88.46           O  
ATOM    520  CG  GLU A  32       7.642 -16.429   1.526  1.00 88.46           C  
ATOM    521  HG2 GLU A  32       6.908 -15.632   1.645  1.00 88.46           H  
ATOM    522  HG3 GLU A  32       8.275 -16.414   2.413  1.00 88.46           H  
ATOM    523  CD  GLU A  32       6.926 -17.784   1.440  1.00 88.46           C  
ATOM    524  OE1 GLU A  32       5.860 -17.913   2.084  1.00 88.46           O  
ATOM    525  OE2 GLU A  32       7.394 -18.675   0.696  1.00 88.46           O  
ATOM    526  N   ARG A  33      11.307 -14.389  -0.030  1.00 91.91           N  
ATOM    527  H   ARG A  33      11.297 -14.449   0.978  1.00 91.91           H  
ATOM    528  CA  ARG A  33      12.612 -14.249  -0.699  1.00 91.91           C  
ATOM    529  HA  ARG A  33      13.381 -14.305   0.071  1.00 91.91           H  
ATOM    530  C   ARG A  33      12.838 -12.886  -1.372  1.00 91.91           C  
ATOM    531  CB  ARG A  33      12.842 -15.423  -1.670  1.00 91.91           C  
ATOM    532  HB2 ARG A  33      12.156 -15.353  -2.514  1.00 91.91           H  
ATOM    533  HB3 ARG A  33      13.848 -15.328  -2.080  1.00 91.91           H  
ATOM    534  O   ARG A  33      13.250 -12.821  -2.528  1.00 91.91           O  
ATOM    535  CG  ARG A  33      12.698 -16.807  -1.024  1.00 91.91           C  
ATOM    536  HG2 ARG A  33      13.348 -16.881  -0.152  1.00 91.91           H  
ATOM    537  HG3 ARG A  33      11.667 -16.960  -0.706  1.00 91.91           H  
ATOM    538  CD  ARG A  33      13.058 -17.907  -2.027  1.00 91.91           C  
ATOM    539  HD2 ARG A  33      12.871 -18.872  -1.556  1.00 91.91           H  
ATOM    540  HD3 ARG A  33      12.411 -17.808  -2.898  1.00 91.91           H  
ATOM    541  NE  ARG A  33      14.473 -17.826  -2.440  1.00 91.91           N  
ATOM    542  HE  ARG A  33      15.017 -17.067  -2.055  1.00 91.91           H  
ATOM    543  NH1 ARG A  33      14.484 -19.584  -3.907  1.00 91.91           N  
ATOM    544 HH11 ARG A  33      14.995 -20.166  -4.556  1.00 91.91           H  
ATOM    545 HH12 ARG A  33      13.526 -19.778  -3.651  1.00 91.91           H  
ATOM    546  NH2 ARG A  33      16.342 -18.377  -3.608  1.00 91.91           N  
ATOM    547 HH21 ARG A  33      16.822 -17.578  -3.219  1.00 91.91           H  
ATOM    548 HH22 ARG A  33      16.817 -18.919  -4.315  1.00 91.91           H  
ATOM    549  CZ  ARG A  33      15.091 -18.592  -3.317  1.00 91.91           C  
ATOM    550  N   LEU A  34      12.593 -11.799  -0.643  1.00 96.48           N  
ATOM    551  H   LEU A  34      12.257 -11.904   0.304  1.00 96.48           H  
ATOM    552  CA  LEU A  34      12.873 -10.448  -1.132  1.00 96.48           C  
ATOM    553  HA  LEU A  34      12.407 -10.332  -2.110  1.00 96.48           H  
ATOM    554  C   LEU A  34      14.381 -10.232  -1.318  1.00 96.48           C  
ATOM    555  CB  LEU A  34      12.271  -9.403  -0.186  1.00 96.48           C  
ATOM    556  HB2 LEU A  34      12.476  -8.407  -0.578  1.00 96.48           H  
ATOM    557  HB3 LEU A  34      12.771  -9.491   0.779  1.00 96.48           H  
ATOM    558  O   LEU A  34      15.190 -10.548  -0.449  1.00 96.48           O  
ATOM    559  CG  LEU A  34      10.759  -9.555   0.032  1.00 96.48           C  
ATOM    560  HG  LEU A  34      10.563 -10.535   0.466  1.00 96.48           H  
ATOM    561  CD1 LEU A  34      10.304  -8.504   1.026  1.00 96.48           C  
ATOM    562 HD11 LEU A  34      10.892  -8.637   1.934  1.00 96.48           H  
ATOM    563 HD12 LEU A  34       9.246  -8.639   1.250  1.00 96.48           H  
ATOM    564 HD13 LEU A  34      10.478  -7.503   0.631  1.00 96.48           H  
ATOM    565  CD2 LEU A  34       9.934  -9.394  -1.245  1.00 96.48           C  
ATOM    566 HD21 LEU A  34       8.874  -9.449  -0.998  1.00 96.48           H  
ATOM    567 HD22 LEU A  34      10.146  -8.423  -1.694  1.00 96.48           H  
ATOM    568 HD23 LEU A  34      10.170 -10.195  -1.945  1.00 96.48           H  
ATOM    569  N   PHE A  35      14.747  -9.677  -2.464  1.00 97.58           N  
ATOM    570  H   PHE A  35      14.006  -9.321  -3.051  1.00 97.58           H  
ATOM    571  CA  PHE A  35      16.101  -9.451  -2.951  1.00 97.58           C  
ATOM    572  HA  PHE A  35      16.783 -10.079  -2.377  1.00 97.58           H  
ATOM    573  C   PHE A  35      16.584  -8.000  -2.749  1.00 97.58           C  
ATOM    574  CB  PHE A  35      16.157  -9.923  -4.412  1.00 97.58           C  
ATOM    575  HB2 PHE A  35      16.064 -11.009  -4.420  1.00 97.58           H  
ATOM    576  HB3 PHE A  35      17.136  -9.690  -4.831  1.00 97.58           H  
ATOM    577  O   PHE A  35      17.564  -7.586  -3.364  1.00 97.58           O  
ATOM    578  CG  PHE A  35      15.075  -9.334  -5.307  1.00 97.58           C  
ATOM    579  CD1 PHE A  35      13.920 -10.078  -5.621  1.00 97.58           C  
ATOM    580  HD1 PHE A  35      13.787 -11.069  -5.214  1.00 97.58           H  
ATOM    581  CD2 PHE A  35      15.204  -8.025  -5.798  1.00 97.58           C  
ATOM    582  HD2 PHE A  35      16.074  -7.446  -5.525  1.00 97.58           H  
ATOM    583  CE1 PHE A  35      12.930  -9.530  -6.457  1.00 97.58           C  
ATOM    584  HE1 PHE A  35      12.058 -10.114  -6.712  1.00 97.58           H  
ATOM    585  CE2 PHE A  35      14.210  -7.467  -6.621  1.00 97.58           C  
ATOM    586  HE2 PHE A  35      14.321  -6.461  -6.998  1.00 97.58           H  
ATOM    587  CZ  PHE A  35      13.075  -8.223  -6.956  1.00 97.58           C  
ATOM    588  HZ  PHE A  35      12.315  -7.797  -7.595  1.00 97.58           H  
ATOM    589  N   THR A  36      15.938  -7.219  -1.874  1.00 95.13           N  
ATOM    590  H   THR A  36      15.067  -7.556  -1.491  1.00 95.13           H  
ATOM    591  CA  THR A  36      16.306  -5.822  -1.551  1.00 95.13           C  
ATOM    592  HA  THR A  36      16.085  -5.188  -2.410  1.00 95.13           H  
ATOM    593  C   THR A  36      17.784  -5.637  -1.194  1.00 95.13           C  
ATOM    594  CB  THR A  36      15.478  -5.336  -0.354  1.00 95.13           C  
ATOM    595  HB  THR A  36      15.762  -5.919   0.522  1.00 95.13           H  
ATOM    596  O   THR A  36      18.377  -4.622  -1.554  1.00 95.13           O  
ATOM    597  CG2 THR A  36      15.652  -3.853  -0.033  1.00 95.13           C  
ATOM    598 HG21 THR A  36      15.540  -3.253  -0.936  1.00 95.13           H  
ATOM    599 HG22 THR A  36      16.641  -3.679   0.390  1.00 95.13           H  
ATOM    600 HG23 THR A  36      14.908  -3.548   0.703  1.00 95.13           H  
ATOM    601  OG1 THR A  36      14.119  -5.560  -0.605  1.00 95.13           O  
ATOM    602  HG1 THR A  36      13.776  -4.735  -0.956  1.00 95.13           H  
ATOM    603  N   ASN A  37      18.387  -6.627  -0.524  1.00 97.04           N  
ATOM    604  H   ASN A  37      17.829  -7.433  -0.280  1.00 97.04           H  
ATOM    605  CA  ASN A  37      19.791  -6.617  -0.093  1.00 97.04           C  
ATOM    606  HA  ASN A  37      20.049  -5.610   0.234  1.00 97.04           H  
ATOM    607  C   ASN A  37      20.801  -6.963  -1.202  1.00 97.04           C  
ATOM    608  CB  ASN A  37      19.944  -7.575   1.102  1.00 97.04           C  
ATOM    609  HB2 ASN A  37      21.002  -7.749   1.298  1.00 97.04           H  
ATOM    610  HB3 ASN A  37      19.492  -8.537   0.861  1.00 97.04           H  
ATOM    611  O   ASN A  37      21.987  -7.103  -0.914  1.00 97.04           O  
ATOM    612  CG  ASN A  37      19.361  -7.043   2.392  1.00 97.04           C  
ATOM    613  ND2 ASN A  37      19.149  -7.917   3.346  1.00 97.04           N  
ATOM    614 HD21 ASN A  37      19.289  -8.899   3.161  1.00 97.04           H  
ATOM    615 HD22 ASN A  37      18.788  -7.556   4.217  1.00 97.04           H  
ATOM    616  OD1 ASN A  37      19.101  -5.865   2.566  1.00 97.04           O  
ATOM    617  N   SER A  38      20.357  -7.133  -2.449  1.00 97.98           N  
ATOM    618  H   SER A  38      19.372  -7.009  -2.636  1.00 97.98           H  
ATOM    619  CA  SER A  38      21.236  -7.430  -3.582  1.00 97.98           C  
ATOM    620  HA  SER A  38      21.767  -8.361  -3.381  1.00 97.98           H  
ATOM    621  C   SER A  38      22.276  -6.324  -3.800  1.00 97.98           C  
ATOM    622  CB  SER A  38      20.384  -7.636  -4.836  1.00 97.98           C  
ATOM    623  HB2 SER A  38      19.656  -6.828  -4.907  1.00 97.98           H  
ATOM    624  HB3 SER A  38      19.852  -8.584  -4.760  1.00 97.98           H  
ATOM    625  O   SER A  38      21.935  -5.144  -3.960  1.00 97.98           O  
ATOM    626  OG  SER A  38      21.172  -7.629  -6.003  1.00 97.98           O  
ATOM    627  HG  SER A  38      21.916  -8.217  -5.854  1.00 97.98           H  
ATOM    628  N   THR A  39      23.551  -6.712  -3.874  1.00 97.80           N  
ATOM    629  H   THR A  39      23.749  -7.702  -3.875  1.00 97.80           H  
ATOM    630  CA  THR A  39      24.652  -5.804  -4.214  1.00 97.80           C  
ATOM    631  HA  THR A  39      24.537  -4.895  -3.622  1.00 97.80           H  
ATOM    632  C   THR A  39      24.610  -5.396  -5.689  1.00 97.80           C  
ATOM    633  CB  THR A  39      26.025  -6.399  -3.868  1.00 97.80           C  
ATOM    634  HB  THR A  39      26.756  -5.598  -3.976  1.00 97.80           H  
ATOM    635  O   THR A  39      24.959  -4.260  -6.018  1.00 97.80           O  
ATOM    636  CG2 THR A  39      26.123  -6.922  -2.436  1.00 97.80           C  
ATOM    637 HG21 THR A  39      25.820  -6.147  -1.733  1.00 97.80           H  
ATOM    638 HG22 THR A  39      27.154  -7.214  -2.232  1.00 97.80           H  
ATOM    639 HG23 THR A  39      25.483  -7.796  -2.315  1.00 97.80           H  
ATOM    640  OG1 THR A  39      26.391  -7.421  -4.758  1.00 97.80           O  
ATOM    641  HG1 THR A  39      25.939  -8.240  -4.542  1.00 97.80           H  
ATOM    642  N   ILE A  40      24.086  -6.258  -6.572  1.00 97.83           N  
ATOM    643  H   ILE A  40      23.876  -7.187  -6.236  1.00 97.83           H  
ATOM    644  CA  ILE A  40      23.837  -5.951  -7.991  1.00 97.83           C  
ATOM    645  HA  ILE A  40      24.779  -5.669  -8.461  1.00 97.83           H  
ATOM    646  C   ILE A  40      22.885  -4.754  -8.116  1.00 97.83           C  
ATOM    647  CB  ILE A  40      23.284  -7.202  -8.722  1.00 97.83           C  
ATOM    648  HB  ILE A  40      22.432  -7.582  -8.158  1.00 97.83           H  
ATOM    649  O   ILE A  40      23.190  -3.777  -8.805  1.00 97.83           O  
ATOM    650  CG1 ILE A  40      24.355  -8.315  -8.773  1.00 97.83           C  
ATOM    651 HG12 ILE A  40      25.152  -8.023  -9.457  1.00 97.83           H  
ATOM    652 HG13 ILE A  40      24.798  -8.447  -7.785  1.00 97.83           H  
ATOM    653  CG2 ILE A  40      22.770  -6.872 -10.139  1.00 97.83           C  
ATOM    654 HG21 ILE A  40      21.964  -6.139 -10.103  1.00 97.83           H  
ATOM    655 HG22 ILE A  40      22.365  -7.767 -10.610  1.00 97.83           H  
ATOM    656 HG23 ILE A  40      23.582  -6.487 -10.755  1.00 97.83           H  
ATOM    657  CD1 ILE A  40      23.800  -9.680  -9.199  1.00 97.83           C  
ATOM    658 HD11 ILE A  40      22.955  -9.953  -8.567  1.00 97.83           H  
ATOM    659 HD12 ILE A  40      23.484  -9.662 -10.242  1.00 97.83           H  
ATOM    660 HD13 ILE A  40      24.579 -10.435  -9.088  1.00 97.83           H  
ATOM    661  N   LEU A  41      21.751  -4.784  -7.406  1.00 97.50           N  
ATOM    662  H   LEU A  41      21.562  -5.606  -6.851  1.00 97.50           H  
ATOM    663  CA  LEU A  41      20.778  -3.686  -7.426  1.00 97.50           C  
ATOM    664  HA  LEU A  41      20.587  -3.405  -8.461  1.00 97.50           H  
ATOM    665  C   LEU A  41      21.294  -2.424  -6.733  1.00 97.50           C  
ATOM    666  CB  LEU A  41      19.467  -4.137  -6.770  1.00 97.50           C  
ATOM    667  HB2 LEU A  41      18.831  -3.263  -6.628  1.00 97.50           H  
ATOM    668  HB3 LEU A  41      19.692  -4.549  -5.786  1.00 97.50           H  
ATOM    669  O   LEU A  41      20.936  -1.319  -7.137  1.00 97.50           O  
ATOM    670  CG  LEU A  41      18.682  -5.173  -7.586  1.00 97.50           C  
ATOM    671  HG  LEU A  41      19.295  -6.057  -7.760  1.00 97.50           H  
ATOM    672  CD1 LEU A  41      17.448  -5.573  -6.790  1.00 97.50           C  
ATOM    673 HD11 LEU A  41      16.820  -4.701  -6.607  1.00 97.50           H  
ATOM    674 HD12 LEU A  41      16.891  -6.320  -7.355  1.00 97.50           H  
ATOM    675 HD13 LEU A  41      17.757  -6.000  -5.836  1.00 97.50           H  
ATOM    676  CD2 LEU A  41      18.208  -4.615  -8.931  1.00 97.50           C  
ATOM    677 HD21 LEU A  41      17.527  -5.319  -9.408  1.00 97.50           H  
ATOM    678 HD22 LEU A  41      17.692  -3.666  -8.786  1.00 97.50           H  
ATOM    679 HD23 LEU A  41      19.060  -4.470  -9.596  1.00 97.50           H  
ATOM    680  N   ALA A  42      22.133  -2.556  -5.702  1.00 96.53           N  
ATOM    681  H   ALA A  42      22.357  -3.484  -5.373  1.00 96.53           H  
ATOM    682  CA  ALA A  42      22.773  -1.409  -5.059  1.00 96.53           C  
ATOM    683  HA  ALA A  42      22.001  -0.695  -4.771  1.00 96.53           H  
ATOM    684  C   ALA A  42      23.738  -0.663  -6.002  1.00 96.53           C  
ATOM    685  CB  ALA A  42      23.480  -1.890  -3.788  1.00 96.53           C  
ATOM    686  HB1 ALA A  42      23.886  -1.035  -3.249  1.00 96.53           H  
ATOM    687  HB2 ALA A  42      22.778  -2.420  -3.144  1.00 96.53           H  
ATOM    688  HB3 ALA A  42      24.300  -2.560  -4.049  1.00 96.53           H  
ATOM    689  O   ALA A  42      23.888   0.549  -5.874  1.00 96.53           O  
ATOM    690  N   ARG A  43      24.345  -1.366  -6.968  1.00 96.74           N  
ATOM    691  H   ARG A  43      24.201  -2.366  -6.972  1.00 96.74           H  
ATOM    692  CA  ARG A  43      25.255  -0.804  -7.984  1.00 96.74           C  
ATOM    693  HA  ARG A  43      25.781   0.050  -7.558  1.00 96.74           H  
ATOM    694  C   ARG A  43      24.542  -0.255  -9.223  1.00 96.74           C  
ATOM    695  CB  ARG A  43      26.282  -1.875  -8.376  1.00 96.74           C  
ATOM    696  HB2 ARG A  43      25.756  -2.779  -8.681  1.00 96.74           H  
ATOM    697  HB3 ARG A  43      26.866  -1.517  -9.225  1.00 96.74           H  
ATOM    698  O   ARG A  43      25.190   0.324 -10.093  1.00 96.74           O  
ATOM    699  CG  ARG A  43      27.242  -2.199  -7.221  1.00 96.74           C  
ATOM    700  HG2 ARG A  43      26.681  -2.438  -6.318  1.00 96.74           H  
ATOM    701  HG3 ARG A  43      27.863  -1.329  -7.008  1.00 96.74           H  
ATOM    702  CD  ARG A  43      28.133  -3.396  -7.564  1.00 96.74           C  
ATOM    703  HD2 ARG A  43      27.497  -4.237  -7.842  1.00 96.74           H  
ATOM    704  HD3 ARG A  43      28.694  -3.673  -6.671  1.00 96.74           H  
ATOM    705  NE  ARG A  43      29.075  -3.071  -8.652  1.00 96.74           N  
ATOM    706  HE  ARG A  43      29.113  -2.103  -8.939  1.00 96.74           H  
ATOM    707  NH1 ARG A  43      29.877  -5.195  -8.990  1.00 96.74           N  
ATOM    708 HH11 ARG A  43      29.247  -5.544  -8.281  1.00 96.74           H  
ATOM    709 HH12 ARG A  43      30.472  -5.852  -9.474  1.00 96.74           H  
ATOM    710  NH2 ARG A  43      30.673  -3.497 -10.209  1.00 96.74           N  
ATOM    711 HH21 ARG A  43      30.689  -2.517 -10.453  1.00 96.74           H  
ATOM    712 HH22 ARG A  43      31.277  -4.154 -10.682  1.00 96.74           H  
ATOM    713  CZ  ARG A  43      29.868  -3.922  -9.276  1.00 96.74           C  
ATOM    714  N   CYS A  44      23.224  -0.416  -9.323  1.00 93.59           N  
ATOM    715  H   CYS A  44      22.740  -0.886  -8.572  1.00 93.59           H  
ATOM    716  CA  CYS A  44      22.427   0.208 -10.375  1.00 93.59           C  
ATOM    717  HA  CYS A  44      22.971   0.159 -11.318  1.00 93.59           H  
ATOM    718  C   CYS A  44      22.211   1.692 -10.042  1.00 93.59           C  
ATOM    719  CB  CYS A  44      21.116  -0.569 -10.555  1.00 93.59           C  
ATOM    720  HB2 CYS A  44      20.479  -0.039 -11.263  1.00 93.59           H  
ATOM    721  HB3 CYS A  44      20.590  -0.632  -9.602  1.00 93.59           H  
ATOM    722  O   CYS A  44      21.187   2.070  -9.477  1.00 93.59           O  
ATOM    723  SG  CYS A  44      21.468  -2.233 -11.195  1.00 93.59           S  
ATOM    724  HG  CYS A  44      22.272  -2.646 -10.211  1.00 93.59           H  
ATOM    725  N   GLU A  45      23.199   2.530 -10.373  1.00 86.83           N  
ATOM    726  H   GLU A  45      24.070   2.124 -10.686  1.00 86.83           H  
ATOM    727  CA  GLU A  45      23.189   3.974 -10.080  1.00 86.83           C  
ATOM    728  HA  GLU A  45      23.129   4.132  -9.004  1.00 86.83           H  
ATOM    729  C   GLU A  45      22.001   4.702 -10.725  1.00 86.83           C  
ATOM    730  CB  GLU A  45      24.478   4.620 -10.612  1.00 86.83           C  
ATOM    731  HB2 GLU A  45      24.552   4.414 -11.680  1.00 86.83           H  
ATOM    732  HB3 GLU A  45      24.401   5.699 -10.474  1.00 86.83           H  
ATOM    733  O   GLU A  45      21.446   5.640 -10.153  1.00 86.83           O  
ATOM    734  CG  GLU A  45      25.755   4.133  -9.911  1.00 86.83           C  
ATOM    735  HG2 GLU A  45      25.671   4.351  -8.846  1.00 86.83           H  
ATOM    736  HG3 GLU A  45      25.835   3.053 -10.031  1.00 86.83           H  
ATOM    737  CD  GLU A  45      27.028   4.791 -10.473  1.00 86.83           C  
ATOM    738  OE1 GLU A  45      28.111   4.490  -9.924  1.00 86.83           O  
ATOM    739  OE2 GLU A  45      26.922   5.553 -11.464  1.00 86.83           O  
ATOM    740  N   ARG A  46      21.595   4.264 -11.924  1.00 79.62           N  
ATOM    741  H   ARG A  46      22.046   3.438 -12.292  1.00 79.62           H  
ATOM    742  CA  ARG A  46      20.454   4.828 -12.647  1.00 79.62           C  
ATOM    743  HA  ARG A  46      20.309   5.856 -12.314  1.00 79.62           H  
ATOM    744  C   ARG A  46      19.183   4.065 -12.310  1.00 79.62           C  
ATOM    745  CB  ARG A  46      20.709   4.859 -14.158  1.00 79.62           C  
ATOM    746  HB2 ARG A  46      21.015   3.871 -14.503  1.00 79.62           H  
ATOM    747  HB3 ARG A  46      19.777   5.124 -14.659  1.00 79.62           H  
ATOM    748  O   ARG A  46      19.056   2.889 -12.629  1.00 79.62           O  
ATOM    749  CG  ARG A  46      21.775   5.899 -14.523  1.00 79.62           C  
ATOM    750  HG2 ARG A  46      22.736   5.607 -14.099  1.00 79.62           H  
ATOM    751  HG3 ARG A  46      21.487   6.869 -14.120  1.00 79.62           H  
ATOM    752  CD  ARG A  46      21.898   6.003 -16.045  1.00 79.62           C  
ATOM    753  HD2 ARG A  46      20.922   6.255 -16.460  1.00 79.62           H  
ATOM    754  HD3 ARG A  46      22.203   5.035 -16.441  1.00 79.62           H  
ATOM    755  NE  ARG A  46      22.877   7.033 -16.434  1.00 79.62           N  
ATOM    756  HE  ARG A  46      23.335   7.531 -15.684  1.00 79.62           H  
ATOM    757  NH1 ARG A  46      22.669   6.760 -18.710  1.00 79.62           N  
ATOM    758 HH11 ARG A  46      22.009   6.006 -18.583  1.00 79.62           H  
ATOM    759 HH12 ARG A  46      22.881   7.032 -19.659  1.00 79.62           H  
ATOM    760  NH2 ARG A  46      24.041   8.329 -17.892  1.00 79.62           N  
ATOM    761 HH21 ARG A  46      24.249   8.603 -18.842  1.00 79.62           H  
ATOM    762 HH22 ARG A  46      24.453   8.825 -17.115  1.00 79.62           H  
ATOM    763  CZ  ARG A  46      23.187   7.367 -17.674  1.00 79.62           C  
ATOM    764  N   ASP A  47      18.239   4.794 -11.722  1.00 89.76           N  
ATOM    765  H   ASP A  47      18.492   5.735 -11.454  1.00 89.76           H  
ATOM    766  CA  ASP A  47      16.835   4.409 -11.598  1.00 89.76           C  
ATOM    767  HA  ASP A  47      16.398   5.104 -10.880  1.00 89.76           H  
ATOM    768  C   ASP A  47      16.616   3.006 -11.008  1.00 89.76           C  
ATOM    769  CB  ASP A  47      16.125   4.657 -12.931  1.00 89.76           C  
ATOM    770  HB2 ASP A  47      16.172   3.769 -13.560  1.00 89.76           H  
ATOM    771  HB3 ASP A  47      16.632   5.462 -13.462  1.00 89.76           H  
ATOM    772  O   ASP A  47      16.015   2.108 -11.605  1.00 89.76           O  
ATOM    773  CG  ASP A  47      14.679   5.084 -12.705  1.00 89.76           C  
ATOM    774  OD1 ASP A  47      14.033   4.583 -11.755  1.00 89.76           O  
ATOM    775  OD2 ASP A  47      14.232   5.937 -13.503  1.00 89.76           O  
ATOM    776  N   LYS A  48      17.122   2.822  -9.783  1.00 95.60           N  
ATOM    777  H   LYS A  48      17.695   3.568  -9.414  1.00 95.60           H  
ATOM    778  CA  LYS A  48      17.041   1.572  -9.015  1.00 95.60           C  
ATOM    779  HA  LYS A  48      17.691   0.839  -9.493  1.00 95.60           H  
ATOM    780  C   LYS A  48      15.629   0.972  -8.982  1.00 95.60           C  
ATOM    781  CB  LYS A  48      17.566   1.859  -7.598  1.00 95.60           C  
ATOM    782  HB2 LYS A  48      18.532   2.358  -7.681  1.00 95.60           H  
ATOM    783  HB3 LYS A  48      16.876   2.527  -7.082  1.00 95.60           H  
ATOM    784  O   LYS A  48      15.485  -0.248  -9.001  1.00 95.60           O  
ATOM    785  CG  LYS A  48      17.758   0.582  -6.770  1.00 95.60           C  
ATOM    786  HG2 LYS A  48      18.439  -0.084  -7.300  1.00 95.60           H  
ATOM    787  HG3 LYS A  48      16.800   0.077  -6.643  1.00 95.60           H  
ATOM    788  CD  LYS A  48      18.336   0.904  -5.386  1.00 95.60           C  
ATOM    789  HD2 LYS A  48      19.263   1.465  -5.508  1.00 95.60           H  
ATOM    790  HD3 LYS A  48      17.619   1.508  -4.828  1.00 95.60           H  
ATOM    791  CE  LYS A  48      18.625  -0.400  -4.636  1.00 95.60           C  
ATOM    792  HE2 LYS A  48      17.704  -0.979  -4.572  1.00 95.60           H  
ATOM    793  HE3 LYS A  48      19.340  -0.976  -5.223  1.00 95.60           H  
ATOM    794  NZ  LYS A  48      19.167  -0.153  -3.276  1.00 95.60           N  
ATOM    795  HZ1 LYS A  48      20.026   0.376  -3.330  1.00 95.60           H  
ATOM    796  HZ2 LYS A  48      18.502   0.361  -2.715  1.00 95.60           H  
ATOM    797  HZ3 LYS A  48      19.359  -1.030  -2.813  1.00 95.60           H  
ATOM    798  N   MET A  49      14.584   1.803  -8.981  1.00 96.87           N  
ATOM    799  H   MET A  49      14.765   2.794  -9.057  1.00 96.87           H  
ATOM    800  CA  MET A  49      13.198   1.330  -9.004  1.00 96.87           C  
ATOM    801  HA  MET A  49      13.084   0.569  -8.231  1.00 96.87           H  
ATOM    802  C   MET A  49      12.823   0.637 -10.317  1.00 96.87           C  
ATOM    803  CB  MET A  49      12.229   2.482  -8.703  1.00 96.87           C  
ATOM    804  HB2 MET A  49      11.214   2.164  -8.942  1.00 96.87           H  
ATOM    805  HB3 MET A  49      12.466   3.340  -9.332  1.00 96.87           H  
ATOM    806  O   MET A  49      12.105  -0.363 -10.278  1.00 96.87           O  
ATOM    807  CG  MET A  49      12.265   2.902  -7.227  1.00 96.87           C  
ATOM    808  HG2 MET A  49      11.491   3.653  -7.068  1.00 96.87           H  
ATOM    809  HG3 MET A  49      13.227   3.374  -7.024  1.00 96.87           H  
ATOM    810  SD  MET A  49      12.026   1.571  -6.007  1.00 96.87           S  
ATOM    811  CE  MET A  49      10.430   0.890  -6.527  1.00 96.87           C  
ATOM    812  HE1 MET A  49       9.687   1.687  -6.570  1.00 96.87           H  
ATOM    813  HE2 MET A  49      10.531   0.425  -7.508  1.00 96.87           H  
ATOM    814  HE3 MET A  49      10.108   0.134  -5.810  1.00 96.87           H  
ATOM    815  N   LYS A  50      13.338   1.090 -11.466  1.00 97.36           N  
ATOM    816  H   LYS A  50      13.950   1.893 -11.446  1.00 97.36           H  
ATOM    817  CA  LYS A  50      13.160   0.387 -12.748  1.00 97.36           C  
ATOM    818  HA  LYS A  50      12.101   0.182 -12.900  1.00 97.36           H  
ATOM    819  C   LYS A  50      13.865  -0.963 -12.745  1.00 97.36           C  
ATOM    820  CB  LYS A  50      13.673   1.245 -13.913  1.00 97.36           C  
ATOM    821  HB2 LYS A  50      14.696   1.566 -13.720  1.00 97.36           H  
ATOM    822  HB3 LYS A  50      13.674   0.648 -14.825  1.00 97.36           H  
ATOM    823  O   LYS A  50      13.259  -1.958 -13.139  1.00 97.36           O  
ATOM    824  CG  LYS A  50      12.777   2.465 -14.134  1.00 97.36           C  
ATOM    825  HG2 LYS A  50      11.777   2.131 -14.407  1.00 97.36           H  
ATOM    826  HG3 LYS A  50      12.699   3.037 -13.209  1.00 97.36           H  
ATOM    827  CD  LYS A  50      13.343   3.357 -15.240  1.00 97.36           C  
ATOM    828  HD2 LYS A  50      14.376   3.618 -15.008  1.00 97.36           H  
ATOM    829  HD3 LYS A  50      13.327   2.832 -16.195  1.00 97.36           H  
ATOM    830  CE  LYS A  50      12.489   4.623 -15.327  1.00 97.36           C  
ATOM    831  HE2 LYS A  50      12.215   4.931 -14.318  1.00 97.36           H  
ATOM    832  HE3 LYS A  50      11.584   4.393 -15.889  1.00 97.36           H  
ATOM    833  NZ  LYS A  50      13.223   5.725 -15.972  1.00 97.36           N  
ATOM    834  HZ1 LYS A  50      13.969   5.988 -15.344  1.00 97.36           H  
ATOM    835  HZ2 LYS A  50      13.564   5.403 -16.866  1.00 97.36           H  
ATOM    836  HZ3 LYS A  50      12.619   6.521 -16.117  1.00 97.36           H  
ATOM    837  N   ALA A  51      15.099  -1.015 -12.236  1.00 97.76           N  
ATOM    838  H   ALA A  51      15.536  -0.148 -11.956  1.00 97.76           H  
ATOM    839  CA  ALA A  51      15.834  -2.270 -12.083  1.00 97.76           C  
ATOM    840  HA  ALA A  51      15.949  -2.726 -13.066  1.00 97.76           H  
ATOM    841  C   ALA A  51      15.066  -3.265 -11.195  1.00 97.76           C  
ATOM    842  CB  ALA A  51      17.230  -1.976 -11.515  1.00 97.76           C  
ATOM    843  HB1 ALA A  51      17.806  -2.900 -11.476  1.00 97.76           H  
ATOM    844  HB2 ALA A  51      17.156  -1.567 -10.507  1.00 97.76           H  
ATOM    845  HB3 ALA A  51      17.759  -1.260 -12.144  1.00 97.76           H  
ATOM    846  O   ALA A  51      14.848  -4.409 -11.590  1.00 97.76           O  
ATOM    847  N   ILE A  52      14.577  -2.810 -10.035  1.00 98.01           N  
ATOM    848  H   ILE A  52      14.811  -1.867  -9.759  1.00 98.01           H  
ATOM    849  CA  ILE A  52      13.746  -3.616  -9.130  1.00 98.01           C  
ATOM    850  HA  ILE A  52      14.312  -4.500  -8.836  1.00 98.01           H  
ATOM    851  C   ILE A  52      12.487  -4.120  -9.842  1.00 98.01           C  
ATOM    852  CB  ILE A  52      13.404  -2.811  -7.852  1.00 98.01           C  
ATOM    853  HB  ILE A  52      13.067  -1.817  -8.146  1.00 98.01           H  
ATOM    854  O   ILE A  52      12.130  -5.284  -9.674  1.00 98.01           O  
ATOM    855  CG1 ILE A  52      14.662  -2.675  -6.966  1.00 98.01           C  
ATOM    856 HG12 ILE A  52      15.526  -2.422  -7.581  1.00 98.01           H  
ATOM    857 HG13 ILE A  52      14.861  -3.635  -6.490  1.00 98.01           H  
ATOM    858  CG2 ILE A  52      12.275  -3.477  -7.038  1.00 98.01           C  
ATOM    859 HG21 ILE A  52      12.087  -2.930  -6.114  1.00 98.01           H  
ATOM    860 HG22 ILE A  52      11.345  -3.464  -7.606  1.00 98.01           H  
ATOM    861 HG23 ILE A  52      12.539  -4.507  -6.798  1.00 98.01           H  
ATOM    862  CD1 ILE A  52      14.540  -1.608  -5.873  1.00 98.01           C  
ATOM    863 HD11 ILE A  52      15.491  -1.522  -5.348  1.00 98.01           H  
ATOM    864 HD12 ILE A  52      13.776  -1.891  -5.148  1.00 98.01           H  
ATOM    865 HD13 ILE A  52      14.287  -0.644  -6.316  1.00 98.01           H  
ATOM    866  N   TRP A  53      11.823  -3.289 -10.653  1.00 98.03           N  
ATOM    867  H   TRP A  53      12.133  -2.332 -10.738  1.00 98.03           H  
ATOM    868  CA  TRP A  53      10.601  -3.699 -11.349  1.00 98.03           C  
ATOM    869  HA  TRP A  53       9.953  -4.159 -10.603  1.00 98.03           H  
ATOM    870  C   TRP A  53      10.859  -4.755 -12.433  1.00 98.03           C  
ATOM    871  CB  TRP A  53       9.871  -2.478 -11.920  1.00 98.03           C  
ATOM    872  HB2 TRP A  53      10.379  -2.145 -12.825  1.00 98.03           H  
ATOM    873  HB3 TRP A  53       9.939  -1.667 -11.194  1.00 98.03           H  
ATOM    874  O   TRP A  53      10.121  -5.739 -12.507  1.00 98.03           O  
ATOM    875  CG  TRP A  53       8.411  -2.671 -12.222  1.00 98.03           C  
ATOM    876  CD1 TRP A  53       7.672  -3.783 -11.988  1.00 98.03           C  
ATOM    877  HD1 TRP A  53       8.042  -4.703 -11.557  1.00 98.03           H  
ATOM    878  CD2 TRP A  53       7.477  -1.701 -12.787  1.00 98.03           C  
ATOM    879  CE2 TRP A  53       6.176  -2.287 -12.822  1.00 98.03           C  
ATOM    880  CE3 TRP A  53       7.603  -0.396 -13.305  1.00 98.03           C  
ATOM    881  HE3 TRP A  53       8.580   0.064 -13.322  1.00 98.03           H  
ATOM    882  NE1 TRP A  53       6.353  -3.553 -12.314  1.00 98.03           N  
ATOM    883  HE1 TRP A  53       5.614  -4.217 -12.134  1.00 98.03           H  
ATOM    884  CH2 TRP A  53       5.216  -0.323 -13.844  1.00 98.03           C  
ATOM    885  HH2 TRP A  53       4.373   0.198 -14.272  1.00 98.03           H  
ATOM    886  CZ2 TRP A  53       5.054  -1.613 -13.320  1.00 98.03           C  
ATOM    887  HZ2 TRP A  53       4.084  -2.088 -13.334  1.00 98.03           H  
ATOM    888  CZ3 TRP A  53       6.491   0.263 -13.867  1.00 98.03           C  
ATOM    889  HZ3 TRP A  53       6.613   1.205 -14.381  1.00 98.03           H  
ATOM    890  N   ILE A  54      11.934  -4.607 -13.215  1.00 98.17           N  
ATOM    891  H   ILE A  54      12.490  -3.771 -13.104  1.00 98.17           H  
ATOM    892  CA  ILE A  54      12.379  -5.615 -14.193  1.00 98.17           C  
ATOM    893  HA  ILE A  54      11.583  -5.786 -14.919  1.00 98.17           H  
ATOM    894  C   ILE A  54      12.642  -6.954 -13.491  1.00 98.17           C  
ATOM    895  CB  ILE A  54      13.634  -5.109 -14.949  1.00 98.17           C  
ATOM    896  HB  ILE A  54      14.336  -4.704 -14.221  1.00 98.17           H  
ATOM    897  O   ILE A  54      12.110  -7.990 -13.898  1.00 98.17           O  
ATOM    898  CG1 ILE A  54      13.251  -3.987 -15.943  1.00 98.17           C  
ATOM    899 HG12 ILE A  54      12.717  -4.422 -16.787  1.00 98.17           H  
ATOM    900 HG13 ILE A  54      12.583  -3.275 -15.458  1.00 98.17           H  
ATOM    901  CG2 ILE A  54      14.342  -6.254 -15.702  1.00 98.17           C  
ATOM    902 HG21 ILE A  54      15.223  -5.889 -16.231  1.00 98.17           H  
ATOM    903 HG22 ILE A  54      14.698  -7.017 -15.009  1.00 98.17           H  
ATOM    904 HG23 ILE A  54      13.662  -6.712 -16.420  1.00 98.17           H  
ATOM    905  CD1 ILE A  54      14.463  -3.201 -16.470  1.00 98.17           C  
ATOM    906 HD11 ILE A  54      14.924  -2.644 -15.654  1.00 98.17           H  
ATOM    907 HD12 ILE A  54      14.140  -2.506 -17.245  1.00 98.17           H  
ATOM    908 HD13 ILE A  54      15.205  -3.863 -16.917  1.00 98.17           H  
ATOM    909  N   VAL A  55      13.417  -6.937 -12.402  1.00 98.25           N  
ATOM    910  H   VAL A  55      13.824  -6.058 -12.117  1.00 98.25           H  
ATOM    911  CA  VAL A  55      13.750  -8.150 -11.639  1.00 98.25           C  
ATOM    912  HA  VAL A  55      14.169  -8.889 -12.322  1.00 98.25           H  
ATOM    913  C   VAL A  55      12.499  -8.772 -11.018  1.00 98.25           C  
ATOM    914  CB  VAL A  55      14.805  -7.839 -10.565  1.00 98.25           C  
ATOM    915  HB  VAL A  55      14.452  -7.021  -9.938  1.00 98.25           H  
ATOM    916  O   VAL A  55      12.315  -9.984 -11.109  1.00 98.25           O  
ATOM    917  CG1 VAL A  55      15.111  -9.045  -9.675  1.00 98.25           C  
ATOM    918 HG11 VAL A  55      14.210  -9.437  -9.204  1.00 98.25           H  
ATOM    919 HG12 VAL A  55      15.780  -8.722  -8.877  1.00 98.25           H  
ATOM    920 HG13 VAL A  55      15.588  -9.833 -10.257  1.00 98.25           H  
ATOM    921  CG2 VAL A  55      16.135  -7.439 -11.217  1.00 98.25           C  
ATOM    922 HG21 VAL A  55      16.520  -8.265 -11.815  1.00 98.25           H  
ATOM    923 HG22 VAL A  55      16.005  -6.573 -11.867  1.00 98.25           H  
ATOM    924 HG23 VAL A  55      16.862  -7.188 -10.445  1.00 98.25           H  
ATOM    925  N   ALA A  56      11.602  -7.965 -10.446  1.00 98.15           N  
ATOM    926  H   ALA A  56      11.809  -6.978 -10.386  1.00 98.15           H  
ATOM    927  CA  ALA A  56      10.342  -8.440  -9.881  1.00 98.15           C  
ATOM    928  HA  ALA A  56      10.560  -9.175  -9.107  1.00 98.15           H  
ATOM    929  C   ALA A  56       9.465  -9.127 -10.938  1.00 98.15           C  
ATOM    930  CB  ALA A  56       9.608  -7.256  -9.244  1.00 98.15           C  
ATOM    931  HB1 ALA A  56       8.657  -7.594  -8.832  1.00 98.15           H  
ATOM    932  HB2 ALA A  56      10.211  -6.830  -8.441  1.00 98.15           H  
ATOM    933  HB3 ALA A  56       9.412  -6.489  -9.992  1.00 98.15           H  
ATOM    934  O   ALA A  56       8.878 -10.175 -10.667  1.00 98.15           O  
ATOM    935  N   ARG A  57       9.412  -8.588 -12.163  1.00 97.94           N  
ATOM    936  H   ARG A  57       9.897  -7.719 -12.334  1.00 97.94           H  
ATOM    937  CA  ARG A  57       8.710  -9.247 -13.267  1.00 97.94           C  
ATOM    938  HA  ARG A  57       7.708  -9.492 -12.914  1.00 97.94           H  
ATOM    939  C   ARG A  57       9.360 -10.582 -13.634  1.00 97.94           C  
ATOM    940  CB  ARG A  57       8.610  -8.297 -14.469  1.00 97.94           C  
ATOM    941  HB2 ARG A  57       8.053  -7.405 -14.181  1.00 97.94           H  
ATOM    942  HB3 ARG A  57       9.608  -7.987 -14.780  1.00 97.94           H  
ATOM    943  O   ARG A  57       8.649 -11.573 -13.789  1.00 97.94           O  
ATOM    944  CG  ARG A  57       7.908  -8.967 -15.657  1.00 97.94           C  
ATOM    945  HG2 ARG A  57       8.492  -9.829 -15.979  1.00 97.94           H  
ATOM    946  HG3 ARG A  57       7.865  -8.257 -16.483  1.00 97.94           H  
ATOM    947  CD  ARG A  57       6.491  -9.438 -15.308  1.00 97.94           C  
ATOM    948  HD2 ARG A  57       5.930  -8.580 -14.939  1.00 97.94           H  
ATOM    949  HD3 ARG A  57       6.528 -10.203 -14.532  1.00 97.94           H  
ATOM    950  NE  ARG A  57       5.831 -10.013 -16.487  1.00 97.94           N  
ATOM    951  HE  ARG A  57       6.417 -10.501 -17.149  1.00 97.94           H  
ATOM    952  NH1 ARG A  57       3.681  -9.430 -15.980  1.00 97.94           N  
ATOM    953 HH11 ARG A  57       2.835  -8.982 -16.303  1.00 97.94           H  
ATOM    954 HH12 ARG A  57       3.936  -9.364 -15.005  1.00 97.94           H  
ATOM    955  NH2 ARG A  57       4.295  -9.785 -18.112  1.00 97.94           N  
ATOM    956 HH21 ARG A  57       3.630  -9.080 -18.398  1.00 97.94           H  
ATOM    957 HH22 ARG A  57       5.091  -9.758 -18.733  1.00 97.94           H  
ATOM    958  CZ  ARG A  57       4.592  -9.766 -16.848  1.00 97.94           C  
ATOM    959  N   GLY A  58      10.689 -10.619 -13.713  1.00 97.72           N  
ATOM    960  H   GLY A  58      11.198  -9.757 -13.581  1.00 97.72           H  
ATOM    961  CA  GLY A  58      11.443 -11.853 -13.926  1.00 97.72           C  
ATOM    962  HA2 GLY A  58      11.211 -12.265 -14.907  1.00 97.72           H  
ATOM    963  HA3 GLY A  58      12.503 -11.600 -13.883  1.00 97.72           H  
ATOM    964  C   GLY A  58      11.172 -12.921 -12.860  1.00 97.72           C  
ATOM    965  O   GLY A  58      11.018 -14.096 -13.189  1.00 97.72           O  
ATOM    966  N   ASP A  59      11.037 -12.527 -11.589  1.00 97.71           N  
ATOM    967  H   ASP A  59      11.233 -11.563 -11.361  1.00 97.71           H  
ATOM    968  CA  ASP A  59      10.697 -13.450 -10.499  1.00 97.71           C  
ATOM    969  HA  ASP A  59      11.399 -14.284 -10.529  1.00 97.71           H  
ATOM    970  C   ASP A  59       9.283 -14.027 -10.660  1.00 97.71           C  
ATOM    971  CB  ASP A  59      10.840 -12.748  -9.137  1.00 97.71           C  
ATOM    972  HB2 ASP A  59      11.752 -12.152  -9.124  1.00 97.71           H  
ATOM    973  HB3 ASP A  59      10.003 -12.061  -9.017  1.00 97.71           H  
ATOM    974  O   ASP A  59       9.083 -15.234 -10.527  1.00 97.71           O  
ATOM    975  CG  ASP A  59      10.876 -13.718  -7.939  1.00 97.71           C  
ATOM    976  OD1 ASP A  59      10.794 -14.961  -8.097  1.00 97.71           O  
ATOM    977  OD2 ASP A  59      10.994 -13.265  -6.780  1.00 97.71           O  
ATOM    978  N   VAL A  60       8.298 -13.195 -11.012  1.00 96.99           N  
ATOM    979  H   VAL A  60       8.515 -12.214 -11.117  1.00 96.99           H  
ATOM    980  CA  VAL A  60       6.927 -13.662 -11.277  1.00 96.99           C  
ATOM    981  HA  VAL A  60       6.558 -14.182 -10.393  1.00 96.99           H  
ATOM    982  C   VAL A  60       6.891 -14.670 -12.424  1.00 96.99           C  
ATOM    983  CB  VAL A  60       5.994 -12.476 -11.563  1.00 96.99           C  
ATOM    984  HB  VAL A  60       6.436 -11.825 -12.317  1.00 96.99           H  
ATOM    985  O   VAL A  60       6.262 -15.722 -12.305  1.00 96.99           O  
ATOM    986  CG1 VAL A  60       4.619 -12.931 -12.061  1.00 96.99           C  
ATOM    987 HG11 VAL A  60       3.954 -12.068 -12.107  1.00 96.99           H  
ATOM    988 HG12 VAL A  60       4.199 -13.675 -11.383  1.00 96.99           H  
ATOM    989 HG13 VAL A  60       4.698 -13.352 -13.063  1.00 96.99           H  
ATOM    990  CG2 VAL A  60       5.777 -11.671 -10.279  1.00 96.99           C  
ATOM    991 HG21 VAL A  60       5.131 -10.822 -10.506  1.00 96.99           H  
ATOM    992 HG22 VAL A  60       5.305 -12.291  -9.517  1.00 96.99           H  
ATOM    993 HG23 VAL A  60       6.724 -11.294  -9.895  1.00 96.99           H  
ATOM    994  N   ASP A  61       7.613 -14.397 -13.508  1.00 96.14           N  
ATOM    995  H   ASP A  61       8.099 -13.513 -13.554  1.00 96.14           H  
ATOM    996  CA  ASP A  61       7.748 -15.325 -14.628  1.00 96.14           C  
ATOM    997  HA  ASP A  61       6.761 -15.554 -15.030  1.00 96.14           H  
ATOM    998  C   ASP A  61       8.391 -16.649 -14.214  1.00 96.14           C  
ATOM    999  CB  ASP A  61       8.613 -14.667 -15.703  1.00 96.14           C  
ATOM   1000  HB2 ASP A  61       9.396 -14.069 -15.237  1.00 96.14           H  
ATOM   1001  HB3 ASP A  61       9.117 -15.436 -16.288  1.00 96.14           H  
ATOM   1002  O   ASP A  61       7.918 -17.725 -14.593  1.00 96.14           O  
ATOM   1003  CG  ASP A  61       7.797 -13.793 -16.638  1.00 96.14           C  
ATOM   1004  OD1 ASP A  61       6.688 -14.203 -17.046  1.00 96.14           O  
ATOM   1005  OD2 ASP A  61       8.330 -12.749 -17.052  1.00 96.14           O  
ATOM   1006  N   ARG A  62       9.456 -16.578 -13.414  1.00 95.09           N  
ATOM   1007  H   ARG A  62       9.796 -15.659 -13.168  1.00 95.09           H  
ATOM   1008  CA  ARG A  62      10.162 -17.750 -12.896  1.00 95.09           C  
ATOM   1009  HA  ARG A  62      10.475 -18.374 -13.733  1.00 95.09           H  
ATOM   1010  C   ARG A  62       9.260 -18.611 -12.009  1.00 95.09           C  
ATOM   1011  CB  ARG A  62      11.399 -17.252 -12.140  1.00 95.09           C  
ATOM   1012  HB2 ARG A  62      11.949 -16.553 -12.770  1.00 95.09           H  
ATOM   1013  HB3 ARG A  62      11.066 -16.713 -11.253  1.00 95.09           H  
ATOM   1014  O   ARG A  62       9.347 -19.833 -12.084  1.00 95.09           O  
ATOM   1015  CG  ARG A  62      12.359 -18.380 -11.739  1.00 95.09           C  
ATOM   1016  HG2 ARG A  62      12.813 -18.797 -12.639  1.00 95.09           H  
ATOM   1017  HG3 ARG A  62      11.818 -19.174 -11.225  1.00 95.09           H  
ATOM   1018  CD  ARG A  62      13.467 -17.845 -10.819  1.00 95.09           C  
ATOM   1019  HD2 ARG A  62      14.196 -18.633 -10.631  1.00 95.09           H  
ATOM   1020  HD3 ARG A  62      13.990 -17.034 -11.327  1.00 95.09           H  
ATOM   1021  NE  ARG A  62      12.917 -17.343  -9.544  1.00 95.09           N  
ATOM   1022  HE  ARG A  62      12.792 -16.344  -9.462  1.00 95.09           H  
ATOM   1023  NH1 ARG A  62      12.577 -19.365  -8.513  1.00 95.09           N  
ATOM   1024 HH11 ARG A  62      12.102 -19.919  -7.814  1.00 95.09           H  
ATOM   1025 HH12 ARG A  62      13.100 -19.798  -9.261  1.00 95.09           H  
ATOM   1026  NH2 ARG A  62      11.741 -17.494  -7.619  1.00 95.09           N  
ATOM   1027 HH21 ARG A  62      11.476 -16.531  -7.765  1.00 95.09           H  
ATOM   1028 HH22 ARG A  62      11.268 -18.030  -6.905  1.00 95.09           H  
ATOM   1029  CZ  ARG A  62      12.429 -18.068  -8.559  1.00 95.09           C  
ATOM   1030  N   ARG A  63       8.402 -17.995 -11.187  1.00 94.53           N  
ATOM   1031  H   ARG A  63       8.429 -16.986 -11.166  1.00 94.53           H  
ATOM   1032  CA  ARG A  63       7.429 -18.700 -10.332  1.00 94.53           C  
ATOM   1033  HA  ARG A  63       7.924 -19.528  -9.824  1.00 94.53           H  
ATOM   1034  C   ARG A  63       6.312 -19.349 -11.154  1.00 94.53           C  
ATOM   1035  CB  ARG A  63       6.859 -17.736  -9.278  1.00 94.53           C  
ATOM   1036  HB2 ARG A  63       6.036 -18.225  -8.755  1.00 94.53           H  
ATOM   1037  HB3 ARG A  63       6.464 -16.854  -9.782  1.00 94.53           H  
ATOM   1038  O   ARG A  63       5.933 -20.476 -10.858  1.00 94.53           O  
ATOM   1039  CG  ARG A  63       7.914 -17.310  -8.242  1.00 94.53           C  
ATOM   1040  HG2 ARG A  63       8.802 -16.932  -8.747  1.00 94.53           H  
ATOM   1041  HG3 ARG A  63       8.205 -18.173  -7.643  1.00 94.53           H  
ATOM   1042  CD  ARG A  63       7.359 -16.217  -7.322  1.00 94.53           C  
ATOM   1043  HD2 ARG A  63       6.605 -16.661  -6.671  1.00 94.53           H  
ATOM   1044  HD3 ARG A  63       6.876 -15.458  -7.937  1.00 94.53           H  
ATOM   1045  NE  ARG A  63       8.429 -15.557  -6.546  1.00 94.53           N  
ATOM   1046  HE  ARG A  63       9.248 -15.273  -7.064  1.00 94.53           H  
ATOM   1047  NH1 ARG A  63       7.366 -15.403  -4.521  1.00 94.53           N  
ATOM   1048 HH11 ARG A  63       6.605 -15.981  -4.851  1.00 94.53           H  
ATOM   1049 HH12 ARG A  63       7.323 -14.957  -3.616  1.00 94.53           H  
ATOM   1050  NH2 ARG A  63       9.349 -14.427  -4.801  1.00 94.53           N  
ATOM   1051 HH21 ARG A  63      10.034 -14.026  -5.426  1.00 94.53           H  
ATOM   1052 HH22 ARG A  63       9.343 -14.137  -3.833  1.00 94.53           H  
ATOM   1053  CZ  ARG A  63       8.373 -15.129  -5.297  1.00 94.53           C  
ATOM   1054  N   GLY A  64       5.842 -18.676 -12.208  1.00 92.41           N  
ATOM   1055  H   GLY A  64       6.179 -17.734 -12.346  1.00 92.41           H  
ATOM   1056  CA  GLY A  64       4.746 -19.157 -13.052  1.00 92.41           C  
ATOM   1057  HA2 GLY A  64       5.006 -20.138 -13.449  1.00 92.41           H  
ATOM   1058  HA3 GLY A  64       4.612 -18.467 -13.885  1.00 92.41           H  
ATOM   1059  C   GLY A  64       3.412 -19.281 -12.300  1.00 92.41           C  
ATOM   1060  O   GLY A  64       3.328 -19.027 -11.103  1.00 92.41           O  
ATOM   1061  N   GLY A  65       2.342 -19.635 -13.020  1.00 89.72           N  
ATOM   1062  H   GLY A  65       2.456 -19.808 -14.008  1.00 89.72           H  
ATOM   1063  CA  GLY A  65       1.044 -19.981 -12.417  1.00 89.72           C  
ATOM   1064  HA2 GLY A  65       1.201 -20.768 -11.680  1.00 89.72           H  
ATOM   1065  HA3 GLY A  65       0.390 -20.375 -13.195  1.00 89.72           H  
ATOM   1066  C   GLY A  65       0.283 -18.847 -11.714  1.00 89.72           C  
ATOM   1067  O   GLY A  65      -0.713 -19.121 -11.053  1.00 89.72           O  
ATOM   1068  N   MET A  66       0.721 -17.593 -11.837  1.00 93.20           N  
ATOM   1069  H   MET A  66       1.562 -17.426 -12.372  1.00 93.20           H  
ATOM   1070  CA  MET A  66       0.022 -16.445 -11.253  1.00 93.20           C  
ATOM   1071  HA  MET A  66      -0.397 -16.741 -10.291  1.00 93.20           H  
ATOM   1072  C   MET A  66      -1.133 -16.010 -12.157  1.00 93.20           C  
ATOM   1073  CB  MET A  66       0.996 -15.279 -11.019  1.00 93.20           C  
ATOM   1074  HB2 MET A  66       1.429 -14.974 -11.972  1.00 93.20           H  
ATOM   1075  HB3 MET A  66       0.446 -14.433 -10.609  1.00 93.20           H  
ATOM   1076  O   MET A  66      -0.919 -15.797 -13.348  1.00 93.20           O  
ATOM   1077  CG  MET A  66       2.130 -15.642 -10.054  1.00 93.20           C  
ATOM   1078  HG2 MET A  66       2.803 -14.788  -9.982  1.00 93.20           H  
ATOM   1079  HG3 MET A  66       2.702 -16.474 -10.466  1.00 93.20           H  
ATOM   1080  SD  MET A  66       1.585 -16.094  -8.384  1.00 93.20           S  
ATOM   1081  CE  MET A  66       2.331 -14.751  -7.440  1.00 93.20           C  
ATOM   1082  HE1 MET A  66       3.412 -14.779  -7.582  1.00 93.20           H  
ATOM   1083  HE2 MET A  66       1.934 -13.797  -7.785  1.00 93.20           H  
ATOM   1084  HE3 MET A  66       2.099 -14.879  -6.383  1.00 93.20           H  
ATOM   1085  N   GLU A  67      -2.323 -15.822 -11.582  1.00 92.71           N  
ATOM   1086  H   GLU A  67      -2.455 -16.119 -10.626  1.00 92.71           H  
ATOM   1087  CA  GLU A  67      -3.511 -15.343 -12.311  1.00 92.71           C  
ATOM   1088  HA  GLU A  67      -3.736 -16.025 -13.131  1.00 92.71           H  
ATOM   1089  C   GLU A  67      -3.269 -13.956 -12.931  1.00 92.71           C  
ATOM   1090  CB  GLU A  67      -4.723 -15.304 -11.361  1.00 92.71           C  
ATOM   1091  HB2 GLU A  67      -5.562 -14.850 -11.889  1.00 92.71           H  
ATOM   1092  HB3 GLU A  67      -4.474 -14.678 -10.504  1.00 92.71           H  
ATOM   1093  O   GLU A  67      -3.526 -13.756 -14.115  1.00 92.71           O  
ATOM   1094  CG  GLU A  67      -5.150 -16.700 -10.869  1.00 92.71           C  
ATOM   1095  HG2 GLU A  67      -5.408 -17.307 -11.737  1.00 92.71           H  
ATOM   1096  HG3 GLU A  67      -4.303 -17.171 -10.371  1.00 92.71           H  
ATOM   1097  CD  GLU A  67      -6.340 -16.677  -9.889  1.00 92.71           C  
ATOM   1098  OE1 GLU A  67      -6.811 -17.782  -9.536  1.00 92.71           O  
ATOM   1099  OE2 GLU A  67      -6.743 -15.574  -9.455  1.00 92.71           O  
ATOM   1100  N   ASN A  68      -2.674 -13.035 -12.158  1.00 96.07           N  
ATOM   1101  H   ASN A  68      -2.515 -13.282 -11.192  1.00 96.07           H  
ATOM   1102  CA  ASN A  68      -2.370 -11.663 -12.578  1.00 96.07           C  
ATOM   1103  HA  ASN A  68      -2.669 -11.528 -13.617  1.00 96.07           H  
ATOM   1104  C   ASN A  68      -0.861 -11.367 -12.461  1.00 96.07           C  
ATOM   1105  CB  ASN A  68      -3.209 -10.680 -11.746  1.00 96.07           C  
ATOM   1106  HB2 ASN A  68      -2.995 -10.815 -10.686  1.00 96.07           H  
ATOM   1107  HB3 ASN A  68      -2.945  -9.657 -12.014  1.00 96.07           H  
ATOM   1108  O   ASN A  68      -0.413 -10.767 -11.477  1.00 96.07           O  
ATOM   1109  CG  ASN A  68      -4.701 -10.818 -11.965  1.00 96.07           C  
ATOM   1110  ND2 ASN A  68      -5.479 -10.470 -10.975  1.00 96.07           N  
ATOM   1111 HD21 ASN A  68      -6.469 -10.504 -11.171  1.00 96.07           H  
ATOM   1112 HD22 ASN A  68      -5.104  -9.837 -10.283  1.00 96.07           H  
ATOM   1113  OD1 ASN A  68      -5.179 -11.192 -13.019  1.00 96.07           O  
ATOM   1114  N   PRO A  69      -0.032 -11.766 -13.443  1.00 96.07           N  
ATOM   1115  CA  PRO A  69       1.419 -11.627 -13.345  1.00 96.07           C  
ATOM   1116  HA  PRO A  69       1.755 -12.118 -12.432  1.00 96.07           H  
ATOM   1117  C   PRO A  69       1.897 -10.164 -13.298  1.00 96.07           C  
ATOM   1118  CB  PRO A  69       1.977 -12.388 -14.553  1.00 96.07           C  
ATOM   1119  HB2 PRO A  69       2.167 -13.422 -14.267  1.00 96.07           H  
ATOM   1120  HB3 PRO A  69       2.888 -11.937 -14.947  1.00 96.07           H  
ATOM   1121  O   PRO A  69       2.946  -9.882 -12.719  1.00 96.07           O  
ATOM   1122  CG  PRO A  69       0.834 -12.351 -15.568  1.00 96.07           C  
ATOM   1123  HG2 PRO A  69       0.884 -13.186 -16.267  1.00 96.07           H  
ATOM   1124  HG3 PRO A  69       0.846 -11.401 -16.102  1.00 96.07           H  
ATOM   1125  CD  PRO A  69      -0.407 -12.430 -14.683  1.00 96.07           C  
ATOM   1126  HD2 PRO A  69      -1.246 -11.937 -15.174  1.00 96.07           H  
ATOM   1127  HD3 PRO A  69      -0.654 -13.472 -14.480  1.00 96.07           H  
ATOM   1128  N   SER A  70       1.158  -9.213 -13.879  1.00 96.58           N  
ATOM   1129  H   SER A  70       0.327  -9.474 -14.389  1.00 96.58           H  
ATOM   1130  CA  SER A  70       1.533  -7.790 -13.827  1.00 96.58           C  
ATOM   1131  HA  SER A  70       2.612  -7.715 -13.964  1.00 96.58           H  
ATOM   1132  C   SER A  70       1.251  -7.172 -12.447  1.00 96.58           C  
ATOM   1133  CB  SER A  70       0.911  -7.006 -14.994  1.00 96.58           C  
ATOM   1134  HB2 SER A  70       1.218  -5.962 -14.930  1.00 96.58           H  
ATOM   1135  HB3 SER A  70      -0.176  -7.065 -14.953  1.00 96.58           H  
ATOM   1136  O   SER A  70       2.131  -6.507 -11.899  1.00 96.58           O  
ATOM   1137  OG  SER A  70       1.386  -7.561 -16.218  1.00 96.58           O  
ATOM   1138  HG  SER A  70       1.609  -6.860 -16.835  1.00 96.58           H  
ATOM   1139  N   GLU A  71       0.108  -7.476 -11.814  1.00 97.39           N  
ATOM   1140  H   GLU A  71      -0.579  -8.050 -12.280  1.00 97.39           H  
ATOM   1141  CA  GLU A  71      -0.177  -7.059 -10.426  1.00 97.39           C  
ATOM   1142  HA  GLU A  71      -0.080  -5.976 -10.348  1.00 97.39           H  
ATOM   1143  C   GLU A  71       0.814  -7.687  -9.432  1.00 97.39           C  
ATOM   1144  CB  GLU A  71      -1.604  -7.445 -10.001  1.00 97.39           C  
ATOM   1145  HB2 GLU A  71      -1.741  -7.118  -8.970  1.00 97.39           H  
ATOM   1146  HB3 GLU A  71      -1.695  -8.531 -10.028  1.00 97.39           H  
ATOM   1147  O   GLU A  71       1.329  -7.003  -8.544  1.00 97.39           O  
ATOM   1148  CG  GLU A  71      -2.729  -6.826 -10.847  1.00 97.39           C  
ATOM   1149  HG2 GLU A  71      -2.562  -5.752 -10.927  1.00 97.39           H  
ATOM   1150  HG3 GLU A  71      -2.689  -7.246 -11.852  1.00 97.39           H  
ATOM   1151  CD  GLU A  71      -4.116  -7.096 -10.232  1.00 97.39           C  
ATOM   1152  OE1 GLU A  71      -4.982  -6.198 -10.311  1.00 97.39           O  
ATOM   1153  OE2 GLU A  71      -4.308  -8.195  -9.658  1.00 97.39           O  
ATOM   1154  N   ALA A  72       1.149  -8.970  -9.620  1.00 97.55           N  
ATOM   1155  H   ALA A  72       0.647  -9.498 -10.320  1.00 97.55           H  
ATOM   1156  CA  ALA A  72       2.158  -9.664  -8.823  1.00 97.55           C  
ATOM   1157  HA  ALA A  72       1.866  -9.620  -7.773  1.00 97.55           H  
ATOM   1158  C   ALA A  72       3.543  -9.007  -8.946  1.00 97.55           C  
ATOM   1159  CB  ALA A  72       2.189 -11.137  -9.243  1.00 97.55           C  
ATOM   1160  HB1 ALA A  72       2.911 -11.676  -8.630  1.00 97.55           H  
ATOM   1161  HB2 ALA A  72       1.203 -11.580  -9.105  1.00 97.55           H  
ATOM   1162  HB3 ALA A  72       2.474 -11.221 -10.291  1.00 97.55           H  
ATOM   1163  O   ALA A  72       4.235  -8.829  -7.943  1.00 97.55           O  
ATOM   1164  N   ALA A  73       3.939  -8.592 -10.154  1.00 98.05           N  
ATOM   1165  H   ALA A  73       3.349  -8.778 -10.952  1.00 98.05           H  
ATOM   1166  CA  ALA A  73       5.218  -7.920 -10.373  1.00 98.05           C  
ATOM   1167  HA  ALA A  73       6.012  -8.527  -9.936  1.00 98.05           H  
ATOM   1168  C   ALA A  73       5.259  -6.548  -9.683  1.00 98.05           C  
ATOM   1169  CB  ALA A  73       5.474  -7.812 -11.880  1.00 98.05           C  
ATOM   1170  HB1 ALA A  73       4.696  -7.215 -12.355  1.00 98.05           H  
ATOM   1171  HB2 ALA A  73       6.442  -7.342 -12.053  1.00 98.05           H  
ATOM   1172  HB3 ALA A  73       5.480  -8.809 -12.322  1.00 98.05           H  
ATOM   1173  O   ALA A  73       6.274  -6.194  -9.089  1.00 98.05           O  
ATOM   1174  N   ILE A  74       4.149  -5.800  -9.707  1.00 98.28           N  
ATOM   1175  H   ILE A  74       3.353  -6.151 -10.219  1.00 98.28           H  
ATOM   1176  CA  ILE A  74       4.007  -4.521  -8.994  1.00 98.28           C  
ATOM   1177  HA  ILE A  74       4.827  -3.862  -9.280  1.00 98.28           H  
ATOM   1178  C   ILE A  74       4.112  -4.727  -7.479  1.00 98.28           C  
ATOM   1179  CB  ILE A  74       2.676  -3.838  -9.386  1.00 98.28           C  
ATOM   1180  HB  ILE A  74       1.873  -4.571  -9.299  1.00 98.28           H  
ATOM   1181  O   ILE A  74       4.916  -4.063  -6.827  1.00 98.28           O  
ATOM   1182  CG1 ILE A  74       2.734  -3.349 -10.850  1.00 98.28           C  
ATOM   1183 HG12 ILE A  74       3.269  -4.069 -11.468  1.00 98.28           H  
ATOM   1184 HG13 ILE A  74       3.279  -2.406 -10.895  1.00 98.28           H  
ATOM   1185  CG2 ILE A  74       2.345  -2.662  -8.446  1.00 98.28           C  
ATOM   1186 HG21 ILE A  74       1.508  -2.080  -8.833  1.00 98.28           H  
ATOM   1187 HG22 ILE A  74       3.208  -2.006  -8.340  1.00 98.28           H  
ATOM   1188 HG23 ILE A  74       2.061  -3.035  -7.462  1.00 98.28           H  
ATOM   1189  CD1 ILE A  74       1.341  -3.167 -11.470  1.00 98.28           C  
ATOM   1190 HD11 ILE A  74       0.826  -4.127 -11.513  1.00 98.28           H  
ATOM   1191 HD12 ILE A  74       0.736  -2.474 -10.886  1.00 98.28           H  
ATOM   1192 HD13 ILE A  74       1.444  -2.780 -12.484  1.00 98.28           H  
ATOM   1193  N   ALA A  75       3.348  -5.666  -6.912  1.00 98.32           N  
ATOM   1194  H   ALA A  75       2.701  -6.181  -7.491  1.00 98.32           H  
ATOM   1195  CA  ALA A  75       3.389  -5.956  -5.479  1.00 98.32           C  
ATOM   1196  HA  ALA A  75       3.145  -5.047  -4.928  1.00 98.32           H  
ATOM   1197  C   ALA A  75       4.790  -6.401  -5.027  1.00 98.32           C  
ATOM   1198  CB  ALA A  75       2.326  -7.014  -5.167  1.00 98.32           C  
ATOM   1199  HB1 ALA A  75       2.380  -7.298  -4.116  1.00 98.32           H  
ATOM   1200  HB2 ALA A  75       2.488  -7.892  -5.792  1.00 98.32           H  
ATOM   1201  HB3 ALA A  75       1.332  -6.620  -5.381  1.00 98.32           H  
ATOM   1202  O   ALA A  75       5.285  -5.935  -4.001  1.00 98.32           O  
ATOM   1203  N   LEU A  76       5.469  -7.240  -5.814  1.00 98.07           N  
ATOM   1204  H   LEU A  76       5.015  -7.612  -6.636  1.00 98.07           H  
ATOM   1205  CA  LEU A  76       6.828  -7.681  -5.510  1.00 98.07           C  
ATOM   1206  HA  LEU A  76       6.839  -8.007  -4.470  1.00 98.07           H  
ATOM   1207  C   LEU A  76       7.857  -6.547  -5.642  1.00 98.07           C  
ATOM   1208  CB  LEU A  76       7.154  -8.883  -6.405  1.00 98.07           C  
ATOM   1209  HB2 LEU A  76       7.140  -8.563  -7.447  1.00 98.07           H  
ATOM   1210  HB3 LEU A  76       6.370  -9.629  -6.278  1.00 98.07           H  
ATOM   1211  O   LEU A  76       8.764  -6.456  -4.815  1.00 98.07           O  
ATOM   1212  CG  LEU A  76       8.505  -9.543  -6.091  1.00 98.07           C  
ATOM   1213  HG  LEU A  76       9.311  -8.823  -6.236  1.00 98.07           H  
ATOM   1214  CD1 LEU A  76       8.560 -10.094  -4.665  1.00 98.07           C  
ATOM   1215 HD11 LEU A  76       9.462 -10.690  -4.531  1.00 98.07           H  
ATOM   1216 HD12 LEU A  76       8.571  -9.279  -3.942  1.00 98.07           H  
ATOM   1217 HD13 LEU A  76       7.689 -10.724  -4.484  1.00 98.07           H  
ATOM   1218  CD2 LEU A  76       8.724 -10.702  -7.049  1.00 98.07           C  
ATOM   1219 HD21 LEU A  76       7.989 -11.488  -6.871  1.00 98.07           H  
ATOM   1220 HD22 LEU A  76       8.636 -10.354  -8.078  1.00 98.07           H  
ATOM   1221 HD23 LEU A  76       9.726 -11.101  -6.892  1.00 98.07           H  
ATOM   1222  N   ALA A  77       7.713  -5.657  -6.627  1.00 98.28           N  
ATOM   1223  H   ALA A  77       6.980  -5.791  -7.309  1.00 98.28           H  
ATOM   1224  CA  ALA A  77       8.563  -4.474  -6.754  1.00 98.28           C  
ATOM   1225  HA  ALA A  77       9.604  -4.797  -6.765  1.00 98.28           H  
ATOM   1226  C   ALA A  77       8.386  -3.519  -5.560  1.00 98.28           C  
ATOM   1227  CB  ALA A  77       8.260  -3.781  -8.087  1.00 98.28           C  
ATOM   1228  HB1 ALA A  77       7.229  -3.427  -8.105  1.00 98.28           H  
ATOM   1229  HB2 ALA A  77       8.407  -4.482  -8.909  1.00 98.28           H  
ATOM   1230  HB3 ALA A  77       8.932  -2.934  -8.222  1.00 98.28           H  
ATOM   1231  O   ALA A  77       9.374  -3.032  -5.015  1.00 98.28           O  
ATOM   1232  N   ILE A  78       7.148  -3.312  -5.098  1.00 98.28           N  
ATOM   1233  H   ILE A  78       6.378  -3.719  -5.611  1.00 98.28           H  
ATOM   1234  CA  ILE A  78       6.843  -2.523  -3.894  1.00 98.28           C  
ATOM   1235  HA  ILE A  78       7.313  -1.544  -3.989  1.00 98.28           H  
ATOM   1236  C   ILE A  78       7.445  -3.181  -2.648  1.00 98.28           C  
ATOM   1237  CB  ILE A  78       5.315  -2.314  -3.762  1.00 98.28           C  
ATOM   1238  HB  ILE A  78       4.823  -3.280  -3.876  1.00 98.28           H  
ATOM   1239  O   ILE A  78       8.084  -2.497  -1.852  1.00 98.28           O  
ATOM   1240  CG1 ILE A  78       4.826  -1.373  -4.886  1.00 98.28           C  
ATOM   1241 HG12 ILE A  78       5.218  -1.715  -5.844  1.00 98.28           H  
ATOM   1242 HG13 ILE A  78       5.210  -0.367  -4.720  1.00 98.28           H  
ATOM   1243  CG2 ILE A  78       4.926  -1.745  -2.383  1.00 98.28           C  
ATOM   1244 HG21 ILE A  78       3.846  -1.607  -2.319  1.00 98.28           H  
ATOM   1245 HG22 ILE A  78       5.212  -2.433  -1.588  1.00 98.28           H  
ATOM   1246 HG23 ILE A  78       5.418  -0.787  -2.219  1.00 98.28           H  
ATOM   1247  CD1 ILE A  78       3.307  -1.292  -5.024  1.00 98.28           C  
ATOM   1248 HD11 ILE A  78       3.068  -0.742  -5.934  1.00 98.28           H  
ATOM   1249 HD12 ILE A  78       2.886  -2.295  -5.096  1.00 98.28           H  
ATOM   1250 HD13 ILE A  78       2.876  -0.762  -4.174  1.00 98.28           H  
ATOM   1251  N   ALA A  79       7.300  -4.499  -2.490  1.00 97.64           N  
ATOM   1252  H   ALA A  79       6.733  -5.011  -3.152  1.00 97.64           H  
ATOM   1253  CA  ALA A  79       7.875  -5.227  -1.361  1.00 97.64           C  
ATOM   1254  HA  ALA A  79       7.493  -4.791  -0.438  1.00 97.64           H  
ATOM   1255  C   ALA A  79       9.409  -5.131  -1.315  1.00 97.64           C  
ATOM   1256  CB  ALA A  79       7.412  -6.684  -1.425  1.00 97.64           C  
ATOM   1257  HB1 ALA A  79       7.807  -7.166  -2.320  1.00 97.64           H  
ATOM   1258  HB2 ALA A  79       7.770  -7.216  -0.544  1.00 97.64           H  
ATOM   1259  HB3 ALA A  79       6.323  -6.723  -1.445  1.00 97.64           H  
ATOM   1260  O   ALA A  79       9.978  -5.046  -0.234  1.00 97.64           O  
ATOM   1261  N   ASN A  80      10.074  -5.121  -2.477  1.00 97.66           N  
ATOM   1262  H   ASN A  80       9.545  -5.229  -3.331  1.00 97.66           H  
ATOM   1263  CA  ASN A  80      11.532  -5.037  -2.555  1.00 97.66           C  
ATOM   1264  HA  ASN A  80      11.947  -5.585  -1.710  1.00 97.66           H  
ATOM   1265  C   ASN A  80      12.082  -3.607  -2.464  1.00 97.66           C  
ATOM   1266  CB  ASN A  80      12.022  -5.704  -3.847  1.00 97.66           C  
ATOM   1267  HB2 ASN A  80      11.389  -5.423  -4.689  1.00 97.66           H  
ATOM   1268  HB3 ASN A  80      13.038  -5.372  -4.061  1.00 97.66           H  
ATOM   1269  O   ASN A  80      13.182  -3.422  -1.950  1.00 97.66           O  
ATOM   1270  CG  ASN A  80      12.080  -7.203  -3.705  1.00 97.66           C  
ATOM   1271  ND2 ASN A  80      11.095  -7.919  -4.180  1.00 97.66           N  
ATOM   1272 HD21 ASN A  80      11.175  -8.924  -4.113  1.00 97.66           H  
ATOM   1273 HD22 ASN A  80      10.284  -7.453  -4.560  1.00 97.66           H  
ATOM   1274  OD1 ASN A  80      13.001  -7.750  -3.138  1.00 97.66           O  
ATOM   1275  N   GLY A  81      11.379  -2.615  -3.013  1.00 96.76           N  
ATOM   1276  H   GLY A  81      10.511  -2.842  -3.478  1.00 96.76           H  
ATOM   1277  CA  GLY A  81      11.902  -1.254  -3.162  1.00 96.76           C  
ATOM   1278  HA2 GLY A  81      12.986  -1.248  -3.043  1.00 96.76           H  
ATOM   1279  HA3 GLY A  81      11.678  -0.914  -4.173  1.00 96.76           H  
ATOM   1280  C   GLY A  81      11.332  -0.215  -2.201  1.00 96.76           C  
ATOM   1281  O   GLY A  81      11.938   0.839  -2.047  1.00 96.76           O  
ATOM   1282  N   ILE A  82      10.172  -0.477  -1.589  1.00 97.08           N  
ATOM   1283  H   ILE A  82       9.744  -1.380  -1.734  1.00 97.08           H  
ATOM   1284  CA  ILE A  82       9.398   0.548  -0.869  1.00 97.08           C  
ATOM   1285  HA  ILE A  82      10.019   1.432  -0.725  1.00 97.08           H  
ATOM   1286  C   ILE A  82       8.996   0.088   0.536  1.00 97.08           C  
ATOM   1287  CB  ILE A  82       8.166   0.980  -1.708  1.00 97.08           C  
ATOM   1288  HB  ILE A  82       7.526   0.109  -1.852  1.00 97.08           H  
ATOM   1289  O   ILE A  82       9.122   0.861   1.482  1.00 97.08           O  
ATOM   1290  CG1 ILE A  82       8.600   1.492  -3.105  1.00 97.08           C  
ATOM   1291 HG12 ILE A  82       9.160   0.710  -3.619  1.00 97.08           H  
ATOM   1292 HG13 ILE A  82       9.259   2.351  -2.986  1.00 97.08           H  
ATOM   1293  CG2 ILE A  82       7.347   2.047  -0.953  1.00 97.08           C  
ATOM   1294 HG21 ILE A  82       6.961   1.645  -0.017  1.00 97.08           H  
ATOM   1295 HG22 ILE A  82       6.488   2.372  -1.540  1.00 97.08           H  
ATOM   1296 HG23 ILE A  82       7.973   2.912  -0.732  1.00 97.08           H  
ATOM   1297  CD1 ILE A  82       7.450   1.871  -4.041  1.00 97.08           C  
ATOM   1298 HD11 ILE A  82       6.919   2.740  -3.653  1.00 97.08           H  
ATOM   1299 HD12 ILE A  82       7.851   2.124  -5.023  1.00 97.08           H  
ATOM   1300 HD13 ILE A  82       6.762   1.031  -4.138  1.00 97.08           H  
ATOM   1301  N   ALA A  83       8.501  -1.143   0.694  1.00 95.99           N  
ATOM   1302  H   ALA A  83       8.462  -1.763  -0.102  1.00 95.99           H  
ATOM   1303  CA  ALA A  83       8.010  -1.628   1.983  1.00 95.99           C  
ATOM   1304  HA  ALA A  83       7.320  -0.878   2.371  1.00 95.99           H  
ATOM   1305  C   ALA A  83       9.165  -1.840   2.989  1.00 95.99           C  
ATOM   1306  CB  ALA A  83       7.207  -2.913   1.769  1.00 95.99           C  
ATOM   1307  HB1 ALA A  83       7.874  -3.700   1.418  1.00 95.99           H  
ATOM   1308  HB2 ALA A  83       6.765  -3.228   2.715  1.00 95.99           H  
ATOM   1309  HB3 ALA A  83       6.416  -2.739   1.039  1.00 95.99           H  
ATOM   1310  O   ALA A  83      10.105  -2.578   2.685  1.00 95.99           O  
ATOM   1311  N   PRO A  84       9.110  -1.237   4.190  1.00 94.41           N  
ATOM   1312  CA  PRO A  84      10.150  -1.395   5.201  1.00 94.41           C  
ATOM   1313  HA  PRO A  84      11.134  -1.377   4.731  1.00 94.41           H  
ATOM   1314  C   PRO A  84      10.000  -2.705   5.986  1.00 94.41           C  
ATOM   1315  CB  PRO A  84      10.005  -0.168   6.102  1.00 94.41           C  
ATOM   1316  HB2 PRO A  84      10.372  -0.342   7.114  1.00 94.41           H  
ATOM   1317  HB3 PRO A  84      10.521   0.680   5.652  1.00 94.41           H  
ATOM   1318  O   PRO A  84       8.927  -3.304   6.037  1.00 94.41           O  
ATOM   1319  CG  PRO A  84       8.500   0.083   6.083  1.00 94.41           C  
ATOM   1320  HG2 PRO A  84       8.003  -0.586   6.786  1.00 94.41           H  
ATOM   1321  HG3 PRO A  84       8.267   1.123   6.314  1.00 94.41           H  
ATOM   1322  CD  PRO A  84       8.105  -0.287   4.653  1.00 94.41           C  
ATOM   1323  HD2 PRO A  84       7.110  -0.731   4.644  1.00 94.41           H  
ATOM   1324  HD3 PRO A  84       8.129   0.605   4.027  1.00 94.41           H  
ATOM   1325  N   ASN A  85      11.081  -3.112   6.657  1.00 94.25           N  
ATOM   1326  H   ASN A  85      11.884  -2.500   6.634  1.00 94.25           H  
ATOM   1327  CA  ASN A  85      11.108  -4.179   7.670  1.00 94.25           C  
ATOM   1328  HA  ASN A  85      12.160  -4.383   7.873  1.00 94.25           H  
ATOM   1329  C   ASN A  85      10.544  -5.538   7.212  1.00 94.25           C  
ATOM   1330  CB  ASN A  85      10.498  -3.664   8.988  1.00 94.25           C  
ATOM   1331  HB2 ASN A  85      10.438  -4.490   9.697  1.00 94.25           H  
ATOM   1332  HB3 ASN A  85       9.485  -3.303   8.814  1.00 94.25           H  
ATOM   1333  O   ASN A  85      10.064  -6.332   8.021  1.00 94.25           O  
ATOM   1334  CG  ASN A  85      11.314  -2.554   9.627  1.00 94.25           C  
ATOM   1335  ND2 ASN A  85      11.475  -2.578  10.928  1.00 94.25           N  
ATOM   1336 HD21 ASN A  85      11.997  -1.809  11.325  1.00 94.25           H  
ATOM   1337 HD22 ASN A  85      11.021  -3.279  11.494  1.00 94.25           H  
ATOM   1338  OD1 ASN A  85      11.832  -1.661   8.978  1.00 94.25           O  
ATOM   1339  N   MET A  86      10.630  -5.828   5.916  1.00 94.03           N  
ATOM   1340  H   MET A  86      10.994  -5.122   5.292  1.00 94.03           H  
ATOM   1341  CA  MET A  86      10.258  -7.125   5.363  1.00 94.03           C  
ATOM   1342  HA  MET A  86       9.383  -7.495   5.897  1.00 94.03           H  
ATOM   1343  C   MET A  86      11.391  -8.147   5.545  1.00 94.03           C  
ATOM   1344  CB  MET A  86       9.877  -6.962   3.891  1.00 94.03           C  
ATOM   1345  HB2 MET A  86      10.742  -6.602   3.334  1.00 94.03           H  
ATOM   1346  HB3 MET A  86       9.593  -7.948   3.524  1.00 94.03           H  
ATOM   1347  O   MET A  86      12.555  -7.785   5.701  1.00 94.03           O  
ATOM   1348  CG  MET A  86       8.699  -6.011   3.646  1.00 94.03           C  
ATOM   1349  HG2 MET A  86       8.914  -5.044   4.102  1.00 94.03           H  
ATOM   1350  HG3 MET A  86       8.610  -5.845   2.573  1.00 94.03           H  
ATOM   1351  SD  MET A  86       7.097  -6.603   4.268  1.00 94.03           S  
ATOM   1352  CE  MET A  86       6.761  -7.917   3.065  1.00 94.03           C  
ATOM   1353  HE1 MET A  86       5.775  -8.343   3.252  1.00 94.03           H  
ATOM   1354  HE2 MET A  86       6.784  -7.501   2.058  1.00 94.03           H  
ATOM   1355  HE3 MET A  86       7.509  -8.704   3.151  1.00 94.03           H  
ATOM   1356  N   THR A  87      11.077  -9.444   5.506  1.00 94.48           N  
ATOM   1357  H   THR A  87      10.109  -9.715   5.410  1.00 94.48           H  
ATOM   1358  CA  THR A  87      12.103 -10.497   5.556  1.00 94.48           C  
ATOM   1359  HA  THR A  87      12.797 -10.261   6.363  1.00 94.48           H  
ATOM   1360  C   THR A  87      12.890 -10.542   4.246  1.00 94.48           C  
ATOM   1361  CB  THR A  87      11.492 -11.872   5.848  1.00 94.48           C  
ATOM   1362  HB  THR A  87      10.868 -12.181   5.009  1.00 94.48           H  
ATOM   1363  O   THR A  87      12.338 -10.855   3.190  1.00 94.48           O  
ATOM   1364  CG2 THR A  87      12.558 -12.939   6.098  1.00 94.48           C  
ATOM   1365 HG21 THR A  87      13.217 -12.631   6.910  1.00 94.48           H  
ATOM   1366 HG22 THR A  87      12.073 -13.878   6.365  1.00 94.48           H  
ATOM   1367 HG23 THR A  87      13.149 -13.098   5.196  1.00 94.48           H  
ATOM   1368  OG1 THR A  87      10.687 -11.809   7.004  1.00 94.48           O  
ATOM   1369  HG1 THR A  87      11.166 -11.324   7.680  1.00 94.48           H  
ATOM   1370  N   LEU A  88      14.188 -10.249   4.325  1.00 96.49           N  
ATOM   1371  H   LEU A  88      14.570  -9.998   5.226  1.00 96.49           H  
ATOM   1372  CA  LEU A  88      15.084 -10.152   3.173  1.00 96.49           C  
ATOM   1373  HA  LEU A  88      14.491 -10.100   2.260  1.00 96.49           H  
ATOM   1374  C   LEU A  88      15.984 -11.387   3.062  1.00 96.49           C  
ATOM   1375  CB  LEU A  88      15.917  -8.858   3.264  1.00 96.49           C  
ATOM   1376  HB2 LEU A  88      16.642  -8.976   4.070  1.00 96.49           H  
ATOM   1377  HB3 LEU A  88      16.469  -8.740   2.332  1.00 96.49           H  
ATOM   1378  O   LEU A  88      16.349 -11.997   4.068  1.00 96.49           O  
ATOM   1379  CG  LEU A  88      15.115  -7.569   3.533  1.00 96.49           C  
ATOM   1380  HG  LEU A  88      14.679  -7.634   4.530  1.00 96.49           H  
ATOM   1381  CD1 LEU A  88      16.032  -6.351   3.544  1.00 96.49           C  
ATOM   1382 HD11 LEU A  88      15.451  -5.455   3.761  1.00 96.49           H  
ATOM   1383 HD12 LEU A  88      16.792  -6.463   4.317  1.00 96.49           H  
ATOM   1384 HD13 LEU A  88      16.517  -6.234   2.575  1.00 96.49           H  
ATOM   1385  CD2 LEU A  88      14.002  -7.347   2.507  1.00 96.49           C  
ATOM   1386 HD21 LEU A  88      13.213  -8.084   2.659  1.00 96.49           H  
ATOM   1387 HD22 LEU A  88      14.394  -7.437   1.494  1.00 96.49           H  
ATOM   1388 HD23 LEU A  88      13.564  -6.358   2.639  1.00 96.49           H  
ATOM   1389  N   LEU A  89      16.376 -11.732   1.838  1.00 97.17           N  
ATOM   1390  H   LEU A  89      16.043 -11.186   1.055  1.00 97.17           H  
ATOM   1391  CA  LEU A  89      17.459 -12.679   1.596  1.00 97.17           C  
ATOM   1392  HA  LEU A  89      17.252 -13.585   2.165  1.00 97.17           H  
ATOM   1393  C   LEU A  89      18.805 -12.094   2.073  1.00 97.17           C  
ATOM   1394  CB  LEU A  89      17.532 -13.020   0.098  1.00 97.17           C  
ATOM   1395  HB2 LEU A  89      17.583 -12.083  -0.457  1.00 97.17           H  
ATOM   1396  HB3 LEU A  89      18.461 -13.560  -0.090  1.00 97.17           H  
ATOM   1397  O   LEU A  89      19.011 -10.874   1.994  1.00 97.17           O  
ATOM   1398  CG  LEU A  89      16.368 -13.853  -0.460  1.00 97.17           C  
ATOM   1399  HG  LEU A  89      15.425 -13.344  -0.261  1.00 97.17           H  
ATOM   1400  CD1 LEU A  89      16.551 -13.974  -1.974  1.00 97.17           C  
ATOM   1401 HD11 LEU A  89      17.521 -14.417  -2.202  1.00 97.17           H  
ATOM   1402 HD12 LEU A  89      16.508 -12.980  -2.419  1.00 97.17           H  
ATOM   1403 HD13 LEU A  89      15.766 -14.574  -2.434  1.00 97.17           H  
ATOM   1404  CD2 LEU A  89      16.313 -15.258   0.149  1.00 97.17           C  
ATOM   1405 HD21 LEU A  89      15.538 -15.848  -0.341  1.00 97.17           H  
ATOM   1406 HD22 LEU A  89      16.079 -15.191   1.212  1.00 97.17           H  
ATOM   1407 HD23 LEU A  89      17.279 -15.750   0.031  1.00 97.17           H  
ATOM   1408  N   PRO A  90      19.752 -12.944   2.514  1.00 97.64           N  
ATOM   1409  CA  PRO A  90      21.160 -12.565   2.605  1.00 97.64           C  
ATOM   1410  HA  PRO A  90      21.274 -11.801   3.374  1.00 97.64           H  
ATOM   1411  C   PRO A  90      21.672 -12.036   1.258  1.00 97.64           C  
ATOM   1412  CB  PRO A  90      21.906 -13.838   3.024  1.00 97.64           C  
ATOM   1413  HB2 PRO A  90      22.281 -14.360   2.144  1.00 97.64           H  
ATOM   1414  HB3 PRO A  90      22.723 -13.621   3.711  1.00 97.64           H  
ATOM   1415  O   PRO A  90      21.190 -12.467   0.212  1.00 97.64           O  
ATOM   1416  CG  PRO A  90      20.828 -14.697   3.683  1.00 97.64           C  
ATOM   1417  HG2 PRO A  90      21.058 -15.761   3.614  1.00 97.64           H  
ATOM   1418  HG3 PRO A  90      20.702 -14.396   4.723  1.00 97.64           H  
ATOM   1419  CD  PRO A  90      19.575 -14.340   2.891  1.00 97.64           C  
ATOM   1420  HD2 PRO A  90      19.510 -14.961   1.998  1.00 97.64           H  
ATOM   1421  HD3 PRO A  90      18.692 -14.478   3.515  1.00 97.64           H  
ATOM   1422  N   ALA A  91      22.651 -11.128   1.267  1.00 97.83           N  
ATOM   1423  H   ALA A  91      23.029 -10.823   2.153  1.00 97.83           H  
ATOM   1424  CA  ALA A  91      23.115 -10.439   0.057  1.00 97.83           C  
ATOM   1425  HA  ALA A  91      22.299  -9.828  -0.329  1.00 97.83           H  
ATOM   1426  C   ALA A  91      23.527 -11.401  -1.079  1.00 97.83           C  
ATOM   1427  CB  ALA A  91      24.259  -9.498   0.449  1.00 97.83           C  
ATOM   1428  HB1 ALA A  91      23.915  -8.779   1.192  1.00 97.83           H  
ATOM   1429  HB2 ALA A  91      25.101 -10.066   0.846  1.00 97.83           H  
ATOM   1430  HB3 ALA A  91      24.589  -8.951  -0.434  1.00 97.83           H  
ATOM   1431  O   ALA A  91      23.057 -11.250  -2.202  1.00 97.83           O  
ATOM   1432  N   GLU A  92      24.302 -12.448  -0.774  1.00 97.81           N  
ATOM   1433  H   GLU A  92      24.696 -12.507   0.154  1.00 97.81           H  
ATOM   1434  CA  GLU A  92      24.731 -13.451  -1.765  1.00 97.81           C  
ATOM   1435  HA  GLU A  92      25.256 -12.954  -2.581  1.00 97.81           H  
ATOM   1436  C   GLU A  92      23.552 -14.232  -2.375  1.00 97.81           C  
ATOM   1437  CB  GLU A  92      25.680 -14.460  -1.100  1.00 97.81           C  
ATOM   1438  HB2 GLU A  92      25.155 -14.938  -0.272  1.00 97.81           H  
ATOM   1439  HB3 GLU A  92      25.926 -15.225  -1.836  1.00 97.81           H  
ATOM   1440  O   GLU A  92      23.510 -14.495  -3.579  1.00 97.81           O  
ATOM   1441  CG  GLU A  92      26.989 -13.850  -0.574  1.00 97.81           C  
ATOM   1442  HG2 GLU A  92      27.505 -13.366  -1.404  1.00 97.81           H  
ATOM   1443  HG3 GLU A  92      26.751 -13.089   0.169  1.00 97.81           H  
ATOM   1444  CD  GLU A  92      27.917 -14.900   0.064  1.00 97.81           C  
ATOM   1445  OE1 GLU A  92      28.988 -14.486   0.559  1.00 97.81           O  
ATOM   1446  OE2 GLU A  92      27.549 -16.100   0.075  1.00 97.81           O  
ATOM   1447  N   ASP A  93      22.559 -14.593  -1.556  1.00 97.91           N  
ATOM   1448  H   ASP A  93      22.608 -14.298  -0.592  1.00 97.91           H  
ATOM   1449  CA  ASP A  93      21.340 -15.258  -2.026  1.00 97.91           C  
ATOM   1450  HA  ASP A  93      21.611 -16.089  -2.678  1.00 97.91           H  
ATOM   1451  C   ASP A  93      20.461 -14.318  -2.846  1.00 97.91           C  
ATOM   1452  CB  ASP A  93      20.524 -15.788  -0.838  1.00 97.91           C  
ATOM   1453  HB2 ASP A  93      20.453 -15.015  -0.074  1.00 97.91           H  
ATOM   1454  HB3 ASP A  93      19.514 -16.014  -1.180  1.00 97.91           H  
ATOM   1455  O   ASP A  93      19.849 -14.750  -3.826  1.00 97.91           O  
ATOM   1456  CG  ASP A  93      21.092 -17.064  -0.230  1.00 97.91           C  
ATOM   1457  OD1 ASP A  93      21.674 -17.857  -1.003  1.00 97.91           O  
ATOM   1458  OD2 ASP A  93      20.858 -17.284   0.975  1.00 97.91           O  
ATOM   1459  N   ALA A  94      20.401 -13.042  -2.456  1.00 98.09           N  
ATOM   1460  H   ALA A  94      20.939 -12.768  -1.646  1.00 98.09           H  
ATOM   1461  CA  ALA A  94      19.703 -12.004  -3.192  1.00 98.09           C  
ATOM   1462  HA  ALA A  94      18.671 -12.320  -3.344  1.00 98.09           H  
ATOM   1463  C   ALA A  94      20.333 -11.811  -4.577  1.00 98.09           C  
ATOM   1464  CB  ALA A  94      19.695 -10.707  -2.371  1.00 98.09           C  
ATOM   1465  HB1 ALA A  94      20.710 -10.329  -2.251  1.00 98.09           H  
ATOM   1466  HB2 ALA A  94      19.270 -10.884  -1.383  1.00 98.09           H  
ATOM   1467  HB3 ALA A  94      19.106  -9.952  -2.891  1.00 98.09           H  
ATOM   1468  O   ALA A  94      19.600 -11.813  -5.558  1.00 98.09           O  
ATOM   1469  N   ASP A  95      21.662 -11.738  -4.683  1.00 98.17           N  
ATOM   1470  H   ASP A  95      22.215 -11.718  -3.838  1.00 98.17           H  
ATOM   1471  CA  ASP A  95      22.365 -11.578  -5.962  1.00 98.17           C  
ATOM   1472  HA  ASP A  95      21.943 -10.720  -6.485  1.00 98.17           H  
ATOM   1473  C   ASP A  95      22.151 -12.779  -6.894  1.00 98.17           C  
ATOM   1474  CB  ASP A  95      23.858 -11.296  -5.703  1.00 98.17           C  
ATOM   1475  HB2 ASP A  95      24.255 -12.036  -5.008  1.00 98.17           H  
ATOM   1476  HB3 ASP A  95      24.401 -11.385  -6.643  1.00 98.17           H  
ATOM   1477  O   ASP A  95      21.745 -12.606  -8.047  1.00 98.17           O  
ATOM   1478  CG  ASP A  95      24.086  -9.883  -5.152  1.00 98.17           C  
ATOM   1479  OD1 ASP A  95      23.275  -8.980  -5.471  1.00 98.17           O  
ATOM   1480  OD2 ASP A  95      25.047  -9.641  -4.395  1.00 98.17           O  
ATOM   1481  N   ARG A  96      22.273 -14.013  -6.378  1.00 97.96           N  
ATOM   1482  H   ARG A  96      22.621 -14.093  -5.433  1.00 97.96           H  
ATOM   1483  CA  ARG A  96      21.918 -15.227  -7.141  1.00 97.96           C  
ATOM   1484  HA  ARG A  96      22.526 -15.258  -8.045  1.00 97.96           H  
ATOM   1485  C   ARG A  96      20.463 -15.209  -7.611  1.00 97.96           C  
ATOM   1486  CB  ARG A  96      22.172 -16.487  -6.301  1.00 97.96           C  
ATOM   1487  HB2 ARG A  96      21.721 -16.373  -5.315  1.00 97.96           H  
ATOM   1488  HB3 ARG A  96      21.699 -17.332  -6.802  1.00 97.96           H  
ATOM   1489  O   ARG A  96      20.162 -15.616  -8.736  1.00 97.96           O  
ATOM   1490  CG  ARG A  96      23.667 -16.794  -6.157  1.00 97.96           C  
ATOM   1491  HG2 ARG A  96      24.154 -16.046  -5.532  1.00 97.96           H  
ATOM   1492  HG3 ARG A  96      24.126 -16.758  -7.146  1.00 97.96           H  
ATOM   1493  CD  ARG A  96      23.905 -18.195  -5.580  1.00 97.96           C  
ATOM   1494  HD2 ARG A  96      24.959 -18.425  -5.735  1.00 97.96           H  
ATOM   1495  HD3 ARG A  96      23.325 -18.920  -6.150  1.00 97.96           H  
ATOM   1496  NE  ARG A  96      23.556 -18.307  -4.144  1.00 97.96           N  
ATOM   1497  HE  ARG A  96      22.709 -17.862  -3.820  1.00 97.96           H  
ATOM   1498  NH1 ARG A  96      25.501 -19.308  -3.425  1.00 97.96           N  
ATOM   1499 HH11 ARG A  96      25.911 -19.148  -4.334  1.00 97.96           H  
ATOM   1500 HH12 ARG A  96      26.087 -19.561  -2.642  1.00 97.96           H  
ATOM   1501  NH2 ARG A  96      23.902 -18.928  -1.967  1.00 97.96           N  
ATOM   1502 HH21 ARG A  96      23.019 -18.528  -1.685  1.00 97.96           H  
ATOM   1503 HH22 ARG A  96      24.537 -19.175  -1.221  1.00 97.96           H  
ATOM   1504  CZ  ARG A  96      24.307 -18.842  -3.194  1.00 97.96           C  
ATOM   1505  N   HIS A  97      19.553 -14.744  -6.755  1.00 97.50           N  
ATOM   1506  H   HIS A  97      19.869 -14.430  -5.848  1.00 97.50           H  
ATOM   1507  CA  HIS A  97      18.134 -14.630  -7.083  1.00 97.50           C  
ATOM   1508  HA  HIS A  97      17.794 -15.582  -7.488  1.00 97.50           H  
ATOM   1509  C   HIS A  97      17.891 -13.581  -8.172  1.00 97.50           C  
ATOM   1510  CB  HIS A  97      17.333 -14.353  -5.806  1.00 97.50           C  
ATOM   1511  HB2 HIS A  97      17.612 -15.086  -5.049  1.00 97.50           H  
ATOM   1512  HB3 HIS A  97      17.572 -13.362  -5.421  1.00 97.50           H  
ATOM   1513  O   HIS A  97      17.171 -13.877  -9.125  1.00 97.50           O  
ATOM   1514  CG  HIS A  97      15.847 -14.456  -6.002  1.00 97.50           C  
ATOM   1515  CD2 HIS A  97      15.006 -13.408  -6.226  1.00 97.50           C  
ATOM   1516  HD2 HIS A  97      15.296 -12.373  -6.332  1.00 97.50           H  
ATOM   1517  ND1 HIS A  97      15.105 -15.640  -5.941  1.00 97.50           N  
ATOM   1518  CE1 HIS A  97      13.831 -15.260  -6.121  1.00 97.50           C  
ATOM   1519  HE1 HIS A  97      12.978 -15.921  -6.085  1.00 97.50           H  
ATOM   1520  NE2 HIS A  97      13.737 -13.934  -6.290  1.00 97.50           N  
ATOM   1521  HE2 HIS A  97      12.871 -13.430  -6.421  1.00 97.50           H  
ATOM   1522  N   VAL A  98      18.534 -12.409  -8.099  1.00 98.21           N  
ATOM   1523  H   VAL A  98      19.125 -12.241  -7.298  1.00 98.21           H  
ATOM   1524  CA  VAL A  98      18.473 -11.365  -9.137  1.00 98.21           C  
ATOM   1525  HA  VAL A  98      17.432 -11.069  -9.264  1.00 98.21           H  
ATOM   1526  C   VAL A  98      18.941 -11.912 -10.486  1.00 98.21           C  
ATOM   1527  CB  VAL A  98      19.277 -10.106  -8.734  1.00 98.21           C  
ATOM   1528  HB  VAL A  98      20.279 -10.391  -8.414  1.00 98.21           H  
ATOM   1529  O   VAL A  98      18.206 -11.783 -11.465  1.00 98.21           O  
ATOM   1530  CG1 VAL A  98      19.415  -9.114  -9.898  1.00 98.21           C  
ATOM   1531 HG11 VAL A  98      18.435  -8.901 -10.326  1.00 98.21           H  
ATOM   1532 HG12 VAL A  98      19.870  -8.188  -9.548  1.00 98.21           H  
ATOM   1533 HG13 VAL A  98      20.065  -9.527 -10.670  1.00 98.21           H  
ATOM   1534  CG2 VAL A  98      18.583  -9.363  -7.585  1.00 98.21           C  
ATOM   1535 HG21 VAL A  98      18.658  -9.937  -6.661  1.00 98.21           H  
ATOM   1536 HG22 VAL A  98      17.527  -9.203  -7.804  1.00 98.21           H  
ATOM   1537 HG23 VAL A  98      19.065  -8.400  -7.415  1.00 98.21           H  
ATOM   1538  N   CYS A  99      20.092 -12.590 -10.545  1.00 98.07           N  
ATOM   1539  H   CYS A  99      20.679 -12.622  -9.724  1.00 98.07           H  
ATOM   1540  CA  CYS A  99      20.594 -13.212 -11.776  1.00 98.07           C  
ATOM   1541  HA  CYS A  99      20.769 -12.437 -12.523  1.00 98.07           H  
ATOM   1542  C   CYS A  99      19.587 -14.205 -12.382  1.00 98.07           C  
ATOM   1543  CB  CYS A  99      21.927 -13.909 -11.474  1.00 98.07           C  
ATOM   1544  HB2 CYS A  99      22.199 -14.560 -12.305  1.00 98.07           H  
ATOM   1545  HB3 CYS A  99      21.846 -14.512 -10.569  1.00 98.07           H  
ATOM   1546  O   CYS A  99      19.284 -14.143 -13.575  1.00 98.07           O  
ATOM   1547  SG  CYS A  99      23.226 -12.665 -11.261  1.00 98.07           S  
ATOM   1548  HG  CYS A  99      24.276 -13.489 -11.312  1.00 98.07           H  
ATOM   1549  N   SER A 100      19.010 -15.087 -11.557  1.00 97.29           N  
ATOM   1550  H   SER A 100      19.298 -15.091 -10.589  1.00 97.29           H  
ATOM   1551  CA  SER A 100      17.995 -16.049 -12.010  1.00 97.29           C  
ATOM   1552  HA  SER A 100      18.416 -16.629 -12.830  1.00 97.29           H  
ATOM   1553  C   SER A 100      16.724 -15.362 -12.530  1.00 97.29           C  
ATOM   1554  CB  SER A 100      17.652 -17.001 -10.861  1.00 97.29           C  
ATOM   1555  HB2 SER A 100      18.566 -17.467 -10.495  1.00 97.29           H  
ATOM   1556  HB3 SER A 100      17.195 -16.441 -10.046  1.00 97.29           H  
ATOM   1557  O   SER A 100      16.159 -15.777 -13.545  1.00 97.29           O  
ATOM   1558  OG  SER A 100      16.758 -18.010 -11.297  1.00 97.29           O  
ATOM   1559  HG  SER A 100      17.180 -18.481 -12.019  1.00 97.29           H  
ATOM   1560  N   CYS A 101      16.286 -14.285 -11.874  1.00 97.78           N  
ATOM   1561  H   CYS A 101      16.786 -13.983 -11.050  1.00 97.78           H  
ATOM   1562  CA  CYS A 101      15.122 -13.508 -12.297  1.00 97.78           C  
ATOM   1563  HA  CYS A 101      14.286 -14.184 -12.478  1.00 97.78           H  
ATOM   1564  C   CYS A 101      15.381 -12.762 -13.611  1.00 97.78           C  
ATOM   1565  CB  CYS A 101      14.726 -12.546 -11.174  1.00 97.78           C  
ATOM   1566  HB2 CYS A 101      13.918 -11.900 -11.518  1.00 97.78           H  
ATOM   1567  HB3 CYS A 101      15.582 -11.930 -10.897  1.00 97.78           H  
ATOM   1568  O   CYS A 101      14.514 -12.751 -14.482  1.00 97.78           O  
ATOM   1569  SG  CYS A 101      14.157 -13.492  -9.735  1.00 97.78           S  
ATOM   1570  HG  CYS A 101      15.369 -13.851  -9.303  1.00 97.78           H  
ATOM   1571  N   LEU A 102      16.577 -12.201 -13.803  1.00 98.21           N  
ATOM   1572  H   LEU A 102      17.250 -12.224 -13.051  1.00 98.21           H  
ATOM   1573  CA  LEU A 102      16.958 -11.555 -15.061  1.00 98.21           C  
ATOM   1574  HA  LEU A 102      16.199 -10.817 -15.321  1.00 98.21           H  
ATOM   1575  C   LEU A 102      16.998 -12.544 -16.227  1.00 98.21           C  
ATOM   1576  CB  LEU A 102      18.316 -10.859 -14.899  1.00 98.21           C  
ATOM   1577  HB2 LEU A 102      18.680 -10.589 -15.890  1.00 98.21           H  
ATOM   1578  HB3 LEU A 102      19.025 -11.564 -14.464  1.00 98.21           H  
ATOM   1579  O   LEU A 102      16.465 -12.243 -17.292  1.00 98.21           O  
ATOM   1580  CG  LEU A 102      18.276  -9.587 -14.042  1.00 98.21           C  
ATOM   1581  HG  LEU A 102      17.838  -9.811 -13.070  1.00 98.21           H  
ATOM   1582  CD1 LEU A 102      19.700  -9.077 -13.827  1.00 98.21           C  
ATOM   1583 HD11 LEU A 102      20.298  -9.860 -13.360  1.00 98.21           H  
ATOM   1584 HD12 LEU A 102      19.686  -8.214 -13.162  1.00 98.21           H  
ATOM   1585 HD13 LEU A 102      20.153  -8.794 -14.777  1.00 98.21           H  
ATOM   1586  CD2 LEU A 102      17.453  -8.481 -14.702  1.00 98.21           C  
ATOM   1587 HD21 LEU A 102      17.483  -7.599 -14.062  1.00 98.21           H  
ATOM   1588 HD22 LEU A 102      16.410  -8.781 -14.804  1.00 98.21           H  
ATOM   1589 HD23 LEU A 102      17.863  -8.234 -15.681  1.00 98.21           H  
ATOM   1590  N   ALA A 103      17.536 -13.748 -16.024  1.00 97.36           N  
ATOM   1591  H   ALA A 103      18.006 -13.932 -15.149  1.00 97.36           H  
ATOM   1592  CA  ALA A 103      17.494 -14.803 -17.036  1.00 97.36           C  
ATOM   1593  HA  ALA A 103      18.013 -14.456 -17.930  1.00 97.36           H  
ATOM   1594  C   ALA A 103      16.048 -15.155 -17.447  1.00 97.36           C  
ATOM   1595  CB  ALA A 103      18.236 -16.023 -16.482  1.00 97.36           C  
ATOM   1596  HB1 ALA A 103      18.200 -16.836 -17.208  1.00 97.36           H  
ATOM   1597  HB2 ALA A 103      17.774 -16.361 -15.554  1.00 97.36           H  
ATOM   1598  HB3 ALA A 103      19.276 -15.766 -16.284  1.00 97.36           H  
ATOM   1599  O   ALA A 103      15.744 -15.280 -18.637  1.00 97.36           O  
ATOM   1600  N   ALA A 104      15.135 -15.262 -16.473  1.00 96.92           N  
ATOM   1601  H   ALA A 104      15.440 -15.162 -15.515  1.00 96.92           H  
ATOM   1602  CA  ALA A 104      13.715 -15.502 -16.734  1.00 96.92           C  
ATOM   1603  HA  ALA A 104      13.629 -16.374 -17.382  1.00 96.92           H  
ATOM   1604  C   ALA A 104      13.042 -14.325 -17.465  1.00 96.92           C  
ATOM   1605  CB  ALA A 104      13.020 -15.821 -15.406  1.00 96.92           C  
ATOM   1606  HB1 ALA A 104      13.489 -16.689 -14.941  1.00 96.92           H  
ATOM   1607  HB2 ALA A 104      11.965 -16.033 -15.582  1.00 96.92           H  
ATOM   1608  HB3 ALA A 104      13.097 -14.971 -14.728  1.00 96.92           H  
ATOM   1609  O   ALA A 104      12.262 -14.551 -18.395  1.00 96.92           O  
ATOM   1610  N   PHE A 105      13.380 -13.084 -17.097  1.00 97.81           N  
ATOM   1611  H   PHE A 105      14.003 -12.971 -16.310  1.00 97.81           H  
ATOM   1612  CA  PHE A 105      12.902 -11.878 -17.773  1.00 97.81           C  
ATOM   1613  HA  PHE A 105      11.812 -11.880 -17.759  1.00 97.81           H  
ATOM   1614  C   PHE A 105      13.345 -11.846 -19.241  1.00 97.81           C  
ATOM   1615  CB  PHE A 105      13.390 -10.630 -17.024  1.00 97.81           C  
ATOM   1616  HB2 PHE A 105      13.087 -10.698 -15.980  1.00 97.81           H  
ATOM   1617  HB3 PHE A 105      14.479 -10.593 -17.045  1.00 97.81           H  
ATOM   1618  O   PHE A 105      12.507 -11.652 -20.120  1.00 97.81           O  
ATOM   1619  CG  PHE A 105      12.855  -9.336 -17.602  1.00 97.81           C  
ATOM   1620  CD1 PHE A 105      13.520  -8.711 -18.674  1.00 97.81           C  
ATOM   1621  HD1 PHE A 105      14.421  -9.141 -19.086  1.00 97.81           H  
ATOM   1622  CD2 PHE A 105      11.683  -8.760 -17.074  1.00 97.81           C  
ATOM   1623  HD2 PHE A 105      11.178  -9.233 -16.245  1.00 97.81           H  
ATOM   1624  CE1 PHE A 105      13.016  -7.517 -19.213  1.00 97.81           C  
ATOM   1625  HE1 PHE A 105      13.532  -7.040 -20.033  1.00 97.81           H  
ATOM   1626  CE2 PHE A 105      11.186  -7.556 -17.605  1.00 97.81           C  
ATOM   1627  HE2 PHE A 105      10.301  -7.101 -17.184  1.00 97.81           H  
ATOM   1628  CZ  PHE A 105      11.858  -6.935 -18.672  1.00 97.81           C  
ATOM   1629  HZ  PHE A 105      11.504  -5.994 -19.068  1.00 97.81           H  
ATOM   1630  N   MET A 106      14.624 -12.116 -19.528  1.00 97.62           N  
ATOM   1631  H   MET A 106      15.273 -12.246 -18.765  1.00 97.62           H  
ATOM   1632  CA  MET A 106      15.139 -12.160 -20.904  1.00 97.62           C  
ATOM   1633  HA  MET A 106      14.992 -11.184 -21.365  1.00 97.62           H  
ATOM   1634  C   MET A 106      14.380 -13.173 -21.762  1.00 97.62           C  
ATOM   1635  CB  MET A 106      16.639 -12.493 -20.919  1.00 97.62           C  
ATOM   1636  HB2 MET A 106      16.820 -13.399 -20.341  1.00 97.62           H  
ATOM   1637  HB3 MET A 106      16.947 -12.686 -21.947  1.00 97.62           H  
ATOM   1638  O   MET A 106      13.964 -12.859 -22.875  1.00 97.62           O  
ATOM   1639  CG  MET A 106      17.513 -11.368 -20.363  1.00 97.62           C  
ATOM   1640  HG2 MET A 106      18.555 -11.681 -20.428  1.00 97.62           H  
ATOM   1641  HG3 MET A 106      17.274 -11.229 -19.309  1.00 97.62           H  
ATOM   1642  SD  MET A 106      17.352  -9.753 -21.166  1.00 97.62           S  
ATOM   1643  CE  MET A 106      17.990 -10.115 -22.825  1.00 97.62           C  
ATOM   1644  HE1 MET A 106      17.324 -10.810 -23.338  1.00 97.62           H  
ATOM   1645  HE2 MET A 106      18.987 -10.549 -22.751  1.00 97.62           H  
ATOM   1646  HE3 MET A 106      18.048  -9.189 -23.398  1.00 97.62           H  
ATOM   1647  N   ARG A 107      14.128 -14.371 -21.219  1.00 96.74           N  
ATOM   1648  H   ARG A 107      14.513 -14.557 -20.304  1.00 96.74           H  
ATOM   1649  CA  ARG A 107      13.411 -15.445 -21.919  1.00 96.74           C  
ATOM   1650  HA  ARG A 107      13.908 -15.637 -22.870  1.00 96.74           H  
ATOM   1651  C   ARG A 107      11.962 -15.084 -22.253  1.00 96.74           C  
ATOM   1652  CB  ARG A 107      13.490 -16.711 -21.052  1.00 96.74           C  
ATOM   1653  HB2 ARG A 107      12.955 -16.542 -20.117  1.00 96.74           H  
ATOM   1654  HB3 ARG A 107      14.538 -16.893 -20.815  1.00 96.74           H  
ATOM   1655  O   ARG A 107      11.449 -15.521 -23.279  1.00 96.74           O  
ATOM   1656  CG  ARG A 107      12.911 -17.956 -21.747  1.00 96.74           C  
ATOM   1657  HG2 ARG A 107      11.870 -17.783 -22.021  1.00 96.74           H  
ATOM   1658  HG3 ARG A 107      13.482 -18.162 -22.652  1.00 96.74           H  
ATOM   1659  CD  ARG A 107      12.959 -19.200 -20.857  1.00 96.74           C  
ATOM   1660  HD2 ARG A 107      12.356 -19.019 -19.967  1.00 96.74           H  
ATOM   1661  HD3 ARG A 107      12.541 -20.037 -21.416  1.00 96.74           H  
ATOM   1662  NE  ARG A 107      14.340 -19.515 -20.478  1.00 96.74           N  
ATOM   1663  HE  ARG A 107      15.051 -19.277 -21.155  1.00 96.74           H  
ATOM   1664  NH1 ARG A 107      13.983 -20.916 -18.689  1.00 96.74           N  
ATOM   1665 HH11 ARG A 107      14.404 -21.509 -17.987  1.00 96.74           H  
ATOM   1666 HH12 ARG A 107      13.009 -20.991 -18.946  1.00 96.74           H  
ATOM   1667  NH2 ARG A 107      16.046 -20.309 -19.252  1.00 96.74           N  
ATOM   1668 HH21 ARG A 107      16.413 -21.111 -18.760  1.00 96.74           H  
ATOM   1669 HH22 ARG A 107      16.626 -20.004 -20.021  1.00 96.74           H  
ATOM   1670  CZ  ARG A 107      14.774 -20.238 -19.469  1.00 96.74           C  
ATOM   1671  N   ARG A 108      11.269 -14.353 -21.371  1.00 96.10           N  
ATOM   1672  H   ARG A 108      11.758 -14.039 -20.546  1.00 96.10           H  
ATOM   1673  CA  ARG A 108       9.801 -14.205 -21.443  1.00 96.10           C  
ATOM   1674  HA  ARG A 108       9.421 -14.795 -22.277  1.00 96.10           H  
ATOM   1675  C   ARG A 108       9.285 -12.801 -21.734  1.00 96.10           C  
ATOM   1676  CB  ARG A 108       9.165 -14.748 -20.159  1.00 96.10           C  
ATOM   1677  HB2 ARG A 108       8.099 -14.524 -20.186  1.00 96.10           H  
ATOM   1678  HB3 ARG A 108       9.591 -14.248 -19.289  1.00 96.10           H  
ATOM   1679  O   ARG A 108       8.167 -12.684 -22.231  1.00 96.10           O  
ATOM   1680  CG  ARG A 108       9.350 -16.267 -20.030  1.00 96.10           C  
ATOM   1681  HG2 ARG A 108       9.151 -16.746 -20.989  1.00 96.10           H  
ATOM   1682  HG3 ARG A 108      10.369 -16.492 -19.715  1.00 96.10           H  
ATOM   1683  CD  ARG A 108       8.352 -16.789 -18.999  1.00 96.10           C  
ATOM   1684  HD2 ARG A 108       8.545 -16.278 -18.056  1.00 96.10           H  
ATOM   1685  HD3 ARG A 108       7.344 -16.531 -19.323  1.00 96.10           H  
ATOM   1686  NE  ARG A 108       8.441 -18.246 -18.798  1.00 96.10           N  
ATOM   1687  HE  ARG A 108       9.059 -18.768 -19.402  1.00 96.10           H  
ATOM   1688  NH1 ARG A 108       6.966 -18.282 -17.059  1.00 96.10           N  
ATOM   1689 HH11 ARG A 108       6.805 -17.301 -17.234  1.00 96.10           H  
ATOM   1690 HH12 ARG A 108       6.945 -18.548 -16.085  1.00 96.10           H  
ATOM   1691  NH2 ARG A 108       8.013 -20.162 -17.621  1.00 96.10           N  
ATOM   1692 HH21 ARG A 108       7.499 -20.608 -16.875  1.00 96.10           H  
ATOM   1693 HH22 ARG A 108       8.635 -20.698 -18.210  1.00 96.10           H  
ATOM   1694  CZ  ARG A 108       7.810 -18.894 -17.835  1.00 96.10           C  
ATOM   1695  N   GLN A 109      10.045 -11.755 -21.421  1.00 95.80           N  
ATOM   1696  H   GLN A 109      10.952 -11.927 -21.011  1.00 95.80           H  
ATOM   1697  CA  GLN A 109       9.557 -10.372 -21.452  1.00 95.80           C  
ATOM   1698  HA  GLN A 109       8.495 -10.367 -21.697  1.00 95.80           H  
ATOM   1699  C   GLN A 109      10.213  -9.501 -22.515  1.00 95.80           C  
ATOM   1700  CB  GLN A 109       9.711  -9.713 -20.077  1.00 95.80           C  
ATOM   1701  HB2 GLN A 109      10.764  -9.695 -19.798  1.00 95.80           H  
ATOM   1702  HB3 GLN A 109       9.363  -8.682 -20.134  1.00 95.80           H  
ATOM   1703  O   GLN A 109       9.540  -8.608 -23.030  1.00 95.80           O  
ATOM   1704  CG  GLN A 109       8.918 -10.437 -18.988  1.00 95.80           C  
ATOM   1705  HG2 GLN A 109       9.378 -11.411 -18.824  1.00 95.80           H  
ATOM   1706  HG3 GLN A 109       9.015  -9.860 -18.069  1.00 95.80           H  
ATOM   1707  CD  GLN A 109       7.429 -10.605 -19.299  1.00 95.80           C  
ATOM   1708  NE2 GLN A 109       6.833 -11.733 -19.006  1.00 95.80           N  
ATOM   1709 HE21 GLN A 109       5.861 -11.886 -19.234  1.00 95.80           H  
ATOM   1710 HE22 GLN A 109       7.341 -12.397 -18.440  1.00 95.80           H  
ATOM   1711  OE1 GLN A 109       6.728  -9.717 -19.753  1.00 95.80           O  
ATOM   1712  N   CYS A 110      11.463  -9.765 -22.904  1.00 94.46           N  
ATOM   1713  H   CYS A 110      12.001 -10.467 -22.416  1.00 94.46           H  
ATOM   1714  CA  CYS A 110      12.145  -8.945 -23.913  1.00 94.46           C  
ATOM   1715  HA  CYS A 110      12.188  -7.915 -23.560  1.00 94.46           H  
ATOM   1716  C   CYS A 110      11.397  -8.893 -25.252  1.00 94.46           C  
ATOM   1717  CB  CYS A 110      13.576  -9.454 -24.088  1.00 94.46           C  
ATOM   1718  HB2 CYS A 110      13.596 -10.542 -24.149  1.00 94.46           H  
ATOM   1719  HB3 CYS A 110      14.015  -9.039 -24.995  1.00 94.46           H  
ATOM   1720  O   CYS A 110      11.345  -7.843 -25.883  1.00 94.46           O  
ATOM   1721  SG  CYS A 110      14.518  -8.880 -22.658  1.00 94.46           S  
ATOM   1722  HG  CYS A 110      14.704  -7.621 -23.064  1.00 94.46           H  
ATOM   1723  N   THR A 111      10.729  -9.978 -25.647  1.00 93.96           N  
ATOM   1724  H   THR A 111      10.802 -10.826 -25.102  1.00 93.96           H  
ATOM   1725  CA  THR A 111       9.937 -10.031 -26.886  1.00 93.96           C  
ATOM   1726  HA  THR A 111      10.451  -9.454 -27.654  1.00 93.96           H  
ATOM   1727  C   THR A 111       8.533  -9.428 -26.756  1.00 93.96           C  
ATOM   1728  CB  THR A 111       9.833 -11.477 -27.388  1.00 93.96           C  
ATOM   1729  HB  THR A 111       9.189 -11.512 -28.266  1.00 93.96           H  
ATOM   1730  O   THR A 111       7.905  -9.131 -27.770  1.00 93.96           O  
ATOM   1731  CG2 THR A 111      11.199 -12.059 -27.758  1.00 93.96           C  
ATOM   1732 HG21 THR A 111      11.850 -12.117 -26.886  1.00 93.96           H  
ATOM   1733 HG22 THR A 111      11.078 -13.057 -28.178  1.00 93.96           H  
ATOM   1734 HG23 THR A 111      11.673 -11.428 -28.510  1.00 93.96           H  
ATOM   1735  OG1 THR A 111       9.294 -12.300 -26.376  1.00 93.96           O  
ATOM   1736  HG1 THR A 111       9.416 -13.206 -26.668  1.00 93.96           H  
ATOM   1737  N   ARG A 112       8.020  -9.215 -25.533  1.00 94.59           N  
ATOM   1738  H   ARG A 112       8.617  -9.402 -24.740  1.00 94.59           H  
ATOM   1739  CA  ARG A 112       6.648  -8.723 -25.286  1.00 94.59           C  
ATOM   1740  HA  ARG A 112       5.992  -9.086 -26.079  1.00 94.59           H  
ATOM   1741  C   ARG A 112       6.507  -7.208 -25.329  1.00 94.59           C  
ATOM   1742  CB  ARG A 112       6.127  -9.240 -23.940  1.00 94.59           C  
ATOM   1743  HB2 ARG A 112       5.191  -8.731 -23.707  1.00 94.59           H  
ATOM   1744  HB3 ARG A 112       6.842  -9.013 -23.149  1.00 94.59           H  
ATOM   1745  O   ARG A 112       5.392  -6.713 -25.433  1.00 94.59           O  
ATOM   1746  CG  ARG A 112       5.855 -10.743 -23.984  1.00 94.59           C  
ATOM   1747  HG2 ARG A 112       5.185 -10.963 -24.816  1.00 94.59           H  
ATOM   1748  HG3 ARG A 112       6.788 -11.289 -24.120  1.00 94.59           H  
ATOM   1749  CD  ARG A 112       5.190 -11.165 -22.675  1.00 94.59           C  
ATOM   1750  HD2 ARG A 112       4.326 -10.524 -22.498  1.00 94.59           H  
ATOM   1751  HD3 ARG A 112       5.903 -11.029 -21.862  1.00 94.59           H  
ATOM   1752  NE  ARG A 112       4.761 -12.571 -22.729  1.00 94.59           N  
ATOM   1753  HE  ARG A 112       5.107 -13.113 -23.507  1.00 94.59           H  
ATOM   1754  NH1 ARG A 112       3.628 -12.581 -20.737  1.00 94.59           N  
ATOM   1755 HH11 ARG A 112       3.796 -11.588 -20.660  1.00 94.59           H  
ATOM   1756 HH12 ARG A 112       3.101 -13.066 -20.025  1.00 94.59           H  
ATOM   1757  NH2 ARG A 112       3.719 -14.444 -21.971  1.00 94.59           N  
ATOM   1758 HH21 ARG A 112       3.980 -14.921 -22.822  1.00 94.59           H  
ATOM   1759 HH22 ARG A 112       3.131 -14.900 -21.287  1.00 94.59           H  
ATOM   1760  CZ  ARG A 112       4.043 -13.191 -21.814  1.00 94.59           C  
ATOM   1761  N   ARG A 113       7.616  -6.477 -25.213  1.00 92.88           N  
ATOM   1762  H   ARG A 113       8.488  -6.979 -25.130  1.00 92.88           H  
ATOM   1763  CA  ARG A 113       7.656  -5.008 -25.225  1.00 92.88           C  
ATOM   1764  HA  ARG A 113       8.686  -4.744 -24.988  1.00 92.88           H  
ATOM   1765  C   ARG A 113       6.836  -4.296 -24.132  1.00 92.88           C  
ATOM   1766  CB  ARG A 113       7.388  -4.469 -26.645  1.00 92.88           C  
ATOM   1767  HB2 ARG A 113       7.464  -3.381 -26.631  1.00 92.88           H  
ATOM   1768  HB3 ARG A 113       6.374  -4.729 -26.946  1.00 92.88           H  
ATOM   1769  O   ARG A 113       6.658  -3.091 -24.204  1.00 92.88           O  
ATOM   1770  CG  ARG A 113       8.386  -5.004 -27.686  1.00 92.88           C  
ATOM   1771  HG2 ARG A 113       8.313  -6.089 -27.754  1.00 92.88           H  
ATOM   1772  HG3 ARG A 113       9.398  -4.734 -27.383  1.00 92.88           H  
ATOM   1773  CD  ARG A 113       8.086  -4.399 -29.060  1.00 92.88           C  
ATOM   1774  HD2 ARG A 113       8.090  -3.313 -28.972  1.00 92.88           H  
ATOM   1775  HD3 ARG A 113       7.094  -4.727 -29.373  1.00 92.88           H  
ATOM   1776  NE  ARG A 113       9.089  -4.810 -30.058  1.00 92.88           N  
ATOM   1777  HE  ARG A 113       9.901  -5.301 -29.712  1.00 92.88           H  
ATOM   1778  NH1 ARG A 113       8.106  -3.843 -31.896  1.00 92.88           N  
ATOM   1779 HH11 ARG A 113       8.126  -3.631 -32.883  1.00 92.88           H  
ATOM   1780 HH12 ARG A 113       7.362  -3.504 -31.303  1.00 92.88           H  
ATOM   1781  NH2 ARG A 113      10.033  -4.958 -32.116  1.00 92.88           N  
ATOM   1782 HH21 ARG A 113      10.818  -5.435 -31.696  1.00 92.88           H  
ATOM   1783 HH22 ARG A 113      10.044  -4.750 -33.104  1.00 92.88           H  
ATOM   1784  CZ  ARG A 113       9.068  -4.538 -31.350  1.00 92.88           C  
ATOM   1785  N   GLU A 114       6.380  -4.995 -23.088  1.00 94.90           N  
ATOM   1786  H   GLU A 114       6.467  -6.001 -23.120  1.00 94.90           H  
ATOM   1787  CA  GLU A 114       5.608  -4.386 -21.983  1.00 94.90           C  
ATOM   1788  HA  GLU A 114       4.811  -3.772 -22.403  1.00 94.90           H  
ATOM   1789  C   GLU A 114       6.480  -3.458 -21.119  1.00 94.90           C  
ATOM   1790  CB  GLU A 114       4.961  -5.509 -21.139  1.00 94.90           C  
ATOM   1791  HB2 GLU A 114       5.755  -6.120 -20.709  1.00 94.90           H  
ATOM   1792  HB3 GLU A 114       4.377  -6.143 -21.807  1.00 94.90           H  
ATOM   1793  O   GLU A 114       6.071  -2.355 -20.772  1.00 94.90           O  
ATOM   1794  CG  GLU A 114       4.031  -5.024 -20.002  1.00 94.90           C  
ATOM   1795  HG2 GLU A 114       4.602  -4.374 -19.339  1.00 94.90           H  
ATOM   1796  HG3 GLU A 114       3.229  -4.433 -20.445  1.00 94.90           H  
ATOM   1797  CD  GLU A 114       3.414  -6.167 -19.151  1.00 94.90           C  
ATOM   1798  OE1 GLU A 114       2.627  -5.881 -18.216  1.00 94.90           O  
ATOM   1799  OE2 GLU A 114       3.740  -7.362 -19.372  1.00 94.90           O  
ATOM   1800  N   TYR A 115       7.702  -3.896 -20.795  1.00 96.73           N  
ATOM   1801  H   TYR A 115       7.952  -4.824 -21.106  1.00 96.73           H  
ATOM   1802  CA  TYR A 115       8.625  -3.177 -19.908  1.00 96.73           C  
ATOM   1803  HA  TYR A 115       8.083  -2.402 -19.366  1.00 96.73           H  
ATOM   1804  C   TYR A 115       9.768  -2.497 -20.660  1.00 96.73           C  
ATOM   1805  CB  TYR A 115       9.191  -4.158 -18.880  1.00 96.73           C  
ATOM   1806  HB2 TYR A 115      10.021  -3.685 -18.355  1.00 96.73           H  
ATOM   1807  HB3 TYR A 115       9.578  -5.032 -19.404  1.00 96.73           H  
ATOM   1808  O   TYR A 115      10.181  -1.403 -20.279  1.00 96.73           O  
ATOM   1809  CG  TYR A 115       8.170  -4.606 -17.862  1.00 96.73           C  
ATOM   1810  CD1 TYR A 115       7.993  -3.857 -16.687  1.00 96.73           C  
ATOM   1811  HD1 TYR A 115       8.596  -2.979 -16.504  1.00 96.73           H  
ATOM   1812  CD2 TYR A 115       7.366  -5.737 -18.107  1.00 96.73           C  
ATOM   1813  HD2 TYR A 115       7.481  -6.305 -19.018  1.00 96.73           H  
ATOM   1814  CE1 TYR A 115       7.015  -4.240 -15.756  1.00 96.73           C  
ATOM   1815  HE1 TYR A 115       6.884  -3.652 -14.859  1.00 96.73           H  
ATOM   1816  CE2 TYR A 115       6.380  -6.115 -17.177  1.00 96.73           C  
ATOM   1817  HE2 TYR A 115       5.726  -6.951 -17.379  1.00 96.73           H  
ATOM   1818  OH  TYR A 115       5.275  -5.746 -15.080  1.00 96.73           O  
ATOM   1819  HH  TYR A 115       5.145  -5.044 -14.437  1.00 96.73           H  
ATOM   1820  CZ  TYR A 115       6.208  -5.372 -15.993  1.00 96.73           C  
ATOM   1821  N   VAL A 116      10.244  -3.116 -21.738  1.00 97.33           N  
ATOM   1822  H   VAL A 116       9.798  -3.971 -22.038  1.00 97.33           H  
ATOM   1823  CA  VAL A 116      11.404  -2.679 -22.522  1.00 97.33           C  
ATOM   1824  HA  VAL A 116      11.633  -1.639 -22.293  1.00 97.33           H  
ATOM   1825  C   VAL A 116      11.087  -2.751 -24.008  1.00 97.33           C  
ATOM   1826  CB  VAL A 116      12.655  -3.519 -22.200  1.00 97.33           C  
ATOM   1827  HB  VAL A 116      13.411  -3.320 -22.959  1.00 97.33           H  
ATOM   1828  O   VAL A 116      10.578  -3.759 -24.481  1.00 97.33           O  
ATOM   1829  CG1 VAL A 116      13.224  -3.093 -20.847  1.00 97.33           C  
ATOM   1830 HG11 VAL A 116      13.353  -2.011 -20.829  1.00 97.33           H  
ATOM   1831 HG12 VAL A 116      12.560  -3.384 -20.033  1.00 97.33           H  
ATOM   1832 HG13 VAL A 116      14.199  -3.559 -20.709  1.00 97.33           H  
ATOM   1833  CG2 VAL A 116      12.393  -5.036 -22.152  1.00 97.33           C  
ATOM   1834 HG21 VAL A 116      11.715  -5.292 -21.338  1.00 97.33           H  
ATOM   1835 HG22 VAL A 116      13.337  -5.563 -22.009  1.00 97.33           H  
ATOM   1836 HG23 VAL A 116      11.968  -5.374 -23.097  1.00 97.33           H  
ATOM   1837  N   HIS A 117      11.363  -1.687 -24.750  1.00 97.01           N  
ATOM   1838  H   HIS A 117      11.888  -0.937 -24.323  1.00 97.01           H  
ATOM   1839  CA  HIS A 117      11.173  -1.619 -26.195  1.00 97.01           C  
ATOM   1840  HA  HIS A 117      10.471  -2.385 -26.525  1.00 97.01           H  
ATOM   1841  C   HIS A 117      12.503  -1.889 -26.893  1.00 97.01           C  
ATOM   1842  CB  HIS A 117      10.600  -0.250 -26.580  1.00 97.01           C  
ATOM   1843  HB2 HIS A 117      11.177   0.531 -26.085  1.00 97.01           H  
ATOM   1844  HB3 HIS A 117      10.726  -0.118 -27.654  1.00 97.01           H  
ATOM   1845  O   HIS A 117      13.212  -0.960 -27.260  1.00 97.01           O  
ATOM   1846  CG  HIS A 117       9.140  -0.044 -26.281  1.00 97.01           C  
ATOM   1847  CD2 HIS A 117       8.290  -0.854 -25.578  1.00 97.01           C  
ATOM   1848  HD2 HIS A 117       8.548  -1.785 -25.094  1.00 97.01           H  
ATOM   1849  ND1 HIS A 117       8.403   1.028 -26.721  1.00 97.01           N  
ATOM   1850  HD1 HIS A 117       8.757   1.782 -27.291  1.00 97.01           H  
ATOM   1851  CE1 HIS A 117       7.137   0.865 -26.310  1.00 97.01           C  
ATOM   1852  HE1 HIS A 117       6.319   1.537 -26.525  1.00 97.01           H  
ATOM   1853  NE2 HIS A 117       7.024  -0.259 -25.595  1.00 97.01           N  
ATOM   1854  N   LEU A 118      12.826  -3.169 -27.071  1.00 97.28           N  
ATOM   1855  H   LEU A 118      12.216  -3.888 -26.711  1.00 97.28           H  
ATOM   1856  CA  LEU A 118      14.039  -3.588 -27.764  1.00 97.28           C  
ATOM   1857  HA  LEU A 118      14.700  -2.726 -27.853  1.00 97.28           H  
ATOM   1858  C   LEU A 118      13.704  -4.051 -29.190  1.00 97.28           C  
ATOM   1859  CB  LEU A 118      14.735  -4.650 -26.896  1.00 97.28           C  
ATOM   1860  HB2 LEU A 118      14.198  -5.593 -27.001  1.00 97.28           H  
ATOM   1861  HB3 LEU A 118      14.678  -4.344 -25.852  1.00 97.28           H  
ATOM   1862  O   LEU A 118      12.837  -4.915 -29.384  1.00 97.28           O  
ATOM   1863  CG  LEU A 118      16.215  -4.872 -27.239  1.00 97.28           C  
ATOM   1864  HG  LEU A 118      16.319  -5.129 -28.293  1.00 97.28           H  
ATOM   1865  CD1 LEU A 118      17.082  -3.655 -26.919  1.00 97.28           C  
ATOM   1866 HD11 LEU A 118      18.104  -3.842 -27.252  1.00 97.28           H  
ATOM   1867 HD12 LEU A 118      16.733  -2.773 -27.456  1.00 97.28           H  
ATOM   1868 HD13 LEU A 118      17.079  -3.442 -25.851  1.00 97.28           H  
ATOM   1869  CD2 LEU A 118      16.744  -6.019 -26.382  1.00 97.28           C  
ATOM   1870 HD21 LEU A 118      16.544  -5.823 -25.329  1.00 97.28           H  
ATOM   1871 HD22 LEU A 118      17.821  -6.090 -26.530  1.00 97.28           H  
ATOM   1872 HD23 LEU A 118      16.260  -6.947 -26.685  1.00 97.28           H  
ATOM   1873  N   SER A 119      14.336  -3.443 -30.195  1.00 96.94           N  
ATOM   1874  H   SER A 119      14.985  -2.696 -29.993  1.00 96.94           H  
ATOM   1875  CA  SER A 119      14.297  -3.933 -31.577  1.00 96.94           C  
ATOM   1876  HA  SER A 119      13.343  -4.434 -31.744  1.00 96.94           H  
ATOM   1877  C   SER A 119      15.396  -4.974 -31.829  1.00 96.94           C  
ATOM   1878  CB  SER A 119      14.367  -2.768 -32.570  1.00 96.94           C  
ATOM   1879  HB2 SER A 119      14.089  -3.131 -33.560  1.00 96.94           H  
ATOM   1880  HB3 SER A 119      13.666  -1.987 -32.276  1.00 96.94           H  
ATOM   1881  O   SER A 119      16.305  -5.140 -31.017  1.00 96.94           O  
ATOM   1882  OG  SER A 119      15.662  -2.235 -32.644  1.00 96.94           O  
ATOM   1883  HG  SER A 119      15.782  -1.632 -31.907  1.00 96.94           H  
ATOM   1884  N   GLU A 120      15.316  -5.694 -32.951  1.00 97.48           N  
ATOM   1885  H   GLU A 120      14.579  -5.511 -33.618  1.00 97.48           H  
ATOM   1886  CA  GLU A 120      16.363  -6.653 -33.340  1.00 97.48           C  
ATOM   1887  HA  GLU A 120      16.509  -7.368 -32.530  1.00 97.48           H  
ATOM   1888  C   GLU A 120      17.707  -5.945 -33.595  1.00 97.48           C  
ATOM   1889  CB  GLU A 120      15.910  -7.410 -34.601  1.00 97.48           C  
ATOM   1890  HB2 GLU A 120      14.849  -7.645 -34.524  1.00 97.48           H  
ATOM   1891  HB3 GLU A 120      16.029  -6.756 -35.465  1.00 97.48           H  
ATOM   1892  O   GLU A 120      18.761  -6.463 -33.227  1.00 97.48           O  
ATOM   1893  CG  GLU A 120      16.697  -8.710 -34.850  1.00 97.48           C  
ATOM   1894  HG2 GLU A 120      17.765  -8.492 -34.854  1.00 97.48           H  
ATOM   1895  HG3 GLU A 120      16.433  -9.079 -35.841  1.00 97.48           H  
ATOM   1896  CD  GLU A 120      16.384  -9.814 -33.825  1.00 97.48           C  
ATOM   1897  OE1 GLU A 120      17.261 -10.661 -33.553  1.00 97.48           O  
ATOM   1898  OE2 GLU A 120      15.240  -9.857 -33.318  1.00 97.48           O  
ATOM   1899  N   ASP A 121      17.668  -4.735 -34.162  1.00 97.99           N  
ATOM   1900  H   ASP A 121      16.778  -4.353 -34.446  1.00 97.99           H  
ATOM   1901  CA  ASP A 121      18.859  -3.922 -34.421  1.00 97.99           C  
ATOM   1902  HA  ASP A 121      19.599  -4.530 -34.940  1.00 97.99           H  
ATOM   1903  C   ASP A 121      19.495  -3.435 -33.112  1.00 97.99           C  
ATOM   1904  CB  ASP A 121      18.499  -2.725 -35.319  1.00 97.99           C  
ATOM   1905  HB2 ASP A 121      17.686  -2.165 -34.856  1.00 97.99           H  
ATOM   1906  HB3 ASP A 121      19.365  -2.067 -35.379  1.00 97.99           H  
ATOM   1907  O   ASP A 121      20.715  -3.520 -32.955  1.00 97.99           O  
ATOM   1908  CG  ASP A 121      18.101  -3.109 -36.750  1.00 97.99           C  
ATOM   1909  OD1 ASP A 121      18.505  -4.200 -37.212  1.00 97.99           O  
ATOM   1910  OD2 ASP A 121      17.398  -2.293 -37.387  1.00 97.99           O  
ATOM   1911  N   ASP A 122      18.676  -3.000 -32.144  1.00 97.97           N  
ATOM   1912  H   ASP A 122      17.693  -2.911 -32.358  1.00 97.97           H  
ATOM   1913  CA  ASP A 122      19.145  -2.614 -30.807  1.00 97.97           C  
ATOM   1914  HA  ASP A 122      19.889  -1.823 -30.899  1.00 97.97           H  
ATOM   1915  C   ASP A 122      19.784  -3.808 -30.091  1.00 97.97           C  
ATOM   1916  CB  ASP A 122      17.994  -2.102 -29.932  1.00 97.97           C  
ATOM   1917  HB2 ASP A 122      17.274  -2.909 -29.797  1.00 97.97           H  
ATOM   1918  HB3 ASP A 122      18.403  -1.856 -28.952  1.00 97.97           H  
ATOM   1919  O   ASP A 122      20.893  -3.712 -29.565  1.00 97.97           O  
ATOM   1920  CG  ASP A 122      17.261  -0.881 -30.476  1.00 97.97           C  
ATOM   1921  OD1 ASP A 122      17.912   0.028 -31.029  1.00 97.97           O  
ATOM   1922  OD2 ASP A 122      16.005  -0.925 -30.414  1.00 97.97           O  
ATOM   1923  N   TYR A 123      19.114  -4.964 -30.114  1.00 98.19           N  
ATOM   1924  H   TYR A 123      18.216  -4.980 -30.576  1.00 98.19           H  
ATOM   1925  CA  TYR A 123      19.621  -6.208 -29.539  1.00 98.19           C  
ATOM   1926  HA  TYR A 123      19.776  -6.065 -28.470  1.00 98.19           H  
ATOM   1927  C   TYR A 123      20.971  -6.604 -30.157  1.00 98.19           C  
ATOM   1928  CB  TYR A 123      18.572  -7.306 -29.746  1.00 98.19           C  
ATOM   1929  HB2 TYR A 123      17.628  -6.984 -29.308  1.00 98.19           H  
ATOM   1930  HB3 TYR A 123      18.401  -7.453 -30.812  1.00 98.19           H  
ATOM   1931  O   TYR A 123      21.940  -6.853 -29.437  1.00 98.19           O  
ATOM   1932  CG  TYR A 123      18.964  -8.627 -29.127  1.00 98.19           C  
ATOM   1933  CD1 TYR A 123      19.589  -9.624 -29.901  1.00 98.19           C  
ATOM   1934  HD1 TYR A 123      19.793  -9.464 -30.949  1.00 98.19           H  
ATOM   1935  CD2 TYR A 123      18.709  -8.850 -27.764  1.00 98.19           C  
ATOM   1936  HD2 TYR A 123      18.216  -8.084 -27.185  1.00 98.19           H  
ATOM   1937  CE1 TYR A 123      19.937 -10.848 -29.304  1.00 98.19           C  
ATOM   1938  HE1 TYR A 123      20.407 -11.626 -29.887  1.00 98.19           H  
ATOM   1939  CE2 TYR A 123      19.073 -10.061 -27.157  1.00 98.19           C  
ATOM   1940  HE2 TYR A 123      18.873 -10.228 -26.109  1.00 98.19           H  
ATOM   1941  OH  TYR A 123      19.929 -12.260 -27.367  1.00 98.19           O  
ATOM   1942  HH  TYR A 123      19.787 -12.245 -26.418  1.00 98.19           H  
ATOM   1943  CZ  TYR A 123      19.670 -11.067 -27.939  1.00 98.19           C  
ATOM   1944  N   THR A 124      21.065  -6.571 -31.489  1.00 97.64           N  
ATOM   1945  H   THR A 124      20.230  -6.356 -32.015  1.00 97.64           H  
ATOM   1946  CA  THR A 124      22.298  -6.864 -32.234  1.00 97.64           C  
ATOM   1947  HA  THR A 124      22.645  -7.861 -31.963  1.00 97.64           H  
ATOM   1948  C   THR A 124      23.409  -5.866 -31.896  1.00 97.64           C  
ATOM   1949  CB  THR A 124      22.032  -6.843 -33.748  1.00 97.64           C  
ATOM   1950  HB  THR A 124      21.712  -5.845 -34.049  1.00 97.64           H  
ATOM   1951  O   THR A 124      24.572  -6.247 -31.756  1.00 97.64           O  
ATOM   1952  CG2 THR A 124      23.263  -7.239 -34.567  1.00 97.64           C  
ATOM   1953 HG21 THR A 124      23.623  -8.214 -34.239  1.00 97.64           H  
ATOM   1954 HG22 THR A 124      22.987  -7.297 -35.620  1.00 97.64           H  
ATOM   1955 HG23 THR A 124      24.053  -6.498 -34.451  1.00 97.64           H  
ATOM   1956  OG1 THR A 124      21.025  -7.762 -34.091  1.00 97.64           O  
ATOM   1957  HG1 THR A 124      20.177  -7.391 -33.836  1.00 97.64           H  
ATOM   1958  N   ALA A 125      23.083  -4.580 -31.731  1.00 97.79           N  
ATOM   1959  H   ALA A 125      22.123  -4.299 -31.871  1.00 97.79           H  
ATOM   1960  CA  ALA A 125      24.045  -3.558 -31.325  1.00 97.79           C  
ATOM   1961  HA  ALA A 125      24.910  -3.613 -31.986  1.00 97.79           H  
ATOM   1962  C   ALA A 125      24.560  -3.779 -29.892  1.00 97.79           C  
ATOM   1963  CB  ALA A 125      23.400  -2.177 -31.496  1.00 97.79           C  
ATOM   1964  HB1 ALA A 125      23.072  -2.044 -32.527  1.00 97.79           H  
ATOM   1965  HB2 ALA A 125      22.535  -2.084 -30.840  1.00 97.79           H  
ATOM   1966  HB3 ALA A 125      24.120  -1.399 -31.243  1.00 97.79           H  
ATOM   1967  O   ALA A 125      25.758  -3.636 -29.650  1.00 97.79           O  
ATOM   1968  N   LEU A 126      23.689  -4.179 -28.960  1.00 98.14           N  
ATOM   1969  H   LEU A 126      22.715  -4.244 -29.221  1.00 98.14           H  
ATOM   1970  CA  LEU A 126      24.059  -4.499 -27.578  1.00 98.14           C  
ATOM   1971  HA  LEU A 126      24.648  -3.677 -27.172  1.00 98.14           H  
ATOM   1972  C   LEU A 126      24.930  -5.758 -27.476  1.00 98.14           C  
ATOM   1973  CB  LEU A 126      22.783  -4.676 -26.738  1.00 98.14           C  
ATOM   1974  HB2 LEU A 126      23.058  -5.089 -25.768  1.00 98.14           H  
ATOM   1975  HB3 LEU A 126      22.145  -5.408 -27.234  1.00 98.14           H  
ATOM   1976  O   LEU A 126      25.793  -5.820 -26.603  1.00 98.14           O  
ATOM   1977  CG  LEU A 126      21.975  -3.387 -26.502  1.00 98.14           C  
ATOM   1978  HG  LEU A 126      21.798  -2.862 -27.440  1.00 98.14           H  
ATOM   1979  CD1 LEU A 126      20.636  -3.749 -25.868  1.00 98.14           C  
ATOM   1980 HD11 LEU A 126      20.791  -4.161 -24.871  1.00 98.14           H  
ATOM   1981 HD12 LEU A 126      20.135  -4.493 -26.487  1.00 98.14           H  
ATOM   1982 HD13 LEU A 126      20.001  -2.865 -25.806  1.00 98.14           H  
ATOM   1983  CD2 LEU A 126      22.695  -2.436 -25.550  1.00 98.14           C  
ATOM   1984 HD21 LEU A 126      22.063  -1.571 -25.350  1.00 98.14           H  
ATOM   1985 HD22 LEU A 126      22.894  -2.961 -24.616  1.00 98.14           H  
ATOM   1986 HD23 LEU A 126      23.624  -2.090 -26.002  1.00 98.14           H  
ATOM   1987  N   MET A 127      24.735  -6.734 -28.364  1.00 98.06           N  
ATOM   1988  H   MET A 127      23.943  -6.640 -28.985  1.00 98.06           H  
ATOM   1989  CA  MET A 127      25.468  -8.007 -28.392  1.00 98.06           C  
ATOM   1990  HA  MET A 127      25.760  -8.274 -27.376  1.00 98.06           H  
ATOM   1991  C   MET A 127      26.767  -7.976 -29.209  1.00 98.06           C  
ATOM   1992  CB  MET A 127      24.526  -9.092 -28.940  1.00 98.06           C  
ATOM   1993  HB2 MET A 127      25.097  -9.983 -29.198  1.00 98.06           H  
ATOM   1994  HB3 MET A 127      24.052  -8.735 -29.855  1.00 98.06           H  
ATOM   1995  O   MET A 127      27.572  -8.904 -29.113  1.00 98.06           O  
ATOM   1996  CG  MET A 127      23.442  -9.474 -27.927  1.00 98.06           C  
ATOM   1997  HG2 MET A 127      22.840  -8.595 -27.698  1.00 98.06           H  
ATOM   1998  HG3 MET A 127      22.785 -10.213 -28.388  1.00 98.06           H  
ATOM   1999  SD  MET A 127      24.075 -10.159 -26.372  1.00 98.06           S  
ATOM   2000  CE  MET A 127      24.879 -11.663 -26.995  1.00 98.06           C  
ATOM   2001  HE1 MET A 127      24.176 -12.234 -27.602  1.00 98.06           H  
ATOM   2002  HE2 MET A 127      25.744 -11.401 -27.603  1.00 98.06           H  
ATOM   2003  HE3 MET A 127      25.211 -12.278 -26.158  1.00 98.06           H  
ATOM   2004  N   ARG A 128      26.980  -6.929 -30.016  1.00 97.47           N  
ATOM   2005  H   ARG A 128      26.254  -6.228 -30.054  1.00 97.47           H  
ATOM   2006  CA  ARG A 128      28.078  -6.841 -30.988  1.00 97.47           C  
ATOM   2007  HA  ARG A 128      27.886  -7.601 -31.745  1.00 97.47           H  
ATOM   2008  C   ARG A 128      29.448  -7.101 -30.335  1.00 97.47           C  
ATOM   2009  CB  ARG A 128      28.031  -5.457 -31.655  1.00 97.47           C  
ATOM   2010  HB2 ARG A 128      27.019  -5.288 -32.021  1.00 97.47           H  
ATOM   2011  HB3 ARG A 128      28.256  -4.690 -30.914  1.00 97.47           H  
ATOM   2012  O   ARG A 128      29.798  -6.389 -29.391  1.00 97.47           O  
ATOM   2013  CG  ARG A 128      29.019  -5.337 -32.828  1.00 97.47           C  
ATOM   2014  HG2 ARG A 128      28.803  -6.110 -33.566  1.00 97.47           H  
ATOM   2015  HG3 ARG A 128      30.036  -5.481 -32.463  1.00 97.47           H  
ATOM   2016  CD  ARG A 128      28.957  -3.964 -33.501  1.00 97.47           C  
ATOM   2017  HD2 ARG A 128      29.699  -3.936 -34.299  1.00 97.47           H  
ATOM   2018  HD3 ARG A 128      29.210  -3.201 -32.764  1.00 97.47           H  
ATOM   2019  NE  ARG A 128      27.616  -3.705 -34.058  1.00 97.47           N  
ATOM   2020  HE  ARG A 128      26.942  -4.451 -33.961  1.00 97.47           H  
ATOM   2021  NH1 ARG A 128      27.959  -1.538 -34.724  1.00 97.47           N  
ATOM   2022 HH11 ARG A 128      27.600  -0.661 -35.075  1.00 97.47           H  
ATOM   2023 HH12 ARG A 128      28.955  -1.700 -34.678  1.00 97.47           H  
ATOM   2024  NH2 ARG A 128      25.922  -2.426 -34.866  1.00 97.47           N  
ATOM   2025 HH21 ARG A 128      25.567  -1.544 -35.207  1.00 97.47           H  
ATOM   2026 HH22 ARG A 128      25.277  -3.191 -34.721  1.00 97.47           H  
ATOM   2027  CZ  ARG A 128      27.177  -2.561 -34.543  1.00 97.47           C  
ATOM   2028  N   PRO A 129      30.258  -8.055 -30.830  1.00 97.12           N  
ATOM   2029  CA  PRO A 129      31.620  -8.240 -30.335  1.00 97.12           C  
ATOM   2030  HA  PRO A 129      31.606  -8.373 -29.253  1.00 97.12           H  
ATOM   2031  C   PRO A 129      32.495  -7.026 -30.675  1.00 97.12           C  
ATOM   2032  CB  PRO A 129      32.123  -9.524 -31.001  1.00 97.12           C  
ATOM   2033  HB2 PRO A 129      33.201  -9.516 -31.161  1.00 97.12           H  
ATOM   2034  HB3 PRO A 129      31.834 -10.384 -30.396  1.00 97.12           H  
ATOM   2035  O   PRO A 129      32.188  -6.262 -31.590  1.00 97.12           O  
ATOM   2036  CG  PRO A 129      31.355  -9.553 -32.322  1.00 97.12           C  
ATOM   2037  HG2 PRO A 129      31.852  -8.910 -33.048  1.00 97.12           H  
ATOM   2038  HG3 PRO A 129      31.256 -10.566 -32.712  1.00 97.12           H  
ATOM   2039  CD  PRO A 129      30.000  -8.954 -31.949  1.00 97.12           C  
ATOM   2040  HD2 PRO A 129      29.585  -8.424 -32.806  1.00 97.12           H  
ATOM   2041  HD3 PRO A 129      29.320  -9.743 -31.627  1.00 97.12           H  
ATOM   2042  N   ALA A 130      33.609  -6.854 -29.959  1.00 97.30           N  
ATOM   2043  H   ALA A 130      33.852  -7.530 -29.250  1.00 97.30           H  
ATOM   2044  CA  ALA A 130      34.597  -5.843 -30.330  1.00 97.30           C  
ATOM   2045  HA  ALA A 130      34.119  -4.864 -30.316  1.00 97.30           H  
ATOM   2046  C   ALA A 130      35.112  -6.112 -31.756  1.00 97.30           C  
ATOM   2047  CB  ALA A 130      35.753  -5.841 -29.321  1.00 97.30           C  
ATOM   2048  HB1 ALA A 130      36.488  -5.094 -29.621  1.00 97.30           H  
ATOM   2049  HB2 ALA A 130      36.236  -6.819 -29.309  1.00 97.30           H  
ATOM   2050  HB3 ALA A 130      35.401  -5.598 -28.319  1.00 97.30           H  
ATOM   2051  O   ALA A 130      35.496  -7.236 -32.076  1.00 97.30           O  
ATOM   2052  N   ALA A 131      35.142  -5.072 -32.586  1.00 96.19           N  
ATOM   2053  H   ALA A 131      34.847  -4.174 -32.230  1.00 96.19           H  
ATOM   2054  CA  ALA A 131      35.773  -5.074 -33.904  1.00 96.19           C  
ATOM   2055  HA  ALA A 131      36.361  -5.983 -34.031  1.00 96.19           H  
ATOM   2056  C   ALA A 131      36.737  -3.881 -33.991  1.00 96.19           C  
ATOM   2057  CB  ALA A 131      34.682  -5.044 -34.982  1.00 96.19           C  
ATOM   2058  HB1 ALA A 131      35.138  -5.070 -35.972  1.00 96.19           H  
ATOM   2059  HB2 ALA A 131      34.084  -4.138 -34.882  1.00 96.19           H  
ATOM   2060  HB3 ALA A 131      34.035  -5.914 -34.868  1.00 96.19           H  
ATOM   2061  O   ALA A 131      36.585  -2.935 -33.221  1.00 96.19           O  
ATOM   2062  N   ASP A 132      37.697  -3.901 -34.923  1.00 88.85           N  
ATOM   2063  H   ASP A 132      37.777  -4.741 -35.478  1.00 88.85           H  
ATOM   2064  CA  ASP A 132      38.893  -3.028 -34.965  1.00 88.85           C  
ATOM   2065  HA  ASP A 132      39.575  -3.353 -34.180  1.00 88.85           H  
ATOM   2066  C   ASP A 132      38.670  -1.515 -34.736  1.00 88.85           C  
ATOM   2067  CB  ASP A 132      39.603  -3.227 -36.320  1.00 88.85           C  
ATOM   2068  HB2 ASP A 132      38.892  -3.037 -37.124  1.00 88.85           H  
ATOM   2069  HB3 ASP A 132      40.406  -2.495 -36.407  1.00 88.85           H  
ATOM   2070  O   ASP A 132      39.606  -0.804 -34.380  1.00 88.85           O  
ATOM   2071  CG  ASP A 132      40.226  -4.617 -36.501  1.00 88.85           C  
ATOM   2072  OD1 ASP A 132      40.487  -5.282 -35.475  1.00 88.85           O  
ATOM   2073  OD2 ASP A 132      40.415  -5.004 -37.674  1.00 88.85           O  
ATOM   2074  N   GLN A 133      37.452  -0.996 -34.919  1.00 92.64           N  
ATOM   2075  H   GLN A 133      36.720  -1.646 -35.166  1.00 92.64           H  
ATOM   2076  CA  GLN A 133      37.104   0.409 -34.656  1.00 92.64           C  
ATOM   2077  HA  GLN A 133      37.861   0.849 -34.006  1.00 92.64           H  
ATOM   2078  C   GLN A 133      35.764   0.603 -33.933  1.00 92.64           C  
ATOM   2079  CB  GLN A 133      37.103   1.178 -35.981  1.00 92.64           C  
ATOM   2080  HB2 GLN A 133      36.824   2.215 -35.792  1.00 92.64           H  
ATOM   2081  HB3 GLN A 133      36.368   0.738 -36.655  1.00 92.64           H  
ATOM   2082  O   GLN A 133      35.319   1.737 -33.756  1.00 92.64           O  
ATOM   2083  CG  GLN A 133      38.482   1.171 -36.653  1.00 92.64           C  
ATOM   2084  HG2 GLN A 133      39.221   1.589 -35.969  1.00 92.64           H  
ATOM   2085  HG3 GLN A 133      38.774   0.150 -36.898  1.00 92.64           H  
ATOM   2086  CD  GLN A 133      38.510   1.967 -37.945  1.00 92.64           C  
ATOM   2087  NE2 GLN A 133      39.630   1.970 -38.632  1.00 92.64           N  
ATOM   2088 HE21 GLN A 133      40.421   1.433 -38.310  1.00 92.64           H  
ATOM   2089 HE22 GLN A 133      39.615   2.483 -39.503  1.00 92.64           H  
ATOM   2090  OE1 GLN A 133      37.550   2.586 -38.374  1.00 92.64           O  
ATOM   2091  N   GLN A 134      35.092  -0.475 -33.532  1.00 94.69           N  
ATOM   2092  H   GLN A 134      35.566  -1.367 -33.530  1.00 94.69           H  
ATOM   2093  CA  GLN A 134      33.793  -0.397 -32.873  1.00 94.69           C  
ATOM   2094  HA  GLN A 134      33.511   0.651 -32.780  1.00 94.69           H  
ATOM   2095  C   GLN A 134      33.890  -1.003 -31.475  1.00 94.69           C  
ATOM   2096  CB  GLN A 134      32.701  -1.061 -33.716  1.00 94.69           C  
ATOM   2097  HB2 GLN A 134      31.782  -1.084 -33.131  1.00 94.69           H  
ATOM   2098  HB3 GLN A 134      32.988  -2.085 -33.956  1.00 94.69           H  
ATOM   2099  O   GLN A 134      34.300  -2.161 -31.342  1.00 94.69           O  
ATOM   2100  CG  GLN A 134      32.449  -0.266 -35.008  1.00 94.69           C  
ATOM   2101  HG2 GLN A 134      32.249   0.775 -34.756  1.00 94.69           H  
ATOM   2102  HG3 GLN A 134      33.337  -0.301 -35.638  1.00 94.69           H  
ATOM   2103  CD  GLN A 134      31.270  -0.794 -35.813  1.00 94.69           C  
ATOM   2104  NE2 GLN A 134      30.935  -0.164 -36.916  1.00 94.69           N  
ATOM   2105 HE21 GLN A 134      30.210  -0.587 -37.478  1.00 94.69           H  
ATOM   2106 HE22 GLN A 134      31.492   0.612 -37.244  1.00 94.69           H  
ATOM   2107  OE1 GLN A 134      30.599  -1.753 -35.462  1.00 94.69           O  
ATOM   2108  N   PRO A 135      33.520  -0.246 -30.424  1.00 96.53           N  
ATOM   2109  CA  PRO A 135      33.486  -0.799 -29.082  1.00 96.53           C  
ATOM   2110  HA  PRO A 135      34.478  -1.153 -28.801  1.00 96.53           H  
ATOM   2111  C   PRO A 135      32.501  -1.967 -29.042  1.00 96.53           C  
ATOM   2112  CB  PRO A 135      33.071   0.356 -28.167  1.00 96.53           C  
ATOM   2113  HB2 PRO A 135      33.959   0.896 -27.839  1.00 96.53           H  
ATOM   2114  HB3 PRO A 135      32.495   0.013 -27.308  1.00 96.53           H  
ATOM   2115  O   PRO A 135      31.464  -1.937 -29.710  1.00 96.53           O  
ATOM   2116  CG  PRO A 135      32.241   1.253 -29.085  1.00 96.53           C  
ATOM   2117  HG2 PRO A 135      32.249   2.292 -28.754  1.00 96.53           H  
ATOM   2118  HG3 PRO A 135      31.219   0.876 -29.138  1.00 96.53           H  
ATOM   2119  CD  PRO A 135      32.920   1.085 -30.442  1.00 96.53           C  
ATOM   2120  HD2 PRO A 135      33.702   1.834 -30.565  1.00 96.53           H  
ATOM   2121  HD3 PRO A 135      32.173   1.180 -31.231  1.00 96.53           H  
ATOM   2122  N   ALA A 136      32.829  -2.988 -28.251  1.00 97.71           N  
ATOM   2123  H   ALA A 136      33.691  -2.954 -27.726  1.00 97.71           H  
ATOM   2124  CA  ALA A 136      31.895  -4.068 -27.979  1.00 97.71           C  
ATOM   2125  HA  ALA A 136      31.666  -4.577 -28.915  1.00 97.71           H  
ATOM   2126  C   ALA A 136      30.593  -3.499 -27.401  1.00 97.71           C  
ATOM   2127  CB  ALA A 136      32.529  -5.069 -27.010  1.00 97.71           C  
ATOM   2128  HB1 ALA A 136      31.823  -5.878 -26.824  1.00 97.71           H  
ATOM   2129  HB2 ALA A 136      33.436  -5.493 -27.440  1.00 97.71           H  
ATOM   2130  HB3 ALA A 136      32.762  -4.579 -26.064  1.00 97.71           H  
ATOM   2131  O   ALA A 136      30.613  -2.573 -26.582  1.00 97.71           O  
ATOM   2132  N   GLY A 137      29.471  -4.078 -27.813  1.00 97.57           N  
ATOM   2133  H   GLY A 137      29.536  -4.853 -28.457  1.00 97.57           H  
ATOM   2134  CA  GLY A 137      28.194  -3.830 -27.171  1.00 97.57           C  
ATOM   2135  HA2 GLY A 137      27.951  -2.771 -27.249  1.00 97.57           H  
ATOM   2136  HA3 GLY A 137      27.421  -4.402 -27.683  1.00 97.57           H  
ATOM   2137  C   GLY A 137      28.253  -4.235 -25.697  1.00 97.57           C  
ATOM   2138  O   GLY A 137      29.023  -5.109 -25.294  1.00 97.57           O  
ATOM   2139  N   ILE A 138      27.443  -3.590 -24.859  1.00 97.79           N  
ATOM   2140  H   ILE A 138      26.816  -2.894 -25.235  1.00 97.79           H  
ATOM   2141  CA  ILE A 138      27.490  -3.806 -23.404  1.00 97.79           C  
ATOM   2142  HA  ILE A 138      28.530  -3.713 -23.093  1.00 97.79           H  
ATOM   2143  C   ILE A 138      27.066  -5.221 -22.978  1.00 97.79           C  
ATOM   2144  CB  ILE A 138      26.679  -2.730 -22.656  1.00 97.79           C  
ATOM   2145  HB  ILE A 138      26.700  -2.973 -21.594  1.00 97.79           H  
ATOM   2146  O   ILE A 138      27.334  -5.608 -21.845  1.00 97.79           O  
ATOM   2147  CG1 ILE A 138      25.212  -2.701 -23.124  1.00 97.79           C  
ATOM   2148 HG12 ILE A 138      24.809  -3.713 -23.136  1.00 97.79           H  
ATOM   2149 HG13 ILE A 138      25.169  -2.307 -24.139  1.00 97.79           H  
ATOM   2150  CG2 ILE A 138      27.344  -1.352 -22.837  1.00 97.79           C  
ATOM   2151 HG21 ILE A 138      28.401  -1.421 -22.581  1.00 97.79           H  
ATOM   2152 HG22 ILE A 138      27.256  -1.020 -23.872  1.00 97.79           H  
ATOM   2153 HG23 ILE A 138      26.876  -0.615 -22.184  1.00 97.79           H  
ATOM   2154  CD1 ILE A 138      24.308  -1.848 -22.232  1.00 97.79           C  
ATOM   2155 HD11 ILE A 138      24.641  -0.810 -22.216  1.00 97.79           H  
ATOM   2156 HD12 ILE A 138      23.299  -1.867 -22.644  1.00 97.79           H  
ATOM   2157 HD13 ILE A 138      24.297  -2.247 -21.218  1.00 97.79           H  
ATOM   2158  N   TRP A 139      26.418  -5.993 -23.855  1.00 98.14           N  
ATOM   2159  H   TRP A 139      26.240  -5.630 -24.780  1.00 98.14           H  
ATOM   2160  CA  TRP A 139      26.044  -7.391 -23.623  1.00 98.14           C  
ATOM   2161  HA  TRP A 139      26.137  -7.601 -22.557  1.00 98.14           H  
ATOM   2162  C   TRP A 139      26.975  -8.395 -24.313  1.00 98.14           C  
ATOM   2163  CB  TRP A 139      24.580  -7.620 -24.015  1.00 98.14           C  
ATOM   2164  HB2 TRP A 139      24.469  -7.448 -25.086  1.00 98.14           H  
ATOM   2165  HB3 TRP A 139      24.336  -8.666 -23.832  1.00 98.14           H  
ATOM   2166  O   TRP A 139      26.746  -9.606 -24.238  1.00 98.14           O  
ATOM   2167  CG  TRP A 139      23.547  -6.806 -23.303  1.00 98.14           C  
ATOM   2168  CD1 TRP A 139      23.732  -6.037 -22.206  1.00 98.14           C  
ATOM   2169  HD1 TRP A 139      24.672  -5.903 -21.691  1.00 98.14           H  
ATOM   2170  CD2 TRP A 139      22.125  -6.727 -23.608  1.00 98.14           C  
ATOM   2171  CE2 TRP A 139      21.508  -5.869 -22.651  1.00 98.14           C  
ATOM   2172  CE3 TRP A 139      21.291  -7.320 -24.579  1.00 98.14           C  
ATOM   2173  HE3 TRP A 139      21.728  -7.969 -25.324  1.00 98.14           H  
ATOM   2174  NE1 TRP A 139      22.546  -5.432 -21.859  1.00 98.14           N  
ATOM   2175  HE1 TRP A 139      22.461  -4.835 -21.049  1.00 98.14           H  
ATOM   2176  CH2 TRP A 139      19.321  -6.246 -23.610  1.00 98.14           C  
ATOM   2177  HH2 TRP A 139      18.256  -6.071 -23.620  1.00 98.14           H  
ATOM   2178  CZ2 TRP A 139      20.127  -5.637 -22.635  1.00 98.14           C  
ATOM   2179  HZ2 TRP A 139      19.691  -5.001 -21.879  1.00 98.14           H  
ATOM   2180  CZ3 TRP A 139      19.905  -7.081 -24.578  1.00 98.14           C  
ATOM   2181  HZ3 TRP A 139      19.286  -7.548 -25.329  1.00 98.14           H  
ATOM   2182  N   ALA A 140      28.050  -7.923 -24.950  1.00 97.72           N  
ATOM   2183  H   ALA A 140      28.218  -6.928 -24.975  1.00 97.72           H  
ATOM   2184  CA  ALA A 140      29.044  -8.796 -25.554  1.00 97.72           C  
ATOM   2185  HA  ALA A 140      28.556  -9.372 -26.341  1.00 97.72           H  
ATOM   2186  C   ALA A 140      29.619  -9.769 -24.507  1.00 97.72           C  
ATOM   2187  CB  ALA A 140      30.135  -7.942 -26.199  1.00 97.72           C  
ATOM   2188  HB1 ALA A 140      30.645  -7.361 -25.431  1.00 97.72           H  
ATOM   2189  HB2 ALA A 140      29.684  -7.266 -26.926  1.00 97.72           H  
ATOM   2190  HB3 ALA A 140      30.855  -8.583 -26.708  1.00 97.72           H  
ATOM   2191  O   ALA A 140      30.099  -9.366 -23.447  1.00 97.72           O  
ATOM   2192  N   GLY A 141      29.560 -11.070 -24.804  1.00 96.56           N  
ATOM   2193  H   GLY A 141      29.140 -11.333 -25.684  1.00 96.56           H  
ATOM   2194  CA  GLY A 141      30.064 -12.126 -23.920  1.00 96.56           C  
ATOM   2195  HA2 GLY A 141      31.001 -11.797 -23.470  1.00 96.56           H  
ATOM   2196  HA3 GLY A 141      30.275 -13.010 -24.521  1.00 96.56           H  
ATOM   2197  C   GLY A 141      29.125 -12.553 -22.782  1.00 96.56           C  
ATOM   2198  O   GLY A 141      29.540 -13.340 -21.935  1.00 96.56           O  
ATOM   2199  N   ILE A 142      27.868 -12.087 -22.741  1.00 97.57           N  
ATOM   2200  H   ILE A 142      27.592 -11.364 -23.389  1.00 97.57           H  
ATOM   2201  CA  ILE A 142      26.871 -12.581 -21.767  1.00 97.57           C  
ATOM   2202  HA  ILE A 142      27.358 -12.667 -20.796  1.00 97.57           H  
ATOM   2203  C   ILE A 142      26.394 -14.012 -22.103  1.00 97.57           C  
ATOM   2204  CB  ILE A 142      25.719 -11.552 -21.598  1.00 97.57           C  
ATOM   2205  HB  ILE A 142      25.287 -11.334 -22.575  1.00 97.57           H  
ATOM   2206  O   ILE A 142      25.909 -14.721 -21.227  1.00 97.57           O  
ATOM   2207  CG1 ILE A 142      26.278 -10.243 -20.987  1.00 97.57           C  
ATOM   2208 HG12 ILE A 142      26.819 -10.486 -20.072  1.00 97.57           H  
ATOM   2209 HG13 ILE A 142      26.995  -9.799 -21.678  1.00 97.57           H  
ATOM   2210  CG2 ILE A 142      24.601 -12.089 -20.689  1.00 97.57           C  
ATOM   2211 HG21 ILE A 142      23.798 -11.361 -20.574  1.00 97.57           H  
ATOM   2212 HG22 ILE A 142      24.148 -12.974 -21.134  1.00 97.57           H  
ATOM   2213 HG23 ILE A 142      25.018 -12.348 -19.716  1.00 97.57           H  
ATOM   2214  CD1 ILE A 142      25.235  -9.173 -20.634  1.00 97.57           C  
ATOM   2215 HD11 ILE A 142      24.673  -9.467 -19.747  1.00 97.57           H  
ATOM   2216 HD12 ILE A 142      24.546  -9.028 -21.467  1.00 97.57           H  
ATOM   2217 HD13 ILE A 142      25.740  -8.233 -20.411  1.00 97.57           H  
ATOM   2218  N   GLY A 143      26.570 -14.470 -23.348  1.00 96.63           N  
ATOM   2219  H   GLY A 143      27.023 -13.868 -24.021  1.00 96.63           H  
ATOM   2220  CA  GLY A 143      26.094 -15.787 -23.796  1.00 96.63           C  
ATOM   2221  HA2 GLY A 143      26.649 -16.080 -24.687  1.00 96.63           H  
ATOM   2222  HA3 GLY A 143      26.271 -16.530 -23.018  1.00 96.63           H  
ATOM   2223  C   GLY A 143      24.603 -15.810 -24.149  1.00 96.63           C  
ATOM   2224  O   GLY A 143      23.967 -16.858 -24.085  1.00 96.63           O  
ATOM   2225  N   LEU A 144      24.037 -14.651 -24.494  1.00 97.68           N  
ATOM   2226  H   LEU A 144      24.632 -13.837 -24.562  1.00 97.68           H  
ATOM   2227  CA  LEU A 144      22.715 -14.568 -25.110  1.00 97.68           C  
ATOM   2228  HA  LEU A 144      22.041 -15.230 -24.567  1.00 97.68           H  
ATOM   2229  C   LEU A 144      22.788 -15.043 -26.581  1.00 97.68           C  
ATOM   2230  CB  LEU A 144      22.198 -13.123 -25.012  1.00 97.68           C  
ATOM   2231  HB2 LEU A 144      21.243 -13.074 -25.534  1.00 97.68           H  
ATOM   2232  HB3 LEU A 144      22.894 -12.478 -25.547  1.00 97.68           H  
ATOM   2233  O   LEU A 144      23.855 -14.925 -27.187  1.00 97.68           O  
ATOM   2234  CG  LEU A 144      21.985 -12.559 -23.601  1.00 97.68           C  
ATOM   2235  HG  LEU A 144      22.855 -12.768 -22.979  1.00 97.68           H  
ATOM   2236  CD1 LEU A 144      21.779 -11.044 -23.646  1.00 97.68           C  
ATOM   2237 HD11 LEU A 144      22.699 -10.566 -23.982  1.00 97.68           H  
ATOM   2238 HD12 LEU A 144      21.550 -10.665 -22.650  1.00 97.68           H  
ATOM   2239 HD13 LEU A 144      20.975 -10.786 -24.335  1.00 97.68           H  
ATOM   2240  CD2 LEU A 144      20.744 -13.175 -22.956  1.00 97.68           C  
ATOM   2241 HD21 LEU A 144      20.588 -12.729 -21.974  1.00 97.68           H  
ATOM   2242 HD22 LEU A 144      20.888 -14.249 -22.842  1.00 97.68           H  
ATOM   2243 HD23 LEU A 144      19.866 -12.991 -23.576  1.00 97.68           H  
ATOM   2244  N   PRO A 145      21.692 -15.579 -27.150  1.00 97.53           N  
ATOM   2245  CA  PRO A 145      21.638 -15.986 -28.557  1.00 97.53           C  
ATOM   2246  HA  PRO A 145      22.413 -16.726 -28.754  1.00 97.53           H  
ATOM   2247  C   PRO A 145      21.852 -14.809 -29.523  1.00 97.53           C  
ATOM   2248  CB  PRO A 145      20.264 -16.636 -28.741  1.00 97.53           C  
ATOM   2249  HB2 PRO A 145      20.350 -17.713 -28.599  1.00 97.53           H  
ATOM   2250  HB3 PRO A 145      19.850 -16.418 -29.726  1.00 97.53           H  
ATOM   2251  O   PRO A 145      21.680 -13.653 -29.152  1.00 97.53           O  
ATOM   2252  CG  PRO A 145      19.409 -16.039 -27.624  1.00 97.53           C  
ATOM   2253  HG2 PRO A 145      19.005 -15.081 -27.952  1.00 97.53           H  
ATOM   2254  HG3 PRO A 145      18.607 -16.713 -27.324  1.00 97.53           H  
ATOM   2255  CD  PRO A 145      20.414 -15.812 -26.500  1.00 97.53           C  
ATOM   2256  HD2 PRO A 145      20.484 -16.708 -25.882  1.00 97.53           H  
ATOM   2257  HD3 PRO A 145      20.108 -14.959 -25.894  1.00 97.53           H  
ATOM   2258  N   ASP A 146      22.193 -15.097 -30.780  1.00 97.12           N  
ATOM   2259  H   ASP A 146      22.341 -16.061 -31.045  1.00 97.12           H  
ATOM   2260  CA  ASP A 146      22.483 -14.055 -31.779  1.00 97.12           C  
ATOM   2261  HA  ASP A 146      23.206 -13.352 -31.364  1.00 97.12           H  
ATOM   2262  C   ASP A 146      21.237 -13.250 -32.174  1.00 97.12           C  
ATOM   2263  CB  ASP A 146      23.087 -14.692 -33.040  1.00 97.12           C  
ATOM   2264  HB2 ASP A 146      22.416 -15.474 -33.398  1.00 97.12           H  
ATOM   2265  HB3 ASP A 146      23.152 -13.933 -33.819  1.00 97.12           H  
ATOM   2266  O   ASP A 146      21.347 -12.111 -32.628  1.00 97.12           O  
ATOM   2267  CG  ASP A 146      24.491 -15.270 -32.839  1.00 97.12           C  
ATOM   2268  OD1 ASP A 146      25.242 -14.737 -31.992  1.00 97.12           O  
ATOM   2269  OD2 ASP A 146      24.818 -16.228 -33.575  1.00 97.12           O  
ATOM   2270  N   ARG A 147      20.046 -13.843 -32.011  1.00 97.44           N  
ATOM   2271  H   ARG A 147      20.049 -14.772 -31.613  1.00 97.44           H  
ATOM   2272  CA  ARG A 147      18.760 -13.241 -32.374  1.00 97.44           C  
ATOM   2273  HA  ARG A 147      18.933 -12.215 -32.700  1.00 97.44           H  
ATOM   2274  C   ARG A 147      17.816 -13.169 -31.189  1.00 97.44           C  
ATOM   2275  CB  ARG A 147      18.120 -14.007 -33.535  1.00 97.44           C  
ATOM   2276  HB2 ARG A 147      17.138 -13.581 -33.737  1.00 97.44           H  
ATOM   2277  HB3 ARG A 147      17.999 -15.054 -33.257  1.00 97.44           H  
ATOM   2278  O   ARG A 147      17.646 -14.138 -30.446  1.00 97.44           O  
ATOM   2279  CG  ARG A 147      18.973 -13.907 -34.803  1.00 97.44           C  
ATOM   2280  HG2 ARG A 147      19.950 -14.358 -34.634  1.00 97.44           H  
ATOM   2281  HG3 ARG A 147      19.102 -12.857 -35.064  1.00 97.44           H  
ATOM   2282  CD  ARG A 147      18.279 -14.640 -35.947  1.00 97.44           C  
ATOM   2283  HD2 ARG A 147      18.205 -15.696 -35.685  1.00 97.44           H  
ATOM   2284  HD3 ARG A 147      17.279 -14.225 -36.068  1.00 97.44           H  
ATOM   2285  NE  ARG A 147      19.042 -14.485 -37.196  1.00 97.44           N  
ATOM   2286  HE  ARG A 147      19.954 -14.064 -37.096  1.00 97.44           H  
ATOM   2287  NH1 ARG A 147      17.506 -15.453 -38.586  1.00 97.44           N  
ATOM   2288 HH11 ARG A 147      16.966 -15.666 -37.759  1.00 97.44           H  
ATOM   2289 HH12 ARG A 147      17.219 -15.768 -39.502  1.00 97.44           H  
ATOM   2290  NH2 ARG A 147      19.420 -14.659 -39.429  1.00 97.44           N  
ATOM   2291 HH21 ARG A 147      19.132 -14.954 -40.351  1.00 97.44           H  
ATOM   2292 HH22 ARG A 147      20.316 -14.215 -39.284  1.00 97.44           H  
ATOM   2293  CZ  ARG A 147      18.654 -14.864 -38.395  1.00 97.44           C  
ATOM   2294  N   MET A 148      17.089 -12.062 -31.074  1.00 97.46           N  
ATOM   2295  H   MET A 148      17.199 -11.357 -31.789  1.00 97.46           H  
ATOM   2296  CA  MET A 148      16.129 -11.857 -29.987  1.00 97.46           C  
ATOM   2297  HA  MET A 148      16.660 -11.968 -29.042  1.00 97.46           H  
ATOM   2298  C   MET A 148      14.993 -12.895 -30.030  1.00 97.46           C  
ATOM   2299  CB  MET A 148      15.578 -10.429 -30.077  1.00 97.46           C  
ATOM   2300  HB2 MET A 148      14.919 -10.369 -30.944  1.00 97.46           H  
ATOM   2301  HB3 MET A 148      16.400  -9.725 -30.205  1.00 97.46           H  
ATOM   2302  O   MET A 148      14.489 -13.316 -28.987  1.00 97.46           O  
ATOM   2303  CG  MET A 148      14.785 -10.040 -28.826  1.00 97.46           C  
ATOM   2304  HG2 MET A 148      15.450 -10.134 -27.967  1.00 97.46           H  
ATOM   2305  HG3 MET A 148      13.958 -10.739 -28.699  1.00 97.46           H  
ATOM   2306  SD  MET A 148      14.108  -8.357 -28.804  1.00 97.46           S  
ATOM   2307  CE  MET A 148      13.173  -8.334 -30.357  1.00 97.46           C  
ATOM   2308  HE1 MET A 148      13.862  -8.390 -31.200  1.00 97.46           H  
ATOM   2309  HE2 MET A 148      12.615  -7.400 -30.422  1.00 97.46           H  
ATOM   2310  HE3 MET A 148      12.487  -9.180 -30.390  1.00 97.46           H  
ATOM   2311  N   ALA A 149      14.614 -13.357 -31.228  1.00 97.07           N  
ATOM   2312  H   ALA A 149      15.056 -12.946 -32.037  1.00 97.07           H  
ATOM   2313  CA  ALA A 149      13.590 -14.386 -31.434  1.00 97.07           C  
ATOM   2314  HA  ALA A 149      12.667 -14.048 -30.964  1.00 97.07           H  
ATOM   2315  C   ALA A 149      13.937 -15.756 -30.812  1.00 97.07           C  
ATOM   2316  CB  ALA A 149      13.347 -14.518 -32.942  1.00 97.07           C  
ATOM   2317  HB1 ALA A 149      12.548 -15.237 -33.122  1.00 97.07           H  
ATOM   2318  HB2 ALA A 149      13.058 -13.552 -33.357  1.00 97.07           H  
ATOM   2319  HB3 ALA A 149      14.255 -14.864 -33.434  1.00 97.07           H  
ATOM   2320  O   ALA A 149      13.037 -16.561 -30.573  1.00 97.07           O  
ATOM   2321  N   GLU A 150      15.214 -16.021 -30.525  1.00 97.67           N  
ATOM   2322  H   GLU A 150      15.915 -15.324 -30.730  1.00 97.67           H  
ATOM   2323  CA  GLU A 150      15.691 -17.285 -29.949  1.00 97.67           C  
ATOM   2324  HA  GLU A 150      15.035 -18.097 -30.263  1.00 97.67           H  
ATOM   2325  C   GLU A 150      15.680 -17.276 -28.409  1.00 97.67           C  
ATOM   2326  CB  GLU A 150      17.093 -17.582 -30.499  1.00 97.67           C  
ATOM   2327  HB2 GLU A 150      17.496 -18.463 -30.000  1.00 97.67           H  
ATOM   2328  HB3 GLU A 150      17.732 -16.727 -30.274  1.00 97.67           H  
ATOM   2329  O   GLU A 150      15.740 -18.337 -27.781  1.00 97.67           O  
ATOM   2330  CG  GLU A 150      17.084 -17.829 -32.019  1.00 97.67           C  
ATOM   2331  HG2 GLU A 150      16.541 -17.024 -32.514  1.00 97.67           H  
ATOM   2332  HG3 GLU A 150      16.545 -18.757 -32.214  1.00 97.67           H  
ATOM   2333  CD  GLU A 150      18.485 -17.912 -32.641  1.00 97.67           C  
ATOM   2334  OE1 GLU A 150      18.535 -17.889 -33.894  1.00 97.67           O  
ATOM   2335  OE2 GLU A 150      19.476 -17.976 -31.880  1.00 97.67           O  
ATOM   2336  N   LEU A 151      15.518 -16.101 -27.780  1.00 97.54           N  
ATOM   2337  H   LEU A 151      15.449 -15.272 -28.352  1.00 97.54           H  
ATOM   2338  CA  LEU A 151      15.480 -15.945 -26.319  1.00 97.54           C  
ATOM   2339  HA  LEU A 151      16.464 -16.217 -25.935  1.00 97.54           H  
ATOM   2340  C   LEU A 151      14.483 -16.879 -25.609  1.00 97.54           C  
ATOM   2341  CB  LEU A 151      15.180 -14.483 -25.934  1.00 97.54           C  
ATOM   2342  HB2 LEU A 151      14.928 -14.447 -24.875  1.00 97.54           H  
ATOM   2343  HB3 LEU A 151      14.303 -14.139 -26.483  1.00 97.54           H  
ATOM   2344  O   LEU A 151      14.862 -17.438 -24.577  1.00 97.54           O  
ATOM   2345  CG  LEU A 151      16.326 -13.491 -26.180  1.00 97.54           C  
ATOM   2346  HG  LEU A 151      16.686 -13.578 -27.205  1.00 97.54           H  
ATOM   2347  CD1 LEU A 151      15.814 -12.069 -25.945  1.00 97.54           C  
ATOM   2348 HD11 LEU A 151      16.595 -11.353 -26.199  1.00 97.54           H  
ATOM   2349 HD12 LEU A 151      14.951 -11.887 -26.586  1.00 97.54           H  
ATOM   2350 HD13 LEU A 151      15.520 -11.939 -24.903  1.00 97.54           H  
ATOM   2351  CD2 LEU A 151      17.481 -13.727 -25.205  1.00 97.54           C  
ATOM   2352 HD21 LEU A 151      18.248 -12.970 -25.367  1.00 97.54           H  
ATOM   2353 HD22 LEU A 151      17.920 -14.709 -25.379  1.00 97.54           H  
ATOM   2354 HD23 LEU A 151      17.125 -13.671 -24.177  1.00 97.54           H  
ATOM   2355  N   PRO A 152      13.247 -17.113 -26.106  1.00 97.06           N  
ATOM   2356  CA  PRO A 152      12.304 -18.014 -25.442  1.00 97.06           C  
ATOM   2357  HA  PRO A 152      12.114 -17.631 -24.439  1.00 97.06           H  
ATOM   2358  C   PRO A 152      12.795 -19.465 -25.326  1.00 97.06           C  
ATOM   2359  CB  PRO A 152      11.006 -17.926 -26.252  1.00 97.06           C  
ATOM   2360  HB2 PRO A 152      10.994 -18.691 -27.028  1.00 97.06           H  
ATOM   2361  HB3 PRO A 152      10.128 -18.017 -25.613  1.00 97.06           H  
ATOM   2362  O   PRO A 152      12.402 -20.158 -24.386  1.00 97.06           O  
ATOM   2363  CG  PRO A 152      11.088 -16.549 -26.906  1.00 97.06           C  
ATOM   2364  HG2 PRO A 152      10.803 -15.778 -26.190  1.00 97.06           H  
ATOM   2365  HG3 PRO A 152      10.484 -16.489 -27.810  1.00 97.06           H  
ATOM   2366  CD  PRO A 152      12.577 -16.441 -27.214  1.00 97.06           C  
ATOM   2367  HD2 PRO A 152      12.859 -15.393 -27.316  1.00 97.06           H  
ATOM   2368  HD3 PRO A 152      12.796 -16.979 -28.136  1.00 97.06           H  
ATOM   2369  N   GLY A 153      13.650 -19.915 -26.253  1.00 96.48           N  
ATOM   2370  H   GLY A 153      13.992 -19.262 -26.943  1.00 96.48           H  
ATOM   2371  CA  GLY A 153      14.221 -21.266 -26.285  1.00 96.48           C  
ATOM   2372  HA2 GLY A 153      14.458 -21.517 -27.319  1.00 96.48           H  
ATOM   2373  HA3 GLY A 153      13.487 -21.983 -25.917  1.00 96.48           H  
ATOM   2374  C   GLY A 153      15.505 -21.435 -25.466  1.00 96.48           C  
ATOM   2375  O   GLY A 153      15.986 -22.555 -25.304  1.00 96.48           O  
ATOM   2376  N   MET A 154      16.061 -20.348 -24.927  1.00 95.48           N  
ATOM   2377  H   MET A 154      15.629 -19.454 -25.110  1.00 95.48           H  
ATOM   2378  CA  MET A 154      17.303 -20.362 -24.152  1.00 95.48           C  
ATOM   2379  HA  MET A 154      18.087 -20.826 -24.749  1.00 95.48           H  
ATOM   2380  C   MET A 154      17.127 -21.153 -22.846  1.00 95.48           C  
ATOM   2381  CB  MET A 154      17.689 -18.903 -23.882  1.00 95.48           C  
ATOM   2382  HB2 MET A 154      17.769 -18.375 -24.832  1.00 95.48           H  
ATOM   2383  HB3 MET A 154      16.892 -18.439 -23.300  1.00 95.48           H  
ATOM   2384  O   MET A 154      16.362 -20.735 -21.979  1.00 95.48           O  
ATOM   2385  CG  MET A 154      19.010 -18.740 -23.127  1.00 95.48           C  
ATOM   2386  HG2 MET A 154      19.813 -19.164 -23.729  1.00 95.48           H  
ATOM   2387  HG3 MET A 154      18.968 -19.280 -22.181  1.00 95.48           H  
ATOM   2388  SD  MET A 154      19.413 -17.006 -22.781  1.00 95.48           S  
ATOM   2389  CE  MET A 154      18.090 -16.562 -21.620  1.00 95.48           C  
ATOM   2390  HE1 MET A 154      18.257 -15.550 -21.250  1.00 95.48           H  
ATOM   2391  HE2 MET A 154      18.083 -17.258 -20.781  1.00 95.48           H  
ATOM   2392  HE3 MET A 154      17.126 -16.585 -22.128  1.00 95.48           H  
ATOM   2393  N   VAL A 155      17.846 -22.268 -22.674  1.00 91.15           N  
ATOM   2394  H   VAL A 155      18.422 -22.571 -23.446  1.00 91.15           H  
ATOM   2395  CA  VAL A 155      17.657 -23.210 -21.547  1.00 91.15           C  
ATOM   2396  HA  VAL A 155      16.587 -23.378 -21.424  1.00 91.15           H  
ATOM   2397  C   VAL A 155      18.170 -22.652 -20.218  1.00 91.15           C  
ATOM   2398  CB  VAL A 155      18.303 -24.578 -21.855  1.00 91.15           C  
ATOM   2399  HB  VAL A 155      19.373 -24.442 -22.016  1.00 91.15           H  
ATOM   2400  O   VAL A 155      17.421 -22.613 -19.240  1.00 91.15           O  
ATOM   2401  CG1 VAL A 155      18.103 -25.591 -20.720  1.00 91.15           C  
ATOM   2402 HG11 VAL A 155      18.502 -26.562 -21.014  1.00 91.15           H  
ATOM   2403 HG12 VAL A 155      18.643 -25.276 -19.827  1.00 91.15           H  
ATOM   2404 HG13 VAL A 155      17.044 -25.694 -20.485  1.00 91.15           H  
ATOM   2405  CG2 VAL A 155      17.695 -25.195 -23.121  1.00 91.15           C  
ATOM   2406 HG21 VAL A 155      16.619 -25.321 -23.001  1.00 91.15           H  
ATOM   2407 HG22 VAL A 155      18.149 -26.167 -23.315  1.00 91.15           H  
ATOM   2408 HG23 VAL A 155      17.881 -24.561 -23.988  1.00 91.15           H  
ATOM   2409  N   GLU A 156      19.400 -22.144 -20.183  1.00 89.31           N  
ATOM   2410  H   GLU A 156      19.976 -22.182 -21.012  1.00 89.31           H  
ATOM   2411  CA  GLU A 156      20.023 -21.556 -18.993  1.00 89.31           C  
ATOM   2412  HA  GLU A 156      19.251 -21.171 -18.328  1.00 89.31           H  
ATOM   2413  C   GLU A 156      20.913 -20.380 -19.395  1.00 89.31           C  
ATOM   2414  CB  GLU A 156      20.836 -22.605 -18.213  1.00 89.31           C  
ATOM   2415  HB2 GLU A 156      21.480 -22.084 -17.505  1.00 89.31           H  
ATOM   2416  HB3 GLU A 156      21.459 -23.174 -18.904  1.00 89.31           H  
ATOM   2417  O   GLU A 156      21.667 -20.466 -20.360  1.00 89.31           O  
ATOM   2418  CG  GLU A 156      19.918 -23.551 -17.421  1.00 89.31           C  
ATOM   2419  HG2 GLU A 156      19.273 -24.090 -18.115  1.00 89.31           H  
ATOM   2420  HG3 GLU A 156      19.282 -22.948 -16.774  1.00 89.31           H  
ATOM   2421  CD  GLU A 156      20.659 -24.586 -16.564  1.00 89.31           C  
ATOM   2422  OE1 GLU A 156      19.947 -25.312 -15.834  1.00 89.31           O  
ATOM   2423  OE2 GLU A 156      21.907 -24.636 -16.626  1.00 89.31           O  
ATOM   2424  N   LEU A 157      20.810 -19.279 -18.648  1.00 96.17           N  
ATOM   2425  H   LEU A 157      20.198 -19.296 -17.844  1.00 96.17           H  
ATOM   2426  CA  LEU A 157      21.691 -18.123 -18.773  1.00 96.17           C  
ATOM   2427  HA  LEU A 157      22.445 -18.322 -19.534  1.00 96.17           H  
ATOM   2428  C   LEU A 157      22.397 -17.926 -17.433  1.00 96.17           C  
ATOM   2429  CB  LEU A 157      20.877 -16.895 -19.206  1.00 96.17           C  
ATOM   2430  HB2 LEU A 157      20.140 -16.672 -18.434  1.00 96.17           H  
ATOM   2431  HB3 LEU A 157      20.345 -17.145 -20.124  1.00 96.17           H  
ATOM   2432  O   LEU A 157      21.800 -17.430 -16.476  1.00 96.17           O  
ATOM   2433  CG  LEU A 157      21.730 -15.639 -19.456  1.00 96.17           C  
ATOM   2434  HG  LEU A 157      22.368 -15.448 -18.593  1.00 96.17           H  
ATOM   2435  CD1 LEU A 157      22.615 -15.801 -20.689  1.00 96.17           C  
ATOM   2436 HD11 LEU A 157      22.022 -16.081 -21.560  1.00 96.17           H  
ATOM   2437 HD12 LEU A 157      23.376 -16.563 -20.518  1.00 96.17           H  
ATOM   2438 HD13 LEU A 157      23.135 -14.867 -20.901  1.00 96.17           H  
ATOM   2439  CD2 LEU A 157      20.809 -14.433 -19.649  1.00 96.17           C  
ATOM   2440 HD21 LEU A 157      20.245 -14.252 -18.734  1.00 96.17           H  
ATOM   2441 HD22 LEU A 157      21.407 -13.551 -19.876  1.00 96.17           H  
ATOM   2442 HD23 LEU A 157      20.126 -14.620 -20.478  1.00 96.17           H  
ATOM   2443  N   GLY A 158      23.651 -18.366 -17.360  1.00 96.25           N  
ATOM   2444  H   GLY A 158      24.071 -18.764 -18.188  1.00 96.25           H  
ATOM   2445  CA  GLY A 158      24.507 -18.130 -16.203  1.00 96.25           C  
ATOM   2446  HA2 GLY A 158      25.369 -18.795 -16.244  1.00 96.25           H  
ATOM   2447  HA3 GLY A 158      23.957 -18.325 -15.282  1.00 96.25           H  
ATOM   2448  C   GLY A 158      25.008 -16.690 -16.215  1.00 96.25           C  
ATOM   2449  O   GLY A 158      25.840 -16.347 -17.047  1.00 96.25           O  
ATOM   2450  N   LEU A 159      24.505 -15.859 -15.301  1.00 98.16           N  
ATOM   2451  H   LEU A 159      23.808 -16.213 -14.661  1.00 98.16           H  
ATOM   2452  CA  LEU A 159      24.938 -14.470 -15.143  1.00 98.16           C  
ATOM   2453  HA  LEU A 159      25.529 -14.169 -16.008  1.00 98.16           H  
ATOM   2454  C   LEU A 159      25.828 -14.329 -13.908  1.00 98.16           C  
ATOM   2455  CB  LEU A 159      23.718 -13.535 -15.038  1.00 98.16           C  
ATOM   2456  HB2 LEU A 159      23.115 -13.856 -14.188  1.00 98.16           H  
ATOM   2457  HB3 LEU A 159      24.075 -12.527 -14.826  1.00 98.16           H  
ATOM   2458  O   LEU A 159      25.425 -14.709 -12.808  1.00 98.16           O  
ATOM   2459  CG  LEU A 159      22.816 -13.486 -16.280  1.00 98.16           C  
ATOM   2460  HG  LEU A 159      22.465 -14.490 -16.519  1.00 98.16           H  
ATOM   2461  CD1 LEU A 159      21.594 -12.610 -15.999  1.00 98.16           C  
ATOM   2462 HD11 LEU A 159      21.043 -13.018 -15.153  1.00 98.16           H  
ATOM   2463 HD12 LEU A 159      20.940 -12.602 -16.871  1.00 98.16           H  
ATOM   2464 HD13 LEU A 159      21.909 -11.592 -15.770  1.00 98.16           H  
ATOM   2465  CD2 LEU A 159      23.554 -12.901 -17.480  1.00 98.16           C  
ATOM   2466 HD21 LEU A 159      23.978 -11.930 -17.223  1.00 98.16           H  
ATOM   2467 HD22 LEU A 159      22.866 -12.777 -18.317  1.00 98.16           H  
ATOM   2468 HD23 LEU A 159      24.348 -13.580 -17.790  1.00 98.16           H  
ATOM   2469  N   ASN A 160      27.004 -13.729 -14.083  1.00 97.20           N  
ATOM   2470  H   ASN A 160      27.277 -13.500 -15.028  1.00 97.20           H  
ATOM   2471  CA  ASN A 160      27.751 -13.133 -12.974  1.00 97.20           C  
ATOM   2472  HA  ASN A 160      27.538 -13.697 -12.067  1.00 97.20           H  
ATOM   2473  C   ASN A 160      27.285 -11.688 -12.704  1.00 97.20           C  
ATOM   2474  CB  ASN A 160      29.262 -13.262 -13.246  1.00 97.20           C  
ATOM   2475  HB2 ASN A 160      29.488 -14.305 -13.464  1.00 97.20           H  
ATOM   2476  HB3 ASN A 160      29.810 -12.989 -12.344  1.00 97.20           H  
ATOM   2477  O   ASN A 160      26.554 -11.099 -13.502  1.00 97.20           O  
ATOM   2478  CG  ASN A 160      29.779 -12.383 -14.375  1.00 97.20           C  
ATOM   2479  ND2 ASN A 160      30.572 -12.930 -15.265  1.00 97.20           N  
ATOM   2480 HD21 ASN A 160      30.886 -12.340 -16.022  1.00 97.20           H  
ATOM   2481 HD22 ASN A 160      30.702 -13.931 -15.274  1.00 97.20           H  
ATOM   2482  OD1 ASN A 160      29.525 -11.192 -14.454  1.00 97.20           O  
ATOM   2483  N   ASP A 161      27.744 -11.096 -11.601  1.00 97.77           N  
ATOM   2484  H   ASP A 161      28.142 -11.677 -10.878  1.00 97.77           H  
ATOM   2485  CA  ASP A 161      27.329  -9.759 -11.163  1.00 97.77           C  
ATOM   2486  HA  ASP A 161      26.265  -9.782 -10.926  1.00 97.77           H  
ATOM   2487  C   ASP A 161      27.567  -8.674 -12.224  1.00 97.77           C  
ATOM   2488  CB  ASP A 161      28.104  -9.360  -9.895  1.00 97.77           C  
ATOM   2489  HB2 ASP A 161      29.161  -9.268 -10.148  1.00 97.77           H  
ATOM   2490  HB3 ASP A 161      27.756  -8.378  -9.575  1.00 97.77           H  
ATOM   2491  O   ASP A 161      26.711  -7.820 -12.453  1.00 97.77           O  
ATOM   2492  CG  ASP A 161      27.981 -10.324  -8.712  1.00 97.77           C  
ATOM   2493  OD1 ASP A 161      27.288 -11.356  -8.849  1.00 97.77           O  
ATOM   2494  OD2 ASP A 161      28.665 -10.026  -7.714  1.00 97.77           O  
ATOM   2495  N   ALA A 162      28.720  -8.700 -12.902  1.00 97.33           N  
ATOM   2496  H   ALA A 162      29.327  -9.498 -12.777  1.00 97.33           H  
ATOM   2497  CA  ALA A 162      29.059  -7.707 -13.921  1.00 97.33           C  
ATOM   2498  HA  ALA A 162      28.904  -6.713 -13.501  1.00 97.33           H  
ATOM   2499  C   ALA A 162      28.144  -7.826 -15.150  1.00 97.33           C  
ATOM   2500  CB  ALA A 162      30.541  -7.852 -14.289  1.00 97.33           C  
ATOM   2501  HB1 ALA A 162      31.158  -7.734 -13.399  1.00 97.33           H  
ATOM   2502  HB2 ALA A 162      30.725  -8.833 -14.727  1.00 97.33           H  
ATOM   2503  HB3 ALA A 162      30.811  -7.085 -15.016  1.00 97.33           H  
ATOM   2504  O   ALA A 162      27.670  -6.812 -15.666  1.00 97.33           O  
ATOM   2505  N   GLN A 163      27.846  -9.056 -15.576  1.00 97.94           N  
ATOM   2506  H   GLN A 163      28.246  -9.841 -15.081  1.00 97.94           H  
ATOM   2507  CA  GLN A 163      26.910  -9.331 -16.666  1.00 97.94           C  
ATOM   2508  HA  GLN A 163      27.195  -8.747 -17.541  1.00 97.94           H  
ATOM   2509  C   GLN A 163      25.480  -8.928 -16.289  1.00 97.94           C  
ATOM   2510  CB  GLN A 163      26.960 -10.821 -17.027  1.00 97.94           C  
ATOM   2511  HB2 GLN A 163      26.756 -11.398 -16.125  1.00 97.94           H  
ATOM   2512  HB3 GLN A 163      26.170 -11.037 -17.747  1.00 97.94           H  
ATOM   2513  O   GLN A 163      24.791  -8.326 -17.106  1.00 97.94           O  
ATOM   2514  CG  GLN A 163      28.299 -11.269 -17.639  1.00 97.94           C  
ATOM   2515  HG2 GLN A 163      29.130 -10.946 -17.013  1.00 97.94           H  
ATOM   2516  HG3 GLN A 163      28.429 -10.810 -18.619  1.00 97.94           H  
ATOM   2517  CD  GLN A 163      28.370 -12.787 -17.763  1.00 97.94           C  
ATOM   2518  NE2 GLN A 163      28.989 -13.332 -18.788  1.00 97.94           N  
ATOM   2519 HE21 GLN A 163      29.329 -12.795 -19.573  1.00 97.94           H  
ATOM   2520 HE22 GLN A 163      28.903 -14.335 -18.860  1.00 97.94           H  
ATOM   2521  OE1 GLN A 163      27.897 -13.516 -16.906  1.00 97.94           O  
ATOM   2522  N   ALA A 164      25.038  -9.187 -15.054  1.00 98.03           N  
ATOM   2523  H   ALA A 164      25.635  -9.709 -14.428  1.00 98.03           H  
ATOM   2524  CA  ALA A 164      23.718  -8.782 -14.571  1.00 98.03           C  
ATOM   2525  HA  ALA A 164      22.961  -9.186 -15.243  1.00 98.03           H  
ATOM   2526  C   ALA A 164      23.545  -7.251 -14.549  1.00 98.03           C  
ATOM   2527  CB  ALA A 164      23.507  -9.393 -13.183  1.00 98.03           C  
ATOM   2528  HB1 ALA A 164      24.273  -9.036 -12.494  1.00 98.03           H  
ATOM   2529  HB2 ALA A 164      23.568 -10.479 -13.247  1.00 98.03           H  
ATOM   2530  HB3 ALA A 164      22.526  -9.112 -12.798  1.00 98.03           H  
ATOM   2531  O   ALA A 164      22.515  -6.741 -14.993  1.00 98.03           O  
ATOM   2532  N   ILE A 165      24.566  -6.508 -14.098  1.00 97.43           N  
ATOM   2533  H   ILE A 165      25.363  -6.989 -13.707  1.00 97.43           H  
ATOM   2534  CA  ILE A 165      24.571  -5.035 -14.125  1.00 97.43           C  
ATOM   2535  HA  ILE A 165      23.669  -4.673 -13.631  1.00 97.43           H  
ATOM   2536  C   ILE A 165      24.529  -4.519 -15.569  1.00 97.43           C  
ATOM   2537  CB  ILE A 165      25.799  -4.478 -13.362  1.00 97.43           C  
ATOM   2538  HB  ILE A 165      26.694  -4.961 -13.753  1.00 97.43           H  
ATOM   2539  O   ILE A 165      23.747  -3.618 -15.879  1.00 97.43           O  
ATOM   2540  CG1 ILE A 165      25.682  -4.789 -11.853  1.00 97.43           C  
ATOM   2541 HG12 ILE A 165      25.413  -5.837 -11.721  1.00 97.43           H  
ATOM   2542 HG13 ILE A 165      24.887  -4.187 -11.413  1.00 97.43           H  
ATOM   2543  CG2 ILE A 165      25.946  -2.954 -13.556  1.00 97.43           C  
ATOM   2544 HG21 ILE A 165      26.104  -2.710 -14.607  1.00 97.43           H  
ATOM   2545 HG22 ILE A 165      25.048  -2.446 -13.202  1.00 97.43           H  
ATOM   2546 HG23 ILE A 165      26.808  -2.577 -13.006  1.00 97.43           H  
ATOM   2547  CD1 ILE A 165      26.978  -4.567 -11.066  1.00 97.43           C  
ATOM   2548 HD11 ILE A 165      26.837  -4.929 -10.048  1.00 97.43           H  
ATOM   2549 HD12 ILE A 165      27.793  -5.124 -11.528  1.00 97.43           H  
ATOM   2550 HD13 ILE A 165      27.229  -3.507 -11.028  1.00 97.43           H  
ATOM   2551  N   ALA A 166      25.341  -5.089 -16.466  1.00 97.18           N  
ATOM   2552  H   ALA A 166      25.975  -5.814 -16.164  1.00 97.18           H  
ATOM   2553  CA  ALA A 166      25.352  -4.702 -17.876  1.00 97.18           C  
ATOM   2554  HA  ALA A 166      25.528  -3.628 -17.942  1.00 97.18           H  
ATOM   2555  C   ALA A 166      24.008  -4.994 -18.567  1.00 97.18           C  
ATOM   2556  CB  ALA A 166      26.512  -5.424 -18.562  1.00 97.18           C  
ATOM   2557  HB1 ALA A 166      27.448  -5.211 -18.046  1.00 97.18           H  
ATOM   2558  HB2 ALA A 166      26.587  -5.065 -19.589  1.00 97.18           H  
ATOM   2559  HB3 ALA A 166      26.342  -6.501 -18.568  1.00 97.18           H  
ATOM   2560  O   ALA A 166      23.507  -4.166 -19.335  1.00 97.18           O  
ATOM   2561  N   LEU A 167      23.388  -6.131 -18.235  1.00 97.89           N  
ATOM   2562  H   LEU A 167      23.882  -6.786 -17.646  1.00 97.89           H  
ATOM   2563  CA  LEU A 167      22.063  -6.518 -18.706  1.00 97.89           C  
ATOM   2564  HA  LEU A 167      22.085  -6.543 -19.796  1.00 97.89           H  
ATOM   2565  C   LEU A 167      21.004  -5.499 -18.277  1.00 97.89           C  
ATOM   2566  CB  LEU A 167      21.751  -7.941 -18.224  1.00 97.89           C  
ATOM   2567  HB2 LEU A 167      21.598  -7.928 -17.144  1.00 97.89           H  
ATOM   2568  HB3 LEU A 167      22.609  -8.580 -18.433  1.00 97.89           H  
ATOM   2569  O   LEU A 167      20.319  -4.930 -19.124  1.00 97.89           O  
ATOM   2570  CG  LEU A 167      20.524  -8.565 -18.904  1.00 97.89           C  
ATOM   2571  HG  LEU A 167      19.643  -7.949 -18.721  1.00 97.89           H  
ATOM   2572  CD1 LEU A 167      20.744  -8.727 -20.409  1.00 97.89           C  
ATOM   2573 HD11 LEU A 167      21.757  -9.072 -20.615  1.00 97.89           H  
ATOM   2574 HD12 LEU A 167      20.042  -9.452 -20.819  1.00 97.89           H  
ATOM   2575 HD13 LEU A 167      20.577  -7.773 -20.909  1.00 97.89           H  
ATOM   2576  CD2 LEU A 167      20.289  -9.944 -18.294  1.00 97.89           C  
ATOM   2577 HD21 LEU A 167      21.071 -10.631 -18.617  1.00 97.89           H  
ATOM   2578 HD22 LEU A 167      20.310  -9.871 -17.206  1.00 97.89           H  
ATOM   2579 HD23 LEU A 167      19.315 -10.320 -18.606  1.00 97.89           H  
ATOM   2580  N   LEU A 168      20.928  -5.199 -16.977  1.00 97.81           N  
ATOM   2581  H   LEU A 168      21.543  -5.687 -16.341  1.00 97.81           H  
ATOM   2582  CA  LEU A 168      20.011  -4.198 -16.429  1.00 97.81           C  
ATOM   2583  HA  LEU A 168      18.988  -4.495 -16.658  1.00 97.81           H  
ATOM   2584  C   LEU A 168      20.206  -2.818 -17.059  1.00 97.81           C  
ATOM   2585  CB  LEU A 168      20.204  -4.114 -14.905  1.00 97.81           C  
ATOM   2586  HB2 LEU A 168      19.872  -3.137 -14.553  1.00 97.81           H  
ATOM   2587  HB3 LEU A 168      21.267  -4.193 -14.675  1.00 97.81           H  
ATOM   2588  O   LEU A 168      19.220  -2.182 -17.424  1.00 97.81           O  
ATOM   2589  CG  LEU A 168      19.430  -5.194 -14.135  1.00 97.81           C  
ATOM   2590  HG  LEU A 168      19.644  -6.176 -14.556  1.00 97.81           H  
ATOM   2591  CD1 LEU A 168      19.854  -5.186 -12.668  1.00 97.81           C  
ATOM   2592 HD11 LEU A 168      19.318  -5.962 -12.121  1.00 97.81           H  
ATOM   2593 HD12 LEU A 168      19.639  -4.214 -12.223  1.00 97.81           H  
ATOM   2594 HD13 LEU A 168      20.923  -5.386 -12.599  1.00 97.81           H  
ATOM   2595  CD2 LEU A 168      17.921  -4.927 -14.206  1.00 97.81           C  
ATOM   2596 HD21 LEU A 168      17.723  -3.867 -14.043  1.00 97.81           H  
ATOM   2597 HD22 LEU A 168      17.534  -5.216 -15.183  1.00 97.81           H  
ATOM   2598 HD23 LEU A 168      17.396  -5.493 -13.437  1.00 97.81           H  
ATOM   2599  N   LYS A 169      21.455  -2.373 -17.234  1.00 97.10           N  
ATOM   2600  H   LYS A 169      22.215  -2.942 -16.887  1.00 97.10           H  
ATOM   2601  CA  LYS A 169      21.760  -1.094 -17.884  1.00 97.10           C  
ATOM   2602  HA  LYS A 169      21.271  -0.295 -17.327  1.00 97.10           H  
ATOM   2603  C   LYS A 169      21.186  -1.037 -19.300  1.00 97.10           C  
ATOM   2604  CB  LYS A 169      23.276  -0.862 -17.865  1.00 97.10           C  
ATOM   2605  HB2 LYS A 169      23.632  -0.924 -16.836  1.00 97.10           H  
ATOM   2606  HB3 LYS A 169      23.770  -1.636 -18.451  1.00 97.10           H  
ATOM   2607  O   LYS A 169      20.450  -0.108 -19.610  1.00 97.10           O  
ATOM   2608  CG  LYS A 169      23.629   0.517 -18.435  1.00 97.10           C  
ATOM   2609  HG2 LYS A 169      23.157   1.291 -17.830  1.00 97.10           H  
ATOM   2610  HG3 LYS A 169      23.264   0.597 -19.460  1.00 97.10           H  
ATOM   2611  CD  LYS A 169      25.143   0.724 -18.442  1.00 97.10           C  
ATOM   2612  HD2 LYS A 169      25.522   0.678 -17.421  1.00 97.10           H  
ATOM   2613  HD3 LYS A 169      25.605  -0.061 -19.041  1.00 97.10           H  
ATOM   2614  CE  LYS A 169      25.440   2.090 -19.060  1.00 97.10           C  
ATOM   2615  HE2 LYS A 169      24.973   2.128 -20.044  1.00 97.10           H  
ATOM   2616  HE3 LYS A 169      24.966   2.859 -18.449  1.00 97.10           H  
ATOM   2617  NZ  LYS A 169      26.900   2.323 -19.163  1.00 97.10           N  
ATOM   2618  HZ1 LYS A 169      27.330   2.287 -18.250  1.00 97.10           H  
ATOM   2619  HZ2 LYS A 169      27.079   3.222 -19.585  1.00 97.10           H  
ATOM   2620  HZ3 LYS A 169      27.313   1.611 -19.749  1.00 97.10           H  
ATOM   2621  N   GLY A 170      21.456  -2.053 -20.122  1.00 97.10           N  
ATOM   2622  H   GLY A 170      22.046  -2.801 -19.786  1.00 97.10           H  
ATOM   2623  CA  GLY A 170      20.931  -2.106 -21.489  1.00 97.10           C  
ATOM   2624  HA2 GLY A 170      21.326  -2.985 -22.000  1.00 97.10           H  
ATOM   2625  HA3 GLY A 170      21.248  -1.213 -22.028  1.00 97.10           H  
ATOM   2626  C   GLY A 170      19.407  -2.164 -21.548  1.00 97.10           C  
ATOM   2627  O   GLY A 170      18.808  -1.507 -22.392  1.00 97.10           O  
ATOM   2628  N   LEU A 171      18.769  -2.885 -20.621  1.00 97.62           N  
ATOM   2629  H   LEU A 171      19.319  -3.411 -19.956  1.00 97.62           H  
ATOM   2630  CA  LEU A 171      17.310  -2.946 -20.526  1.00 97.62           C  
ATOM   2631  HA  LEU A 171      16.901  -3.189 -21.507  1.00 97.62           H  
ATOM   2632  C   LEU A 171      16.708  -1.586 -20.143  1.00 97.62           C  
ATOM   2633  CB  LEU A 171      16.915  -4.039 -19.513  1.00 97.62           C  
ATOM   2634  HB2 LEU A 171      15.855  -3.937 -19.279  1.00 97.62           H  
ATOM   2635  HB3 LEU A 171      17.464  -3.866 -18.588  1.00 97.62           H  
ATOM   2636  O   LEU A 171      15.727  -1.163 -20.746  1.00 97.62           O  
ATOM   2637  CG  LEU A 171      17.170  -5.486 -19.977  1.00 97.62           C  
ATOM   2638  HG  LEU A 171      18.217  -5.616 -20.251  1.00 97.62           H  
ATOM   2639  CD1 LEU A 171      16.848  -6.448 -18.833  1.00 97.62           C  
ATOM   2640 HD11 LEU A 171      17.058  -7.470 -19.149  1.00 97.62           H  
ATOM   2641 HD12 LEU A 171      17.476  -6.216 -17.973  1.00 97.62           H  
ATOM   2642 HD13 LEU A 171      15.797  -6.366 -18.556  1.00 97.62           H  
ATOM   2643  CD2 LEU A 171      16.314  -5.875 -21.181  1.00 97.62           C  
ATOM   2644 HD21 LEU A 171      15.260  -5.756 -20.931  1.00 97.62           H  
ATOM   2645 HD22 LEU A 171      16.515  -6.913 -21.445  1.00 97.62           H  
ATOM   2646 HD23 LEU A 171      16.563  -5.252 -22.041  1.00 97.62           H  
ATOM   2647  N   ILE A 172      17.299  -0.886 -19.173  1.00 97.28           N  
ATOM   2648  H   ILE A 172      18.111  -1.282 -18.723  1.00 97.28           H  
ATOM   2649  CA  ILE A 172      16.837   0.439 -18.732  1.00 97.28           C  
ATOM   2650  HA  ILE A 172      15.762   0.394 -18.557  1.00 97.28           H  
ATOM   2651  C   ILE A 172      17.045   1.493 -19.826  1.00 97.28           C  
ATOM   2652  CB  ILE A 172      17.527   0.823 -17.403  1.00 97.28           C  
ATOM   2653  HB  ILE A 172      18.600   0.666 -17.513  1.00 97.28           H  
ATOM   2654  O   ILE A 172      16.165   2.325 -20.032  1.00 97.28           O  
ATOM   2655  CG1 ILE A 172      16.995  -0.085 -16.270  1.00 97.28           C  
ATOM   2656 HG12 ILE A 172      16.996  -1.124 -16.598  1.00 97.28           H  
ATOM   2657 HG13 ILE A 172      15.963   0.183 -16.042  1.00 97.28           H  
ATOM   2658  CG2 ILE A 172      17.293   2.302 -17.039  1.00 97.28           C  
ATOM   2659 HG21 ILE A 172      17.761   2.950 -17.781  1.00 97.28           H  
ATOM   2660 HG22 ILE A 172      16.225   2.517 -17.010  1.00 97.28           H  
ATOM   2661 HG23 ILE A 172      17.739   2.538 -16.073  1.00 97.28           H  
ATOM   2662  CD1 ILE A 172      17.825  -0.017 -14.984  1.00 97.28           C  
ATOM   2663 HD11 ILE A 172      17.698   0.946 -14.489  1.00 97.28           H  
ATOM   2664 HD12 ILE A 172      17.480  -0.803 -14.312  1.00 97.28           H  
ATOM   2665 HD13 ILE A 172      18.878  -0.183 -15.208  1.00 97.28           H  
ATOM   2666  N   ASP A 173      18.152   1.431 -20.571  1.00 97.11           N  
ATOM   2667  H   ASP A 173      18.875   0.771 -20.321  1.00 97.11           H  
ATOM   2668  CA  ASP A 173      18.405   2.332 -21.705  1.00 97.11           C  
ATOM   2669  HA  ASP A 173      18.307   3.360 -21.356  1.00 97.11           H  
ATOM   2670  C   ASP A 173      17.357   2.156 -22.836  1.00 97.11           C  
ATOM   2671  CB  ASP A 173      19.853   2.143 -22.212  1.00 97.11           C  
ATOM   2672  HB2 ASP A 173      19.953   2.674 -23.159  1.00 97.11           H  
ATOM   2673  HB3 ASP A 173      20.023   1.085 -22.413  1.00 97.11           H  
ATOM   2674  O   ASP A 173      17.145   3.078 -23.622  1.00 97.11           O  
ATOM   2675  CG  ASP A 173      20.966   2.670 -21.272  1.00 97.11           C  
ATOM   2676  OD1 ASP A 173      20.706   3.563 -20.425  1.00 97.11           O  
ATOM   2677  OD2 ASP A 173      22.132   2.228 -21.426  1.00 97.11           O  
ATOM   2678  N   HIS A 174      16.643   1.020 -22.870  1.00 97.52           N  
ATOM   2679  H   HIS A 174      16.861   0.320 -22.175  1.00 97.52           H  
ATOM   2680  CA  HIS A 174      15.546   0.710 -23.803  1.00 97.52           C  
ATOM   2681  HA  HIS A 174      15.461   1.528 -24.517  1.00 97.52           H  
ATOM   2682  C   HIS A 174      14.180   0.619 -23.098  1.00 97.52           C  
ATOM   2683  CB  HIS A 174      15.872  -0.558 -24.608  1.00 97.52           C  
ATOM   2684  HB2 HIS A 174      15.998  -1.398 -23.925  1.00 97.52           H  
ATOM   2685  HB3 HIS A 174      15.042  -0.786 -25.278  1.00 97.52           H  
ATOM   2686  O   HIS A 174      13.320  -0.189 -23.458  1.00 97.52           O  
ATOM   2687  CG  HIS A 174      17.112  -0.410 -25.443  1.00 97.52           C  
ATOM   2688  CD2 HIS A 174      17.184  -0.089 -26.772  1.00 97.52           C  
ATOM   2689  HD2 HIS A 174      16.352   0.079 -27.439  1.00 97.52           H  
ATOM   2690  ND1 HIS A 174      18.399  -0.516 -24.979  1.00 97.52           N  
ATOM   2691  HD1 HIS A 174      18.660  -0.738 -24.029  1.00 97.52           H  
ATOM   2692  CE1 HIS A 174      19.232  -0.250 -25.993  1.00 97.52           C  
ATOM   2693  HE1 HIS A 174      20.310  -0.238 -25.931  1.00 97.52           H  
ATOM   2694  NE2 HIS A 174      18.539   0.007 -27.107  1.00 97.52           N  
ATOM   2695  N   GLU A 175      13.959   1.417 -22.055  1.00 97.47           N  
ATOM   2696  H   GLU A 175      14.716   2.005 -21.736  1.00 97.47           H  
ATOM   2697  CA  GLU A 175      12.706   1.421 -21.300  1.00 97.47           C  
ATOM   2698  HA  GLU A 175      12.584   0.422 -20.881  1.00 97.47           H  
ATOM   2699  C   GLU A 175      11.455   1.716 -22.155  1.00 97.47           C  
ATOM   2700  CB  GLU A 175      12.793   2.400 -20.122  1.00 97.47           C  
ATOM   2701  HB2 GLU A 175      13.569   2.058 -19.437  1.00 97.47           H  
ATOM   2702  HB3 GLU A 175      11.843   2.385 -19.586  1.00 97.47           H  
ATOM   2703  O   GLU A 175      11.423   2.597 -23.017  1.00 97.47           O  
ATOM   2704  CG  GLU A 175      13.089   3.844 -20.565  1.00 97.47           C  
ATOM   2705  HG2 GLU A 175      14.076   3.899 -21.024  1.00 97.47           H  
ATOM   2706  HG3 GLU A 175      12.353   4.159 -21.304  1.00 97.47           H  
ATOM   2707  CD  GLU A 175      13.024   4.830 -19.407  1.00 97.47           C  
ATOM   2708  OE1 GLU A 175      12.635   5.998 -19.652  1.00 97.47           O  
ATOM   2709  OE2 GLU A 175      13.267   4.429 -18.249  1.00 97.47           O  
ATOM   2710  N   SER A 176      10.366   1.007 -21.858  1.00 97.04           N  
ATOM   2711  H   SER A 176      10.446   0.281 -21.161  1.00 97.04           H  
ATOM   2712  CA  SER A 176       9.032   1.335 -22.374  1.00 97.04           C  
ATOM   2713  HA  SER A 176       9.114   1.494 -23.449  1.00 97.04           H  
ATOM   2714  C   SER A 176       8.458   2.600 -21.705  1.00 97.04           C  
ATOM   2715  CB  SER A 176       8.071   0.168 -22.131  1.00 97.04           C  
ATOM   2716  HB2 SER A 176       8.490  -0.758 -22.526  1.00 97.04           H  
ATOM   2717  HB3 SER A 176       7.117   0.353 -22.624  1.00 97.04           H  
ATOM   2718  O   SER A 176       8.891   2.994 -20.615  1.00 97.04           O  
ATOM   2719  OG  SER A 176       7.865   0.062 -20.735  1.00 97.04           O  
ATOM   2720  HG  SER A 176       8.591  -0.469 -20.400  1.00 97.04           H  
ATOM   2721  N   PRO A 177       7.392   3.205 -22.265  1.00 95.52           N  
ATOM   2722  CA  PRO A 177       6.642   4.272 -21.596  1.00 95.52           C  
ATOM   2723  HA  PRO A 177       7.303   5.128 -21.461  1.00 95.52           H  
ATOM   2724  C   PRO A 177       6.047   3.884 -20.229  1.00 95.52           C  
ATOM   2725  CB  PRO A 177       5.521   4.639 -22.575  1.00 95.52           C  
ATOM   2726  HB2 PRO A 177       5.282   5.702 -22.532  1.00 95.52           H  
ATOM   2727  HB3 PRO A 177       4.631   4.043 -22.370  1.00 95.52           H  
ATOM   2728  O   PRO A 177       5.766   4.763 -19.408  1.00 95.52           O  
ATOM   2729  CG  PRO A 177       6.081   4.242 -23.939  1.00 95.52           C  
ATOM   2730  HG2 PRO A 177       6.746   5.023 -24.307  1.00 95.52           H  
ATOM   2731  HG3 PRO A 177       5.290   4.036 -24.661  1.00 95.52           H  
ATOM   2732  CD  PRO A 177       6.889   2.991 -23.615  1.00 95.52           C  
ATOM   2733  HD2 PRO A 177       7.701   2.877 -24.334  1.00 95.52           H  
ATOM   2734  HD3 PRO A 177       6.239   2.116 -23.634  1.00 95.52           H  
ATOM   2735  N   VAL A 178       5.817   2.588 -19.984  1.00 94.27           N  
ATOM   2736  H   VAL A 178       6.092   1.910 -20.680  1.00 94.27           H  
ATOM   2737  CA  VAL A 178       5.351   2.068 -18.689  1.00 94.27           C  
ATOM   2738  HA  VAL A 178       4.551   2.701 -18.305  1.00 94.27           H  
ATOM   2739  C   VAL A 178       6.494   2.120 -17.679  1.00 94.27           C  
ATOM   2740  CB  VAL A 178       4.799   0.634 -18.833  1.00 94.27           C  
ATOM   2741  HB  VAL A 178       5.566  -0.004 -19.272  1.00 94.27           H  
ATOM   2742  O   VAL A 178       6.356   2.730 -16.619  1.00 94.27           O  
ATOM   2743  CG1 VAL A 178       4.395   0.035 -17.480  1.00 94.27           C  
ATOM   2744 HG11 VAL A 178       5.270  -0.087 -16.840  1.00 94.27           H  
ATOM   2745 HG12 VAL A 178       3.961  -0.953 -17.634  1.00 94.27           H  
ATOM   2746 HG13 VAL A 178       3.664   0.673 -16.983  1.00 94.27           H  
ATOM   2747  CG2 VAL A 178       3.567   0.620 -19.747  1.00 94.27           C  
ATOM   2748 HG21 VAL A 178       2.778   1.250 -19.336  1.00 94.27           H  
ATOM   2749 HG22 VAL A 178       3.832   0.963 -20.747  1.00 94.27           H  
ATOM   2750 HG23 VAL A 178       3.197  -0.401 -19.837  1.00 94.27           H  
ATOM   2751  N   LEU A 179       7.650   1.558 -18.040  1.00 96.38           N  
ATOM   2752  H   LEU A 179       7.705   1.114 -18.945  1.00 96.38           H  
ATOM   2753  CA  LEU A 179       8.819   1.505 -17.166  1.00 96.38           C  
ATOM   2754  HA  LEU A 179       8.495   1.089 -16.212  1.00 96.38           H  
ATOM   2755  C   LEU A 179       9.394   2.898 -16.882  1.00 96.38           C  
ATOM   2756  CB  LEU A 179       9.857   0.560 -17.786  1.00 96.38           C  
ATOM   2757  HB2 LEU A 179       9.376  -0.397 -17.989  1.00 96.38           H  
ATOM   2758  HB3 LEU A 179      10.191   0.981 -18.735  1.00 96.38           H  
ATOM   2759  O   LEU A 179       9.763   3.167 -15.741  1.00 96.38           O  
ATOM   2760  CG  LEU A 179      11.080   0.308 -16.889  1.00 96.38           C  
ATOM   2761  HG  LEU A 179      11.560   1.258 -16.652  1.00 96.38           H  
ATOM   2762  CD1 LEU A 179      10.695  -0.405 -15.589  1.00 96.38           C  
ATOM   2763 HD11 LEU A 179      10.081  -1.279 -15.804  1.00 96.38           H  
ATOM   2764 HD12 LEU A 179      10.151   0.284 -14.943  1.00 96.38           H  
ATOM   2765 HD13 LEU A 179      11.594  -0.730 -15.067  1.00 96.38           H  
ATOM   2766  CD2 LEU A 179      12.102  -0.556 -17.616  1.00 96.38           C  
ATOM   2767 HD21 LEU A 179      13.006  -0.618 -17.010  1.00 96.38           H  
ATOM   2768 HD22 LEU A 179      12.366  -0.100 -18.569  1.00 96.38           H  
ATOM   2769 HD23 LEU A 179      11.702  -1.554 -17.796  1.00 96.38           H  
ATOM   2770  N   ARG A 180       9.372   3.815 -17.862  1.00 96.27           N  
ATOM   2771  H   ARG A 180       9.126   3.493 -18.788  1.00 96.27           H  
ATOM   2772  CA  ARG A 180       9.797   5.219 -17.704  1.00 96.27           C  
ATOM   2773  HA  ARG A 180      10.880   5.245 -17.578  1.00 96.27           H  
ATOM   2774  C   ARG A 180       9.168   5.901 -16.490  1.00 96.27           C  
ATOM   2775  CB  ARG A 180       9.460   5.996 -18.983  1.00 96.27           C  
ATOM   2776  HB2 ARG A 180       8.384   5.971 -19.159  1.00 96.27           H  
ATOM   2777  HB3 ARG A 180       9.954   5.495 -19.815  1.00 96.27           H  
ATOM   2778  O   ARG A 180       9.829   6.668 -15.799  1.00 96.27           O  
ATOM   2779  CG  ARG A 180       9.927   7.465 -18.897  1.00 96.27           C  
ATOM   2780  HG2 ARG A 180      10.971   7.511 -18.586  1.00 96.27           H  
ATOM   2781  HG3 ARG A 180       9.334   7.992 -18.149  1.00 96.27           H  
ATOM   2782  CD  ARG A 180       9.765   8.207 -20.223  1.00 96.27           C  
ATOM   2783  HD2 ARG A 180      10.133   9.226 -20.099  1.00 96.27           H  
ATOM   2784  HD3 ARG A 180       8.704   8.240 -20.468  1.00 96.27           H  
ATOM   2785  NE  ARG A 180      10.517   7.544 -21.299  1.00 96.27           N  
ATOM   2786  HE  ARG A 180      11.269   6.942 -20.995  1.00 96.27           H  
ATOM   2787  NH1 ARG A 180       9.406   8.493 -23.071  1.00 96.27           N  
ATOM   2788 HH11 ARG A 180       9.277   8.574 -24.070  1.00 96.27           H  
ATOM   2789 HH12 ARG A 180       8.965   9.135 -22.429  1.00 96.27           H  
ATOM   2790  NH2 ARG A 180      10.922   6.887 -23.434  1.00 96.27           N  
ATOM   2791 HH21 ARG A 180      11.573   6.206 -23.071  1.00 96.27           H  
ATOM   2792 HH22 ARG A 180      10.795   6.960 -24.434  1.00 96.27           H  
ATOM   2793  CZ  ARG A 180      10.281   7.645 -22.593  1.00 96.27           C  
ATOM   2794  N   ARG A 181       7.893   5.598 -16.228  1.00 94.33           N  
ATOM   2795  H   ARG A 181       7.468   4.898 -16.819  1.00 94.33           H  
ATOM   2796  CA  ARG A 181       7.085   6.155 -15.129  1.00 94.33           C  
ATOM   2797  HA  ARG A 181       7.533   7.089 -14.790  1.00 94.33           H  
ATOM   2798  C   ARG A 181       7.049   5.247 -13.900  1.00 94.33           C  
ATOM   2799  CB  ARG A 181       5.675   6.453 -15.655  1.00 94.33           C  
ATOM   2800  HB2 ARG A 181       5.234   5.532 -16.036  1.00 94.33           H  
ATOM   2801  HB3 ARG A 181       5.054   6.820 -14.837  1.00 94.33           H  
ATOM   2802  O   ARG A 181       6.291   5.500 -12.966  1.00 94.33           O  
ATOM   2803  CG  ARG A 181       5.700   7.519 -16.760  1.00 94.33           C  
ATOM   2804  HG2 ARG A 181       6.352   7.219 -17.580  1.00 94.33           H  
ATOM   2805  HG3 ARG A 181       6.079   8.451 -16.338  1.00 94.33           H  
ATOM   2806  CD  ARG A 181       4.298   7.767 -17.312  1.00 94.33           C  
ATOM   2807  HD2 ARG A 181       3.610   7.891 -16.476  1.00 94.33           H  
ATOM   2808  HD3 ARG A 181       4.327   8.684 -17.900  1.00 94.33           H  
ATOM   2809  NE  ARG A 181       3.826   6.673 -18.174  1.00 94.33           N  
ATOM   2810  HE  ARG A 181       4.493   5.956 -18.420  1.00 94.33           H  
ATOM   2811  NH1 ARG A 181       1.707   7.503 -18.529  1.00 94.33           N  
ATOM   2812 HH11 ARG A 181       0.769   7.356 -18.872  1.00 94.33           H  
ATOM   2813 HH12 ARG A 181       1.816   8.153 -17.764  1.00 94.33           H  
ATOM   2814  NH2 ARG A 181       2.332   5.600 -19.500  1.00 94.33           N  
ATOM   2815 HH21 ARG A 181       3.018   4.872 -19.643  1.00 94.33           H  
ATOM   2816 HH22 ARG A 181       1.406   5.520 -19.896  1.00 94.33           H  
ATOM   2817  CZ  ARG A 181       2.629   6.603 -18.728  1.00 94.33           C  
ATOM   2818  N   GLY A 182       7.850   4.185 -13.893  1.00 93.69           N  
ATOM   2819  H   GLY A 182       8.462   4.042 -14.683  1.00 93.69           H  
ATOM   2820  CA  GLY A 182       7.733   3.095 -12.937  1.00 93.69           C  
ATOM   2821  HA2 GLY A 182       6.719   2.699 -12.994  1.00 93.69           H  
ATOM   2822  HA3 GLY A 182       8.457   2.320 -13.189  1.00 93.69           H  
ATOM   2823  C   GLY A 182       7.945   3.503 -11.493  1.00 93.69           C  
ATOM   2824  O   GLY A 182       7.134   3.134 -10.655  1.00 93.69           O  
ATOM   2825  N   GLY A 183       8.952   4.329 -11.198  1.00 95.51           N  
ATOM   2826  H   GLY A 183       9.598   4.598 -11.926  1.00 95.51           H  
ATOM   2827  CA  GLY A 183       9.150   4.842  -9.839  1.00 95.51           C  
ATOM   2828  HA2 GLY A 183       9.384   4.016  -9.167  1.00 95.51           H  
ATOM   2829  HA3 GLY A 183       9.984   5.544  -9.835  1.00 95.51           H  
ATOM   2830  C   GLY A 183       7.900   5.556  -9.315  1.00 95.51           C  
ATOM   2831  O   GLY A 183       7.327   5.151  -8.305  1.00 95.51           O  
ATOM   2832  N   GLN A 184       7.418   6.560 -10.053  1.00 95.79           N  
ATOM   2833  H   GLN A 184       7.899   6.803 -10.907  1.00 95.79           H  
ATOM   2834  CA  GLN A 184       6.223   7.329  -9.692  1.00 95.79           C  
ATOM   2835  HA  GLN A 184       6.399   7.819  -8.734  1.00 95.79           H  
ATOM   2836  C   GLN A 184       4.979   6.436  -9.547  1.00 95.79           C  
ATOM   2837  CB  GLN A 184       6.001   8.400 -10.768  1.00 95.79           C  
ATOM   2838  HB2 GLN A 184       6.933   8.940 -10.937  1.00 95.79           H  
ATOM   2839  HB3 GLN A 184       5.714   7.913 -11.699  1.00 95.79           H  
ATOM   2840  O   GLN A 184       4.216   6.582  -8.589  1.00 95.79           O  
ATOM   2841  CG  GLN A 184       4.921   9.417 -10.373  1.00 95.79           C  
ATOM   2842  HG2 GLN A 184       5.270   9.999  -9.520  1.00 95.79           H  
ATOM   2843  HG3 GLN A 184       4.009   8.899 -10.078  1.00 95.79           H  
ATOM   2844  CD  GLN A 184       4.580  10.375 -11.512  1.00 95.79           C  
ATOM   2845  NE2 GLN A 184       3.650  11.274 -11.311  1.00 95.79           N  
ATOM   2846 HE21 GLN A 184       3.270  11.426 -10.387  1.00 95.79           H  
ATOM   2847 HE22 GLN A 184       3.502  11.925 -12.069  1.00 95.79           H  
ATOM   2848  OE1 GLN A 184       5.113  10.323 -12.606  1.00 95.79           O  
ATOM   2849  N   TYR A 185       4.787   5.494 -10.473  1.00 97.00           N  
ATOM   2850  H   TYR A 185       5.441   5.435 -11.240  1.00 97.00           H  
ATOM   2851  CA  TYR A 185       3.672   4.552 -10.452  1.00 97.00           C  
ATOM   2852  HA  TYR A 185       2.738   5.113 -10.420  1.00 97.00           H  
ATOM   2853  C   TYR A 185       3.708   3.649  -9.210  1.00 97.00           C  
ATOM   2854  CB  TYR A 185       3.698   3.734 -11.748  1.00 97.00           C  
ATOM   2855  HB2 TYR A 185       4.632   3.175 -11.808  1.00 97.00           H  
ATOM   2856  HB3 TYR A 185       3.669   4.415 -12.598  1.00 97.00           H  
ATOM   2857  O   TYR A 185       2.726   3.585  -8.469  1.00 97.00           O  
ATOM   2858  CG  TYR A 185       2.539   2.771 -11.863  1.00 97.00           C  
ATOM   2859  CD1 TYR A 185       2.693   1.425 -11.483  1.00 97.00           C  
ATOM   2860  HD1 TYR A 185       3.647   1.065 -11.126  1.00 97.00           H  
ATOM   2861  CD2 TYR A 185       1.299   3.235 -12.335  1.00 97.00           C  
ATOM   2862  HD2 TYR A 185       1.191   4.265 -12.642  1.00 97.00           H  
ATOM   2863  CE1 TYR A 185       1.598   0.547 -11.568  1.00 97.00           C  
ATOM   2864  HE1 TYR A 185       1.703  -0.488 -11.276  1.00 97.00           H  
ATOM   2865  CE2 TYR A 185       0.211   2.353 -12.440  1.00 97.00           C  
ATOM   2866  HE2 TYR A 185      -0.731   2.700 -12.836  1.00 97.00           H  
ATOM   2867  OH  TYR A 185      -0.695   0.155 -12.160  1.00 97.00           O  
ATOM   2868  HH  TYR A 185      -1.449   0.574 -12.581  1.00 97.00           H  
ATOM   2869  CZ  TYR A 185       0.355   1.006 -12.050  1.00 97.00           C  
ATOM   2870  N   LEU A 186       4.850   3.010  -8.931  1.00 97.96           N  
ATOM   2871  H   LEU A 186       5.637   3.150  -9.548  1.00 97.96           H  
ATOM   2872  CA  LEU A 186       5.022   2.094  -7.800  1.00 97.96           C  
ATOM   2873  HA  LEU A 186       4.250   1.326  -7.851  1.00 97.96           H  
ATOM   2874  C   LEU A 186       4.833   2.804  -6.451  1.00 97.96           C  
ATOM   2875  CB  LEU A 186       6.407   1.422  -7.877  1.00 97.96           C  
ATOM   2876  HB2 LEU A 186       7.165   2.204  -7.937  1.00 97.96           H  
ATOM   2877  HB3 LEU A 186       6.575   0.873  -6.951  1.00 97.96           H  
ATOM   2878  O   LEU A 186       4.108   2.289  -5.600  1.00 97.96           O  
ATOM   2879  CG  LEU A 186       6.609   0.444  -9.053  1.00 97.96           C  
ATOM   2880  HG  LEU A 186       6.382   0.932 -10.001  1.00 97.96           H  
ATOM   2881  CD1 LEU A 186       8.064  -0.023  -9.078  1.00 97.96           C  
ATOM   2882 HD11 LEU A 186       8.210  -0.709  -9.912  1.00 97.96           H  
ATOM   2883 HD12 LEU A 186       8.719   0.837  -9.219  1.00 97.96           H  
ATOM   2884 HD13 LEU A 186       8.312  -0.528  -8.145  1.00 97.96           H  
ATOM   2885  CD2 LEU A 186       5.712  -0.788  -8.961  1.00 97.96           C  
ATOM   2886 HD21 LEU A 186       5.945  -1.470  -9.779  1.00 97.96           H  
ATOM   2887 HD22 LEU A 186       5.864  -1.299  -8.011  1.00 97.96           H  
ATOM   2888 HD23 LEU A 186       4.671  -0.480  -9.061  1.00 97.96           H  
ATOM   2889  N   TYR A 187       5.409   3.999  -6.265  1.00 97.80           N  
ATOM   2890  H   TYR A 187       6.014   4.368  -6.985  1.00 97.80           H  
ATOM   2891  CA  TYR A 187       5.200   4.792  -5.045  1.00 97.80           C  
ATOM   2892  HA  TYR A 187       5.425   4.174  -4.175  1.00 97.80           H  
ATOM   2893  C   TYR A 187       3.745   5.225  -4.879  1.00 97.80           C  
ATOM   2894  CB  TYR A 187       6.127   6.014  -5.014  1.00 97.80           C  
ATOM   2895  HB2 TYR A 187       6.181   6.463  -6.005  1.00 97.80           H  
ATOM   2896  HB3 TYR A 187       5.699   6.761  -4.345  1.00 97.80           H  
ATOM   2897  O   TYR A 187       3.201   5.128  -3.781  1.00 97.80           O  
ATOM   2898  CG  TYR A 187       7.518   5.705  -4.499  1.00 97.80           C  
ATOM   2899  CD1 TYR A 187       7.713   5.448  -3.128  1.00 97.80           C  
ATOM   2900  HD1 TYR A 187       6.871   5.470  -2.452  1.00 97.80           H  
ATOM   2901  CD2 TYR A 187       8.621   5.694  -5.373  1.00 97.80           C  
ATOM   2902  HD2 TYR A 187       8.491   5.942  -6.416  1.00 97.80           H  
ATOM   2903  CE1 TYR A 187       9.001   5.169  -2.634  1.00 97.80           C  
ATOM   2904  HE1 TYR A 187       9.151   4.984  -1.580  1.00 97.80           H  
ATOM   2905  CE2 TYR A 187       9.906   5.396  -4.890  1.00 97.80           C  
ATOM   2906  HE2 TYR A 187      10.761   5.390  -5.549  1.00 97.80           H  
ATOM   2907  OH  TYR A 187      11.347   4.847  -3.070  1.00 97.80           O  
ATOM   2908  HH  TYR A 187      11.366   4.674  -2.126  1.00 97.80           H  
ATOM   2909  CZ  TYR A 187      10.099   5.131  -3.520  1.00 97.80           C  
ATOM   2910  N   THR A 188       3.076   5.632  -5.960  1.00 97.77           N  
ATOM   2911  H   THR A 188       3.564   5.687  -6.843  1.00 97.77           H  
ATOM   2912  CA  THR A 188       1.656   6.000  -5.893  1.00 97.77           C  
ATOM   2913  HA  THR A 188       1.536   6.778  -5.140  1.00 97.77           H  
ATOM   2914  C   THR A 188       0.799   4.806  -5.467  1.00 97.77           C  
ATOM   2915  CB  THR A 188       1.157   6.557  -7.232  1.00 97.77           C  
ATOM   2916  HB  THR A 188       1.209   5.787  -8.003  1.00 97.77           H  
ATOM   2917  O   THR A 188      -0.032   4.934  -4.565  1.00 97.77           O  
ATOM   2918  CG2 THR A 188      -0.276   7.062  -7.108  1.00 97.77           C  
ATOM   2919 HG21 THR A 188      -0.309   7.886  -6.396  1.00 97.77           H  
ATOM   2920 HG22 THR A 188      -0.935   6.270  -6.751  1.00 97.77           H  
ATOM   2921 HG23 THR A 188      -0.620   7.407  -8.083  1.00 97.77           H  
ATOM   2922  OG1 THR A 188       1.927   7.669  -7.623  1.00 97.77           O  
ATOM   2923  HG1 THR A 188       2.774   7.339  -7.931  1.00 97.77           H  
ATOM   2924  N   VAL A 189       1.020   3.630  -6.066  1.00 98.36           N  
ATOM   2925  H   VAL A 189       1.714   3.584  -6.798  1.00 98.36           H  
ATOM   2926  CA  VAL A 189       0.319   2.392  -5.691  1.00 98.36           C  
ATOM   2927  HA  VAL A 189      -0.754   2.550  -5.794  1.00 98.36           H  
ATOM   2928  C   VAL A 189       0.590   2.037  -4.227  1.00 98.36           C  
ATOM   2929  CB  VAL A 189       0.728   1.228  -6.615  1.00 98.36           C  
ATOM   2930  HB  VAL A 189       1.815   1.144  -6.623  1.00 98.36           H  
ATOM   2931  O   VAL A 189      -0.356   1.760  -3.489  1.00 98.36           O  
ATOM   2932  CG1 VAL A 189       0.128  -0.108  -6.162  1.00 98.36           C  
ATOM   2933 HG11 VAL A 189      -0.956  -0.034  -6.081  1.00 98.36           H  
ATOM   2934 HG12 VAL A 189       0.378  -0.878  -6.891  1.00 98.36           H  
ATOM   2935 HG13 VAL A 189       0.540  -0.402  -5.196  1.00 98.36           H  
ATOM   2936  CG2 VAL A 189       0.246   1.430  -8.053  1.00 98.36           C  
ATOM   2937 HG21 VAL A 189      -0.830   1.264  -8.106  1.00 98.36           H  
ATOM   2938 HG22 VAL A 189       0.742   0.713  -8.707  1.00 98.36           H  
ATOM   2939 HG23 VAL A 189       0.478   2.434  -8.411  1.00 98.36           H  
ATOM   2940  N   ALA A 190       1.848   2.083  -3.780  1.00 98.26           N  
ATOM   2941  H   ALA A 190       2.587   2.311  -4.430  1.00 98.26           H  
ATOM   2942  CA  ALA A 190       2.228   1.789  -2.398  1.00 98.26           C  
ATOM   2943  HA  ALA A 190       1.906   0.778  -2.146  1.00 98.26           H  
ATOM   2944  C   ALA A 190       1.558   2.754  -1.406  1.00 98.26           C  
ATOM   2945  CB  ALA A 190       3.755   1.837  -2.288  1.00 98.26           C  
ATOM   2946  HB1 ALA A 190       4.201   1.146  -3.002  1.00 98.26           H  
ATOM   2947  HB2 ALA A 190       4.119   2.843  -2.498  1.00 98.26           H  
ATOM   2948  HB3 ALA A 190       4.057   1.553  -1.279  1.00 98.26           H  
ATOM   2949  O   ALA A 190       0.868   2.323  -0.485  1.00 98.26           O  
ATOM   2950  N   PHE A 191       1.667   4.064  -1.633  1.00 98.15           N  
ATOM   2951  H   PHE A 191       2.240   4.378  -2.403  1.00 98.15           H  
ATOM   2952  CA  PHE A 191       1.101   5.073  -0.739  1.00 98.15           C  
ATOM   2953  HA  PHE A 191       1.484   4.917   0.270  1.00 98.15           H  
ATOM   2954  C   PHE A 191      -0.414   4.964  -0.642  1.00 98.15           C  
ATOM   2955  CB  PHE A 191       1.509   6.472  -1.212  1.00 98.15           C  
ATOM   2956  HB2 PHE A 191       1.197   6.595  -2.249  1.00 98.15           H  
ATOM   2957  HB3 PHE A 191       0.967   7.207  -0.619  1.00 98.15           H  
ATOM   2958  O   PHE A 191      -0.957   4.990   0.461  1.00 98.15           O  
ATOM   2959  CG  PHE A 191       2.987   6.807  -1.112  1.00 98.15           C  
ATOM   2960  CD1 PHE A 191       3.914   5.972  -0.449  1.00 98.15           C  
ATOM   2961  HD1 PHE A 191       3.615   5.047   0.021  1.00 98.15           H  
ATOM   2962  CD2 PHE A 191       3.437   8.004  -1.694  1.00 98.15           C  
ATOM   2963  HD2 PHE A 191       2.741   8.650  -2.208  1.00 98.15           H  
ATOM   2964  CE1 PHE A 191       5.266   6.337  -0.369  1.00 98.15           C  
ATOM   2965  HE1 PHE A 191       5.970   5.701   0.145  1.00 98.15           H  
ATOM   2966  CE2 PHE A 191       4.791   8.361  -1.616  1.00 98.15           C  
ATOM   2967  HE2 PHE A 191       5.138   9.269  -2.085  1.00 98.15           H  
ATOM   2968  CZ  PHE A 191       5.706   7.538  -0.943  1.00 98.15           C  
ATOM   2969  HZ  PHE A 191       6.745   7.824  -0.871  1.00 98.15           H  
ATOM   2970  N   VAL A 192      -1.115   4.795  -1.766  1.00 98.08           N  
ATOM   2971  H   VAL A 192      -0.618   4.772  -2.645  1.00 98.08           H  
ATOM   2972  CA  VAL A 192      -2.577   4.663  -1.767  1.00 98.08           C  
ATOM   2973  HA  VAL A 192      -2.995   5.454  -1.143  1.00 98.08           H  
ATOM   2974  C   VAL A 192      -3.017   3.338  -1.138  1.00 98.08           C  
ATOM   2975  CB  VAL A 192      -3.144   4.849  -3.186  1.00 98.08           C  
ATOM   2976  HB  VAL A 192      -2.670   4.141  -3.866  1.00 98.08           H  
ATOM   2977  O   VAL A 192      -3.915   3.341  -0.297  1.00 98.08           O  
ATOM   2978  CG1 VAL A 192      -4.662   4.629  -3.221  1.00 98.08           C  
ATOM   2979 HG11 VAL A 192      -4.897   3.588  -3.000  1.00 98.08           H  
ATOM   2980 HG12 VAL A 192      -5.039   4.858  -4.218  1.00 98.08           H  
ATOM   2981 HG13 VAL A 192      -5.143   5.275  -2.487  1.00 98.08           H  
ATOM   2982  CG2 VAL A 192      -2.893   6.280  -3.688  1.00 98.08           C  
ATOM   2983 HG21 VAL A 192      -3.259   6.382  -4.709  1.00 98.08           H  
ATOM   2984 HG22 VAL A 192      -3.394   7.000  -3.042  1.00 98.08           H  
ATOM   2985 HG23 VAL A 192      -1.826   6.502  -3.692  1.00 98.08           H  
ATOM   2986  N   SER A 193      -2.385   2.215  -1.493  1.00 98.28           N  
ATOM   2987  H   SER A 193      -1.626   2.271  -2.156  1.00 98.28           H  
ATOM   2988  CA  SER A 193      -2.736   0.897  -0.939  1.00 98.28           C  
ATOM   2989  HA  SER A 193      -3.807   0.734  -1.058  1.00 98.28           H  
ATOM   2990  C   SER A 193      -2.510   0.807   0.562  1.00 98.28           C  
ATOM   2991  CB  SER A 193      -2.016  -0.239  -1.673  1.00 98.28           C  
ATOM   2992  HB2 SER A 193      -2.324  -1.192  -1.242  1.00 98.28           H  
ATOM   2993  HB3 SER A 193      -2.300  -0.227  -2.725  1.00 98.28           H  
ATOM   2994  O   SER A 193      -3.393   0.323   1.271  1.00 98.28           O  
ATOM   2995  OG  SER A 193      -0.618  -0.120  -1.561  1.00 98.28           O  
ATOM   2996  HG  SER A 193      -0.337   0.571  -2.166  1.00 98.28           H  
ATOM   2997  N   PHE A 194      -1.396   1.330   1.067  1.00 98.04           N  
ATOM   2998  H   PHE A 194      -0.676   1.644   0.433  1.00 98.04           H  
ATOM   2999  CA  PHE A 194      -1.084   1.275   2.490  1.00 98.04           C  
ATOM   3000  HA  PHE A 194      -1.380   0.301   2.879  1.00 98.04           H  
ATOM   3001  C   PHE A 194      -1.900   2.296   3.288  1.00 98.04           C  
ATOM   3002  CB  PHE A 194       0.432   1.396   2.677  1.00 98.04           C  
ATOM   3003  HB2 PHE A 194       0.654   1.321   3.742  1.00 98.04           H  
ATOM   3004  HB3 PHE A 194       0.741   2.388   2.346  1.00 98.04           H  
ATOM   3005  O   PHE A 194      -2.546   1.911   4.261  1.00 98.04           O  
ATOM   3006  CG  PHE A 194       1.280   0.352   1.950  1.00 98.04           C  
ATOM   3007  CD1 PHE A 194       0.773  -0.902   1.553  1.00 98.04           C  
ATOM   3008  HD1 PHE A 194      -0.263  -1.158   1.719  1.00 98.04           H  
ATOM   3009  CD2 PHE A 194       2.616   0.650   1.650  1.00 98.04           C  
ATOM   3010  HD2 PHE A 194       2.989   1.638   1.877  1.00 98.04           H  
ATOM   3011  CE1 PHE A 194       1.597  -1.834   0.901  1.00 98.04           C  
ATOM   3012  HE1 PHE A 194       1.191  -2.782   0.579  1.00 98.04           H  
ATOM   3013  CE2 PHE A 194       3.459  -0.285   1.030  1.00 98.04           C  
ATOM   3014  HE2 PHE A 194       4.489  -0.036   0.823  1.00 98.04           H  
ATOM   3015  CZ  PHE A 194       2.947  -1.536   0.660  1.00 98.04           C  
ATOM   3016  HZ  PHE A 194       3.585  -2.260   0.175  1.00 98.04           H  
ATOM   3017  N   SER A 195      -1.989   3.558   2.847  1.00 97.47           N  
ATOM   3018  H   SER A 195      -1.466   3.823   2.025  1.00 97.47           H  
ATOM   3019  CA  SER A 195      -2.768   4.593   3.559  1.00 97.47           C  
ATOM   3020  HA  SER A 195      -2.405   4.646   4.585  1.00 97.47           H  
ATOM   3021  C   SER A 195      -4.269   4.302   3.624  1.00 97.47           C  
ATOM   3022  CB  SER A 195      -2.593   5.972   2.918  1.00 97.47           C  
ATOM   3023  HB2 SER A 195      -1.539   6.248   2.925  1.00 97.47           H  
ATOM   3024  HB3 SER A 195      -3.152   6.709   3.495  1.00 97.47           H  
ATOM   3025  O   SER A 195      -4.949   4.745   4.549  1.00 97.47           O  
ATOM   3026  OG  SER A 195      -3.085   5.965   1.592  1.00 97.47           O  
ATOM   3027  HG  SER A 195      -2.368   5.606   1.064  1.00 97.47           H  
ATOM   3028  N   LYS A 196      -4.806   3.572   2.638  1.00 96.88           N  
ATOM   3029  H   LYS A 196      -4.207   3.331   1.861  1.00 96.88           H  
ATOM   3030  CA  LYS A 196      -6.222   3.186   2.574  1.00 96.88           C  
ATOM   3031  HA  LYS A 196      -6.769   3.704   3.362  1.00 96.88           H  
ATOM   3032  C   LYS A 196      -6.475   1.731   2.929  1.00 96.88           C  
ATOM   3033  CB  LYS A 196      -6.834   3.578   1.216  1.00 96.88           C  
ATOM   3034  HB2 LYS A 196      -6.359   3.002   0.422  1.00 96.88           H  
ATOM   3035  HB3 LYS A 196      -7.892   3.315   1.221  1.00 96.88           H  
ATOM   3036  O   LYS A 196      -7.606   1.283   2.802  1.00 96.88           O  
ATOM   3037  CG  LYS A 196      -6.729   5.077   0.891  1.00 96.88           C  
ATOM   3038  HG2 LYS A 196      -7.242   5.265  -0.052  1.00 96.88           H  
ATOM   3039  HG3 LYS A 196      -5.680   5.348   0.767  1.00 96.88           H  
ATOM   3040  CD  LYS A 196      -7.360   5.955   1.984  1.00 96.88           C  
ATOM   3041  HD2 LYS A 196      -6.883   5.729   2.938  1.00 96.88           H  
ATOM   3042  HD3 LYS A 196      -8.425   5.739   2.063  1.00 96.88           H  
ATOM   3043  CE  LYS A 196      -7.132   7.441   1.714  1.00 96.88           C  
ATOM   3044  HE2 LYS A 196      -7.808   7.778   0.928  1.00 96.88           H  
ATOM   3045  HE3 LYS A 196      -6.106   7.555   1.364  1.00 96.88           H  
ATOM   3046  NZ  LYS A 196      -7.302   8.229   2.965  1.00 96.88           N  
ATOM   3047  HZ1 LYS A 196      -7.101   9.210   2.839  1.00 96.88           H  
ATOM   3048  HZ2 LYS A 196      -8.214   8.106   3.382  1.00 96.88           H  
ATOM   3049  HZ3 LYS A 196      -6.632   7.908   3.650  1.00 96.88           H  
ATOM   3050  N   ARG A 197      -5.456   0.996   3.381  1.00 96.49           N  
ATOM   3051  H   ARG A 197      -4.556   1.444   3.477  1.00 96.49           H  
ATOM   3052  CA  ARG A 197      -5.575  -0.413   3.781  1.00 96.49           C  
ATOM   3053  HA  ARG A 197      -4.560  -0.799   3.885  1.00 96.49           H  
ATOM   3054  C   ARG A 197      -6.241  -1.293   2.711  1.00 96.49           C  
ATOM   3055  CB  ARG A 197      -6.269  -0.506   5.150  1.00 96.49           C  
ATOM   3056  HB2 ARG A 197      -7.284  -0.118   5.064  1.00 96.49           H  
ATOM   3057  HB3 ARG A 197      -6.337  -1.557   5.431  1.00 96.49           H  
ATOM   3058  O   ARG A 197      -7.050  -2.163   3.013  1.00 96.49           O  
ATOM   3059  CG  ARG A 197      -5.526   0.259   6.258  1.00 96.49           C  
ATOM   3060  HG2 ARG A 197      -5.359   1.295   5.963  1.00 96.49           H  
ATOM   3061  HG3 ARG A 197      -4.559  -0.211   6.437  1.00 96.49           H  
ATOM   3062  CD  ARG A 197      -6.339   0.269   7.554  1.00 96.49           C  
ATOM   3063  HD2 ARG A 197      -5.775   0.814   8.311  1.00 96.49           H  
ATOM   3064  HD3 ARG A 197      -7.274   0.798   7.370  1.00 96.49           H  
ATOM   3065  NE  ARG A 197      -6.615  -1.099   8.030  1.00 96.49           N  
ATOM   3066  HE  ARG A 197      -6.087  -1.846   7.601  1.00 96.49           H  
ATOM   3067  NH1 ARG A 197      -8.142  -0.535   9.630  1.00 96.49           N  
ATOM   3068 HH11 ARG A 197      -8.478  -0.783  10.550  1.00 96.49           H  
ATOM   3069 HH12 ARG A 197      -7.890   0.425   9.444  1.00 96.49           H  
ATOM   3070  NH2 ARG A 197      -7.540  -2.666   9.399  1.00 96.49           N  
ATOM   3071 HH21 ARG A 197      -6.922  -3.362   9.007  1.00 96.49           H  
ATOM   3072 HH22 ARG A 197      -8.056  -2.881  10.240  1.00 96.49           H  
ATOM   3073  CZ  ARG A 197      -7.437  -1.430   9.006  1.00 96.49           C  
ATOM   3074  N   GLY A 198      -5.962  -1.010   1.438  1.00 96.96           N  
ATOM   3075  H   GLY A 198      -5.219  -0.347   1.272  1.00 96.96           H  
ATOM   3076  CA  GLY A 198      -6.593  -1.680   0.295  1.00 96.96           C  
ATOM   3077  HA2 GLY A 198      -6.562  -2.756   0.467  1.00 96.96           H  
ATOM   3078  HA3 GLY A 198      -6.011  -1.468  -0.602  1.00 96.96           H  
ATOM   3079  C   GLY A 198      -8.061  -1.301   0.028  1.00 96.96           C  
ATOM   3080  O   GLY A 198      -8.649  -1.788  -0.939  1.00 96.96           O  
ATOM   3081  N   GLU A 199      -8.666  -0.426   0.836  1.00 95.56           N  
ATOM   3082  H   GLU A 199      -8.153  -0.074   1.632  1.00 95.56           H  
ATOM   3083  CA  GLU A 199     -10.069  -0.016   0.752  1.00 95.56           C  
ATOM   3084  HA  GLU A 199     -10.586  -0.652   0.033  1.00 95.56           H  
ATOM   3085  C   GLU A 199     -10.209   1.434   0.269  1.00 95.56           C  
ATOM   3086  CB  GLU A 199     -10.780  -0.209   2.098  1.00 95.56           C  
ATOM   3087  HB2 GLU A 199     -10.269   0.361   2.874  1.00 95.56           H  
ATOM   3088  HB3 GLU A 199     -11.792   0.180   1.987  1.00 95.56           H  
ATOM   3089  O   GLU A 199     -10.207   2.397   1.034  1.00 95.56           O  
ATOM   3090  CG  GLU A 199     -10.869  -1.682   2.521  1.00 95.56           C  
ATOM   3091  HG2 GLU A 199     -11.239  -2.260   1.675  1.00 95.56           H  
ATOM   3092  HG3 GLU A 199      -9.872  -2.046   2.769  1.00 95.56           H  
ATOM   3093  CD  GLU A 199     -11.808  -1.902   3.719  1.00 95.56           C  
ATOM   3094  OE1 GLU A 199     -12.068  -3.089   4.017  1.00 95.56           O  
ATOM   3095  OE2 GLU A 199     -12.319  -0.906   4.283  1.00 95.56           O  
ATOM   3096  N   ILE A 200     -10.384   1.609  -1.041  1.00 95.77           N  
ATOM   3097  H   ILE A 200     -10.321   0.800  -1.643  1.00 95.77           H  
ATOM   3098  CA  ILE A 200     -10.618   2.923  -1.652  1.00 95.77           C  
ATOM   3099  HA  ILE A 200     -10.863   3.630  -0.859  1.00 95.77           H  
ATOM   3100  C   ILE A 200     -11.821   2.880  -2.588  1.00 95.77           C  
ATOM   3101  CB  ILE A 200      -9.330   3.425  -2.337  1.00 95.77           C  
ATOM   3102  HB  ILE A 200      -8.520   3.344  -1.613  1.00 95.77           H  
ATOM   3103  O   ILE A 200     -12.026   1.890  -3.276  1.00 95.77           O  
ATOM   3104  CG1 ILE A 200      -9.496   4.917  -2.690  1.00 95.77           C  
ATOM   3105 HG12 ILE A 200     -10.205   5.022  -3.511  1.00 95.77           H  
ATOM   3106 HG13 ILE A 200      -9.890   5.447  -1.823  1.00 95.77           H  
ATOM   3107  CG2 ILE A 200      -8.952   2.583  -3.572  1.00 95.77           C  
ATOM   3108 HG21 ILE A 200      -8.884   1.528  -3.305  1.00 95.77           H  
ATOM   3109 HG22 ILE A 200      -7.978   2.892  -3.951  1.00 95.77           H  
ATOM   3110 HG23 ILE A 200      -9.687   2.706  -4.367  1.00 95.77           H  
ATOM   3111  CD1 ILE A 200      -8.198   5.611  -3.100  1.00 95.77           C  
ATOM   3112 HD11 ILE A 200      -7.461   5.531  -2.301  1.00 95.77           H  
ATOM   3113 HD12 ILE A 200      -8.404   6.664  -3.292  1.00 95.77           H  
ATOM   3114 HD13 ILE A 200      -7.798   5.166  -4.011  1.00 95.77           H  
ATOM   3115  N   THR A 201     -12.632   3.936  -2.649  1.00 94.48           N  
ATOM   3116  H   THR A 201     -12.420   4.751  -2.092  1.00 94.48           H  
ATOM   3117  CA  THR A 201     -13.707   4.033  -3.652  1.00 94.48           C  
ATOM   3118  HA  THR A 201     -14.167   3.051  -3.761  1.00 94.48           H  
ATOM   3119  C   THR A 201     -13.140   4.430  -5.016  1.00 94.48           C  
ATOM   3120  CB  THR A 201     -14.812   5.012  -3.227  1.00 94.48           C  
ATOM   3121  HB  THR A 201     -15.608   4.982  -3.972  1.00 94.48           H  
ATOM   3122  O   THR A 201     -12.186   5.204  -5.086  1.00 94.48           O  
ATOM   3123  CG2 THR A 201     -15.413   4.664  -1.866  1.00 94.48           C  
ATOM   3124 HG21 THR A 201     -15.758   3.630  -1.873  1.00 94.48           H  
ATOM   3125 HG22 THR A 201     -14.673   4.782  -1.075  1.00 94.48           H  
ATOM   3126 HG23 THR A 201     -16.265   5.312  -1.660  1.00 94.48           H  
ATOM   3127  OG1 THR A 201     -14.332   6.332  -3.139  1.00 94.48           O  
ATOM   3128  HG1 THR A 201     -14.892   6.788  -2.506  1.00 94.48           H  
ATOM   3129  N   ASN A 202     -13.755   3.969  -6.112  1.00 96.14           N  
ATOM   3130  H   ASN A 202     -14.489   3.282  -6.017  1.00 96.14           H  
ATOM   3131  CA  ASN A 202     -13.317   4.323  -7.469  1.00 96.14           C  
ATOM   3132  HA  ASN A 202     -12.296   3.967  -7.610  1.00 96.14           H  
ATOM   3133  C   ASN A 202     -13.279   5.854  -7.677  1.00 96.14           C  
ATOM   3134  CB  ASN A 202     -14.219   3.595  -8.479  1.00 96.14           C  
ATOM   3135  HB2 ASN A 202     -15.246   3.949  -8.398  1.00 96.14           H  
ATOM   3136  HB3 ASN A 202     -14.201   2.522  -8.284  1.00 96.14           H  
ATOM   3137  O   ASN A 202     -12.261   6.390  -8.102  1.00 96.14           O  
ATOM   3138  CG  ASN A 202     -13.760   3.838  -9.904  1.00 96.14           C  
ATOM   3139  ND2 ASN A 202     -13.087   2.902 -10.529  1.00 96.14           N  
ATOM   3140 HD21 ASN A 202     -12.814   3.114 -11.478  1.00 96.14           H  
ATOM   3141 HD22 ASN A 202     -12.910   1.994 -10.123  1.00 96.14           H  
ATOM   3142  OD1 ASN A 202     -13.992   4.895 -10.448  1.00 96.14           O  
ATOM   3143  N   ARG A 203     -14.311   6.577  -7.214  1.00 95.30           N  
ATOM   3144  H   ARG A 203     -15.135   6.069  -6.924  1.00 95.30           H  
ATOM   3145  CA  ARG A 203     -14.360   8.051  -7.243  1.00 95.30           C  
ATOM   3146  HA  ARG A 203     -14.303   8.368  -8.285  1.00 95.30           H  
ATOM   3147  C   ARG A 203     -13.172   8.709  -6.528  1.00 95.30           C  
ATOM   3148  CB  ARG A 203     -15.698   8.520  -6.643  1.00 95.30           C  
ATOM   3149  HB2 ARG A 203     -16.511   8.037  -7.185  1.00 95.30           H  
ATOM   3150  HB3 ARG A 203     -15.750   8.215  -5.598  1.00 95.30           H  
ATOM   3151  O   ARG A 203     -12.622   9.692  -7.020  1.00 95.30           O  
ATOM   3152  CG  ARG A 203     -15.887  10.044  -6.735  1.00 95.30           C  
ATOM   3153  HG2 ARG A 203     -15.091  10.552  -6.190  1.00 95.30           H  
ATOM   3154  HG3 ARG A 203     -15.845  10.345  -7.782  1.00 95.30           H  
ATOM   3155  CD  ARG A 203     -17.233  10.470  -6.137  1.00 95.30           C  
ATOM   3156  HD2 ARG A 203     -18.031   9.968  -6.684  1.00 95.30           H  
ATOM   3157  HD3 ARG A 203     -17.269  10.161  -5.092  1.00 95.30           H  
ATOM   3158  NE  ARG A 203     -17.421  11.930  -6.227  1.00 95.30           N  
ATOM   3159  HE  ARG A 203     -16.704  12.450  -6.712  1.00 95.30           H  
ATOM   3160  NH1 ARG A 203     -19.493  12.046  -5.236  1.00 95.30           N  
ATOM   3161 HH11 ARG A 203     -20.297  12.592  -4.962  1.00 95.30           H  
ATOM   3162 HH12 ARG A 203     -19.499  11.041  -5.134  1.00 95.30           H  
ATOM   3163  NH2 ARG A 203     -18.525  13.909  -5.987  1.00 95.30           N  
ATOM   3164 HH21 ARG A 203     -17.784  14.390  -6.477  1.00 95.30           H  
ATOM   3165 HH22 ARG A 203     -19.342  14.433  -5.707  1.00 95.30           H  
ATOM   3166  CZ  ARG A 203     -18.474  12.618  -5.816  1.00 95.30           C  
ATOM   3167  N   LYS A 204     -12.777   8.207  -5.349  1.00 94.47           N  
ATOM   3168  H   LYS A 204     -13.212   7.358  -5.017  1.00 94.47           H  
ATOM   3169  CA  LYS A 204     -11.632   8.759  -4.604  1.00 94.47           C  
ATOM   3170  HA  LYS A 204     -11.722   9.845  -4.600  1.00 94.47           H  
ATOM   3171  C   LYS A 204     -10.313   8.445  -5.309  1.00 94.47           C  
ATOM   3172  CB  LYS A 204     -11.640   8.249  -3.152  1.00 94.47           C  
ATOM   3173  HB2 LYS A 204     -12.603   8.487  -2.699  1.00 94.47           H  
ATOM   3174  HB3 LYS A 204     -11.539   7.164  -3.165  1.00 94.47           H  
ATOM   3175  O   LYS A 204      -9.452   9.319  -5.340  1.00 94.47           O  
ATOM   3176  CG  LYS A 204     -10.523   8.828  -2.261  1.00 94.47           C  
ATOM   3177  HG2 LYS A 204     -10.552   8.294  -1.311  1.00 94.47           H  
ATOM   3178  HG3 LYS A 204      -9.551   8.635  -2.714  1.00 94.47           H  
ATOM   3179  CD  LYS A 204     -10.657  10.333  -1.973  1.00 94.47           C  
ATOM   3180  HD2 LYS A 204     -10.560  10.898  -2.901  1.00 94.47           H  
ATOM   3181  HD3 LYS A 204     -11.635  10.525  -1.531  1.00 94.47           H  
ATOM   3182  CE  LYS A 204      -9.550  10.749  -0.992  1.00 94.47           C  
ATOM   3183  HE2 LYS A 204      -9.586  10.079  -0.133  1.00 94.47           H  
ATOM   3184  HE3 LYS A 204      -8.585  10.606  -1.478  1.00 94.47           H  
ATOM   3185  NZ  LYS A 204      -9.680  12.153  -0.527  1.00 94.47           N  
ATOM   3186  HZ1 LYS A 204     -10.578  12.312  -0.094  1.00 94.47           H  
ATOM   3187  HZ2 LYS A 204      -8.968  12.354   0.161  1.00 94.47           H  
ATOM   3188  HZ3 LYS A 204      -9.552  12.789  -1.302  1.00 94.47           H  
ATOM   3189  N   LEU A 205     -10.176   7.244  -5.876  1.00 97.26           N  
ATOM   3190  H   LEU A 205     -10.937   6.584  -5.799  1.00 97.26           H  
ATOM   3191  CA  LEU A 205      -8.999   6.836  -6.642  1.00 97.26           C  
ATOM   3192  HA  LEU A 205      -8.119   6.997  -6.019  1.00 97.26           H  
ATOM   3193  C   LEU A 205      -8.829   7.701  -7.899  1.00 97.26           C  
ATOM   3194  CB  LEU A 205      -9.111   5.334  -6.963  1.00 97.26           C  
ATOM   3195  HB2 LEU A 205      -9.303   4.792  -6.037  1.00 97.26           H  
ATOM   3196  HB3 LEU A 205      -9.965   5.176  -7.623  1.00 97.26           H  
ATOM   3197  O   LEU A 205      -7.775   8.300  -8.070  1.00 97.26           O  
ATOM   3198  CG  LEU A 205      -7.866   4.723  -7.636  1.00 97.26           C  
ATOM   3199  HG  LEU A 205      -7.674   5.224  -8.585  1.00 97.26           H  
ATOM   3200  CD1 LEU A 205      -6.623   4.823  -6.750  1.00 97.26           C  
ATOM   3201 HD11 LEU A 205      -5.791   4.309  -7.231  1.00 97.26           H  
ATOM   3202 HD12 LEU A 205      -6.805   4.341  -5.790  1.00 97.26           H  
ATOM   3203 HD13 LEU A 205      -6.333   5.865  -6.612  1.00 97.26           H  
ATOM   3204  CD2 LEU A 205      -8.132   3.241  -7.899  1.00 97.26           C  
ATOM   3205 HD21 LEU A 205      -7.246   2.786  -8.342  1.00 97.26           H  
ATOM   3206 HD22 LEU A 205      -8.369   2.719  -6.972  1.00 97.26           H  
ATOM   3207 HD23 LEU A 205      -8.951   3.136  -8.610  1.00 97.26           H  
ATOM   3208  N   GLN A 206      -9.892   7.882  -8.689  1.00 97.09           N  
ATOM   3209  H   GLN A 206     -10.726   7.341  -8.507  1.00 97.09           H  
ATOM   3210  CA  GLN A 206      -9.908   8.781  -9.851  1.00 97.09           C  
ATOM   3211  HA  GLN A 206      -9.179   8.437 -10.585  1.00 97.09           H  
ATOM   3212  C   GLN A 206      -9.537  10.220  -9.474  1.00 97.09           C  
ATOM   3213  CB  GLN A 206     -11.302   8.771 -10.489  1.00 97.09           C  
ATOM   3214  HB2 GLN A 206     -11.372   9.599 -11.194  1.00 97.09           H  
ATOM   3215  HB3 GLN A 206     -12.051   8.924  -9.711  1.00 97.09           H  
ATOM   3216  O   GLN A 206      -8.720  10.838 -10.145  1.00 97.09           O  
ATOM   3217  CG  GLN A 206     -11.605   7.476 -11.255  1.00 97.09           C  
ATOM   3218  HG2 GLN A 206     -11.500   6.610 -10.602  1.00 97.09           H  
ATOM   3219  HG3 GLN A 206     -10.890   7.375 -12.071  1.00 97.09           H  
ATOM   3220  CD  GLN A 206     -13.019   7.475 -11.830  1.00 97.09           C  
ATOM   3221  NE2 GLN A 206     -13.255   6.746 -12.898  1.00 97.09           N  
ATOM   3222 HE21 GLN A 206     -12.518   6.214 -13.339  1.00 97.09           H  
ATOM   3223 HE22 GLN A 206     -14.203   6.752 -13.245  1.00 97.09           H  
ATOM   3224  OE1 GLN A 206     -13.928   8.132 -11.337  1.00 97.09           O  
ATOM   3225  N   SER A 207     -10.066  10.737  -8.358  1.00 96.07           N  
ATOM   3226  H   SER A 207     -10.785  10.209  -7.885  1.00 96.07           H  
ATOM   3227  CA  SER A 207      -9.693  12.066  -7.853  1.00 96.07           C  
ATOM   3228  HA  SER A 207      -9.885  12.797  -8.639  1.00 96.07           H  
ATOM   3229  C   SER A 207      -8.208  12.172  -7.492  1.00 96.07           C  
ATOM   3230  CB  SER A 207     -10.560  12.420  -6.638  1.00 96.07           C  
ATOM   3231  HB2 SER A 207     -11.575  12.624  -6.981  1.00 96.07           H  
ATOM   3232  HB3 SER A 207     -10.593  11.568  -5.960  1.00 96.07           H  
ATOM   3233  O   SER A 207      -7.625  13.236  -7.675  1.00 96.07           O  
ATOM   3234  OG  SER A 207     -10.065  13.545  -5.922  1.00 96.07           O  
ATOM   3235  HG  SER A 207      -9.758  14.177  -6.577  1.00 96.07           H  
ATOM   3236  N   ILE A 208      -7.592  11.112  -6.956  1.00 95.90           N  
ATOM   3237  H   ILE A 208      -8.100  10.242  -6.888  1.00 95.90           H  
ATOM   3238  CA  ILE A 208      -6.144  11.093  -6.702  1.00 95.90           C  
ATOM   3239  HA  ILE A 208      -5.861  12.022  -6.207  1.00 95.90           H  
ATOM   3240  C   ILE A 208      -5.390  11.083  -8.037  1.00 95.90           C  
ATOM   3241  CB  ILE A 208      -5.750   9.918  -5.774  1.00 95.90           C  
ATOM   3242  HB  ILE A 208      -6.170   8.995  -6.176  1.00 95.90           H  
ATOM   3243  O   ILE A 208      -4.532  11.935  -8.231  1.00 95.90           O  
ATOM   3244  CG1 ILE A 208      -6.315  10.146  -4.352  1.00 95.90           C  
ATOM   3245 HG12 ILE A 208      -5.764  10.955  -3.872  1.00 95.90           H  
ATOM   3246 HG13 ILE A 208      -7.361  10.445  -4.416  1.00 95.90           H  
ATOM   3247  CG2 ILE A 208      -4.221   9.753  -5.702  1.00 95.90           C  
ATOM   3248 HG21 ILE A 208      -3.747  10.681  -5.384  1.00 95.90           H  
ATOM   3249 HG22 ILE A 208      -3.944   8.953  -5.014  1.00 95.90           H  
ATOM   3250 HG23 ILE A 208      -3.826   9.474  -6.679  1.00 95.90           H  
ATOM   3251  CD1 ILE A 208      -6.243   8.906  -3.452  1.00 95.90           C  
ATOM   3252 HD11 ILE A 208      -5.210   8.697  -3.173  1.00 95.90           H  
ATOM   3253 HD12 ILE A 208      -6.659   8.046  -3.977  1.00 95.90           H  
ATOM   3254 HD13 ILE A 208      -6.816   9.085  -2.541  1.00 95.90           H  
ATOM   3255  N   CYS A 209      -5.744  10.193  -8.968  1.00 97.00           N  
ATOM   3256  H   CYS A 209      -6.454   9.510  -8.747  1.00 97.00           H  
ATOM   3257  CA  CYS A 209      -5.115  10.096 -10.289  1.00 97.00           C  
ATOM   3258  HA  CYS A 209      -4.061   9.845 -10.174  1.00 97.00           H  
ATOM   3259  C   CYS A 209      -5.174  11.414 -11.075  1.00 97.00           C  
ATOM   3260  CB  CYS A 209      -5.804   8.975 -11.077  1.00 97.00           C  
ATOM   3261  HB2 CYS A 209      -6.885   9.112 -11.053  1.00 97.00           H  
ATOM   3262  HB3 CYS A 209      -5.477   9.006 -12.117  1.00 97.00           H  
ATOM   3263  O   CYS A 209      -4.147  11.859 -11.579  1.00 97.00           O  
ATOM   3264  SG  CYS A 209      -5.367   7.360 -10.380  1.00 97.00           S  
ATOM   3265  HG  CYS A 209      -4.344   7.156 -11.215  1.00 97.00           H  
ATOM   3266  N   GLN A 210      -6.337  12.071 -11.118  1.00 96.80           N  
ATOM   3267  H   GLN A 210      -7.154  11.633 -10.717  1.00 96.80           H  
ATOM   3268  CA  GLN A 210      -6.510  13.360 -11.790  1.00 96.80           C  
ATOM   3269  HA  GLN A 210      -6.255  13.245 -12.844  1.00 96.80           H  
ATOM   3270  C   GLN A 210      -5.581  14.429 -11.200  1.00 96.80           C  
ATOM   3271  CB  GLN A 210      -7.983  13.787 -11.683  1.00 96.80           C  
ATOM   3272  HB2 GLN A 210      -8.616  13.016 -12.122  1.00 96.80           H  
ATOM   3273  HB3 GLN A 210      -8.251  13.906 -10.633  1.00 96.80           H  
ATOM   3274  O   GLN A 210      -4.882  15.118 -11.934  1.00 96.80           O  
ATOM   3275  CG  GLN A 210      -8.225  15.111 -12.421  1.00 96.80           C  
ATOM   3276  HG2 GLN A 210      -8.024  14.977 -13.484  1.00 96.80           H  
ATOM   3277  HG3 GLN A 210      -7.538  15.868 -12.044  1.00 96.80           H  
ATOM   3278  CD  GLN A 210      -9.630  15.670 -12.261  1.00 96.80           C  
ATOM   3279  NE2 GLN A 210      -9.815  16.904 -12.667  1.00 96.80           N  
ATOM   3280 HE21 GLN A 210      -8.994  17.473 -12.812  1.00 96.80           H  
ATOM   3281 HE22 GLN A 210     -10.728  17.318 -12.542  1.00 96.80           H  
ATOM   3282  OE1 GLN A 210     -10.551  15.044 -11.749  1.00 96.80           O  
ATOM   3283  N   GLN A 211      -5.515  14.533  -9.872  1.00 95.51           N  
ATOM   3284  H   GLN A 211      -6.086  13.924  -9.304  1.00 95.51           H  
ATOM   3285  CA  GLN A 211      -4.656  15.521  -9.213  1.00 95.51           C  
ATOM   3286  HA  GLN A 211      -4.848  16.501  -9.650  1.00 95.51           H  
ATOM   3287  C   GLN A 211      -3.166  15.230  -9.424  1.00 95.51           C  
ATOM   3288  CB  GLN A 211      -4.998  15.571  -7.719  1.00 95.51           C  
ATOM   3289  HB2 GLN A 211      -5.013  14.562  -7.308  1.00 95.51           H  
ATOM   3290  HB3 GLN A 211      -4.240  16.154  -7.196  1.00 95.51           H  
ATOM   3291  O   GLN A 211      -2.373  16.158  -9.546  1.00 95.51           O  
ATOM   3292  CG  GLN A 211      -6.359  16.247  -7.524  1.00 95.51           C  
ATOM   3293  HG2 GLN A 211      -7.125  15.729  -8.102  1.00 95.51           H  
ATOM   3294  HG3 GLN A 211      -6.295  17.263  -7.912  1.00 95.51           H  
ATOM   3295  CD  GLN A 211      -6.823  16.316  -6.076  1.00 95.51           C  
ATOM   3296  NE2 GLN A 211      -7.872  17.064  -5.820  1.00 95.51           N  
ATOM   3297 HE21 GLN A 211      -8.039  17.312  -4.855  1.00 95.51           H  
ATOM   3298 HE22 GLN A 211      -8.234  17.621  -6.581  1.00 95.51           H  
ATOM   3299  OE1 GLN A 211      -6.298  15.725  -5.143  1.00 95.51           O  
ATOM   3300  N   LEU A 212      -2.768  13.957  -9.500  1.00 95.24           N  
ATOM   3301  H   LEU A 212      -3.454  13.225  -9.382  1.00 95.24           H  
ATOM   3302  CA  LEU A 212      -1.390  13.592  -9.840  1.00 95.24           C  
ATOM   3303  HA  LEU A 212      -0.708  14.197  -9.243  1.00 95.24           H  
ATOM   3304  C   LEU A 212      -1.059  13.915 -11.294  1.00 95.24           C  
ATOM   3305  CB  LEU A 212      -1.149  12.102  -9.562  1.00 95.24           C  
ATOM   3306  HB2 LEU A 212      -0.157  11.833  -9.924  1.00 95.24           H  
ATOM   3307  HB3 LEU A 212      -1.881  11.518 -10.119  1.00 95.24           H  
ATOM   3308  O   LEU A 212       0.050  14.364 -11.576  1.00 95.24           O  
ATOM   3309  CG  LEU A 212      -1.238  11.741  -8.077  1.00 95.24           C  
ATOM   3310  HG  LEU A 212      -2.182  12.094  -7.663  1.00 95.24           H  
ATOM   3311  CD1 LEU A 212      -1.176  10.227  -7.909  1.00 95.24           C  
ATOM   3312 HD11 LEU A 212      -1.284   9.978  -6.854  1.00 95.24           H  
ATOM   3313 HD12 LEU A 212      -0.221   9.849  -8.277  1.00 95.24           H  
ATOM   3314 HD13 LEU A 212      -1.986   9.761  -8.470  1.00 95.24           H  
ATOM   3315  CD2 LEU A 212      -0.123  12.359  -7.246  1.00 95.24           C  
ATOM   3316 HD21 LEU A 212      -0.434  12.299  -6.203  1.00 95.24           H  
ATOM   3317 HD22 LEU A 212       0.018  13.415  -7.474  1.00 95.24           H  
ATOM   3318 HD23 LEU A 212       0.810  11.817  -7.397  1.00 95.24           H  
ATOM   3319  N   GLN A 213      -2.015  13.735 -12.204  1.00 96.05           N  
ATOM   3320  H   GLN A 213      -2.894  13.327 -11.920  1.00 96.05           H  
ATOM   3321  CA  GLN A 213      -1.858  14.135 -13.595  1.00 96.05           C  
ATOM   3322  HA  GLN A 213      -0.939  13.690 -13.977  1.00 96.05           H  
ATOM   3323  C   GLN A 213      -1.704  15.654 -13.724  1.00 96.05           C  
ATOM   3324  CB  GLN A 213      -3.034  13.588 -14.409  1.00 96.05           C  
ATOM   3325  HB2 GLN A 213      -3.971  14.007 -14.041  1.00 96.05           H  
ATOM   3326  HB3 GLN A 213      -3.065  12.506 -14.283  1.00 96.05           H  
ATOM   3327  O   GLN A 213      -0.814  16.100 -14.441  1.00 96.05           O  
ATOM   3328  CG  GLN A 213      -2.900  13.911 -15.902  1.00 96.05           C  
ATOM   3329  HG2 GLN A 213      -1.927  13.573 -16.258  1.00 96.05           H  
ATOM   3330  HG3 GLN A 213      -2.967  14.988 -16.055  1.00 96.05           H  
ATOM   3331  CD  GLN A 213      -3.985  13.245 -16.739  1.00 96.05           C  
ATOM   3332  NE2 GLN A 213      -3.896  13.327 -18.048  1.00 96.05           N  
ATOM   3333 HE21 GLN A 213      -3.164  13.867 -18.488  1.00 96.05           H  
ATOM   3334 HE22 GLN A 213      -4.624  12.864 -18.573  1.00 96.05           H  
ATOM   3335  OE1 GLN A 213      -4.911  12.621 -16.250  1.00 96.05           O  
ATOM   3336  N   GLU A 214      -2.501  16.435 -12.991  1.00 96.15           N  
ATOM   3337  H   GLU A 214      -3.257  16.002 -12.480  1.00 96.15           H  
ATOM   3338  CA  GLU A 214      -2.378  17.898 -12.922  1.00 96.15           C  
ATOM   3339  HA  GLU A 214      -2.450  18.318 -13.926  1.00 96.15           H  
ATOM   3340  C   GLU A 214      -1.015  18.336 -12.352  1.00 96.15           C  
ATOM   3341  CB  GLU A 214      -3.527  18.470 -12.067  1.00 96.15           C  
ATOM   3342  HB2 GLU A 214      -3.559  17.923 -11.125  1.00 96.15           H  
ATOM   3343  HB3 GLU A 214      -3.316  19.515 -11.843  1.00 96.15           H  
ATOM   3344  O   GLU A 214      -0.419  19.285 -12.852  1.00 96.15           O  
ATOM   3345  CG  GLU A 214      -4.908  18.394 -12.753  1.00 96.15           C  
ATOM   3346  HG2 GLU A 214      -4.926  19.121 -13.566  1.00 96.15           H  
ATOM   3347  HG3 GLU A 214      -5.034  17.408 -13.199  1.00 96.15           H  
ATOM   3348  CD  GLU A 214      -6.099  18.659 -11.806  1.00 96.15           C  
ATOM   3349  OE1 GLU A 214      -7.256  18.416 -12.238  1.00 96.15           O  
ATOM   3350  OE2 GLU A 214      -5.876  19.057 -10.637  1.00 96.15           O  
ATOM   3351  N   GLN A 215      -0.491  17.632 -11.340  1.00 94.68           N  
ATOM   3352  H   GLN A 215      -1.053  16.892 -10.943  1.00 94.68           H  
ATOM   3353  CA  GLN A 215       0.782  17.973 -10.688  1.00 94.68           C  
ATOM   3354  HA  GLN A 215       0.835  19.056 -10.573  1.00 94.68           H  
ATOM   3355  C   GLN A 215       2.022  17.577 -11.497  1.00 94.68           C  
ATOM   3356  CB  GLN A 215       0.836  17.326  -9.293  1.00 94.68           C  
ATOM   3357  HB2 GLN A 215       0.522  16.284  -9.353  1.00 94.68           H  
ATOM   3358  HB3 GLN A 215       1.861  17.356  -8.924  1.00 94.68           H  
ATOM   3359  O   GLN A 215       2.992  18.329 -11.540  1.00 94.68           O  
ATOM   3360  CG  GLN A 215      -0.050  18.094  -8.308  1.00 94.68           C  
ATOM   3361  HG2 GLN A 215      -1.082  18.114  -8.658  1.00 94.68           H  
ATOM   3362  HG3 GLN A 215       0.300  19.126  -8.276  1.00 94.68           H  
ATOM   3363  CD  GLN A 215      -0.032  17.544  -6.886  1.00 94.68           C  
ATOM   3364  NE2 GLN A 215      -0.323  18.388  -5.919  1.00 94.68           N  
ATOM   3365 HE21 GLN A 215      -0.510  19.350  -6.162  1.00 94.68           H  
ATOM   3366 HE22 GLN A 215      -0.273  18.044  -4.970  1.00 94.68           H  
ATOM   3367  OE1 GLN A 215       0.223  16.384  -6.580  1.00 94.68           O  
ATOM   3368  N   PHE A 216       2.014  16.400 -12.121  1.00 94.46           N  
ATOM   3369  H   PHE A 216       1.194  15.818 -12.016  1.00 94.46           H  
ATOM   3370  CA  PHE A 216       3.200  15.814 -12.756  1.00 94.46           C  
ATOM   3371  HA  PHE A 216       4.070  16.432 -12.532  1.00 94.46           H  
ATOM   3372  C   PHE A 216       3.120  15.760 -14.284  1.00 94.46           C  
ATOM   3373  CB  PHE A 216       3.446  14.428 -12.151  1.00 94.46           C  
ATOM   3374  HB2 PHE A 216       2.587  13.793 -12.367  1.00 94.46           H  
ATOM   3375  HB3 PHE A 216       4.315  13.981 -12.634  1.00 94.46           H  
ATOM   3376  O   PHE A 216       3.991  15.165 -14.921  1.00 94.46           O  
ATOM   3377  CG  PHE A 216       3.713  14.442 -10.658  1.00 94.46           C  
ATOM   3378  CD1 PHE A 216       4.867  15.080 -10.169  1.00 94.46           C  
ATOM   3379  HD1 PHE A 216       5.537  15.588 -10.846  1.00 94.46           H  
ATOM   3380  CD2 PHE A 216       2.832  13.806  -9.761  1.00 94.46           C  
ATOM   3381  HD2 PHE A 216       1.927  13.344 -10.127  1.00 94.46           H  
ATOM   3382  CE1 PHE A 216       5.159  15.054  -8.796  1.00 94.46           C  
ATOM   3383  HE1 PHE A 216       6.039  15.552  -8.419  1.00 94.46           H  
ATOM   3384  CE2 PHE A 216       3.140  13.759  -8.390  1.00 94.46           C  
ATOM   3385  HE2 PHE A 216       2.481  13.262  -7.694  1.00 94.46           H  
ATOM   3386  CZ  PHE A 216       4.311  14.372  -7.914  1.00 94.46           C  
ATOM   3387  HZ  PHE A 216       4.572  14.333  -6.866  1.00 94.46           H  
ATOM   3388  N   ASN A 217       2.057  16.314 -14.879  1.00 94.87           N  
ATOM   3389  H   ASN A 217       1.367  16.765 -14.296  1.00 94.87           H  
ATOM   3390  CA  ASN A 217       1.761  16.234 -16.313  1.00 94.87           C  
ATOM   3391  HA  ASN A 217       0.718  16.527 -16.435  1.00 94.87           H  
ATOM   3392  C   ASN A 217       1.865  14.798 -16.868  1.00 94.87           C  
ATOM   3393  CB  ASN A 217       2.620  17.261 -17.062  1.00 94.87           C  
ATOM   3394  HB2 ASN A 217       3.655  16.918 -17.079  1.00 94.87           H  
ATOM   3395  HB3 ASN A 217       2.578  18.222 -16.549  1.00 94.87           H  
ATOM   3396  O   ASN A 217       2.305  14.558 -17.991  1.00 94.87           O  
ATOM   3397  CG  ASN A 217       2.132  17.477 -18.481  1.00 94.87           C  
ATOM   3398  ND2 ASN A 217       3.025  17.751 -19.402  1.00 94.87           N  
ATOM   3399 HD21 ASN A 217       4.008  17.757 -19.169  1.00 94.87           H  
ATOM   3400 HD22 ASN A 217       2.667  17.869 -20.339  1.00 94.87           H  
ATOM   3401  OD1 ASN A 217       0.951  17.432 -18.782  1.00 94.87           O  
ATOM   3402  N   THR A 218       1.521  13.820 -16.030  1.00 93.37           N  
ATOM   3403  H   THR A 218       1.157  14.088 -15.126  1.00 93.37           H  
ATOM   3404  CA  THR A 218       1.717  12.401 -16.306  1.00 93.37           C  
ATOM   3405  HA  THR A 218       1.913  12.260 -17.369  1.00 93.37           H  
ATOM   3406  C   THR A 218       0.451  11.649 -15.942  1.00 93.37           C  
ATOM   3407  CB  THR A 218       2.930  11.852 -15.541  1.00 93.37           C  
ATOM   3408  HB  THR A 218       2.814  12.013 -14.469  1.00 93.37           H  
ATOM   3409  O   THR A 218       0.055  11.608 -14.781  1.00 93.37           O  
ATOM   3410  CG2 THR A 218       3.110  10.366 -15.824  1.00 93.37           C  
ATOM   3411 HG21 THR A 218       2.304   9.795 -15.363  1.00 93.37           H  
ATOM   3412 HG22 THR A 218       4.056  10.038 -15.394  1.00 93.37           H  
ATOM   3413 HG23 THR A 218       3.111  10.217 -16.904  1.00 93.37           H  
ATOM   3414  OG1 THR A 218       4.110  12.474 -15.990  1.00 93.37           O  
ATOM   3415  HG1 THR A 218       4.098  13.394 -15.717  1.00 93.37           H  
ATOM   3416  N   GLN A 219      -0.188  11.036 -16.937  1.00 94.68           N  
ATOM   3417  H   GLN A 219       0.150  11.153 -17.882  1.00 94.68           H  
ATOM   3418  CA  GLN A 219      -1.371  10.208 -16.721  1.00 94.68           C  
ATOM   3419  HA  GLN A 219      -2.088  10.772 -16.125  1.00 94.68           H  
ATOM   3420  C   GLN A 219      -0.980   8.940 -15.952  1.00 94.68           C  
ATOM   3421  CB  GLN A 219      -2.013   9.917 -18.082  1.00 94.68           C  
ATOM   3422  HB2 GLN A 219      -2.199  10.877 -18.563  1.00 94.68           H  
ATOM   3423  HB3 GLN A 219      -1.312   9.358 -18.702  1.00 94.68           H  
ATOM   3424  O   GLN A 219      -0.157   8.152 -16.426  1.00 94.68           O  
ATOM   3425  CG  GLN A 219      -3.344   9.146 -18.014  1.00 94.68           C  
ATOM   3426  HG2 GLN A 219      -3.164   8.128 -17.668  1.00 94.68           H  
ATOM   3427  HG3 GLN A 219      -4.019   9.640 -17.316  1.00 94.68           H  
ATOM   3428  CD  GLN A 219      -4.026   9.088 -19.383  1.00 94.68           C  
ATOM   3429  NE2 GLN A 219      -5.139   8.417 -19.539  1.00 94.68           N  
ATOM   3430 HE21 GLN A 219      -5.357   7.627 -18.949  1.00 94.68           H  
ATOM   3431 HE22 GLN A 219      -5.490   8.369 -20.485  1.00 94.68           H  
ATOM   3432  OE1 GLN A 219      -3.568   9.666 -20.355  1.00 94.68           O  
ATOM   3433  N   ILE A 220      -1.557   8.769 -14.762  1.00 94.99           N  
ATOM   3434  H   ILE A 220      -2.191   9.485 -14.436  1.00 94.99           H  
ATOM   3435  CA  ILE A 220      -1.425   7.571 -13.931  1.00 94.99           C  
ATOM   3436  HA  ILE A 220      -0.761   6.857 -14.417  1.00 94.99           H  
ATOM   3437  C   ILE A 220      -2.804   6.934 -13.811  1.00 94.99           C  
ATOM   3438  CB  ILE A 220      -0.832   7.900 -12.542  1.00 94.99           C  
ATOM   3439  HB  ILE A 220      -1.424   8.694 -12.086  1.00 94.99           H  
ATOM   3440  O   ILE A 220      -3.718   7.520 -13.231  1.00 94.99           O  
ATOM   3441  CG1 ILE A 220       0.627   8.373 -12.663  1.00 94.99           C  
ATOM   3442 HG12 ILE A 220       1.261   7.523 -12.914  1.00 94.99           H  
ATOM   3443 HG13 ILE A 220       0.719   9.107 -13.464  1.00 94.99           H  
ATOM   3444  CG2 ILE A 220      -0.893   6.652 -11.639  1.00 94.99           C  
ATOM   3445 HG21 ILE A 220      -0.431   5.798 -12.134  1.00 94.99           H  
ATOM   3446 HG22 ILE A 220      -1.937   6.421 -11.428  1.00 94.99           H  
ATOM   3447 HG23 ILE A 220      -0.404   6.817 -10.679  1.00 94.99           H  
ATOM   3448  CD1 ILE A 220       1.148   9.028 -11.382  1.00 94.99           C  
ATOM   3449 HD11 ILE A 220       2.225   9.147 -11.494  1.00 94.99           H  
ATOM   3450 HD12 ILE A 220       0.682  10.005 -11.252  1.00 94.99           H  
ATOM   3451 HD13 ILE A 220       0.970   8.418 -10.497  1.00 94.99           H  
ATOM   3452  N   GLU A 221      -2.934   5.716 -14.320  1.00 95.90           N  
ATOM   3453  H   GLU A 221      -2.147   5.282 -14.781  1.00 95.90           H  
ATOM   3454  CA  GLU A 221      -4.163   4.933 -14.241  1.00 95.90           C  
ATOM   3455  HA  GLU A 221      -4.996   5.574 -13.953  1.00 95.90           H  
ATOM   3456  C   GLU A 221      -4.005   3.852 -13.178  1.00 95.90           C  
ATOM   3457  CB  GLU A 221      -4.502   4.340 -15.610  1.00 95.90           C  
ATOM   3458  HB2 GLU A 221      -3.661   3.745 -15.966  1.00 95.90           H  
ATOM   3459  HB3 GLU A 221      -5.379   3.701 -15.509  1.00 95.90           H  
ATOM   3460  O   GLU A 221      -3.077   3.046 -13.228  1.00 95.90           O  
ATOM   3461  CG  GLU A 221      -4.808   5.464 -16.607  1.00 95.90           C  
ATOM   3462  HG2 GLU A 221      -5.625   6.067 -16.212  1.00 95.90           H  
ATOM   3463  HG3 GLU A 221      -3.933   6.108 -16.703  1.00 95.90           H  
ATOM   3464  CD  GLU A 221      -5.181   4.961 -18.001  1.00 95.90           C  
ATOM   3465  OE1 GLU A 221      -5.550   5.845 -18.805  1.00 95.90           O  
ATOM   3466  OE2 GLU A 221      -5.060   3.749 -18.265  1.00 95.90           O  
ATOM   3467  N   LEU A 222      -4.891   3.866 -12.184  1.00 97.81           N  
ATOM   3468  H   LEU A 222      -5.663   4.515 -12.232  1.00 97.81           H  
ATOM   3469  CA  LEU A 222      -4.891   2.911 -11.081  1.00 97.81           C  
ATOM   3470  HA  LEU A 222      -4.141   2.140 -11.260  1.00 97.81           H  
ATOM   3471  C   LEU A 222      -6.244   2.228 -10.995  1.00 97.81           C  
ATOM   3472  CB  LEU A 222      -4.586   3.606  -9.745  1.00 97.81           C  
ATOM   3473  HB2 LEU A 222      -4.604   2.859  -8.951  1.00 97.81           H  
ATOM   3474  HB3 LEU A 222      -5.382   4.326  -9.556  1.00 97.81           H  
ATOM   3475  O   LEU A 222      -7.289   2.870 -11.110  1.00 97.81           O  
ATOM   3476  CG  LEU A 222      -3.250   4.349  -9.694  1.00 97.81           C  
ATOM   3477  HG  LEU A 222      -3.250   5.110 -10.474  1.00 97.81           H  
ATOM   3478  CD1 LEU A 222      -3.095   5.048  -8.349  1.00 97.81           C  
ATOM   3479 HD11 LEU A 222      -2.205   5.676  -8.408  1.00 97.81           H  
ATOM   3480 HD12 LEU A 222      -2.987   4.320  -7.545  1.00 97.81           H  
ATOM   3481 HD13 LEU A 222      -3.955   5.691  -8.163  1.00 97.81           H  
ATOM   3482  CD2 LEU A 222      -2.055   3.422  -9.884  1.00 97.81           C  
ATOM   3483 HD21 LEU A 222      -1.122   3.968  -9.745  1.00 97.81           H  
ATOM   3484 HD22 LEU A 222      -2.062   3.008 -10.892  1.00 97.81           H  
ATOM   3485 HD23 LEU A 222      -2.122   2.602  -9.168  1.00 97.81           H  
ATOM   3486  N   GLU A 223      -6.213   0.941 -10.677  1.00 97.88           N  
ATOM   3487  H   GLU A 223      -5.322   0.468 -10.631  1.00 97.88           H  
ATOM   3488  CA  GLU A 223      -7.410   0.145 -10.455  1.00 97.88           C  
ATOM   3489  HA  GLU A 223      -8.282   0.704 -10.791  1.00 97.88           H  
ATOM   3490  C   GLU A 223      -7.597  -0.180  -8.974  1.00 97.88           C  
ATOM   3491  CB  GLU A 223      -7.364  -1.137 -11.277  1.00 97.88           C  
ATOM   3492  HB2 GLU A 223      -6.512  -1.739 -10.961  1.00 97.88           H  
ATOM   3493  HB3 GLU A 223      -8.286  -1.680 -11.068  1.00 97.88           H  
ATOM   3494  O   GLU A 223      -6.644  -0.396  -8.224  1.00 97.88           O  
ATOM   3495  CG  GLU A 223      -7.285  -0.871 -12.786  1.00 97.88           C  
ATOM   3496  HG2 GLU A 223      -8.099  -0.201 -13.063  1.00 97.88           H  
ATOM   3497  HG3 GLU A 223      -6.340  -0.380 -13.017  1.00 97.88           H  
ATOM   3498  CD  GLU A 223      -7.396  -2.166 -13.601  1.00 97.88           C  
ATOM   3499  OE1 GLU A 223      -7.375  -2.048 -14.843  1.00 97.88           O  
ATOM   3500  OE2 GLU A 223      -7.544  -3.242 -12.974  1.00 97.88           O  
ATOM   3501  N   GLN A 224      -8.855  -0.254  -8.536  1.00 97.94           N  
ATOM   3502  H   GLN A 224      -9.598  -0.120  -9.206  1.00 97.94           H  
ATOM   3503  CA  GLN A 224      -9.186  -0.602  -7.152  1.00 97.94           C  
ATOM   3504  HA  GLN A 224      -8.664   0.086  -6.487  1.00 97.94           H  
ATOM   3505  C   GLN A 224      -8.740  -2.035  -6.795  1.00 97.94           C  
ATOM   3506  CB  GLN A 224     -10.701  -0.437  -6.967  1.00 97.94           C  
ATOM   3507  HB2 GLN A 224     -11.201  -1.224  -7.533  1.00 97.94           H  
ATOM   3508  HB3 GLN A 224     -11.013   0.526  -7.370  1.00 97.94           H  
ATOM   3509  O   GLN A 224      -8.351  -2.284  -5.653  1.00 97.94           O  
ATOM   3510  CG  GLN A 224     -11.131  -0.502  -5.493  1.00 97.94           C  
ATOM   3511  HG2 GLN A 224     -10.676  -1.362  -5.002  1.00 97.94           H  
ATOM   3512  HG3 GLN A 224     -10.779   0.397  -4.987  1.00 97.94           H  
ATOM   3513  CD  GLN A 224     -12.642  -0.635  -5.318  1.00 97.94           C  
ATOM   3514  NE2 GLN A 224     -13.189  -0.333  -4.168  1.00 97.94           N  
ATOM   3515 HE21 GLN A 224     -12.656   0.238  -3.528  1.00 97.94           H  
ATOM   3516 HE22 GLN A 224     -14.193  -0.429  -4.116  1.00 97.94           H  
ATOM   3517  OE1 GLN A 224     -13.383  -1.073  -6.175  1.00 97.94           O  
ATOM   3518  N   SER A 225      -8.800  -2.962  -7.759  1.00 97.87           N  
ATOM   3519  H   SER A 225      -9.025  -2.669  -8.699  1.00 97.87           H  
ATOM   3520  CA  SER A 225      -8.286  -4.340  -7.671  1.00 97.87           C  
ATOM   3521  HA  SER A 225      -8.835  -4.896  -6.912  1.00 97.87           H  
ATOM   3522  C   SER A 225      -6.813  -4.349  -7.282  1.00 97.87           C  
ATOM   3523  CB  SER A 225      -8.440  -5.061  -9.025  1.00 97.87           C  
ATOM   3524  HB2 SER A 225      -9.447  -5.469  -9.111  1.00 97.87           H  
ATOM   3525  HB3 SER A 225      -7.716  -5.872  -9.108  1.00 97.87           H  
ATOM   3526  O   SER A 225      -6.475  -4.938  -6.258  1.00 97.87           O  
ATOM   3527  OG  SER A 225      -8.238  -4.117 -10.057  1.00 97.87           O  
ATOM   3528  HG  SER A 225      -7.878  -4.517 -10.853  1.00 97.87           H  
ATOM   3529  N   LEU A 226      -5.978  -3.607  -8.012  1.00 98.34           N  
ATOM   3530  H   LEU A 226      -6.323  -3.259  -8.895  1.00 98.34           H  
ATOM   3531  CA  LEU A 226      -4.546  -3.498  -7.749  1.00 98.34           C  
ATOM   3532  HA  LEU A 226      -4.123  -4.501  -7.804  1.00 98.34           H  
ATOM   3533  C   LEU A 226      -4.253  -2.928  -6.354  1.00 98.34           C  
ATOM   3534  CB  LEU A 226      -3.913  -2.638  -8.855  1.00 98.34           C  
ATOM   3535  HB2 LEU A 226      -4.061  -3.135  -9.813  1.00 98.34           H  
ATOM   3536  HB3 LEU A 226      -4.426  -1.677  -8.891  1.00 98.34           H  
ATOM   3537  O   LEU A 226      -3.435  -3.480  -5.621  1.00 98.34           O  
ATOM   3538  CG  LEU A 226      -2.409  -2.377  -8.650  1.00 98.34           C  
ATOM   3539  HG  LEU A 226      -2.244  -1.903  -7.683  1.00 98.34           H  
ATOM   3540  CD1 LEU A 226      -1.574  -3.655  -8.721  1.00 98.34           C  
ATOM   3541 HD11 LEU A 226      -0.524  -3.421  -8.541  1.00 98.34           H  
ATOM   3542 HD12 LEU A 226      -1.903  -4.373  -7.970  1.00 98.34           H  
ATOM   3543 HD13 LEU A 226      -1.676  -4.100  -9.711  1.00 98.34           H  
ATOM   3544  CD2 LEU A 226      -1.912  -1.412  -9.720  1.00 98.34           C  
ATOM   3545 HD21 LEU A 226      -2.472  -0.478  -9.672  1.00 98.34           H  
ATOM   3546 HD22 LEU A 226      -2.041  -1.853 -10.708  1.00 98.34           H  
ATOM   3547 HD23 LEU A 226      -0.856  -1.193  -9.563  1.00 98.34           H  
ATOM   3548  N   ILE A 227      -4.938  -1.849  -5.954  1.00 98.48           N  
ATOM   3549  H   ILE A 227      -5.573  -1.430  -6.619  1.00 98.48           H  
ATOM   3550  CA  ILE A 227      -4.765  -1.241  -4.622  1.00 98.48           C  
ATOM   3551  HA  ILE A 227      -3.719  -0.960  -4.501  1.00 98.48           H  
ATOM   3552  C   ILE A 227      -5.068  -2.257  -3.510  1.00 98.48           C  
ATOM   3553  CB  ILE A 227      -5.648   0.025  -4.498  1.00 98.48           C  
ATOM   3554  HB  ILE A 227      -6.679  -0.258  -4.709  1.00 98.48           H  
ATOM   3555  O   ILE A 227      -4.316  -2.360  -2.536  1.00 98.48           O  
ATOM   3556  CG1 ILE A 227      -5.253   1.143  -5.492  1.00 98.48           C  
ATOM   3557 HG12 ILE A 227      -5.849   2.032  -5.281  1.00 98.48           H  
ATOM   3558 HG13 ILE A 227      -5.512   0.828  -6.503  1.00 98.48           H  
ATOM   3559  CG2 ILE A 227      -5.628   0.632  -3.088  1.00 98.48           C  
ATOM   3560 HG21 ILE A 227      -5.927  -0.099  -2.337  1.00 98.48           H  
ATOM   3561 HG22 ILE A 227      -6.319   1.473  -3.031  1.00 98.48           H  
ATOM   3562 HG23 ILE A 227      -4.623   1.000  -2.880  1.00 98.48           H  
ATOM   3563  CD1 ILE A 227      -3.771   1.546  -5.517  1.00 98.48           C  
ATOM   3564 HD11 ILE A 227      -3.164   0.718  -5.883  1.00 98.48           H  
ATOM   3565 HD12 ILE A 227      -3.644   2.387  -6.199  1.00 98.48           H  
ATOM   3566 HD13 ILE A 227      -3.424   1.845  -4.528  1.00 98.48           H  
ATOM   3567  N   ARG A 228      -6.146  -3.036  -3.662  1.00 98.09           N  
ATOM   3568  H   ARG A 228      -6.702  -2.913  -4.496  1.00 98.09           H  
ATOM   3569  CA  ARG A 228      -6.508  -4.106  -2.724  1.00 98.09           C  
ATOM   3570  HA  ARG A 228      -6.511  -3.702  -1.712  1.00 98.09           H  
ATOM   3571  C   ARG A 228      -5.482  -5.237  -2.742  1.00 98.09           C  
ATOM   3572  CB  ARG A 228      -7.916  -4.609  -3.064  1.00 98.09           C  
ATOM   3573  HB2 ARG A 228      -8.588  -3.752  -3.093  1.00 98.09           H  
ATOM   3574  HB3 ARG A 228      -7.910  -5.075  -4.049  1.00 98.09           H  
ATOM   3575  O   ARG A 228      -5.055  -5.676  -1.676  1.00 98.09           O  
ATOM   3576  CG  ARG A 228      -8.429  -5.620  -2.026  1.00 98.09           C  
ATOM   3577  HG2 ARG A 228      -8.511  -5.132  -1.055  1.00 98.09           H  
ATOM   3578  HG3 ARG A 228      -7.725  -6.448  -1.940  1.00 98.09           H  
ATOM   3579  CD  ARG A 228      -9.789  -6.201  -2.425  1.00 98.09           C  
ATOM   3580  HD2 ARG A 228      -9.664  -6.760  -3.353  1.00 98.09           H  
ATOM   3581  HD3 ARG A 228     -10.100  -6.906  -1.654  1.00 98.09           H  
ATOM   3582  NE  ARG A 228     -10.816  -5.146  -2.557  1.00 98.09           N  
ATOM   3583  HE  ARG A 228     -10.936  -4.552  -1.750  1.00 98.09           H  
ATOM   3584  NH1 ARG A 228     -11.402  -5.500  -4.759  1.00 98.09           N  
ATOM   3585 HH11 ARG A 228     -11.920  -5.232  -5.583  1.00 98.09           H  
ATOM   3586 HH12 ARG A 228     -10.735  -6.257  -4.813  1.00 98.09           H  
ATOM   3587  NH2 ARG A 228     -12.340  -3.832  -3.618  1.00 98.09           N  
ATOM   3588 HH21 ARG A 228     -12.840  -3.575  -4.458  1.00 98.09           H  
ATOM   3589 HH22 ARG A 228     -12.423  -3.275  -2.780  1.00 98.09           H  
ATOM   3590  CZ  ARG A 228     -11.510  -4.837  -3.640  1.00 98.09           C  
ATOM   3591  N   TYR A 229      -5.081  -5.677  -3.932  1.00 97.80           N  
ATOM   3592  H   TYR A 229      -5.485  -5.258  -4.758  1.00 97.80           H  
ATOM   3593  CA  TYR A 229      -4.127  -6.761  -4.135  1.00 97.80           C  
ATOM   3594  HA  TYR A 229      -4.522  -7.670  -3.681  1.00 97.80           H  
ATOM   3595  C   TYR A 229      -2.786  -6.451  -3.461  1.00 97.80           C  
ATOM   3596  CB  TYR A 229      -3.959  -7.007  -5.641  1.00 97.80           C  
ATOM   3597  HB2 TYR A 229      -3.596  -6.099  -6.124  1.00 97.80           H  
ATOM   3598  HB3 TYR A 229      -4.931  -7.240  -6.076  1.00 97.80           H  
ATOM   3599  O   TYR A 229      -2.306  -7.238  -2.648  1.00 97.80           O  
ATOM   3600  CG  TYR A 229      -3.008  -8.140  -5.954  1.00 97.80           C  
ATOM   3601  CD1 TYR A 229      -1.644  -7.876  -6.179  1.00 97.80           C  
ATOM   3602  HD1 TYR A 229      -1.276  -6.860  -6.165  1.00 97.80           H  
ATOM   3603  CD2 TYR A 229      -3.488  -9.462  -6.000  1.00 97.80           C  
ATOM   3604  HD2 TYR A 229      -4.541  -9.656  -5.861  1.00 97.80           H  
ATOM   3605  CE1 TYR A 229      -0.761  -8.936  -6.448  1.00 97.80           C  
ATOM   3606  HE1 TYR A 229       0.286  -8.737  -6.627  1.00 97.80           H  
ATOM   3607  CE2 TYR A 229      -2.609 -10.524  -6.279  1.00 97.80           C  
ATOM   3608  HE2 TYR A 229      -2.990 -11.533  -6.347  1.00 97.80           H  
ATOM   3609  OH  TYR A 229      -0.391 -11.285  -6.771  1.00 97.80           O  
ATOM   3610  HH  TYR A 229      -0.871 -12.111  -6.862  1.00 97.80           H  
ATOM   3611  CZ  TYR A 229      -1.242 -10.260  -6.508  1.00 97.80           C  
ATOM   3612  N   VAL A 230      -2.219  -5.266  -3.704  1.00 98.32           N  
ATOM   3613  H   VAL A 230      -2.662  -4.654  -4.373  1.00 98.32           H  
ATOM   3614  CA  VAL A 230      -0.940  -4.850  -3.106  1.00 98.32           C  
ATOM   3615  HA  VAL A 230      -0.184  -5.598  -3.347  1.00 98.32           H  
ATOM   3616  C   VAL A 230      -1.020  -4.788  -1.581  1.00 98.32           C  
ATOM   3617  CB  VAL A 230      -0.482  -3.503  -3.694  1.00 98.32           C  
ATOM   3618  HB  VAL A 230      -1.300  -2.785  -3.632  1.00 98.32           H  
ATOM   3619  O   VAL A 230      -0.108  -5.262  -0.903  1.00 98.32           O  
ATOM   3620  CG1 VAL A 230       0.733  -2.919  -2.963  1.00 98.32           C  
ATOM   3621 HG11 VAL A 230       0.485  -2.683  -1.928  1.00 98.32           H  
ATOM   3622 HG12 VAL A 230       1.028  -1.985  -3.440  1.00 98.32           H  
ATOM   3623 HG13 VAL A 230       1.567  -3.620  -2.985  1.00 98.32           H  
ATOM   3624  CG2 VAL A 230      -0.091  -3.696  -5.164  1.00 98.32           C  
ATOM   3625 HG21 VAL A 230       0.194  -2.739  -5.601  1.00 98.32           H  
ATOM   3626 HG22 VAL A 230      -0.927  -4.097  -5.737  1.00 98.32           H  
ATOM   3627 HG23 VAL A 230       0.754  -4.379  -5.245  1.00 98.32           H  
ATOM   3628  N   TYR A 231      -2.112  -4.268  -1.012  1.00 97.98           N  
ATOM   3629  H   TYR A 231      -2.848  -3.894  -1.595  1.00 97.98           H  
ATOM   3630  CA  TYR A 231      -2.265  -4.255   0.444  1.00 97.98           C  
ATOM   3631  HA  TYR A 231      -1.387  -3.773   0.874  1.00 97.98           H  
ATOM   3632  C   TYR A 231      -2.338  -5.672   1.034  1.00 97.98           C  
ATOM   3633  CB  TYR A 231      -3.494  -3.440   0.850  1.00 97.98           C  
ATOM   3634  HB2 TYR A 231      -4.386  -3.893   0.418  1.00 97.98           H  
ATOM   3635  HB3 TYR A 231      -3.402  -2.431   0.448  1.00 97.98           H  
ATOM   3636  O   TYR A 231      -1.689  -5.950   2.041  1.00 97.98           O  
ATOM   3637  CG  TYR A 231      -3.643  -3.351   2.357  1.00 97.98           C  
ATOM   3638  CD1 TYR A 231      -4.640  -4.088   3.024  1.00 97.98           C  
ATOM   3639  HD1 TYR A 231      -5.331  -4.701   2.465  1.00 97.98           H  
ATOM   3640  CD2 TYR A 231      -2.752  -2.556   3.101  1.00 97.98           C  
ATOM   3641  HD2 TYR A 231      -1.992  -1.987   2.587  1.00 97.98           H  
ATOM   3642  CE1 TYR A 231      -4.768  -3.993   4.424  1.00 97.98           C  
ATOM   3643  HE1 TYR A 231      -5.556  -4.525   4.936  1.00 97.98           H  
ATOM   3644  CE2 TYR A 231      -2.845  -2.492   4.504  1.00 97.98           C  
ATOM   3645  HE2 TYR A 231      -2.153  -1.882   5.066  1.00 97.98           H  
ATOM   3646  OH  TYR A 231      -4.025  -3.078   6.515  1.00 97.98           O  
ATOM   3647  HH  TYR A 231      -3.271  -2.637   6.914  1.00 97.98           H  
ATOM   3648  CZ  TYR A 231      -3.874  -3.194   5.168  1.00 97.98           C  
ATOM   3649  N   GLN A 232      -3.074  -6.584   0.393  1.00 96.67           N  
ATOM   3650  H   GLN A 232      -3.569  -6.307  -0.442  1.00 96.67           H  
ATOM   3651  CA  GLN A 232      -3.185  -7.975   0.841  1.00 96.67           C  
ATOM   3652  HA  GLN A 232      -3.485  -7.993   1.889  1.00 96.67           H  
ATOM   3653  C   GLN A 232      -1.855  -8.733   0.747  1.00 96.67           C  
ATOM   3654  CB  GLN A 232      -4.253  -8.693   0.007  1.00 96.67           C  
ATOM   3655  HB2 GLN A 232      -4.182  -9.767   0.184  1.00 96.67           H  
ATOM   3656  HB3 GLN A 232      -4.069  -8.508  -1.051  1.00 96.67           H  
ATOM   3657  O   GLN A 232      -1.534  -9.511   1.642  1.00 96.67           O  
ATOM   3658  CG  GLN A 232      -5.673  -8.242   0.376  1.00 96.67           C  
ATOM   3659  HG2 GLN A 232      -5.874  -8.530   1.408  1.00 96.67           H  
ATOM   3660  HG3 GLN A 232      -5.755  -7.157   0.309  1.00 96.67           H  
ATOM   3661  CD  GLN A 232      -6.739  -8.860  -0.523  1.00 96.67           C  
ATOM   3662  NE2 GLN A 232      -7.997  -8.775  -0.147  1.00 96.67           N  
ATOM   3663 HE21 GLN A 232      -8.646  -9.297  -0.719  1.00 96.67           H  
ATOM   3664 HE22 GLN A 232      -8.231  -8.372   0.749  1.00 96.67           H  
ATOM   3665  OE1 GLN A 232      -6.493  -9.427  -1.572  1.00 96.67           O  
ATOM   3666  N   GLN A 233      -1.078  -8.506  -0.318  1.00 96.13           N  
ATOM   3667  H   GLN A 233      -1.422  -7.893  -1.043  1.00 96.13           H  
ATOM   3668  CA  GLN A 233       0.195  -9.201  -0.530  1.00 96.13           C  
ATOM   3669  HA  GLN A 233       0.090 -10.235  -0.202  1.00 96.13           H  
ATOM   3670  C   GLN A 233       1.350  -8.613   0.287  1.00 96.13           C  
ATOM   3671  CB  GLN A 233       0.559  -9.199  -2.024  1.00 96.13           C  
ATOM   3672  HB2 GLN A 233       1.546  -9.646  -2.139  1.00 96.13           H  
ATOM   3673  HB3 GLN A 233       0.615  -8.170  -2.379  1.00 96.13           H  
ATOM   3674  O   GLN A 233       2.231  -9.359   0.705  1.00 96.13           O  
ATOM   3675  CG  GLN A 233      -0.424  -9.975  -2.916  1.00 96.13           C  
ATOM   3676  HG2 GLN A 233      -0.032  -9.992  -3.933  1.00 96.13           H  
ATOM   3677  HG3 GLN A 233      -1.384  -9.461  -2.943  1.00 96.13           H  
ATOM   3678  CD  GLN A 233      -0.657 -11.413  -2.472  1.00 96.13           C  
ATOM   3679  NE2 GLN A 233      -1.887 -11.876  -2.495  1.00 96.13           N  
ATOM   3680 HE21 GLN A 233      -2.643 -11.290  -2.821  1.00 96.13           H  
ATOM   3681 HE22 GLN A 233      -2.017 -12.836  -2.209  1.00 96.13           H  
ATOM   3682  OE1 GLN A 233       0.250 -12.143  -2.100  1.00 96.13           O  
ATOM   3683  N   VAL A 234       1.369  -7.293   0.501  1.00 97.40           N  
ATOM   3684  H   VAL A 234       0.630  -6.741   0.090  1.00 97.40           H  
ATOM   3685  CA  VAL A 234       2.506  -6.583   1.112  1.00 97.40           C  
ATOM   3686  HA  VAL A 234       3.283  -7.301   1.372  1.00 97.40           H  
ATOM   3687  C   VAL A 234       2.101  -5.891   2.409  1.00 97.40           C  
ATOM   3688  CB  VAL A 234       3.127  -5.566   0.130  1.00 97.40           C  
ATOM   3689  HB  VAL A 234       2.450  -4.720   0.012  1.00 97.40           H  
ATOM   3690  O   VAL A 234       2.701  -6.131   3.452  1.00 97.40           O  
ATOM   3691  CG1 VAL A 234       4.461  -5.039   0.671  1.00 97.40           C  
ATOM   3692 HG11 VAL A 234       4.906  -4.349  -0.046  1.00 97.40           H  
ATOM   3693 HG12 VAL A 234       5.151  -5.866   0.838  1.00 97.40           H  
ATOM   3694 HG13 VAL A 234       4.309  -4.510   1.612  1.00 97.40           H  
ATOM   3695  CG2 VAL A 234       3.374  -6.151  -1.266  1.00 97.40           C  
ATOM   3696 HG21 VAL A 234       2.424  -6.394  -1.744  1.00 97.40           H  
ATOM   3697 HG22 VAL A 234       3.880  -5.412  -1.886  1.00 97.40           H  
ATOM   3698 HG23 VAL A 234       3.986  -7.050  -1.200  1.00 97.40           H  
ATOM   3699  N   GLY A 235       1.055  -5.064   2.369  1.00 96.54           N  
ATOM   3700  H   GLY A 235       0.536  -5.000   1.505  1.00 96.54           H  
ATOM   3701  CA  GLY A 235       0.662  -4.200   3.487  1.00 96.54           C  
ATOM   3702  HA2 GLY A 235       1.470  -3.499   3.697  1.00 96.54           H  
ATOM   3703  HA3 GLY A 235      -0.222  -3.632   3.196  1.00 96.54           H  
ATOM   3704  C   GLY A 235       0.331  -4.950   4.781  1.00 96.54           C  
ATOM   3705  O   GLY A 235       0.687  -4.485   5.858  1.00 96.54           O  
ATOM   3706  N   MET A 236      -0.279  -6.137   4.693  1.00 95.91           N  
ATOM   3707  H   MET A 236      -0.584  -6.434   3.777  1.00 95.91           H  
ATOM   3708  CA  MET A 236      -0.593  -6.984   5.859  1.00 95.91           C  
ATOM   3709  HA  MET A 236      -1.097  -6.373   6.608  1.00 95.91           H  
ATOM   3710  C   MET A 236       0.637  -7.599   6.553  1.00 95.91           C  
ATOM   3711  CB  MET A 236      -1.535  -8.119   5.431  1.00 95.91           C  
ATOM   3712  HB2 MET A 236      -1.102  -8.660   4.590  1.00 95.91           H  
ATOM   3713  HB3 MET A 236      -1.636  -8.814   6.265  1.00 95.91           H  
ATOM   3714  O   MET A 236       0.516  -8.166   7.644  1.00 95.91           O  
ATOM   3715  CG  MET A 236      -2.932  -7.621   5.051  1.00 95.91           C  
ATOM   3716  HG2 MET A 236      -2.852  -7.009   4.152  1.00 95.91           H  
ATOM   3717  HG3 MET A 236      -3.314  -6.990   5.853  1.00 95.91           H  
ATOM   3718  SD  MET A 236      -4.137  -8.944   4.735  1.00 95.91           S  
ATOM   3719  CE  MET A 236      -4.325  -9.640   6.401  1.00 95.91           C  
ATOM   3720  HE1 MET A 236      -3.392 -10.103   6.723  1.00 95.91           H  
ATOM   3721  HE2 MET A 236      -5.110 -10.396   6.388  1.00 95.91           H  
ATOM   3722  HE3 MET A 236      -4.601  -8.849   7.099  1.00 95.91           H  
ATOM   3723  N   LEU A 237       1.803  -7.547   5.908  1.00 95.64           N  
ATOM   3724  H   LEU A 237       1.848  -7.046   5.032  1.00 95.64           H  
ATOM   3725  CA  LEU A 237       3.042  -8.157   6.391  1.00 95.64           C  
ATOM   3726  HA  LEU A 237       2.817  -8.868   7.186  1.00 95.64           H  
ATOM   3727  C   LEU A 237       4.005  -7.143   7.004  1.00 95.64           C  
ATOM   3728  CB  LEU A 237       3.702  -8.912   5.236  1.00 95.64           C  
ATOM   3729  HB2 LEU A 237       3.947  -8.189   4.458  1.00 95.64           H  
ATOM   3730  HB3 LEU A 237       4.633  -9.355   5.590  1.00 95.64           H  
ATOM   3731  O   LEU A 237       4.897  -7.552   7.744  1.00 95.64           O  
ATOM   3732  CG  LEU A 237       2.810 -10.009   4.639  1.00 95.64           C  
ATOM   3733  HG  LEU A 237       1.876  -9.586   4.269  1.00 95.64           H  
ATOM   3734  CD1 LEU A 237       3.540 -10.628   3.474  1.00 95.64           C  
ATOM   3735 HD11 LEU A 237       3.789  -9.827   2.778  1.00 95.64           H  
ATOM   3736 HD12 LEU A 237       2.890 -11.338   2.963  1.00 95.64           H  
ATOM   3737 HD13 LEU A 237       4.444 -11.123   3.830  1.00 95.64           H  
ATOM   3738  CD2 LEU A 237       2.499 -11.142   5.620  1.00 95.64           C  
ATOM   3739 HD21 LEU A 237       3.426 -11.542   6.030  1.00 95.64           H  
ATOM   3740 HD22 LEU A 237       1.878 -10.755   6.429  1.00 95.64           H  
ATOM   3741 HD23 LEU A 237       1.943 -11.925   5.105  1.00 95.64           H  
ATOM   3742  N   ILE A 238       3.797  -5.851   6.743  1.00 95.55           N  
ATOM   3743  H   ILE A 238       3.015  -5.594   6.158  1.00 95.55           H  
ATOM   3744  CA  ILE A 238       4.537  -4.775   7.400  1.00 95.55           C  
ATOM   3745  HA  ILE A 238       5.601  -4.973   7.270  1.00 95.55           H  
ATOM   3746  C   ILE A 238       4.161  -4.786   8.896  1.00 95.55           C  
ATOM   3747  CB  ILE A 238       4.246  -3.416   6.729  1.00 95.55           C  
ATOM   3748  HB  ILE A 238       3.171  -3.240   6.782  1.00 95.55           H  
ATOM   3749  O   ILE A 238       2.965  -4.787   9.214  1.00 95.55           O  
ATOM   3750  CG1 ILE A 238       4.650  -3.436   5.236  1.00 95.55           C  
ATOM   3751 HG12 ILE A 238       4.191  -4.293   4.744  1.00 95.55           H  
ATOM   3752 HG13 ILE A 238       5.732  -3.546   5.154  1.00 95.55           H  
ATOM   3753  CG2 ILE A 238       4.981  -2.279   7.467  1.00 95.55           C  
ATOM   3754 HG21 ILE A 238       4.684  -2.238   8.516  1.00 95.55           H  
ATOM   3755 HG22 ILE A 238       4.729  -1.313   7.031  1.00 95.55           H  
ATOM   3756 HG23 ILE A 238       6.059  -2.427   7.407  1.00 95.55           H  
ATOM   3757  CD1 ILE A 238       4.213  -2.190   4.455  1.00 95.55           C  
ATOM   3758 HD11 ILE A 238       4.397  -2.348   3.393  1.00 95.55           H  
ATOM   3759 HD12 ILE A 238       3.149  -2.007   4.607  1.00 95.55           H  
ATOM   3760 HD13 ILE A 238       4.782  -1.317   4.777  1.00 95.55           H  
ATOM   3761  N   PRO A 239       5.138  -4.821   9.820  1.00 94.85           N  
ATOM   3762  CA  PRO A 239       4.859  -4.783  11.253  1.00 94.85           C  
ATOM   3763  HA  PRO A 239       4.234  -5.640  11.505  1.00 94.85           H  
ATOM   3764  C   PRO A 239       4.129  -3.495  11.664  1.00 94.85           C  
ATOM   3765  CB  PRO A 239       6.213  -4.947  11.946  1.00 94.85           C  
ATOM   3766  HB2 PRO A 239       6.129  -5.590  12.822  1.00 94.85           H  
ATOM   3767  HB3 PRO A 239       6.618  -3.973  12.220  1.00 94.85           H  
ATOM   3768  O   PRO A 239       4.451  -2.404  11.187  1.00 94.85           O  
ATOM   3769  CG  PRO A 239       7.105  -5.592  10.889  1.00 94.85           C  
ATOM   3770  HG2 PRO A 239       8.156  -5.339  11.035  1.00 94.85           H  
ATOM   3771  HG3 PRO A 239       6.964  -6.672  10.900  1.00 94.85           H  
ATOM   3772  CD  PRO A 239       6.562  -5.022   9.585  1.00 94.85           C  
ATOM   3773  HD2 PRO A 239       7.034  -4.063   9.371  1.00 94.85           H  
ATOM   3774  HD3 PRO A 239       6.756  -5.732   8.781  1.00 94.85           H  
ATOM   3775  N   GLU A 240       3.134  -3.617  12.544  1.00 94.97           N  
ATOM   3776  H   GLU A 240       3.063  -4.481  13.062  1.00 94.97           H  
ATOM   3777  CA  GLU A 240       2.258  -2.507  12.949  1.00 94.97           C  
ATOM   3778  HA  GLU A 240       1.849  -2.051  12.047  1.00 94.97           H  
ATOM   3779  C   GLU A 240       3.025  -1.395  13.682  1.00 94.97           C  
ATOM   3780  CB  GLU A 240       1.065  -3.044  13.770  1.00 94.97           C  
ATOM   3781  HB2 GLU A 240       0.428  -2.207  14.056  1.00 94.97           H  
ATOM   3782  HB3 GLU A 240       0.484  -3.694  13.117  1.00 94.97           H  
ATOM   3783  O   GLU A 240       2.724  -0.216  13.508  1.00 94.97           O  
ATOM   3784  CG  GLU A 240       1.455  -3.832  15.038  1.00 94.97           C  
ATOM   3785  HG2 GLU A 240       1.970  -3.160  15.724  1.00 94.97           H  
ATOM   3786  HG3 GLU A 240       2.143  -4.633  14.765  1.00 94.97           H  
ATOM   3787  CD  GLU A 240       0.246  -4.470  15.747  1.00 94.97           C  
ATOM   3788  OE1 GLU A 240       0.136  -4.316  16.985  1.00 94.97           O  
ATOM   3789  OE2 GLU A 240      -0.582  -5.121  15.058  1.00 94.97           O  
ATOM   3790  N   GLU A 241       4.077  -1.756  14.414  1.00 94.65           N  
ATOM   3791  H   GLU A 241       4.258  -2.745  14.511  1.00 94.65           H  
ATOM   3792  CA  GLU A 241       4.962  -0.855  15.151  1.00 94.65           C  
ATOM   3793  HA  GLU A 241       4.341  -0.199  15.762  1.00 94.65           H  
ATOM   3794  C   GLU A 241       5.800   0.069  14.251  1.00 94.65           C  
ATOM   3795  CB  GLU A 241       5.853  -1.677  16.107  1.00 94.65           C  
ATOM   3796  HB2 GLU A 241       5.220  -2.216  16.813  1.00 94.65           H  
ATOM   3797  HB3 GLU A 241       6.435  -0.965  16.692  1.00 94.65           H  
ATOM   3798  O   GLU A 241       6.264   1.115  14.703  1.00 94.65           O  
ATOM   3799  CG  GLU A 241       6.846  -2.668  15.461  1.00 94.65           C  
ATOM   3800  HG2 GLU A 241       7.239  -2.244  14.537  1.00 94.65           H  
ATOM   3801  HG3 GLU A 241       7.691  -2.760  16.143  1.00 94.65           H  
ATOM   3802  CD  GLU A 241       6.302  -4.086  15.190  1.00 94.65           C  
ATOM   3803  OE1 GLU A 241       7.130  -5.023  15.187  1.00 94.65           O  
ATOM   3804  OE2 GLU A 241       5.089  -4.243  14.915  1.00 94.65           O  
ATOM   3805  N   VAL A 242       5.975  -0.280  12.972  1.00 95.42           N  
ATOM   3806  H   VAL A 242       5.540  -1.135  12.656  1.00 95.42           H  
ATOM   3807  CA  VAL A 242       6.737   0.526  11.999  1.00 95.42           C  
ATOM   3808  HA  VAL A 242       7.497   1.095  12.534  1.00 95.42           H  
ATOM   3809  C   VAL A 242       5.839   1.542  11.288  1.00 95.42           C  
ATOM   3810  CB  VAL A 242       7.462  -0.386  10.986  1.00 95.42           C  
ATOM   3811  HB  VAL A 242       6.722  -0.939  10.408  1.00 95.42           H  
ATOM   3812  O   VAL A 242       6.331   2.548  10.773  1.00 95.42           O  
ATOM   3813  CG1 VAL A 242       8.355   0.394  10.009  1.00 95.42           C  
ATOM   3814 HG11 VAL A 242       9.024   1.056  10.559  1.00 95.42           H  
ATOM   3815 HG12 VAL A 242       7.741   0.983   9.329  1.00 95.42           H  
ATOM   3816 HG13 VAL A 242       8.948  -0.295   9.407  1.00 95.42           H  
ATOM   3817  CG2 VAL A 242       8.374  -1.395  11.695  1.00 95.42           C  
ATOM   3818 HG21 VAL A 242       7.795  -2.018  12.377  1.00 95.42           H  
ATOM   3819 HG22 VAL A 242       9.150  -0.874  12.256  1.00 95.42           H  
ATOM   3820 HG23 VAL A 242       8.824  -2.055  10.954  1.00 95.42           H  
ATOM   3821  N   MET A 243       4.521   1.317  11.277  1.00 94.44           N  
ATOM   3822  H   MET A 243       4.171   0.527  11.800  1.00 94.44           H  
ATOM   3823  CA  MET A 243       3.563   2.124  10.512  1.00 94.44           C  
ATOM   3824  HA  MET A 243       3.818   2.021   9.458  1.00 94.44           H  
ATOM   3825  C   MET A 243       3.627   3.626  10.827  1.00 94.44           C  
ATOM   3826  CB  MET A 243       2.128   1.604  10.695  1.00 94.44           C  
ATOM   3827  HB2 MET A 243       1.860   1.590  11.752  1.00 94.44           H  
ATOM   3828  HB3 MET A 243       1.436   2.277  10.189  1.00 94.44           H  
ATOM   3829  O   MET A 243       3.672   4.393   9.862  1.00 94.44           O  
ATOM   3830  CG  MET A 243       1.926   0.197  10.134  1.00 94.44           C  
ATOM   3831  HG2 MET A 243       2.697  -0.467  10.524  1.00 94.44           H  
ATOM   3832  HG3 MET A 243       0.963  -0.167  10.492  1.00 94.44           H  
ATOM   3833  SD  MET A 243       1.922   0.103   8.326  1.00 94.44           S  
ATOM   3834  CE  MET A 243       1.482  -1.642   8.161  1.00 94.44           C  
ATOM   3835  HE1 MET A 243       2.233  -2.255   8.659  1.00 94.44           H  
ATOM   3836  HE2 MET A 243       1.424  -1.909   7.106  1.00 94.44           H  
ATOM   3837  HE3 MET A 243       0.515  -1.823   8.631  1.00 94.44           H  
ATOM   3838  N   PRO A 244       3.681   4.081  12.101  1.00 95.79           N  
ATOM   3839  CA  PRO A 244       3.748   5.511  12.399  1.00 95.79           C  
ATOM   3840  HA  PRO A 244       2.837   5.982  12.029  1.00 95.79           H  
ATOM   3841  C   PRO A 244       4.946   6.186  11.734  1.00 95.79           C  
ATOM   3842  CB  PRO A 244       3.816   5.632  13.928  1.00 95.79           C  
ATOM   3843  HB2 PRO A 244       3.258   6.495  14.289  1.00 95.79           H  
ATOM   3844  HB3 PRO A 244       4.850   5.696  14.268  1.00 95.79           H  
ATOM   3845  O   PRO A 244       4.789   7.140  10.974  1.00 95.79           O  
ATOM   3846  CG  PRO A 244       3.220   4.321  14.429  1.00 95.79           C  
ATOM   3847  HG2 PRO A 244       3.624   4.038  15.401  1.00 95.79           H  
ATOM   3848  HG3 PRO A 244       2.135   4.408  14.482  1.00 95.79           H  
ATOM   3849  CD  PRO A 244       3.608   3.319  13.347  1.00 95.79           C  
ATOM   3850  HD2 PRO A 244       2.870   2.519  13.313  1.00 95.79           H  
ATOM   3851  HD3 PRO A 244       4.591   2.907  13.575  1.00 95.79           H  
ATOM   3852  N   HIS A 245       6.137   5.620  11.947  1.00 96.50           N  
ATOM   3853  H   HIS A 245       6.182   4.794  12.526  1.00 96.50           H  
ATOM   3854  CA  HIS A 245       7.375   6.158  11.401  1.00 96.50           C  
ATOM   3855  HA  HIS A 245       7.456   7.205  11.695  1.00 96.50           H  
ATOM   3856  C   HIS A 245       7.392   6.106   9.868  1.00 96.50           C  
ATOM   3857  CB  HIS A 245       8.553   5.379  11.996  1.00 96.50           C  
ATOM   3858  HB2 HIS A 245       8.506   5.432  13.084  1.00 96.50           H  
ATOM   3859  HB3 HIS A 245       8.486   4.332  11.700  1.00 96.50           H  
ATOM   3860  O   HIS A 245       7.823   7.056   9.220  1.00 96.50           O  
ATOM   3861  CG  HIS A 245       9.877   5.938  11.552  1.00 96.50           C  
ATOM   3862  CD2 HIS A 245      10.818   5.310  10.782  1.00 96.50           C  
ATOM   3863  HD2 HIS A 245      10.760   4.300  10.405  1.00 96.50           H  
ATOM   3864  ND1 HIS A 245      10.320   7.221  11.773  1.00 96.50           N  
ATOM   3865  HD1 HIS A 245       9.803   7.960  12.228  1.00 96.50           H  
ATOM   3866  CE1 HIS A 245      11.501   7.364  11.151  1.00 96.50           C  
ATOM   3867  HE1 HIS A 245      12.072   8.280  11.107  1.00 96.50           H  
ATOM   3868  NE2 HIS A 245      11.848   6.222  10.535  1.00 96.50           N  
ATOM   3869  N   MET A 246       6.885   5.022   9.276  1.00 96.60           N  
ATOM   3870  H   MET A 246       6.547   4.271   9.861  1.00 96.60           H  
ATOM   3871  CA  MET A 246       6.790   4.868   7.824  1.00 96.60           C  
ATOM   3872  HA  MET A 246       7.788   4.957   7.394  1.00 96.60           H  
ATOM   3873  C   MET A 246       5.913   5.956   7.188  1.00 96.60           C  
ATOM   3874  CB  MET A 246       6.246   3.467   7.521  1.00 96.60           C  
ATOM   3875  HB2 MET A 246       6.909   2.724   7.965  1.00 96.60           H  
ATOM   3876  HB3 MET A 246       5.263   3.361   7.981  1.00 96.60           H  
ATOM   3877  O   MET A 246       6.347   6.615   6.244  1.00 96.60           O  
ATOM   3878  CG  MET A 246       6.129   3.174   6.023  1.00 96.60           C  
ATOM   3879  HG2 MET A 246       7.129   3.174   5.589  1.00 96.60           H  
ATOM   3880  HG3 MET A 246       5.551   3.958   5.534  1.00 96.60           H  
ATOM   3881  SD  MET A 246       5.336   1.582   5.664  1.00 96.60           S  
ATOM   3882  CE  MET A 246       3.614   2.009   6.030  1.00 96.60           C  
ATOM   3883  HE1 MET A 246       2.972   1.161   5.787  1.00 96.60           H  
ATOM   3884  HE2 MET A 246       3.314   2.872   5.436  1.00 96.60           H  
ATOM   3885  HE3 MET A 246       3.505   2.250   7.087  1.00 96.60           H  
ATOM   3886  N   PHE A 247       4.694   6.166   7.698  1.00 97.59           N  
ATOM   3887  H   PHE A 247       4.399   5.630   8.502  1.00 97.59           H  
ATOM   3888  CA  PHE A 247       3.778   7.164   7.142  1.00 97.59           C  
ATOM   3889  HA  PHE A 247       3.737   7.030   6.061  1.00 97.59           H  
ATOM   3890  C   PHE A 247       4.262   8.596   7.371  1.00 97.59           C  
ATOM   3891  CB  PHE A 247       2.367   6.978   7.715  1.00 97.59           C  
ATOM   3892  HB2 PHE A 247       2.439   6.849   8.795  1.00 97.59           H  
ATOM   3893  HB3 PHE A 247       1.792   7.886   7.533  1.00 97.59           H  
ATOM   3894  O   PHE A 247       4.115   9.422   6.472  1.00 97.59           O  
ATOM   3895  CG  PHE A 247       1.595   5.827   7.101  1.00 97.59           C  
ATOM   3896  CD1 PHE A 247       1.288   5.846   5.729  1.00 97.59           C  
ATOM   3897  HD1 PHE A 247       1.595   6.693   5.133  1.00 97.59           H  
ATOM   3898  CD2 PHE A 247       1.175   4.743   7.890  1.00 97.59           C  
ATOM   3899  HD2 PHE A 247       1.394   4.727   8.948  1.00 97.59           H  
ATOM   3900  CE1 PHE A 247       0.596   4.774   5.138  1.00 97.59           C  
ATOM   3901  HE1 PHE A 247       0.389   4.785   4.078  1.00 97.59           H  
ATOM   3902  CE2 PHE A 247       0.480   3.673   7.306  1.00 97.59           C  
ATOM   3903  HE2 PHE A 247       0.181   2.833   7.916  1.00 97.59           H  
ATOM   3904  CZ  PHE A 247       0.193   3.686   5.931  1.00 97.59           C  
ATOM   3905  HZ  PHE A 247      -0.329   2.847   5.494  1.00 97.59           H  
ATOM   3906  N   GLU A 248       4.864   8.890   8.524  1.00 96.58           N  
ATOM   3907  H   GLU A 248       4.927   8.181   9.241  1.00 96.58           H  
ATOM   3908  CA  GLU A 248       5.437  10.208   8.811  1.00 96.58           C  
ATOM   3909  HA  GLU A 248       4.686  10.976   8.630  1.00 96.58           H  
ATOM   3910  C   GLU A 248       6.621  10.524   7.895  1.00 96.58           C  
ATOM   3911  CB  GLU A 248       5.861  10.280  10.283  1.00 96.58           C  
ATOM   3912  HB2 GLU A 248       6.492  11.157  10.429  1.00 96.58           H  
ATOM   3913  HB3 GLU A 248       6.437   9.390  10.534  1.00 96.58           H  
ATOM   3914  O   GLU A 248       6.656  11.599   7.294  1.00 96.58           O  
ATOM   3915  CG  GLU A 248       4.636  10.401  11.200  1.00 96.58           C  
ATOM   3916  HG2 GLU A 248       4.164  11.366  11.016  1.00 96.58           H  
ATOM   3917  HG3 GLU A 248       3.907   9.633  10.942  1.00 96.58           H  
ATOM   3918  CD  GLU A 248       4.970  10.280  12.693  1.00 96.58           C  
ATOM   3919  OE1 GLU A 248       3.987  10.218  13.470  1.00 96.58           O  
ATOM   3920  OE2 GLU A 248       6.171  10.275  13.050  1.00 96.58           O  
ATOM   3921  N   THR A 249       7.550   9.578   7.719  1.00 96.78           N  
ATOM   3922  H   THR A 249       7.499   8.732   8.267  1.00 96.78           H  
ATOM   3923  CA  THR A 249       8.679   9.728   6.790  1.00 96.78           C  
ATOM   3924  HA  THR A 249       9.251  10.613   7.070  1.00 96.78           H  
ATOM   3925  C   THR A 249       8.180   9.951   5.364  1.00 96.78           C  
ATOM   3926  CB  THR A 249       9.624   8.521   6.879  1.00 96.78           C  
ATOM   3927  HB  THR A 249       9.059   7.602   6.723  1.00 96.78           H  
ATOM   3928  O   THR A 249       8.535  10.950   4.746  1.00 96.78           O  
ATOM   3929  CG2 THR A 249      10.774   8.583   5.874  1.00 96.78           C  
ATOM   3930 HG21 THR A 249      10.395   8.465   4.859  1.00 96.78           H  
ATOM   3931 HG22 THR A 249      11.283   9.544   5.944  1.00 96.78           H  
ATOM   3932 HG23 THR A 249      11.487   7.783   6.073  1.00 96.78           H  
ATOM   3933  OG1 THR A 249      10.210   8.499   8.162  1.00 96.78           O  
ATOM   3934  HG1 THR A 249      10.324   7.583   8.425  1.00 96.78           H  
ATOM   3935  N   TRP A 250       7.268   9.113   4.860  1.00 97.59           N  
ATOM   3936  H   TRP A 250       6.976   8.312   5.401  1.00 97.59           H  
ATOM   3937  CA  TRP A 250       6.734   9.292   3.506  1.00 97.59           C  
ATOM   3938  HA  TRP A 250       7.566   9.340   2.803  1.00 97.59           H  
ATOM   3939  C   TRP A 250       5.944  10.591   3.328  1.00 97.59           C  
ATOM   3940  CB  TRP A 250       5.846   8.105   3.142  1.00 97.59           C  
ATOM   3941  HB2 TRP A 250       5.367   8.320   2.187  1.00 97.59           H  
ATOM   3942  HB3 TRP A 250       5.062   8.007   3.893  1.00 97.59           H  
ATOM   3943  O   TRP A 250       6.014  11.212   2.268  1.00 97.59           O  
ATOM   3944  CG  TRP A 250       6.520   6.783   2.988  1.00 97.59           C  
ATOM   3945  CD1 TRP A 250       7.850   6.547   2.900  1.00 97.59           C  
ATOM   3946  HD1 TRP A 250       8.622   7.301   2.952  1.00 97.59           H  
ATOM   3947  CD2 TRP A 250       5.876   5.488   2.868  1.00 97.59           C  
ATOM   3948  CE2 TRP A 250       6.881   4.498   2.676  1.00 97.59           C  
ATOM   3949  CE3 TRP A 250       4.535   5.061   2.900  1.00 97.59           C  
ATOM   3950  HE3 TRP A 250       3.760   5.792   3.079  1.00 97.59           H  
ATOM   3951  NE1 TRP A 250       8.066   5.195   2.724  1.00 97.59           N  
ATOM   3952  HE1 TRP A 250       8.988   4.787   2.662  1.00 97.59           H  
ATOM   3953  CH2 TRP A 250       5.229   2.747   2.565  1.00 97.59           C  
ATOM   3954  HH2 TRP A 250       5.005   1.691   2.528  1.00 97.59           H  
ATOM   3955  CZ2 TRP A 250       6.572   3.146   2.511  1.00 97.59           C  
ATOM   3956  HZ2 TRP A 250       7.363   2.419   2.399  1.00 97.59           H  
ATOM   3957  CZ3 TRP A 250       4.212   3.704   2.765  1.00 97.59           C  
ATOM   3958  HZ3 TRP A 250       3.179   3.410   2.880  1.00 97.59           H  
ATOM   3959  N   ALA A 251       5.178  11.020   4.335  1.00 97.43           N  
ATOM   3960  H   ALA A 251       5.129  10.476   5.184  1.00 97.43           H  
ATOM   3961  CA  ALA A 251       4.456  12.288   4.277  1.00 97.43           C  
ATOM   3962  HA  ALA A 251       3.846  12.304   3.373  1.00 97.43           H  
ATOM   3963  C   ALA A 251       5.424  13.479   4.200  1.00 97.43           C  
ATOM   3964  CB  ALA A 251       3.527  12.394   5.491  1.00 97.43           C  
ATOM   3965  HB1 ALA A 251       2.792  11.589   5.472  1.00 97.43           H  
ATOM   3966  HB2 ALA A 251       3.008  13.353   5.476  1.00 97.43           H  
ATOM   3967  HB3 ALA A 251       4.107  12.326   6.411  1.00 97.43           H  
ATOM   3968  O   ALA A 251       5.189  14.408   3.422  1.00 97.43           O  
ATOM   3969  N   ASN A 252       6.524  13.425   4.957  1.00 97.42           N  
ATOM   3970  H   ASN A 252       6.647  12.633   5.572  1.00 97.42           H  
ATOM   3971  CA  ASN A 252       7.581  14.431   4.922  1.00 97.42           C  
ATOM   3972  HA  ASN A 252       7.131  15.417   5.040  1.00 97.42           H  
ATOM   3973  C   ASN A 252       8.305  14.447   3.570  1.00 97.42           C  
ATOM   3974  CB  ASN A 252       8.544  14.190   6.095  1.00 97.42           C  
ATOM   3975  HB2 ASN A 252       9.437  14.800   5.958  1.00 97.42           H  
ATOM   3976  HB3 ASN A 252       8.856  13.145   6.105  1.00 97.42           H  
ATOM   3977  O   ASN A 252       8.445  15.519   2.984  1.00 97.42           O  
ATOM   3978  CG  ASN A 252       7.940  14.558   7.438  1.00 97.42           C  
ATOM   3979  ND2 ASN A 252       8.345  13.896   8.494  1.00 97.42           N  
ATOM   3980 HD21 ASN A 252       7.855  14.085   9.357  1.00 97.42           H  
ATOM   3981 HD22 ASN A 252       8.896  13.059   8.363  1.00 97.42           H  
ATOM   3982  OD1 ASN A 252       7.135  15.471   7.566  1.00 97.42           O  
ATOM   3983  N   ASP A 253       8.664  13.281   3.028  1.00 96.42           N  
ATOM   3984  H   ASP A 253       8.608  12.447   3.595  1.00 96.42           H  
ATOM   3985  CA  ASP A 253       9.304  13.161   1.710  1.00 96.42           C  
ATOM   3986  HA  ASP A 253      10.225  13.743   1.705  1.00 96.42           H  
ATOM   3987  C   ASP A 253       8.404  13.695   0.579  1.00 96.42           C  
ATOM   3988  CB  ASP A 253       9.654  11.688   1.434  1.00 96.42           C  
ATOM   3989  HB2 ASP A 253       8.747  11.088   1.513  1.00 96.42           H  
ATOM   3990  HB3 ASP A 253      10.012  11.607   0.407  1.00 96.42           H  
ATOM   3991  O   ASP A 253       8.882  14.222  -0.424  1.00 96.42           O  
ATOM   3992  CG  ASP A 253      10.733  11.097   2.352  1.00 96.42           C  
ATOM   3993  OD1 ASP A 253      11.506  11.880   2.948  1.00 96.42           O  
ATOM   3994  OD2 ASP A 253      10.786   9.846   2.410  1.00 96.42           O  
ATOM   3995  N   MET A 254       7.078  13.598   0.735  1.00 96.25           N  
ATOM   3996  H   MET A 254       6.746  13.100   1.549  1.00 96.25           H  
ATOM   3997  CA  MET A 254       6.102  14.091  -0.245  1.00 96.25           C  
ATOM   3998  HA  MET A 254       6.544  13.989  -1.237  1.00 96.25           H  
ATOM   3999  C   MET A 254       5.761  15.579  -0.118  1.00 96.25           C  
ATOM   4000  CB  MET A 254       4.823  13.240  -0.193  1.00 96.25           C  
ATOM   4001  HB2 MET A 254       4.032  13.732  -0.759  1.00 96.25           H  
ATOM   4002  HB3 MET A 254       4.489  13.142   0.840  1.00 96.25           H  
ATOM   4003  O   MET A 254       5.030  16.095  -0.970  1.00 96.25           O  
ATOM   4004  CG  MET A 254       5.019  11.850  -0.801  1.00 96.25           C  
ATOM   4005  HG2 MET A 254       5.748  11.297  -0.209  1.00 96.25           H  
ATOM   4006  HG3 MET A 254       4.071  11.317  -0.736  1.00 96.25           H  
ATOM   4007  SD  MET A 254       5.551  11.862  -2.539  1.00 96.25           S  
ATOM   4008  CE  MET A 254       7.265  11.308  -2.296  1.00 96.25           C  
ATOM   4009  HE1 MET A 254       7.276  10.305  -1.870  1.00 96.25           H  
ATOM   4010  HE2 MET A 254       7.782  11.981  -1.611  1.00 96.25           H  
ATOM   4011  HE3 MET A 254       7.787  11.295  -3.253  1.00 96.25           H  
ATOM   4012  N   LYS A 255       6.261  16.282   0.906  1.00 95.93           N  
ATOM   4013  H   LYS A 255       6.897  15.810   1.533  1.00 95.93           H  
ATOM   4014  CA  LYS A 255       5.882  17.672   1.212  1.00 95.93           C  
ATOM   4015  HA  LYS A 255       4.809  17.717   1.397  1.00 95.93           H  
ATOM   4016  C   LYS A 255       6.078  18.632   0.049  1.00 95.93           C  
ATOM   4017  CB  LYS A 255       6.643  18.110   2.468  1.00 95.93           C  
ATOM   4018  HB2 LYS A 255       6.459  17.384   3.260  1.00 95.93           H  
ATOM   4019  HB3 LYS A 255       7.711  18.115   2.247  1.00 95.93           H  
ATOM   4020  O   LYS A 255       5.169  19.415  -0.228  1.00 95.93           O  
ATOM   4021  CG  LYS A 255       6.224  19.497   2.967  1.00 95.93           C  
ATOM   4022  HG2 LYS A 255       6.406  20.241   2.191  1.00 95.93           H  
ATOM   4023  HG3 LYS A 255       5.165  19.492   3.224  1.00 95.93           H  
ATOM   4024  CD  LYS A 255       7.057  19.853   4.198  1.00 95.93           C  
ATOM   4025  HD2 LYS A 255       8.111  19.790   3.930  1.00 95.93           H  
ATOM   4026  HD3 LYS A 255       6.849  19.139   4.995  1.00 95.93           H  
ATOM   4027  CE  LYS A 255       6.736  21.272   4.660  1.00 95.93           C  
ATOM   4028  HE2 LYS A 255       5.688  21.320   4.956  1.00 95.93           H  
ATOM   4029  HE3 LYS A 255       6.889  21.943   3.815  1.00 95.93           H  
ATOM   4030  NZ  LYS A 255       7.623  21.653   5.782  1.00 95.93           N  
ATOM   4031  HZ1 LYS A 255       7.435  22.596   6.092  1.00 95.93           H  
ATOM   4032  HZ2 LYS A 255       8.581  21.604   5.468  1.00 95.93           H  
ATOM   4033  HZ3 LYS A 255       7.517  21.007   6.551  1.00 95.93           H  
ATOM   4034  N   ASP A 256       7.191  18.494  -0.659  1.00 96.30           N  
ATOM   4035  H   ASP A 256       7.893  17.858  -0.308  1.00 96.30           H  
ATOM   4036  CA  ASP A 256       7.558  19.374  -1.771  1.00 96.30           C  
ATOM   4037  HA  ASP A 256       6.926  20.262  -1.746  1.00 96.30           H  
ATOM   4038  C   ASP A 256       7.333  18.721  -3.147  1.00 96.30           C  
ATOM   4039  CB  ASP A 256       9.000  19.855  -1.553  1.00 96.30           C  
ATOM   4040  HB2 ASP A 256       9.674  19.001  -1.628  1.00 96.30           H  
ATOM   4041  HB3 ASP A 256       9.262  20.568  -2.334  1.00 96.30           H  
ATOM   4042  O   ASP A 256       7.544  19.351  -4.180  1.00 96.30           O  
ATOM   4043  CG  ASP A 256       9.174  20.534  -0.184  1.00 96.30           C  
ATOM   4044  OD1 ASP A 256       8.301  21.350   0.197  1.00 96.30           O  
ATOM   4045  OD2 ASP A 256      10.154  20.199   0.514  1.00 96.30           O  
ATOM   4046  N   LEU A 257       6.870  17.464  -3.171  1.00 95.23           N  
ATOM   4047  H   LEU A 257       6.696  17.023  -2.280  1.00 95.23           H  
ATOM   4048  CA  LEU A 257       6.662  16.687  -4.398  1.00 95.23           C  
ATOM   4049  HA  LEU A 257       7.146  17.191  -5.234  1.00 95.23           H  
ATOM   4050  C   LEU A 257       5.182  16.577  -4.772  1.00 95.23           C  
ATOM   4051  CB  LEU A 257       7.298  15.294  -4.237  1.00 95.23           C  
ATOM   4052  HB2 LEU A 257       7.098  14.720  -5.142  1.00 95.23           H  
ATOM   4053  HB3 LEU A 257       6.816  14.781  -3.404  1.00 95.23           H  
ATOM   4054  O   LEU A 257       4.805  16.824  -5.913  1.00 95.23           O  
ATOM   4055  CG  LEU A 257       8.819  15.301  -3.989  1.00 95.23           C  
ATOM   4056  HG  LEU A 257       9.042  15.844  -3.071  1.00 95.23           H  
ATOM   4057  CD1 LEU A 257       9.313  13.865  -3.835  1.00 95.23           C  
ATOM   4058 HD11 LEU A 257      10.391  13.865  -3.675  1.00 95.23           H  
ATOM   4059 HD12 LEU A 257       8.851  13.429  -2.949  1.00 95.23           H  
ATOM   4060 HD13 LEU A 257       9.072  13.275  -4.719  1.00 95.23           H  
ATOM   4061  CD2 LEU A 257       9.591  15.941  -5.144  1.00 95.23           C  
ATOM   4062 HD21 LEU A 257       9.337  15.455  -6.086  1.00 95.23           H  
ATOM   4063 HD22 LEU A 257       9.356  17.004  -5.204  1.00 95.23           H  
ATOM   4064 HD23 LEU A 257      10.662  15.847  -4.964  1.00 95.23           H  
ATOM   4065  N   SER A 258       4.323  16.203  -3.820  1.00 95.16           N  
ATOM   4066  H   SER A 258       4.682  16.056  -2.887  1.00 95.16           H  
ATOM   4067  CA  SER A 258       2.881  16.094  -4.041  1.00 95.16           C  
ATOM   4068  HA  SER A 258       2.584  16.832  -4.786  1.00 95.16           H  
ATOM   4069  C   SER A 258       2.113  16.363  -2.757  1.00 95.16           C  
ATOM   4070  CB  SER A 258       2.497  14.716  -4.586  1.00 95.16           C  
ATOM   4071  HB2 SER A 258       2.964  14.567  -5.560  1.00 95.16           H  
ATOM   4072  HB3 SER A 258       2.853  13.945  -3.904  1.00 95.16           H  
ATOM   4073  O   SER A 258       1.948  15.493  -1.897  1.00 95.16           O  
ATOM   4074  OG  SER A 258       1.084  14.626  -4.735  1.00 95.16           O  
ATOM   4075  HG  SER A 258       0.855  15.117  -5.527  1.00 95.16           H  
ATOM   4076  N   MET A 259       1.511  17.552  -2.694  1.00 95.03           N  
ATOM   4077  H   MET A 259       1.795  18.250  -3.367  1.00 95.03           H  
ATOM   4078  CA  MET A 259       0.575  17.923  -1.632  1.00 95.03           C  
ATOM   4079  HA  MET A 259       1.129  18.004  -0.696  1.00 95.03           H  
ATOM   4080  C   MET A 259      -0.530  16.870  -1.448  1.00 95.03           C  
ATOM   4081  CB  MET A 259      -0.041  19.285  -1.990  1.00 95.03           C  
ATOM   4082  HB2 MET A 259      -0.647  19.181  -2.890  1.00 95.03           H  
ATOM   4083  HB3 MET A 259       0.758  19.993  -2.209  1.00 95.03           H  
ATOM   4084  O   MET A 259      -0.944  16.582  -0.327  1.00 95.03           O  
ATOM   4085  CG  MET A 259      -0.920  19.862  -0.877  1.00 95.03           C  
ATOM   4086  HG2 MET A 259      -1.734  19.167  -0.666  1.00 95.03           H  
ATOM   4087  HG3 MET A 259      -1.365  20.790  -1.235  1.00 95.03           H  
ATOM   4088  SD  MET A 259      -0.052  20.210   0.669  1.00 95.03           S  
ATOM   4089  CE  MET A 259       1.051  21.562   0.163  1.00 95.03           C  
ATOM   4090  HE1 MET A 259       0.471  22.366  -0.289  1.00 95.03           H  
ATOM   4091  HE2 MET A 259       1.787  21.199  -0.555  1.00 95.03           H  
ATOM   4092  HE3 MET A 259       1.582  21.952   1.031  1.00 95.03           H  
ATOM   4093  N   ARG A 260      -1.005  16.260  -2.543  1.00 93.28           N  
ATOM   4094  H   ARG A 260      -0.534  16.416  -3.423  1.00 93.28           H  
ATOM   4095  CA  ARG A 260      -2.095  15.286  -2.486  1.00 93.28           C  
ATOM   4096  HA  ARG A 260      -2.845  15.687  -1.805  1.00 93.28           H  
ATOM   4097  C   ARG A 260      -1.651  13.954  -1.892  1.00 93.28           C  
ATOM   4098  CB  ARG A 260      -2.716  15.104  -3.879  1.00 93.28           C  
ATOM   4099  HB2 ARG A 260      -1.952  14.771  -4.581  1.00 93.28           H  
ATOM   4100  HB3 ARG A 260      -3.099  16.063  -4.228  1.00 93.28           H  
ATOM   4101  O   ARG A 260      -2.385  13.406  -1.065  1.00 93.28           O  
ATOM   4102  CG  ARG A 260      -3.865  14.081  -3.880  1.00 93.28           C  
ATOM   4103  HG2 ARG A 260      -3.472  13.081  -3.694  1.00 93.28           H  
ATOM   4104  HG3 ARG A 260      -4.316  14.077  -4.872  1.00 93.28           H  
ATOM   4105  CD  ARG A 260      -4.931  14.416  -2.823  1.00 93.28           C  
ATOM   4106  HD2 ARG A 260      -4.528  14.273  -1.821  1.00 93.28           H  
ATOM   4107  HD3 ARG A 260      -5.199  15.466  -2.940  1.00 93.28           H  
ATOM   4108  NE  ARG A 260      -6.117  13.559  -2.976  1.00 93.28           N  
ATOM   4109  HE  ARG A 260      -5.970  12.724  -3.523  1.00 93.28           H  
ATOM   4110  NH1 ARG A 260      -7.624  15.002  -2.026  1.00 93.28           N  
ATOM   4111 HH11 ARG A 260      -8.542  15.423  -2.037  1.00 93.28           H  
ATOM   4112 HH12 ARG A 260      -6.830  15.562  -1.747  1.00 93.28           H  
ATOM   4113  NH2 ARG A 260      -8.351  13.243  -3.207  1.00 93.28           N  
ATOM   4114 HH21 ARG A 260      -8.074  12.529  -3.866  1.00 93.28           H  
ATOM   4115 HH22 ARG A 260      -9.128  13.786  -3.555  1.00 93.28           H  
ATOM   4116  CZ  ARG A 260      -7.352  13.938  -2.731  1.00 93.28           C  
ATOM   4117  N   LEU A 261      -0.499  13.421  -2.300  1.00 96.36           N  
ATOM   4118  H   LEU A 261       0.069  13.913  -2.975  1.00 96.36           H  
ATOM   4119  CA  LEU A 261       0.022  12.190  -1.701  1.00 96.36           C  
ATOM   4120  HA  LEU A 261      -0.764  11.435  -1.702  1.00 96.36           H  
ATOM   4121  C   LEU A 261       0.371  12.414  -0.237  1.00 96.36           C  
ATOM   4122  CB  LEU A 261       1.229  11.639  -2.473  1.00 96.36           C  
ATOM   4123  HB2 LEU A 261       1.680  10.833  -1.894  1.00 96.36           H  
ATOM   4124  HB3 LEU A 261       1.975  12.427  -2.577  1.00 96.36           H  
ATOM   4125  O   LEU A 261      -0.041  11.599   0.583  1.00 96.36           O  
ATOM   4126  CG  LEU A 261       0.855  11.093  -3.855  1.00 96.36           C  
ATOM   4127  HG  LEU A 261       0.352  11.900  -4.388  1.00 96.36           H  
ATOM   4128  CD1 LEU A 261       2.102  10.693  -4.640  1.00 96.36           C  
ATOM   4129 HD11 LEU A 261       1.823  10.335  -5.631  1.00 96.36           H  
ATOM   4130 HD12 LEU A 261       2.646   9.905  -4.120  1.00 96.36           H  
ATOM   4131 HD13 LEU A 261       2.758  11.555  -4.755  1.00 96.36           H  
ATOM   4132  CD2 LEU A 261      -0.089   9.887  -3.785  1.00 96.36           C  
ATOM   4133 HD21 LEU A 261      -1.065  10.180  -3.399  1.00 96.36           H  
ATOM   4134 HD22 LEU A 261      -0.229   9.484  -4.789  1.00 96.36           H  
ATOM   4135 HD23 LEU A 261       0.345   9.112  -3.154  1.00 96.36           H  
ATOM   4136  N   ARG A 262       0.985  13.555   0.107  1.00 97.07           N  
ATOM   4137  H   ARG A 262       1.326  14.167  -0.620  1.00 97.07           H  
ATOM   4138  CA  ARG A 262       1.223  13.926   1.506  1.00 97.07           C  
ATOM   4139  HA  ARG A 262       1.885  13.184   1.954  1.00 97.07           H  
ATOM   4140  C   ARG A 262      -0.062  13.894   2.327  1.00 97.07           C  
ATOM   4141  CB  ARG A 262       1.914  15.293   1.605  1.00 97.07           C  
ATOM   4142  HB2 ARG A 262       1.313  16.061   1.118  1.00 97.07           H  
ATOM   4143  HB3 ARG A 262       2.888  15.240   1.118  1.00 97.07           H  
ATOM   4144  O   ARG A 262      -0.134  13.153   3.296  1.00 97.07           O  
ATOM   4145  CG  ARG A 262       2.100  15.639   3.091  1.00 97.07           C  
ATOM   4146  HG2 ARG A 262       1.133  15.797   3.566  1.00 97.07           H  
ATOM   4147  HG3 ARG A 262       2.591  14.804   3.590  1.00 97.07           H  
ATOM   4148  CD  ARG A 262       2.941  16.883   3.321  1.00 97.07           C  
ATOM   4149  HD2 ARG A 262       3.232  16.891   4.371  1.00 97.07           H  
ATOM   4150  HD3 ARG A 262       3.868  16.769   2.759  1.00 97.07           H  
ATOM   4151  NE  ARG A 262       2.216  18.125   2.965  1.00 97.07           N  
ATOM   4152  HE  ARG A 262       2.136  18.353   1.985  1.00 97.07           H  
ATOM   4153  NH1 ARG A 262       1.831  18.804   5.128  1.00 97.07           N  
ATOM   4154 HH11 ARG A 262       1.322  19.388   5.776  1.00 97.07           H  
ATOM   4155 HH12 ARG A 262       1.917  17.848   5.444  1.00 97.07           H  
ATOM   4156  NH2 ARG A 262       1.122  20.073   3.479  1.00 97.07           N  
ATOM   4157 HH21 ARG A 262       0.941  20.224   2.497  1.00 97.07           H  
ATOM   4158 HH22 ARG A 262       0.723  20.678   4.181  1.00 97.07           H  
ATOM   4159  CZ  ARG A 262       1.734  18.986   3.848  1.00 97.07           C  
ATOM   4160  N   VAL A 263      -1.103  14.618   1.910  1.00 95.77           N  
ATOM   4161  H   VAL A 263      -0.966  15.247   1.131  1.00 95.77           H  
ATOM   4162  CA  VAL A 263      -2.390  14.628   2.632  1.00 95.77           C  
ATOM   4163  HA  VAL A 263      -2.210  14.950   3.658  1.00 95.77           H  
ATOM   4164  C   VAL A 263      -3.001  13.226   2.701  1.00 95.77           C  
ATOM   4165  CB  VAL A 263      -3.370  15.623   1.979  1.00 95.77           C  
ATOM   4166  HB  VAL A 263      -3.396  15.445   0.904  1.00 95.77           H  
ATOM   4167  O   VAL A 263      -3.619  12.865   3.695  1.00 95.77           O  
ATOM   4168  CG1 VAL A 263      -4.805  15.504   2.514  1.00 95.77           C  
ATOM   4169 HG11 VAL A 263      -5.421  16.306   2.108  1.00 95.77           H  
ATOM   4170 HG12 VAL A 263      -4.795  15.578   3.601  1.00 95.77           H  
ATOM   4171 HG13 VAL A 263      -5.241  14.548   2.222  1.00 95.77           H  
ATOM   4172  CG2 VAL A 263      -2.917  17.066   2.231  1.00 95.77           C  
ATOM   4173 HG21 VAL A 263      -3.555  17.765   1.689  1.00 95.77           H  
ATOM   4174 HG22 VAL A 263      -1.886  17.211   1.909  1.00 95.77           H  
ATOM   4175 HG23 VAL A 263      -2.962  17.285   3.298  1.00 95.77           H  
ATOM   4176  N   THR A 264      -2.837  12.407   1.661  1.00 95.83           N  
ATOM   4177  H   THR A 264      -2.265  12.725   0.892  1.00 95.83           H  
ATOM   4178  CA  THR A 264      -3.344  11.026   1.652  1.00 95.83           C  
ATOM   4179  HA  THR A 264      -4.398  11.047   1.927  1.00 95.83           H  
ATOM   4180  C   THR A 264      -2.634  10.153   2.692  1.00 95.83           C  
ATOM   4181  CB  THR A 264      -3.231  10.420   0.246  1.00 95.83           C  
ATOM   4182  HB  THR A 264      -2.189  10.409  -0.072  1.00 95.83           H  
ATOM   4183  O   THR A 264      -3.305   9.362   3.355  1.00 95.83           O  
ATOM   4184  CG2 THR A 264      -3.783   9.003   0.154  1.00 95.83           C  
ATOM   4185 HG21 THR A 264      -4.801   8.971   0.545  1.00 95.83           H  
ATOM   4186 HG22 THR A 264      -3.772   8.672  -0.884  1.00 95.83           H  
ATOM   4187 HG23 THR A 264      -3.144   8.335   0.732  1.00 95.83           H  
ATOM   4188  OG1 THR A 264      -3.982  11.207  -0.660  1.00 95.83           O  
ATOM   4189  HG1 THR A 264      -3.452  11.996  -0.797  1.00 95.83           H  
ATOM   4190  N   LEU A 265      -1.319  10.328   2.855  1.00 97.35           N  
ATOM   4191  H   LEU A 265      -0.852  11.005   2.269  1.00 97.35           H  
ATOM   4192  CA  LEU A 265      -0.491   9.669   3.867  1.00 97.35           C  
ATOM   4193  HA  LEU A 265      -0.707   8.601   3.876  1.00 97.35           H  
ATOM   4194  C   LEU A 265      -0.792  10.195   5.278  1.00 97.35           C  
ATOM   4195  CB  LEU A 265       0.991   9.882   3.507  1.00 97.35           C  
ATOM   4196  HB2 LEU A 265       1.611   9.547   4.338  1.00 97.35           H  
ATOM   4197  HB3 LEU A 265       1.170  10.951   3.389  1.00 97.35           H  
ATOM   4198  O   LEU A 265      -0.988   9.401   6.188  1.00 97.35           O  
ATOM   4199  CG  LEU A 265       1.445   9.156   2.227  1.00 97.35           C  
ATOM   4200  HG  LEU A 265       0.701   9.264   1.437  1.00 97.35           H  
ATOM   4201  CD1 LEU A 265       2.760   9.753   1.740  1.00 97.35           C  
ATOM   4202 HD11 LEU A 265       3.497   9.702   2.542  1.00 97.35           H  
ATOM   4203 HD12 LEU A 265       2.616  10.797   1.459  1.00 97.35           H  
ATOM   4204 HD13 LEU A 265       3.134   9.203   0.877  1.00 97.35           H  
ATOM   4205  CD2 LEU A 265       1.658   7.667   2.487  1.00 97.35           C  
ATOM   4206 HD21 LEU A 265       2.414   7.555   3.265  1.00 97.35           H  
ATOM   4207 HD22 LEU A 265       0.726   7.197   2.801  1.00 97.35           H  
ATOM   4208 HD23 LEU A 265       2.021   7.181   1.581  1.00 97.35           H  
ATOM   4209  N   GLU A 266      -0.941  11.508   5.457  1.00 96.41           N  
ATOM   4210  H   GLU A 266      -0.698  12.125   4.695  1.00 96.41           H  
ATOM   4211  CA  GLU A 266      -1.337  12.114   6.739  1.00 96.41           C  
ATOM   4212  HA  GLU A 266      -0.635  11.812   7.515  1.00 96.41           H  
ATOM   4213  C   GLU A 266      -2.738  11.652   7.179  1.00 96.41           C  
ATOM   4214  CB  GLU A 266      -1.317  13.649   6.618  1.00 96.41           C  
ATOM   4215  HB2 GLU A 266      -1.802  14.076   7.496  1.00 96.41           H  
ATOM   4216  HB3 GLU A 266      -1.898  13.928   5.740  1.00 96.41           H  
ATOM   4217  O   GLU A 266      -2.983  11.446   8.363  1.00 96.41           O  
ATOM   4218  CG  GLU A 266       0.100  14.246   6.519  1.00 96.41           C  
ATOM   4219  HG2 GLU A 266       0.651  13.727   5.734  1.00 96.41           H  
ATOM   4220  HG3 GLU A 266       0.617  14.066   7.462  1.00 96.41           H  
ATOM   4221  CD  GLU A 266       0.111  15.758   6.206  1.00 96.41           C  
ATOM   4222  OE1 GLU A 266       1.210  16.366   6.202  1.00 96.41           O  
ATOM   4223  OE2 GLU A 266      -0.959  16.329   5.894  1.00 96.41           O  
ATOM   4224  N   GLN A 267      -3.649  11.425   6.227  1.00 94.54           N  
ATOM   4225  H   GLN A 267      -3.393  11.671   5.281  1.00 94.54           H  
ATOM   4226  CA  GLN A 267      -4.976  10.838   6.461  1.00 94.54           C  
ATOM   4227  HA  GLN A 267      -5.399  11.278   7.364  1.00 94.54           H  
ATOM   4228  C   GLN A 267      -4.952   9.318   6.695  1.00 94.54           C  
ATOM   4229  CB  GLN A 267      -5.895  11.153   5.267  1.00 94.54           C  
ATOM   4230  HB2 GLN A 267      -5.379  10.899   4.341  1.00 94.54           H  
ATOM   4231  HB3 GLN A 267      -6.796  10.541   5.326  1.00 94.54           H  
ATOM   4232  O   GLN A 267      -6.018   8.722   6.866  1.00 94.54           O  
ATOM   4233  CG  GLN A 267      -6.350  12.613   5.227  1.00 94.54           C  
ATOM   4234  HG2 GLN A 267      -5.490  13.282   5.258  1.00 94.54           H  
ATOM   4235  HG3 GLN A 267      -6.944  12.813   6.118  1.00 94.54           H  
ATOM   4236  CD  GLN A 267      -7.193  12.946   3.998  1.00 94.54           C  
ATOM   4237  NE2 GLN A 267      -7.733  14.145   3.968  1.00 94.54           N  
ATOM   4238 HE21 GLN A 267      -8.310  14.410   3.183  1.00 94.54           H  
ATOM   4239 HE22 GLN A 267      -7.532  14.781   4.728  1.00 94.54           H  
ATOM   4240  OE1 GLN A 267      -7.426  12.164   3.071  1.00 94.54           O  
ATOM   4241  N   ALA A 268      -3.788   8.662   6.626  1.00 95.24           N  
ATOM   4242  H   ALA A 268      -2.939   9.178   6.445  1.00 95.24           H  
ATOM   4243  CA  ALA A 268      -3.649   7.273   7.062  1.00 95.24           C  
ATOM   4244  HA  ALA A 268      -4.462   6.680   6.645  1.00 95.24           H  
ATOM   4245  C   ALA A 268      -3.721   7.179   8.590  1.00 95.24           C  
ATOM   4246  CB  ALA A 268      -2.322   6.699   6.560  1.00 95.24           C  
ATOM   4247  HB1 ALA A 268      -1.491   7.110   7.135  1.00 95.24           H  
ATOM   4248  HB2 ALA A 268      -2.174   6.941   5.508  1.00 95.24           H  
ATOM   4249  HB3 ALA A 268      -2.318   5.618   6.696  1.00 95.24           H  
ATOM   4250  O   ALA A 268      -4.263   6.202   9.119  1.00 95.24           O  
ATOM   4251  N   ALA A 269      -3.228   8.212   9.285  1.00 94.31           N  
ATOM   4252  H   ALA A 269      -2.817   8.988   8.786  1.00 94.31           H  
ATOM   4253  CA  ALA A 269      -3.480   8.390  10.703  1.00 94.31           C  
ATOM   4254  HA  ALA A 269      -3.033   7.557  11.246  1.00 94.31           H  
ATOM   4255  C   ALA A 269      -4.998   8.384  10.940  1.00 94.31           C  
ATOM   4256  CB  ALA A 269      -2.821   9.691  11.177  1.00 94.31           C  
ATOM   4257  HB1 ALA A 269      -3.307  10.546  10.706  1.00 94.31           H  
ATOM   4258  HB2 ALA A 269      -2.928   9.784  12.257  1.00 94.31           H  
ATOM   4259  HB3 ALA A 269      -1.761   9.685  10.923  1.00 94.31           H  
ATOM   4260  O   ALA A 269      -5.760   8.973  10.174  1.00 94.31           O  
ATOM   4261  N   GLU A 270      -5.430   7.684  11.983  1.00 93.40           N  
ATOM   4262  H   GLU A 270      -4.731   7.239  12.561  1.00 93.40           H  
ATOM   4263  CA  GLU A 270      -6.823   7.530  12.421  1.00 93.40           C  
ATOM   4264  HA  GLU A 270      -6.801   6.986  13.366  1.00 93.40           H  
ATOM   4265  C   GLU A 270      -7.693   6.663  11.487  1.00 93.40           C  
ATOM   4266  CB  GLU A 270      -7.414   8.918  12.740  1.00 93.40           C  
ATOM   4267  HB2 GLU A 270      -7.442   9.531  11.840  1.00 93.40           H  
ATOM   4268  HB3 GLU A 270      -8.449   8.812  13.066  1.00 93.40           H  
ATOM   4269  O   GLU A 270      -8.884   6.439  11.740  1.00 93.40           O  
ATOM   4270  CG  GLU A 270      -6.599   9.646  13.829  1.00 93.40           C  
ATOM   4271  HG2 GLU A 270      -5.533   9.568  13.618  1.00 93.40           H  
ATOM   4272  HG3 GLU A 270      -6.766   9.166  14.793  1.00 93.40           H  
ATOM   4273  CD  GLU A 270      -6.928  11.137  13.931  1.00 93.40           C  
ATOM   4274  OE1 GLU A 270      -5.979  11.891  14.270  1.00 93.40           O  
ATOM   4275  OE2 GLU A 270      -8.083  11.536  13.671  1.00 93.40           O  
ATOM   4276  N   SER A 271      -7.107   6.095  10.424  1.00 94.20           N  
ATOM   4277  H   SER A 271      -6.134   6.302  10.248  1.00 94.20           H  
ATOM   4278  CA  SER A 271      -7.801   5.133   9.565  1.00 94.20           C  
ATOM   4279  HA  SER A 271      -8.724   5.612   9.237  1.00 94.20           H  
ATOM   4280  C   SER A 271      -8.183   3.867  10.341  1.00 94.20           C  
ATOM   4281  CB  SER A 271      -6.994   4.804   8.304  1.00 94.20           C  
ATOM   4282  HB2 SER A 271      -7.640   4.273   7.604  1.00 94.20           H  
ATOM   4283  HB3 SER A 271      -6.661   5.727   7.830  1.00 94.20           H  
ATOM   4284  O   SER A 271      -7.483   3.427  11.246  1.00 94.20           O  
ATOM   4285  OG  SER A 271      -5.882   3.987   8.587  1.00 94.20           O  
ATOM   4286  HG  SER A 271      -5.187   4.560   8.920  1.00 94.20           H  
ATOM   4287  N   GLY A 272      -9.332   3.267  10.018  1.00 94.43           N  
ATOM   4288  H   GLY A 272      -9.892   3.666   9.278  1.00 94.43           H  
ATOM   4289  CA  GLY A 272      -9.837   2.083  10.728  1.00 94.43           C  
ATOM   4290  HA2 GLY A 272      -8.995   1.422  10.935  1.00 94.43           H  
ATOM   4291  HA3 GLY A 272     -10.551   1.556  10.096  1.00 94.43           H  
ATOM   4292  C   GLY A 272     -10.495   2.349  12.085  1.00 94.43           C  
ATOM   4293  O   GLY A 272     -11.090   1.434  12.646  1.00 94.43           O  
ATOM   4294  N   LEU A 273     -10.450   3.584  12.588  1.00 96.22           N  
ATOM   4295  H   LEU A 273      -9.859   4.263  12.129  1.00 96.22           H  
ATOM   4296  CA  LEU A 273     -11.022   3.975  13.880  1.00 96.22           C  
ATOM   4297  HA  LEU A 273     -11.418   3.093  14.384  1.00 96.22           H  
ATOM   4298  C   LEU A 273     -12.214   4.931  13.727  1.00 96.22           C  
ATOM   4299  CB  LEU A 273      -9.905   4.553  14.760  1.00 96.22           C  
ATOM   4300  HB2 LEU A 273      -9.484   5.412  14.236  1.00 96.22           H  
ATOM   4301  HB3 LEU A 273     -10.323   4.902  15.704  1.00 96.22           H  
ATOM   4302  O   LEU A 273     -12.575   5.644  14.658  1.00 96.22           O  
ATOM   4303  CG  LEU A 273      -8.754   3.587  15.072  1.00 96.22           C  
ATOM   4304  HG  LEU A 273      -8.294   3.256  14.141  1.00 96.22           H  
ATOM   4305  CD1 LEU A 273      -7.701   4.343  15.873  1.00 96.22           C  
ATOM   4306 HD11 LEU A 273      -8.048   4.534  16.888  1.00 96.22           H  
ATOM   4307 HD12 LEU A 273      -7.470   5.294  15.392  1.00 96.22           H  
ATOM   4308 HD13 LEU A 273      -6.783   3.755  15.893  1.00 96.22           H  
ATOM   4309  CD2 LEU A 273      -9.204   2.358  15.867  1.00 96.22           C  
ATOM   4310 HD21 LEU A 273      -9.705   2.665  16.785  1.00 96.22           H  
ATOM   4311 HD22 LEU A 273      -9.875   1.743  15.267  1.00 96.22           H  
ATOM   4312 HD23 LEU A 273      -8.331   1.757  16.123  1.00 96.22           H  
ATOM   4313  N   THR A 274     -12.862   4.957  12.558  1.00 95.57           N  
ATOM   4314  H   THR A 274     -12.492   4.395  11.804  1.00 95.57           H  
ATOM   4315  CA  THR A 274     -13.924   5.926  12.233  1.00 95.57           C  
ATOM   4316  HA  THR A 274     -13.482   6.922  12.208  1.00 95.57           H  
ATOM   4317  C   THR A 274     -15.047   5.957  13.270  1.00 95.57           C  
ATOM   4318  CB  THR A 274     -14.519   5.622  10.851  1.00 95.57           C  
ATOM   4319  HB  THR A 274     -15.012   4.650  10.880  1.00 95.57           H  
ATOM   4320  O   THR A 274     -15.426   7.034  13.725  1.00 95.57           O  
ATOM   4321  CG2 THR A 274     -15.527   6.672  10.387  1.00 95.57           C  
ATOM   4322 HG21 THR A 274     -16.414   6.650  11.020  1.00 95.57           H  
ATOM   4323 HG22 THR A 274     -15.083   7.666  10.428  1.00 95.57           H  
ATOM   4324 HG23 THR A 274     -15.833   6.453   9.364  1.00 95.57           H  
ATOM   4325  OG1 THR A 274     -13.485   5.564   9.895  1.00 95.57           O  
ATOM   4326  HG1 THR A 274     -13.106   6.443   9.817  1.00 95.57           H  
ATOM   4327  N   GLN A 275     -15.565   4.796  13.690  1.00 97.37           N  
ATOM   4328  H   GLN A 275     -15.199   3.934  13.311  1.00 97.37           H  
ATOM   4329  CA  GLN A 275     -16.612   4.737  14.718  1.00 97.37           C  
ATOM   4330  HA  GLN A 275     -17.437   5.386  14.423  1.00 97.37           H  
ATOM   4331  C   GLN A 275     -16.109   5.238  16.079  1.00 97.37           C  
ATOM   4332  CB  GLN A 275     -17.148   3.310  14.865  1.00 97.37           C  
ATOM   4333  HB2 GLN A 275     -16.329   2.629  15.093  1.00 97.37           H  
ATOM   4334  HB3 GLN A 275     -17.827   3.312  15.719  1.00 97.37           H  
ATOM   4335  O   GLN A 275     -16.793   6.028  16.723  1.00 97.37           O  
ATOM   4336  CG  GLN A 275     -17.904   2.798  13.627  1.00 97.37           C  
ATOM   4337  HG2 GLN A 275     -18.612   3.552  13.285  1.00 97.37           H  
ATOM   4338  HG3 GLN A 275     -17.194   2.604  12.823  1.00 97.37           H  
ATOM   4339  CD  GLN A 275     -18.678   1.517  13.926  1.00 97.37           C  
ATOM   4340  NE2 GLN A 275     -19.137   0.782  12.945  1.00 97.37           N  
ATOM   4341 HE21 GLN A 275     -19.080   1.027  11.967  1.00 97.37           H  
ATOM   4342 HE22 GLN A 275     -19.637  -0.050  13.226  1.00 97.37           H  
ATOM   4343  OE1 GLN A 275     -18.880   1.120  15.057  1.00 97.37           O  
ATOM   4344  N   TYR A 276     -14.896   4.841  16.480  1.00 97.39           N  
ATOM   4345  H   TYR A 276     -14.348   4.258  15.863  1.00 97.39           H  
ATOM   4346  CA  TYR A 276     -14.255   5.305  17.712  1.00 97.39           C  
ATOM   4347  HA  TYR A 276     -14.882   5.031  18.560  1.00 97.39           H  
ATOM   4348  C   TYR A 276     -14.111   6.836  17.728  1.00 97.39           C  
ATOM   4349  CB  TYR A 276     -12.898   4.595  17.865  1.00 97.39           C  
ATOM   4350  HB2 TYR A 276     -12.366   4.603  16.914  1.00 97.39           H  
ATOM   4351  HB3 TYR A 276     -13.076   3.550  18.117  1.00 97.39           H  
ATOM   4352  O   TYR A 276     -14.540   7.490  18.680  1.00 97.39           O  
ATOM   4353  CG  TYR A 276     -11.987   5.207  18.908  1.00 97.39           C  
ATOM   4354  CD1 TYR A 276     -11.105   6.246  18.546  1.00 97.39           C  
ATOM   4355  HD1 TYR A 276     -11.042   6.581  17.521  1.00 97.39           H  
ATOM   4356  CD2 TYR A 276     -12.020   4.740  20.235  1.00 97.39           C  
ATOM   4357  HD2 TYR A 276     -12.686   3.938  20.513  1.00 97.39           H  
ATOM   4358  CE1 TYR A 276     -10.277   6.836  19.517  1.00 97.39           C  
ATOM   4359  HE1 TYR A 276      -9.576   7.610  19.245  1.00 97.39           H  
ATOM   4360  CE2 TYR A 276     -11.169   5.309  21.201  1.00 97.39           C  
ATOM   4361  HE2 TYR A 276     -11.186   4.939  22.216  1.00 97.39           H  
ATOM   4362  OH  TYR A 276      -9.457   6.928  21.745  1.00 97.39           O  
ATOM   4363  HH  TYR A 276      -9.358   6.405  22.544  1.00 97.39           H  
ATOM   4364  CZ  TYR A 276     -10.297   6.362  20.841  1.00 97.39           C  
ATOM   4365  N   HIS A 277     -13.591   7.426  16.646  1.00 96.11           N  
ATOM   4366  H   HIS A 277     -13.225   6.842  15.907  1.00 96.11           H  
ATOM   4367  CA  HIS A 277     -13.444   8.876  16.525  1.00 96.11           C  
ATOM   4368  HA  HIS A 277     -12.926   9.242  17.411  1.00 96.11           H  
ATOM   4369  C   HIS A 277     -14.792   9.594  16.478  1.00 96.11           C  
ATOM   4370  CB  HIS A 277     -12.595   9.225  15.295  1.00 96.11           C  
ATOM   4371  HB2 HIS A 277     -12.992   8.719  14.415  1.00 96.11           H  
ATOM   4372  HB3 HIS A 277     -12.644  10.300  15.119  1.00 96.11           H  
ATOM   4373  O   HIS A 277     -14.923  10.657  17.078  1.00 96.11           O  
ATOM   4374  CG  HIS A 277     -11.150   8.857  15.487  1.00 96.11           C  
ATOM   4375  CD2 HIS A 277     -10.431   7.945  14.767  1.00 96.11           C  
ATOM   4376  HD2 HIS A 277     -10.782   7.384  13.914  1.00 96.11           H  
ATOM   4377  ND1 HIS A 277     -10.310   9.354  16.458  1.00 96.11           N  
ATOM   4378  HD1 HIS A 277     -10.489  10.160  17.039  1.00 96.11           H  
ATOM   4379  CE1 HIS A 277      -9.123   8.739  16.340  1.00 96.11           C  
ATOM   4380  HE1 HIS A 277      -8.242   8.949  16.929  1.00 96.11           H  
ATOM   4381  NE2 HIS A 277      -9.166   7.844  15.348  1.00 96.11           N  
ATOM   4382  N   THR A 278     -15.805   9.003  15.837  1.00 96.71           N  
ATOM   4383  H   THR A 278     -15.625   8.127  15.366  1.00 96.71           H  
ATOM   4384  CA  THR A 278     -17.160   9.572  15.792  1.00 96.71           C  
ATOM   4385  HA  THR A 278     -17.098  10.593  15.414  1.00 96.71           H  
ATOM   4386  C   THR A 278     -17.769   9.642  17.190  1.00 96.71           C  
ATOM   4387  CB  THR A 278     -18.080   8.780  14.851  1.00 96.71           C  
ATOM   4388  HB  THR A 278     -18.201   7.763  15.225  1.00 96.71           H  
ATOM   4389  O   THR A 278     -18.280  10.691  17.567  1.00 96.71           O  
ATOM   4390  CG2 THR A 278     -19.458   9.425  14.698  1.00 96.71           C  
ATOM   4391 HG21 THR A 278     -19.979   9.453  15.655  1.00 96.71           H  
ATOM   4392 HG22 THR A 278     -19.347  10.441  14.319  1.00 96.71           H  
ATOM   4393 HG23 THR A 278     -20.064   8.848  14.000  1.00 96.71           H  
ATOM   4394  OG1 THR A 278     -17.522   8.730  13.557  1.00 96.71           O  
ATOM   4395  HG1 THR A 278     -16.705   8.229  13.604  1.00 96.71           H  
ATOM   4396  N   ILE A 279     -17.660   8.577  17.994  1.00 97.28           N  
ATOM   4397  H   ILE A 279     -17.227   7.736  17.642  1.00 97.28           H  
ATOM   4398  CA  ILE A 279     -18.135   8.594  19.387  1.00 97.28           C  
ATOM   4399  HA  ILE A 279     -19.180   8.905  19.402  1.00 97.28           H  
ATOM   4400  C   ILE A 279     -17.355   9.629  20.196  1.00 97.28           C  
ATOM   4401  CB  ILE A 279     -18.041   7.203  20.044  1.00 97.28           C  
ATOM   4402  HB  ILE A 279     -17.003   6.873  20.002  1.00 97.28           H  
ATOM   4403  O   ILE A 279     -17.961  10.504  20.810  1.00 97.28           O  
ATOM   4404  CG1 ILE A 279     -18.921   6.175  19.309  1.00 97.28           C  
ATOM   4405 HG12 ILE A 279     -18.798   6.272  18.230  1.00 97.28           H  
ATOM   4406 HG13 ILE A 279     -19.970   6.363  19.537  1.00 97.28           H  
ATOM   4407  CG2 ILE A 279     -18.489   7.281  21.518  1.00 97.28           C  
ATOM   4408 HG21 ILE A 279     -17.890   7.995  22.082  1.00 97.28           H  
ATOM   4409 HG22 ILE A 279     -18.365   6.315  22.008  1.00 97.28           H  
ATOM   4410 HG23 ILE A 279     -19.533   7.587  21.584  1.00 97.28           H  
ATOM   4411  CD1 ILE A 279     -18.561   4.736  19.687  1.00 97.28           C  
ATOM   4412 HD11 ILE A 279     -19.211   4.052  19.142  1.00 97.28           H  
ATOM   4413 HD12 ILE A 279     -17.523   4.536  19.421  1.00 97.28           H  
ATOM   4414 HD13 ILE A 279     -18.703   4.556  20.752  1.00 97.28           H  
ATOM   4415  N   ARG A 280     -16.016   9.580  20.158  1.00 95.92           N  
ATOM   4416  H   ARG A 280     -15.584   8.838  19.626  1.00 95.92           H  
ATOM   4417  CA  ARG A 280     -15.160  10.508  20.912  1.00 95.92           C  
ATOM   4418  HA  ARG A 280     -15.357  10.379  21.977  1.00 95.92           H  
ATOM   4419  C   ARG A 280     -15.489  11.967  20.592  1.00 95.92           C  
ATOM   4420  CB  ARG A 280     -13.686  10.186  20.622  1.00 95.92           C  
ATOM   4421  HB2 ARG A 280     -13.493   9.139  20.855  1.00 95.92           H  
ATOM   4422  HB3 ARG A 280     -13.485  10.335  19.561  1.00 95.92           H  
ATOM   4423  O   ARG A 280     -15.586  12.784  21.501  1.00 95.92           O  
ATOM   4424  CG  ARG A 280     -12.726  11.058  21.443  1.00 95.92           C  
ATOM   4425  HG2 ARG A 280     -12.979  10.992  22.502  1.00 95.92           H  
ATOM   4426  HG3 ARG A 280     -12.810  12.096  21.121  1.00 95.92           H  
ATOM   4427  CD  ARG A 280     -11.286  10.581  21.236  1.00 95.92           C  
ATOM   4428  HD2 ARG A 280     -11.172   9.598  21.692  1.00 95.92           H  
ATOM   4429  HD3 ARG A 280     -11.094  10.466  20.169  1.00 95.92           H  
ATOM   4430  NE  ARG A 280     -10.311  11.508  21.845  1.00 95.92           N  
ATOM   4431  HE  ARG A 280     -10.174  11.418  22.841  1.00 95.92           H  
ATOM   4432  NH1 ARG A 280      -9.578  12.559  19.927  1.00 95.92           N  
ATOM   4433 HH11 ARG A 280      -8.912  13.167  19.472  1.00 95.92           H  
ATOM   4434 HH12 ARG A 280     -10.285  12.077  19.392  1.00 95.92           H  
ATOM   4435  NH2 ARG A 280      -8.618  13.031  21.869  1.00 95.92           N  
ATOM   4436 HH21 ARG A 280      -8.488  12.887  22.860  1.00 95.92           H  
ATOM   4437 HH22 ARG A 280      -8.001  13.666  21.383  1.00 95.92           H  
ATOM   4438  CZ  ARG A 280      -9.516  12.357  21.214  1.00 95.92           C  
ATOM   4439  N   LYS A 281     -15.675  12.286  19.310  1.00 94.84           N  
ATOM   4440  H   LYS A 281     -15.577  11.553  18.622  1.00 94.84           H  
ATOM   4441  CA  LYS A 281     -16.006  13.635  18.847  1.00 94.84           C  
ATOM   4442  HA  LYS A 281     -15.343  14.344  19.342  1.00 94.84           H  
ATOM   4443  C   LYS A 281     -17.424  14.036  19.245  1.00 94.84           C  
ATOM   4444  CB  LYS A 281     -15.764  13.717  17.333  1.00 94.84           C  
ATOM   4445  HB2 LYS A 281     -16.540  13.163  16.805  1.00 94.84           H  
ATOM   4446  HB3 LYS A 281     -14.800  13.258  17.113  1.00 94.84           H  
ATOM   4447  O   LYS A 281     -17.600  15.144  19.727  1.00 94.84           O  
ATOM   4448  CG  LYS A 281     -15.712  15.162  16.819  1.00 94.84           C  
ATOM   4449  HG2 LYS A 281     -14.962  15.716  17.383  1.00 94.84           H  
ATOM   4450  HG3 LYS A 281     -16.677  15.650  16.962  1.00 94.84           H  
ATOM   4451  CD  LYS A 281     -15.332  15.182  15.331  1.00 94.84           C  
ATOM   4452  HD2 LYS A 281     -14.336  14.755  15.215  1.00 94.84           H  
ATOM   4453  HD3 LYS A 281     -16.048  14.589  14.761  1.00 94.84           H  
ATOM   4454  CE  LYS A 281     -15.341  16.625  14.822  1.00 94.84           C  
ATOM   4455  HE2 LYS A 281     -14.938  17.262  15.610  1.00 94.84           H  
ATOM   4456  HE3 LYS A 281     -16.375  16.943  14.686  1.00 94.84           H  
ATOM   4457  NZ  LYS A 281     -14.558  16.835  13.581  1.00 94.84           N  
ATOM   4458  HZ1 LYS A 281     -14.899  16.322  12.780  1.00 94.84           H  
ATOM   4459  HZ2 LYS A 281     -13.589  16.571  13.690  1.00 94.84           H  
ATOM   4460  HZ3 LYS A 281     -14.599  17.804  13.298  1.00 94.84           H  
ATOM   4461  N   ALA A 282     -18.409  13.141  19.135  1.00 95.93           N  
ATOM   4462  H   ALA A 282     -18.214  12.234  18.736  1.00 95.93           H  
ATOM   4463  CA  ALA A 282     -19.774  13.423  19.576  1.00 95.93           C  
ATOM   4464  HA  ALA A 282     -20.138  14.298  19.036  1.00 95.93           H  
ATOM   4465  C   ALA A 282     -19.832  13.750  21.076  1.00 95.93           C  
ATOM   4466  CB  ALA A 282     -20.674  12.230  19.235  1.00 95.93           C  
ATOM   4467  HB1 ALA A 282     -21.693  12.432  19.567  1.00 95.93           H  
ATOM   4468  HB2 ALA A 282     -20.311  11.330  19.730  1.00 95.93           H  
ATOM   4469  HB3 ALA A 282     -20.687  12.075  18.156  1.00 95.93           H  
ATOM   4470  O   ALA A 282     -20.491  14.706  21.468  1.00 95.93           O  
ATOM   4471  N   MET A 283     -19.094  13.016  21.911  1.00 95.71           N  
ATOM   4472  H   MET A 283     -18.596  12.216  21.546  1.00 95.71           H  
ATOM   4473  CA  MET A 283     -19.027  13.298  23.349  1.00 95.71           C  
ATOM   4474  HA  MET A 283     -20.039  13.331  23.752  1.00 95.71           H  
ATOM   4475  C   MET A 283     -18.393  14.662  23.664  1.00 95.71           C  
ATOM   4476  CB  MET A 283     -18.262  12.176  24.057  1.00 95.71           C  
ATOM   4477  HB2 MET A 283     -17.272  12.060  23.617  1.00 95.71           H  
ATOM   4478  HB3 MET A 283     -18.138  12.454  25.104  1.00 95.71           H  
ATOM   4479  O   MET A 283     -18.768  15.294  24.645  1.00 95.71           O  
ATOM   4480  CG  MET A 283     -19.012  10.841  23.987  1.00 95.71           C  
ATOM   4481  HG2 MET A 283     -18.968  10.453  22.969  1.00 95.71           H  
ATOM   4482  HG3 MET A 283     -20.063  11.008  24.225  1.00 95.71           H  
ATOM   4483  SD  MET A 283     -18.365   9.578  25.108  1.00 95.71           S  
ATOM   4484  CE  MET A 283     -19.158  10.217  26.610  1.00 95.71           C  
ATOM   4485  HE1 MET A 283     -19.063   9.509  27.434  1.00 95.71           H  
ATOM   4486  HE2 MET A 283     -20.221  10.372  26.422  1.00 95.71           H  
ATOM   4487  HE3 MET A 283     -18.708  11.166  26.900  1.00 95.71           H  
ATOM   4488  N   LEU A 284     -17.452  15.125  22.835  1.00 93.24           N  
ATOM   4489  H   LEU A 284     -17.196  14.557  22.040  1.00 93.24           H  
ATOM   4490  CA  LEU A 284     -16.809  16.434  22.983  1.00 93.24           C  
ATOM   4491  HA  LEU A 284     -16.684  16.657  24.042  1.00 93.24           H  
ATOM   4492  C   LEU A 284     -17.635  17.592  22.411  1.00 93.24           C  
ATOM   4493  CB  LEU A 284     -15.431  16.397  22.299  1.00 93.24           C  
ATOM   4494  HB2 LEU A 284     -15.549  15.985  21.297  1.00 93.24           H  
ATOM   4495  HB3 LEU A 284     -15.065  17.418  22.192  1.00 93.24           H  
ATOM   4496  O   LEU A 284     -17.568  18.692  22.943  1.00 93.24           O  
ATOM   4497  CG  LEU A 284     -14.377  15.584  23.063  1.00 93.24           C  
ATOM   4498  HG  LEU A 284     -14.762  14.585  23.267  1.00 93.24           H  
ATOM   4499  CD1 LEU A 284     -13.109  15.449  22.216  1.00 93.24           C  
ATOM   4500 HD11 LEU A 284     -12.371  14.859  22.759  1.00 93.24           H  
ATOM   4501 HD12 LEU A 284     -12.701  16.437  22.007  1.00 93.24           H  
ATOM   4502 HD13 LEU A 284     -13.354  14.946  21.280  1.00 93.24           H  
ATOM   4503  CD2 LEU A 284     -14.005  16.264  24.382  1.00 93.24           C  
ATOM   4504 HD21 LEU A 284     -14.822  16.174  25.098  1.00 93.24           H  
ATOM   4505 HD22 LEU A 284     -13.797  17.321  24.218  1.00 93.24           H  
ATOM   4506 HD23 LEU A 284     -13.112  15.809  24.810  1.00 93.24           H  
ATOM   4507  N   GLU A 285     -18.375  17.372  21.324  1.00 91.91           N  
ATOM   4508  H   GLU A 285     -18.325  16.465  20.882  1.00 91.91           H  
ATOM   4509  CA  GLU A 285     -19.153  18.425  20.656  1.00 91.91           C  
ATOM   4510  HA  GLU A 285     -18.675  19.389  20.832  1.00 91.91           H  
ATOM   4511  C   GLU A 285     -20.572  18.570  21.218  1.00 91.91           C  
ATOM   4512  CB  GLU A 285     -19.177  18.194  19.133  1.00 91.91           C  
ATOM   4513  HB2 GLU A 285     -19.523  17.185  18.910  1.00 91.91           H  
ATOM   4514  HB3 GLU A 285     -19.878  18.906  18.697  1.00 91.91           H  
ATOM   4515  O   GLU A 285     -21.116  19.670  21.226  1.00 91.91           O  
ATOM   4516  CG  GLU A 285     -17.787  18.425  18.510  1.00 91.91           C  
ATOM   4517  HG2 GLU A 285     -17.114  17.631  18.835  1.00 91.91           H  
ATOM   4518  HG3 GLU A 285     -17.389  19.364  18.894  1.00 91.91           H  
ATOM   4519  CD  GLU A 285     -17.767  18.502  16.974  1.00 91.91           C  
ATOM   4520  OE1 GLU A 285     -16.646  18.457  16.415  1.00 91.91           O  
ATOM   4521  OE2 GLU A 285     -18.824  18.642  16.325  1.00 91.91           O  
ATOM   4522  N   PHE A 286     -21.159  17.489  21.736  1.00 93.14           N  
ATOM   4523  H   PHE A 286     -20.666  16.609  21.685  1.00 93.14           H  
ATOM   4524  CA  PHE A 286     -22.505  17.470  22.313  1.00 93.14           C  
ATOM   4525  HA  PHE A 286     -22.966  18.449  22.178  1.00 93.14           H  
ATOM   4526  C   PHE A 286     -22.437  17.227  23.827  1.00 93.14           C  
ATOM   4527  CB  PHE A 286     -23.385  16.452  21.567  1.00 93.14           C  
ATOM   4528  HB2 PHE A 286     -23.073  15.443  21.839  1.00 93.14           H  
ATOM   4529  HB3 PHE A 286     -24.414  16.578  21.905  1.00 93.14           H  
ATOM   4530  O   PHE A 286     -23.014  16.274  24.348  1.00 93.14           O  
ATOM   4531  CG  PHE A 286     -23.374  16.580  20.055  1.00 93.14           C  
ATOM   4532  CD1 PHE A 286     -23.971  17.692  19.433  1.00 93.14           C  
ATOM   4533  HD1 PHE A 286     -24.420  18.469  20.034  1.00 93.14           H  
ATOM   4534  CD2 PHE A 286     -22.760  15.592  19.265  1.00 93.14           C  
ATOM   4535  HD2 PHE A 286     -22.316  14.731  19.742  1.00 93.14           H  
ATOM   4536  CE1 PHE A 286     -23.961  17.806  18.032  1.00 93.14           C  
ATOM   4537  HE1 PHE A 286     -24.414  18.664  17.556  1.00 93.14           H  
ATOM   4538  CE2 PHE A 286     -22.721  15.718  17.865  1.00 93.14           C  
ATOM   4539  HE2 PHE A 286     -22.230  14.968  17.263  1.00 93.14           H  
ATOM   4540  CZ  PHE A 286     -23.330  16.824  17.249  1.00 93.14           C  
ATOM   4541  HZ  PHE A 286     -23.302  16.931  16.174  1.00 93.14           H  
ATOM   4542  N   THR A 287     -21.687  18.054  24.558  1.00 92.68           N  
ATOM   4543  H   THR A 287     -21.237  18.830  24.093  1.00 92.68           H  
ATOM   4544  CA  THR A 287     -21.419  17.856  26.000  1.00 92.68           C  
ATOM   4545  HA  THR A 287     -20.979  16.869  26.141  1.00 92.68           H  
ATOM   4546  C   THR A 287     -22.669  17.921  26.883  1.00 92.68           C  
ATOM   4547  CB  THR A 287     -20.428  18.901  26.524  1.00 92.68           C  
ATOM   4548  HB  THR A 287     -20.305  18.778  27.599  1.00 92.68           H  
ATOM   4549  O   THR A 287     -22.707  17.284  27.932  1.00 92.68           O  
ATOM   4550  CG2 THR A 287     -19.062  18.782  25.860  1.00 92.68           C  
ATOM   4551 HG21 THR A 287     -18.345  19.425  26.371  1.00 92.68           H  
ATOM   4552 HG22 THR A 287     -19.135  19.083  24.815  1.00 92.68           H  
ATOM   4553 HG23 THR A 287     -18.711  17.751  25.914  1.00 92.68           H  
ATOM   4554  OG1 THR A 287     -20.917  20.193  26.248  1.00 92.68           O  
ATOM   4555  HG1 THR A 287     -20.169  20.763  26.055  1.00 92.68           H  
ATOM   4556  N   ASN A 288     -23.695  18.660  26.454  1.00 92.60           N  
ATOM   4557  H   ASN A 288     -23.570  19.171  25.591  1.00 92.60           H  
ATOM   4558  CA  ASN A 288     -24.999  18.786  27.112  1.00 92.60           C  
ATOM   4559  HA  ASN A 288     -24.863  18.606  28.178  1.00 92.60           H  
ATOM   4560  C   ASN A 288     -26.032  17.747  26.634  1.00 92.60           C  
ATOM   4561  CB  ASN A 288     -25.520  20.228  26.935  1.00 92.60           C  
ATOM   4562  HB2 ASN A 288     -26.409  20.354  27.552  1.00 92.60           H  
ATOM   4563  HB3 ASN A 288     -24.767  20.939  27.275  1.00 92.60           H  
ATOM   4564  O   ASN A 288     -27.190  17.810  27.044  1.00 92.60           O  
ATOM   4565  CG  ASN A 288     -25.879  20.557  25.495  1.00 92.60           C  
ATOM   4566  ND2 ASN A 288     -26.823  21.438  25.263  1.00 92.60           N  
ATOM   4567 HD21 ASN A 288     -27.299  21.896  26.027  1.00 92.60           H  
ATOM   4568 HD22 ASN A 288     -27.072  21.627  24.303  1.00 92.60           H  
ATOM   4569  OD1 ASN A 288     -25.314  20.019  24.556  1.00 92.60           O  
ATOM   4570  N   PHE A 289     -25.653  16.816  25.754  1.00 94.92           N  
ATOM   4571  H   PHE A 289     -24.689  16.791  25.452  1.00 94.92           H  
ATOM   4572  CA  PHE A 289     -26.500  15.671  25.433  1.00 94.92           C  
ATOM   4573  HA  PHE A 289     -27.499  16.039  25.199  1.00 94.92           H  
ATOM   4574  C   PHE A 289     -26.606  14.751  26.656  1.00 94.92           C  
ATOM   4575  CB  PHE A 289     -25.946  14.953  24.198  1.00 94.92           C  
ATOM   4576  HB2 PHE A 289     -25.855  15.680  23.391  1.00 94.92           H  
ATOM   4577  HB3 PHE A 289     -24.950  14.573  24.424  1.00 94.92           H  
ATOM   4578  O   PHE A 289     -25.653  14.629  27.426  1.00 94.92           O  
ATOM   4579  CG  PHE A 289     -26.805  13.816  23.695  1.00 94.92           C  
ATOM   4580  CD1 PHE A 289     -26.333  12.494  23.719  1.00 94.92           C  
ATOM   4581  HD1 PHE A 289     -25.347  12.278  24.102  1.00 94.92           H  
ATOM   4582  CD2 PHE A 289     -28.085  14.086  23.186  1.00 94.92           C  
ATOM   4583  HD2 PHE A 289     -28.446  15.103  23.165  1.00 94.92           H  
ATOM   4584  CE1 PHE A 289     -27.133  11.458  23.215  1.00 94.92           C  
ATOM   4585  HE1 PHE A 289     -26.734  10.455  23.187  1.00 94.92           H  
ATOM   4586  CE2 PHE A 289     -28.902  13.044  22.721  1.00 94.92           C  
ATOM   4587  HE2 PHE A 289     -29.891  13.264  22.349  1.00 94.92           H  
ATOM   4588  CZ  PHE A 289     -28.425  11.725  22.733  1.00 94.92           C  
ATOM   4589  HZ  PHE A 289     -29.055  10.925  22.371  1.00 94.92           H  
ATOM   4590  N   ASP A 290     -27.755  14.098  26.845  1.00 96.08           N  
ATOM   4591  H   ASP A 290     -28.503  14.226  26.178  1.00 96.08           H  
ATOM   4592  CA  ASP A 290     -28.026  13.256  28.017  1.00 96.08           C  
ATOM   4593  HA  ASP A 290     -27.631  13.772  28.892  1.00 96.08           H  
ATOM   4594  C   ASP A 290     -27.293  11.902  27.943  1.00 96.08           C  
ATOM   4595  CB  ASP A 290     -29.536  13.127  28.238  1.00 96.08           C  
ATOM   4596  HB2 ASP A 290     -29.976  12.576  27.407  1.00 96.08           H  
ATOM   4597  HB3 ASP A 290     -29.976  14.124  28.260  1.00 96.08           H  
ATOM   4598  O   ASP A 290     -27.875  10.819  27.835  1.00 96.08           O  
ATOM   4599  CG  ASP A 290     -29.876  12.419  29.553  1.00 96.08           C  
ATOM   4600  OD1 ASP A 290     -28.951  12.070  30.328  1.00 96.08           O  
ATOM   4601  OD2 ASP A 290     -31.081  12.164  29.753  1.00 96.08           O  
ATOM   4602  N   TRP A 291     -25.962  11.966  27.983  1.00 96.71           N  
ATOM   4603  H   TRP A 291     -25.551  12.888  27.975  1.00 96.71           H  
ATOM   4604  CA  TRP A 291     -25.076  10.811  27.956  1.00 96.71           C  
ATOM   4605  HA  TRP A 291     -25.291  10.227  27.062  1.00 96.71           H  
ATOM   4606  C   TRP A 291     -25.282   9.890  29.165  1.00 96.71           C  
ATOM   4607  CB  TRP A 291     -23.625  11.300  27.893  1.00 96.71           C  
ATOM   4608  HB2 TRP A 291     -22.970  10.435  28.000  1.00 96.71           H  
ATOM   4609  HB3 TRP A 291     -23.449  11.970  28.736  1.00 96.71           H  
ATOM   4610  O   TRP A 291     -24.983   8.703  29.058  1.00 96.71           O  
ATOM   4611  CG  TRP A 291     -23.219  12.012  26.642  1.00 96.71           C  
ATOM   4612  CD1 TRP A 291     -22.973  13.336  26.530  1.00 96.71           C  
ATOM   4613  HD1 TRP A 291     -23.065  14.059  27.327  1.00 96.71           H  
ATOM   4614  CD2 TRP A 291     -23.044  11.462  25.302  1.00 96.71           C  
ATOM   4615  CE2 TRP A 291     -22.682  12.522  24.421  1.00 96.71           C  
ATOM   4616  CE3 TRP A 291     -23.210  10.182  24.729  1.00 96.71           C  
ATOM   4617  HE3 TRP A 291     -23.540   9.368  25.357  1.00 96.71           H  
ATOM   4618  NE1 TRP A 291     -22.639  13.636  25.226  1.00 96.71           N  
ATOM   4619  HE1 TRP A 291     -22.545  14.586  24.895  1.00 96.71           H  
ATOM   4620  CH2 TRP A 291     -22.640  11.033  22.513  1.00 96.71           C  
ATOM   4621  HH2 TRP A 291     -22.501  10.867  21.455  1.00 96.71           H  
ATOM   4622  CZ2 TRP A 291     -22.500  12.325  23.046  1.00 96.71           C  
ATOM   4623  HZ2 TRP A 291     -22.275  13.169  22.411  1.00 96.71           H  
ATOM   4624  CZ3 TRP A 291     -22.994   9.964  23.355  1.00 96.71           C  
ATOM   4625  HZ3 TRP A 291     -23.128   8.977  22.938  1.00 96.71           H  
ATOM   4626  N   ALA A 292     -25.813  10.399  30.284  1.00 95.74           N  
ATOM   4627  H   ALA A 292     -26.155  11.349  30.255  1.00 95.74           H  
ATOM   4628  CA  ALA A 292     -26.136   9.606  31.470  1.00 95.74           C  
ATOM   4629  HA  ALA A 292     -25.271   9.010  31.758  1.00 95.74           H  
ATOM   4630  C   ALA A 292     -27.282   8.625  31.189  1.00 95.74           C  
ATOM   4631  CB  ALA A 292     -26.456  10.554  32.630  1.00 95.74           C  
ATOM   4632  HB1 ALA A 292     -26.679   9.971  33.524  1.00 95.74           H  
ATOM   4633  HB2 ALA A 292     -25.600  11.199  32.830  1.00 95.74           H  
ATOM   4634  HB3 ALA A 292     -27.322  11.169  32.387  1.00 95.74           H  
ATOM   4635  O   ALA A 292     -27.125   7.422  31.409  1.00 95.74           O  
ATOM   4636  N   THR A 293     -28.386   9.101  30.602  1.00 96.88           N  
ATOM   4637  H   THR A 293     -28.505  10.099  30.499  1.00 96.88           H  
ATOM   4638  CA  THR A 293     -29.482   8.222  30.168  1.00 96.88           C  
ATOM   4639  HA  THR A 293     -29.844   7.663  31.031  1.00 96.88           H  
ATOM   4640  C   THR A 293     -29.005   7.211  29.128  1.00 96.88           C  
ATOM   4641  CB  THR A 293     -30.652   9.045  29.615  1.00 96.88           C  
ATOM   4642  HB  THR A 293     -30.298   9.726  28.841  1.00 96.88           H  
ATOM   4643  O   THR A 293     -29.350   6.029  29.201  1.00 96.88           O  
ATOM   4644  CG2 THR A 293     -31.786   8.185  29.054  1.00 96.88           C  
ATOM   4645 HG21 THR A 293     -32.619   8.834  28.783  1.00 96.88           H  
ATOM   4646 HG22 THR A 293     -32.114   7.474  29.811  1.00 96.88           H  
ATOM   4647 HG23 THR A 293     -31.453   7.649  28.165  1.00 96.88           H  
ATOM   4648  OG1 THR A 293     -31.222   9.761  30.673  1.00 96.88           O  
ATOM   4649  HG1 THR A 293     -31.186  10.690  30.435  1.00 96.88           H  
ATOM   4650  N   VAL A 294     -28.165   7.631  28.178  1.00 97.68           N  
ATOM   4651  H   VAL A 294     -27.924   8.611  28.152  1.00 97.68           H  
ATOM   4652  CA  VAL A 294     -27.603   6.708  27.179  1.00 97.68           C  
ATOM   4653  HA  VAL A 294     -28.427   6.193  26.685  1.00 97.68           H  
ATOM   4654  C   VAL A 294     -26.724   5.645  27.838  1.00 97.68           C  
ATOM   4655  CB  VAL A 294     -26.795   7.447  26.109  1.00 97.68           C  
ATOM   4656  HB  VAL A 294     -25.932   7.919  26.579  1.00 97.68           H  
ATOM   4657  O   VAL A 294     -26.826   4.479  27.467  1.00 97.68           O  
ATOM   4658  CG1 VAL A 294     -26.303   6.487  25.016  1.00 97.68           C  
ATOM   4659 HG11 VAL A 294     -25.505   6.972  24.454  1.00 97.68           H  
ATOM   4660 HG12 VAL A 294     -27.130   6.209  24.363  1.00 97.68           H  
ATOM   4661 HG13 VAL A 294     -25.912   5.555  25.422  1.00 97.68           H  
ATOM   4662  CG2 VAL A 294     -27.624   8.520  25.396  1.00 97.68           C  
ATOM   4663 HG21 VAL A 294     -26.939   9.162  24.842  1.00 97.68           H  
ATOM   4664 HG22 VAL A 294     -28.358   8.073  24.726  1.00 97.68           H  
ATOM   4665 HG23 VAL A 294     -28.156   9.151  26.108  1.00 97.68           H  
ATOM   4666  N   ALA A 295     -25.892   6.000  28.818  1.00 97.47           N  
ATOM   4667  H   ALA A 295     -25.821   6.972  29.081  1.00 97.47           H  
ATOM   4668  CA  ALA A 295     -25.062   5.036  29.538  1.00 97.47           C  
ATOM   4669  HA  ALA A 295     -24.486   4.462  28.813  1.00 97.47           H  
ATOM   4670  C   ALA A 295     -25.892   4.018  30.330  1.00 97.47           C  
ATOM   4671  CB  ALA A 295     -24.082   5.796  30.429  1.00 97.47           C  
ATOM   4672  HB1 ALA A 295     -23.426   6.391  29.792  1.00 97.47           H  
ATOM   4673  HB2 ALA A 295     -24.621   6.450  31.114  1.00 97.47           H  
ATOM   4674  HB3 ALA A 295     -23.478   5.091  31.000  1.00 97.47           H  
ATOM   4675  O   ALA A 295     -25.508   2.852  30.393  1.00 97.47           O  
ATOM   4676  N   GLY A 296     -27.056   4.419  30.850  1.00 97.27           N  
ATOM   4677  H   GLY A 296     -27.277   5.404  30.832  1.00 97.27           H  
ATOM   4678  CA  GLY A 296     -28.031   3.492  31.430  1.00 97.27           C  
ATOM   4679  HA2 GLY A 296     -28.832   4.071  31.889  1.00 97.27           H  
ATOM   4680  HA3 GLY A 296     -27.548   2.894  32.203  1.00 97.27           H  
ATOM   4681  C   GLY A 296     -28.659   2.541  30.400  1.00 97.27           C  
ATOM   4682  O   GLY A 296     -28.912   1.379  30.708  1.00 97.27           O  
ATOM   4683  N   LEU A 297     -28.881   3.001  29.163  1.00 97.78           N  
ATOM   4684  H   LEU A 297     -28.679   3.974  28.984  1.00 97.78           H  
ATOM   4685  CA  LEU A 297     -29.419   2.175  28.071  1.00 97.78           C  
ATOM   4686  HA  LEU A 297     -30.187   1.514  28.471  1.00 97.78           H  
ATOM   4687  C   LEU A 297     -28.367   1.256  27.430  1.00 97.78           C  
ATOM   4688  CB  LEU A 297     -30.037   3.087  26.993  1.00 97.78           C  
ATOM   4689  HB2 LEU A 297     -30.274   2.481  26.119  1.00 97.78           H  
ATOM   4690  HB3 LEU A 297     -29.284   3.814  26.687  1.00 97.78           H  
ATOM   4691  O   LEU A 297     -28.703   0.165  26.980  1.00 97.78           O  
ATOM   4692  CG  LEU A 297     -31.309   3.842  27.415  1.00 97.78           C  
ATOM   4693  HG  LEU A 297     -31.124   4.420  28.320  1.00 97.78           H  
ATOM   4694  CD1 LEU A 297     -31.720   4.803  26.295  1.00 97.78           C  
ATOM   4695 HD11 LEU A 297     -31.923   4.254  25.375  1.00 97.78           H  
ATOM   4696 HD12 LEU A 297     -30.910   5.511  26.120  1.00 97.78           H  
ATOM   4697 HD13 LEU A 297     -32.600   5.369  26.599  1.00 97.78           H  
ATOM   4698  CD2 LEU A 297     -32.488   2.897  27.676  1.00 97.78           C  
ATOM   4699 HD21 LEU A 297     -32.256   2.266  28.534  1.00 97.78           H  
ATOM   4700 HD22 LEU A 297     -33.372   3.488  27.914  1.00 97.78           H  
ATOM   4701 HD23 LEU A 297     -32.663   2.271  26.801  1.00 97.78           H  
ATOM   4702  N   LEU A 298     -27.111   1.700  27.348  1.00 98.14           N  
ATOM   4703  H   LEU A 298     -26.926   2.618  27.725  1.00 98.14           H  
ATOM   4704  CA  LEU A 298     -26.021   1.028  26.635  1.00 98.14           C  
ATOM   4705  HA  LEU A 298     -26.359   0.044  26.310  1.00 98.14           H  
ATOM   4706  C   LEU A 298     -24.791   0.786  27.541  1.00 98.14           C  
ATOM   4707  CB  LEU A 298     -25.654   1.846  25.378  1.00 98.14           C  
ATOM   4708  HB2 LEU A 298     -24.875   1.299  24.846  1.00 98.14           H  
ATOM   4709  HB3 LEU A 298     -25.233   2.797  25.705  1.00 98.14           H  
ATOM   4710  O   LEU A 298     -23.676   1.167  27.167  1.00 98.14           O  
ATOM   4711  CG  LEU A 298     -26.771   2.145  24.364  1.00 98.14           C  
ATOM   4712  HG  LEU A 298     -27.556   2.737  24.833  1.00 98.14           H  
ATOM   4713  CD1 LEU A 298     -26.163   2.958  23.218  1.00 98.14           C  
ATOM   4714 HD11 LEU A 298     -25.746   3.887  23.608  1.00 98.14           H  
ATOM   4715 HD12 LEU A 298     -26.928   3.205  22.482  1.00 98.14           H  
ATOM   4716 HD13 LEU A 298     -25.367   2.389  22.738  1.00 98.14           H  
ATOM   4717  CD2 LEU A 298     -27.383   0.874  23.772  1.00 98.14           C  
ATOM   4718 HD21 LEU A 298     -28.111   1.134  23.004  1.00 98.14           H  
ATOM   4719 HD22 LEU A 298     -27.896   0.315  24.556  1.00 98.14           H  
ATOM   4720 HD23 LEU A 298     -26.602   0.247  23.342  1.00 98.14           H  
ATOM   4721  N   PRO A 299     -24.935   0.141  28.717  1.00 97.59           N  
ATOM   4722  CA  PRO A 299     -23.847   0.041  29.694  1.00 97.59           C  
ATOM   4723  HA  PRO A 299     -23.538   1.042  29.996  1.00 97.59           H  
ATOM   4724  C   PRO A 299     -22.614  -0.689  29.139  1.00 97.59           C  
ATOM   4725  CB  PRO A 299     -24.459  -0.678  30.903  1.00 97.59           C  
ATOM   4726  HB2 PRO A 299     -24.833   0.065  31.607  1.00 97.59           H  
ATOM   4727  HB3 PRO A 299     -23.746  -1.337  31.399  1.00 97.59           H  
ATOM   4728  O   PRO A 299     -21.479  -0.272  29.380  1.00 97.59           O  
ATOM   4729  CG  PRO A 299     -25.641  -1.456  30.322  1.00 97.59           C  
ATOM   4730  HG2 PRO A 299     -26.415  -1.634  31.067  1.00 97.59           H  
ATOM   4731  HG3 PRO A 299     -25.293  -2.397  29.893  1.00 97.59           H  
ATOM   4732  CD  PRO A 299     -26.129  -0.531  29.212  1.00 97.59           C  
ATOM   4733  HD2 PRO A 299     -26.629  -1.102  28.431  1.00 97.59           H  
ATOM   4734  HD3 PRO A 299     -26.809   0.209  29.636  1.00 97.59           H  
ATOM   4735  N   GLN A 300     -22.824  -1.738  28.335  1.00 97.92           N  
ATOM   4736  H   GLN A 300     -23.776  -2.029  28.167  1.00 97.92           H  
ATOM   4737  CA  GLN A 300     -21.733  -2.521  27.751  1.00 97.92           C  
ATOM   4738  HA  GLN A 300     -21.037  -2.758  28.555  1.00 97.92           H  
ATOM   4739  C   GLN A 300     -20.950  -1.745  26.681  1.00 97.92           C  
ATOM   4740  CB  GLN A 300     -22.292  -3.835  27.179  1.00 97.92           C  
ATOM   4741  HB2 GLN A 300     -22.941  -4.302  27.921  1.00 97.92           H  
ATOM   4742  HB3 GLN A 300     -22.889  -3.621  26.293  1.00 97.92           H  
ATOM   4743  O   GLN A 300     -19.720  -1.813  26.666  1.00 97.92           O  
ATOM   4744  CG  GLN A 300     -21.177  -4.828  26.811  1.00 97.92           C  
ATOM   4745  HG2 GLN A 300     -20.531  -4.392  26.048  1.00 97.92           H  
ATOM   4746  HG3 GLN A 300     -21.628  -5.729  26.395  1.00 97.92           H  
ATOM   4747  CD  GLN A 300     -20.357  -5.225  28.034  1.00 97.92           C  
ATOM   4748  NE2 GLN A 300     -19.069  -4.966  28.083  1.00 97.92           N  
ATOM   4749 HE21 GLN A 300     -18.587  -4.442  27.367  1.00 97.92           H  
ATOM   4750 HE22 GLN A 300     -18.685  -5.048  29.014  1.00 97.92           H  
ATOM   4751  OE1 GLN A 300     -20.882  -5.750  28.996  1.00 97.92           O  
ATOM   4752  N   ASP A 301     -21.631  -0.986  25.812  1.00 98.34           N  
ATOM   4753  H   ASP A 301     -22.640  -0.972  25.854  1.00 98.34           H  
ATOM   4754  CA  ASP A 301     -20.970  -0.165  24.788  1.00 98.34           C  
ATOM   4755  HA  ASP A 301     -20.322  -0.800  24.184  1.00 98.34           H  
ATOM   4756  C   ASP A 301     -20.095   0.906  25.450  1.00 98.34           C  
ATOM   4757  CB  ASP A 301     -21.987   0.520  23.853  1.00 98.34           C  
ATOM   4758  HB2 ASP A 301     -21.456   1.320  23.338  1.00 98.34           H  
ATOM   4759  HB3 ASP A 301     -22.771   0.983  24.451  1.00 98.34           H  
ATOM   4760  O   ASP A 301     -18.957   1.106  25.031  1.00 98.34           O  
ATOM   4761  CG  ASP A 301     -22.610  -0.372  22.769  1.00 98.34           C  
ATOM   4762  OD1 ASP A 301     -22.693  -1.601  22.965  1.00 98.34           O  
ATOM   4763  OD2 ASP A 301     -22.974   0.177  21.698  1.00 98.34           O  
ATOM   4764  N   PHE A 302     -20.575   1.547  26.523  1.00 97.87           N  
ATOM   4765  H   PHE A 302     -21.518   1.343  26.823  1.00 97.87           H  
ATOM   4766  CA  PHE A 302     -19.786   2.518  27.289  1.00 97.87           C  
ATOM   4767  HA  PHE A 302     -19.399   3.273  26.604  1.00 97.87           H  
ATOM   4768  C   PHE A 302     -18.575   1.888  27.978  1.00 97.87           C  
ATOM   4769  CB  PHE A 302     -20.669   3.212  28.330  1.00 97.87           C  
ATOM   4770  HB2 PHE A 302     -20.070   3.456  29.207  1.00 97.87           H  
ATOM   4771  HB3 PHE A 302     -21.460   2.541  28.664  1.00 97.87           H  
ATOM   4772  O   PHE A 302     -17.481   2.455  27.935  1.00 97.87           O  
ATOM   4773  CG  PHE A 302     -21.270   4.496  27.817  1.00 97.87           C  
ATOM   4774  CD1 PHE A 302     -20.597   5.715  28.015  1.00 97.87           C  
ATOM   4775  HD1 PHE A 302     -19.649   5.730  28.532  1.00 97.87           H  
ATOM   4776  CD2 PHE A 302     -22.493   4.474  27.131  1.00 97.87           C  
ATOM   4777  HD2 PHE A 302     -23.011   3.541  26.964  1.00 97.87           H  
ATOM   4778  CE1 PHE A 302     -21.167   6.917  27.565  1.00 97.87           C  
ATOM   4779  HE1 PHE A 302     -20.670   7.859  27.740  1.00 97.87           H  
ATOM   4780  CE2 PHE A 302     -23.061   5.676  26.689  1.00 97.87           C  
ATOM   4781  HE2 PHE A 302     -24.016   5.661  26.186  1.00 97.87           H  
ATOM   4782  CZ  PHE A 302     -22.411   6.897  26.918  1.00 97.87           C  
ATOM   4783  HZ  PHE A 302     -22.875   7.823  26.614  1.00 97.87           H  
ATOM   4784  N   GLN A 303     -18.742   0.715  28.596  1.00 97.47           N  
ATOM   4785  H   GLN A 303     -19.669   0.314  28.639  1.00 97.47           H  
ATOM   4786  CA  GLN A 303     -17.633  -0.012  29.212  1.00 97.47           C  
ATOM   4787  HA  GLN A 303     -17.174   0.628  29.966  1.00 97.47           H  
ATOM   4788  C   GLN A 303     -16.557  -0.364  28.172  1.00 97.47           C  
ATOM   4789  CB  GLN A 303     -18.177  -1.272  29.898  1.00 97.47           C  
ATOM   4790  HB2 GLN A 303     -18.982  -0.992  30.578  1.00 97.47           H  
ATOM   4791  HB3 GLN A 303     -18.584  -1.943  29.141  1.00 97.47           H  
ATOM   4792  O   GLN A 303     -15.371  -0.107  28.392  1.00 97.47           O  
ATOM   4793  CG  GLN A 303     -17.087  -2.002  30.700  1.00 97.47           C  
ATOM   4794  HG2 GLN A 303     -16.748  -1.355  31.509  1.00 97.47           H  
ATOM   4795  HG3 GLN A 303     -16.235  -2.225  30.058  1.00 97.47           H  
ATOM   4796  CD  GLN A 303     -17.570  -3.322  31.292  1.00 97.47           C  
ATOM   4797  NE2 GLN A 303     -16.828  -3.912  32.202  1.00 97.47           N  
ATOM   4798 HE21 GLN A 303     -15.963  -3.504  32.526  1.00 97.47           H  
ATOM   4799 HE22 GLN A 303     -17.202  -4.777  32.566  1.00 97.47           H  
ATOM   4800  OE1 GLN A 303     -18.593  -3.872  30.931  1.00 97.47           O  
ATOM   4801  N   ASN A 304     -16.971  -0.897  27.019  1.00 97.96           N  
ATOM   4802  H   ASN A 304     -17.956  -1.087  26.907  1.00 97.96           H  
ATOM   4803  CA  ASN A 304     -16.069  -1.252  25.925  1.00 97.96           C  
ATOM   4804  HA  ASN A 304     -15.275  -1.892  26.309  1.00 97.96           H  
ATOM   4805  C   ASN A 304     -15.398  -0.016  25.318  1.00 97.96           C  
ATOM   4806  CB  ASN A 304     -16.858  -2.023  24.858  1.00 97.96           C  
ATOM   4807  HB2 ASN A 304     -17.742  -1.452  24.571  1.00 97.96           H  
ATOM   4808  HB3 ASN A 304     -16.229  -2.132  23.974  1.00 97.96           H  
ATOM   4809  O   ASN A 304     -14.195  -0.031  25.068  1.00 97.96           O  
ATOM   4810  CG  ASN A 304     -17.287  -3.411  25.299  1.00 97.96           C  
ATOM   4811  ND2 ASN A 304     -18.229  -4.010  24.615  1.00 97.96           N  
ATOM   4812 HD21 ASN A 304     -18.696  -3.496  23.882  1.00 97.96           H  
ATOM   4813 HD22 ASN A 304     -18.560  -4.903  24.949  1.00 97.96           H  
ATOM   4814  OD1 ASN A 304     -16.780  -4.001  26.238  1.00 97.96           O  
ATOM   4815  N   PHE A 305     -16.142   1.075  25.125  1.00 97.81           N  
ATOM   4816  H   PHE A 305     -17.135   1.028  25.302  1.00 97.81           H  
ATOM   4817  CA  PHE A 305     -15.597   2.322  24.597  1.00 97.81           C  
ATOM   4818  HA  PHE A 305     -15.062   2.092  23.676  1.00 97.81           H  
ATOM   4819  C   PHE A 305     -14.586   2.961  25.558  1.00 97.81           C  
ATOM   4820  CB  PHE A 305     -16.741   3.280  24.252  1.00 97.81           C  
ATOM   4821  HB2 PHE A 305     -17.294   3.527  25.159  1.00 97.81           H  
ATOM   4822  HB3 PHE A 305     -17.425   2.781  23.566  1.00 97.81           H  
ATOM   4823  O   PHE A 305     -13.557   3.469  25.116  1.00 97.81           O  
ATOM   4824  CG  PHE A 305     -16.254   4.548  23.587  1.00 97.81           C  
ATOM   4825  CD1 PHE A 305     -16.362   5.787  24.246  1.00 97.81           C  
ATOM   4826  HD1 PHE A 305     -16.831   5.849  25.217  1.00 97.81           H  
ATOM   4827  CD2 PHE A 305     -15.650   4.477  22.317  1.00 97.81           C  
ATOM   4828  HD2 PHE A 305     -15.573   3.530  21.804  1.00 97.81           H  
ATOM   4829  CE1 PHE A 305     -15.854   6.950  23.642  1.00 97.81           C  
ATOM   4830  HE1 PHE A 305     -15.947   7.902  24.144  1.00 97.81           H  
ATOM   4831  CE2 PHE A 305     -15.134   5.639  21.720  1.00 97.81           C  
ATOM   4832  HE2 PHE A 305     -14.660   5.592  20.751  1.00 97.81           H  
ATOM   4833  CZ  PHE A 305     -15.233   6.871  22.385  1.00 97.81           C  
ATOM   4834  HZ  PHE A 305     -14.838   7.764  21.924  1.00 97.81           H  
ATOM   4835  N   ARG A 306     -14.791   2.867  26.879  1.00 96.48           N  
ATOM   4836  H   ARG A 306     -15.667   2.481  27.202  1.00 96.48           H  
ATOM   4837  CA  ARG A 306     -13.779   3.287  27.861  1.00 96.48           C  
ATOM   4838  HA  ARG A 306     -13.492   4.315  27.639  1.00 96.48           H  
ATOM   4839  C   ARG A 306     -12.505   2.454  27.751  1.00 96.48           C  
ATOM   4840  CB  ARG A 306     -14.357   3.231  29.280  1.00 96.48           C  
ATOM   4841  HB2 ARG A 306     -14.577   2.198  29.548  1.00 96.48           H  
ATOM   4842  HB3 ARG A 306     -15.285   3.802  29.303  1.00 96.48           H  
ATOM   4843  O   ARG A 306     -11.415   3.021  27.738  1.00 96.48           O  
ATOM   4844  CG  ARG A 306     -13.360   3.827  30.292  1.00 96.48           C  
ATOM   4845  HG2 ARG A 306     -12.411   3.293  30.241  1.00 96.48           H  
ATOM   4846  HG3 ARG A 306     -13.178   4.874  30.052  1.00 96.48           H  
ATOM   4847  CD  ARG A 306     -13.862   3.719  31.730  1.00 96.48           C  
ATOM   4848  HD2 ARG A 306     -14.016   2.664  31.958  1.00 96.48           H  
ATOM   4849  HD3 ARG A 306     -13.097   4.113  32.398  1.00 96.48           H  
ATOM   4850  NE  ARG A 306     -15.105   4.481  31.920  1.00 96.48           N  
ATOM   4851  HE  ARG A 306     -15.246   5.288  31.329  1.00 96.48           H  
ATOM   4852  NH1 ARG A 306     -15.921   3.259  33.668  1.00 96.48           N  
ATOM   4853 HH11 ARG A 306     -16.671   3.037  34.307  1.00 96.48           H  
ATOM   4854 HH12 ARG A 306     -15.009   2.838  33.771  1.00 96.48           H  
ATOM   4855  NH2 ARG A 306     -17.174   4.871  32.734  1.00 96.48           N  
ATOM   4856 HH21 ARG A 306     -17.246   5.707  32.173  1.00 96.48           H  
ATOM   4857 HH22 ARG A 306     -17.928   4.665  33.373  1.00 96.48           H  
ATOM   4858  CZ  ARG A 306     -16.058   4.206  32.781  1.00 96.48           C  
ATOM   4859  N   ALA A 307     -12.630   1.132  27.640  1.00 97.56           N  
ATOM   4860  H   ALA A 307     -13.553   0.723  27.671  1.00 97.56           H  
ATOM   4861  CA  ALA A 307     -11.476   0.265  27.413  1.00 97.56           C  
ATOM   4862  HA  ALA A 307     -10.762   0.417  28.222  1.00 97.56           H  
ATOM   4863  C   ALA A 307     -10.757   0.624  26.098  1.00 97.56           C  
ATOM   4864  CB  ALA A 307     -11.936  -1.196  27.449  1.00 97.56           C  
ATOM   4865  HB1 ALA A 307     -12.435  -1.405  28.395  1.00 97.56           H  
ATOM   4866  HB2 ALA A 307     -11.070  -1.851  27.355  1.00 97.56           H  
ATOM   4867  HB3 ALA A 307     -12.626  -1.399  26.629  1.00 97.56           H  
ATOM   4868  O   ALA A 307      -9.530   0.668  26.066  1.00 97.56           O  
ATOM   4869  N   ALA A 308     -11.507   0.966  25.044  1.00 97.60           N  
ATOM   4870  H   ALA A 308     -12.508   0.847  25.107  1.00 97.60           H  
ATOM   4871  CA  ALA A 308     -10.957   1.454  23.783  1.00 97.60           C  
ATOM   4872  HA  ALA A 308     -10.234   0.725  23.417  1.00 97.60           H  
ATOM   4873  C   ALA A 308     -10.215   2.791  23.932  1.00 97.60           C  
ATOM   4874  CB  ALA A 308     -12.084   1.563  22.752  1.00 97.60           C  
ATOM   4875  HB1 ALA A 308     -11.658   1.800  21.778  1.00 97.60           H  
ATOM   4876  HB2 ALA A 308     -12.625   0.618  22.697  1.00 97.60           H  
ATOM   4877  HB3 ALA A 308     -12.781   2.356  23.023  1.00 97.60           H  
ATOM   4878  O   ALA A 308      -9.145   2.948  23.357  1.00 97.60           O  
ATOM   4879  N   LEU A 309     -10.730   3.747  24.713  1.00 97.12           N  
ATOM   4880  H   LEU A 309     -11.639   3.590  25.124  1.00 97.12           H  
ATOM   4881  CA  LEU A 309     -10.044   5.020  24.972  1.00 97.12           C  
ATOM   4882  HA  LEU A 309      -9.848   5.523  24.025  1.00 97.12           H  
ATOM   4883  C   LEU A 309      -8.683   4.814  25.641  1.00 97.12           C  
ATOM   4884  CB  LEU A 309     -10.919   5.923  25.847  1.00 97.12           C  
ATOM   4885  HB2 LEU A 309     -11.305   5.336  26.680  1.00 97.12           H  
ATOM   4886  HB3 LEU A 309     -10.301   6.715  26.269  1.00 97.12           H  
ATOM   4887  O   LEU A 309      -7.715   5.447  25.230  1.00 97.12           O  
ATOM   4888  CG  LEU A 309     -12.087   6.570  25.093  1.00 97.12           C  
ATOM   4889  HG  LEU A 309     -12.655   5.820  24.543  1.00 97.12           H  
ATOM   4890  CD1 LEU A 309     -12.996   7.202  26.119  1.00 97.12           C  
ATOM   4891 HD11 LEU A 309     -12.465   7.964  26.689  1.00 97.12           H  
ATOM   4892 HD12 LEU A 309     -13.376   6.426  26.783  1.00 97.12           H  
ATOM   4893 HD13 LEU A 309     -13.833   7.648  25.581  1.00 97.12           H  
ATOM   4894  CD2 LEU A 309     -11.658   7.676  24.124  1.00 97.12           C  
ATOM   4895 HD21 LEU A 309     -10.746   8.162  24.471  1.00 97.12           H  
ATOM   4896 HD22 LEU A 309     -11.500   7.232  23.141  1.00 97.12           H  
ATOM   4897 HD23 LEU A 309     -12.444   8.423  24.012  1.00 97.12           H  
ATOM   4898  N   VAL A 310      -8.608   3.909  26.622  1.00 96.96           N  
ATOM   4899  H   VAL A 310      -9.459   3.447  26.908  1.00 96.96           H  
ATOM   4900  CA  VAL A 310      -7.348   3.552  27.292  1.00 96.96           C  
ATOM   4901  HA  VAL A 310      -6.841   4.465  27.603  1.00 96.96           H  
ATOM   4902  C   VAL A 310      -6.404   2.826  26.334  1.00 96.96           C  
ATOM   4903  CB  VAL A 310      -7.618   2.696  28.547  1.00 96.96           C  
ATOM   4904  HB  VAL A 310      -8.188   1.812  28.263  1.00 96.96           H  
ATOM   4905  O   VAL A 310      -5.221   3.143  26.289  1.00 96.96           O  
ATOM   4906  CG1 VAL A 310      -6.324   2.237  29.232  1.00 96.96           C  
ATOM   4907 HG11 VAL A 310      -5.700   3.099  29.471  1.00 96.96           H  
ATOM   4908 HG12 VAL A 310      -5.765   1.566  28.580  1.00 96.96           H  
ATOM   4909 HG13 VAL A 310      -6.558   1.698  30.150  1.00 96.96           H  
ATOM   4910  CG2 VAL A 310      -8.430   3.484  29.585  1.00 96.96           C  
ATOM   4911 HG21 VAL A 310      -8.625   2.856  30.455  1.00 96.96           H  
ATOM   4912 HG22 VAL A 310      -7.874   4.368  29.899  1.00 96.96           H  
ATOM   4913 HG23 VAL A 310      -9.386   3.797  29.166  1.00 96.96           H  
ATOM   4914  N   ALA A 311      -6.918   1.871  25.554  1.00 96.65           N  
ATOM   4915  H   ALA A 311      -7.896   1.637  25.651  1.00 96.65           H  
ATOM   4916  CA  ALA A 311      -6.104   1.062  24.652  1.00 96.65           C  
ATOM   4917  HA  ALA A 311      -5.253   0.674  25.211  1.00 96.65           H  
ATOM   4918  C   ALA A 311      -5.538   1.862  23.467  1.00 96.65           C  
ATOM   4919  CB  ALA A 311      -6.949  -0.124  24.173  1.00 96.65           C  
ATOM   4920  HB1 ALA A 311      -7.311  -0.690  25.031  1.00 96.65           H  
ATOM   4921  HB2 ALA A 311      -7.797   0.232  23.588  1.00 96.65           H  
ATOM   4922  HB3 ALA A 311      -6.336  -0.778  23.553  1.00 96.65           H  
ATOM   4923  O   ALA A 311      -4.376   1.673  23.116  1.00 96.65           O  
ATOM   4924  N   VAL A 312      -6.347   2.735  22.856  1.00 96.69           N  
ATOM   4925  H   VAL A 312      -7.298   2.816  23.185  1.00 96.69           H  
ATOM   4926  CA  VAL A 312      -5.929   3.591  21.733  1.00 96.69           C  
ATOM   4927  HA  VAL A 312      -5.342   2.998  21.031  1.00 96.69           H  
ATOM   4928  C   VAL A 312      -5.018   4.716  22.224  1.00 96.69           C  
ATOM   4929  CB  VAL A 312      -7.151   4.152  20.974  1.00 96.69           C  
ATOM   4930  HB  VAL A 312      -7.795   4.675  21.681  1.00 96.69           H  
ATOM   4931  O   VAL A 312      -3.997   4.990  21.601  1.00 96.69           O  
ATOM   4932  CG1 VAL A 312      -6.759   5.135  19.863  1.00 96.69           C  
ATOM   4933 HG11 VAL A 312      -6.039   4.673  19.188  1.00 96.69           H  
ATOM   4934 HG12 VAL A 312      -7.641   5.438  19.299  1.00 96.69           H  
ATOM   4935 HG13 VAL A 312      -6.308   6.030  20.292  1.00 96.69           H  
ATOM   4936  CG2 VAL A 312      -7.966   3.032  20.310  1.00 96.69           C  
ATOM   4937 HG21 VAL A 312      -7.366   2.546  19.540  1.00 96.69           H  
ATOM   4938 HG22 VAL A 312      -8.261   2.285  21.047  1.00 96.69           H
[truncated: 182,583 more chars]
