# Supplementary material for: Using structure prediction of negative sense RNA virus nucleoproteins to assess evolutionary relationships
Source: bioRxiv. 2024 May 22:2024.02.16.580771. Originally published 2024 Feb 17. Preprint. [Version 2] doi: 10.1101/2024.02.16.580771 (PMC10888975; doi:10.1101/2024.02.16.580771)
Supplement: Supplement 2 — Supplementary File 2: Full NSV Dataset NP AlphaFold PDBs (.pdb files) [file media-2.zip › Full NSV Dataset NP AlphaFold PDBs/CTV2.pdb]

ATOM      1  N   MET A   1      31.037 -15.129  -2.186  1.00 36.91           N  
ATOM      2  H   MET A   1      31.599 -15.965  -2.108  1.00 36.91           H  
ATOM      3  H2  MET A   1      30.372 -15.091  -1.426  1.00 36.91           H  
ATOM      4  H3  MET A   1      31.652 -14.333  -2.101  1.00 36.91           H  
ATOM      5  CA  MET A   1      30.342 -15.077  -3.496  1.00 36.91           C  
ATOM      6  HA  MET A   1      29.778 -14.145  -3.518  1.00 36.91           H  
ATOM      7  C   MET A   1      29.278 -16.171  -3.674  1.00 36.91           C  
ATOM      8  CB  MET A   1      31.332 -15.004  -4.669  1.00 36.91           C  
ATOM      9  HB2 MET A   1      31.126 -15.806  -5.378  1.00 36.91           H  
ATOM     10  HB3 MET A   1      32.359 -15.108  -4.319  1.00 36.91           H  
ATOM     11  O   MET A   1      28.140 -15.814  -3.939  1.00 36.91           O  
ATOM     12  CG  MET A   1      31.175 -13.660  -5.387  1.00 36.91           C  
ATOM     13  HG2 MET A   1      31.463 -12.844  -4.723  1.00 36.91           H  
ATOM     14  HG3 MET A   1      30.125 -13.532  -5.648  1.00 36.91           H  
ATOM     15  SD  MET A   1      32.127 -13.545  -6.920  1.00 36.91           S  
ATOM     16  CE  MET A   1      33.712 -12.897  -6.321  1.00 36.91           C  
ATOM     17  HE1 MET A   1      34.156 -13.589  -5.605  1.00 36.91           H  
ATOM     18  HE2 MET A   1      34.392 -12.774  -7.164  1.00 36.91           H  
ATOM     19  HE3 MET A   1      33.560 -11.926  -5.849  1.00 36.91           H  
ATOM     20  N   HIS A   2      29.567 -17.466  -3.458  1.00 27.11           N  
ATOM     21  H   HIS A   2      30.528 -17.765  -3.370  1.00 27.11           H  
ATOM     22  CA  HIS A   2      28.563 -18.545  -3.605  1.00 27.11           C  
ATOM     23  HA  HIS A   2      28.159 -18.488  -4.616  1.00 27.11           H  
ATOM     24  C   HIS A   2      27.337 -18.448  -2.673  1.00 27.11           C  
ATOM     25  CB  HIS A   2      29.236 -19.921  -3.438  1.00 27.11           C  
ATOM     26  HB2 HIS A   2      30.023 -19.869  -2.686  1.00 27.11           H  
ATOM     27  HB3 HIS A   2      28.496 -20.638  -3.083  1.00 27.11           H  
ATOM     28  O   HIS A   2      26.242 -18.810  -3.093  1.00 27.11           O  
ATOM     29  CG  HIS A   2      29.789 -20.479  -4.724  1.00 27.11           C  
ATOM     30  CD2 HIS A   2      31.038 -21.006  -4.922  1.00 27.11           C  
ATOM     31  HD2 HIS A   2      31.829 -21.085  -4.190  1.00 27.11           H  
ATOM     32  ND1 HIS A   2      29.097 -20.625  -5.910  1.00 27.11           N  
ATOM     33  HD1 HIS A   2      28.134 -20.383  -6.093  1.00 27.11           H  
ATOM     34  CE1 HIS A   2      29.916 -21.206  -6.804  1.00 27.11           C  
ATOM     35  HE1 HIS A   2      29.663 -21.455  -7.824  1.00 27.11           H  
ATOM     36  NE2 HIS A   2      31.106 -21.448  -6.242  1.00 27.11           N  
ATOM     37  N   LEU A   3      27.486 -17.933  -1.445  1.00 26.91           N  
ATOM     38  H   LEU A   3      28.418 -17.751  -1.102  1.00 26.91           H  
ATOM     39  CA  LEU A   3      26.362 -17.767  -0.508  1.00 26.91           C  
ATOM     40  HA  LEU A   3      25.767 -18.680  -0.531  1.00 26.91           H  
ATOM     41  C   LEU A   3      25.428 -16.605  -0.904  1.00 26.91           C  
ATOM     42  CB  LEU A   3      26.910 -17.574   0.922  1.00 26.91           C  
ATOM     43  HB2 LEU A   3      26.965 -16.506   1.134  1.00 26.91           H  
ATOM     44  HB3 LEU A   3      27.924 -17.968   1.002  1.00 26.91           H  
ATOM     45  O   LEU A   3      24.213 -16.738  -0.841  1.00 26.91           O  
ATOM     46  CG  LEU A   3      26.029 -18.264   1.984  1.00 26.91           C  
ATOM     47  HG  LEU A   3      24.999 -18.315   1.633  1.00 26.91           H  
ATOM     48  CD1 LEU A   3      26.543 -19.681   2.255  1.00 26.91           C  
ATOM     49 HD11 LEU A   3      25.888 -20.169   2.977  1.00 26.91           H  
ATOM     50 HD12 LEU A   3      26.541 -20.262   1.333  1.00 26.91           H  
ATOM     51 HD13 LEU A   3      27.551 -19.648   2.668  1.00 26.91           H  
ATOM     52  CD2 LEU A   3      26.042 -17.483   3.294  1.00 26.91           C  
ATOM     53 HD21 LEU A   3      27.057 -17.399   3.682  1.00 26.91           H  
ATOM     54 HD22 LEU A   3      25.629 -16.486   3.138  1.00 26.91           H  
ATOM     55 HD23 LEU A   3      25.423 -17.992   4.033  1.00 26.91           H  
ATOM     56  N   LEU A   4      26.000 -15.492  -1.379  1.00 33.10           N  
ATOM     57  H   LEU A   4      27.009 -15.459  -1.418  1.00 33.10           H  
ATOM     58  CA  LEU A   4      25.257 -14.320  -1.864  1.00 33.10           C  
ATOM     59  HA  LEU A   4      24.471 -14.073  -1.150  1.00 33.10           H  
ATOM     60  C   LEU A   4      24.555 -14.605  -3.193  1.00 33.10           C  
ATOM     61  CB  LEU A   4      26.219 -13.123  -1.988  1.00 33.10           C  
ATOM     62  HB2 LEU A   4      25.849 -12.439  -2.752  1.00 33.10           H  
ATOM     63  HB3 LEU A   4      27.193 -13.480  -2.323  1.00 33.10           H  
ATOM     64  O   LEU A   4      23.401 -14.223  -3.357  1.00 33.10           O  
ATOM     65  CG  LEU A   4      26.361 -12.343  -0.669  1.00 33.10           C  
ATOM     66  HG  LEU A   4      26.353 -13.041   0.169  1.00 33.10           H  
ATOM     67  CD1 LEU A   4      27.689 -11.590  -0.643  1.00 33.10           C  
ATOM     68 HD11 LEU A   4      28.525 -12.287  -0.695  1.00 33.10           H  
ATOM     69 HD12 LEU A   4      27.737 -10.889  -1.476  1.00 33.10           H  
ATOM     70 HD13 LEU A   4      27.766 -11.024   0.286  1.00 33.10           H  
ATOM     71  CD2 LEU A   4      25.222 -11.337  -0.503  1.00 33.10           C  
ATOM     72 HD21 LEU A   4      24.259 -11.849  -0.511  1.00 33.10           H  
ATOM     73 HD22 LEU A   4      25.326 -10.816   0.448  1.00 33.10           H  
ATOM     74 HD23 LEU A   4      25.241 -10.603  -1.308  1.00 33.10           H  
ATOM     75  N   ASN A   5      25.205 -15.352  -4.097  1.00 34.23           N  
ATOM     76  H   ASN A   5      26.174 -15.591  -3.944  1.00 34.23           H  
ATOM     77  CA  ASN A   5      24.540 -15.821  -5.307  1.00 34.23           C  
ATOM     78  HA  ASN A   5      24.061 -14.954  -5.762  1.00 34.23           H  
ATOM     79  C   ASN A   5      23.407 -16.797  -4.940  1.00 34.23           C  
ATOM     80  CB  ASN A   5      25.566 -16.380  -6.321  1.00 34.23           C  
ATOM     81  HB2 ASN A   5      25.831 -17.404  -6.059  1.00 34.23           H  
ATOM     82  HB3 ASN A   5      26.466 -15.765  -6.298  1.00 34.23           H  
ATOM     83  O   ASN A   5      22.311 -16.648  -5.453  1.00 34.23           O  
ATOM     84  CG  ASN A   5      25.044 -16.341  -7.758  1.00 34.23           C  
ATOM     85  ND2 ASN A   5      25.756 -16.893  -8.712  1.00 34.23           N  
ATOM     86 HD21 ASN A   5      26.667 -17.301  -8.561  1.00 34.23           H  
ATOM     87 HD22 ASN A   5      25.326 -16.874  -9.626  1.00 34.23           H  
ATOM     88  OD1 ASN A   5      23.985 -15.816  -8.045  1.00 34.23           O  
ATOM     89  N   ARG A   6      23.580 -17.708  -3.964  1.00 29.82           N  
ATOM     90  H   ARG A   6      24.489 -17.805  -3.534  1.00 29.82           H  
ATOM     91  CA  ARG A   6      22.461 -18.544  -3.476  1.00 29.82           C  
ATOM     92  HA  ARG A   6      22.021 -19.062  -4.328  1.00 29.82           H  
ATOM     93  C   ARG A   6      21.302 -17.730  -2.899  1.00 29.82           C  
ATOM     94  CB  ARG A   6      22.909 -19.592  -2.450  1.00 29.82           C  
ATOM     95  HB2 ARG A   6      22.041 -19.888  -1.860  1.00 29.82           H  
ATOM     96  HB3 ARG A   6      23.646 -19.163  -1.772  1.00 29.82           H  
ATOM     97  O   ARG A   6      20.172 -18.023  -3.257  1.00 29.82           O  
ATOM     98  CG  ARG A   6      23.468 -20.854  -3.113  1.00 29.82           C  
ATOM     99  HG2 ARG A   6      22.759 -21.237  -3.847  1.00 29.82           H  
ATOM    100  HG3 ARG A   6      24.404 -20.609  -3.615  1.00 29.82           H  
ATOM    101  CD  ARG A   6      23.710 -21.922  -2.042  1.00 29.82           C  
ATOM    102  HD2 ARG A   6      24.188 -21.453  -1.182  1.00 29.82           H  
ATOM    103  HD3 ARG A   6      22.748 -22.325  -1.728  1.00 29.82           H  
ATOM    104  NE  ARG A   6      24.585 -23.002  -2.536  1.00 29.82           N  
ATOM    105  HE  ARG A   6      24.980 -22.883  -3.459  1.00 29.82           H  
ATOM    106  NH1 ARG A   6      24.457 -24.352  -0.683  1.00 29.82           N  
ATOM    107 HH11 ARG A   6      23.758 -23.740  -0.287  1.00 29.82           H  
ATOM    108 HH12 ARG A   6      24.732 -25.186  -0.184  1.00 29.82           H  
ATOM    109  NH2 ARG A   6      25.813 -24.912  -2.364  1.00 29.82           N  
ATOM    110 HH21 ARG A   6      26.208 -24.761  -3.281  1.00 29.82           H  
ATOM    111 HH22 ARG A   6      26.075 -25.740  -1.848  1.00 29.82           H  
ATOM    112  CZ  ARG A   6      24.945 -24.080  -1.862  1.00 29.82           C  
ATOM    113  N   LEU A   7      21.553 -16.702  -2.087  1.00 33.17           N  
ATOM    114  H   LEU A   7      22.505 -16.544  -1.790  1.00 33.17           H  
ATOM    115  CA  LEU A   7      20.486 -15.856  -1.531  1.00 33.17           C  
ATOM    116  HA  LEU A   7      19.720 -16.500  -1.100  1.00 33.17           H  
ATOM    117  C   LEU A   7      19.773 -15.023  -2.610  1.00 33.17           C  
ATOM    118  CB  LEU A   7      21.066 -14.958  -0.423  1.00 33.17           C  
ATOM    119  HB2 LEU A   7      20.352 -14.165  -0.200  1.00 33.17           H  
ATOM    120  HB3 LEU A   7      21.974 -14.486  -0.799  1.00 33.17           H  
ATOM    121  O   LEU A   7      18.553 -14.889  -2.568  1.00 33.17           O  
ATOM    122  CG  LEU A   7      21.380 -15.705   0.888  1.00 33.17           C  
ATOM    123  HG  LEU A   7      21.961 -16.602   0.672  1.00 33.17           H  
ATOM    124  CD1 LEU A   7      22.209 -14.806   1.806  1.00 33.17           C  
ATOM    125 HD11 LEU A   7      22.441 -15.338   2.729  1.00 33.17           H  
ATOM    126 HD12 LEU A   7      23.143 -14.536   1.313  1.00 33.17           H  
ATOM    127 HD13 LEU A   7      21.651 -13.902   2.048  1.00 33.17           H  
ATOM    128  CD2 LEU A   7      20.108 -16.110   1.637  1.00 33.17           C  
ATOM    129 HD21 LEU A   7      19.530 -16.825   1.050  1.00 33.17           H  
ATOM    130 HD22 LEU A   7      20.372 -16.586   2.582  1.00 33.17           H  
ATOM    131 HD23 LEU A   7      19.493 -15.234   1.842  1.00 33.17           H  
ATOM    132  N   PHE A   8      20.500 -14.518  -3.611  1.00 39.11           N  
ATOM    133  H   PHE A   8      21.505 -14.610  -3.575  1.00 39.11           H  
ATOM    134  CA  PHE A   8      19.910 -13.845  -4.774  1.00 39.11           C  
ATOM    135  HA  PHE A   8      19.240 -13.058  -4.427  1.00 39.11           H  
ATOM    136  C   PHE A   8      19.073 -14.811  -5.628  1.00 39.11           C  
ATOM    137  CB  PHE A   8      21.035 -13.195  -5.592  1.00 39.11           C  
ATOM    138  HB2 PHE A   8      21.589 -12.513  -4.947  1.00 39.11           H  
ATOM    139  HB3 PHE A   8      21.731 -13.967  -5.922  1.00 39.11           H  
ATOM    140  O   PHE A   8      17.955 -14.484  -6.026  1.00 39.11           O  
ATOM    141  CG  PHE A   8      20.552 -12.418  -6.801  1.00 39.11           C  
ATOM    142  CD1 PHE A   8      20.661 -12.972  -8.091  1.00 39.11           C  
ATOM    143  HD1 PHE A   8      21.095 -13.952  -8.225  1.00 39.11           H  
ATOM    144  CD2 PHE A   8      20.001 -11.132  -6.639  1.00 39.11           C  
ATOM    145  HD2 PHE A   8      19.922 -10.696  -5.655  1.00 39.11           H  
ATOM    146  CE1 PHE A   8      20.228 -12.242  -9.213  1.00 39.11           C  
ATOM    147  HE1 PHE A   8      20.329 -12.662 -10.203  1.00 39.11           H  
ATOM    148  CE2 PHE A   8      19.570 -10.405  -7.763  1.00 39.11           C  
ATOM    149  HE2 PHE A   8      19.163  -9.410  -7.649  1.00 39.11           H  
ATOM    150  CZ  PHE A   8      19.687 -10.956  -9.048  1.00 39.11           C  
ATOM    151  HZ  PHE A   8      19.370 -10.386  -9.909  1.00 39.11           H  
ATOM    152  N   GLN A   9      19.574 -16.031  -5.844  1.00 38.67           N  
ATOM    153  H   GLN A   9      20.504 -16.223  -5.501  1.00 38.67           H  
ATOM    154  CA  GLN A   9      18.879 -17.101  -6.560  1.00 38.67           C  
ATOM    155  HA  GLN A   9      18.561 -16.730  -7.535  1.00 38.67           H  
ATOM    156  C   GLN A   9      17.620 -17.537  -5.804  1.00 38.67           C  
ATOM    157  CB  GLN A   9      19.828 -18.291  -6.768  1.00 38.67           C  
ATOM    158  HB2 GLN A   9      19.268 -19.129  -7.183  1.00 38.67           H  
ATOM    159  HB3 GLN A   9      20.209 -18.607  -5.797  1.00 38.67           H  
ATOM    160  O   GLN A   9      16.553 -17.577  -6.399  1.00 38.67           O  
ATOM    161  CG  GLN A   9      21.023 -17.962  -7.675  1.00 38.67           C  
ATOM    162  HG2 GLN A   9      21.870 -18.586  -7.391  1.00 38.67           H  
ATOM    163  HG3 GLN A   9      21.311 -16.918  -7.551  1.00 38.67           H  
ATOM    164  CD  GLN A   9      20.781 -18.169  -9.146  1.00 38.67           C  
ATOM    165  NE2 GLN A   9      21.366 -17.307  -9.940  1.00 38.67           N  
ATOM    166 HE21 GLN A   9      21.729 -17.645 -10.820  1.00 38.67           H  
ATOM    167 HE22 GLN A   9      22.003 -16.636  -9.537  1.00 38.67           H  
ATOM    168  OE1 GLN A   9      20.082 -19.080  -9.571  1.00 38.67           O  
ATOM    169  N   ASP A  10      17.700 -17.788  -4.496  1.00 36.29           N  
ATOM    170  H   ASP A  10      18.607 -17.752  -4.052  1.00 36.29           H  
ATOM    171  CA  ASP A  10      16.554 -18.148  -3.649  1.00 36.29           C  
ATOM    172  HA  ASP A  10      16.011 -18.980  -4.098  1.00 36.29           H  
ATOM    173  C   ASP A  10      15.496 -17.037  -3.580  1.00 36.29           C  
ATOM    174  CB  ASP A  10      17.038 -18.644  -2.270  1.00 36.29           C  
ATOM    175  HB2 ASP A  10      17.759 -17.938  -1.860  1.00 36.29           H  
ATOM    176  HB3 ASP A  10      16.181 -18.680  -1.597  1.00 36.29           H  
ATOM    177  O   ASP A  10      14.300 -17.340  -3.573  1.00 36.29           O  
ATOM    178  CG  ASP A  10      17.648 -20.059  -2.327  1.00 36.29           C  
ATOM    179  OD1 ASP A  10      17.272 -20.830  -3.245  1.00 36.29           O  
ATOM    180  OD2 ASP A  10      18.487 -20.395  -1.464  1.00 36.29           O  
ATOM    181  N   ARG A  11      15.897 -15.760  -3.661  1.00 34.50           N  
ATOM    182  H   ARG A  11      16.890 -15.577  -3.624  1.00 34.50           H  
ATOM    183  CA  ARG A  11      14.971 -14.615  -3.724  1.00 34.50           C  
ATOM    184  HA  ARG A  11      14.150 -14.809  -3.034  1.00 34.50           H  
ATOM    185  C   ARG A  11      14.290 -14.454  -5.089  1.00 34.50           C  
ATOM    186  CB  ARG A  11      15.683 -13.334  -3.254  1.00 34.50           C  
ATOM    187  HB2 ARG A  11      15.096 -12.470  -3.565  1.00 34.50           H  
ATOM    188  HB3 ARG A  11      16.669 -13.263  -3.712  1.00 34.50           H  
ATOM    189  O   ARG A  11      13.069 -14.297  -5.122  1.00 34.50           O  
ATOM    190  CG  ARG A  11      15.798 -13.304  -1.719  1.00 34.50           C  
ATOM    191  HG2 ARG A  11      14.796 -13.317  -1.292  1.00 34.50           H  
ATOM    192  HG3 ARG A  11      16.335 -14.185  -1.366  1.00 34.50           H  
ATOM    193  CD  ARG A  11      16.523 -12.045  -1.231  1.00 34.50           C  
ATOM    194  HD2 ARG A  11      16.016 -11.173  -1.644  1.00 34.50           H  
ATOM    195  HD3 ARG A  11      17.552 -12.068  -1.591  1.00 34.50           H  
ATOM    196  NE  ARG A  11      16.511 -11.958   0.242  1.00 34.50           N  
ATOM    197  HE  ARG A  11      16.021 -12.678   0.754  1.00 34.50           H  
ATOM    198  NH1 ARG A  11      17.414  -9.853   0.479  1.00 34.50           N  
ATOM    199 HH11 ARG A  11      17.413  -9.745  -0.525  1.00 34.50           H  
ATOM    200 HH12 ARG A  11      17.545  -9.056   1.086  1.00 34.50           H  
ATOM    201  NH2 ARG A  11      16.713 -10.994   2.269  1.00 34.50           N  
ATOM    202 HH21 ARG A  11      16.809 -10.169   2.843  1.00 34.50           H  
ATOM    203 HH22 ARG A  11      16.098 -11.717   2.615  1.00 34.50           H  
ATOM    204  CZ  ARG A  11      16.893 -10.937   0.984  1.00 34.50           C  
ATOM    205  N   LEU A  12      15.009 -14.581  -6.213  1.00 36.80           N  
ATOM    206  H   LEU A  12      16.009 -14.694  -6.133  1.00 36.80           H  
ATOM    207  CA  LEU A  12      14.390 -14.563  -7.555  1.00 36.80           C  
ATOM    208  HA  LEU A  12      13.739 -13.690  -7.601  1.00 36.80           H  
ATOM    209  C   LEU A  12      13.486 -15.791  -7.793  1.00 36.80           C  
ATOM    210  CB  LEU A  12      15.459 -14.455  -8.672  1.00 36.80           C  
ATOM    211  HB2 LEU A  12      15.344 -15.310  -9.339  1.00 36.80           H  
ATOM    212  HB3 LEU A  12      16.462 -14.535  -8.253  1.00 36.80           H  
ATOM    213  O   LEU A  12      12.405 -15.658  -8.381  1.00 36.80           O  
ATOM    214  CG  LEU A  12      15.346 -13.165  -9.519  1.00 36.80           C  
ATOM    215  HG  LEU A  12      14.326 -12.783  -9.487  1.00 36.80           H  
ATOM    216  CD1 LEU A  12      16.301 -12.090  -9.005  1.00 36.80           C  
ATOM    217 HD11 LEU A  12      16.196 -11.176  -9.591  1.00 36.80           H  
ATOM    218 HD12 LEU A  12      17.329 -12.445  -9.068  1.00 36.80           H  
ATOM    219 HD13 LEU A  12      16.075 -11.865  -7.963  1.00 36.80           H  
ATOM    220  CD2 LEU A  12      15.701 -13.411 -10.984  1.00 36.80           C  
ATOM    221 HD21 LEU A  12      15.667 -12.472 -11.538  1.00 36.80           H  
ATOM    222 HD22 LEU A  12      16.703 -13.833 -11.061  1.00 36.80           H  
ATOM    223 HD23 LEU A  12      14.986 -14.097 -11.437  1.00 36.80           H  
ATOM    224  N   ARG A  13      13.890 -16.971  -7.288  1.00 36.22           N  
ATOM    225  H   ARG A  13      14.808 -16.993  -6.867  1.00 36.22           H  
ATOM    226  CA  ARG A  13      13.150 -18.252  -7.361  1.00 36.22           C  
ATOM    227  HA  ARG A  13      13.071 -18.557  -8.405  1.00 36.22           H  
ATOM    228  C   ARG A  13      11.719 -18.140  -6.830  1.00 36.22           C  
ATOM    229  CB  ARG A  13      13.910 -19.340  -6.567  1.00 36.22           C  
ATOM    230  HB2 ARG A  13      13.217 -20.136  -6.297  1.00 36.22           H  
ATOM    231  HB3 ARG A  13      14.279 -18.904  -5.638  1.00 36.22           H  
ATOM    232  O   ARG A  13      10.824 -18.823  -7.329  1.00 36.22           O  
ATOM    233  CG  ARG A  13      15.075 -19.987  -7.340  1.00 36.22           C  
ATOM    234  HG2 ARG A  13      15.663 -19.224  -7.851  1.00 36.22           H  
ATOM    235  HG3 ARG A  13      14.671 -20.640  -8.115  1.00 36.22           H  
ATOM    236  CD  ARG A  13      15.976 -20.815  -6.405  1.00 36.22           C  
ATOM    237  HD2 ARG A  13      16.174 -20.245  -5.498  1.00 36.22           H  
ATOM    238  HD3 ARG A  13      15.461 -21.734  -6.123  1.00 36.22           H  
ATOM    239  NE  ARG A  13      17.280 -21.127  -7.015  1.00 36.22           N  
ATOM    240  HE  ARG A  13      17.456 -20.717  -7.922  1.00 36.22           H  
ATOM    241  NH1 ARG A  13      18.196 -22.294  -5.243  1.00 36.22           N  
ATOM    242 HH11 ARG A  13      18.995 -22.730  -4.805  1.00 36.22           H  
ATOM    243 HH12 ARG A  13      17.572 -21.835  -4.595  1.00 36.22           H  
ATOM    244  NH2 ARG A  13      19.350 -22.045  -7.123  1.00 36.22           N  
ATOM    245 HH21 ARG A  13      19.462 -21.632  -8.038  1.00 36.22           H  
ATOM    246 HH22 ARG A  13      20.085 -22.610  -6.721  1.00 36.22           H  
ATOM    247  CZ  ARG A  13      18.258 -21.817  -6.452  1.00 36.22           C  
ATOM    248  N   LEU A  14      11.488 -17.276  -5.843  1.00 34.01           N  
ATOM    249  H   LEU A  14      12.283 -16.764  -5.487  1.00 34.01           H  
ATOM    250  CA  LEU A  14      10.211 -17.141  -5.141  1.00 34.01           C  
ATOM    251  HA  LEU A  14       9.672 -18.084  -5.228  1.00 34.01           H  
ATOM    252  C   LEU A  14       9.296 -16.070  -5.773  1.00 34.01           C  
ATOM    253  CB  LEU A  14      10.556 -16.916  -3.657  1.00 34.01           C  
ATOM    254  HB2 LEU A  14      11.640 -16.880  -3.544  1.00 34.01           H  
ATOM    255  HB3 LEU A  14      10.218 -15.924  -3.358  1.00 34.01           H  
ATOM    256  O   LEU A  14       8.081 -16.272  -5.855  1.00 34.01           O  
ATOM    257  CG  LEU A  14      10.039 -18.022  -2.713  1.00 34.01           C  
ATOM    258  HG  LEU A  14      10.185 -18.981  -3.209  1.00 34.01           H  
ATOM    259  CD1 LEU A  14      10.871 -18.045  -1.433  1.00 34.01           C  
ATOM    260 HD11 LEU A  14      10.849 -17.069  -0.948  1.00 34.01           H  
ATOM    261 HD12 LEU A  14      10.495 -18.805  -0.749  1.00 34.01           H  
ATOM    262 HD13 LEU A  14      11.907 -18.283  -1.675  1.00 34.01           H  
ATOM    263  CD2 LEU A  14       8.556 -17.916  -2.332  1.00 34.01           C  
ATOM    264 HD21 LEU A  14       8.204 -18.906  -2.041  1.00 34.01           H  
ATOM    265 HD22 LEU A  14       8.429 -17.249  -1.480  1.00 34.01           H  
ATOM    266 HD23 LEU A  14       7.981 -17.562  -3.188  1.00 34.01           H  
ATOM    267  N   THR A  15       9.856 -14.983  -6.318  1.00 32.04           N  
ATOM    268  H   THR A  15      10.840 -14.815  -6.163  1.00 32.04           H  
ATOM    269  CA  THR A  15       9.079 -13.920  -6.987  1.00 32.04           C  
ATOM    270  HA  THR A  15       8.258 -13.649  -6.324  1.00 32.04           H  
ATOM    271  C   THR A  15       8.473 -14.394  -8.313  1.00 32.04           C  
ATOM    272  CB  THR A  15       9.940 -12.658  -7.201  1.00 32.04           C  
ATOM    273  HB  THR A  15      10.665 -12.830  -7.996  1.00 32.04           H  
ATOM    274  O   THR A  15       7.319 -14.066  -8.615  1.00 32.04           O  
ATOM    275  CG2 THR A  15       9.105 -11.415  -7.511  1.00 32.04           C  
ATOM    276 HG21 THR A  15       8.550 -11.556  -8.438  1.00 32.04           H  
ATOM    277 HG22 THR A  15       8.416 -11.211  -6.692  1.00 32.04           H  
ATOM    278 HG23 THR A  15       9.768 -10.558  -7.632  1.00 32.04           H  
ATOM    279  OG1 THR A  15      10.619 -12.372  -6.008  1.00 32.04           O  
ATOM    280  HG1 THR A  15      11.056 -11.521  -6.076  1.00 32.04           H  
ATOM    281  N   MET A  16       9.208 -15.212  -9.078  1.00 38.60           N  
ATOM    282  H   MET A  16      10.139 -15.440  -8.761  1.00 38.60           H  
ATOM    283  CA  MET A  16       8.828 -15.603 -10.444  1.00 38.60           C  
ATOM    284  HA  MET A  16       8.302 -14.766 -10.902  1.00 38.60           H  
ATOM    285  C   MET A  16       7.864 -16.795 -10.510  1.00 38.60           C  
ATOM    286  CB  MET A  16      10.088 -15.850 -11.284  1.00 38.60           C  
ATOM    287  HB2 MET A  16       9.787 -16.133 -12.293  1.00 38.60           H  
ATOM    288  HB3 MET A  16      10.678 -16.656 -10.847  1.00 38.60           H  
ATOM    289  O   MET A  16       6.978 -16.801 -11.366  1.00 38.60           O  
ATOM    290  CG  MET A  16      10.943 -14.588 -11.420  1.00 38.60           C  
ATOM    291  HG2 MET A  16      11.424 -14.367 -10.467  1.00 38.60           H  
ATOM    292  HG3 MET A  16      10.292 -13.752 -11.674  1.00 38.60           H  
ATOM    293  SD  MET A  16      12.215 -14.693 -12.703  1.00 38.60           S  
ATOM    294  CE  MET A  16      13.279 -15.991 -12.019  1.00 38.60           C  
ATOM    295  HE1 MET A  16      14.190 -16.068 -12.613  1.00 38.60           H  
ATOM    296  HE2 MET A  16      12.758 -16.948 -12.057  1.00 38.60           H  
ATOM    297  HE3 MET A  16      13.535 -15.763 -10.984  1.00 38.60           H  
ATOM    298  N   ALA A  17       7.932 -17.748  -9.569  1.00 34.80           N  
ATOM    299  H   ALA A  17       8.672 -17.702  -8.884  1.00 34.80           H  
ATOM    300  CA  ALA A  17       7.013 -18.896  -9.519  1.00 34.80           C  
ATOM    301  HA  ALA A  17       7.126 -19.466 -10.441  1.00 34.80           H  
ATOM    302  C   ALA A  17       5.524 -18.498  -9.414  1.00 34.80           C  
ATOM    303  CB  ALA A  17       7.427 -19.792  -8.344  1.00 34.80           C  
ATOM    304  HB1 ALA A  17       7.334 -19.245  -7.406  1.00 34.80           H  
ATOM    305  HB2 ALA A  17       6.786 -20.673  -8.311  1.00 34.80           H  
ATOM    306  HB3 ALA A  17       8.462 -20.111  -8.469  1.00 34.80           H  
ATOM    307  O   ALA A  17       4.638 -19.316  -9.642  1.00 34.80           O  
ATOM    308  N   LEU A  18       5.235 -17.235  -9.097  1.00 37.02           N  
ATOM    309  H   LEU A  18       6.013 -16.609  -8.942  1.00 37.02           H  
ATOM    310  CA  LEU A  18       3.893 -16.765  -8.794  1.00 37.02           C  
ATOM    311  HA  LEU A  18       3.205 -17.609  -8.786  1.00 37.02           H  
ATOM    312  C   LEU A  18       3.305 -15.773  -9.831  1.00 37.02           C  
ATOM    313  CB  LEU A  18       3.953 -16.211  -7.372  1.00 37.02           C  
ATOM    314  HB2 LEU A  18       2.951 -15.826  -7.179  1.00 37.02           H  
ATOM    315  HB3 LEU A  18       4.706 -15.423  -7.366  1.00 37.02           H  
ATOM    316  O   LEU A  18       2.121 -15.460  -9.739  1.00 37.02           O  
ATOM    317  CG  LEU A  18       4.259 -17.178  -6.213  1.00 37.02           C  
ATOM    318  HG  LEU A  18       5.110 -17.806  -6.477  1.00 37.02           H  
ATOM    319  CD1 LEU A  18       4.620 -16.420  -4.928  1.00 37.02           C  
ATOM    320 HD11 LEU A  18       4.968 -17.140  -4.187  1.00 37.02           H  
ATOM    321 HD12 LEU A  18       5.444 -15.734  -5.122  1.00 37.02           H  
ATOM    322 HD13 LEU A  18       3.762 -15.884  -4.522  1.00 37.02           H  
ATOM    323  CD2 LEU A  18       3.054 -18.072  -5.911  1.00 37.02           C  
ATOM    324 HD21 LEU A  18       2.180 -17.486  -5.627  1.00 37.02           H  
ATOM    325 HD22 LEU A  18       3.300 -18.754  -5.097  1.00 37.02           H  
ATOM    326 HD23 LEU A  18       2.811 -18.670  -6.789  1.00 37.02           H  
ATOM    327  N   ASN A  19       4.063 -15.314 -10.840  1.00 32.34           N  
ATOM    328  H   ASN A  19       5.017 -15.639 -10.906  1.00 32.34           H  
ATOM    329  CA  ASN A  19       3.553 -14.449 -11.936  1.00 32.34           C  
ATOM    330  HA  ASN A  19       2.718 -13.864 -11.550  1.00 32.34           H  
ATOM    331  C   ASN A  19       2.940 -15.249 -13.116  1.00 32.34           C  
ATOM    332  CB  ASN A  19       4.644 -13.438 -12.371  1.00 32.34           C  
ATOM    333  HB2 ASN A  19       5.615 -13.929 -12.436  1.00 32.34           H  
ATOM    334  HB3 ASN A  19       4.397 -13.051 -13.360  1.00 32.34           H  
ATOM    335  O   ASN A  19       2.737 -14.729 -14.209  1.00 32.34           O  
ATOM    336  CG  ASN A  19       4.744 -12.228 -11.452  1.00 32.34           C  
ATOM    337  ND2 ASN A  19       5.493 -11.221 -11.833  1.00 32.34           N  
ATOM    338 HD21 ASN A  19       5.913 -11.204 -12.751  1.00 32.34           H  
ATOM    339 HD22 ASN A  19       5.382 -10.368 -11.303  1.00 32.34           H  
ATOM    340  OD1 ASN A  19       4.176 -12.188 -10.368  1.00 32.34           O  
ATOM    341  N   GLN A  20       2.644 -16.534 -12.906  1.00 35.15           N  
ATOM    342  H   GLN A  20       2.760 -16.871 -11.961  1.00 35.15           H  
ATOM    343  CA  GLN A  20       2.423 -17.546 -13.944  1.00 35.15           C  
ATOM    344  HA  GLN A  20       3.088 -17.300 -14.772  1.00 35.15           H  
ATOM    345  C   GLN A  20       1.018 -17.622 -14.599  1.00 35.15           C  
ATOM    346  CB  GLN A  20       2.874 -18.913 -13.374  1.00 35.15           C  
ATOM    347  HB2 GLN A  20       2.532 -19.009 -12.343  1.00 35.15           H  
ATOM    348  HB3 GLN A  20       2.394 -19.720 -13.927  1.00 35.15           H  
ATOM    349  O   GLN A  20       0.773 -18.597 -15.309  1.00 35.15           O  
ATOM    350  CG  GLN A  20       4.400 -19.147 -13.425  1.00 35.15           C  
ATOM    351  HG2 GLN A  20       4.884 -18.561 -12.644  1.00 35.15           H  
ATOM    352  HG3 GLN A  20       4.799 -18.808 -14.381  1.00 35.15           H  
ATOM    353  CD  GLN A  20       4.766 -20.624 -13.231  1.00 35.15           C  
ATOM    354  NE2 GLN A  20       5.841 -21.122 -13.801  1.00 35.15           N  
ATOM    355 HE21 GLN A  20       6.420 -20.585 -14.430  1.00 35.15           H  
ATOM    356 HE22 GLN A  20       6.088 -22.073 -13.567  1.00 35.15           H  
ATOM    357  OE1 GLN A  20       4.054 -21.400 -12.616  1.00 35.15           O  
ATOM    358  N   ALA A  21       0.090 -16.669 -14.440  1.00 32.17           N  
ATOM    359  H   ALA A  21       0.307 -15.844 -13.899  1.00 32.17           H  
ATOM    360  CA  ALA A  21      -1.201 -16.744 -15.155  1.00 32.17           C  
ATOM    361  HA  ALA A  21      -1.028 -17.127 -16.161  1.00 32.17           H  
ATOM    362  C   ALA A  21      -1.903 -15.380 -15.300  1.00 32.17           C  
ATOM    363  CB  ALA A  21      -2.113 -17.747 -14.425  1.00 32.17           C  
ATOM    364  HB1 ALA A  21      -2.275 -17.424 -13.397  1.00 32.17           H  
ATOM    365  HB2 ALA A  21      -3.077 -17.800 -14.931  1.00 32.17           H  
ATOM    366  HB3 ALA A  21      -1.667 -18.742 -14.422  1.00 32.17           H  
ATOM    367  O   ALA A  21      -2.540 -14.920 -14.361  1.00 32.17           O  
ATOM    368  N   GLY A  22      -1.823 -14.745 -16.477  1.00 29.57           N  
ATOM    369  H   GLY A  22      -1.236 -15.142 -17.197  1.00 29.57           H  
ATOM    370  CA  GLY A  22      -2.457 -13.435 -16.709  1.00 29.57           C  
ATOM    371  HA2 GLY A  22      -3.397 -13.389 -16.161  1.00 29.57           H  
ATOM    372  HA3 GLY A  22      -1.811 -12.653 -16.309  1.00 29.57           H  
ATOM    373  C   GLY A  22      -2.771 -13.098 -18.169  1.00 29.57           C  
ATOM    374  O   GLY A  22      -2.375 -12.040 -18.643  1.00 29.57           O  
ATOM    375  N   GLY A  23      -3.413 -14.012 -18.917  1.00 26.26           N  
ATOM    376  H   GLY A  23      -3.717 -14.834 -18.416  1.00 26.26           H  
ATOM    377  CA  GLY A  23      -4.058 -13.801 -20.240  1.00 26.26           C  
ATOM    378  HA2 GLY A  23      -4.805 -14.586 -20.349  1.00 26.26           H  
ATOM    379  HA3 GLY A  23      -3.382 -13.944 -21.084  1.00 26.26           H  
ATOM    380  C   GLY A  23      -4.849 -12.483 -20.322  1.00 26.26           C  
ATOM    381  O   GLY A  23      -5.793 -12.348 -19.572  1.00 26.26           O  
ATOM    382  N   GLY A  24      -4.457 -11.462 -21.097  1.00 25.61           N  
ATOM    383  H   GLY A  24      -4.557 -10.622 -20.546  1.00 25.61           H  
ATOM    384  CA  GLY A  24      -5.044 -11.167 -22.418  1.00 25.61           C  
ATOM    385  HA2 GLY A  24      -4.265 -11.194 -23.180  1.00 25.61           H  
ATOM    386  HA3 GLY A  24      -5.808 -11.903 -22.668  1.00 25.61           H  
ATOM    387  C   GLY A  24      -5.705  -9.771 -22.426  1.00 25.61           C  
ATOM    388  O   GLY A  24      -6.299  -9.389 -21.429  1.00 25.61           O  
ATOM    389  N   GLY A  25      -5.585  -8.999 -23.517  1.00 27.54           N  
ATOM    390  H   GLY A  25      -5.006  -9.309 -24.284  1.00 27.54           H  
ATOM    391  CA  GLY A  25      -6.260  -7.695 -23.646  1.00 27.54           C  
ATOM    392  HA2 GLY A  25      -7.338  -7.850 -23.680  1.00 27.54           H  
ATOM    393  HA3 GLY A  25      -6.048  -7.098 -22.760  1.00 27.54           H  
ATOM    394  C   GLY A  25      -5.823  -6.872 -24.866  1.00 27.54           C  
ATOM    395  O   GLY A  25      -4.763  -6.261 -24.852  1.00 27.54           O  
ATOM    396  N   ARG A  26      -6.654  -6.896 -25.919  1.00 26.29           N  
ATOM    397  H   ARG A  26      -7.518  -7.392 -25.751  1.00 26.29           H  
ATOM    398  CA  ARG A  26      -6.611  -6.102 -27.172  1.00 26.29           C  
ATOM    399  HA  ARG A  26      -5.689  -6.304 -27.718  1.00 26.29           H  
ATOM    400  C   ARG A  26      -6.648  -4.591 -26.847  1.00 26.29           C  
ATOM    401  CB  ARG A  26      -7.849  -6.505 -28.001  1.00 26.29           C  
ATOM    402  HB2 ARG A  26      -8.739  -6.299 -27.406  1.00 26.29           H  
ATOM    403  HB3 ARG A  26      -7.900  -5.876 -28.890  1.00 26.29           H  
ATOM    404  O   ARG A  26      -7.270  -4.217 -25.867  1.00 26.29           O  
ATOM    405  CG  ARG A  26      -7.875  -7.980 -28.448  1.00 26.29           C  
ATOM    406  HG2 ARG A  26      -7.699  -8.635 -27.595  1.00 26.29           H  
ATOM    407  HG3 ARG A  26      -7.089  -8.144 -29.186  1.00 26.29           H  
ATOM    408  CD  ARG A  26      -9.241  -8.338 -29.057  1.00 26.29           C  
ATOM    409  HD2 ARG A  26     -10.010  -8.176 -28.301  1.00 26.29           H  
ATOM    410  HD3 ARG A  26      -9.433  -7.670 -29.896  1.00 26.29           H  
ATOM    411  NE  ARG A  26      -9.295  -9.740 -29.524  1.00 26.29           N  
ATOM    412  HE  ARG A  26      -8.435 -10.269 -29.480  1.00 26.29           H  
ATOM    413  NH1 ARG A  26     -11.507  -9.764 -30.155  1.00 26.29           N  
ATOM    414 HH11 ARG A  26     -12.302 -10.249 -30.545  1.00 26.29           H  
ATOM    415 HH12 ARG A  26     -11.606  -8.809 -29.841  1.00 26.29           H  
ATOM    416  NH2 ARG A  26     -10.260 -11.588 -30.449  1.00 26.29           N  
ATOM    417 HH21 ARG A  26      -9.383 -12.086 -30.396  1.00 26.29           H  
ATOM    418 HH22 ARG A  26     -11.068 -12.051 -30.839  1.00 26.29           H  
ATOM    419  CZ  ARG A  26     -10.350 -10.355 -30.037  1.00 26.29           C  
ATOM    420  N   GLY A  27      -6.023  -3.657 -27.567  1.00 25.13           N  
ATOM    421  H   GLY A  27      -5.955  -2.798 -27.041  1.00 25.13           H  
ATOM    422  CA  GLY A  27      -5.981  -3.479 -29.018  1.00 25.13           C  
ATOM    423  HA2 GLY A  27      -5.006  -3.087 -29.310  1.00 25.13           H  
ATOM    424  HA3 GLY A  27      -6.143  -4.429 -29.527  1.00 25.13           H  
ATOM    425  C   GLY A  27      -7.074  -2.490 -29.452  1.00 25.13           C  
ATOM    426  O   GLY A  27      -8.152  -2.933 -29.827  1.00 25.13           O  
ATOM    427  N   LEU A  28      -6.804  -1.176 -29.405  1.00 26.51           N  
ATOM    428  H   LEU A  28      -5.921  -0.872 -29.022  1.00 26.51           H  
ATOM    429  CA  LEU A  28      -7.648  -0.134 -30.011  1.00 26.51           C  
ATOM    430  HA  LEU A  28      -8.225  -0.585 -30.819  1.00 26.51           H  
ATOM    431  C   LEU A  28      -6.777   0.965 -30.649  1.00 26.51           C  
ATOM    432  CB  LEU A  28      -8.641   0.454 -28.982  1.00 26.51           C  
ATOM    433  HB2 LEU A  28      -8.133   0.550 -28.023  1.00 26.51           H  
ATOM    434  HB3 LEU A  28      -8.922   1.458 -29.299  1.00 26.51           H  
ATOM    435  O   LEU A  28      -6.050   1.683 -29.967  1.00 26.51           O  
ATOM    436  CG  LEU A  28      -9.941  -0.359 -28.795  1.00 26.51           C  
ATOM    437  HG  LEU A  28      -9.701  -1.401 -28.582  1.00 26.51           H  
ATOM    438  CD1 LEU A  28     -10.729   0.176 -27.601  1.00 26.51           C  
ATOM    439 HD11 LEU A  28     -11.632  -0.418 -27.455  1.00 26.51           H  
ATOM    440 HD12 LEU A  28     -10.122   0.106 -26.698  1.00 26.51           H  
ATOM    441 HD13 LEU A  28     -11.006   1.217 -27.767  1.00 26.51           H  
ATOM    442  CD2 LEU A  28     -10.852  -0.288 -30.026  1.00 26.51           C  
ATOM    443 HD21 LEU A  28     -10.377  -0.774 -30.878  1.00 26.51           H  
ATOM    444 HD22 LEU A  28     -11.071   0.751 -30.273  1.00 26.51           H  
ATOM    445 HD23 LEU A  28     -11.786  -0.809 -29.819  1.00 26.51           H  
ATOM    446  N   GLN A  29      -6.864   1.063 -31.978  1.00 30.37           N  
ATOM    447  H   GLN A  29      -7.511   0.434 -32.432  1.00 30.37           H  
ATOM    448  CA  GLN A  29      -6.400   2.183 -32.801  1.00 30.37           C  
ATOM    449  HA  GLN A  29      -5.457   2.575 -32.420  1.00 30.37           H  
ATOM    450  C   GLN A  29      -7.473   3.287 -32.828  1.00 30.37           C  
ATOM    451  CB  GLN A  29      -6.230   1.710 -34.258  1.00 30.37           C  
ATOM    452  HB2 GLN A  29      -7.141   1.193 -34.560  1.00 30.37           H  
ATOM    453  HB3 GLN A  29      -6.127   2.588 -34.895  1.00 30.37           H  
ATOM    454  O   GLN A  29      -8.651   2.952 -32.957  1.00 30.37           O  
ATOM    455  CG  GLN A  29      -5.024   0.803 -34.539  1.00 30.37           C  
ATOM    456  HG2 GLN A  29      -5.058  -0.066 -33.882  1.00 30.37           H  
ATOM    457  HG3 GLN A  29      -4.108   1.357 -34.332  1.00 30.37           H  
ATOM    458  CD  GLN A  29      -4.999   0.311 -35.989  1.00 30.37           C  
ATOM    459  NE2 GLN A  29      -3.877  -0.173 -36.473  1.00 30.37           N  
ATOM    460 HE21 GLN A  29      -3.039  -0.214 -35.911  1.00 30.37           H  
ATOM    461 HE22 GLN A  29      -3.916  -0.492 -37.430  1.00 30.37           H  
ATOM    462  OE1 GLN A  29      -5.979   0.335 -36.715  1.00 30.37           O  
ATOM    463  N   PRO A  30      -7.109   4.582 -32.845  1.00 34.37           N  
ATOM    464  CA  PRO A  30      -8.019   5.643 -33.248  1.00 34.37           C  
ATOM    465  HA  PRO A  30      -9.055   5.309 -33.192  1.00 34.37           H  
ATOM    466  C   PRO A  30      -7.729   6.098 -34.687  1.00 34.37           C  
ATOM    467  CB  PRO A  30      -7.831   6.741 -32.206  1.00 34.37           C  
ATOM    468  HB2 PRO A  30      -8.542   6.591 -31.394  1.00 34.37           H  
ATOM    469  HB3 PRO A  30      -7.959   7.734 -32.636  1.00 34.37           H  
ATOM    470  O   PRO A  30      -6.638   6.563 -35.019  1.00 34.37           O  
ATOM    471  CG  PRO A  30      -6.407   6.534 -31.676  1.00 34.37           C  
ATOM    472  HG2 PRO A  30      -6.411   6.533 -30.586  1.00 34.37           H  
ATOM    473  HG3 PRO A  30      -5.747   7.318 -32.046  1.00 34.37           H  
ATOM    474  CD  PRO A  30      -5.943   5.173 -32.211  1.00 34.37           C  
ATOM    475  HD2 PRO A  30      -5.588   4.555 -31.386  1.00 34.37           H  
ATOM    476  HD3 PRO A  30      -5.151   5.311 -32.947  1.00 34.37           H  
ATOM    477  N   GLN A  31      -8.744   5.964 -35.541  1.00 28.84           N  
ATOM    478  H   GLN A  31      -9.603   5.578 -35.175  1.00 28.84           H  
ATOM    479  CA  GLN A  31      -8.808   6.549 -36.876  1.00 28.84           C  
ATOM    480  HA  GLN A  31      -7.841   6.426 -37.365  1.00 28.84           H  
ATOM    481  C   GLN A  31      -9.149   8.048 -36.819  1.00 28.84           C  
ATOM    482  CB  GLN A  31      -9.885   5.834 -37.714  1.00 28.84           C  
ATOM    483  HB2 GLN A  31     -10.811   5.789 -37.141  1.00 28.84           H  
ATOM    484  HB3 GLN A  31     -10.076   6.434 -38.605  1.00 28.84           H  
ATOM    485  O   GLN A  31     -10.034   8.468 -36.082  1.00 28.84           O  
ATOM    486  CG  GLN A  31      -9.505   4.421 -38.182  1.00 28.84           C  
ATOM    487  HG2 GLN A  31      -9.320   3.790 -37.313  1.00 28.84           H  
ATOM    488  HG3 GLN A  31      -8.589   4.471 -38.771  1.00 28.84           H  
ATOM    489  CD  GLN A  31     -10.599   3.770 -39.032  1.00 28.84           C  
ATOM    490  NE2 GLN A  31     -10.385   2.568 -39.516  1.00 28.84           N  
ATOM    491 HE21 GLN A  31      -9.540   2.059 -39.298  1.00 28.84           H  
ATOM    492 HE22 GLN A  31     -11.146   2.169 -40.046  1.00 28.84           H  
ATOM    493  OE1 GLN A  31     -11.656   4.321 -39.287  1.00 28.84           O  
ATOM    494  N   GLY A  32      -8.464   8.813 -37.673  1.00 30.70           N  
ATOM    495  H   GLY A  32      -7.628   8.375 -38.033  1.00 30.70           H  
ATOM    496  CA  GLY A  32      -8.968   9.919 -38.499  1.00 30.70           C  
ATOM    497  HA2 GLY A  32      -9.451   9.477 -39.371  1.00 30.70           H  
ATOM    498  HA3 GLY A  32      -8.104  10.472 -38.867  1.00 30.70           H  
ATOM    499  C   GLY A  32      -9.969  10.933 -37.928  1.00 30.70           C  
ATOM    500  O   GLY A  32     -11.165  10.676 -37.869  1.00 30.70           O  
ATOM    501  N   ALA A  33      -9.518  12.180 -37.764  1.00 33.63           N  
ATOM    502  H   ALA A  33      -8.521  12.342 -37.742  1.00 33.63           H  
ATOM    503  CA  ALA A  33     -10.400  13.346 -37.814  1.00 33.63           C  
ATOM    504  HA  ALA A  33     -11.317  13.069 -38.334  1.00 33.63           H  
ATOM    505  C   ALA A  33      -9.750  14.491 -38.609  1.00 33.63           C  
ATOM    506  CB  ALA A  33     -10.811  13.751 -36.396  1.00 33.63           C  
ATOM    507  HB1 ALA A  33     -11.490  14.602 -36.436  1.00 33.63           H  
ATOM    508  HB2 ALA A  33     -11.314  12.917 -35.907  1.00 33.63           H  
ATOM    509  HB3 ALA A  33      -9.928  14.023 -35.816  1.00 33.63           H  
ATOM    510  O   ALA A  33      -8.836  15.171 -38.150  1.00 33.63           O  
ATOM    511  N   ARG A  34     -10.256  14.707 -39.829  1.00 32.51           N  
ATOM    512  H   ARG A  34     -11.001  14.085 -40.110  1.00 32.51           H  
ATOM    513  CA  ARG A  34     -10.047  15.915 -40.640  1.00 32.51           C  
ATOM    514  HA  ARG A  34      -8.982  16.118 -40.751  1.00 32.51           H  
ATOM    515  C   ARG A  34     -10.719  17.102 -39.938  1.00 32.51           C  
ATOM    516  CB  ARG A  34     -10.724  15.717 -42.017  1.00 32.51           C  
ATOM    517  HB2 ARG A  34     -10.711  16.672 -42.541  1.00 32.51           H  
ATOM    518  HB3 ARG A  34     -11.768  15.448 -41.855  1.00 32.51           H  
ATOM    519  O   ARG A  34     -11.928  17.038 -39.720  1.00 32.51           O  
ATOM    520  CG  ARG A  34     -10.091  14.666 -42.943  1.00 32.51           C  
ATOM    521  HG2 ARG A  34     -10.015  13.709 -42.427  1.00 32.51           H  
ATOM    522  HG3 ARG A  34      -9.093  14.998 -43.229  1.00 32.51           H  
ATOM    523  CD  ARG A  34     -10.964  14.493 -44.200  1.00 32.51           C  
ATOM    524  HD2 ARG A  34     -11.135  15.474 -44.642  1.00 32.51           H  
ATOM    525  HD3 ARG A  34     -11.924  14.072 -43.902  1.00 32.51           H  
ATOM    526  NE  ARG A  34     -10.335  13.618 -45.211  1.00 32.51           N  
ATOM    527  HE  ARG A  34      -9.425  13.241 -44.988  1.00 32.51           H  
ATOM    528  NH1 ARG A  34     -12.013  13.699 -46.786  1.00 32.51           N  
ATOM    529 HH11 ARG A  34     -12.585  14.241 -46.154  1.00 32.51           H  
ATOM    530 HH12 ARG A  34     -12.375  13.422 -47.688  1.00 32.51           H  
ATOM    531  NH2 ARG A  34     -10.152  12.556 -47.222  1.00 32.51           N  
ATOM    532 HH21 ARG A  34      -9.235  12.213 -46.972  1.00 32.51           H  
ATOM    533 HH22 ARG A  34     -10.536  12.304 -48.121  1.00 32.51           H  
ATOM    534  CZ  ARG A  34     -10.835  13.297 -46.396  1.00 32.51           C  
ATOM    535  N   ARG A  35     -10.021  18.212 -39.668  1.00 33.43           N  
ATOM    536  H   ARG A  35      -9.018  18.203 -39.788  1.00 33.43           H  
ATOM    537  CA  ARG A  35     -10.677  19.502 -39.371  1.00 33.43           C  
ATOM    538  HA  ARG A  35     -11.656  19.463 -39.849  1.00 33.43           H  
ATOM    539  C   ARG A  35      -9.971  20.689 -40.030  1.00 33.43           C  
ATOM    540  CB  ARG A  35     -10.929  19.714 -37.863  1.00 33.43           C  
ATOM    541  HB2 ARG A  35     -10.112  19.291 -37.279  1.00 33.43           H  
ATOM    542  HB3 ARG A  35     -10.968  20.784 -37.663  1.00 33.43           H  
ATOM    543  O   ARG A  35      -8.755  20.743 -40.138  1.00 33.43           O  
ATOM    544  CG  ARG A  35     -12.274  19.098 -37.427  1.00 33.43           C  
ATOM    545  HG2 ARG A  35     -12.195  18.011 -37.439  1.00 33.43           H  
ATOM    546  HG3 ARG A  35     -13.054  19.406 -38.124  1.00 33.43           H  
ATOM    547  CD  ARG A  35     -12.691  19.526 -36.018  1.00 33.43           C  
ATOM    548  HD2 ARG A  35     -12.685  20.615 -35.967  1.00 33.43           H  
ATOM    549  HD3 ARG A  35     -11.967  19.136 -35.303  1.00 33.43           H  
ATOM    550  NE  ARG A  35     -14.042  19.024 -35.684  1.00 33.43           N  
ATOM    551  HE  ARG A  35     -14.445  18.344 -36.313  1.00 33.43           H  
ATOM    552  NH1 ARG A  35     -14.294  20.150 -33.698  1.00 33.43           N  
ATOM    553 HH11 ARG A  35     -13.354  20.511 -33.782  1.00 33.43           H  
ATOM    554 HH12 ARG A  35     -14.836  20.357 -32.872  1.00 33.43           H  
ATOM    555  NH2 ARG A  35     -15.946  18.850 -34.439  1.00 33.43           N  
ATOM    556 HH21 ARG A  35     -16.334  18.187 -35.095  1.00 33.43           H  
ATOM    557 HH22 ARG A  35     -16.470  19.080 -33.607  1.00 33.43           H  
ATOM    558  CZ  ARG A  35     -14.752  19.343 -34.614  1.00 33.43           C  
ATOM    559  N   ARG A  36     -10.834  21.570 -40.538  1.00 31.99           N  
ATOM    560  H   ARG A  36     -11.788  21.427 -40.240  1.00 31.99           H  
ATOM    561  CA  ARG A  36     -10.633  22.690 -41.463  1.00 31.99           C  
ATOM    562  HA  ARG A  36     -10.203  22.323 -42.395  1.00 31.99           H  
ATOM    563  C   ARG A  36      -9.700  23.776 -40.917  1.00 31.99           C  
ATOM    564  CB  ARG A  36     -12.021  23.307 -41.728  1.00 31.99           C  
ATOM    565  HB2 ARG A  36     -11.889  24.259 -42.241  1.00 31.99           H  
ATOM    566  HB3 ARG A  36     -12.499  23.518 -40.772  1.00 31.99           H  
ATOM    567  O   ARG A  36      -9.779  24.124 -39.745  1.00 31.99           O  
ATOM    568  CG  ARG A  36     -12.955  22.436 -42.588  1.00 31.99           C  
ATOM    569  HG2 ARG A  36     -12.984  21.416 -42.206  1.00 31.99           H  
ATOM    570  HG3 ARG A  36     -12.575  22.421 -43.610  1.00 31.99           H  
ATOM    571  CD  ARG A  36     -14.379  23.013 -42.570  1.00 31.99           C  
ATOM    572  HD2 ARG A  36     -14.815  22.839 -41.587  1.00 31.99           H  
ATOM    573  HD3 ARG A  36     -14.319  24.089 -42.736  1.00 31.99           H  
ATOM    574  NE  ARG A  36     -15.239  22.425 -43.617  1.00 31.99           N  
ATOM    575  HE  ARG A  36     -14.792  21.831 -44.301  1.00 31.99           H  
ATOM    576  NH1 ARG A  36     -17.202  23.463 -43.009  1.00 31.99           N  
ATOM    577 HH11 ARG A  36     -16.740  23.895 -42.222  1.00 31.99           H  
ATOM    578 HH12 ARG A  36     -18.175  23.668 -43.191  1.00 31.99           H  
ATOM    579  NH2 ARG A  36     -17.149  22.204 -44.845  1.00 31.99           N  
ATOM    580 HH21 ARG A  36     -16.666  21.637 -45.527  1.00 31.99           H  
ATOM    581 HH22 ARG A  36     -18.122  22.430 -44.998  1.00 31.99           H  
ATOM    582  CZ  ARG A  36     -16.521  22.697 -43.815  1.00 31.99           C  
ATOM    583  N   GLN A  37      -8.906  24.351 -41.821  1.00 29.85           N  
ATOM    584  H   GLN A  37      -8.939  23.995 -42.766  1.00 29.85           H  
ATOM    585  CA  GLN A  37      -8.127  25.575 -41.629  1.00 29.85           C  
ATOM    586  HA  GLN A  37      -7.439  25.450 -40.792  1.00 29.85           H  
ATOM    587  C   GLN A  37      -9.068  26.756 -41.333  1.00 29.85           C  
ATOM    588  CB  GLN A  37      -7.322  25.851 -42.915  1.00 29.85           C  
ATOM    589  HB2 GLN A  37      -6.866  26.837 -42.839  1.00 29.85           H  
ATOM    590  HB3 GLN A  37      -8.011  25.865 -43.760  1.00 29.85           H  
ATOM    591  O   GLN A  37      -9.935  27.075 -42.148  1.00 29.85           O  
ATOM    592  CG  GLN A  37      -6.204  24.825 -43.187  1.00 29.85           C  
ATOM    593  HG2 GLN A  37      -6.611  23.814 -43.149  1.00 29.85           H  
ATOM    594  HG3 GLN A  37      -5.445  24.915 -42.410  1.00 29.85           H  
ATOM    595  CD  GLN A  37      -5.539  25.008 -44.553  1.00 29.85           C  
ATOM    596  NE2 GLN A  37      -4.494  24.268 -44.850  1.00 29.85           N  
ATOM    597 HE21 GLN A  37      -4.071  24.460 -45.747  1.00 29.85           H  
ATOM    598 HE22 GLN A  37      -4.069  23.654 -44.170  1.00 29.85           H  
ATOM    599  OE1 GLN A  37      -5.960  25.785 -45.390  1.00 29.85           O  
ATOM    600  N   ALA A  38      -8.911  27.391 -40.172  1.00 34.13           N  
ATOM    601  H   ALA A  38      -8.181  27.085 -39.544  1.00 34.13           H  
ATOM    602  CA  ALA A  38      -9.562  28.657 -39.850  1.00 34.13           C  
ATOM    603  HA  ALA A  38     -10.503  28.727 -40.396  1.00 34.13           H  
ATOM    604  C   ALA A  38      -8.658  29.818 -40.295  1.00 34.13           C  
ATOM    605  CB  ALA A  38      -9.890  28.694 -38.353  1.00 34.13           C  
ATOM    606  HB1 ALA A  38     -10.540  27.858 -38.092  1.00 34.13           H  
ATOM    607  HB2 ALA A  38     -10.395  29.629 -38.111  1.00 34.13           H  
ATOM    608  HB3 ALA A  38      -8.971  28.633 -37.770  1.00 34.13           H  
ATOM    609  O   ALA A  38      -7.455  29.799 -40.039  1.00 34.13           O  
ATOM    610  N   ARG A  39      -9.240  30.803 -40.991  1.00 36.99           N  
ATOM    611  H   ARG A  39     -10.243  30.762 -41.102  1.00 36.99           H  
ATOM    612  CA  ARG A  39      -8.557  32.035 -41.411  1.00 36.99           C  
ATOM    613  HA  ARG A  39      -7.635  31.755 -41.920  1.00 36.99           H  
ATOM    614  C   ARG A  39      -8.190  32.894 -40.187  1.00 36.99           C  
ATOM    615  CB  ARG A  39      -9.444  32.851 -42.366  1.00 36.99           C  
ATOM    616  HB2 ARG A  39      -9.047  33.865 -42.418  1.00 36.99           H  
ATOM    617  HB3 ARG A  39     -10.455  32.912 -41.962  1.00 36.99           H  
ATOM    618  O   ARG A  39      -8.999  32.960 -39.261  1.00 36.99           O  
ATOM    619  CG  ARG A  39      -9.482  32.288 -43.793  1.00 36.99           C  
ATOM    620  HG2 ARG A  39      -8.466  32.245 -44.186  1.00 36.99           H  
ATOM    621  HG3 ARG A  39      -9.908  31.285 -43.786  1.00 36.99           H  
ATOM    622  CD  ARG A  39     -10.332  33.206 -44.681  1.00 36.99           C  
ATOM    623  HD2 ARG A  39     -11.362  33.187 -44.324  1.00 36.99           H  
ATOM    624  HD3 ARG A  39      -9.951  34.224 -44.588  1.00 36.99           H  
ATOM    625  NE  ARG A  39     -10.287  32.806 -46.102  1.00 36.99           N  
ATOM    626  HE  ARG A  39      -9.701  32.017 -46.335  1.00 36.99           H  
ATOM    627  NH1 ARG A  39     -11.618  34.496 -46.912  1.00 36.99           N  
ATOM    628 HH11 ARG A  39     -12.019  35.000 -47.690  1.00 36.99           H  
ATOM    629 HH12 ARG A  39     -11.701  34.875 -45.979  1.00 36.99           H  
ATOM    630  NH2 ARG A  39     -10.718  33.030 -48.329  1.00 36.99           N  
ATOM    631 HH21 ARG A  39     -11.135  33.549 -49.089  1.00 36.99           H  
ATOM    632 HH22 ARG A  39     -10.105  32.254 -48.535  1.00 36.99           H  
ATOM    633  CZ  ARG A  39     -10.874  33.442 -47.103  1.00 36.99           C  
ATOM    634  N   PRO A  40      -7.023  33.562 -40.184  1.00 41.02           N  
ATOM    635  CA  PRO A  40      -6.595  34.406 -39.077  1.00 41.02           C  
ATOM    636  HA  PRO A  40      -6.833  33.930 -38.126  1.00 41.02           H  
ATOM    637  C   PRO A  40      -7.299  35.767 -39.146  1.00 41.02           C  
ATOM    638  CB  PRO A  40      -5.074  34.504 -39.216  1.00 41.02           C  
ATOM    639  HB2 PRO A  40      -4.687  35.447 -38.830  1.00 41.02           H  
ATOM    640  HB3 PRO A  40      -4.611  33.666 -38.696  1.00 41.02           H  
ATOM    641  O   PRO A  40      -7.343  36.395 -40.201  1.00 41.02           O  
ATOM    642  CG  PRO A  40      -4.826  34.365 -40.720  1.00 41.02           C  
ATOM    643  HG2 PRO A  40      -4.808  35.354 -41.179  1.00 41.02           H  
ATOM    644  HG3 PRO A  40      -3.890  33.842 -40.917  1.00 41.02           H  
ATOM    645  CD  PRO A  40      -6.026  33.578 -41.247  1.00 41.02           C  
ATOM    646  HD2 PRO A  40      -6.423  34.066 -42.137  1.00 41.02           H  
ATOM    647  HD3 PRO A  40      -5.708  32.562 -41.480  1.00 41.02           H  
ATOM    648  N   VAL A  41      -7.874  36.201 -38.024  1.00 42.69           N  
ATOM    649  H   VAL A  41      -7.786  35.639 -37.189  1.00 42.69           H  
ATOM    650  CA  VAL A  41      -8.434  37.548 -37.866  1.00 42.69           C  
ATOM    651  HA  VAL A  41      -8.856  37.878 -38.815  1.00 42.69           H  
ATOM    652  C   VAL A  41      -7.281  38.482 -37.506  1.00 42.69           C  
ATOM    653  CB  VAL A  41      -9.565  37.572 -36.818  1.00 42.69           C  
ATOM    654  HB  VAL A  41      -9.178  37.219 -35.861  1.00 42.69           H  
ATOM    655  O   VAL A  41      -6.677  38.356 -36.442  1.00 42.69           O  
ATOM    656  CG1 VAL A  41     -10.142  38.980 -36.624  1.00 42.69           C  
ATOM    657 HG11 VAL A  41      -9.371  39.654 -36.251  1.00 42.69           H  
ATOM    658 HG12 VAL A  41     -10.951  38.956 -35.894  1.00 42.69           H  
ATOM    659 HG13 VAL A  41     -10.520  39.369 -37.570  1.00 42.69           H  
ATOM    660  CG2 VAL A  41     -10.718  36.650 -37.245  1.00 42.69           C  
ATOM    661 HG21 VAL A  41     -11.112  36.971 -38.209  1.00 42.69           H  
ATOM    662 HG22 VAL A  41     -11.514  36.691 -36.501  1.00 42.69           H  
ATOM    663 HG23 VAL A  41     -10.372  35.620 -37.322  1.00 42.69           H  
ATOM    664  N   GLU A  42      -6.949  39.371 -38.435  1.00 41.04           N  
ATOM    665  H   GLU A  42      -7.464  39.370 -39.304  1.00 41.04           H  
ATOM    666  CA  GLU A  42      -5.950  40.426 -38.284  1.00 41.04           C  
ATOM    667  HA  GLU A  42      -5.041  40.004 -37.855  1.00 41.04           H  
ATOM    668  C   GLU A  42      -6.467  41.534 -37.350  1.00 41.04           C  
ATOM    669  CB  GLU A  42      -5.617  41.006 -39.674  1.00 41.04           C  
ATOM    670  HB2 GLU A  42      -4.986  41.886 -39.547  1.00 41.04           H  
ATOM    671  HB3 GLU A  42      -6.548  41.314 -40.150  1.00 41.04           H  
ATOM    672  O   GLU A  42      -7.628  41.933 -37.440  1.00 41.04           O  
ATOM    673  CG  GLU A  42      -4.875  40.004 -40.579  1.00 41.04           C  
ATOM    674  HG2 GLU A  42      -5.444  39.076 -40.624  1.00 41.04           H  
ATOM    675  HG3 GLU A  42      -3.913  39.778 -40.119  1.00 41.04           H  
ATOM    676  CD  GLU A  42      -4.656  40.501 -42.021  1.00 41.04           C  
ATOM    677  OE1 GLU A  42      -3.766  39.926 -42.687  1.00 41.04           O  
ATOM    678  OE2 GLU A  42      -5.404  41.401 -42.465  1.00 41.04           O  
ATOM    679  N   GLY A  43      -5.592  42.066 -36.486  1.00 49.15           N  
ATOM    680  H   GLY A  43      -4.669  41.658 -36.444  1.00 49.15           H  
ATOM    681  CA  GLY A  43      -5.744  43.433 -35.968  1.00 49.15           C  
ATOM    682  HA2 GLY A  43      -4.837  43.984 -36.218  1.00 49.15           H  
ATOM    683  HA3 GLY A  43      -6.561  43.930 -36.492  1.00 49.15           H  
ATOM    684  C   GLY A  43      -5.988  43.647 -34.470  1.00 49.15           C  
ATOM    685  O   GLY A  43      -6.231  44.786 -34.090  1.00 49.15           O  
ATOM    686  N   ILE A  44      -5.901  42.635 -33.600  1.00 46.36           N  
ATOM    687  H   ILE A  44      -5.695  41.707 -33.941  1.00 46.36           H  
ATOM    688  CA  ILE A  44      -6.034  42.858 -32.147  1.00 46.36           C  
ATOM    689  HA  ILE A  44      -6.563  43.797 -31.985  1.00 46.36           H  
ATOM    690  C   ILE A  44      -4.643  43.028 -31.518  1.00 46.36           C  
ATOM    691  CB  ILE A  44      -6.916  41.780 -31.481  1.00 46.36           C  
ATOM    692  HB  ILE A  44      -6.434  40.809 -31.596  1.00 46.36           H  
ATOM    693  O   ILE A  44      -3.776  42.167 -31.667  1.00 46.36           O  
ATOM    694  CG1 ILE A  44      -8.305  41.727 -32.163  1.00 46.36           C  
ATOM    695 HG12 ILE A  44      -8.178  41.484 -33.218  1.00 46.36           H  
ATOM    696 HG13 ILE A  44      -8.777  42.708 -32.099  1.00 46.36           H  
ATOM    697  CG2 ILE A  44      -7.072  42.088 -29.986  1.00 46.36           C  
ATOM    698 HG21 ILE A  44      -7.574  43.046 -29.848  1.00 46.36           H  
ATOM    699 HG22 ILE A  44      -7.643  41.307 -29.483  1.00 46.36           H  
ATOM    700 HG23 ILE A  44      -6.093  42.118 -29.509  1.00 46.36           H  
ATOM    701  CD1 ILE A  44      -9.264  40.683 -31.578  1.00 46.36           C  
ATOM    702 HD11 ILE A  44     -10.146  40.612 -32.215  1.00 46.36           H  
ATOM    703 HD12 ILE A  44      -9.587  40.976 -30.579  1.00 46.36           H  
ATOM    704 HD13 ILE A  44      -8.775  39.710 -31.538  1.00 46.36           H  
ATOM    705  N   ALA A  45      -4.421  44.157 -30.837  1.00 53.93           N  
ATOM    706  H   ALA A  45      -5.185  44.810 -30.739  1.00 53.93           H  
ATOM    707  CA  ALA A  45      -3.170  44.471 -30.152  1.00 53.93           C  
ATOM    708  HA  ALA A  45      -2.377  44.518 -30.899  1.00 53.93           H  
ATOM    709  C   ALA A  45      -2.802  43.380 -29.126  1.00 53.93           C  
ATOM    710  CB  ALA A  45      -3.309  45.854 -29.499  1.00 53.93           C  
ATOM    711  HB1 ALA A  45      -4.110  45.838 -28.761  1.00 53.93           H  
ATOM    712  HB2 ALA A  45      -3.544  46.601 -30.258  1.00 53.93           H  
ATOM    713  HB3 ALA A  45      -2.377  46.132 -29.008  1.00 53.93           H  
ATOM    714  O   ALA A  45      -3.671  42.767 -28.511  1.00 53.93           O  
ATOM    715  N   ALA A  46      -1.505  43.131 -28.921  1.00 53.87           N  
ATOM    716  H   ALA A  46      -0.829  43.662 -29.452  1.00 53.87           H  
ATOM    717  CA  ALA A  46      -1.012  41.991 -28.137  1.00 53.87           C  
ATOM    718  HA  ALA A  46      -1.307  41.075 -28.648  1.00 53.87           H  
ATOM    719  C   ALA A  46      -1.575  41.903 -26.698  1.00 53.87           C  
ATOM    720  CB  ALA A  46       0.521  42.057 -28.128  1.00 53.87           C  
ATOM    721  HB1 ALA A  46       0.901  42.039 -29.149  1.00 53.87           H  
ATOM    722  HB2 ALA A  46       0.918  41.195 -27.591  1.00 53.87           H  
ATOM    723  HB3 ALA A  46       0.856  42.967 -27.631  1.00 53.87           H  
ATOM    724  O   ALA A  46      -1.763  40.799 -26.187  1.00 53.87           O  
ATOM    725  N   ALA A  47      -1.884  43.042 -26.067  1.00 51.86           N  
ATOM    726  H   ALA A  47      -1.736  43.917 -26.549  1.00 51.86           H  
ATOM    727  CA  ALA A  47      -2.504  43.086 -24.741  1.00 51.86           C  
ATOM    728  HA  ALA A  47      -1.982  42.389 -24.086  1.00 51.86           H  
ATOM    729  C   ALA A  47      -3.986  42.659 -24.764  1.00 51.86           C  
ATOM    730  CB  ALA A  47      -2.321  44.497 -24.170  1.00 51.86           C  
ATOM    731  HB1 ALA A  47      -1.261  44.747 -24.118  1.00 51.86           H  
ATOM    732  HB2 ALA A  47      -2.742  44.538 -23.165  1.00 51.86           H  
ATOM    733  HB3 ALA A  47      -2.839  45.226 -24.794  1.00 51.86           H  
ATOM    734  O   ALA A  47      -4.417  41.892 -23.902  1.00 51.86           O  
ATOM    735  N   ASP A  48      -4.736  43.056 -25.795  1.00 50.75           N  
ATOM    736  H   ASP A  48      -4.335  43.655 -26.502  1.00 50.75           H  
ATOM    737  CA  ASP A  48      -6.122  42.618 -26.000  1.00 50.75           C  
ATOM    738  HA  ASP A  48      -6.667  42.699 -25.059  1.00 50.75           H  
ATOM    739  C   ASP A  48      -6.191  41.144 -26.428  1.00 50.75           C  
ATOM    740  CB  ASP A  48      -6.813  43.513 -27.038  1.00 50.75           C  
ATOM    741  HB2 ASP A  48      -7.714  43.007 -27.386  1.00 50.75           H  
ATOM    742  HB3 ASP A  48      -6.142  43.659 -27.884  1.00 50.75           H  
ATOM    743  O   ASP A  48      -7.123  40.439 -26.054  1.00 50.75           O  
ATOM    744  CG  ASP A  48      -7.240  44.880 -26.509  1.00 50.75           C  
ATOM    745  OD1 ASP A  48      -7.522  44.980 -25.296  1.00 50.75           O  
ATOM    746  OD2 ASP A  48      -7.279  45.808 -27.346  1.00 50.75           O  
ATOM    747  N   LEU A  49      -5.175  40.625 -27.131  1.00 51.05           N  
ATOM    748  H   LEU A  49      -4.467  41.264 -27.463  1.00 51.05           H  
ATOM    749  CA  LEU A  49      -5.059  39.190 -27.431  1.00 51.05           C  
ATOM    750  HA  LEU A  49      -6.004  38.857 -27.860  1.00 51.05           H  
ATOM    751  C   LEU A  49      -4.828  38.338 -26.177  1.00 51.05           C  
ATOM    752  CB  LEU A  49      -3.925  38.947 -28.443  1.00 51.05           C  
ATOM    753  HB2 LEU A  49      -3.088  39.598 -28.188  1.00 51.05           H  
ATOM    754  HB3 LEU A  49      -3.576  37.919 -28.349  1.00 51.05           H  
ATOM    755  O   LEU A  49      -5.284  37.194 -26.133  1.00 51.05           O  
ATOM    756  CG  LEU A  49      -4.327  39.180 -29.907  1.00 51.05           C  
ATOM    757  HG  LEU A  49      -4.824  40.145 -29.998  1.00 51.05           H  
ATOM    758  CD1 LEU A  49      -3.073  39.187 -30.779  1.00 51.05           C  
ATOM    759 HD11 LEU A  49      -3.355  39.359 -31.818  1.00 51.05           H  
ATOM    760 HD12 LEU A  49      -2.539  38.241 -30.694  1.00 51.05           H  
ATOM    761 HD13 LEU A  49      -2.425  40.007 -30.473  1.00 51.05           H  
ATOM    762  CD2 LEU A  49      -5.250  38.073 -30.431  1.00 51.05           C  
ATOM    763 HD21 LEU A  49      -6.190  38.077 -29.880  1.00 51.05           H  
ATOM    764 HD22 LEU A  49      -5.475  38.259 -31.481  1.00 51.05           H  
ATOM    765 HD23 LEU A  49      -4.771  37.099 -30.329  1.00 51.05           H  
ATOM    766  N   ALA A  50      -4.133  38.863 -25.163  1.00 52.55           N  
ATOM    767  H   ALA A  50      -3.768  39.800 -25.254  1.00 52.55           H  
ATOM    768  CA  ALA A  50      -3.959  38.162 -23.892  1.00 52.55           C  
ATOM    769  HA  ALA A  50      -3.626  37.145 -24.100  1.00 52.55           H  
ATOM    770  C   ALA A  50      -5.291  38.055 -23.131  1.00 52.55           C  
ATOM    771  CB  ALA A  50      -2.864  38.856 -23.075  1.00 52.55           C  
ATOM    772  HB1 ALA A  50      -1.942  38.906 -23.654  1.00 52.55           H  
ATOM    773  HB2 ALA A  50      -3.174  39.867 -22.809  1.00 52.55           H  
ATOM    774  HB3 ALA A  50      -2.680  38.293 -22.159  1.00 52.55           H  
ATOM    775  O   ALA A  50      -5.629  36.973 -22.653  1.00 52.55           O  
ATOM    776  N   PHE A  51      -6.090  39.129 -23.109  1.00 50.27           N  
ATOM    777  H   PHE A  51      -5.753  39.994 -23.508  1.00 50.27           H  
ATOM    778  CA  PHE A  51      -7.449  39.101 -22.555  1.00 50.27           C  
ATOM    779  HA  PHE A  51      -7.409  38.632 -21.573  1.00 50.27           H  
ATOM    780  C   PHE A  51      -8.412  38.247 -23.392  1.00 50.27           C  
ATOM    781  CB  PHE A  51      -7.977  40.534 -22.375  1.00 50.27           C  
ATOM    782  HB2 PHE A  51      -9.004  40.589 -22.735  1.00 50.27           H  
ATOM    783  HB3 PHE A  51      -7.397  41.232 -22.980  1.00 50.27           H  
ATOM    784  O   PHE A  51      -9.217  37.509 -22.830  1.00 50.27           O  
ATOM    785  CG  PHE A  51      -7.968  40.981 -20.928  1.00 50.27           C  
ATOM    786  CD1 PHE A  51      -9.048  40.648 -20.088  1.00 50.27           C  
ATOM    787  HD1 PHE A  51      -9.882  40.087 -20.482  1.00 50.27           H  
ATOM    788  CD2 PHE A  51      -6.876  41.701 -20.410  1.00 50.27           C  
ATOM    789  HD2 PHE A  51      -6.047  41.959 -21.052  1.00 50.27           H  
ATOM    790  CE1 PHE A  51      -9.043  41.044 -18.739  1.00 50.27           C  
ATOM    791  HE1 PHE A  51      -9.875  40.791 -18.098  1.00 50.27           H  
ATOM    792  CE2 PHE A  51      -6.869  42.093 -19.059  1.00 50.27           C  
ATOM    793  HE2 PHE A  51      -6.033  42.652 -18.666  1.00 50.27           H  
ATOM    794  CZ  PHE A  51      -7.953  41.767 -18.224  1.00 50.27           C  
ATOM    795  HZ  PHE A  51      -7.947  42.075 -17.189  1.00 50.27           H  
ATOM    796  N   ALA A  52      -8.290  38.259 -24.724  1.00 56.68           N  
ATOM    797  H   ALA A  52      -7.676  38.946 -25.138  1.00 56.68           H  
ATOM    798  CA  ALA A  52      -9.124  37.460 -25.626  1.00 56.68           C  
ATOM    799  HA  ALA A  52     -10.168  37.664 -25.388  1.00 56.68           H  
ATOM    800  C   ALA A  52      -8.919  35.940 -25.480  1.00 56.68           C  
ATOM    801  CB  ALA A  52      -8.863  37.912 -27.068  1.00 56.68           C  
ATOM    802  HB1 ALA A  52      -7.831  37.693 -27.343  1.00 56.68           H  
ATOM    803  HB2 ALA A  52      -9.049  38.982 -27.163  1.00 56.68           H  
ATOM    804  HB3 ALA A  52      -9.532  37.379 -27.744  1.00 56.68           H  
ATOM    805  O   ALA A  52      -9.748  35.163 -25.955  1.00 56.68           O  
ATOM    806  N   ARG A  53      -7.836  35.493 -24.827  1.00 60.88           N  
ATOM    807  H   ARG A  53      -7.185  36.180 -24.475  1.00 60.88           H  
ATOM    808  CA  ARG A  53      -7.606  34.070 -24.515  1.00 60.88           C  
ATOM    809  HA  ARG A  53      -7.991  33.464 -25.334  1.00 60.88           H  
ATOM    810  C   ARG A  53      -8.372  33.578 -23.286  1.00 60.88           C  
ATOM    811  CB  ARG A  53      -6.103  33.801 -24.369  1.00 60.88           C  
ATOM    812  HB2 ARG A  53      -5.956  32.827 -23.902  1.00 60.88           H  
ATOM    813  HB3 ARG A  53      -5.657  34.558 -23.723  1.00 60.88           H  
ATOM    814  O   ARG A  53      -8.485  32.369 -23.115  1.00 60.88           O  
ATOM    815  CG  ARG A  53      -5.403  33.790 -25.732  1.00 60.88           C  
ATOM    816  HG2 ARG A  53      -5.797  32.966 -26.327  1.00 60.88           H  
ATOM    817  HG3 ARG A  53      -5.592  34.724 -26.261  1.00 60.88           H  
ATOM    818  CD  ARG A  53      -3.899  33.601 -25.539  1.00 60.88           C  
ATOM    819  HD2 ARG A  53      -3.731  32.671 -24.996  1.00 60.88           H  
ATOM    820  HD3 ARG A  53      -3.521  34.432 -24.943  1.00 60.88           H  
ATOM    821  NE  ARG A  53      -3.192  33.561 -26.833  1.00 60.88           N  
ATOM    822  HE  ARG A  53      -3.741  33.801 -27.646  1.00 60.88           H  
ATOM    823  NH1 ARG A  53      -1.112  33.075 -25.998  1.00 60.88           N  
ATOM    824 HH11 ARG A  53      -0.123  32.918 -26.129  1.00 60.88           H  
ATOM    825 HH12 ARG A  53      -1.502  33.090 -25.066  1.00 60.88           H  
ATOM    826  NH2 ARG A  53      -1.386  33.334 -28.199  1.00 60.88           N  
ATOM    827 HH21 ARG A  53      -1.964  33.561 -28.995  1.00 60.88           H  
ATOM    828 HH22 ARG A  53      -0.395  33.178 -28.317  1.00 60.88           H  
ATOM    829  CZ  ARG A  53      -1.905  33.322 -27.004  1.00 60.88           C  
ATOM    830  N   ILE A  54      -8.910  34.478 -22.463  1.00 60.52           N  
ATOM    831  H   ILE A  54      -8.820  35.457 -22.697  1.00 60.52           H  
ATOM    832  CA  ILE A  54      -9.727  34.147 -21.291  1.00 60.52           C  
ATOM    833  HA  ILE A  54      -9.453  33.160 -20.917  1.00 60.52           H  
ATOM    834  C   ILE A  54     -11.189  34.103 -21.757  1.00 60.52           C  
ATOM    835  CB  ILE A  54      -9.460  35.179 -20.164  1.00 60.52           C  
ATOM    836  HB  ILE A  54      -9.746  36.166 -20.528  1.00 60.52           H  
ATOM    837  O   ILE A  54     -11.817  35.143 -21.949  1.00 60.52           O  
ATOM    838  CG1 ILE A  54      -7.959  35.220 -19.783  1.00 60.52           C  
ATOM    839 HG12 ILE A  54      -7.368  35.462 -20.666  1.00 60.52           H  
ATOM    840 HG13 ILE A  54      -7.649  34.236 -19.430  1.00 60.52           H  
ATOM    841  CG2 ILE A  54     -10.309  34.869 -18.922  1.00 60.52           C  
ATOM    842 HG21 ILE A  54     -11.357  34.767 -19.204  1.00 60.52           H  
ATOM    843 HG22 ILE A  54      -9.956  33.955 -18.445  1.00 60.52           H  
ATOM    844 HG23 ILE A  54     -10.243  35.689 -18.208  1.00 60.52           H  
ATOM    845  CD1 ILE A  54      -7.603  36.263 -18.716  1.00 60.52           C  
ATOM    846 HD11 ILE A  54      -7.979  37.242 -19.013  1.00 60.52           H  
ATOM    847 HD12 ILE A  54      -8.024  35.983 -17.750  1.00 60.52           H  
ATOM    848 HD13 ILE A  54      -6.519  36.317 -18.616  1.00 60.52           H  
ATOM    849  N   ARG A  55     -11.764  32.908 -21.971  1.00 69.59           N  
ATOM    850  H   ARG A  55     -11.248  32.072 -21.739  1.00 69.59           H  
ATOM    851  CA  ARG A  55     -13.137  32.758 -22.505  1.00 69.59           C  
ATOM    852  HA  ARG A  55     -13.210  33.311 -23.442  1.00 69.59           H  
ATOM    853  C   ARG A  55     -14.185  33.334 -21.556  1.00 69.59           C  
ATOM    854  CB  ARG A  55     -13.408  31.263 -22.744  1.00 69.59           C  
ATOM    855  HB2 ARG A  55     -13.438  30.773 -21.771  1.00 69.59           H  
ATOM    856  HB3 ARG A  55     -12.592  30.840 -23.330  1.00 69.59           H  
ATOM    857  O   ARG A  55     -15.269  33.721 -21.986  1.00 69.59           O  
ATOM    858  CG  ARG A  55     -14.740  30.923 -23.418  1.00 69.59           C  
ATOM    859  HG2 ARG A  55     -14.765  31.332 -24.428  1.00 69.59           H  
ATOM    860  HG3 ARG A  55     -15.563  31.338 -22.837  1.00 69.59           H  
ATOM    861  CD  ARG A  55     -14.891  29.398 -23.458  1.00 69.59           C  
ATOM    862  HD2 ARG A  55     -14.619  28.993 -22.483  1.00 69.59           H  
ATOM    863  HD3 ARG A  55     -14.202  28.996 -24.201  1.00 69.59           H  
ATOM    864  NE  ARG A  55     -16.277  29.001 -23.773  1.00 69.59           N  
ATOM    865  HE  ARG A  55     -16.917  29.749 -23.998  1.00 69.59           H  
ATOM    866  NH1 ARG A  55     -15.987  26.746 -23.480  1.00 69.59           N  
ATOM    867 HH11 ARG A  55     -15.022  26.923 -23.239  1.00 69.59           H  
ATOM    868 HH12 ARG A  55     -16.363  25.813 -23.391  1.00 69.59           H  
ATOM    869  NH2 ARG A  55     -18.013  27.543 -23.980  1.00 69.59           N  
ATOM    870 HH21 ARG A  55     -18.376  26.603 -23.922  1.00 69.59           H  
ATOM    871 HH22 ARG A  55     -18.638  28.317 -24.159  1.00 69.59           H  
ATOM    872  CZ  ARG A  55     -16.751  27.769 -23.745  1.00 69.59           C  
ATOM    873  N   ASN A  56     -13.917  33.286 -20.255  1.00 74.89           N  
ATOM    874  H   ASN A  56     -13.004  32.953 -19.981  1.00 74.89           H  
ATOM    875  CA  ASN A  56     -14.843  33.674 -19.198  1.00 74.89           C  
ATOM    876  HA  ASN A  56     -15.333  34.604 -19.484  1.00 74.89           H  
ATOM    877  C   ASN A  56     -14.080  33.915 -17.880  1.00 74.89           C  
ATOM    878  CB  ASN A  56     -15.899  32.556 -19.060  1.00 74.89           C  
ATOM    879  HB2 ASN A  56     -16.440  32.432 -19.998  1.00 74.89           H  
ATOM    880  HB3 ASN A  56     -16.622  32.827 -18.291  1.00 74.89           H  
ATOM    881  O   ASN A  56     -12.936  33.503 -17.727  1.00 74.89           O  
ATOM    882  CG  ASN A  56     -15.247  31.246 -18.669  1.00 74.89           C  
ATOM    883  ND2 ASN A  56     -15.130  30.280 -19.540  1.00 74.89           N  
ATOM    884 HD21 ASN A  56     -14.365  29.669 -19.289  1.00 74.89           H  
ATOM    885 HD22 ASN A  56     -15.312  30.469 -20.515  1.00 74.89           H  
ATOM    886  OD1 ASN A  56     -14.791  31.114 -17.557  1.00 74.89           O  
ATOM    887  N   ARG A  57     -14.738  34.523 -16.886  1.00 77.27           N  
ATOM    888  H   ARG A  57     -15.679  34.838 -17.073  1.00 77.27           H  
ATOM    889  CA  ARG A  57     -14.144  34.822 -15.564  1.00 77.27           C  
ATOM    890  HA  ARG A  57     -13.250  35.423 -15.727  1.00 77.27           H  
ATOM    891  C   ARG A  57     -13.660  33.601 -14.759  1.00 77.27           C  
ATOM    892  CB  ARG A  57     -15.142  35.647 -14.736  1.00 77.27           C  
ATOM    893  HB2 ARG A  57     -15.470  36.504 -15.324  1.00 77.27           H  
ATOM    894  HB3 ARG A  57     -14.634  36.025 -13.849  1.00 77.27           H  
ATOM    895  O   ARG A  57     -13.041  33.785 -13.714  1.00 77.27           O  
ATOM    896  CG  ARG A  57     -16.366  34.823 -14.296  1.00 77.27           C  
ATOM    897  HG2 ARG A  57     -16.049  33.999 -13.656  1.00 77.27           H  
ATOM    898  HG3 ARG A  57     -16.873  34.415 -15.170  1.00 77.27           H  
ATOM    899  CD  ARG A  57     -17.344  35.699 -13.515  1.00 77.27           C  
ATOM    900  HD2 ARG A  57     -17.649  36.525 -14.157  1.00 77.27           H  
ATOM    901  HD3 ARG A  57     -16.838  36.102 -12.638  1.00 77.27           H  
ATOM    902  NE  ARG A  57     -18.526  34.926 -13.087  1.00 77.27           N  
ATOM    903  HE  ARG A  57     -18.429  33.920 -13.093  1.00 77.27           H  
ATOM    904  NH1 ARG A  57     -19.960  36.699 -12.807  1.00 77.27           N  
ATOM    905 HH11 ARG A  57     -20.859  37.063 -12.528  1.00 77.27           H  
ATOM    906 HH12 ARG A  57     -19.233  37.330 -13.114  1.00 77.27           H  
ATOM    907  NH2 ARG A  57     -20.654  34.645 -12.315  1.00 77.27           N  
ATOM    908 HH21 ARG A  57     -20.486  33.655 -12.210  1.00 77.27           H  
ATOM    909 HH22 ARG A  57     -21.544  35.037 -12.044  1.00 77.27           H  
ATOM    910  CZ  ARG A  57     -19.701  35.423 -12.743  1.00 77.27           C  
ATOM    911  N   TRP A  58     -13.998  32.388 -15.189  1.00 78.14           N  
ATOM    912  H   TRP A  58     -14.447  32.301 -16.090  1.00 78.14           H  
ATOM    913  CA  TRP A  58     -13.600  31.129 -14.561  1.00 78.14           C  
ATOM    914  HA  TRP A  58     -13.307  31.335 -13.531  1.00 78.14           H  
ATOM    915  C   TRP A  58     -12.376  30.485 -15.231  1.00 78.14           C  
ATOM    916  CB  TRP A  58     -14.789  30.161 -14.504  1.00 78.14           C  
ATOM    917  HB2 TRP A  58     -14.491  29.300 -13.906  1.00 78.14           H  
ATOM    918  HB3 TRP A  58     -15.001  29.779 -15.502  1.00 78.14           H  
ATOM    919  O   TRP A  58     -11.781  29.601 -14.623  1.00 78.14           O  
ATOM    920  CG  TRP A  58     -16.060  30.710 -13.922  1.00 78.14           C  
ATOM    921  CD1 TRP A  58     -16.329  30.804 -12.602  1.00 78.14           C  
ATOM    922  HD1 TRP A  58     -15.651  30.492 -11.821  1.00 78.14           H  
ATOM    923  CD2 TRP A  58     -17.259  31.191 -14.606  1.00 78.14           C  
ATOM    924  CE2 TRP A  58     -18.234  31.533 -13.622  1.00 78.14           C  
ATOM    925  CE3 TRP A  58     -17.654  31.321 -15.953  1.00 78.14           C  
ATOM    926  HE3 TRP A  58     -16.982  30.968 -16.721  1.00 78.14           H  
ATOM    927  NE1 TRP A  58     -17.613  31.279 -12.416  1.00 78.14           N  
ATOM    928  HE1 TRP A  58     -18.051  31.295 -11.506  1.00 78.14           H  
ATOM    929  CH2 TRP A  58     -19.854  32.150 -15.317  1.00 78.14           C  
ATOM    930  HH2 TRP A  58     -20.846  32.470 -15.600  1.00 78.14           H  
ATOM    931  CZ2 TRP A  58     -19.522  31.973 -13.962  1.00 78.14           C  
ATOM    932  HZ2 TRP A  58     -20.275  32.103 -13.199  1.00 78.14           H  
ATOM    933  CZ3 TRP A  58     -18.916  31.826 -16.311  1.00 78.14           C  
ATOM    934  HZ3 TRP A  58     -19.190  31.902 -17.353  1.00 78.14           H  
ATOM    935  N   ASP A  59     -11.929  30.971 -16.397  1.00 77.58           N  
ATOM    936  H   ASP A  59     -12.489  31.666 -16.869  1.00 77.58           H  
ATOM    937  CA  ASP A  59     -10.674  30.576 -17.069  1.00 77.58           C  
ATOM    938  HA  ASP A  59     -10.577  29.492 -17.013  1.00 77.58           H  
ATOM    939  C   ASP A  59      -9.439  31.173 -16.359  1.00 77.58           C  
ATOM    940  CB  ASP A  59     -10.695  30.972 -18.557  1.00 77.58           C  
ATOM    941  HB2 ASP A  59      -9.686  30.887 -18.960  1.00 77.58           H  
ATOM    942  HB3 ASP A  59     -10.998  32.016 -18.645  1.00 77.58           H  
ATOM    943  O   ASP A  59      -8.471  31.618 -16.976  1.00 77.58           O  
ATOM    944  CG  ASP A  59     -11.578  30.142 -19.483  1.00 77.58           C  
ATOM    945  OD1 ASP A  59     -12.456  29.365 -19.040  1.00 77.58           O  
ATOM    946  OD2 ASP A  59     -11.420  30.356 -20.703  1.00 77.58           O  
ATOM    947  N   ARG A  60      -9.481  31.232 -15.028  1.00 77.27           N  
ATOM    948  H   ARG A  60     -10.247  30.749 -14.582  1.00 77.27           H  
ATOM    949  CA  ARG A  60      -8.339  31.624 -14.214  1.00 77.27           C  
ATOM    950  HA  ARG A  60      -7.750  32.366 -14.754  1.00 77.27           H  
ATOM    951  C   ARG A  60      -7.468  30.406 -13.986  1.00 77.27           C  
ATOM    952  CB  ARG A  60      -8.787  32.219 -12.885  1.00 77.27           C  
ATOM    953  HB2 ARG A  60      -7.869  32.438 -12.340  1.00 77.27           H  
ATOM    954  HB3 ARG A  60      -9.372  31.484 -12.332  1.00 77.27           H  
ATOM    955  O   ARG A  60      -7.978  29.340 -13.640  1.00 77.27           O  
ATOM    956  CG  ARG A  60      -9.574  33.530 -13.017  1.00 77.27           C  
ATOM    957  HG2 ARG A  60      -8.915  34.299 -13.418  1.00 77.27           H  
ATOM    958  HG3 ARG A  60     -10.408  33.396 -13.707  1.00 77.27           H  
ATOM    959  CD  ARG A  60     -10.130  33.994 -11.663  1.00 77.27           C  
ATOM    960  HD2 ARG A  60     -10.944  33.329 -11.377  1.00 77.27           H  
ATOM    961  HD3 ARG A  60     -10.529  35.001 -11.784  1.00 77.27           H  
ATOM    962  NE  ARG A  60      -9.097  33.971 -10.610  1.00 77.27           N  
ATOM    963  HE  ARG A  60      -8.368  33.279 -10.706  1.00 77.27           H  
ATOM    964  NH1 ARG A  60     -10.018  35.412  -9.079  1.00 77.27           N  
ATOM    965 HH11 ARG A  60      -9.936  35.899  -8.198  1.00 77.27           H  
ATOM    966 HH12 ARG A  60     -10.797  35.557  -9.704  1.00 77.27           H  
ATOM    967  NH2 ARG A  60      -8.045  34.415  -8.689  1.00 77.27           N  
ATOM    968 HH21 ARG A  60      -7.954  34.847  -7.780  1.00 77.27           H  
ATOM    969 HH22 ARG A  60      -7.439  33.653  -8.958  1.00 77.27           H  
ATOM    970  CZ  ARG A  60      -9.065  34.611  -9.465  1.00 77.27           C  
ATOM    971  N   GLU A  61      -6.160  30.588 -14.109  1.00 80.14           N  
ATOM    972  H   GLU A  61      -5.816  31.483 -14.425  1.00 80.14           H  
ATOM    973  CA  GLU A  61      -5.184  29.524 -13.886  1.00 80.14           C  
ATOM    974  HA  GLU A  61      -5.311  28.758 -14.651  1.00 80.14           H  
ATOM    975  C   GLU A  61      -5.376  28.850 -12.523  1.00 80.14           C  
ATOM    976  CB  GLU A  61      -3.782  30.120 -14.033  1.00 80.14           C  
ATOM    977  HB2 GLU A  61      -3.744  30.653 -14.983  1.00 80.14           H  
ATOM    978  HB3 GLU A  61      -3.608  30.832 -13.226  1.00 80.14           H  
ATOM    979  O   GLU A  61      -5.327  27.634 -12.450  1.00 80.14           O  
ATOM    980  CG  GLU A  61      -2.682  29.050 -14.027  1.00 80.14           C  
ATOM    981  HG2 GLU A  61      -2.645  28.583 -13.043  1.00 80.14           H  
ATOM    982  HG3 GLU A  61      -2.940  28.285 -14.759  1.00 80.14           H  
ATOM    983  CD  GLU A  61      -1.300  29.629 -14.367  1.00 80.14           C  
ATOM    984  OE1 GLU A  61      -0.383  28.810 -14.592  1.00 80.14           O  
ATOM    985  OE2 GLU A  61      -1.176  30.874 -14.425  1.00 80.14           O  
ATOM    986  N   ASP A  62      -5.730  29.592 -11.468  1.00 80.05           N  
ATOM    987  H   ASP A  62      -5.783  30.595 -11.573  1.00 80.05           H  
ATOM    988  CA  ASP A  62      -5.978  29.022 -10.140  1.00 80.05           C  
ATOM    989  HA  ASP A  62      -5.148  28.355  -9.905  1.00 80.05           H  
ATOM    990  C   ASP A  62      -7.267  28.185 -10.035  1.00 80.05           C  
ATOM    991  CB  ASP A  62      -5.973  30.150  -9.100  1.00 80.05           C  
ATOM    992  HB2 ASP A  62      -5.975  29.702  -8.106  1.00 80.05           H  
ATOM    993  HB3 ASP A  62      -5.051  30.724  -9.196  1.00 80.05           H  
ATOM    994  O   ASP A  62      -7.343  27.281  -9.202  1.00 80.05           O  
ATOM    995  CG  ASP A  62      -7.168  31.100  -9.218  1.00 80.05           C  
ATOM    996  OD1 ASP A  62      -7.197  31.957 -10.127  1.00 80.05           O  
ATOM    997  OD2 ASP A  62      -8.067  31.038  -8.355  1.00 80.05           O  
ATOM    998  N   ILE A  63      -8.289  28.465 -10.853  1.00 80.94           N  
ATOM    999  H   ILE A  63      -8.130  29.156 -11.572  1.00 80.94           H  
ATOM   1000  CA  ILE A  63      -9.532  27.674 -10.910  1.00 80.94           C  
ATOM   1001  HA  ILE A  63      -9.793  27.337  -9.906  1.00 80.94           H  
ATOM   1002  C   ILE A  63      -9.306  26.429 -11.757  1.00 80.94           C  
ATOM   1003  CB  ILE A  63     -10.714  28.504 -11.464  1.00 80.94           C  
ATOM   1004  HB  ILE A  63     -10.411  28.944 -12.413  1.00 80.94           H  
ATOM   1005  O   ILE A  63      -9.683  25.336 -11.344  1.00 80.94           O  
ATOM   1006  CG1 ILE A  63     -11.059  29.643 -10.480  1.00 80.94           C  
ATOM   1007 HG12 ILE A  63     -11.411  29.217  -9.540  1.00 80.94           H  
ATOM   1008 HG13 ILE A  63     -10.158  30.219 -10.267  1.00 80.94           H  
ATOM   1009  CG2 ILE A  63     -11.954  27.617 -11.717  1.00 80.94           C  
ATOM   1010 HG21 ILE A  63     -11.735  26.853 -12.462  1.00 80.94           H  
ATOM   1011 HG22 ILE A  63     -12.271  27.135 -10.792  1.00 80.94           H  
ATOM   1012 HG23 ILE A  63     -12.773  28.210 -12.126  1.00 80.94           H  
ATOM   1013  CD1 ILE A  63     -12.110  30.626 -11.008  1.00 80.94           C  
ATOM   1014 HD11 ILE A  63     -11.787  31.019 -11.972  1.00 80.94           H  
ATOM   1015 HD12 ILE A  63     -13.083  30.143 -11.108  1.00 80.94           H  
ATOM   1016 HD13 ILE A  63     -12.209  31.453 -10.306  1.00 80.94           H  
ATOM   1017  N   VAL A  64      -8.675  26.594 -12.921  1.00 81.33           N  
ATOM   1018  H   VAL A  64      -8.395  27.528 -13.183  1.00 81.33           H  
ATOM   1019  CA  VAL A  64      -8.307  25.487 -13.806  1.00 81.33           C  
ATOM   1020  HA  VAL A  64      -9.203  24.914 -14.050  1.00 81.33           H  
ATOM   1021  C   VAL A  64      -7.359  24.548 -13.067  1.00 81.33           C  
ATOM   1022  CB  VAL A  64      -7.698  26.021 -15.116  1.00 81.33           C  
ATOM   1023  HB  VAL A  64      -6.860  26.677 -14.881  1.00 81.33           H  
ATOM   1024  O   VAL A  64      -7.654  23.363 -12.968  1.00 81.33           O  
ATOM   1025  CG1 VAL A  64      -7.194  24.902 -16.033  1.00 81.33           C  
ATOM   1026 HG11 VAL A  64      -6.410  24.328 -15.540  1.00 81.33           H  
ATOM   1027 HG12 VAL A  64      -6.772  25.336 -16.939  1.00 81.33           H  
ATOM   1028 HG13 VAL A  64      -8.021  24.245 -16.303  1.00 81.33           H  
ATOM   1029  CG2 VAL A  64      -8.743  26.821 -15.911  1.00 81.33           C  
ATOM   1030 HG21 VAL A  64      -8.291  27.215 -16.821  1.00 81.33           H  
ATOM   1031 HG22 VAL A  64      -9.109  27.663 -15.324  1.00 81.33           H  
ATOM   1032 HG23 VAL A  64      -9.587  26.183 -16.174  1.00 81.33           H  
ATOM   1033  N   ALA A  65      -6.296  25.071 -12.451  1.00 78.99           N  
ATOM   1034  H   ALA A  65      -6.097  26.055 -12.558  1.00 78.99           H  
ATOM   1035  CA  ALA A  65      -5.389  24.294 -11.618  1.00 78.99           C  
ATOM   1036  HA  ALA A  65      -4.902  23.544 -12.242  1.00 78.99           H  
ATOM   1037  C   ALA A  65      -6.168  23.547 -10.537  1.00 78.99           C  
ATOM   1038  CB  ALA A  65      -4.301  25.192 -11.018  1.00 78.99           C  
ATOM   1039  HB1 ALA A  65      -3.717  25.650 -11.816  1.00 78.99           H  
ATOM   1040  HB2 ALA A  65      -4.748  25.971 -10.401  1.00 78.99           H  
ATOM   1041  HB3 ALA A  65      -3.632  24.591 -10.402  1.00 78.99           H  
ATOM   1042  O   ALA A  65      -6.089  22.332 -10.504  1.00 78.99           O  
ATOM   1043  N   ARG A  66      -7.025  24.213  -9.748  1.00 73.79           N  
ATOM   1044  H   ARG A  66      -7.079  25.218  -9.834  1.00 73.79           H  
ATOM   1045  CA  ARG A  66      -7.859  23.528  -8.741  1.00 73.79           C  
ATOM   1046  HA  ARG A  66      -7.204  22.982  -8.063  1.00 73.79           H  
ATOM   1047  C   ARG A  66      -8.786  22.456  -9.317  1.00 73.79           C  
ATOM   1048  CB  ARG A  66      -8.682  24.552  -7.947  1.00 73.79           C  
ATOM   1049  HB2 ARG A  66      -9.534  24.044  -7.495  1.00 73.79           H  
ATOM   1050  HB3 ARG A  66      -9.063  25.329  -8.609  1.00 73.79           H  
ATOM   1051  O   ARG A  66      -8.984  21.436  -8.670  1.00 73.79           O  
ATOM   1052  CG  ARG A  66      -7.845  25.161  -6.818  1.00 73.79           C  
ATOM   1053  HG2 ARG A  66      -6.965  25.667  -7.214  1.00 73.79           H  
ATOM   1054  HG3 ARG A  66      -7.503  24.350  -6.175  1.00 73.79           H  
ATOM   1055  CD  ARG A  66      -8.672  26.122  -5.961  1.00 73.79           C  
ATOM   1056  HD2 ARG A  66      -9.674  25.713  -5.832  1.00 73.79           H  
ATOM   1057  HD3 ARG A  66      -8.197  26.176  -4.981  1.00 73.79           H  
ATOM   1058  NE  ARG A  66      -8.737  27.488  -6.517  1.00 73.79           N  
ATOM   1059  HE  ARG A  66      -8.193  27.671  -7.349  1.00 73.79           H  
ATOM   1060  NH1 ARG A  66     -10.159  28.312  -4.922  1.00 73.79           N  
ATOM   1061 HH11 ARG A  66     -10.239  27.376  -4.550  1.00 73.79           H  
ATOM   1062 HH12 ARG A  66     -10.592  29.096  -4.456  1.00 73.79           H  
ATOM   1063  NH2 ARG A  66      -9.257  29.722  -6.357  1.00 73.79           N  
ATOM   1064 HH21 ARG A  66      -8.693  29.965  -7.159  1.00 73.79           H  
ATOM   1065 HH22 ARG A  66      -9.714  30.486  -5.880  1.00 73.79           H  
ATOM   1066  CZ  ARG A  66      -9.373  28.497  -5.946  1.00 73.79           C  
ATOM   1067  N   GLY A  67      -9.359  22.678 -10.498  1.00 73.39           N  
ATOM   1068  H   GLY A  67      -9.168  23.557 -10.958  1.00 73.39           H  
ATOM   1069  CA  GLY A  67     -10.242  21.721 -11.167  1.00 73.39           C  
ATOM   1070  HA2 GLY A  67     -11.002  21.375 -10.466  1.00 73.39           H  
ATOM   1071  HA3 GLY A  67     -10.733  22.225 -12.000  1.00 73.39           H  
ATOM   1072  C   GLY A  67      -9.514  20.496 -11.724  1.00 73.39           C  
ATOM   1073  O   GLY A  67     -10.136  19.449 -11.886  1.00 73.39           O  
ATOM   1074  N   PHE A  68      -8.213  20.619 -11.999  1.00 76.86           N  
ATOM   1075  H   PHE A  68      -7.790  21.530 -11.887  1.00 76.86           H  
ATOM   1076  CA  PHE A  68      -7.366  19.543 -12.518  1.00 76.86           C  
ATOM   1077  HA  PHE A  68      -7.994  18.686 -12.760  1.00 76.86           H  
ATOM   1078  C   PHE A  68      -6.345  19.014 -11.507  1.00 76.86           C  
ATOM   1079  CB  PHE A  68      -6.688  19.999 -13.817  1.00 76.86           C  
ATOM   1080  HB2 PHE A  68      -5.926  19.271 -14.095  1.00 76.86           H  
ATOM   1081  HB3 PHE A  68      -6.181  20.948 -13.644  1.00 76.86           H  
ATOM   1082  O   PHE A  68      -5.698  18.012 -11.806  1.00 76.86           O  
ATOM   1083  CG  PHE A  68      -7.645  20.126 -14.987  1.00 76.86           C  
ATOM   1084  CD1 PHE A  68      -8.136  18.972 -15.622  1.00 76.86           C  
ATOM   1085  HD1 PHE A  68      -7.827  17.997 -15.275  1.00 76.86           H  
ATOM   1086  CD2 PHE A  68      -8.054  21.389 -15.445  1.00 76.86           C  
ATOM   1087  HD2 PHE A  68      -7.641  22.281 -14.996  1.00 76.86           H  
ATOM   1088  CE1 PHE A  68      -9.038  19.086 -16.695  1.00 76.86           C  
ATOM   1089  HE1 PHE A  68      -9.419  18.194 -17.171  1.00 76.86           H  
ATOM   1090  CE2 PHE A  68      -8.978  21.507 -16.495  1.00 76.86           C  
ATOM   1091  HE2 PHE A  68      -9.305  22.482 -16.827  1.00 76.86           H  
ATOM   1092  CZ  PHE A  68      -9.469  20.353 -17.124  1.00 76.86           C  
ATOM   1093  HZ  PHE A  68     -10.177  20.439 -17.935  1.00 76.86           H  
ATOM   1094  N   THR A  69      -6.203  19.629 -10.329  1.00 69.67           N  
ATOM   1095  H   THR A  69      -6.642  20.528 -10.190  1.00 69.67           H  
ATOM   1096  CA  THR A  69      -5.428  19.076  -9.219  1.00 69.67           C  
ATOM   1097  HA  THR A  69      -4.410  18.892  -9.563  1.00 69.67           H  
ATOM   1098  C   THR A  69      -6.115  17.781  -8.808  1.00 69.67           C  
ATOM   1099  CB  THR A  69      -5.326  20.018  -8.009  1.00 69.67           C  
ATOM   1100  HB  THR A  69      -6.320  20.274  -7.641  1.00 69.67           H  
ATOM   1101  O   THR A  69      -7.247  17.829  -8.317  1.00 69.67           O  
ATOM   1102  CG2 THR A  69      -4.494  19.409  -6.879  1.00 69.67           C  
ATOM   1103 HG21 THR A  69      -3.507  19.127  -7.245  1.00 69.67           H  
ATOM   1104 HG22 THR A  69      -4.389  20.123  -6.063  1.00 69.67           H  
ATOM   1105 HG23 THR A  69      -4.989  18.523  -6.482  1.00 69.67           H  
ATOM   1106  OG1 THR A  69      -4.633  21.193  -8.350  1.00 69.67           O  
ATOM   1107  HG1 THR A  69      -4.325  21.584  -7.529  1.00 69.67           H  
ATOM   1108  N   PRO A  70      -5.478  16.617  -9.014  1.00 65.23           N  
ATOM   1109  CA  PRO A  70      -6.047  15.363  -8.568  1.00 65.23           C  
ATOM   1110  HA  PRO A  70      -7.023  15.218  -9.031  1.00 65.23           H  
ATOM   1111  C   PRO A  70      -6.177  15.442  -7.051  1.00 65.23           C  
ATOM   1112  CB  PRO A  70      -5.077  14.264  -9.033  1.00 65.23           C  
ATOM   1113  HB2 PRO A  70      -5.614  13.413  -9.451  1.00 65.23           H  
ATOM   1114  HB3 PRO A  70      -4.440  13.936  -8.212  1.00 65.23           H  
ATOM   1115  O   PRO A  70      -5.169  15.542  -6.358  1.00 65.23           O  
ATOM   1116  CG  PRO A  70      -4.213  14.951 -10.091  1.00 65.23           C  
ATOM   1117  HG2 PRO A  70      -4.712  14.907 -11.059  1.00 65.23           H  
ATOM   1118  HG3 PRO A  70      -3.216  14.515 -10.149  1.00 65.23           H  
ATOM   1119  CD  PRO A  70      -4.171  16.393  -9.608  1.00 65.23           C  
ATOM   1120  HD2 PRO A  70      -3.956  17.055 -10.447  1.00 65.23           H  
ATOM   1121  HD3 PRO A  70      -3.406  16.503  -8.839  1.00 65.23           H  
ATOM   1122  N   VAL A  71      -7.408  15.438  -6.540  1.00 66.56           N  
ATOM   1123  H   VAL A  71      -8.203  15.466  -7.163  1.00 66.56           H  
ATOM   1124  CA  VAL A  71      -7.625  15.283  -5.102  1.00 66.56           C  
ATOM   1125  HA  VAL A  71      -6.976  15.971  -4.561  1.00 66.56           H  
ATOM   1126  C   VAL A  71      -7.208  13.865  -4.772  1.00 66.56           C  
ATOM   1127  CB  VAL A  71      -9.078  15.554  -4.683  1.00 66.56           C  
ATOM   1128  HB  VAL A  71      -9.749  14.891  -5.229  1.00 66.56           H  
ATOM   1129  O   VAL A  71      -7.851  12.904  -5.206  1.00 66.56           O  
ATOM   1130  CG1 VAL A  71      -9.271  15.323  -3.177  1.00 66.56           C  
ATOM   1131 HG11 VAL A  71      -8.557  15.928  -2.618  1.00 66.56           H  
ATOM   1132 HG12 VAL A  71      -9.106  14.273  -2.936  1.00 66.56           H  
ATOM   1133 HG13 VAL A  71     -10.287  15.592  -2.887  1.00 66.56           H  
ATOM   1134  CG2 VAL A  71      -9.467  17.004  -4.999  1.00 66.56           C  
ATOM   1135 HG21 VAL A  71     -10.496  17.189  -4.692  1.00 66.56           H  
ATOM   1136 HG22 VAL A  71      -9.385  17.191  -6.070  1.00 66.56           H  
ATOM   1137 HG23 VAL A  71      -8.800  17.687  -4.474  1.00 66.56           H  
ATOM   1138  N   THR A  72      -6.108  13.733  -4.044  1.00 82.52           N  
ATOM   1139  H   THR A  72      -5.661  14.559  -3.673  1.00 82.52           H  
ATOM   1140  CA  THR A  72      -5.643  12.422  -3.620  1.00 82.52           C  
ATOM   1141  HA  THR A  72      -5.971  11.686  -4.354  1.00 82.52           H  
ATOM   1142  C   THR A  72      -6.307  12.065  -2.300  1.00 82.52           C  
ATOM   1143  CB  THR A  72      -4.114  12.297  -3.572  1.00 82.52           C  
ATOM   1144  HB  THR A  72      -3.886  11.231  -3.577  1.00 82.52           H  
ATOM   1145  O   THR A  72      -6.770  12.915  -1.524  1.00 82.52           O  
ATOM   1146  CG2 THR A  72      -3.397  12.918  -4.770  1.00 82.52           C  
ATOM   1147 HG21 THR A  72      -3.498  14.003  -4.745  1.00 82.52           H  
ATOM   1148 HG22 THR A  72      -3.823  12.534  -5.697  1.00 82.52           H  
ATOM   1149 HG23 THR A  72      -2.339  12.661  -4.725  1.00 82.52           H  
ATOM   1150  OG1 THR A  72      -3.599  12.810  -2.370  1.00 82.52           O  
ATOM   1151  HG1 THR A  72      -3.527  13.766  -2.403  1.00 82.52           H  
ATOM   1152  N   ILE A  73      -6.356  10.773  -1.998  1.00 87.70           N  
ATOM   1153  H   ILE A  73      -5.986  10.087  -2.641  1.00 87.70           H  
ATOM   1154  CA  ILE A  73      -6.802  10.338  -0.674  1.00 87.70           C  
ATOM   1155  HA  ILE A  73      -7.730  10.861  -0.446  1.00 87.70           H  
ATOM   1156  C   ILE A  73      -5.800  10.747   0.423  1.00 87.70           C  
ATOM   1157  CB  ILE A  73      -7.163   8.845  -0.668  1.00 87.70           C  
ATOM   1158  HB  ILE A  73      -7.599   8.626   0.306  1.00 87.70           H  
ATOM   1159  O   ILE A  73      -6.151  10.742   1.598  1.00 87.70           O  
ATOM   1160  CG1 ILE A  73      -5.943   7.926  -0.860  1.00 87.70           C  
ATOM   1161 HG12 ILE A  73      -5.667   7.881  -1.913  1.00 87.70           H  
ATOM   1162 HG13 ILE A  73      -5.091   8.315  -0.301  1.00 87.70           H  
ATOM   1163  CG2 ILE A  73      -8.238   8.573  -1.737  1.00 87.70           C  
ATOM   1164 HG21 ILE A  73      -8.481   7.510  -1.749  1.00 87.70           H  
ATOM   1165 HG22 ILE A  73      -7.876   8.823  -2.735  1.00 87.70           H  
ATOM   1166 HG23 ILE A  73      -9.140   9.144  -1.518  1.00 87.70           H  
ATOM   1167  CD1 ILE A  73      -6.222   6.515  -0.330  1.00 87.70           C  
ATOM   1168 HD11 ILE A  73      -7.047   6.049  -0.869  1.00 87.70           H  
ATOM   1169 HD12 ILE A  73      -5.330   5.902  -0.454  1.00 87.70           H  
ATOM   1170 HD13 ILE A  73      -6.466   6.557   0.732  1.00 87.70           H  
ATOM   1171  N   LEU A  74      -4.593  11.171   0.032  1.00 91.52           N  
ATOM   1172  H   LEU A  74      -4.414  11.258  -0.958  1.00 91.52           H  
ATOM   1173  CA  LEU A  74      -3.458  11.470   0.900  1.00 91.52           C  
ATOM   1174  HA  LEU A  74      -3.555  10.882   1.813  1.00 91.52           H  
ATOM   1175  C   LEU A  74      -3.389  12.945   1.331  1.00 91.52           C  
ATOM   1176  CB  LEU A  74      -2.159  11.040   0.192  1.00 91.52           C  
ATOM   1177  HB2 LEU A  74      -1.948  11.752  -0.606  1.00 91.52           H  
ATOM   1178  HB3 LEU A  74      -1.340  11.106   0.908  1.00 91.52           H  
ATOM   1179  O   LEU A  74      -2.646  13.274   2.243  1.00 91.52           O  
ATOM   1180  CG  LEU A  74      -2.179   9.623  -0.413  1.00 91.52           C  
ATOM   1181  HG  LEU A  74      -2.985   9.544  -1.142  1.00 91.52           H  
ATOM   1182  CD1 LEU A  74      -0.875   9.358  -1.150  1.00 91.52           C  
ATOM   1183 HD11 LEU A  74      -0.029   9.417  -0.464  1.00 91.52           H  
ATOM   1184 HD12 LEU A  74      -0.914   8.366  -1.600  1.00 91.52           H  
ATOM   1185 HD13 LEU A  74      -0.752  10.100  -1.939  1.00 91.52           H  
ATOM   1186  CD2 LEU A  74      -2.361   8.534   0.640  1.00 91.52           C  
ATOM   1187 HD21 LEU A  74      -3.286   8.685   1.196  1.00 91.52           H  
ATOM   1188 HD22 LEU A  74      -2.403   7.566   0.141  1.00 91.52           H  
ATOM   1189 HD23 LEU A  74      -1.516   8.544   1.330  1.00 91.52           H  
ATOM   1190  N   ASP A  75      -4.190  13.838   0.742  1.00 88.93           N  
ATOM   1191  H   ASP A  75      -4.656  13.552  -0.108  1.00 88.93           H  
ATOM   1192  CA  ASP A  75      -4.104  15.285   1.026  1.00 88.93           C  
ATOM   1193  HA  ASP A  75      -3.066  15.599   0.919  1.00 88.93           H  
ATOM   1194  C   ASP A  75      -4.559  15.671   2.451  1.00 88.93           C  
ATOM   1195  CB  ASP A  75      -4.955  16.071   0.009  1.00 88.93           C  
ATOM   1196  HB2 ASP A  75      -6.000  15.792   0.149  1.00 88.93           H  
ATOM   1197  HB3 ASP A  75      -4.867  17.136   0.225  1.00 88.93           H  
ATOM   1198  O   ASP A  75      -4.403  16.816   2.864  1.00 88.93           O  
ATOM   1199  CG  ASP A  75      -4.585  15.863  -1.465  1.00 88.93           C  
ATOM   1200  OD1 ASP A  75      -3.456  15.421  -1.765  1.00 88.93           O  
ATOM   1201  OD2 ASP A  75      -5.484  16.075  -2.310  1.00 88.93           O  
ATOM   1202  N   LYS A  76      -5.207  14.751   3.180  1.00 92.82           N  
ATOM   1203  H   LYS A  76      -5.153  13.804   2.835  1.00 92.82           H  
ATOM   1204  CA  LYS A  76      -5.820  15.002   4.499  1.00 92.82           C  
ATOM   1205  HA  LYS A  76      -5.289  15.834   4.962  1.00 92.82           H  
ATOM   1206  C   LYS A  76      -5.626  13.828   5.460  1.00 92.82           C  
ATOM   1207  CB  LYS A  76      -7.306  15.395   4.372  1.00 92.82           C  
ATOM   1208  HB2 LYS A  76      -7.698  15.572   5.373  1.00 92.82           H  
ATOM   1209  HB3 LYS A  76      -7.870  14.573   3.931  1.00 92.82           H  
ATOM   1210  O   LYS A  76      -6.585  13.396   6.101  1.00 92.82           O  
ATOM   1211  CG  LYS A  76      -7.525  16.665   3.546  1.00 92.82           C  
ATOM   1212  HG2 LYS A  76      -7.294  16.469   2.499  1.00 92.82           H  
ATOM   1213  HG3 LYS A  76      -6.860  17.444   3.919  1.00 92.82           H  
ATOM   1214  CD  LYS A  76      -8.970  17.152   3.662  1.00 92.82           C  
ATOM   1215  HD2 LYS A  76      -9.646  16.405   3.246  1.00 92.82           H  
ATOM   1216  HD3 LYS A  76      -9.198  17.320   4.714  1.00 92.82           H  
ATOM   1217  CE  LYS A  76      -9.079  18.467   2.889  1.00 92.82           C  
ATOM   1218  HE2 LYS A  76      -8.239  19.096   3.184  1.00 92.82           H  
ATOM   1219  HE3 LYS A  76      -8.971  18.262   1.824  1.00 92.82           H  
ATOM   1220  NZ  LYS A  76     -10.350  19.172   3.176  1.00 92.82           N  
ATOM   1221  HZ1 LYS A  76     -11.146  18.614   2.904  1.00 92.82           H  
ATOM   1222  HZ2 LYS A  76     -10.363  20.054   2.684  1.00 92.82           H  
ATOM   1223  HZ3 LYS A  76     -10.393  19.382   4.163  1.00 92.82           H  
ATOM   1224  N   LEU A  77      -4.423  13.257   5.486  1.00 96.17           N  
ATOM   1225  H   LEU A  77      -3.673  13.672   4.951  1.00 96.17           H  
ATOM   1226  CA  LEU A  77      -4.083  12.196   6.437  1.00 96.17           C  
ATOM   1227  HA  LEU A  77      -4.889  11.462   6.453  1.00 96.17           H  
ATOM   1228  C   LEU A  77      -3.983  12.783   7.846  1.00 96.17           C  
ATOM   1229  CB  LEU A  77      -2.789  11.481   6.022  1.00 96.17           C  
ATOM   1230  HB2 LEU A  77      -1.979  12.209   6.008  1.00 96.17           H  
ATOM   1231  HB3 LEU A  77      -2.547  10.726   6.770  1.00 96.17           H  
ATOM   1232  O   LEU A  77      -3.351  13.812   8.055  1.00 96.17           O  
ATOM   1233  CG  LEU A  77      -2.864  10.806   4.645  1.00 96.17           C  
ATOM   1234  HG  LEU A  77      -3.112  11.562   3.900  1.00 96.17           H  
ATOM   1235  CD1 LEU A  77      -1.511  10.208   4.290  1.00 96.17           C  
ATOM   1236 HD11 LEU A  77      -1.535   9.826   3.270  1.00 96.17           H  
ATOM   1237 HD12 LEU A  77      -0.755  10.991   4.351  1.00 96.17           H  
ATOM   1238 HD13 LEU A  77      -1.253   9.411   4.988  1.00 96.17           H  
ATOM   1239  CD2 LEU A  77      -3.920   9.704   4.549  1.00 96.17           C  
ATOM   1240 HD21 LEU A  77      -3.716   8.945   5.305  1.00 96.17           H  
ATOM   1241 HD22 LEU A  77      -3.886   9.246   3.561  1.00 96.17           H  
ATOM   1242 HD23 LEU A  77      -4.916  10.121   4.700  1.00 96.17           H  
ATOM   1243  N   TYR A  78      -4.636  12.133   8.795  1.00 97.20           N  
ATOM   1244  H   TYR A  78      -4.994  11.217   8.564  1.00 97.20           H  
ATOM   1245  CA  TYR A  78      -4.839  12.566  10.174  1.00 97.20           C  
ATOM   1246  HA  TYR A  78      -4.497  13.596  10.278  1.00 97.20           H  
ATOM   1247  C   TYR A  78      -4.016  11.739  11.174  1.00 97.20           C  
ATOM   1248  CB  TYR A  78      -6.348  12.536  10.468  1.00 97.20           C  
ATOM   1249  HB2 TYR A  78      -6.518  12.786  11.515  1.00 97.20           H  
ATOM   1250  HB3 TYR A  78      -6.821  13.322   9.878  1.00 97.20           H  
ATOM   1251  O   TYR A  78      -4.371  11.675  12.346  1.00 97.20           O  
ATOM   1252  CG  TYR A  78      -7.023  11.210  10.145  1.00 97.20           C  
ATOM   1253  CD1 TYR A  78      -7.724  11.055   8.932  1.00 97.20           C  
ATOM   1254  HD1 TYR A  78      -7.781  11.878   8.236  1.00 97.20           H  
ATOM   1255  CD2 TYR A  78      -6.918  10.121  11.034  1.00 97.20           C  
ATOM   1256  HD2 TYR A  78      -6.395  10.242  11.971  1.00 97.20           H  
ATOM   1257  CE1 TYR A  78      -8.316   9.820   8.608  1.00 97.20           C  
ATOM   1258  HE1 TYR A  78      -8.850   9.698   7.677  1.00 97.20           H  
ATOM   1259  CE2 TYR A  78      -7.499   8.880  10.711  1.00 97.20           C  
ATOM   1260  HE2 TYR A  78      -7.431   8.067  11.419  1.00 97.20           H  
ATOM   1261  OH  TYR A  78      -8.756   7.534   9.169  1.00 97.20           O  
ATOM   1262  HH  TYR A  78      -8.650   6.884   9.868  1.00 97.20           H  
ATOM   1263  CZ  TYR A  78      -8.191   8.727   9.491  1.00 97.20           C  
ATOM   1264  N   THR A  79      -2.943  11.084  10.720  1.00 94.95           N  
ATOM   1265  H   THR A  79      -2.747  11.104   9.729  1.00 94.95           H  
ATOM   1266  CA  THR A  79      -2.076  10.218  11.539  1.00 94.95           C  
ATOM   1267  HA  THR A  79      -2.617   9.308  11.802  1.00 94.95           H  
ATOM   1268  C   THR A  79      -1.623  10.866  12.848  1.00 94.95           C  
ATOM   1269  CB  THR A  79      -0.834   9.829  10.731  1.00 94.95           C  
ATOM   1270  HB  THR A  79      -0.283  10.739  10.494  1.00 94.95           H  
ATOM   1271  O   THR A  79      -1.630  10.197  13.869  1.00 94.95           O  
ATOM   1272  CG2 THR A  79       0.103   8.860  11.444  1.00 94.95           C  
ATOM   1273 HG21 THR A  79      -0.456   8.021  11.859  1.00 94.95           H  
ATOM   1274 HG22 THR A  79       0.611   9.377  12.258  1.00 94.95           H  
ATOM   1275 HG23 THR A  79       0.863   8.496  10.753  1.00 94.95           H  
ATOM   1276  OG1 THR A  79      -1.232   9.199   9.535  1.00 94.95           O  
ATOM   1277  HG1 THR A  79      -1.033   8.272   9.682  1.00 94.95           H  
ATOM   1278  N   GLU A  80      -1.302  12.164  12.838  1.00 94.52           N  
ATOM   1279  H   GLU A  80      -1.305  12.657  11.957  1.00 94.52           H  
ATOM   1280  CA  GLU A  80      -0.793  12.900  14.010  1.00 94.52           C  
ATOM   1281  HA  GLU A  80      -0.110  12.256  14.564  1.00 94.52           H  
ATOM   1282  C   GLU A  80      -1.887  13.341  15.004  1.00 94.52           C  
ATOM   1283  CB  GLU A  80      -0.006  14.141  13.544  1.00 94.52           C  
ATOM   1284  HB2 GLU A  80       0.464  14.613  14.406  1.00 94.52           H  
ATOM   1285  HB3 GLU A  80      -0.711  14.857  13.121  1.00 94.52           H  
ATOM   1286  O   GLU A  80      -1.613  14.106  15.926  1.00 94.52           O  
ATOM   1287  CG  GLU A  80       1.076  13.869  12.492  1.00 94.52           C  
ATOM   1288  HG2 GLU A  80       1.576  14.810  12.262  1.00 94.52           H  
ATOM   1289  HG3 GLU A  80       0.586  13.533  11.578  1.00 94.52           H  
ATOM   1290  CD  GLU A  80       2.125  12.839  12.925  1.00 94.52           C  
ATOM   1291  OE1 GLU A  80       2.507  12.043  12.035  1.00 94.52           O  
ATOM   1292  OE2 GLU A  80       2.554  12.882  14.098  1.00 94.52           O  
ATOM   1293  N   SER A  81      -3.148  12.942  14.799  1.00 96.41           N  
ATOM   1294  H   SER A  81      -3.320  12.260  14.074  1.00 96.41           H  
ATOM   1295  CA  SER A  81      -4.255  13.345  15.671  1.00 96.41           C  
ATOM   1296  HA  SER A  81      -4.255  14.432  15.749  1.00 96.41           H  
ATOM   1297  C   SER A  81      -4.101  12.757  17.072  1.00 96.41           C  
ATOM   1298  CB  SER A  81      -5.591  12.903  15.073  1.00 96.41           C  
ATOM   1299  HB2 SER A  81      -5.579  11.824  14.919  1.00 96.41           H  
ATOM   1300  HB3 SER A  81      -5.732  13.391  14.109  1.00 96.41           H  
ATOM   1301  O   SER A  81      -4.059  11.540  17.244  1.00 96.41           O  
ATOM   1302  OG  SER A  81      -6.676  13.233  15.921  1.00 96.41           O  
ATOM   1303  HG  SER A  81      -6.531  14.116  16.269  1.00 96.41           H  
ATOM   1304  N   ASP A  82      -4.160  13.610  18.096  1.00 95.85           N  
ATOM   1305  H   ASP A  82      -4.285  14.595  17.911  1.00 95.85           H  
ATOM   1306  CA  ASP A  82      -4.173  13.160  19.489  1.00 95.85           C  
ATOM   1307  HA  ASP A  82      -3.465  12.335  19.561  1.00 95.85           H  
ATOM   1308  C   ASP A  82      -5.534  12.592  19.921  1.00 95.85           C  
ATOM   1309  CB  ASP A  82      -3.666  14.257  20.440  1.00 95.85           C  
ATOM   1310  HB2 ASP A  82      -2.679  14.575  20.103  1.00 95.85           H  
ATOM   1311  HB3 ASP A  82      -3.536  13.819  21.429  1.00 95.85           H  
ATOM   1312  O   ASP A  82      -5.696  12.169  21.062  1.00 95.85           O  
ATOM   1313  CG  ASP A  82      -4.588  15.474  20.579  1.00 95.85           C  
ATOM   1314  OD1 ASP A  82      -5.689  15.470  19.993  1.00 95.85           O  
ATOM   1315  OD2 ASP A  82      -4.227  16.404  21.327  1.00 95.85           O  
ATOM   1316  N   TYR A  83      -6.528  12.517  19.038  1.00 96.53           N  
ATOM   1317  H   TYR A  83      -6.383  12.923  18.125  1.00 96.53           H  
ATOM   1318  CA  TYR A  83      -7.792  11.837  19.328  1.00 96.53           C  
ATOM   1319  HA  TYR A  83      -8.073  12.023  20.365  1.00 96.53           H  
ATOM   1320  C   TYR A  83      -7.685  10.316  19.195  1.00 96.53           C  
ATOM   1321  CB  TYR A  83      -8.893  12.407  18.434  1.00 96.53           C  
ATOM   1322  HB2 TYR A  83      -8.584  12.326  17.391  1.00 96.53           H  
ATOM   1323  HB3 TYR A  83      -9.778  11.782  18.553  1.00 96.53           H  
ATOM   1324  O   TYR A  83      -8.592   9.608  19.629  1.00 96.53           O  
ATOM   1325  CG  TYR A  83      -9.314  13.841  18.717  1.00 96.53           C  
ATOM   1326  CD1 TYR A  83      -8.743  14.607  19.758  1.00 96.53           C  
ATOM   1327  HD1 TYR A  83      -7.907  14.236  20.332  1.00 96.53           H  
ATOM   1328  CD2 TYR A  83     -10.329  14.412  17.932  1.00 96.53           C  
ATOM   1329  HD2 TYR A  83     -10.756  13.850  17.114  1.00 96.53           H  
ATOM   1330  CE1 TYR A  83      -9.203  15.905  20.040  1.00 96.53           C  
ATOM   1331  HE1 TYR A  83      -8.729  16.492  20.812  1.00 96.53           H  
ATOM   1332  CE2 TYR A  83     -10.793  15.705  18.228  1.00 96.53           C  
ATOM   1333  HE2 TYR A  83     -11.596  16.156  17.665  1.00 96.53           H  
ATOM   1334  OH  TYR A  83     -10.751  17.681  19.568  1.00 96.53           O  
ATOM   1335  HH  TYR A  83     -10.313  18.070  20.328  1.00 96.53           H  
ATOM   1336  CZ  TYR A  83     -10.248  16.450  19.283  1.00 96.53           C  
ATOM   1337  N   LEU A  84      -6.592   9.816  18.620  1.00 95.66           N  
ATOM   1338  H   LEU A  84      -5.864  10.455  18.335  1.00 95.66           H  
ATOM   1339  CA  LEU A  84      -6.299   8.396  18.465  1.00 95.66           C  
ATOM   1340  HA  LEU A  84      -7.182   7.808  18.720  1.00 95.66           H  
ATOM   1341  C   LEU A  84      -5.202   7.987  19.455  1.00 95.66           C  
ATOM   1342  CB  LEU A  84      -5.933   8.122  16.993  1.00 95.66           C  
ATOM   1343  HB2 LEU A  84      -5.021   8.672  16.759  1.00 95.66           H  
ATOM   1344  HB3 LEU A  84      -5.720   7.060  16.873  1.00 95.66           H  
ATOM   1345  O   LEU A  84      -4.302   8.770  19.754  1.00 95.66           O  
ATOM   1346  CG  LEU A  84      -7.032   8.539  15.995  1.00 95.66           C  
ATOM   1347  HG  LEU A  84      -7.258   9.600  16.106  1.00 95.66           H  
ATOM   1348  CD1 LEU A  84      -6.582   8.317  14.553  1.00 95.66           C  
ATOM   1349 HD11 LEU A  84      -6.385   7.256  14.397  1.00 95.66           H  
ATOM   1350 HD12 LEU A  84      -5.663   8.876  14.379  1.00 95.66           H  
ATOM   1351 HD13 LEU A  84      -7.353   8.668  13.867  1.00 95.66           H  
ATOM   1352  CD2 LEU A  84      -8.319   7.740  16.209  1.00 95.66           C  
ATOM   1353 HD21 LEU A  84      -9.066   8.042  15.475  1.00 95.66           H  
ATOM   1354 HD22 LEU A  84      -8.108   6.675  16.115  1.00 95.66           H  
ATOM   1355 HD23 LEU A  84      -8.718   7.946  17.202  1.00 95.66           H  
ATOM   1356  N   SER A  85      -5.313   6.786  20.019  1.00 92.60           N  
ATOM   1357  H   SER A  85      -6.050   6.155  19.740  1.00 92.60           H  
ATOM   1358  CA  SER A  85      -4.290   6.219  20.901  1.00 92.60           C  
ATOM   1359  HA  SER A  85      -3.884   7.014  21.526  1.00 92.60           H  
ATOM   1360  C   SER A  85      -3.124   5.632  20.094  1.00 92.60           C  
ATOM   1361  CB  SER A  85      -4.918   5.175  21.834  1.00 92.60           C  
ATOM   1362  HB2 SER A  85      -5.600   5.669  22.526  1.00 92.60           H  
ATOM   1363  HB3 SER A  85      -4.138   4.675  22.408  1.00 92.60           H  
ATOM   1364  O   SER A  85      -3.266   5.295  18.921  1.00 92.60           O  
ATOM   1365  OG  SER A  85      -5.643   4.226  21.087  1.00 92.60           O  
ATOM   1366  HG  SER A  85      -5.390   3.358  21.410  1.00 92.60           H  
ATOM   1367  N   GLU A  86      -1.958   5.491  20.727  1.00 88.85           N  
ATOM   1368  H   GLU A  86      -1.885   5.801  21.686  1.00 88.85           H  
ATOM   1369  CA  GLU A  86      -0.747   4.905  20.120  1.00 88.85           C  
ATOM   1370  HA  GLU A  86      -0.789   5.048  19.040  1.00 88.85           H  
ATOM   1371  C   GLU A  86      -0.645   3.381  20.346  1.00 88.85           C  
ATOM   1372  CB  GLU A  86       0.509   5.630  20.632  1.00 88.85           C  
ATOM   1373  HB2 GLU A  86       1.389   5.141  20.214  1.00 88.85           H  
ATOM   1374  HB3 GLU A  86       0.544   5.543  21.718  1.00 88.85           H  
ATOM   1375  O   GLU A  86       0.435   2.790  20.291  1.00 88.85           O  
ATOM   1376  CG  GLU A  86       0.570   7.113  20.236  1.00 88.85           C  
ATOM   1377  HG2 GLU A  86      -0.289   7.630  20.664  1.00 88.85           H  
ATOM   1378  HG3 GLU A  86       0.509   7.188  19.150  1.00 88.85           H  
ATOM   1379  CD  GLU A  86       1.858   7.805  20.722  1.00 88.85           C  
ATOM   1380  OE1 GLU A  86       1.974   9.029  20.495  1.00 88.85           O  
ATOM   1381  OE2 GLU A  86       2.711   7.135  21.353  1.00 88.85           O  
ATOM   1382  N   ASP A  87      -1.767   2.731  20.646  1.00 90.62           N  
ATOM   1383  H   ASP A  87      -2.641   3.234  20.587  1.00 90.62           H  
ATOM   1384  CA  ASP A  87      -1.848   1.319  21.009  1.00 90.62           C  
ATOM   1385  HA  ASP A  87      -0.846   0.889  21.005  1.00 90.62           H  
ATOM   1386  C   ASP A  87      -2.665   0.499  19.994  1.00 90.62           C  
ATOM   1387  CB  ASP A  87      -2.370   1.210  22.455  1.00 90.62           C  
ATOM   1388  HB2 ASP A  87      -1.663   1.722  23.108  1.00 90.62           H  
ATOM   1389  HB3 ASP A  87      -2.392   0.166  22.765  1.00 90.62           H  
ATOM   1390  O   ASP A  87      -2.966   0.930  18.876  1.00 90.62           O  
ATOM   1391  CG  ASP A  87      -3.758   1.822  22.658  1.00 90.62           C  
ATOM   1392  OD1 ASP A  87      -4.512   1.937  21.663  1.00 90.62           O  
ATOM   1393  OD2 ASP A  87      -4.030   2.218  23.805  1.00 90.62           O  
ATOM   1394  N   GLU A  88      -2.989  -0.736  20.378  1.00 90.04           N  
ATOM   1395  H   GLU A  88      -2.765  -1.008  21.325  1.00 90.04           H  
ATOM   1396  CA  GLU A  88      -3.794  -1.654  19.577  1.00 90.04           C  
ATOM   1397  HA  GLU A  88      -3.248  -1.887  18.663  1.00 90.04           H  
ATOM   1398  C   GLU A  88      -5.148  -1.045  19.182  1.00 90.04           C  
ATOM   1399  CB  GLU A  88      -4.018  -2.940  20.399  1.00 90.04           C  
ATOM   1400  HB2 GLU A  88      -3.098  -3.205  20.920  1.00 90.04           H  
ATOM   1401  HB3 GLU A  88      -4.803  -2.784  21.138  1.00 90.04           H  
ATOM   1402  O   GLU A  88      -5.567  -1.129  18.022  1.00 90.04           O  
ATOM   1403  CG  GLU A  88      -4.394  -4.088  19.468  1.00 90.04           C  
ATOM   1404  HG2 GLU A  88      -5.181  -3.766  18.787  1.00 90.04           H  
ATOM   1405  HG3 GLU A  88      -3.480  -4.316  18.920  1.00 90.04           H  
ATOM   1406  CD  GLU A  88      -4.815  -5.389  20.141  1.00 90.04           C  
ATOM   1407  OE1 GLU A  88      -5.776  -6.007  19.624  1.00 90.04           O  
ATOM   1408  OE2 GLU A  88      -4.100  -5.819  21.074  1.00 90.04           O  
ATOM   1409  N   GLU A  89      -5.804  -0.396  20.143  1.00 91.31           N  
ATOM   1410  H   GLU A  89      -5.339  -0.226  21.023  1.00 91.31           H  
ATOM   1411  CA  GLU A  89      -7.112   0.228  19.973  1.00 91.31           C  
ATOM   1412  HA  GLU A  89      -7.802  -0.499  19.544  1.00 91.31           H  
ATOM   1413  C   GLU A  89      -7.027   1.408  19.004  1.00 91.31           C  
ATOM   1414  CB  GLU A  89      -7.668   0.663  21.337  1.00 91.31           C  
ATOM   1415  HB2 GLU A  89      -8.626   1.156  21.173  1.00 91.31           H  
ATOM   1416  HB3 GLU A  89      -6.994   1.381  21.805  1.00 91.31           H  
ATOM   1417  O   GLU A  89      -7.934   1.607  18.195  1.00 91.31           O  
ATOM   1418  CG  GLU A  89      -7.879  -0.538  22.277  1.00 91.31           C  
ATOM   1419  HG2 GLU A  89      -6.913  -0.983  22.514  1.00 91.31           H  
ATOM   1420  HG3 GLU A  89      -8.470  -1.286  21.749  1.00 91.31           H  
ATOM   1421  CD  GLU A  89      -8.595  -0.178  23.588  1.00 91.31           C  
ATOM   1422  OE1 GLU A  89      -8.988  -1.132  24.303  1.00 91.31           O  
ATOM   1423  OE2 GLU A  89      -8.801   1.024  23.849  1.00 91.31           O  
ATOM   1424  N   GLY A  90      -5.896   2.114  18.977  1.00 92.30           N  
ATOM   1425  H   GLY A  90      -5.215   1.931  19.700  1.00 92.30           H  
ATOM   1426  CA  GLY A  90      -5.606   3.161  18.000  1.00 92.30           C  
ATOM   1427  HA2 GLY A  90      -6.313   3.983  18.114  1.00 92.30           H  
ATOM   1428  HA3 GLY A  90      -4.596   3.524  18.193  1.00 92.30           H  
ATOM   1429  C   GLY A  90      -5.636   2.647  16.563  1.00 92.30           C  
ATOM   1430  O   GLY A  90      -6.317   3.208  15.696  1.00 92.30           O  
ATOM   1431  N   VAL A  91      -4.980   1.512  16.300  1.00 92.01           N  
ATOM   1432  H   VAL A  91      -4.469   1.085  17.060  1.00 92.01           H  
ATOM   1433  CA  VAL A  91      -4.988   0.882  14.966  1.00 92.01           C  
ATOM   1434  HA  VAL A  91      -4.691   1.637  14.237  1.00 92.01           H  
ATOM   1435  C   VAL A  91      -6.393   0.412  14.580  1.00 92.01           C  
ATOM   1436  CB  VAL A  91      -3.979  -0.274  14.858  1.00 92.01           C  
ATOM   1437  HB  VAL A  91      -4.269  -1.081  15.532  1.00 92.01           H  
ATOM   1438  O   VAL A  91      -6.805   0.562  13.426  1.00 92.01           O  
ATOM   1439  CG1 VAL A  91      -3.946  -0.812  13.415  1.00 92.01           C  
ATOM   1440 HG11 VAL A  91      -3.852   0.017  12.714  1.00 92.01           H  
ATOM   1441 HG12 VAL A  91      -4.862  -1.364  13.202  1.00 92.01           H  
ATOM   1442 HG13 VAL A  91      -3.093  -1.476  13.274  1.00 92.01           H  
ATOM   1443  CG2 VAL A  91      -2.557   0.176  15.214  1.00 92.01           C  
ATOM   1444 HG21 VAL A  91      -2.248   1.001  14.572  1.00 92.01           H  
ATOM   1445 HG22 VAL A  91      -1.860  -0.655  15.105  1.00 92.01           H  
ATOM   1446 HG23 VAL A  91      -2.519   0.508  16.252  1.00 92.01           H  
ATOM   1447  N   GLN A  92      -7.160  -0.118  15.532  1.00 94.22           N  
ATOM   1448  H   GLN A  92      -6.778  -0.204  16.463  1.00 94.22           H  
ATOM   1449  CA  GLN A  92      -8.558  -0.499  15.305  1.00 94.22           C  
ATOM   1450  HA  GLN A  92      -8.615  -1.154  14.436  1.00 94.22           H  
ATOM   1451  C   GLN A  92      -9.439   0.730  15.019  1.00 94.22           C  
ATOM   1452  CB  GLN A  92      -9.084  -1.262  16.525  1.00 94.22           C  
ATOM   1453  HB2 GLN A  92      -8.984  -0.619  17.400  1.00 94.22           H  
ATOM   1454  HB3 GLN A  92     -10.145  -1.462  16.377  1.00 94.22           H  
ATOM   1455  O   GLN A  92     -10.260   0.708  14.094  1.00 94.22           O  
ATOM   1456  CG  GLN A  92      -8.380  -2.605  16.802  1.00 94.22           C  
ATOM   1457  HG2 GLN A  92      -7.298  -2.481  16.787  1.00 94.22           H  
ATOM   1458  HG3 GLN A  92      -8.649  -3.324  16.028  1.00 94.22           H  
ATOM   1459  CD  GLN A  92      -8.772  -3.183  18.161  1.00 94.22           C  
ATOM   1460  NE2 GLN A  92      -8.313  -4.354  18.526  1.00 94.22           N  
ATOM   1461 HE21 GLN A  92      -8.412  -4.595  19.502  1.00 94.22           H  
ATOM   1462 HE22 GLN A  92      -7.668  -4.896  17.968  1.00 94.22           H  
ATOM   1463  OE1 GLN A  92      -9.543  -2.610  18.911  1.00 94.22           O  
ATOM   1464  N   ALA A  93      -9.233   1.827  15.750  1.00 95.32           N  
ATOM   1465  H   ALA A  93      -8.570   1.772  16.511  1.00 95.32           H  
ATOM   1466  CA  ALA A  93      -9.954   3.085  15.595  1.00 95.32           C  
ATOM   1467  HA  ALA A  93     -11.017   2.897  15.745  1.00 95.32           H  
ATOM   1468  C   ALA A  93      -9.770   3.696  14.202  1.00 95.32           C  
ATOM   1469  CB  ALA A  93      -9.481   4.059  16.675  1.00 95.32           C  
ATOM   1470  HB1 ALA A  93     -10.033   4.994  16.588  1.00 95.32           H  
ATOM   1471  HB2 ALA A  93      -9.645   3.627  17.663  1.00 95.32           H  
ATOM   1472  HB3 ALA A  93      -8.417   4.270  16.565  1.00 95.32           H  
ATOM   1473  O   ALA A  93     -10.720   4.268  13.652  1.00 95.32           O  
ATOM   1474  N   HIS A  94      -8.603   3.511  13.574  1.00 95.27           N  
ATOM   1475  H   HIS A  94      -7.838   3.110  14.098  1.00 95.27           H  
ATOM   1476  CA  HIS A  94      -8.374   3.969  12.204  1.00 95.27           C  
ATOM   1477  HA  HIS A  94      -8.498   5.052  12.196  1.00 95.27           H  
ATOM   1478  C   HIS A  94      -9.390   3.408  11.204  1.00 95.27           C  
ATOM   1479  CB  HIS A  94      -6.947   3.659  11.736  1.00 95.27           C  
ATOM   1480  HB2 HIS A  94      -6.643   2.669  12.078  1.00 95.27           H  
ATOM   1481  HB3 HIS A  94      -6.921   3.649  10.647  1.00 95.27           H  
ATOM   1482  O   HIS A  94      -9.723   4.126  10.267  1.00 95.27           O  
ATOM   1483  CG  HIS A  94      -5.944   4.683  12.192  1.00 95.27           C  
ATOM   1484  CD2 HIS A  94      -5.012   4.531  13.182  1.00 95.27           C  
ATOM   1485  HD2 HIS A  94      -4.865   3.661  13.804  1.00 95.27           H  
ATOM   1486  ND1 HIS A  94      -5.741   5.929  11.637  1.00 95.27           N  
ATOM   1487  HD1 HIS A  94      -6.230   6.335  10.852  1.00 95.27           H  
ATOM   1488  CE1 HIS A  94      -4.722   6.515  12.290  1.00 95.27           C  
ATOM   1489  HE1 HIS A  94      -4.326   7.502  12.102  1.00 95.27           H  
ATOM   1490  NE2 HIS A  94      -4.240   5.688  13.220  1.00 95.27           N  
ATOM   1491  N   LEU A  95      -9.946   2.202  11.392  1.00 95.02           N  
ATOM   1492  H   LEU A  95      -9.681   1.671  12.209  1.00 95.02           H  
ATOM   1493  CA  LEU A  95     -11.019   1.696  10.521  1.00 95.02           C  
ATOM   1494  HA  LEU A  95     -10.706   1.791   9.481  1.00 95.02           H  
ATOM   1495  C   LEU A  95     -12.316   2.502  10.659  1.00 95.02           C  
ATOM   1496  CB  LEU A  95     -11.322   0.221  10.833  1.00 95.02           C  
ATOM   1497  HB2 LEU A  95     -12.261  -0.043  10.347  1.00 95.02           H  
ATOM   1498  HB3 LEU A  95     -11.478   0.116  11.907  1.00 95.02           H  
ATOM   1499  O   LEU A  95     -12.990   2.753   9.658  1.00 95.02           O  
ATOM   1500  CG  LEU A  95     -10.258  -0.786  10.376  1.00 95.02           C  
ATOM   1501  HG  LEU A  95      -9.296  -0.554  10.834  1.00 95.02           H  
ATOM   1502  CD1 LEU A  95     -10.706  -2.177  10.819  1.00 95.02           C  
ATOM   1503 HD11 LEU A  95     -11.652  -2.443  10.347  1.00 95.02           H  
ATOM   1504 HD12 LEU A  95     -10.838  -2.179  11.901  1.00 95.02           H  
ATOM   1505 HD13 LEU A  95      -9.949  -2.913  10.549  1.00 95.02           H  
ATOM   1506  CD2 LEU A  95     -10.114  -0.824   8.852  1.00 95.02           C  
ATOM   1507 HD21 LEU A  95     -11.087  -0.980   8.386  1.00 95.02           H  
ATOM   1508 HD22 LEU A  95      -9.444  -1.638   8.575  1.00 95.02           H  
ATOM   1509 HD23 LEU A  95      -9.682   0.112   8.498  1.00 95.02           H  
ATOM   1510  N   LEU A  96     -12.668   2.915  11.879  1.00 95.46           N  
ATOM   1511  H   LEU A  96     -12.029   2.746  12.643  1.00 95.46           H  
ATOM   1512  CA  LEU A  96     -13.879   3.698  12.139  1.00 95.46           C  
ATOM   1513  HA  LEU A  96     -14.725   3.219  11.647  1.00 95.46           H  
ATOM   1514  C   LEU A  96     -13.741   5.100  11.538  1.00 95.46           C  
ATOM   1515  CB  LEU A  96     -14.164   3.773  13.653  1.00 95.46           C  
ATOM   1516  HB2 LEU A  96     -13.401   4.388  14.130  1.00 95.46           H  
ATOM   1517  HB3 LEU A  96     -15.120   4.280  13.783  1.00 95.46           H  
ATOM   1518  O   LEU A  96     -14.601   5.546  10.773  1.00 95.46           O  
ATOM   1519  CG  LEU A  96     -14.216   2.428  14.403  1.00 95.46           C  
ATOM   1520  HG  LEU A  96     -13.218   1.991  14.430  1.00 95.46           H  
ATOM   1521  CD1 LEU A  96     -14.681   2.667  15.840  1.00 95.46           C  
ATOM   1522 HD11 LEU A  96     -15.679   3.107  15.852  1.00 95.46           H  
ATOM   1523 HD12 LEU A  96     -13.987   3.340  16.343  1.00 95.46           H  
ATOM   1524 HD13 LEU A  96     -14.695   1.726  16.389  1.00 95.46           H  
ATOM   1525  CD2 LEU A  96     -15.169   1.425  13.748  1.00 95.46           C  
ATOM   1526 HD21 LEU A  96     -14.795   1.152  12.761  1.00 95.46           H  
ATOM   1527 HD22 LEU A  96     -16.163   1.863  13.665  1.00 95.46           H  
ATOM   1528 HD23 LEU A  96     -15.214   0.523  14.358  1.00 95.46           H  
ATOM   1529  N   VAL A  97     -12.615   5.762  11.816  1.00 97.02           N  
ATOM   1530  H   VAL A  97     -11.953   5.335  12.448  1.00 97.02           H  
ATOM   1531  CA  VAL A  97     -12.332   7.101  11.285  1.00 97.02           C  
ATOM   1532  HA  VAL A  97     -13.184   7.742  11.512  1.00 97.02           H  
ATOM   1533  C   VAL A  97     -12.188   7.065   9.764  1.00 97.02           C  
ATOM   1534  CB  VAL A  97     -11.091   7.723  11.947  1.00 97.02           C  
ATOM   1535  HB  VAL A  97     -10.208   7.133  11.701  1.00 97.02           H  
ATOM   1536  O   VAL A  97     -12.781   7.899   9.082  1.00 97.02           O  
ATOM   1537  CG1 VAL A  97     -10.884   9.165  11.472  1.00 97.02           C  
ATOM   1538 HG11 VAL A  97     -10.797   9.218  10.386  1.00 97.02           H  
ATOM   1539 HG12 VAL A  97     -11.716   9.789  11.801  1.00 97.02           H  
ATOM   1540 HG13 VAL A  97      -9.961   9.554  11.902  1.00 97.02           H  
ATOM   1541  CG2 VAL A  97     -11.250   7.789  13.468  1.00 97.02           C  
ATOM   1542 HG21 VAL A  97     -10.435   8.378  13.888  1.00 97.02           H  
ATOM   1543 HG22 VAL A  97     -12.192   8.271  13.730  1.00 97.02           H  
ATOM   1544 HG23 VAL A  97     -11.217   6.792  13.907  1.00 97.02           H  
ATOM   1545  N   ALA A  98     -11.496   6.069   9.204  1.00 96.74           N  
ATOM   1546  H   ALA A  98     -11.026   5.399   9.795  1.00 96.74           H  
ATOM   1547  CA  ALA A  98     -11.323   5.938   7.758  1.00 96.74           C  
ATOM   1548  HA  ALA A  98     -10.910   6.870   7.370  1.00 96.74           H  
ATOM   1549  C   ALA A  98     -12.646   5.676   7.036  1.00 96.74           C  
ATOM   1550  CB  ALA A  98     -10.333   4.813   7.462  1.00 96.74           C  
ATOM   1551  HB1 ALA A  98      -9.352   5.062   7.864  1.00 96.74           H  
ATOM   1552  HB2 ALA A  98     -10.684   3.875   7.892  1.00 96.74           H  
ATOM   1553  HB3 ALA A  98     -10.249   4.688   6.382  1.00 96.74           H  
ATOM   1554  O   ALA A  98     -12.838   6.147   5.914  1.00 96.74           O  
ATOM   1555  N   ARG A  99     -13.587   4.965   7.671  1.00 96.08           N  
ATOM   1556  H   ARG A  99     -13.364   4.546   8.563  1.00 96.08           H  
ATOM   1557  CA  ARG A  99     -14.929   4.790   7.112  1.00 96.08           C  
ATOM   1558  HA  ARG A  99     -14.812   4.488   6.071  1.00 96.08           H  
ATOM   1559  C   ARG A  99     -15.691   6.108   7.078  1.00 96.08           C  
ATOM   1560  CB  ARG A  99     -15.680   3.696   7.881  1.00 96.08           C  
ATOM   1561  HB2 ARG A  99     -15.117   2.765   7.820  1.00 96.08           H  
ATOM   1562  HB3 ARG A  99     -15.751   3.974   8.933  1.00 96.08           H  
ATOM   1563  O   ARG A  99     -16.318   6.423   6.068  1.00 96.08           O  
ATOM   1564  CG  ARG A  99     -17.095   3.474   7.330  1.00 96.08           C  
ATOM   1565  HG2 ARG A  99     -17.603   2.738   7.953  1.00 96.08           H  
ATOM   1566  HG3 ARG A  99     -17.639   4.417   7.389  1.00 96.08           H  
ATOM   1567  CD  ARG A  99     -17.147   3.001   5.874  1.00 96.08           C  
ATOM   1568  HD2 ARG A  99     -18.170   3.073   5.505  1.00 96.08           H  
ATOM   1569  HD3 ARG A  99     -16.556   3.667   5.246  1.00 96.08           H  
ATOM   1570  NE  ARG A  99     -16.643   1.628   5.748  1.00 96.08           N  
ATOM   1571  HE  ARG A  99     -15.637   1.547   5.791  1.00 96.08           H  
ATOM   1572  NH1 ARG A  99     -18.603   0.574   5.198  1.00 96.08           N  
ATOM   1573 HH11 ARG A  99     -19.129   1.390   5.476  1.00 96.08           H  
ATOM   1574 HH12 ARG A  99     -19.122  -0.292   5.216  1.00 96.08           H  
ATOM   1575  NH2 ARG A  99     -16.733  -0.615   5.435  1.00 96.08           N  
ATOM   1576 HH21 ARG A  99     -15.760  -0.693   5.697  1.00 96.08           H  
ATOM   1577 HH22 ARG A  99     -17.305  -1.443   5.344  1.00 96.08           H  
ATOM   1578  CZ  ARG A  99     -17.328   0.543   5.452  1.00 96.08           C  
ATOM   1579  N   GLY A 100     -15.608   6.890   8.150  1.00 96.40           N  
ATOM   1580  H   GLY A 100     -15.080   6.557   8.944  1.00 96.40           H  
ATOM   1581  CA  GLY A 100     -16.123   8.257   8.177  1.00 96.40           C  
ATOM   1582  HA2 GLY A 100     -17.208   8.259   8.081  1.00 96.40           H  
ATOM   1583  HA3 GLY A 100     -15.839   8.678   9.142  1.00 96.40           H  
ATOM   1584  C   GLY A 100     -15.514   9.138   7.084  1.00 96.40           C  
ATOM   1585  O   GLY A 100     -16.228   9.846   6.375  1.00 96.40           O  
ATOM   1586  N   ASP A 101     -14.201   9.034   6.882  1.00 97.15           N  
ATOM   1587  H   ASP A 101     -13.663   8.474   7.528  1.00 97.15           H  
ATOM   1588  CA  ASP A 101     -13.473   9.760   5.841  1.00 97.15           C  
ATOM   1589  HA  ASP A 101     -13.684  10.822   5.959  1.00 97.15           H  
ATOM   1590  C   ASP A 101     -13.936   9.348   4.426  1.00 97.15           C  
ATOM   1591  CB  ASP A 101     -11.963   9.553   6.060  1.00 97.15           C  
ATOM   1592  HB2 ASP A 101     -11.721   9.690   7.114  1.00 97.15           H  
ATOM   1593  HB3 ASP A 101     -11.701   8.523   5.818  1.00 97.15           H  
ATOM   1594  O   ASP A 101     -14.240  10.204   3.591  1.00 97.15           O  
ATOM   1595  CG  ASP A 101     -11.125  10.534   5.234  1.00 97.15           C  
ATOM   1596  OD1 ASP A 101     -11.478  10.829   4.078  1.00 97.15           O  
ATOM   1597  OD2 ASP A 101     -10.149  11.145   5.710  1.00 97.15           O  
ATOM   1598  N   ALA A 102     -14.109   8.048   4.171  1.00 96.29           N  
ATOM   1599  H   ALA A 102     -13.832   7.381   4.877  1.00 96.29           H  
ATOM   1600  CA  ALA A 102     -14.637   7.546   2.903  1.00 96.29           C  
ATOM   1601  HA  ALA A 102     -13.948   7.835   2.110  1.00 96.29           H  
ATOM   1602  C   ALA A 102     -16.016   8.149   2.565  1.00 96.29           C  
ATOM   1603  CB  ALA A 102     -14.688   6.016   2.968  1.00 96.29           C  
ATOM   1604  HB1 ALA A 102     -13.699   5.618   3.195  1.00 96.29           H  
ATOM   1605  HB2 ALA A 102     -15.387   5.691   3.739  1.00 96.29           H  
ATOM   1606  HB3 ALA A 102     -15.019   5.630   2.004  1.00 96.29           H  
ATOM   1607  O   ALA A 102     -16.256   8.544   1.419  1.00 96.29           O  
ATOM   1608  N   TRP A 103     -16.898   8.296   3.561  1.00 95.14           N  
ATOM   1609  H   TRP A 103     -16.653   7.940   4.473  1.00 95.14           H  
ATOM   1610  CA  TRP A 103     -18.188   8.976   3.394  1.00 95.14           C  
ATOM   1611  HA  TRP A 103     -18.674   8.575   2.505  1.00 95.14           H  
ATOM   1612  C   TRP A 103     -18.048  10.476   3.174  1.00 95.14           C  
ATOM   1613  CB  TRP A 103     -19.083   8.716   4.607  1.00 95.14           C  
ATOM   1614  HB2 TRP A 103     -19.946   9.380   4.559  1.00 95.14           H  
ATOM   1615  HB3 TRP A 103     -18.538   8.945   5.523  1.00 95.14           H  
ATOM   1616  O   TRP A 103     -18.696  11.027   2.282  1.00 95.14           O  
ATOM   1617  CG  TRP A 103     -19.593   7.322   4.668  1.00 95.14           C  
ATOM   1618  CD1 TRP A 103     -19.385   6.448   5.677  1.00 95.14           C  
ATOM   1619  HD1 TRP A 103     -18.827   6.660   6.577  1.00 95.14           H  
ATOM   1620  CD2 TRP A 103     -20.364   6.608   3.658  1.00 95.14           C  
ATOM   1621  CE2 TRP A 103     -20.560   5.278   4.116  1.00 95.14           C  
ATOM   1622  CE3 TRP A 103     -20.902   6.934   2.393  1.00 95.14           C  
ATOM   1623  HE3 TRP A 103     -20.756   7.929   1.998  1.00 95.14           H  
ATOM   1624  NE1 TRP A 103     -19.954   5.237   5.344  1.00 95.14           N  
ATOM   1625  HE1 TRP A 103     -19.928   4.406   5.918  1.00 95.14           H  
ATOM   1626  CH2 TRP A 103     -21.774   4.668   2.122  1.00 95.14           C  
ATOM   1627  HH2 TRP A 103     -22.258   3.928   1.501  1.00 95.14           H  
ATOM   1628  CZ2 TRP A 103     -21.233   4.311   3.368  1.00 95.14           C  
ATOM   1629  HZ2 TRP A 103     -21.280   3.305   3.756  1.00 95.14           H  
ATOM   1630  CZ3 TRP A 103     -21.599   5.975   1.633  1.00 95.14           C  
ATOM   1631  HZ3 TRP A 103     -21.965   6.234   0.650  1.00 95.14           H  
ATOM   1632  N   LEU A 104     -17.165  11.128   3.929  1.00 94.41           N  
ATOM   1633  H   LEU A 104     -16.691  10.614   4.658  1.00 94.41           H  
ATOM   1634  CA  LEU A 104     -16.872  12.551   3.783  1.00 94.41           C  
ATOM   1635  HA  LEU A 104     -17.804  13.099   3.926  1.00 94.41           H  
ATOM   1636  C   LEU A 104     -16.340  12.882   2.379  1.00 94.41           C  
ATOM   1637  CB  LEU A 104     -15.884  12.927   4.899  1.00 94.41           C  
ATOM   1638  HB2 LEU A 104     -16.310  12.619   5.854  1.00 94.41           H  
ATOM   1639  HB3 LEU A 104     -14.960  12.367   4.755  1.00 94.41           H  
ATOM   1640  O   LEU A 104     -16.642  13.942   1.830  1.00 94.41           O  
ATOM   1641  CG  LEU A 104     -15.531  14.417   4.985  1.00 94.41           C  
ATOM   1642  HG  LEU A 104     -14.993  14.720   4.087  1.00 94.41           H  
ATOM   1643  CD1 LEU A 104     -16.756  15.315   5.168  1.00 94.41           C  
ATOM   1644 HD11 LEU A 104     -16.442  16.347   5.324  1.00 94.41           H  
ATOM   1645 HD12 LEU A 104     -17.384  15.276   4.278  1.00 94.41           H  
ATOM   1646 HD13 LEU A 104     -17.333  14.980   6.029  1.00 94.41           H  
ATOM   1647  CD2 LEU A 104     -14.617  14.630   6.189  1.00 94.41           C  
ATOM   1648 HD21 LEU A 104     -13.761  13.958   6.137  1.00 94.41           H  
ATOM   1649 HD22 LEU A 104     -15.160  14.386   7.102  1.00 94.41           H  
ATOM   1650 HD23 LEU A 104     -14.290  15.669   6.246  1.00 94.41           H  
ATOM   1651  N   ARG A 105     -15.593  11.955   1.768  1.00 93.37           N  
ATOM   1652  H   ARG A 105     -15.330  11.151   2.320  1.00 93.37           H  
ATOM   1653  CA  ARG A 105     -15.107  12.034   0.380  1.00 93.37           C  
ATOM   1654  HA  ARG A 105     -14.895  13.074   0.134  1.00 93.37           H  
ATOM   1655  C   ARG A 105     -16.123  11.576  -0.666  1.00 93.37           C  
ATOM   1656  CB  ARG A 105     -13.813  11.221   0.248  1.00 93.37           C  
ATOM   1657  HB2 ARG A 105     -13.983  10.208   0.610  1.00 93.37           H  
ATOM   1658  HB3 ARG A 105     -13.523  11.166  -0.802  1.00 93.37           H  
ATOM   1659  O   ARG A 105     -15.837  11.703  -1.852  1.00 93.37           O  
ATOM   1660  CG  ARG A 105     -12.665  11.864   1.029  1.00 93.37           C  
ATOM   1661  HG2 ARG A 105     -12.477  12.867   0.646  1.00 93.37           H  
ATOM   1662  HG3 ARG A 105     -12.926  11.930   2.085  1.00 93.37           H  
ATOM   1663  CD  ARG A 105     -11.403  11.017   0.877  1.00 93.37           C  
ATOM   1664  HD2 ARG A 105     -11.627  10.002   1.203  1.00 93.37           H  
ATOM   1665  HD3 ARG A 105     -11.098  10.980  -0.168  1.00 93.37           H  
ATOM   1666  NE  ARG A 105     -10.325  11.538   1.727  1.00 93.37           N  
ATOM   1667  HE  ARG A 105     -10.389  11.230   2.686  1.00 93.37           H  
ATOM   1668  NH1 ARG A 105      -9.160  12.788   0.193  1.00 93.37           N  
ATOM   1669 HH11 ARG A 105      -8.281  13.190  -0.100  1.00 93.37           H  
ATOM   1670 HH12 ARG A 105      -9.831  12.536  -0.519  1.00 93.37           H  
ATOM   1671  NH2 ARG A 105      -8.387  12.558   2.280  1.00 93.37           N  
ATOM   1672 HH21 ARG A 105      -7.494  12.918   1.973  1.00 93.37           H  
ATOM   1673 HH22 ARG A 105      -8.414  12.075   3.166  1.00 93.37           H  
ATOM   1674  CZ  ARG A 105      -9.299  12.296   1.396  1.00 93.37           C  
ATOM   1675  N   LYS A 106     -17.292  11.073  -0.254  1.00 92.07           N  
ATOM   1676  H   LYS A 106     -17.452  11.034   0.742  1.00 92.07           H  
ATOM   1677  CA  LYS A 106     -18.321  10.496  -1.137  1.00 92.07           C  
ATOM   1678  HA  LYS A 106     -19.062  10.007  -0.504  1.00 92.07           H  
ATOM   1679  C   LYS A 106     -17.755   9.394  -2.040  1.00 92.07           C  
ATOM   1680  CB  LYS A 106     -19.029  11.599  -1.944  1.00 92.07           C  
ATOM   1681  HB2 LYS A 106     -19.838  11.144  -2.516  1.00 92.07           H  
ATOM   1682  HB3 LYS A 106     -18.321  12.030  -2.651  1.00 92.07           H  
ATOM   1683  O   LYS A 106     -18.037   9.368  -3.235  1.00 92.07           O  
ATOM   1684  CG  LYS A 106     -19.615  12.719  -1.077  1.00 92.07           C  
ATOM   1685  HG2 LYS A 106     -20.376  12.307  -0.415  1.00 92.07           H  
ATOM   1686  HG3 LYS A 106     -18.830  13.180  -0.477  1.00 92.07           H  
ATOM   1687  CD  LYS A 106     -20.231  13.786  -1.984  1.00 92.07           C  
ATOM   1688  HD2 LYS A 106     -21.032  13.341  -2.573  1.00 92.07           H  
ATOM   1689  HD3 LYS A 106     -19.461  14.170  -2.653  1.00 92.07           H  
ATOM   1690  CE  LYS A 106     -20.780  14.923  -1.122  1.00 92.07           C  
ATOM   1691  HE2 LYS A 106     -21.543  14.518  -0.458  1.00 92.07           H  
ATOM   1692  HE3 LYS A 106     -19.970  15.304  -0.500  1.00 92.07           H  
ATOM   1693  NZ  LYS A 106     -21.341  16.008  -1.963  1.00 92.07           N  
ATOM   1694  HZ1 LYS A 106     -22.089  15.651  -2.539  1.00 92.07           H  
ATOM   1695  HZ2 LYS A 106     -21.698  16.751  -1.380  1.00 92.07           H  
ATOM   1696  HZ3 LYS A 106     -20.620  16.383  -2.563  1.00 92.07           H  
ATOM   1697  N   ALA A 107     -16.923   8.521  -1.474  1.00 92.73           N  
ATOM   1698  H   ALA A 107     -16.747   8.585  -0.482  1.00 92.73           H  
ATOM   1699  CA  ALA A 107     -16.314   7.424  -2.214  1.00 92.73           C  
ATOM   1700  HA  ALA A 107     -15.708   7.846  -3.016  1.00 92.73           H  
ATOM   1701  C   ALA A 107     -17.384   6.514  -2.845  1.00 92.73           C  
ATOM   1702  CB  ALA A 107     -15.396   6.646  -1.266  1.00 92.73           C  
ATOM   1703  HB1 ALA A 107     -15.984   6.211  -0.458  1.00 92.73           H  
ATOM   1704  HB2 ALA A 107     -14.896   5.845  -1.810  1.00 92.73           H  
ATOM   1705  HB3 ALA A 107     -14.652   7.323  -0.847  1.00 92.73           H  
ATOM   1706  O   ALA A 107     -18.362   6.162  -2.187  1.00 92.73           O  
ATOM   1707  N   GLU A 108     -17.178   6.120  -4.105  1.00 91.63           N  
ATOM   1708  H   GLU A 108     -16.404   6.510  -4.624  1.00 91.63           H  
ATOM   1709  CA  GLU A 108     -18.065   5.181  -4.813  1.00 91.63           C  
ATOM   1710  HA  GLU A 108     -19.089   5.552  -4.785  1.00 91.63           H  
ATOM   1711  C   GLU A 108     -18.063   3.795  -4.156  1.00 91.63           C  
ATOM   1712  CB  GLU A 108     -17.625   5.040  -6.278  1.00 91.63           C  
ATOM   1713  HB2 GLU A 108     -18.236   4.265  -6.744  1.00 91.63           H  
ATOM   1714  HB3 GLU A 108     -16.583   4.723  -6.306  1.00 91.63           H  
ATOM   1715  O   GLU A 108     -19.114   3.171  -4.021  1.00 91.63           O  
ATOM   1716  CG  GLU A 108     -17.787   6.335  -7.088  1.00 91.63           C  
ATOM   1717  HG2 GLU A 108     -17.152   7.107  -6.651  1.00 91.63           H  
ATOM   1718  HG3 GLU A 108     -18.822   6.666  -7.008  1.00 91.63           H  
ATOM   1719  CD  GLU A 108     -17.419   6.170  -8.573  1.00 91.63           C  
ATOM   1720  OE1 GLU A 108     -17.704   7.121  -9.337  1.00 91.63           O  
ATOM   1721  OE2 GLU A 108     -16.848   5.119  -8.942  1.00 91.63           O  
ATOM   1722  N   ASP A 109     -16.890   3.356  -3.688  1.00 93.49           N  
ATOM   1723  H   ASP A 109     -16.072   3.916  -3.879  1.00 93.49           H  
ATOM   1724  CA  ASP A 109     -16.709   2.168  -2.855  1.00 93.49           C  
ATOM   1725  HA  ASP A 109     -17.671   1.679  -2.702  1.00 93.49           H  
ATOM   1726  C   ASP A 109     -16.145   2.568  -1.477  1.00 93.49           C  
ATOM   1727  CB  ASP A 109     -15.831   1.141  -3.580  1.00 93.49           C  
ATOM   1728  HB2 ASP A 109     -16.297   0.890  -4.532  1.00 93.49           H  
ATOM   1729  HB3 ASP A 109     -14.853   1.576  -3.783  1.00 93.49           H  
ATOM   1730  O   ASP A 109     -14.923   2.634  -1.278  1.00 93.49           O  
ATOM   1731  CG  ASP A 109     -15.651  -0.147  -2.766  1.00 93.49           C  
ATOM   1732  OD1 ASP A 109     -16.110  -0.216  -1.599  1.00 93.49           O  
ATOM   1733  OD2 ASP A 109     -14.974  -1.058  -3.283  1.00 93.49           O  
ATOM   1734  N   PRO A 110     -17.025   2.848  -0.498  1.00 94.38           N  
ATOM   1735  CA  PRO A 110     -16.617   3.194   0.856  1.00 94.38           C  
ATOM   1736  HA  PRO A 110     -16.002   4.093   0.807  1.00 94.38           H  
ATOM   1737  C   PRO A 110     -15.831   2.086   1.555  1.00 94.38           C  
ATOM   1738  CB  PRO A 110     -17.910   3.502   1.620  1.00 94.38           C  
ATOM   1739  HB2 PRO A 110     -18.270   2.609   2.132  1.00 94.38           H  
ATOM   1740  HB3 PRO A 110     -17.774   4.317   2.330  1.00 94.38           H  
ATOM   1741  O   PRO A 110     -14.990   2.392   2.399  1.00 94.38           O  
ATOM   1742  CG  PRO A 110     -18.893   3.875   0.516  1.00 94.38           C  
ATOM   1743  HG2 PRO A 110     -19.919   3.629   0.789  1.00 94.38           H  
ATOM   1744  HG3 PRO A 110     -18.787   4.930   0.264  1.00 94.38           H  
ATOM   1745  CD  PRO A 110     -18.458   3.012  -0.655  1.00 94.38           C  
ATOM   1746  HD2 PRO A 110     -18.944   2.038  -0.608  1.00 94.38           H  
ATOM   1747  HD3 PRO A 110     -18.713   3.522  -1.584  1.00 94.38           H  
ATOM   1748  N   GLN A 111     -16.070   0.812   1.229  1.00 92.83           N  
ATOM   1749  H   GLN A 111     -16.601   0.612   0.394  1.00 92.83           H  
ATOM   1750  CA  GLN A 111     -15.420  -0.312   1.905  1.00 92.83           C  
ATOM   1751  HA  GLN A 111     -15.466  -0.153   2.982  1.00 92.83           H  
ATOM   1752  C   GLN A 111     -13.946  -0.391   1.516  1.00 92.83           C  
ATOM   1753  CB  GLN A 111     -16.129  -1.634   1.578  1.00 92.83           C  
ATOM   1754  HB2 GLN A 111     -16.112  -1.807   0.502  1.00 92.83           H  
ATOM   1755  HB3 GLN A 111     -15.580  -2.443   2.060  1.00 92.83           H  
ATOM   1756  O   GLN A 111     -13.077  -0.384   2.390  1.00 92.83           O  
ATOM   1757  CG  GLN A 111     -17.581  -1.674   2.074  1.00 92.83           C  
ATOM   1758  HG2 GLN A 111     -17.607  -1.428   3.136  1.00 92.83           H  
ATOM   1759  HG3 GLN A 111     -18.177  -0.936   1.538  1.00 92.83           H  
ATOM   1760  CD  GLN A 111     -18.227  -3.041   1.877  1.00 92.83           C  
ATOM   1761  NE2 GLN A 111     -19.145  -3.426   2.732  1.00 92.83           N  
ATOM   1762 HE21 GLN A 111     -19.538  -4.344   2.580  1.00 92.83           H  
ATOM   1763 HE22 GLN A 111     -19.257  -2.935   3.608  1.00 92.83           H  
ATOM   1764  OE1 GLN A 111     -17.914  -3.799   0.977  1.00 92.83           O  
ATOM   1765  N   THR A 112     -13.657  -0.387   0.216  1.00 94.46           N  
ATOM   1766  H   THR A 112     -14.416  -0.424  -0.450  1.00 94.46           H  
ATOM   1767  CA  THR A 112     -12.278  -0.383  -0.291  1.00 94.46           C  
ATOM   1768  HA  THR A 112     -11.737  -1.221   0.148  1.00 94.46           H  
ATOM   1769  C   THR A 112     -11.549   0.899   0.110  1.00 94.46           C  
ATOM   1770  CB  THR A 112     -12.284  -0.573  -1.811  1.00 94.46           C  
ATOM   1771  HB  THR A 112     -12.895   0.201  -2.275  1.00 94.46           H  
ATOM   1772  O   THR A 112     -10.404   0.844   0.569  1.00 94.46           O  
ATOM   1773  CG2 THR A 112     -10.898  -0.545  -2.434  1.00 94.46           C  
ATOM   1774 HG21 THR A 112     -10.989  -0.811  -3.487  1.00 94.46           H  
ATOM   1775 HG22 THR A 112     -10.469   0.454  -2.349  1.00 94.46           H  
ATOM   1776 HG23 THR A 112     -10.244  -1.268  -1.947  1.00 94.46           H  
ATOM   1777  OG1 THR A 112     -12.818  -1.842  -2.097  1.00 94.46           O  
ATOM   1778  HG1 THR A 112     -13.629  -1.674  -2.582  1.00 94.46           H  
ATOM   1779  N   MET A 113     -12.227   2.051   0.038  1.00 95.56           N  
ATOM   1780  H   MET A 113     -13.155   2.043  -0.361  1.00 95.56           H  
ATOM   1781  CA  MET A 113     -11.658   3.338   0.452  1.00 95.56           C  
ATOM   1782  HA  MET A 113     -10.734   3.492  -0.104  1.00 95.56           H  
ATOM   1783  C   MET A 113     -11.306   3.372   1.947  1.00 95.56           C  
ATOM   1784  CB  MET A 113     -12.641   4.459   0.091  1.00 95.56           C  
ATOM   1785  HB2 MET A 113     -12.895   4.387  -0.967  1.00 95.56           H  
ATOM   1786  HB3 MET A 113     -13.558   4.333   0.667  1.00 95.56           H  
ATOM   1787  O   MET A 113     -10.259   3.902   2.312  1.00 95.56           O  
ATOM   1788  CG  MET A 113     -12.063   5.849   0.368  1.00 95.56           C  
ATOM   1789  HG2 MET A 113     -12.817   6.599   0.130  1.00 95.56           H  
ATOM   1790  HG3 MET A 113     -11.855   5.930   1.435  1.00 95.56           H  
ATOM   1791  SD  MET A 113     -10.550   6.252  -0.540  1.00 95.56           S  
ATOM   1792  CE  MET A 113     -11.182   6.331  -2.238  1.00 95.56           C  
ATOM   1793  HE1 MET A 113     -11.541   5.348  -2.545  1.00 95.56           H  
ATOM   1794  HE2 MET A 113     -11.997   7.053  -2.296  1.00 95.56           H  
ATOM   1795  HE3 MET A 113     -10.380   6.636  -2.910  1.00 95.56           H  
ATOM   1796  N   THR A 114     -12.131   2.761   2.806  1.00 95.50           N  
ATOM   1797  H   THR A 114     -12.979   2.351   2.441  1.00 95.50           H  
ATOM   1798  CA  THR A 114     -11.853   2.642   4.250  1.00 95.50           C  
ATOM   1799  HA  THR A 114     -11.815   3.635   4.698  1.00 95.50           H  
ATOM   1800  C   THR A 114     -10.518   1.959   4.497  1.00 95.50           C  
ATOM   1801  CB  THR A 114     -12.928   1.818   4.966  1.00 95.50           C  
ATOM   1802  HB  THR A 114     -13.015   0.837   4.498  1.00 95.50           H  
ATOM   1803  O   THR A 114      -9.705   2.458   5.267  1.00 95.50           O  
ATOM   1804  CG2 THR A 114     -12.678   1.611   6.458  1.00 95.50           C  
ATOM   1805 HG21 THR A 114     -12.502   2.571   6.943  1.00 95.50           H  
ATOM   1806 HG22 THR A 114     -13.539   1.130   6.921  1.00 95.50           H  
ATOM   1807 HG23 THR A 114     -11.807   0.974   6.615  1.00 95.50           H  
ATOM   1808  OG1 THR A 114     -14.159   2.472   4.865  1.00 95.50           O  
ATOM   1809  HG1 THR A 114     -14.388   2.529   3.935  1.00 95.50           H  
ATOM   1810  N   ILE A 115     -10.266   0.832   3.828  1.00 95.06           N  
ATOM   1811  H   ILE A 115     -10.952   0.483   3.174  1.00 95.06           H  
ATOM   1812  CA  ILE A 115      -9.007   0.103   3.999  1.00 95.06           C  
ATOM   1813  HA  ILE A 115      -8.826  -0.035   5.065  1.00 95.06           H  
ATOM   1814  C   ILE A 115      -7.830   0.922   3.467  1.00 95.06           C  
ATOM   1815  CB  ILE A 115      -9.088  -1.285   3.334  1.00 95.06           C  
ATOM   1816  HB  ILE A 115      -9.289  -1.141   2.273  1.00 95.06           H  
ATOM   1817  O   ILE A 115      -6.801   0.996   4.132  1.00 95.06           O  
ATOM   1818  CG1 ILE A 115     -10.228  -2.163   3.901  1.00 95.06           C  
ATOM   1819 HG12 ILE A 115     -11.185  -1.687   3.689  1.00 95.06           H  
ATOM   1820 HG13 ILE A 115     -10.226  -3.117   3.374  1.00 95.06           H  
ATOM   1821  CG2 ILE A 115      -7.738  -2.009   3.466  1.00 95.06           C  
ATOM   1822 HG21 ILE A 115      -6.983  -1.526   2.845  1.00 95.06           H  
ATOM   1823 HG22 ILE A 115      -7.398  -1.997   4.501  1.00 95.06           H  
ATOM   1824 HG23 ILE A 115      -7.836  -3.044   3.137  1.00 95.06           H  
ATOM   1825  CD1 ILE A 115     -10.160  -2.446   5.409  1.00 95.06           C  
ATOM   1826 HD11 ILE A 115      -9.227  -2.949   5.664  1.00 95.06           H  
ATOM   1827 HD12 ILE A 115     -10.991  -3.092   5.691  1.00 95.06           H  
ATOM   1828 HD13 ILE A 115     -10.240  -1.516   5.972  1.00 95.06           H  
ATOM   1829  N   CYS A 116      -7.979   1.581   2.313  1.00 96.25           N  
ATOM   1830  H   CYS A 116      -8.850   1.492   1.809  1.00 96.25           H  
ATOM   1831  CA  CYS A 116      -6.916   2.416   1.750  1.00 96.25           C  
ATOM   1832  HA  CYS A 116      -6.023   1.804   1.623  1.00 96.25           H  
ATOM   1833  C   CYS A 116      -6.527   3.564   2.690  1.00 96.25           C  
ATOM   1834  CB  CYS A 116      -7.336   2.948   0.373  1.00 96.25           C  
ATOM   1835  HB2 CYS A 116      -8.264   3.514   0.455  1.00 96.25           H  
ATOM   1836  HB3 CYS A 116      -6.555   3.610   0.000  1.00 96.25           H  
ATOM   1837  O   CYS A 116      -5.343   3.773   2.948  1.00 96.25           O  
ATOM   1838  SG  CYS A 116      -7.543   1.580  -0.803  1.00 96.25           S  
ATOM   1839  HG  CYS A 116      -8.656   1.067  -0.272  1.00 96.25           H  
ATOM   1840  N   LEU A 117      -7.515   4.272   3.241  1.00 97.06           N  
ATOM   1841  H   LEU A 117      -8.466   4.042   2.990  1.00 97.06           H  
ATOM   1842  CA  LEU A 117      -7.300   5.367   4.187  1.00 97.06           C  
ATOM   1843  HA  LEU A 117      -6.553   6.048   3.779  1.00 97.06           H  
ATOM   1844  C   LEU A 117      -6.751   4.870   5.528  1.00 97.06           C  
ATOM   1845  CB  LEU A 117      -8.627   6.120   4.371  1.00 97.06           C  
ATOM   1846  HB2 LEU A 117      -9.416   5.382   4.513  1.00 97.06           H  
ATOM   1847  HB3 LEU A 117      -8.577   6.737   5.268  1.00 97.06           H  
ATOM   1848  O   LEU A 117      -5.849   5.498   6.076  1.00 97.06           O  
ATOM   1849  CG  LEU A 117      -8.999   7.009   3.173  1.00 97.06           C  
ATOM   1850  HG  LEU A 117      -8.861   6.460   2.242  1.00 97.06           H  
ATOM   1851  CD1 LEU A 117     -10.461   7.427   3.272  1.00 97.06           C  
ATOM   1852 HD11 LEU A 117     -10.572   8.121   4.106  1.00 97.06           H  
ATOM   1853 HD12 LEU A 117     -10.766   7.926   2.352  1.00 97.06           H  
ATOM   1854 HD13 LEU A 117     -11.095   6.556   3.442  1.00 97.06           H  
ATOM   1855  CD2 LEU A 117      -8.159   8.289   3.140  1.00 97.06           C  
ATOM   1856 HD21 LEU A 117      -8.226   8.808   4.096  1.00 97.06           H  
ATOM   1857 HD22 LEU A 117      -7.114   8.052   2.937  1.00 97.06           H  
ATOM   1858 HD23 LEU A 117      -8.524   8.953   2.356  1.00 97.06           H  
ATOM   1859  N   ALA A 118      -7.234   3.738   6.044  1.00 95.95           N  
ATOM   1860  H   ALA A 118      -8.004   3.272   5.584  1.00 95.95           H  
ATOM   1861  CA  ALA A 118      -6.709   3.153   7.275  1.00 95.95           C  
ATOM   1862  HA  ALA A 118      -6.741   3.906   8.062  1.00 95.95           H  
ATOM   1863  C   ALA A 118      -5.240   2.726   7.116  1.00 95.95           C  
ATOM   1864  CB  ALA A 118      -7.610   1.990   7.699  1.00 95.95           C  
ATOM   1865  HB1 ALA A 118      -7.647   1.239   6.910  1.00 95.95           H  
ATOM   1866  HB2 ALA A 118      -7.220   1.541   8.612  1.00 95.95           H  
ATOM   1867  HB3 ALA A 118      -8.617   2.359   7.893  1.00 95.95           H  
ATOM   1868  O   ALA A 118      -4.420   3.052   7.967  1.00 95.95           O  
ATOM   1869  N   VAL A 119      -4.871   2.082   6.001  1.00 95.82           N  
ATOM   1870  H   VAL A 119      -5.584   1.832   5.331  1.00 95.82           H  
ATOM   1871  CA  VAL A 119      -3.469   1.730   5.707  1.00 95.82           C  
ATOM   1872  HA  VAL A 119      -3.060   1.191   6.561  1.00 95.82           H  
ATOM   1873  C   VAL A 119      -2.597   2.975   5.521  1.00 95.82           C  
ATOM   1874  CB  VAL A 119      -3.373   0.814   4.470  1.00 95.82           C  
ATOM   1875  HB  VAL A 119      -3.949   1.246   3.652  1.00 95.82           H  
ATOM   1876  O   VAL A 119      -1.467   3.005   6.012  1.00 95.82           O  
ATOM   1877  CG1 VAL A 119      -1.925   0.643   3.995  1.00 95.82           C  
ATOM   1878 HG11 VAL A 119      -1.579   1.555   3.507  1.00 95.82           H  
ATOM   1879 HG12 VAL A 119      -1.857  -0.173   3.275  1.00 95.82           H  
ATOM   1880 HG13 VAL A 119      -1.274   0.412   4.838  1.00 95.82           H  
ATOM   1881  CG2 VAL A 119      -3.923  -0.584   4.775  1.00 95.82           C  
ATOM   1882 HG21 VAL A 119      -4.982  -0.519   5.027  1.00 95.82           H  
ATOM   1883 HG22 VAL A 119      -3.824  -1.229   3.901  1.00 95.82           H  
ATOM   1884 HG23 VAL A 119      -3.378  -1.026   5.609  1.00 95.82           H  
ATOM   1885  N   ALA A 120      -3.099   4.002   4.828  1.00 96.30           N  
ATOM   1886  H   ALA A 120      -4.010   3.915   4.403  1.00 96.30           H  
ATOM   1887  CA  ALA A 120      -2.362   5.248   4.632  1.00 96.30           C  
ATOM   1888  HA  ALA A 120      -1.401   5.020   4.170  1.00 96.30           H  
ATOM   1889  C   ALA A 120      -2.072   5.958   5.963  1.00 96.30           C  
ATOM   1890  CB  ALA A 120      -3.147   6.154   3.678  1.00 96.30           C  
ATOM   1891  HB1 ALA A 120      -4.104   6.428   4.121  1.00 96.30           H  
ATOM   1892  HB2 ALA A 120      -3.318   5.642   2.732  1.00 96.30           H  
ATOM   1893  HB3 ALA A 120      -2.570   7.060   3.490  1.00 96.30           H  
ATOM   1894  O   ALA A 120      -0.963   6.439   6.149  1.00 96.30           O  
ATOM   1895  N   ASN A 121      -3.035   5.985   6.890  1.00 95.78           N  
ATOM   1896  H   ASN A 121      -3.932   5.574   6.674  1.00 95.78           H  
ATOM   1897  CA  ASN A 121      -2.859   6.667   8.171  1.00 95.78           C  
ATOM   1898  HA  ASN A 121      -2.269   7.568   7.999  1.00 95.78           H  
ATOM   1899  C   ASN A 121      -2.084   5.838   9.208  1.00 95.78           C  
ATOM   1900  CB  ASN A 121      -4.220   7.100   8.735  1.00 95.78           C  
ATOM   1901  HB2 ASN A 121      -4.067   7.409   9.770  1.00 95.78           H  
ATOM   1902  HB3 ASN A 121      -4.922   6.267   8.719  1.00 95.78           H  
ATOM   1903  O   ASN A 121      -1.273   6.408   9.926  1.00 95.78           O  
ATOM   1904  CG  ASN A 121      -4.803   8.302   8.025  1.00 95.78           C  
ATOM   1905  ND2 ASN A 121      -5.683   8.111   7.076  1.00 95.78           N  
ATOM   1906 HD21 ASN A 121      -5.886   7.170   6.769  1.00 95.78           H  
ATOM   1907 HD22 ASN A 121      -6.085   8.940   6.662  1.00 95.78           H  
ATOM   1908  OD1 ASN A 121      -4.495   9.438   8.313  1.00 95.78           O  
ATOM   1909  N   ALA A 122      -2.336   4.527   9.303  1.00 94.02           N  
ATOM   1910  H   ALA A 122      -3.046   4.128   8.706  1.00 94.02           H  
ATOM   1911  CA  ALA A 122      -1.871   3.707  10.430  1.00 94.02           C  
ATOM   1912  HA  ALA A 122      -1.627   4.356  11.271  1.00 94.02           H  
ATOM   1913  C   ALA A 122      -0.626   2.854  10.137  1.00 94.02           C  
ATOM   1914  CB  ALA A 122      -3.031   2.802  10.861  1.00 94.02           C  
ATOM   1915  HB1 ALA A 122      -2.792   2.340  11.819  1.00 94.02           H  
ATOM   1916  HB2 ALA A 122      -3.941   3.393  10.967  1.00 94.02           H  
ATOM   1917  HB3 ALA A 122      -3.200   2.020  10.120  1.00 94.02           H  
ATOM   1918  O   ALA A 122       0.034   2.390  11.061  1.00 94.02           O  
ATOM   1919  N   VAL A 123      -0.332   2.570   8.863  1.00 93.51           N  
ATOM   1920  H   VAL A 123      -0.914   2.979   8.145  1.00 93.51           H  
ATOM   1921  CA  VAL A 123       0.684   1.566   8.485  1.00 93.51           C  
ATOM   1922  HA  VAL A 123       1.174   1.181   9.380  1.00 93.51           H  
ATOM   1923  C   VAL A 123       1.791   2.150   7.615  1.00 93.51           C  
ATOM   1924  CB  VAL A 123       0.017   0.369   7.773  1.00 93.51           C  
ATOM   1925  HB  VAL A 123      -0.480   0.732   6.873  1.00 93.51           H  
ATOM   1926  O   VAL A 123       2.934   1.698   7.677  1.00 93.51           O  
ATOM   1927  CG1 VAL A 123       1.030  -0.701   7.345  1.00 93.51           C  
ATOM   1928 HG11 VAL A 123       1.694  -0.932   8.178  1.00 93.51           H  
ATOM   1929 HG12 VAL A 123       1.627  -0.339   6.509  1.00 93.51           H  
ATOM   1930 HG13 VAL A 123       0.513  -1.609   7.034  1.00 93.51           H  
ATOM   1931  CG2 VAL A 123      -1.048  -0.307   8.647  1.00 93.51           C  
ATOM   1932 HG21 VAL A 123      -0.604  -0.624   9.591  1.00 93.51           H  
ATOM   1933 HG22 VAL A 123      -1.458  -1.177   8.134  1.00 93.51           H  
ATOM   1934 HG23 VAL A 123      -1.862   0.386   8.856  1.00 93.51           H  
ATOM   1935  N   THR A 124       1.459   3.116   6.760  1.00 93.48           N  
ATOM   1936  H   THR A 124       0.536   3.522   6.821  1.00 93.48           H  
ATOM   1937  CA  THR A 124       2.347   3.559   5.684  1.00 93.48           C  
ATOM   1938  HA  THR A 124       2.984   2.722   5.399  1.00 93.48           H  
ATOM   1939  C   THR A 124       3.218   4.738   6.128  1.00 93.48           C  
ATOM   1940  CB  THR A 124       1.542   3.930   4.439  1.00 93.48           C  
ATOM   1941  HB  THR A 124       0.956   4.830   4.625  1.00 93.48           H  
ATOM   1942  O   THR A 124       2.687   5.827   6.331  1.00 93.48           O  
ATOM   1943  CG2 THR A 124       2.469   4.148   3.255  1.00 93.48           C  
ATOM   1944 HG21 THR A 124       1.857   4.317   2.369  1.00 93.48           H  
ATOM   1945 HG22 THR A 124       3.089   5.027   3.434  1.00 93.48           H  
ATOM   1946 HG23 THR A 124       3.104   3.275   3.103  1.00 93.48           H  
ATOM   1947  OG1 THR A 124       0.664   2.883   4.084  1.00 93.48           O  
ATOM   1948  HG1 THR A 124       0.013   2.844   4.788  1.00 93.48           H  
ATOM   1949  N   PRO A 125       4.549   4.576   6.243  1.00 89.59           N  
ATOM   1950  CA  PRO A 125       5.428   5.663   6.657  1.00 89.59           C  
ATOM   1951  HA  PRO A 125       4.970   6.224   7.472  1.00 89.59           H  
ATOM   1952  C   PRO A 125       5.741   6.630   5.506  1.00 89.59           C  
ATOM   1953  CB  PRO A 125       6.688   4.967   7.173  1.00 89.59           C  
ATOM   1954  HB2 PRO A 125       6.533   4.655   8.206  1.00 89.59           H  
ATOM   1955  HB3 PRO A 125       7.575   5.596   7.096  1.00 89.59           H  
ATOM   1956  O   PRO A 125       5.656   6.279   4.327  1.00 89.59           O  
ATOM   1957  CG  PRO A 125       6.781   3.736   6.276  1.00 89.59           C  
ATOM   1958  HG2 PRO A 125       7.343   2.934   6.754  1.00 89.59           H  
ATOM   1959  HG3 PRO A 125       7.234   4.010   5.322  1.00 89.59           H  
ATOM   1960  CD  PRO A 125       5.319   3.351   6.059  1.00 89.59           C  
ATOM   1961  HD2 PRO A 125       5.183   2.944   5.057  1.00 89.59           H  
ATOM   1962  HD3 PRO A 125       5.029   2.617   6.812  1.00 89.59           H  
ATOM   1963  N   GLY A 126       6.195   7.836   5.857  1.00 84.85           N  
ATOM   1964  H   GLY A 126       6.200   8.079   6.837  1.00 84.85           H  
ATOM   1965  CA  GLY A 126       6.741   8.810   4.902  1.00 84.85           C  
ATOM   1966  HA2 GLY A 126       7.425   8.303   4.222  1.00 84.85           H  
ATOM   1967  HA3 GLY A 126       7.299   9.564   5.455  1.00 84.85           H  
ATOM   1968  C   GLY A 126       5.698   9.543   4.055  1.00 84.85           C  
ATOM   1969  O   GLY A 126       6.058  10.186   3.070  1.00 84.85           O  
ATOM   1970  N   LEU A 127       4.420   9.437   4.417  1.00 90.72           N  
ATOM   1971  H   LEU A 127       4.203   8.917   5.255  1.00 90.72           H  
ATOM   1972  CA  LEU A 127       3.348  10.236   3.835  1.00 90.72           C  
ATOM   1973  HA  LEU A 127       3.585  10.449   2.793  1.00 90.72           H  
ATOM   1974  C   LEU A 127       3.238  11.583   4.554  1.00 90.72           C  
ATOM   1975  CB  LEU A 127       2.034   9.445   3.902  1.00 90.72           C  
ATOM   1976  HB2 LEU A 127       1.220  10.104   3.600  1.00 90.72           H  
ATOM   1977  HB3 LEU A 127       1.856   9.148   4.935  1.00 90.72           H  
ATOM   1978  O   LEU A 127       3.491  11.676   5.751  1.00 90.72           O  
ATOM   1979  CG  LEU A 127       2.015   8.197   3.002  1.00 90.72           C  
ATOM   1980  HG  LEU A 127       2.868   7.556   3.224  1.00 90.72           H  
ATOM   1981  CD1 LEU A 127       0.741   7.400   3.253  1.00 90.72           C  
ATOM   1982 HD11 LEU A 127       0.712   7.113   4.305  1.00 90.72           H  
ATOM   1983 HD12 LEU A 127       0.741   6.497   2.643  1.00 90.72           H  
ATOM   1984 HD13 LEU A 127      -0.138   8.004   3.031  1.00 90.72           H  
ATOM   1985  CD2 LEU A 127       2.053   8.593   1.523  1.00 90.72           C  
ATOM   1986 HD21 LEU A 127       3.047   8.957   1.262  1.00 90.72           H  
ATOM   1987 HD22 LEU A 127       1.814   7.735   0.895  1.00 90.72           H  
ATOM   1988 HD23 LEU A 127       1.323   9.381   1.340  1.00 90.72           H  
ATOM   1989  N   ASN A 128       2.837  12.619   3.818  1.00 91.95           N  
ATOM   1990  H   ASN A 128       2.605  12.468   2.846  1.00 91.95           H  
ATOM   1991  CA  ASN A 128       2.549  13.921   4.411  1.00 91.95           C  
ATOM   1992  HA  ASN A 128       3.352  14.181   5.101  1.00 91.95           H  
ATOM   1993  C   ASN A 128       1.242  13.847   5.204  1.00 91.95           C  
ATOM   1994  CB  ASN A 128       2.469  14.997   3.318  1.00 91.95           C  
ATOM   1995  HB2 ASN A 128       2.142  15.933   3.772  1.00 91.95           H  
ATOM   1996  HB3 ASN A 128       1.721  14.701   2.582  1.00 91.95           H  
ATOM   1997  O   ASN A 128       0.221  13.396   4.681  1.00 91.95           O  
ATOM   1998  CG  ASN A 128       3.791  15.265   2.627  1.00 91.95           C  
ATOM   1999  ND2 ASN A 128       3.749  15.738   1.404  1.00 91.95           N  
ATOM   2000 HD21 ASN A 128       4.647  15.935   0.985  1.00 91.95           H  
ATOM   2001 HD22 ASN A 128       2.859  15.938   0.970  1.00 91.95           H  
ATOM   2002  OD1 ASN A 128       4.874  15.078   3.148  1.00 91.95           O  
ATOM   2003  N   THR A 129       1.276  14.323   6.442  1.00 95.08           N  
ATOM   2004  H   THR A 129       2.152  14.640   6.832  1.00 95.08           H  
ATOM   2005  CA  THR A 129       0.150  14.311   7.376  1.00 95.08           C  
ATOM   2006  HA  THR A 129      -0.725  13.876   6.893  1.00 95.08           H  
ATOM   2007  C   THR A 129      -0.225  15.738   7.765  1.00 95.08           C  
ATOM   2008  CB  THR A 129       0.477  13.438   8.599  1.00 95.08           C  
ATOM   2009  HB  THR A 129      -0.318  13.524   9.339  1.00 95.08           H  
ATOM   2010  O   THR A 129       0.570  16.673   7.635  1.00 95.08           O  
ATOM   2011  CG2 THR A 129       0.634  11.968   8.199  1.00 95.08           C  
ATOM   2012 HG21 THR A 129       1.068  11.409   9.028  1.00 95.08           H  
ATOM   2013 HG22 THR A 129      -0.338  11.547   7.945  1.00 95.08           H  
ATOM   2014 HG23 THR A 129       1.309  11.863   7.349  1.00 95.08           H  
ATOM   2015  OG1 THR A 129       1.697  13.842   9.173  1.00 95.08           O  
ATOM   2016  HG1 THR A 129       1.863  13.312   9.956  1.00 95.08           H  
ATOM   2017  N   LEU A 130      -1.478  15.927   8.172  1.00 96.39           N  
ATOM   2018  H   LEU A 130      -2.082  15.123   8.273  1.00 96.39           H  
ATOM   2019  CA  LEU A 130      -1.965  17.205   8.676  1.00 96.39           C  
ATOM   2020  HA  LEU A 130      -1.705  17.977   7.953  1.00 96.39           H  
ATOM   2021  C   LEU A 130      -1.292  17.532  10.022  1.00 96.39           C  
ATOM   2022  CB  LEU A 130      -3.493  17.151   8.841  1.00 96.39           C  
ATOM   2023  HB2 LEU A 130      -3.737  16.291   9.465  1.00 96.39           H  
ATOM   2024  HB3 LEU A 130      -3.819  18.044   9.374  1.00 96.39           H  
ATOM   2025  O   LEU A 130      -1.069  16.615  10.817  1.00 96.39           O  
ATOM   2026  CG  LEU A 130      -4.286  17.051   7.527  1.00 96.39           C  
ATOM   2027  HG  LEU A 130      -3.919  16.213   6.934  1.00 96.39           H  
ATOM   2028  CD1 LEU A 130      -5.761  16.796   7.845  1.00 96.39           C  
ATOM   2029 HD11 LEU A 130      -6.136  17.592   8.489  1.00 96.39           H  
ATOM   2030 HD12 LEU A 130      -6.345  16.771   6.924  1.00 96.39           H  
ATOM   2031 HD13 LEU A 130      -5.857  15.844   8.366  1.00 96.39           H  
ATOM   2032  CD2 LEU A 130      -4.189  18.321   6.681  1.00 96.39           C  
ATOM   2033 HD21 LEU A 130      -4.529  19.182   7.257  1.00 96.39           H  
ATOM   2034 HD22 LEU A 130      -4.793  18.224   5.779  1.00 96.39           H  
ATOM   2035 HD23 LEU A 130      -3.155  18.493   6.381  1.00 96.39           H  
ATOM   2036  N   PRO A 131      -1.028  18.818  10.319  1.00 97.19           N  
ATOM   2037  CA  PRO A 131      -0.675  19.248  11.669  1.00 97.19           C  
ATOM   2038  HA  PRO A 131       0.287  18.812  11.938  1.00 97.19           H  
ATOM   2039  C   PRO A 131      -1.743  18.821  12.684  1.00 97.19           C  
ATOM   2040  CB  PRO A 131      -0.560  20.776  11.604  1.00 97.19           C  
ATOM   2041  HB2 PRO A 131      -1.499  21.236  11.912  1.00 97.19           H  
ATOM   2042  HB3 PRO A 131       0.260  21.144  12.220  1.00 97.19           H  
ATOM   2043  O   PRO A 131      -2.917  18.730  12.332  1.00 97.19           O  
ATOM   2044  CG  PRO A 131      -0.330  21.071  10.123  1.00 97.19           C  
ATOM   2045  HG2 PRO A 131      -0.699  22.058   9.844  1.00 97.19           H  
ATOM   2046  HG3 PRO A 131       0.730  20.974   9.890  1.00 97.19           H  
ATOM   2047  CD  PRO A 131      -1.109  19.962   9.423  1.00 97.19           C  
ATOM   2048  HD2 PRO A 131      -0.654  19.751   8.455  1.00 97.19           H  
ATOM   2049  HD3 PRO A 131      -2.150  20.260   9.298  1.00 97.19           H  
ATOM   2050  N   ILE A 132      -1.349  18.613  13.943  1.00 96.21           N  
ATOM   2051  H   ILE A 132      -0.364  18.698  14.149  1.00 96.21           H  
ATOM   2052  CA  ILE A 132      -2.198  18.039  15.004  1.00 96.21           C  
ATOM   2053  HA  ILE A 132      -2.352  16.989  14.758  1.00 96.21           H  
ATOM   2054  C   ILE A 132      -3.601  18.668  15.110  1.00 96.21           C  
ATOM   2055  CB  ILE A 132      -1.430  18.078  16.345  1.00 96.21           C  
ATOM   2056  HB  ILE A 132      -0.472  17.589  16.171  1.00 96.21           H  
ATOM   2057  O   ILE A 132      -4.591  17.940  15.121  1.00 96.21           O  
ATOM   2058  CG1 ILE A 132      -2.169  17.269  17.430  1.00 96.21           C  
ATOM   2059 HG12 ILE A 132      -3.053  17.814  17.759  1.00 96.21           H  
ATOM   2060 HG13 ILE A 132      -2.499  16.317  17.013  1.00 96.21           H  
ATOM   2061  CG2 ILE A 132      -1.143  19.518  16.827  1.00 96.21           C  
ATOM   2062 HG21 ILE A 132      -2.049  19.980  17.217  1.00 96.21           H  
ATOM   2063 HG22 ILE A 132      -0.745  20.133  16.020  1.00 96.21           H  
ATOM   2064 HG23 ILE A 132      -0.402  19.500  17.627  1.00 96.21           H  
ATOM   2065  CD1 ILE A 132      -1.284  16.975  18.646  1.00 96.21           C  
ATOM   2066 HD11 ILE A 132      -1.872  16.445  19.396  1.00 96.21           H  
ATOM   2067 HD12 ILE A 132      -0.436  16.357  18.350  1.00 96.21           H  
ATOM   2068 HD13 ILE A 132      -0.927  17.899  19.101  1.00 96.21           H  
ATOM   2069  N   ASP A 133      -3.715  20.000  15.091  1.00 94.78           N  
ATOM   2070  H   ASP A 133      -2.872  20.554  15.153  1.00 94.78           H  
ATOM   2071  CA  ASP A 133      -5.006  20.694  15.208  1.00 94.78           C  
ATOM   2072  HA  ASP A 133      -5.522  20.332  16.097  1.00 94.78           H  
ATOM   2073  C   ASP A 133      -5.921  20.417  13.998  1.00 94.78           C  
ATOM   2074  CB  ASP A 133      -4.773  22.207  15.370  1.00 94.78           C  
ATOM   2075  HB2 ASP A 133      -5.741  22.709  15.360  1.00 94.78           H  
ATOM   2076  HB3 ASP A 133      -4.202  22.570  14.515  1.00 94.78           H  
ATOM   2077  O   ASP A 133      -7.099  20.087  14.147  1.00 94.78           O  
ATOM   2078  CG  ASP A 133      -4.051  22.595  16.667  1.00 94.78           C  
ATOM   2079  OD1 ASP A 133      -4.251  21.898  17.685  1.00 94.78           O  
ATOM   2080  OD2 ASP A 133      -3.300  23.595  16.625  1.00 94.78           O  
ATOM   2081  N   GLU A 134      -5.366  20.461  12.783  1.00 96.42           N  
ATOM   2082  H   GLU A 134      -4.371  20.630  12.726  1.00 96.42           H  
ATOM   2083  CA  GLU A 134      -6.096  20.148  11.548  1.00 96.42           C  
ATOM   2084  HA  GLU A 134      -7.040  20.694  11.546  1.00 96.42           H  
ATOM   2085  C   GLU A 134      -6.423  18.650  11.436  1.00 96.42           C  
ATOM   2086  CB  GLU A 134      -5.274  20.573  10.321  1.00 96.42           C  
ATOM   2087  HB2 GLU A 134      -4.290  20.107  10.368  1.00 96.42           H  
ATOM   2088  HB3 GLU A 134      -5.788  20.199   9.435  1.00 96.42           H  
ATOM   2089  O   GLU A 134      -7.472  18.268  10.904  1.00 96.42           O  
ATOM   2090  CG  GLU A 134      -5.099  22.093  10.181  1.00 96.42           C  
ATOM   2091  HG2 GLU A 134      -4.562  22.468  11.052  1.00 96.42           H  
ATOM   2092  HG3 GLU A 134      -6.084  22.559  10.159  1.00 96.42           H  
ATOM   2093  CD  GLU A 134      -4.335  22.475   8.901  1.00 96.42           C  
ATOM   2094  OE1 GLU A 134      -3.581  23.473   8.940  1.00 96.42           O  
ATOM   2095  OE2 GLU A 134      -4.530  21.794   7.864  1.00 96.42           O  
ATOM   2096  N   ALA A 135      -5.541  17.786  11.945  1.00 97.16           N  
ATOM   2097  H   ALA A 135      -4.693  18.157  12.348  1.00 97.16           H  
ATOM   2098  CA  ALA A 135      -5.768  16.350  12.039  1.00 97.16           C  
ATOM   2099  HA  ALA A 135      -6.035  15.976  11.050  1.00 97.16           H  
ATOM   2100  C   ALA A 135      -6.939  16.051  12.988  1.00 97.16           C  
ATOM   2101  CB  ALA A 135      -4.470  15.662  12.480  1.00 97.16           C  
ATOM   2102  HB1 ALA A 135      -4.603  14.580  12.475  1.00 97.16           H  
ATOM   2103  HB2 ALA A 135      -3.653  15.923  11.807  1.00 97.16           H  
ATOM   2104  HB3 ALA A 135      -4.200  15.972  13.489  1.00 97.16           H  
ATOM   2105  O   ALA A 135      -7.828  15.276  12.634  1.00 97.16           O  
ATOM   2106  N   ASN A 136      -7.009  16.724  14.137  1.00 96.26           N  
ATOM   2107  H   ASN A 136      -6.233  17.320  14.387  1.00 96.26           H  
ATOM   2108  CA  ASN A 136      -8.121  16.618  15.080  1.00 96.26           C  
ATOM   2109  HA  ASN A 136      -8.255  15.572  15.357  1.00 96.26           H  
ATOM   2110  C   ASN A 136      -9.443  17.081  14.456  1.00 96.26           C  
ATOM   2111  CB  ASN A 136      -7.768  17.424  16.339  1.00 96.26           C  
ATOM   2112  HB2 ASN A 136      -7.414  18.419  16.067  1.00 96.26           H  
ATOM   2113  HB3 ASN A 136      -8.657  17.537  16.959  1.00 96.26           H  
ATOM   2114  O   ASN A 136     -10.454  16.376  14.537  1.00 96.26           O  
ATOM   2115  CG  ASN A 136      -6.713  16.745  17.187  1.00 96.26           C  
ATOM   2116  ND2 ASN A 136      -6.222  17.424  18.189  1.00 96.26           N  
ATOM   2117 HD21 ASN A 136      -6.399  18.410  18.318  1.00 96.26           H  
ATOM   2118 HD22 ASN A 136      -5.759  16.866  18.892  1.00 96.26           H  
ATOM   2119  OD1 ASN A 136      -6.368  15.589  16.982  1.00 96.26           O  
ATOM   2120  N   ASP A 137      -9.440  18.212  13.749  1.00 95.31           N  
ATOM   2121  H   ASP A 137      -8.614  18.792  13.780  1.00 95.31           H  
ATOM   2122  CA  ASP A 137     -10.598  18.684  12.978  1.00 95.31           C  
ATOM   2123  HA  ASP A 137     -11.441  18.844  13.651  1.00 95.31           H  
ATOM   2124  C   ASP A 137     -11.051  17.665  11.934  1.00 95.31           C  
ATOM   2125  CB  ASP A 137     -10.254  20.008  12.277  1.00 95.31           C  
ATOM   2126  HB2 ASP A 137      -9.286  19.928  11.782  1.00 95.31           H  
ATOM   2127  HB3 ASP A 137     -11.005  20.197  11.510  1.00 95.31           H  
ATOM   2128  O   ASP A 137     -12.252  17.405  11.768  1.00 95.31           O  
ATOM   2129  CG  ASP A 137     -10.252  21.203  13.221  1.00 95.31           C  
ATOM   2130  OD1 ASP A 137     -10.710  21.019  14.369  1.00 95.31           O  
ATOM   2131  OD2 ASP A 137      -9.945  22.313  12.744  1.00 95.31           O  
ATOM   2132  N   ARG A 138     -10.089  17.037  11.250  1.00 95.97           N  
ATOM   2133  H   ARG A 138      -9.135  17.319  11.420  1.00 95.97           H  
ATOM   2134  CA  ARG A 138     -10.362  15.974  10.288  1.00 95.97           C  
ATOM   2135  HA  ARG A 138     -11.099  16.369   9.588  1.00 95.97           H  
ATOM   2136  C   ARG A 138     -11.010  14.772  10.966  1.00 95.97           C  
ATOM   2137  CB  ARG A 138      -9.068  15.612   9.536  1.00 95.97           C  
ATOM   2138  HB2 ARG A 138      -8.319  15.249  10.240  1.00 95.97           H  
ATOM   2139  HB3 ARG A 138      -8.667  16.512   9.071  1.00 95.97           H  
ATOM   2140  O   ARG A 138     -12.043  14.320  10.472  1.00 95.97           O  
ATOM   2141  CG  ARG A 138      -9.252  14.537   8.457  1.00 95.97           C  
ATOM   2142  HG2 ARG A 138      -9.572  13.599   8.909  1.00 95.97           H  
ATOM   2143  HG3 ARG A 138      -8.293  14.378   7.963  1.00 95.97           H  
ATOM   2144  CD  ARG A 138     -10.281  14.997   7.428  1.00 95.97           C  
ATOM   2145  HD2 ARG A 138     -11.257  15.047   7.910  1.00 95.97           H  
ATOM   2146  HD3 ARG A 138      -9.993  15.992   7.087  1.00 95.97           H  
ATOM   2147  NE  ARG A 138     -10.378  14.088   6.277  1.00 95.97           N  
ATOM   2148  HE  ARG A 138      -9.952  13.175   6.350  1.00 95.97           H  
ATOM   2149  NH1 ARG A 138     -11.767  15.432   5.054  1.00 95.97           N  
ATOM   2150 HH11 ARG A 138     -12.480  15.462   4.339  1.00 95.97           H  
ATOM   2151 HH12 ARG A 138     -11.813  16.014   5.878  1.00 95.97           H  
ATOM   2152  NH2 ARG A 138     -11.178  13.453   4.261  1.00 95.97           N  
ATOM   2153 HH21 ARG A 138     -10.851  12.527   4.497  1.00 95.97           H  
ATOM   2154 HH22 ARG A 138     -11.876  13.490   3.533  1.00 95.97           H  
ATOM   2155  CZ  ARG A 138     -11.093  14.326   5.204  1.00 95.97           C  
ATOM   2156  N   VAL A 139     -10.474  14.294  12.091  1.00 97.08           N  
ATOM   2157  H   VAL A 139      -9.626  14.724  12.431  1.00 97.08           H  
ATOM   2158  CA  VAL A 139     -11.046  13.167  12.848  1.00 97.08           C  
ATOM   2159  HA  VAL A 139     -11.103  12.308  12.180  1.00 97.08           H  
ATOM   2160  C   VAL A 139     -12.479  13.473  13.290  1.00 97.08           C  
ATOM   2161  CB  VAL A 139     -10.153  12.760  14.041  1.00 97.08           C  
ATOM   2162  HB  VAL A 139      -9.933  13.635  14.652  1.00 97.08           H  
ATOM   2163  O   VAL A 139     -13.354  12.632  13.078  1.00 97.08           O  
ATOM   2164  CG1 VAL A 139     -10.829  11.701  14.925  1.00 97.08           C  
ATOM   2165 HG11 VAL A 139     -11.132  10.842  14.326  1.00 97.08           H  
ATOM   2166 HG12 VAL A 139     -10.132  11.366  15.693  1.00 97.08           H  
ATOM   2167 HG13 VAL A 139     -11.698  12.122  15.431  1.00 97.08           H  
ATOM   2168  CG2 VAL A 139      -8.843  12.147  13.539  1.00 97.08           C  
ATOM   2169 HG21 VAL A 139      -8.251  11.794  14.384  1.00 97.08           H  
ATOM   2170 HG22 VAL A 139      -8.253  12.897  13.011  1.00 97.08           H  
ATOM   2171 HG23 VAL A 139      -9.034  11.308  12.870  1.00 97.08           H  
ATOM   2172  N   ARG A 140     -12.778  14.682  13.795  1.00 95.49           N  
ATOM   2173  H   ARG A 140     -12.017  15.327  13.952  1.00 95.49           H  
ATOM   2174  CA  ARG A 140     -14.162  15.089  14.135  1.00 95.49           C  
ATOM   2175  HA  ARG A 140     -14.562  14.398  14.877  1.00 95.49           H  
ATOM   2176  C   ARG A 140     -15.090  15.012  12.931  1.00 95.49           C  
ATOM   2177  CB  ARG A 140     -14.215  16.518  14.710  1.00 95.49           C  
ATOM   2178  HB2 ARG A 140     -15.259  16.805  14.837  1.00 95.49           H  
ATOM   2179  HB3 ARG A 140     -13.745  17.222  14.023  1.00 95.49           H  
ATOM   2180  O   ARG A 140     -16.166  14.413  13.006  1.00 95.49           O  
ATOM   2181  CG  ARG A 140     -13.526  16.598  16.067  1.00 95.49           C  
ATOM   2182  HG2 ARG A 140     -12.458  16.479  15.887  1.00 95.49           H  
ATOM   2183  HG3 ARG A 140     -13.880  15.775  16.688  1.00 95.49           H  
ATOM   2184  CD  ARG A 140     -13.770  17.906  16.834  1.00 95.49           C  
ATOM   2185  HD2 ARG A 140     -14.830  18.154  16.786  1.00 95.49           H  
ATOM   2186  HD3 ARG A 140     -13.514  17.725  17.878  1.00 95.49           H  
ATOM   2187  NE  ARG A 140     -12.962  19.053  16.360  1.00 95.49           N  
ATOM   2188  HE  ARG A 140     -12.241  18.901  15.669  1.00 95.49           H  
ATOM   2189  NH1 ARG A 140     -13.750  20.583  17.905  1.00 95.49           N  
ATOM   2190 HH11 ARG A 140     -14.501  19.976  18.201  1.00 95.49           H  
ATOM   2191 HH12 ARG A 140     -13.640  21.476  18.363  1.00 95.49           H  
ATOM   2192  NH2 ARG A 140     -12.109  21.170  16.590  1.00 95.49           N  
ATOM   2193 HH21 ARG A 140     -11.479  21.041  15.811  1.00 95.49           H  
ATOM   2194 HH22 ARG A 140     -12.066  22.055  17.075  1.00 95.49           H  
ATOM   2195  CZ  ARG A 140     -12.941  20.246  16.940  1.00 95.49           C  
ATOM   2196  N   ALA A 141     -14.674  15.587  11.803  1.00 95.36           N  
ATOM   2197  H   ALA A 141     -13.784  16.063  11.810  1.00 95.36           H  
ATOM   2198  CA  ALA A 141     -15.467  15.567  10.578  1.00 95.36           C  
ATOM   2199  HA  ALA A 141     -16.435  16.021  10.789  1.00 95.36           H  
ATOM   2200  C   ALA A 141     -15.728  14.132  10.088  1.00 95.36           C  
ATOM   2201  CB  ALA A 141     -14.753  16.413   9.519  1.00 95.36           C  
ATOM   2202  HB1 ALA A 141     -13.789  15.967   9.273  1.00 95.36           H  
ATOM   2203  HB2 ALA A 141     -14.586  17.419   9.904  1.00 95.36           H  
ATOM   2204  HB3 ALA A 141     -15.367  16.468   8.620  1.00 95.36           H  
ATOM   2205  O   ALA A 141     -16.845  13.819   9.676  1.00 95.36           O  
ATOM   2206  N   CYS A 142     -14.726  13.256  10.178  1.00 96.54           N  
ATOM   2207  H   CYS A 142     -13.822  13.587  10.484  1.00 96.54           H  
ATOM   2208  CA  CYS A 142     -14.844  11.845   9.829  1.00 96.54           C  
ATOM   2209  HA  CYS A 142     -15.260  11.757   8.825  1.00 96.54           H  
ATOM   2210  C   CYS A 142     -15.797  11.106  10.778  1.00 96.54           C  
ATOM   2211  CB  CYS A 142     -13.443  11.225   9.830  1.00 96.54           C  
ATOM   2212  HB2 CYS A 142     -13.520  10.148   9.683  1.00 96.54           H  
ATOM   2213  HB3 CYS A 142     -12.956  11.419  10.786  1.00 96.54           H  
ATOM   2214  O   CYS A 142     -16.743  10.470  10.318  1.00 96.54           O  
ATOM   2215  SG  CYS A 142     -12.455  11.947   8.488  1.00 96.54           S  
ATOM   2216  HG  CYS A 142     -11.329  11.275   8.743  1.00 96.54           H  
ATOM   2217  N   LEU A 143     -15.618  11.232  12.095  1.00 95.59           N  
ATOM   2218  H   LEU A 143     -14.834  11.774  12.429  1.00 95.59           H  
ATOM   2219  CA  LEU A 143     -16.490  10.590  13.082  1.00 95.59           C  
ATOM   2220  HA  LEU A 143     -16.499   9.516  12.897  1.00 95.59           H  
ATOM   2221  C   LEU A 143     -17.944  11.068  12.974  1.00 95.59           C  
ATOM   2222  CB  LEU A 143     -15.950  10.846  14.494  1.00 95.59           C  
ATOM   2223  HB2 LEU A 143     -16.727  10.562  15.204  1.00 95.59           H  
ATOM   2224  HB3 LEU A 143     -15.758  11.914  14.594  1.00 95.59           H  
ATOM   2225  O   LEU A 143     -18.860  10.267  13.141  1.00 95.59           O  
ATOM   2226  CG  LEU A 143     -14.675  10.079  14.878  1.00 95.59           C  
ATOM   2227  HG  LEU A 143     -13.878  10.301  14.169  1.00 95.59           H  
ATOM   2228  CD1 LEU A 143     -14.242  10.535  16.271  1.00 95.59           C  
ATOM   2229 HD11 LEU A 143     -14.089  11.614  16.281  1.00 95.59           H  
ATOM   2230 HD12 LEU A 143     -13.296  10.057  16.529  1.00 95.59           H  
ATOM   2231 HD13 LEU A 143     -14.992  10.265  17.015  1.00 95.59           H  
ATOM   2232  CD2 LEU A 143     -14.900   8.565  14.910  1.00 95.59           C  
ATOM   2233 HD21 LEU A 143     -14.017   8.074  15.319  1.00 95.59           H  
ATOM   2234 HD22 LEU A 143     -15.067   8.183  13.903  1.00 95.59           H  
ATOM   2235 HD23 LEU A 143     -15.755   8.324  15.542  1.00 95.59           H  
ATOM   2236  N   ARG A 144     -18.185  12.338  12.619  1.00 94.43           N  
ATOM   2237  H   ARG A 144     -17.393  12.955  12.508  1.00 94.43           H  
ATOM   2238  CA  ARG A 144     -19.543  12.836  12.340  1.00 94.43           C  
ATOM   2239  HA  ARG A 144     -20.166  12.665  13.218  1.00 94.43           H  
ATOM   2240  C   ARG A 144     -20.197  12.071  11.190  1.00 94.43           C  
ATOM   2241  CB  ARG A 144     -19.500  14.339  12.044  1.00 94.43           C  
ATOM   2242  HB2 ARG A 144     -18.985  14.854  12.855  1.00 94.43           H  
ATOM   2243  HB3 ARG A 144     -18.939  14.505  11.125  1.00 94.43           H  
ATOM   2244  O   ARG A 144     -21.332  11.619  11.318  1.00 94.43           O  
ATOM   2245  CG  ARG A 144     -20.914  14.933  11.911  1.00 94.43           C  
ATOM   2246  HG2 ARG A 144     -21.452  14.791  12.848  1.00 94.43           H  
ATOM   2247  HG3 ARG A 144     -21.465  14.433  11.115  1.00 94.43           H  
ATOM   2248  CD  ARG A 144     -20.856  16.429  11.601  1.00 94.43           C  
ATOM   2249  HD2 ARG A 144     -20.303  16.926  12.398  1.00 94.43           H  
ATOM   2250  HD3 ARG A 144     -21.867  16.837  11.605  1.00 94.43           H  
ATOM   2251  NE  ARG A 144     -20.217  16.677  10.292  1.00 94.43           N  
ATOM   2252  HE  ARG A 144     -20.218  15.914   9.629  1.00 94.43           H  
ATOM   2253  NH1 ARG A 144     -19.573  18.837  10.732  1.00 94.43           N  
ATOM   2254 HH11 ARG A 144     -19.070  19.684  10.508  1.00 94.43           H  
ATOM   2255 HH12 ARG A 144     -20.257  18.914  11.471  1.00 94.43           H  
ATOM   2256  NH2 ARG A 144     -18.864  17.796   8.872  1.00 94.43           N  
ATOM   2257 HH21 ARG A 144     -18.333  18.624   8.645  1.00 94.43           H  
ATOM   2258 HH22 ARG A 144     -18.843  16.966   8.295  1.00 94.43           H  
ATOM   2259  CZ  ARG A 144     -19.556  17.772   9.977  1.00 94.43           C  
ATOM   2260  N   GLU A 145     -19.491  11.895  10.074  1.00 94.46           N  
ATOM   2261  H   GLU A 145     -18.552  12.263  10.026  1.00 94.46           H  
ATOM   2262  CA  GLU A 145     -20.023  11.135   8.936  1.00 94.46           C  
ATOM   2263  HA  GLU A 145     -21.036  11.481   8.729  1.00 94.46           H  
ATOM   2264  C   GLU A 145     -20.156   9.639   9.249  1.00 94.46           C  
ATOM   2265  CB  GLU A 145     -19.178  11.376   7.676  1.00 94.46           C  
ATOM   2266  HB2 GLU A 145     -18.136  11.135   7.886  1.00 94.46           H  
ATOM   2267  HB3 GLU A 145     -19.529  10.706   6.891  1.00 94.46           H  
ATOM   2268  O   GLU A 145     -21.121   9.006   8.817  1.00 94.46           O  
ATOM   2269  CG  GLU A 145     -19.266  12.821   7.152  1.00 94.46           C  
ATOM   2270  HG2 GLU A 145     -18.762  13.486   7.853  1.00 94.46           H  
ATOM   2271  HG3 GLU A 145     -18.730  12.878   6.204  1.00 94.46           H  
ATOM   2272  CD  GLU A 145     -20.711  13.305   6.936  1.00 94.46           C  
ATOM   2273  OE1 GLU A 145     -21.064  14.386   7.480  1.00 94.46           O  
ATOM   2274  OE2 GLU A 145     -21.481  12.591   6.250  1.00 94.46           O  
ATOM   2275  N   PHE A 146     -19.263   9.081  10.073  1.00 94.90           N  
ATOM   2276  H   PHE A 146     -18.480   9.639  10.383  1.00 94.90           H  
ATOM   2277  CA  PHE A 146     -19.410   7.726  10.606  1.00 94.90           C  
ATOM   2278  HA  PHE A 146     -19.473   7.028   9.771  1.00 94.90           H  
ATOM   2279  C   PHE A 146     -20.707   7.583  11.417  1.00 94.90           C  
ATOM   2280  CB  PHE A 146     -18.178   7.362  11.443  1.00 94.90           C  
ATOM   2281  HB2 PHE A 146     -18.077   8.063  12.272  1.00 94.90           H  
ATOM   2282  HB3 PHE A 146     -17.284   7.452  10.825  1.00 94.90           H  
ATOM   2283  O   PHE A 146     -21.509   6.690  11.147  1.00 94.90           O  
ATOM   2284  CG  PHE A 146     -18.241   5.964  12.012  1.00 94.90           C  
ATOM   2285  CD1 PHE A 146     -18.786   5.741  13.293  1.00 94.90           C  
ATOM   2286  HD1 PHE A 146     -19.132   6.573  13.888  1.00 94.90           H  
ATOM   2287  CD2 PHE A 146     -17.773   4.880  11.251  1.00 94.90           C  
ATOM   2288  HD2 PHE A 146     -17.339   5.054  10.277  1.00 94.90           H  
ATOM   2289  CE1 PHE A 146     -18.867   4.435  13.804  1.00 94.90           C  
ATOM   2290  HE1 PHE A 146     -19.271   4.267  14.792  1.00 94.90           H  
ATOM   2291  CE2 PHE A 146     -17.850   3.577  11.767  1.00 94.90           C  
ATOM   2292  HE2 PHE A 146     -17.470   2.745  11.192  1.00 94.90           H  
ATOM   2293  CZ  PHE A 146     -18.400   3.354  13.039  1.00 94.90           C  
ATOM   2294  HZ  PHE A 146     -18.439   2.352  13.440  1.00 94.90           H  
ATOM   2295  N   PHE A 147     -20.985   8.496  12.350  1.00 93.03           N  
ATOM   2296  H   PHE A 147     -20.297   9.202  12.569  1.00 93.03           H  
ATOM   2297  CA  PHE A 147     -22.234   8.475  13.114  1.00 93.03           C  
ATOM   2298  HA  PHE A 147     -22.332   7.496  13.582  1.00 93.03           H  
ATOM   2299  C   PHE A 147     -23.470   8.626  12.228  1.00 93.03           C  
ATOM   2300  CB  PHE A 147     -22.200   9.557  14.200  1.00 93.03           C  
ATOM   2301  HB2 PHE A 147     -23.203   9.652  14.618  1.00 93.03           H  
ATOM   2302  HB3 PHE A 147     -21.948  10.515  13.745  1.00 93.03           H  
ATOM   2303  O   PHE A 147     -24.431   7.879  12.384  1.00 93.03           O  
ATOM   2304  CG  PHE A 147     -21.254   9.272  15.349  1.00 93.03           C  
ATOM   2305  CD1 PHE A 147     -21.228   7.995  15.939  1.00 93.03           C  
ATOM   2306  HD1 PHE A 147     -21.891   7.217  15.591  1.00 93.03           H  
ATOM   2307  CD2 PHE A 147     -20.413  10.284  15.848  1.00 93.03           C  
ATOM   2308  HD2 PHE A 147     -20.436  11.273  15.414  1.00 93.03           H  
ATOM   2309  CE1 PHE A 147     -20.343   7.717  16.987  1.00 93.03           C  
ATOM   2310  HE1 PHE A 147     -20.326   6.733  17.433  1.00 93.03           H  
ATOM   2311  CE2 PHE A 147     -19.523  10.005  16.899  1.00 93.03           C  
ATOM   2312  HE2 PHE A 147     -18.868  10.779  17.273  1.00 93.03           H  
ATOM   2313  CZ  PHE A 147     -19.479   8.716  17.457  1.00 93.03           C  
ATOM   2314  HZ  PHE A 147     -18.780   8.487  18.249  1.00 93.03           H  
ATOM   2315  N   ARG A 148     -23.433   9.518  11.236  1.00 91.59           N  
ATOM   2316  H   ARG A 148     -22.630  10.128  11.186  1.00 91.59           H  
ATOM   2317  CA  ARG A 148     -24.557   9.729  10.311  1.00 91.59           C  
ATOM   2318  HA  ARG A 148     -25.462   9.904  10.892  1.00 91.59           H  
ATOM   2319  C   ARG A 148     -24.861   8.531   9.419  1.00 91.59           C  
ATOM   2320  CB  ARG A 148     -24.259  10.956   9.442  1.00 91.59           C  
ATOM   2321  HB2 ARG A 148     -24.946  10.971   8.596  1.00 91.59           H  
ATOM   2322  HB3 ARG A 148     -23.240  10.907   9.060  1.00 91.59           H  
ATOM   2323  O   ARG A 148     -26.014   8.347   9.027  1.00 91.59           O  
ATOM   2324  CG  ARG A 148     -24.463  12.238  10.245  1.00 91.59           C  
ATOM   2325  HG2 ARG A 148     -25.505  12.258  10.564  1.00 91.59           H  
ATOM   2326  HG3 ARG A 148     -23.827  12.250  11.130  1.00 91.59           H  
ATOM   2327  CD  ARG A 148     -24.169  13.469   9.389  1.00 91.59           C  
ATOM   2328  HD2 ARG A 148     -23.105  13.483   9.154  1.00 91.59           H  
ATOM   2329  HD3 ARG A 148     -24.735  13.409   8.459  1.00 91.59           H  
ATOM   2330  NE  ARG A 148     -24.556  14.691  10.107  1.00 91.59           N  
ATOM   2331  HE  ARG A 148     -25.298  14.594  10.785  1.00 91.59           H  
ATOM   2332  NH1 ARG A 148     -23.152  16.168   9.036  1.00 91.59           N  
ATOM   2333 HH11 ARG A 148     -22.744  15.432   8.478  1.00 91.59           H  
ATOM   2334 HH12 ARG A 148     -22.808  17.117   9.000  1.00 91.59           H  
ATOM   2335  NH2 ARG A 148     -24.426  16.857  10.746  1.00 91.59           N  
ATOM   2336 HH21 ARG A 148     -23.974  17.759  10.789  1.00 91.59           H  
ATOM   2337 HH22 ARG A 148     -25.006  16.652  11.547  1.00 91.59           H  
ATOM   2338  CZ  ARG A 148     -24.046  15.897   9.952  1.00 91.59           C  
ATOM   2339  N   LYS A 149     -23.843   7.767   9.014  1.00 90.32           N  
ATOM   2340  H   LYS A 149     -22.919   8.031   9.326  1.00 90.32           H  
ATOM   2341  CA  LYS A 149     -23.971   6.768   7.938  1.00 90.32           C  
ATOM   2342  HA  LYS A 149     -24.985   6.795   7.540  1.00 90.32           H  
ATOM   2343  C   LYS A 149     -23.789   5.323   8.382  1.00 90.32           C  
ATOM   2344  CB  LYS A 149     -22.991   7.106   6.799  1.00 90.32           C  
ATOM   2345  HB2 LYS A 149     -23.074   6.344   6.023  1.00 90.32           H  
ATOM   2346  HB3 LYS A 149     -21.973   7.059   7.185  1.00 90.32           H  
ATOM   2347  O   LYS A 149     -24.360   4.452   7.729  1.00 90.32           O  
ATOM   2348  CG  LYS A 149     -23.201   8.484   6.148  1.00 90.32           C  
ATOM   2349  HG2 LYS A 149     -23.058   9.269   6.890  1.00 90.32           H  
ATOM   2350  HG3 LYS A 149     -22.438   8.611   5.379  1.00 90.32           H  
ATOM   2351  CD  LYS A 149     -24.583   8.641   5.502  1.00 90.32           C  
ATOM   2352  HD2 LYS A 149     -25.348   8.600   6.278  1.00 90.32           H  
ATOM   2353  HD3 LYS A 149     -24.742   7.836   4.785  1.00 90.32           H  
ATOM   2354  CE  LYS A 149     -24.652   9.996   4.796  1.00 90.32           C  
ATOM   2355  HE2 LYS A 149     -24.361  10.766   5.510  1.00 90.32           H  
ATOM   2356  HE3 LYS A 149     -23.916  10.011   3.991  1.00 90.32           H  
ATOM   2357  NZ  LYS A 149     -26.015  10.265   4.277  1.00 90.32           N  
ATOM   2358  HZ1 LYS A 149     -26.672  10.249   5.045  1.00 90.32           H  
ATOM   2359  HZ2 LYS A 149     -26.283   9.570   3.596  1.00 90.32           H  
ATOM   2360  HZ3 LYS A 149     -26.046  11.184   3.860  1.00 90.32           H  
ATOM   2361  N   GLU A 150     -23.022   5.062   9.438  1.00 88.47           N  
ATOM   2362  H   GLU A 150     -22.593   5.840   9.917  1.00 88.47           H  
ATOM   2363  CA  GLU A 150     -22.530   3.718   9.782  1.00 88.47           C  
ATOM   2364  HA  GLU A 150     -22.858   2.998   9.031  1.00 88.47           H  
ATOM   2365  C   GLU A 150     -23.032   3.177  11.113  1.00 88.47           C  
ATOM   2366  CB  GLU A 150     -20.999   3.706   9.800  1.00 88.47           C  
ATOM   2367  HB2 GLU A 150     -20.626   4.518  10.424  1.00 88.47           H  
ATOM   2368  HB3 GLU A 150     -20.639   2.778  10.243  1.00 88.47           H  
ATOM   2369  O   GLU A 150     -23.195   1.963  11.234  1.00 88.47           O  
ATOM   2370  CG  GLU A 150     -20.416   3.845   8.396  1.00 88.47           C  
ATOM   2371  HG2 GLU A 150     -19.352   4.038   8.535  1.00 88.47           H  
ATOM   2372  HG3 GLU A 150     -20.844   4.719   7.906  1.00 88.47           H  
ATOM   2373  CD  GLU A 150     -20.615   2.597   7.515  1.00 88.47           C  
ATOM   2374  OE1 GLU A 150     -20.353   2.693   6.292  1.00 88.47           O  
ATOM   2375  OE2 GLU A 150     -21.034   1.541   8.028  1.00 88.47           O  
ATOM   2376  N   ILE A 151     -23.350   4.031  12.093  1.00 84.94           N  
ATOM   2377  H   ILE A 151     -23.170   5.016  11.959  1.00 84.94           H  
ATOM   2378  CA  ILE A 151     -23.764   3.552  13.426  1.00 84.94           C  
ATOM   2379  HA  ILE A 151     -22.945   2.942  13.806  1.00 84.94           H  
ATOM   2380  C   ILE A 151     -25.005   2.644  13.382  1.00 84.94           C  
ATOM   2381  CB  ILE A 151     -23.966   4.738  14.386  1.00 84.94           C  
ATOM   2382  HB  ILE A 151     -23.132   5.423  14.235  1.00 84.94           H  
ATOM   2383  O   ILE A 151     -25.211   1.806  14.255  1.00 84.94           O  
ATOM   2384  CG1 ILE A 151     -23.923   4.240  15.846  1.00 84.94           C  
ATOM   2385 HG12 ILE A 151     -23.195   3.435  15.947  1.00 84.94           H  
ATOM   2386 HG13 ILE A 151     -24.900   3.848  16.128  1.00 84.94           H  
ATOM   2387  CG2 ILE A 151     -25.286   5.489  14.114  1.00 84.94           C  
ATOM   2388 HG21 ILE A 151     -26.143   4.913  14.463  1.00 84.94           H  
ATOM   2389 HG22 ILE A 151     -25.399   5.680  13.047  1.00 84.94           H  
ATOM   2390 HG23 ILE A 151     -25.283   6.449  14.629  1.00 84.94           H  
ATOM   2391  CD1 ILE A 151     -23.528   5.342  16.823  1.00 84.94           C  
ATOM   2392 HD11 ILE A 151     -22.442   5.415  16.867  1.00 84.94           H  
ATOM   2393 HD12 ILE A 151     -23.908   5.115  17.819  1.00 84.94           H  
ATOM   2394 HD13 ILE A 151     -23.941   6.288  16.472  1.00 84.94           H  
ATOM   2395  N   THR A 152     -25.827   2.779  12.338  1.00 81.92           N  
ATOM   2396  H   THR A 152     -25.606   3.493  11.659  1.00 81.92           H  
ATOM   2397  CA  THR A 152     -27.028   1.970  12.112  1.00 81.92           C  
ATOM   2398  HA  THR A 152     -27.381   1.588  13.070  1.00 81.92           H  
ATOM   2399  C   THR A 152     -26.794   0.747  11.219  1.00 81.92           C  
ATOM   2400  CB  THR A 152     -28.144   2.839  11.516  1.00 81.92           C  
ATOM   2401  HB  THR A 152     -29.043   2.235  11.395  1.00 81.92           H  
ATOM   2402  O   THR A 152     -27.626  -0.159  11.225  1.00 81.92           O  
ATOM   2403  CG2 THR A 152     -28.475   4.058  12.379  1.00 81.92           C  
ATOM   2404 HG21 THR A 152     -28.525   3.782  13.433  1.00 81.92           H  
ATOM   2405 HG22 THR A 152     -29.436   4.475  12.076  1.00 81.92           H  
ATOM   2406 HG23 THR A 152     -27.708   4.824  12.268  1.00 81.92           H  
ATOM   2407  OG1 THR A 152     -27.739   3.343  10.266  1.00 81.92           O  
ATOM   2408  HG1 THR A 152     -28.320   4.077  10.050  1.00 81.92           H  
ATOM   2409  N   ARG A 153     -25.681   0.681  10.472  1.00 84.63           N  
ATOM   2410  H   ARG A 153     -24.985   1.401  10.602  1.00 84.63           H  
ATOM   2411  CA  ARG A 153     -25.407  -0.375   9.475  1.00 84.63           C  
ATOM   2412  HA  ARG A 153     -26.340  -0.648   8.983  1.00 84.63           H  
ATOM   2413  C   ARG A 153     -24.882  -1.674  10.072  1.00 84.63           C  
ATOM   2414  CB  ARG A 153     -24.422   0.134   8.415  1.00 84.63           C  
ATOM   2415  HB2 ARG A 153     -23.533   0.542   8.897  1.00 84.63           H  
ATOM   2416  HB3 ARG A 153     -24.111  -0.706   7.793  1.00 84.63           H  
ATOM   2417  O   ARG A 153     -24.945  -2.701   9.407  1.00 84.63           O  
ATOM   2418  CG  ARG A 153     -25.060   1.189   7.511  1.00 84.63           C  
ATOM   2419  HG2 ARG A 153     -25.977   0.792   7.077  1.00 84.63           H  
ATOM   2420  HG3 ARG A 153     -25.296   2.079   8.096  1.00 84.63           H  
ATOM   2421  CD  ARG A 153     -24.083   1.537   6.390  1.00 84.63           C  
ATOM   2422  HD2 ARG A 153     -23.164   1.925   6.829  1.00 84.63           H  
ATOM   2423  HD3 ARG A 153     -23.847   0.625   5.842  1.00 84.63           H  
ATOM   2424  NE  ARG A 153     -24.650   2.557   5.493  1.00 84.63           N  
ATOM   2425  HE  ARG A 153     -25.156   3.294   5.962  1.00 84.63           H  
ATOM   2426  NH1 ARG A 153     -23.441   1.971   3.646  1.00 84.63           N  
ATOM   2427 HH11 ARG A 153     -23.171   2.101   2.681  1.00 84.63           H  
ATOM   2428 HH12 ARG A 153     -22.914   1.344   4.237  1.00 84.63           H  
ATOM   2429  NH2 ARG A 153     -24.922   3.642   3.514  1.00 84.63           N  
ATOM   2430 HH21 ARG A 153     -25.622   4.220   3.956  1.00 84.63           H  
ATOM   2431 HH22 ARG A 153     -24.621   3.801   2.563  1.00 84.63           H  
ATOM   2432  CZ  ARG A 153     -24.336   2.720   4.224  1.00 84.63           C  
ATOM   2433  N   ARG A 154     -24.378  -1.638  11.310  1.00 83.59           N  
ATOM   2434  H   ARG A 154     -24.336  -0.734  11.757  1.00 83.59           H  
ATOM   2435  CA  ARG A 154     -23.838  -2.803  12.035  1.00 83.59           C  
ATOM   2436  HA  ARG A 154     -23.426  -2.429  12.972  1.00 83.59           H  
ATOM   2437  C   ARG A 154     -22.648  -3.504  11.357  1.00 83.59           C  
ATOM   2438  CB  ARG A 154     -24.959  -3.775  12.445  1.00 83.59           C  
ATOM   2439  HB2 ARG A 154     -25.403  -4.214  11.552  1.00 83.59           H  
ATOM   2440  HB3 ARG A 154     -24.524  -4.582  13.036  1.00 83.59           H  
ATOM   2441  O   ARG A 154     -22.321  -4.626  11.723  1.00 83.59           O  
ATOM   2442  CG  ARG A 154     -26.054  -3.108  13.289  1.00 83.59           C  
ATOM   2443  HG2 ARG A 154     -26.534  -2.312  12.720  1.00 83.59           H  
ATOM   2444  HG3 ARG A 154     -25.613  -2.688  14.193  1.00 83.59           H  
ATOM   2445  CD  ARG A 154     -27.107  -4.151  13.668  1.00 83.59           C  
ATOM   2446  HD2 ARG A 154     -27.549  -4.547  12.754  1.00 83.59           H  
ATOM   2447  HD3 ARG A 154     -26.616  -4.964  14.203  1.00 83.59           H  
ATOM   2448  NE  ARG A 154     -28.162  -3.568  14.517  1.00 83.59           N  
ATOM   2449  HE  ARG A 154     -28.027  -2.606  14.794  1.00 83.59           H  
ATOM   2450  NH1 ARG A 154     -29.380  -5.488  14.812  1.00 83.59           N  
ATOM   2451 HH11 ARG A 154     -28.685  -5.982  14.271  1.00 83.59           H  
ATOM   2452 HH12 ARG A 154     -30.161  -5.975  15.228  1.00 83.59           H  
ATOM   2453  NH2 ARG A 154     -30.062  -3.591  15.770  1.00 83.59           N  
ATOM   2454 HH21 ARG A 154     -30.829  -4.094  16.195  1.00 83.59           H  
ATOM   2455 HH22 ARG A 154     -29.927  -2.613  15.983  1.00 83.59           H  
ATOM   2456  CZ  ARG A 154     -29.192  -4.215  15.028  1.00 83.59           C  
ATOM   2457  N   GLU A 155     -21.994  -2.859  10.386  1.00 88.72           N  
ATOM   2458  H   GLU A 155     -22.338  -1.954  10.099  1.00 88.72           H  
ATOM   2459  CA  GLU A 155     -20.877  -3.452   9.632  1.00 88.72           C  
ATOM   2460  HA  GLU A 155     -21.109  -4.497   9.427  1.00 88.72           H  
ATOM   2461  C   GLU A 155     -19.565  -3.430  10.429  1.00 88.72           C  
ATOM   2462  CB  GLU A 155     -20.709  -2.723   8.282  1.00 88.72           C  
ATOM   2463  HB2 GLU A 155     -21.675  -2.679   7.779  1.00 88.72           H  
ATOM   2464  HB3 GLU A 155     -20.370  -1.704   8.467  1.00 88.72           H  
ATOM   2465  O   GLU A 155     -18.867  -4.437  10.501  1.00 88.72           O  
ATOM   2466  CG  GLU A 155     -19.703  -3.439   7.359  1.00 88.72           C  
ATOM   2467  HG2 GLU A 155     -20.110  -4.413   7.088  1.00 88.72           H  
ATOM   2468  HG3 GLU A 155     -18.775  -3.608   7.905  1.00 88.72           H  
ATOM   2469  CD  GLU A 155     -19.351  -2.668   6.074  1.00 88.72           C  
ATOM   2470  OE1 GLU A 155     -18.280  -2.940   5.482  1.00 88.72           O  
ATOM   2471  OE2 GLU A 155     -20.082  -1.758   5.631  1.00 88.72           O  
ATOM   2472  N   LEU A 156     -19.222  -2.283  11.025  1.00 92.64           N  
ATOM   2473  H   LEU A 156     -19.820  -1.482  10.879  1.00 92.64           H  
ATOM   2474  CA  LEU A 156     -17.994  -2.116  11.812  1.00 92.64           C  
ATOM   2475  HA  LEU A 156     -17.317  -2.947  11.612  1.00 92.64           H  
ATOM   2476  C   LEU A 156     -18.262  -2.167  13.318  1.00 92.64           C  
ATOM   2477  CB  LEU A 156     -17.282  -0.815  11.394  1.00 92.64           C  
ATOM   2478  HB2 LEU A 156     -17.956   0.026  11.554  1.00 92.64           H  
ATOM   2479  HB3 LEU A 156     -16.417  -0.674  12.043  1.00 92.64           H  
ATOM   2480  O   LEU A 156     -17.476  -2.759  14.054  1.00 92.64           O  
ATOM   2481  CG  LEU A 156     -16.797  -0.796   9.929  1.00 92.64           C  
ATOM   2482  HG  LEU A 156     -17.655  -0.884   9.262  1.00 92.64           H  
ATOM   2483  CD1 LEU A 156     -16.096   0.527   9.628  1.00 92.64           C  
ATOM   2484 HD11 LEU A 156     -15.712   0.522   8.608  1.00 92.64           H  
ATOM   2485 HD12 LEU A 156     -16.815   1.342   9.716  1.00 92.64           H  
ATOM   2486 HD13 LEU A 156     -15.269   0.690  10.319  1.00 92.64           H  
ATOM   2487  CD2 LEU A 156     -15.811  -1.919   9.600  1.00 92.64           C  
ATOM   2488 HD21 LEU A 156     -14.952  -1.867  10.268  1.00 92.64           H  
ATOM   2489 HD22 LEU A 156     -15.471  -1.821   8.569  1.00 92.64           H  
ATOM   2490 HD23 LEU A 156     -16.298  -2.889   9.701  1.00 92.64           H  
ATOM   2491  N   VAL A 157     -19.394  -1.615  13.761  1.00 93.71           N  
ATOM   2492  H   VAL A 157     -20.019  -1.202  13.083  1.00 93.71           H  
ATOM   2493  CA  VAL A 157     -19.826  -1.567  15.167  1.00 93.71           C  
ATOM   2494  HA  VAL A 157     -19.276  -2.314  15.739  1.00 93.71           H  
ATOM   2495  C   VAL A 157     -21.300  -1.924  15.282  1.00 93.71           C  
ATOM   2496  CB  VAL A 157     -19.564  -0.185  15.805  1.00 93.71           C  
ATOM   2497  HB  VAL A 157     -19.888  -0.226  16.845  1.00 93.71           H  
ATOM   2498  O   VAL A 157     -22.093  -1.499  14.448  1.00 93.71           O  
ATOM   2499  CG1 VAL A 157     -18.073   0.169  15.799  1.00 93.71           C  
ATOM   2500 HG11 VAL A 157     -17.916   1.114  16.319  1.00 93.71           H  
ATOM   2501 HG12 VAL A 157     -17.507  -0.598  16.328  1.00 93.71           H  
ATOM   2502 HG13 VAL A 157     -17.699   0.257  14.779  1.00 93.71           H  
ATOM   2503  CG2 VAL A 157     -20.330   0.959  15.117  1.00 93.71           C  
ATOM   2504 HG21 VAL A 157     -21.404   0.836  15.256  1.00 93.71           H  
ATOM   2505 HG22 VAL A 157     -20.115   0.979  14.049  1.00 93.71           H  
ATOM   2506 HG23 VAL A 157     -20.043   1.911  15.563  1.00 93.71           H  
ATOM   2507  N   ASN A 158     -21.692  -2.671  16.314  1.00 92.64           N  
ATOM   2508  H   ASN A 158     -20.997  -2.982  16.977  1.00 92.64           H  
ATOM   2509  CA  ASN A 158     -23.086  -3.050  16.556  1.00 92.64           C  
ATOM   2510  HA  ASN A 158     -23.679  -2.810  15.673  1.00 92.64           H  
ATOM   2511  C   ASN A 158     -23.690  -2.246  17.718  1.00 92.64           C  
ATOM   2512  CB  ASN A 158     -23.174  -4.572  16.747  1.00 92.64           C  
ATOM   2513  HB2 ASN A 158     -22.648  -4.847  17.662  1.00 92.64           H  
ATOM   2514  HB3 ASN A 158     -22.694  -5.074  15.907  1.00 92.64           H  
ATOM   2515  O   ASN A 158     -23.855  -2.753  18.826  1.00 92.64           O  
ATOM   2516  CG  ASN A 158     -24.612  -5.062  16.833  1.00 92.64           C  
ATOM   2517  ND2 ASN A 158     -24.805  -6.285  17.262  1.00 92.64           N  
ATOM   2518 HD21 ASN A 158     -25.762  -6.571  17.409  1.00 92.64           H  
ATOM   2519 HD22 ASN A 158     -24.018  -6.822  17.599  1.00 92.64           H  
ATOM   2520  OD1 ASN A 158     -25.572  -4.390  16.481  1.00 92.64           O  
ATOM   2521  N   VAL A 159     -24.015  -0.977  17.460  1.00 92.05           N  
ATOM   2522  H   VAL A 159     -23.844  -0.611  16.534  1.00 92.05           H  
ATOM   2523  CA  VAL A 159     -24.634  -0.085  18.453  1.00 92.05           C  
ATOM   2524  HA  VAL A 159     -24.333  -0.403  19.451  1.00 92.05           H  
ATOM   2525  C   VAL A 159     -26.160  -0.190  18.360  1.00 92.05           C  
ATOM   2526  CB  VAL A 159     -24.155   1.370  18.284  1.00 92.05           C  
ATOM   2527  HB  VAL A 159     -24.514   1.752  17.328  1.00 92.05           H  
ATOM   2528  O   VAL A 159     -26.787   0.381  17.463  1.00 92.05           O  
ATOM   2529  CG1 VAL A 159     -24.700   2.255  19.411  1.00 92.05           C  
ATOM   2530 HG11 VAL A 159     -24.349   1.899  20.380  1.00 92.05           H  
ATOM   2531 HG12 VAL A 159     -24.359   3.280  19.264  1.00 92.05           H  
ATOM   2532 HG13 VAL A 159     -25.790   2.256  19.405  1.00 92.05           H  
ATOM   2533  CG2 VAL A 159     -22.626   1.498  18.302  1.00 92.05           C  
ATOM   2534 HG21 VAL A 159     -22.175   0.888  17.519  1.00 92.05           H  
ATOM   2535 HG22 VAL A 159     -22.240   1.188  19.273  1.00 92.05           H  
ATOM   2536 HG23 VAL A 159     -22.342   2.537  18.135  1.00 92.05           H  
ATOM   2537  N   THR A 160     -26.773  -0.936  19.281  1.00 90.90           N  
ATOM   2538  H   THR A 160     -26.213  -1.396  19.984  1.00 90.90           H  
ATOM   2539  CA  THR A 160     -28.238  -0.970  19.439  1.00 90.90           C  
ATOM   2540  HA  THR A 160     -28.688  -0.826  18.457  1.00 90.90           H  
ATOM   2541  C   THR A 160     -28.730   0.190  20.312  1.00 90.90           C  
ATOM   2542  CB  THR A 160     -28.752  -2.325  19.956  1.00 90.90           C  
ATOM   2543  HB  THR A 160     -29.820  -2.366  19.743  1.00 90.90           H  
ATOM   2544  O   THR A 160     -27.927   0.871  20.952  1.00 90.90           O  
ATOM   2545  CG2 THR A 160     -28.100  -3.532  19.276  1.00 90.90           C  
ATOM   2546 HG21 THR A 160     -28.620  -4.438  19.586  1.00 90.90           H  
ATOM   2547 HG22 THR A 160     -27.054  -3.611  19.573  1.00 90.90           H  
ATOM   2548 HG23 THR A 160     -28.159  -3.431  18.193  1.00 90.90           H  
ATOM   2549  OG1 THR A 160     -28.590  -2.461  21.344  1.00 90.90           O  
ATOM   2550  HG1 THR A 160     -29.472  -2.660  21.668  1.00 90.90           H  
ATOM   2551  N   GLU A 161     -30.045   0.430  20.352  1.00 90.44           N  
ATOM   2552  H   GLU A 161     -30.687  -0.195  19.886  1.00 90.44           H  
ATOM   2553  CA  GLU A 161     -30.624   1.425  21.272  1.00 90.44           C  
ATOM   2554  HA  GLU A 161     -30.186   2.407  21.093  1.00 90.44           H  
ATOM   2555  C   GLU A 161     -30.330   1.066  22.731  1.00 90.44           C  
ATOM   2556  CB  GLU A 161     -32.151   1.509  21.099  1.00 90.44           C  
ATOM   2557  HB2 GLU A 161     -32.567   0.503  21.155  1.00 90.44           H  
ATOM   2558  HB3 GLU A 161     -32.571   2.080  21.926  1.00 90.44           H  
ATOM   2559  O   GLU A 161     -29.987   1.929  23.530  1.00 90.44           O  
ATOM   2560  CG  GLU A 161     -32.618   2.153  19.789  1.00 90.44           C  
ATOM   2561  HG2 GLU A 161     -32.246   1.552  18.959  1.00 90.44           H  
ATOM   2562  HG3 GLU A 161     -33.707   2.115  19.757  1.00 90.44           H  
ATOM   2563  CD  GLU A 161     -32.170   3.609  19.605  1.00 90.44           C  
ATOM   2564  OE1 GLU A 161     -32.095   3.996  18.416  1.00 90.44           O  
ATOM   2565  OE2 GLU A 161     -31.766   4.279  20.579  1.00 90.44           O  
ATOM   2566  N   GLU A 162     -30.403  -0.217  23.089  1.00 92.81           N  
ATOM   2567  H   GLU A 162     -30.692  -0.897  22.401  1.00 92.81           H  
ATOM   2568  CA  GLU A 162     -30.120  -0.696  24.445  1.00 92.81           C  
ATOM   2569  HA  GLU A 162     -30.747  -0.151  25.151  1.00 92.81           H  
ATOM   2570  C   GLU A 162     -28.663  -0.441  24.834  1.00 92.81           C  
ATOM   2571  CB  GLU A 162     -30.419  -2.199  24.580  1.00 92.81           C  
ATOM   2572  HB2 GLU A 162     -29.723  -2.774  23.969  1.00 92.81           H  
ATOM   2573  HB3 GLU A 162     -30.232  -2.475  25.617  1.00 92.81           H  
ATOM   2574  O   GLU A 162     -28.394   0.026  25.942  1.00 92.81           O  
ATOM   2575  CG  GLU A 162     -31.864  -2.610  24.247  1.00 92.81           C  
ATOM   2576  HG2 GLU A 162     -32.023  -3.615  24.638  1.00 92.81           H  
ATOM   2577  HG3 GLU A 162     -32.546  -1.941  24.770  1.00 92.81           H  
ATOM   2578  CD  GLU A 162     -32.187  -2.623  22.742  1.00 92.81           C  
ATOM   2579  OE1 GLU A 162     -33.389  -2.606  22.413  1.00 92.81           O  
ATOM   2580  OE2 GLU A 162     -31.233  -2.620  21.918  1.00 92.81           O  
ATOM   2581  N   VAL A 163     -27.732  -0.703  23.911  1.00 93.78           N  
ATOM   2582  H   VAL A 163     -28.037  -1.078  23.024  1.00 93.78           H  
ATOM   2583  CA  VAL A 163     -26.306  -0.406  24.088  1.00 93.78           C  
ATOM   2584  HA  VAL A 163     -25.944  -0.904  24.987  1.00 93.78           H  
ATOM   2585  C   VAL A 163     -26.101   1.095  24.284  1.00 93.78           C  
ATOM   2586  CB  VAL A 163     -25.498  -0.930  22.887  1.00 93.78           C  
ATOM   2587  HB  VAL A 163     -25.974  -0.599  21.965  1.00 93.78           H  
ATOM   2588  O   VAL A 163     -25.511   1.497  25.286  1.00 93.78           O  
ATOM   2589  CG1 VAL A 163     -24.056  -0.426  22.870  1.00 93.78           C  
ATOM   2590 HG11 VAL A 163     -23.571  -0.768  21.956  1.00 93.78           H  
ATOM   2591 HG12 VAL A 163     -23.515  -0.789  23.744  1.00 93.78           H  
ATOM   2592 HG13 VAL A 163     -24.020   0.663  22.853  1.00 93.78           H  
ATOM   2593  CG2 VAL A 163     -25.455  -2.464  22.891  1.00 93.78           C  
ATOM   2594 HG21 VAL A 163     -24.938  -2.818  23.782  1.00 93.78           H  
ATOM   2595 HG22 VAL A 163     -24.929  -2.821  22.005  1.00 93.78           H  
ATOM   2596 HG23 VAL A 163     -26.466  -2.872  22.884  1.00 93.78           H  
ATOM   2597  N   TRP A 164     -26.635   1.927  23.386  1.00 93.36           N  
ATOM   2598  H   TRP A 164     -27.160   1.540  22.615  1.00 93.36           H  
ATOM   2599  CA  TRP A 164     -26.482   3.383  23.464  1.00 93.36           C  
ATOM   2600  HA  TRP A 164     -25.419   3.625  23.448  1.00 93.36           H  
ATOM   2601  C   TRP A 164     -27.057   3.949  24.769  1.00 93.36           C  
ATOM   2602  CB  TRP A 164     -27.151   4.039  22.251  1.00 93.36           C  
ATOM   2603  HB2 TRP A 164     -26.771   3.570  21.343  1.00 93.36           H  
ATOM   2604  HB3 TRP A 164     -28.227   3.866  22.286  1.00 93.36           H  
ATOM   2605  O   TRP A 164     -26.387   4.690  25.489  1.00 93.36           O  
ATOM   2606  CG  TRP A 164     -26.888   5.509  22.157  1.00 93.36           C  
ATOM   2607  CD1 TRP A 164     -27.713   6.501  22.570  1.00 93.36           C  
ATOM   2608  HD1 TRP A 164     -28.687   6.357  23.013  1.00 93.36           H  
ATOM   2609  CD2 TRP A 164     -25.666   6.167  21.707  1.00 93.36           C  
ATOM   2610  CE2 TRP A 164     -25.821   7.573  21.878  1.00 93.36           C  
ATOM   2611  CE3 TRP A 164     -24.424   5.711  21.216  1.00 93.36           C  
ATOM   2612  HE3 TRP A 164     -24.261   4.649  21.109  1.00 93.36           H  
ATOM   2613  NE1 TRP A 164     -27.092   7.724  22.380  1.00 93.36           N  
ATOM   2614  HE1 TRP A 164     -27.479   8.615  22.657  1.00 93.36           H  
ATOM   2615  CH2 TRP A 164     -23.570   7.998  21.099  1.00 93.36           C  
ATOM   2616  HH2 TRP A 164     -22.763   8.682  20.882  1.00 93.36           H  
ATOM   2617  CZ2 TRP A 164     -24.796   8.483  21.587  1.00 93.36           C  
ATOM   2618  HZ2 TRP A 164     -24.946   9.540  21.753  1.00 93.36           H  
ATOM   2619  CZ3 TRP A 164     -23.389   6.616  20.909  1.00 93.36           C  
ATOM   2620  HZ3 TRP A 164     -22.437   6.249  20.553  1.00 93.36           H  
ATOM   2621  N   ASN A 165     -28.265   3.520  25.139  1.00 93.39           N  
ATOM   2622  H   ASN A 165     -28.777   2.929  24.499  1.00 93.39           H  
ATOM   2623  CA  ASN A 165     -28.915   3.912  26.388  1.00 93.39           C  
ATOM   2624  HA  ASN A 165     -28.961   5.000  26.432  1.00 93.39           H  
ATOM   2625  C   ASN A 165     -28.127   3.448  27.621  1.00 93.39           C  
ATOM   2626  CB  ASN A 165     -30.348   3.349  26.402  1.00 93.39           C  
ATOM   2627  HB2 ASN A 165     -30.781   3.500  27.391  1.00 93.39           H  
ATOM   2628  HB3 ASN A 165     -30.323   2.280  26.194  1.00 93.39           H  
ATOM   2629  O   ASN A 165     -28.142   4.130  28.646  1.00 93.39           O  
ATOM   2630  CG  ASN A 165     -31.262   4.044  25.406  1.00 93.39           C  
ATOM   2631  ND2 ASN A 165     -32.290   3.380  24.935  1.00 93.39           N  
ATOM   2632 HD21 ASN A 165     -32.342   2.379  25.062  1.00 93.39           H  
ATOM   2633 HD22 ASN A 165     -32.779   3.848  24.185  1.00 93.39           H  
ATOM   2634  OD1 ASN A 165     -31.091   5.199  25.067  1.00 93.39           O  
ATOM   2635  N   SER A 166     -27.421   2.313  27.550  1.00 93.87           N  
ATOM   2636  H   SER A 166     -27.466   1.760  26.706  1.00 93.87           H  
ATOM   2637  CA  SER A 166     -26.546   1.875  28.643  1.00 93.87           C  
ATOM   2638  HA  SER A 166     -27.124   1.922  29.566  1.00 93.87           H  
ATOM   2639  C   SER A 166     -25.348   2.808  28.837  1.00 93.87           C  
ATOM   2640  CB  SER A 166     -26.111   0.415  28.463  1.00 93.87           C  
ATOM   2641  HB2 SER A 166     -26.953  -0.181  28.112  1.00 93.87           H  
ATOM   2642  HB3 SER A 166     -25.808   0.028  29.436  1.00 93.87           H  
ATOM   2643  O   SER A 166     -24.991   3.102  29.975  1.00 93.87           O  
ATOM   2644  OG  SER A 166     -25.020   0.262  27.581  1.00 93.87           O  
ATOM   2645  HG  SER A 166     -25.193   0.720  26.755  1.00 93.87           H  
ATOM   2646  N   TRP A 167     -24.783   3.346  27.753  1.00 95.24           N  
ATOM   2647  H   TRP A 167     -25.106   3.057  26.840  1.00 95.24           H  
ATOM   2648  CA  TRP A 167     -23.650   4.270  27.807  1.00 95.24           C  
ATOM   2649  HA  TRP A 167     -22.911   3.899  28.517  1.00 95.24           H  
ATOM   2650  C   TRP A 167     -24.038   5.676  28.250  1.00 95.24           C  
ATOM   2651  CB  TRP A 167     -23.002   4.346  26.429  1.00 95.24           C  
ATOM   2652  HB2 TRP A 167     -22.139   5.008  26.500  1.00 95.24           H  
ATOM   2653  HB3 TRP A 167     -23.703   4.795  25.726  1.00 95.24           H  
ATOM   2654  O   TRP A 167     -23.241   6.348  28.896  1.00 95.24           O  
ATOM   2655  CG  TRP A 167     -22.523   3.057  25.853  1.00 95.24           C  
ATOM   2656  CD1 TRP A 167     -22.218   1.928  26.533  1.00 95.24           C  
ATOM   2657  HD1 TRP A 167     -22.305   1.796  27.601  1.00 95.24           H  
ATOM   2658  CD2 TRP A 167     -22.213   2.783  24.460  1.00 95.24           C  
ATOM   2659  CE2 TRP A 167     -21.659   1.474  24.375  1.00 95.24           C  
ATOM   2660  CE3 TRP A 167     -22.279   3.545  23.275  1.00 95.24           C  
ATOM   2661  HE3 TRP A 167     -22.689   4.544  23.313  1.00 95.24           H  
ATOM   2662  NE1 TRP A 167     -21.755   0.975  25.654  1.00 95.24           N  
ATOM   2663  HE1 TRP A 167     -21.356   0.099  25.962  1.00 95.24           H  
ATOM   2664  CH2 TRP A 167     -21.144   1.784  22.036  1.00 95.24           C  
ATOM   2665  HH2 TRP A 167     -20.666   1.462  21.122  1.00 95.24           H  
ATOM   2666  CZ2 TRP A 167     -21.108   0.979  23.187  1.00 95.24           C  
ATOM   2667  HZ2 TRP A 167     -20.616   0.018  23.172  1.00 95.24           H  
ATOM   2668  CZ3 TRP A 167     -21.754   3.047  22.071  1.00 95.24           C  
ATOM   2669  HZ3 TRP A 167     -21.764   3.665  21.185  1.00 95.24           H  
ATOM   2670  N   MET A 168     -25.255   6.115  27.929  1.00 94.50           N  
ATOM   2671  H   MET A 168     -25.805   5.536  27.311  1.00 94.50           H  
ATOM   2672  CA  MET A 168     -25.733   7.472  28.213  1.00 94.50           C  
ATOM   2673  HA  MET A 168     -24.869   8.130  28.312  1.00 94.50           H  
ATOM   2674  C   MET A 168     -26.501   7.599  29.535  1.00 94.50           C  
ATOM   2675  CB  MET A 168     -26.572   7.967  27.022  1.00 94.50           C  
ATOM   2676  HB2 MET A 168     -27.414   7.293  26.868  1.00 94.50           H  
ATOM   2677  HB3 MET A 168     -26.971   8.957  27.246  1.00 94.50           H  
ATOM   2678  O   MET A 168     -26.906   8.709  29.891  1.00 94.50           O  
ATOM   2679  CG  MET A 168     -25.761   8.053  25.720  1.00 94.50           C  
ATOM   2680  HG2 MET A 168     -26.395   8.477  24.942  1.00 94.50           H  
ATOM   2681  HG3 MET A 168     -25.496   7.044  25.406  1.00 94.50           H  
ATOM   2682  SD  MET A 168     -24.225   9.019  25.806  1.00 94.50           S  
ATOM   2683  CE  MET A 168     -24.883  10.693  25.913  1.00 94.50           C  
ATOM   2684  HE1 MET A 168     -24.074  11.390  26.131  1.00 94.50           H  
ATOM   2685  HE2 MET A 168     -25.351  10.967  24.967  1.00 94.50           H  
ATOM   2686  HE3 MET A 168     -25.617  10.723  26.718  1.00 94.50           H  
ATOM   2687  N   ARG A 169     -26.716   6.486  30.252  1.00 92.39           N  
ATOM   2688  H   ARG A 169     -26.343   5.624  29.881  1.00 92.39           H  
ATOM   2689  CA  ARG A 169     -27.540   6.416  31.466  1.00 92.39           C  
ATOM   2690  HA  ARG A 169     -28.565   6.640  31.171  1.00 92.39           H  
ATOM   2691  C   ARG A 169     -27.076   7.428  32.527  1.00 92.39           C  
ATOM   2692  CB  ARG A 169     -27.490   4.987  32.025  1.00 92.39           C  
ATOM   2693  HB2 ARG A 169     -27.725   4.290  31.220  1.00 92.39           H  
ATOM   2694  HB3 ARG A 169     -26.482   4.769  32.376  1.00 92.39           H  
ATOM   2695  O   ARG A 169     -25.899   7.409  32.886  1.00 92.39           O  
ATOM   2696  CG  ARG A 169     -28.488   4.785  33.178  1.00 92.39           C  
ATOM   2697  HG2 ARG A 169     -29.503   4.964  32.822  1.00 92.39           H  
ATOM   2698  HG3 ARG A 169     -28.273   5.492  33.979  1.00 92.39           H  
ATOM   2699  CD  ARG A 169     -28.395   3.379  33.767  1.00 92.39           C  
ATOM   2700  HD2 ARG A 169     -27.378   3.228  34.130  1.00 92.39           H  
ATOM   2701  HD3 ARG A 169     -29.082   3.315  34.611  1.00 92.39           H  
ATOM   2702  NE  ARG A 169     -28.739   2.358  32.758  1.00 92.39           N  
ATOM   2703  HE  ARG A 169     -29.057   2.711  31.867  1.00 92.39           H  
ATOM   2704  NH1 ARG A 169     -28.123   0.527  33.979  1.00 92.39           N  
ATOM   2705 HH11 ARG A 169     -27.748   1.167  34.665  1.00 92.39           H  
ATOM   2706 HH12 ARG A 169     -27.859  -0.447  34.008  1.00 92.39           H  
ATOM   2707  NH2 ARG A 169     -28.870   0.265  31.885  1.00 92.39           N  
ATOM   2708 HH21 ARG A 169     -28.697  -0.727  31.954  1.00 92.39           H  
ATOM   2709 HH22 ARG A 169     -29.194   0.660  31.014  1.00 92.39           H  
ATOM   2710  CZ  ARG A 169     -28.581   1.057  32.879  1.00 92.39           C  
ATOM   2711  N   PRO A 170     -27.967   8.281  33.063  1.00 88.32           N  
ATOM   2712  CA  PRO A 170     -27.613   9.172  34.162  1.00 88.32           C  
ATOM   2713  HA  PRO A 170     -26.718   9.740  33.908  1.00 88.32           H  
ATOM   2714  C   PRO A 170     -27.347   8.381  35.451  1.00 88.32           C  
ATOM   2715  CB  PRO A 170     -28.800  10.127  34.302  1.00 88.32           C  
ATOM   2716  HB2 PRO A 170     -28.929  10.485  35.323  1.00 88.32           H  
ATOM   2717  HB3 PRO A 170     -28.673  10.967  33.618  1.00 88.32           H  
ATOM   2718  O   PRO A 170     -27.823   7.260  35.620  1.00 88.32           O  
ATOM   2719  CG  PRO A 170     -29.986   9.277  33.847  1.00 88.32           C  
ATOM   2720  HG2 PRO A 170     -30.325   8.650  34.672  1.00 88.32           H  
ATOM   2721  HG3 PRO A 170     -30.806   9.889  33.473  1.00 88.32           H  
ATOM   2722  CD  PRO A 170     -29.387   8.398  32.751  1.00 88.32           C  
ATOM   2723  HD2 PRO A 170     -29.505   8.882  31.782  1.00 88.32           H  
ATOM   2724  HD3 PRO A 170     -29.881   7.426  32.753  1.00 88.32           H  
ATOM   2725  N   GLN A 171     -26.602   8.978  36.381  1.00 86.61           N  
ATOM   2726  H   GLN A 171     -26.244   9.907  36.211  1.00 86.61           H  
ATOM   2727  CA  GLN A 171     -26.429   8.404  37.713  1.00 86.61           C  
ATOM   2728  HA  GLN A 171     -26.094   7.373  37.606  1.00 86.61           H  
ATOM   2729  C   GLN A 171     -27.769   8.418  38.466  1.00 86.61           C  
ATOM   2730  CB  GLN A 171     -25.350   9.196  38.466  1.00 86.61           C  
ATOM   2731  HB2 GLN A 171     -24.480   9.320  37.821  1.00 86.61           H  
ATOM   2732  HB3 GLN A 171     -25.726  10.189  38.713  1.00 86.61           H  
ATOM   2733  O   GLN A 171     -28.352   9.482  38.672  1.00 86.61           O  
ATOM   2734  CG  GLN A 171     -24.920   8.479  39.753  1.00 86.61           C  
ATOM   2735  HG2 GLN A 171     -24.614   7.460  39.515  1.00 86.61           H  
ATOM   2736  HG3 GLN A 171     -25.763   8.430  40.441  1.00 86.61           H  
ATOM   2737  CD  GLN A 171     -23.755   9.170  40.455  1.00 86.61           C  
ATOM   2738  NE2 GLN A 171     -23.457   8.790  41.676  1.00 86.61           N  
ATOM   2739 HE21 GLN A 171     -22.649   9.231  42.091  1.00 86.61           H  
ATOM   2740 HE22 GLN A 171     -23.965   8.035  42.117  1.00 86.61           H  
ATOM   2741  OE1 GLN A 171     -23.091  10.050  39.933  1.00 86.61           O  
ATOM   2742  N   GLU A 172     -28.242   7.251  38.906  1.00 84.54           N  
ATOM   2743  H   GLU A 172     -27.707   6.418  38.705  1.00 84.54           H  
ATOM   2744  CA  GLU A 172     -29.509   7.098  39.634  1.00 84.54           C  
ATOM   2745  HA  GLU A 172     -29.908   8.080  39.891  1.00 84.54           H  
ATOM   2746  C   GLU A 172     -29.278   6.343  40.950  1.00 84.54           C  
ATOM   2747  CB  GLU A 172     -30.569   6.399  38.768  1.00 84.54           C  
ATOM   2748  HB2 GLU A 172     -30.130   5.510  38.314  1.00 84.54           H  
ATOM   2749  HB3 GLU A 172     -31.385   6.086  39.420  1.00 84.54           H  
ATOM   2750  O   GLU A 172     -29.278   5.108  41.010  1.00 84.54           O  
ATOM   2751  CG  GLU A 172     -31.159   7.304  37.675  1.00 84.54           C  
ATOM   2752  HG2 GLU A 172     -31.606   8.177  38.150  1.00 84.54           H  
ATOM   2753  HG3 GLU A 172     -30.354   7.645  37.025  1.00 84.54           H  
ATOM   2754  CD  GLU A 172     -32.226   6.590  36.823  1.00 84.54           C  
ATOM   2755  OE1 GLU A 172     -32.718   7.231  35.869  1.00 84.54           O  
ATOM   2756  OE2 GLU A 172     -32.536   5.404  37.105  1.00 84.54           O  
ATOM   2757  N   GLY A 173     -29.073   7.098  42.033  1.00 84.55           N  
ATOM   2758  H   GLY A 173     -29.007   8.098  41.909  1.00 84.55           H  
ATOM   2759  CA  GLY A 173     -28.851   6.544  43.369  1.00 84.55           C  
ATOM   2760  HA2 GLY A 173     -28.746   7.360  44.084  1.00 84.55           H  
ATOM   2761  HA3 GLY A 173     -29.714   5.944  43.656  1.00 84.55           H  
ATOM   2762  C   GLY A 173     -27.584   5.686  43.440  1.00 84.55           C  
ATOM   2763  O   GLY A 173     -26.478   6.207  43.334  1.00 84.55           O  
ATOM   2764  N   VAL A 174     -27.761   4.375  43.642  1.00 79.46           N  
ATOM   2765  H   VAL A 174     -28.712   4.037  43.675  1.00 79.46           H  
ATOM   2766  CA  VAL A 174     -26.668   3.384  43.748  1.00 79.46           C  
ATOM   2767  HA  VAL A 174     -25.808   3.862  44.217  1.00 79.46           H  
ATOM   2768  C   VAL A 174     -26.200   2.890  42.372  1.00 79.46           C  
ATOM   2769  CB  VAL A 174     -27.099   2.192  44.640  1.00 79.46           C  
ATOM   2770  HB  VAL A 174     -27.903   1.653  44.138  1.00 79.46           H  
ATOM   2771  O   VAL A 174     -25.134   2.295  42.262  1.00 79.46           O  
ATOM   2772  CG1 VAL A 174     -25.965   1.200  44.939  1.00 79.46           C  
ATOM   2773 HG11 VAL A 174     -25.097   1.731  45.329  1.00 79.46           H  
ATOM   2774 HG12 VAL A 174     -26.289   0.458  45.669  1.00 79.46           H  
ATOM   2775 HG13 VAL A 174     -25.676   0.663  44.036  1.00 79.46           H  
ATOM   2776  CG2 VAL A 174     -27.631   2.669  46.001  1.00 79.46           C  
ATOM   2777 HG21 VAL A 174     -27.897   1.813  46.620  1.00 79.46           H  
ATOM   2778 HG22 VAL A 174     -28.524   3.281  45.875  1.00 79.46           H  
ATOM   2779 HG23 VAL A 174     -26.865   3.253  46.512  1.00 79.46           H  
ATOM   2780  N   ARG A 175     -26.984   3.105  41.307  1.00 79.54           N  
ATOM   2781  H   ARG A 175     -27.774   3.727  41.401  1.00 79.54           H  
ATOM   2782  CA  ARG A 175     -26.600   2.666  39.961  1.00 79.54           C  
ATOM   2783  HA  ARG A 175     -26.128   1.686  40.035  1.00 79.54           H  
ATOM   2784  C   ARG A 175     -25.559   3.609  39.375  1.00 79.54           C  
ATOM   2785  CB  ARG A 175     -27.819   2.558  39.042  1.00 79.54           C  
ATOM   2786  HB2 ARG A 175     -28.394   3.483  39.082  1.00 79.54           H  
ATOM   2787  HB3 ARG A 175     -27.470   2.419  38.018  1.00 79.54           H  
ATOM   2788  O   ARG A 175     -25.791   4.816  39.286  1.00 79.54           O  
ATOM   2789  CG  ARG A 175     -28.705   1.368  39.424  1.00 79.54           C  
ATOM   2790  HG2 ARG A 175     -28.122   0.450  39.358  1.00 79.54           H  
ATOM   2791  HG3 ARG A 175     -29.072   1.491  40.443  1.00 79.54           H  
ATOM   2792  CD  ARG A 175     -29.892   1.292  38.464  1.00 79.54           C  
ATOM   2793  HD2 ARG A 175     -29.517   1.267  37.440  1.00 79.54           H  
ATOM   2794  HD3 ARG A 175     -30.496   2.191  38.591  1.00 79.54           H  
ATOM   2795  NE  ARG A 175     -30.715   0.094  38.714  1.00 79.54           N  
ATOM   2796  HE  ARG A 175     -30.395  -0.531  39.440  1.00 79.54           H  
ATOM   2797  NH1 ARG A 175     -32.329   0.558  37.152  1.00 79.54           N  
ATOM   2798 HH11 ARG A 175     -31.924   1.474  37.021  1.00 79.54           H  
ATOM   2799 HH12 ARG A 175     -33.221   0.360  36.722  1.00 79.54           H  
ATOM   2800  NH2 ARG A 175     -32.471  -1.312  38.369  1.00 79.54           N  
ATOM   2801 HH21 ARG A 175     -33.330  -1.531  37.886  1.00 79.54           H  
ATOM   2802 HH22 ARG A 175     -32.122  -1.925  39.092  1.00 79.54           H  
ATOM   2803  CZ  ARG A 175     -31.830  -0.214  38.078  1.00 79.54           C  
ATOM   2804  N   GLU A 176     -24.449   3.024  38.940  1.00 87.89           N  
ATOM   2805  H   GLU A 176     -24.305   2.041  39.121  1.00 87.89           H  
ATOM   2806  CA  GLU A 176     -23.378   3.732  38.248  1.00 87.89           C  
ATOM   2807  HA  GLU A 176     -23.038   4.547  38.887  1.00 87.89           H  
ATOM   2808  C   GLU A 176     -23.884   4.346  36.940  1.00 87.89           C  
ATOM   2809  CB  GLU A 176     -22.182   2.800  38.006  1.00 87.89           C  
ATOM   2810  HB2 GLU A 176     -21.442   3.329  37.405  1.00 87.89           H  
ATOM   2811  HB3 GLU A 176     -22.520   1.921  37.459  1.00 87.89           H  
ATOM   2812  O   GLU A 176     -24.722   3.772  36.232  1.00 87.89           O  
ATOM   2813  CG  GLU A 176     -21.532   2.376  39.335  1.00 87.89           C  
ATOM   2814  HG2 GLU A 176     -22.275   1.862  39.944  1.00 87.89           H  
ATOM   2815  HG3 GLU A 176     -21.225   3.275  39.870  1.00 87.89           H  
ATOM   2816  CD  GLU A 176     -20.319   1.449  39.164  1.00 87.89           C  
ATOM   2817  OE1 GLU A 176     -19.669   1.184  40.199  1.00 87.89           O  
ATOM   2818  OE2 GLU A 176     -20.084   0.980  38.029  1.00 87.89           O  
ATOM   2819  N   ALA A 177     -23.388   5.548  36.656  1.00 91.97           N  
ATOM   2820  H   ALA A 177     -22.644   5.914  37.232  1.00 91.97           H  
ATOM   2821  CA  ALA A 177     -23.679   6.249  35.420  1.00 91.97           C  
ATOM   2822  HA  ALA A 177     -24.761   6.270  35.284  1.00 91.97           H  
ATOM   2823  C   ALA A 177     -23.052   5.504  34.233  1.00 91.97           C  
ATOM   2824  CB  ALA A 177     -23.174   7.687  35.538  1.00 91.97           C  
ATOM   2825  HB1 ALA A 177     -23.268   8.042  36.565  1.00 91.97           H  
ATOM   2826  HB2 ALA A 177     -22.126   7.741  35.243  1.00 91.97           H  
ATOM   2827  HB3 ALA A 177     -23.774   8.324  34.888  1.00 91.97           H  
ATOM   2828  O   ALA A 177     -22.031   4.831  34.374  1.00 91.97           O  
ATOM   2829  N   GLY A 178     -23.664   5.626  33.058  1.00 93.81           N  
ATOM   2830  H   GLY A 178     -24.446   6.260  32.985  1.00 93.81           H  
ATOM   2831  CA  GLY A 178     -23.091   5.069  31.840  1.00 93.81           C  
ATOM   2832  HA2 GLY A 178     -22.937   3.999  31.973  1.00 93.81           H  
ATOM   2833  HA3 GLY A 178     -23.786   5.219  31.014  1.00 93.81           H  
ATOM   2834  C   GLY A 178     -21.751   5.730  31.502  1.00 93.81           C  
ATOM   2835  O   GLY A 178     -21.539   6.906  31.786  1.00 93.81           O  
ATOM   2836  N   VAL A 179     -20.852   4.986  30.858  1.00 95.06           N  
ATOM   2837  H   VAL A 179     -21.070   4.013  30.695  1.00 95.06           H  
ATOM   2838  CA  VAL A 179     -19.471   5.428  30.580  1.00 95.06           C  
ATOM   2839  HA  VAL A 179     -18.962   5.598  31.529  1.00 95.06           H  
ATOM   2840  C   VAL A 179     -19.410   6.752  29.800  1.00 95.06           C  
ATOM   2841  CB  VAL A 179     -18.714   4.318  29.821  1.00 95.06           C  
ATOM   2842  HB  VAL A 179     -19.226   4.133  28.877  1.00 95.06           H  
ATOM   2843  O   VAL A 179     -18.545   7.585  30.057  1.00 95.06           O  
ATOM   2844  CG1 VAL A 179     -17.265   4.708  29.524  1.00 95.06           C  
ATOM   2845 HG11 VAL A 179     -17.232   5.546  28.827  1.00 95.06           H  
ATOM   2846 HG12 VAL A 179     -16.747   4.978  30.445  1.00 95.06           H  
ATOM   2847 HG13 VAL A 179     -16.742   3.875  29.053  1.00 95.06           H  
ATOM   2848  CG2 VAL A 179     -18.692   3.009  30.627  1.00 95.06           C  
ATOM   2849 HG21 VAL A 179     -19.700   2.619  30.772  1.00 95.06           H  
ATOM   2850 HG22 VAL A 179     -18.118   2.260  30.081  1.00 95.06           H  
ATOM   2851 HG23 VAL A 179     -18.223   3.175  31.596  1.00 95.06           H  
ATOM   2852  N   LEU A 180     -20.360   6.990  28.889  1.00 95.63           N  
ATOM   2853  H   LEU A 180     -21.112   6.321  28.805  1.00 95.63           H  
ATOM   2854  CA  LEU A 180     -20.443   8.215  28.084  1.00 95.63           C  
ATOM   2855  HA  LEU A 180     -19.458   8.681  28.050  1.00 95.63           H  
ATOM   2856  C   LEU A 180     -21.377   9.272  28.689  1.00 95.63           C  
ATOM   2857  CB  LEU A 180     -20.855   7.870  26.642  1.00 95.63           C  
ATOM   2858  HB2 LEU A 180     -21.860   7.448  26.665  1.00 95.63           H  
ATOM   2859  HB3 LEU A 180     -20.897   8.795  26.067  1.00 95.63           H  
ATOM   2860  O   LEU A 180     -21.489  10.376  28.153  1.00 95.63           O  
ATOM   2861  CG  LEU A 180     -19.929   6.887  25.907  1.00 95.63           C  
ATOM   2862  HG  LEU A 180     -19.934   5.934  26.437  1.00 95.63           H  
ATOM   2863  CD1 LEU A 180     -20.467   6.665  24.492  1.00 95.63           C  
ATOM   2864 HD11 LEU A 180     -20.481   7.608  23.947  1.00 95.63           H  
ATOM   2865 HD12 LEU A 180     -21.481   6.268  24.538  1.00 95.63           H  
ATOM   2866 HD13 LEU A 180     -19.832   5.955  23.962  1.00 95.63           H  
ATOM   2867  CD2 LEU A 180     -18.486   7.377  25.803  1.00 95.63           C  
ATOM   2868 HD21 LEU A 180     -18.432   8.294  25.217  1.00 95.63           H  
ATOM   2869 HD22 LEU A 180     -17.877   6.613  25.319  1.00 95.63           H  
ATOM   2870 HD23 LEU A 180     -18.067   7.542  26.796  1.00 95.63           H  
ATOM   2871  N   SER A 181     -22.033   8.992  29.818  1.00 93.59           N  
ATOM   2872  H   SER A 181     -21.857   8.108  30.275  1.00 93.59           H  
ATOM   2873  CA  SER A 181     -22.938   9.940  30.470  1.00 93.59           C  
ATOM   2874  HA  SER A 181     -23.731  10.135  29.748  1.00 93.59           H  
ATOM   2875  C   SER A 181     -22.290  11.294  30.809  1.00 93.59           C  
ATOM   2876  CB  SER A 181     -23.614   9.321  31.701  1.00 93.59           C  
ATOM   2877  HB2 SER A 181     -23.806   8.265  31.513  1.00 93.59           H  
ATOM   2878  HB3 SER A 181     -24.573   9.814  31.861  1.00 93.59           H  
ATOM   2879  O   SER A 181     -23.004  12.299  30.665  1.00 93.59           O  
ATOM   2880  OG  SER A 181     -22.839   9.462  32.873  1.00 93.59           O  
ATOM   2881  HG  SER A 181     -22.882  10.364  33.199  1.00 93.59           H  
ATOM   2882  N   PRO A 182     -20.990  11.377  31.197  1.00 92.58           N  
ATOM   2883  CA  PRO A 182     -20.311  12.647  31.470  1.00 92.58           C  
ATOM   2884  HA  PRO A 182     -20.887  13.200  32.212  1.00 92.58           H  
ATOM   2885  C   PRO A 182     -20.126  13.533  30.231  1.00 92.58           C  
ATOM   2886  CB  PRO A 182     -18.945  12.275  32.070  1.00 92.58           C  
ATOM   2887  HB2 PRO A 182     -18.656  12.960  32.866  1.00 92.58           H  
ATOM   2888  HB3 PRO A 182     -18.183  12.262  31.291  1.00 92.58           H  
ATOM   2889  O   PRO A 182     -19.906  14.738  30.360  1.00 92.58           O  
ATOM   2890  CG  PRO A 182     -19.138  10.855  32.594  1.00 92.58           C  
ATOM   2891  HG2 PRO A 182     -19.628  10.876  33.568  1.00 92.58           H  
ATOM   2892  HG3 PRO A 182     -18.199  10.303  32.638  1.00 92.58           H  
ATOM   2893  CD  PRO A 182     -20.082  10.282  31.551  1.00 92.58           C  
ATOM   2894  HD2 PRO A 182     -19.508   9.990  30.671  1.00 92.58           H  
ATOM   2895  HD3 PRO A 182     -20.589   9.408  31.961  1.00 92.58           H  
ATOM   2896  N   LEU A 183     -20.227  12.971  29.023  1.00 92.97           N  
ATOM   2897  H   LEU A 183     -20.462  11.990  28.956  1.00 92.97           H  
ATOM   2898  CA  LEU A 183     -20.095  13.710  27.770  1.00 92.97           C  
ATOM   2899  HA  LEU A 183     -19.329  14.476  27.890  1.00 92.97           H  
ATOM   2900  C   LEU A 183     -21.410  14.431  27.458  1.00 92.97           C  
ATOM   2901  CB  LEU A 183     -19.634  12.765  26.646  1.00 92.97           C  
ATOM   2902  HB2 LEU A 183     -19.494  13.356  25.740  1.00 92.97           H  
ATOM   2903  HB3 LEU A 183     -20.428  12.044  26.450  1.00 92.97           H  
ATOM   2904  O   LEU A 183     -22.252  13.955  26.701  1.00 92.97           O  
ATOM   2905  CG  LEU A 183     -18.338  11.984  26.939  1.00 92.97           C  
ATOM   2906  HG  LEU A 183     -18.513  11.277  27.749  1.00 92.97           H  
ATOM   2907  CD1 LEU A 183     -17.925  11.197  25.699  1.00 92.97           C  
ATOM   2908 HD11 LEU A 183     -17.727  11.870  24.864  1.00 92.97           H  
ATOM   2909 HD12 LEU A 183     -18.726  10.510  25.428  1.00 92.97           H  
ATOM   2910 HD13 LEU A 183     -17.027  10.615  25.905  1.00 92.97           H  
ATOM   2911  CD2 LEU A 183     -17.184  12.906  27.334  1.00 92.97           C  
ATOM   2912 HD21 LEU A 183     -16.262  12.325  27.383  1.00 92.97           H  
ATOM   2913 HD22 LEU A 183     -17.082  13.698  26.592  1.00 92.97           H  
ATOM   2914 HD23 LEU A 183     -17.372  13.336  28.317  1.00 92.97           H  
ATOM   2915  N   ALA A 184     -21.600  15.601  28.072  1.00 89.01           N  
ATOM   2916  H   ALA A 184     -20.917  15.868  28.767  1.00 89.01           H  
ATOM   2917  CA  ALA A 184     -22.840  16.375  27.973  1.00 89.01           C  
ATOM   2918  HA  ALA A 184     -23.656  15.754  28.343  1.00 89.01           H  
ATOM   2919  C   ALA A 184     -23.218  16.791  26.540  1.00 89.01           C  
ATOM   2920  CB  ALA A 184     -22.711  17.603  28.882  1.00 89.01           C  
ATOM   2921  HB1 ALA A 184     -22.503  17.289  29.905  1.00 89.01           H  
ATOM   2922  HB2 ALA A 184     -23.642  18.169  28.866  1.00 89.01           H  
ATOM   2923  HB3 ALA A 184     -21.902  18.244  28.531  1.00 89.01           H  
ATOM   2924  O   ALA A 184     -24.390  17.041  26.271  1.00 89.01           O  
ATOM   2925  N   TRP A 185     -22.236  16.857  25.639  1.00 90.63           N  
ATOM   2926  H   TRP A 185     -21.304  16.596  25.928  1.00 90.63           H  
ATOM   2927  CA  TRP A 185     -22.416  17.226  24.238  1.00 90.63           C  
ATOM   2928  HA  TRP A 185     -23.179  18.001  24.168  1.00 90.63           H  
ATOM   2929  C   TRP A 185     -22.908  16.072  23.351  1.00 90.63           C  
ATOM   2930  CB  TRP A 185     -21.095  17.818  23.731  1.00 90.63           C  
ATOM   2931  HB2 TRP A 185     -20.944  18.780  24.220  1.00 90.63           H  
ATOM   2932  HB3 TRP A 185     -21.187  18.015  22.663  1.00 90.63           H  
ATOM   2933  O   TRP A 185     -23.338  16.330  22.230  1.00 90.63           O  
ATOM   2934  CG  TRP A 185     -19.871  16.976  23.959  1.00 90.63           C  
ATOM   2935  CD1 TRP A 185     -18.952  17.159  24.937  1.00 90.63           C  
ATOM   2936  HD1 TRP A 185     -18.982  17.952  25.669  1.00 90.63           H  
ATOM   2937  CD2 TRP A 185     -19.385  15.849  23.169  1.00 90.63           C  
ATOM   2938  CE2 TRP A 185     -18.169  15.379  23.749  1.00 90.63           C  
ATOM   2939  CE3 TRP A 185     -19.832  15.200  22.001  1.00 90.63           C  
ATOM   2940  HE3 TRP A 185     -20.749  15.530  21.535  1.00 90.63           H  
ATOM   2941  NE1 TRP A 185     -17.945  16.220  24.817  1.00 90.63           N  
ATOM   2942  HE1 TRP A 185     -17.097  16.234  25.365  1.00 90.63           H  
ATOM   2943  CH2 TRP A 185     -17.921  13.680  22.051  1.00 90.63           C  
ATOM   2944  HH2 TRP A 185     -17.360  12.867  21.614  1.00 90.63           H  
ATOM   2945  CZ2 TRP A 185     -17.448  14.305  23.212  1.00 90.63           C  
ATOM   2946  HZ2 TRP A 185     -16.526  13.973  23.667  1.00 90.63           H  
ATOM   2947  CZ3 TRP A 185     -19.097  14.140  21.436  1.00 90.63           C  
ATOM   2948  HZ3 TRP A 185     -19.434  13.669  20.524  1.00 90.63           H  
ATOM   2949  N   LEU A 186     -22.877  14.818  23.819  1.00 92.46           N  
ATOM   2950  H   LEU A 186     -22.579  14.648  24.769  1.00 92.46           H  
ATOM   2951  CA  LEU A 186     -23.415  13.691  23.055  1.00 92.46           C  
ATOM   2952  HA  LEU A 186     -23.139  13.853  22.013  1.00 92.46           H  
ATOM   2953  C   LEU A 186     -24.950  13.622  23.153  1.00 92.46           C  
ATOM   2954  CB  LEU A 186     -22.791  12.360  23.510  1.00 92.46           C  
ATOM   2955  HB2 LEU A 186     -23.451  11.543  23.215  1.00 92.46           H  
ATOM   2956  HB3 LEU A 186     -22.730  12.357  24.598  1.00 92.46           H  
ATOM   2957  O   LEU A 186     -25.505  13.729  24.254  1.00 92.46           O  
ATOM   2958  CG  LEU A 186     -21.401  12.072  22.928  1.00 92.46           C  
ATOM   2959  HG  LEU A 186     -20.725  12.883  23.198  1.00 92.46           H  
ATOM   2960  CD1 LEU A 186     -20.863  10.778  23.529  1.00 92.46           C  
ATOM   2961 HD11 LEU A 186     -20.935  10.815  24.616  1.00 92.46           H  
ATOM   2962 HD12 LEU A 186     -21.440   9.924  23.173  1.00 92.46           H  
ATOM   2963 HD13 LEU A 186     -19.816  10.662  23.249  1.00 92.46           H  
ATOM   2964  CD2 LEU A 186     -21.439  11.882  21.405  1.00 92.46           C  
ATOM   2965 HD21 LEU A 186     -20.466  11.536  21.055  1.00 92.46           H  
ATOM   2966 HD22 LEU A 186     -21.663  12.823  20.904  1.00 92.46           H  
ATOM   2967 HD23 LEU A 186     -22.193  11.142  21.137  1.00 92.46           H  
ATOM   2968  N   PRO A 187     -25.657  13.361  22.036  1.00 92.40           N  
ATOM   2969  CA  PRO A 187     -27.092  13.105  22.053  1.00 92.40           C  
ATOM   2970  HA  PRO A 187     -27.594  14.008  22.401  1.00 92.40           H  
ATOM   2971  C   PRO A 187     -27.461  11.923  22.953  1.00 92.40           C  
ATOM   2972  CB  PRO A 187     -27.491  12.840  20.599  1.00 92.40           C  
ATOM   2973  HB2 PRO A 187     -28.486  13.226  20.378  1.00 92.40           H  
ATOM   2974  HB3 PRO A 187     -27.436  11.774  20.378  1.00 92.40           H  
ATOM   2975  O   PRO A 187     -26.836  10.864  22.919  1.00 92.40           O  
ATOM   2976  CG  PRO A 187     -26.414  13.564  19.800  1.00 92.40           C  
ATOM   2977  HG2 PRO A 187     -26.287  13.118  18.813  1.00 92.40           H  
ATOM   2978  HG3 PRO A 187     -26.662  14.622  19.718  1.00 92.40           H  
ATOM   2979  CD  PRO A 187     -25.170  13.389  20.665  1.00 92.40           C  
ATOM   2980  HD2 PRO A 187     -24.676  12.445  20.437  1.00 92.40           H  
ATOM   2981  HD3 PRO A 187     -24.493  14.227  20.497  1.00 92.40           H  
ATOM   2982  N   ARG A 188     -28.525  12.079  23.749  1.00 90.48           N  
ATOM   2983  H   ARG A 188     -28.997  12.972  23.741  1.00 90.48           H  
ATOM   2984  CA  ARG A 188     -28.982  11.022  24.669  1.00 90.48           C  
ATOM   2985  HA  ARG A 188     -28.108  10.563  25.130  1.00 90.48           H  
ATOM   2986  C   ARG A 188     -29.658   9.852  23.954  1.00 90.48           C  
ATOM   2987  CB  ARG A 188     -29.879  11.609  25.775  1.00 90.48           C  
ATOM   2988  HB2 ARG A 188     -30.782  12.019  25.323  1.00 90.48           H  
ATOM   2989  HB3 ARG A 188     -30.180  10.800  26.440  1.00 90.48           H  
ATOM   2990  O   ARG A 188     -29.658   8.754  24.492  1.00 90.48           O  
ATOM   2991  CG  ARG A 188     -29.210  12.708  26.625  1.00 90.48           C  
ATOM   2992  HG2 ARG A 188     -29.025  13.583  26.003  1.00 90.48           H  
ATOM   2993  HG3 ARG A 188     -29.894  12.995  27.424  1.00 90.48           H  
ATOM   2994  CD  ARG A 188     -27.884  12.245  27.245  1.00 90.48           C  
ATOM   2995  HD2 ARG A 188     -28.061  11.364  27.861  1.00 90.48           H  
ATOM   2996  HD3 ARG A 188     -27.211  11.989  26.427  1.00 90.48           H  
ATOM   2997  NE  ARG A 188     -27.231  13.303  28.039  1.00 90.48           N  
ATOM   2998  HE  ARG A 188     -27.592  14.240  27.930  1.00 90.48           H  
ATOM   2999  NH1 ARG A 188     -25.489  12.051  28.914  1.00 90.48           N  
ATOM   3000 HH11 ARG A 188     -25.894  11.191  28.573  1.00 90.48           H  
ATOM   3001 HH12 ARG A 188     -24.595  12.047  29.383  1.00 90.48           H  
ATOM   3002  NH2 ARG A 188     -25.550  14.216  29.284  1.00 90.48           N  
ATOM   3003 HH21 ARG A 188     -24.683  14.075  29.783  1.00 90.48           H  
ATOM   3004 HH22 ARG A 188     -25.906  15.145  29.109  1.00 90.48           H  
ATOM   3005  CZ  ARG A 188     -26.106  13.182  28.728  1.00 90.48           C  
ATOM   3006  N   THR A 189     -30.174  10.067  22.745  1.00 88.75           N  
ATOM   3007  H   THR A 189     -30.090  10.988  22.339  1.00 88.75           H  
ATOM   3008  CA  THR A 189     -30.751   9.025  21.885  1.00 88.75           C  
ATOM   3009  HA  THR A 189     -30.835   8.095  22.446  1.00 88.75           H  
ATOM   3010  C   THR A 189     -29.845   8.763  20.687  1.00 88.75           C  
ATOM   3011  CB  THR A 189     -32.162   9.400  21.404  1.00 88.75           C  
ATOM   3012  HB  THR A 189     -32.557   8.577  20.808  1.00 88.75           H  
ATOM   3013  O   THR A 189     -29.176   9.676  20.195  1.00 88.75           O  
ATOM   3014  CG2 THR A 189     -33.116   9.669  22.568  1.00 88.75           C  
ATOM   3015 HG21 THR A 189     -34.126   9.809  22.182  1.00 88.75           H  
ATOM   3016 HG22 THR A 189     -32.814  10.563  23.113  1.00 88.75           H  
ATOM   3017 HG23 THR A 189     -33.116   8.814  23.244  1.00 88.75           H  
ATOM   3018  OG1 THR A 189     -32.129  10.564  20.610  1.00 88.75           O  
ATOM   3019  HG1 THR A 189     -32.998  10.662  20.214  1.00 88.75           H  
ATOM   3020  N   ARG A 190     -29.836   7.524  20.183  1.00 87.58           N  
ATOM   3021  H   ARG A 190     -30.397   6.806  20.618  1.00 87.58           H  
ATOM   3022  CA  ARG A 190     -29.025   7.151  19.014  1.00 87.58           C  
ATOM   3023  HA  ARG A 190     -27.992   7.450  19.190  1.00 87.58           H  
ATOM   3024  C   ARG A 190     -29.495   7.866  17.744  1.00 87.58           C  
ATOM   3025  CB  ARG A 190     -29.096   5.629  18.872  1.00 87.58           C  
ATOM   3026  HB2 ARG A 190     -28.843   5.168  19.827  1.00 87.58           H  
ATOM   3027  HB3 ARG A 190     -30.133   5.388  18.637  1.00 87.58           H  
ATOM   3028  O   ARG A 190     -28.682   8.197  16.890  1.00 87.58           O  
ATOM   3029  CG  ARG A 190     -28.174   5.045  17.788  1.00 87.58           C  
ATOM   3030  HG2 ARG A 190     -28.406   5.489  16.820  1.00 87.58           H  
ATOM   3031  HG3 ARG A 190     -27.138   5.274  18.040  1.00 87.58           H  
ATOM   3032  CD  ARG A 190     -28.338   3.522  17.690  1.00 87.58           C  
ATOM   3033  HD2 ARG A 190     -27.636   3.133  16.952  1.00 87.58           H  
ATOM   3034  HD3 ARG A 190     -28.093   3.077  18.654  1.00 87.58           H  
ATOM   3035  NE  ARG A 190     -29.728   3.179  17.343  1.00 87.58           N  
ATOM   3036  HE  ARG A 190     -30.435   3.543  17.966  1.00 87.58           H  
ATOM   3037  NH1 ARG A 190     -29.468   2.256  15.267  1.00 87.58           N  
ATOM   3038 HH11 ARG A 190     -29.885   1.915  14.413  1.00 87.58           H  
ATOM   3039 HH12 ARG A 190     -28.479   2.192  15.463  1.00 87.58           H  
ATOM   3040  NH2 ARG A 190     -31.514   2.723  16.070  1.00 87.58           N  
ATOM   3041 HH21 ARG A 190     -31.983   2.513  15.201  1.00 87.58           H  
ATOM   3042 HH22 ARG A 190     -32.021   3.185  16.812  1.00 87.58           H  
ATOM   3043  CZ  ARG A 190     -30.224   2.716  16.221  1.00 87.58           C  
ATOM   3044  N   GLU A 191     -30.791   8.149  17.634  1.00 86.16           N  
ATOM   3045  H   GLU A 191     -31.412   7.779  18.340  1.00 86.16           H  
ATOM   3046  CA  GLU A 191     -31.390   8.902  16.521  1.00 86.16           C  
ATOM   3047  HA  GLU A 191     -31.165   8.406  15.577  1.00 86.16           H  
ATOM   3048  C   GLU A 191     -30.844  10.334  16.422  1.00 86.16           C  
ATOM   3049  CB  GLU A 191     -32.913   8.930  16.710  1.00 86.16           C  
ATOM   3050  HB2 GLU A 191     -33.359   9.592  15.968  1.00 86.16           H  
ATOM   3051  HB3 GLU A 191     -33.120   9.326  17.704  1.00 86.16           H  
ATOM   3052  O   GLU A 191     -30.603  10.828  15.320  1.00 86.16           O  
ATOM   3053  CG  GLU A 191     -33.529   7.527  16.557  1.00 86.16           C  
ATOM   3054  HG2 GLU A 191     -33.460   7.232  15.510  1.00 86.16           H  
ATOM   3055  HG3 GLU A 191     -32.950   6.810  17.139  1.00 86.16           H  
ATOM   3056  CD  GLU A 191     -34.989   7.437  17.028  1.00 86.16           C  
ATOM   3057  OE1 GLU A 191     -35.598   6.377  16.762  1.00 86.16           O  
ATOM   3058  OE2 GLU A 191     -35.474   8.405  17.658  1.00 86.16           O  
ATOM   3059  N   GLY A 192     -30.546  10.969  17.563  1.00 89.62           N  
ATOM   3060  H   GLY A 192     -30.719  10.501  18.441  1.00 89.62           H  
ATOM   3061  CA  GLY A 192     -29.963  12.313  17.604  1.00 89.62           C  
ATOM   3062  HA2 GLY A 192     -30.607  12.998  17.052  1.00 89.62           H  
ATOM   3063  HA3 GLY A 192     -29.918  12.642  18.642  1.00 89.62           H  
ATOM   3064  C   GLY A 192     -28.552  12.404  17.010  1.00 89.62           C  
ATOM   3065  O   GLY A 192     -28.087  13.499  16.706  1.00 89.62           O  
ATOM   3066  N   LEU A 193     -27.870  11.274  16.788  1.00 88.48           N  
ATOM   3067  H   LEU A 193     -28.306  10.394  17.024  1.00 88.48           H  
ATOM   3068  CA  LEU A 193     -26.540  11.247  16.169  1.00 88.48           C  
ATOM   3069  HA  LEU A 193     -25.917  12.001  16.650  1.00 88.48           H  
ATOM   3070  C   LEU A 193     -26.556  11.605  14.679  1.00 88.48           C  
ATOM   3071  CB  LEU A 193     -25.897   9.871  16.382  1.00 88.48           C  
ATOM   3072  HB2 LEU A 193     -24.960   9.832  15.825  1.00 88.48           H  
ATOM   3073  HB3 LEU A 193     -26.554   9.111  15.960  1.00 88.48           H  
ATOM   3074  O   LEU A 193     -25.531  12.023  14.143  1.00 88.48           O  
ATOM   3075  CG  LEU A 193     -25.590   9.555  17.854  1.00 88.48           C  
ATOM   3076  HG  LEU A 193     -26.476   9.731  18.464  1.00 88.48           H  
ATOM   3077  CD1 LEU A 193     -25.196   8.091  17.990  1.00 88.48           C  
ATOM   3078 HD11 LEU A 193     -24.151   7.976  17.702  1.00 88.48           H  
ATOM   3079 HD12 LEU A 193     -25.845   7.463  17.380  1.00 88.48           H  
ATOM   3080 HD13 LEU A 193     -25.310   7.786  19.030  1.00 88.48           H  
ATOM   3081  CD2 LEU A 193     -24.426  10.407  18.371  1.00 88.48           C  
ATOM   3082 HD21 LEU A 193     -23.526  10.224  17.784  1.00 88.48           H  
ATOM   3083 HD22 LEU A 193     -24.671  11.468  18.315  1.00 88.48           H  
ATOM   3084 HD23 LEU A 193     -24.228  10.158  19.414  1.00 88.48           H  
ATOM   3085  N   ALA A 194     -27.703  11.487  14.003  1.00 85.42           N  
ATOM   3086  H   ALA A 194     -28.529  11.172  14.491  1.00 85.42           H  
ATOM   3087  CA  ALA A 194     -27.826  11.889  12.602  1.00 85.42           C  
ATOM   3088  HA  ALA A 194     -27.047  11.388  12.027  1.00 85.42           H  
ATOM   3089  C   ALA A 194     -27.644  13.410  12.415  1.00 85.42           C  
ATOM   3090  CB  ALA A 194     -29.190  11.416  12.089  1.00 85.42           C  
ATOM   3091  HB1 ALA A 194     -29.296  11.678  11.036  1.00 85.42           H  
ATOM   3092  HB2 ALA A 194     -29.988  11.898  12.654  1.00 85.42           H  
ATOM   3093  HB3 ALA A 194     -29.276  10.336  12.202  1.00 85.42           H  
ATOM   3094  O   ALA A 194     -27.085  13.865  11.414  1.00 85.42           O  
ATOM   3095  N   GLU A 195     -28.065  14.196  13.403  1.00 85.82           N  
ATOM   3096  H   GLU A 195     -28.508  13.766  14.202  1.00 85.82           H  
ATOM   3097  CA  GLU A 195     -28.011  15.663  13.389  1.00 85.82           C  
ATOM   3098  HA  GLU A 195     -27.768  16.012  12.385  1.00 85.82           H  
ATOM   3099  C   GLU A 195     -26.911  16.216  14.304  1.00 85.82           C  
ATOM   3100  CB  GLU A 195     -29.395  16.228  13.734  1.00 85.82           C  
ATOM   3101  HB2 GLU A 195     -29.339  17.317  13.749  1.00 85.82           H  
ATOM   3102  HB3 GLU A 195     -29.691  15.873  14.721  1.00 85.82           H  
ATOM   3103  O   GLU A 195     -26.777  17.427  14.457  1.00 85.82           O  
ATOM   3104  CG  GLU A 195     -30.444  15.805  12.691  1.00 85.82           C  
ATOM   3105  HG2 GLU A 195     -30.101  16.125  11.707  1.00 85.82           H  
ATOM   3106  HG3 GLU A 195     -30.525  14.718  12.678  1.00 85.82           H  
ATOM   3107  CD  GLU A 195     -31.840  16.387  12.950  1.00 85.82           C  
ATOM   3108  OE1 GLU A 195     -32.709  16.154  12.079  1.00 85.82           O  
ATOM   3109  OE2 GLU A 195     -32.035  17.054  13.991  1.00 85.82           O  
ATOM   3110  N   PHE A 196     -26.094  15.336  14.888  1.00 86.36           N  
ATOM   3111  H   PHE A 196     -26.249  14.352  14.719  1.00 86.36           H  
ATOM   3112  CA  PHE A 196     -25.042  15.717  15.818  1.00 86.36           C  
ATOM   3113  HA  PHE A 196     -25.503  16.291  16.621  1.00 86.36           H  
ATOM   3114  C   PHE A 196     -23.979  16.609  15.161  1.00 86.36           C  
ATOM   3115  CB  PHE A 196     -24.429  14.453  16.432  1.00 86.36           C  
ATOM   3116  HB2 PHE A 196     -25.185  13.979  17.058  1.00 86.36           H  
ATOM   3117  HB3 PHE A 196     -24.167  13.763  15.630  1.00 86.36           H  
ATOM   3118  O   PHE A 196     -23.448  16.300  14.088  1.00 86.36           O  
ATOM   3119  CG  PHE A 196     -23.201  14.711  17.276  1.00 86.36           C  
ATOM   3120  CD1 PHE A 196     -21.949  14.223  16.859  1.00 86.36           C  
ATOM   3121  HD1 PHE A 196     -21.871  13.623  15.965  1.00 86.36           H  
ATOM   3122  CD2 PHE A 196     -23.295  15.499  18.437  1.00 86.36           C  
ATOM   3123  HD2 PHE A 196     -24.247  15.900  18.753  1.00 86.36           H  
ATOM   3124  CE1 PHE A 196     -20.794  14.534  17.595  1.00 86.36           C  
ATOM   3125  HE1 PHE A 196     -19.832  14.160  17.276  1.00 86.36           H  
ATOM   3126  CE2 PHE A 196     -22.136  15.825  19.157  1.00 86.36           C  
ATOM   3127  HE2 PHE A 196     -22.205  16.490  20.005  1.00 86.36           H  
ATOM   3128  CZ  PHE A 196     -20.884  15.353  18.730  1.00 86.36           C  
ATOM   3129  HZ  PHE A 196     -19.985  15.637  19.257  1.00 86.36           H  
ATOM   3130  N   GLU A 197     -23.636  17.689  15.862  1.00 87.87           N  
ATOM   3131  H   GLU A 197     -24.102  17.858  16.742  1.00 87.87           H  
ATOM   3132  CA  GLU A 197     -22.508  18.563  15.563  1.00 87.87           C  
ATOM   3133  HA  GLU A 197     -21.938  18.143  14.735  1.00 87.87           H  
ATOM   3134  C   GLU A 197     -21.571  18.623  16.770  1.00 87.87           C  
ATOM   3135  CB  GLU A 197     -22.975  19.970  15.155  1.00 87.87           C  
ATOM   3136  HB2 GLU A 197     -23.663  20.350  15.911  1.00 87.87           H  
ATOM   3137  HB3 GLU A 197     -22.112  20.635  15.131  1.00 87.87           H  
ATOM   3138  O   GLU A 197     -22.000  18.683  17.924  1.00 87.87           O  
ATOM   3139  CG  GLU A 197     -23.667  20.026  13.779  1.00 87.87           C  
ATOM   3140  HG2 GLU A 197     -24.554  19.392  13.805  1.00 87.87           H  
ATOM   3141  HG3 GLU A 197     -24.003  21.049  13.613  1.00 87.87           H  
ATOM   3142  CD  GLU A 197     -22.777  19.606  12.586  1.00 87.87           C  
ATOM   3143  OE1 GLU A 197     -23.328  19.240  11.516  1.00 87.87           O  
ATOM   3144  OE2 GLU A 197     -21.523  19.593  12.684  1.00 87.87           O  
ATOM   3145  N   TRP A 198     -20.272  18.603  16.486  1.00 88.20           N  
ATOM   3146  H   TRP A 198     -19.988  18.655  15.519  1.00 88.20           H  
ATOM   3147  CA  TRP A 198     -19.240  18.641  17.513  1.00 88.20           C  
ATOM   3148  HA  TRP A 198     -19.488  17.895  18.269  1.00 88.20           H  
ATOM   3149  C   TRP A 198     -19.174  20.022  18.173  1.00 88.20           C  
ATOM   3150  CB  TRP A 198     -17.893  18.278  16.890  1.00 88.20           C  
ATOM   3151  HB2 TRP A 198     -17.704  18.922  16.031  1.00 88.20           H  
ATOM   3152  HB3 TRP A 198     -17.111  18.476  17.623  1.00 88.20           H  
ATOM   3153  O   TRP A 198     -19.244  21.027  17.463  1.00 88.20           O  
ATOM   3154  CG  TRP A 198     -17.777  16.848  16.475  1.00 88.20           C  
ATOM   3155  CD1 TRP A 198     -18.078  16.336  15.261  1.00 88.20           C  
ATOM   3156  HD1 TRP A 198     -18.437  16.914  14.422  1.00 88.20           H  
ATOM   3157  CD2 TRP A 198     -17.316  15.726  17.280  1.00 88.20           C  
ATOM   3158  CE2 TRP A 198     -17.348  14.551  16.478  1.00 88.20           C  
ATOM   3159  CE3 TRP A 198     -16.870  15.585  18.608  1.00 88.20           C  
ATOM   3160  HE3 TRP A 198     -16.875  16.445  19.262  1.00 88.20           H  
ATOM   3161  NE1 TRP A 198     -17.817  14.980  15.258  1.00 88.20           N  
ATOM   3162  HE1 TRP A 198     -17.813  14.420  14.417  1.00 88.20           H  
ATOM   3163  CH2 TRP A 198     -16.466  13.202  18.279  1.00 88.20           C  
ATOM   3164  HH2 TRP A 198     -16.121  12.253  18.661  1.00 88.20           H  
ATOM   3165  CZ2 TRP A 198     -16.957  13.300  16.968  1.00 88.20           C  
ATOM   3166  HZ2 TRP A 198     -17.031  12.420  16.347  1.00 88.20           H  
ATOM   3167  CZ3 TRP A 198     -16.424  14.344  19.095  1.00 88.20           C  
ATOM   3168  HZ3 TRP A 198     -16.059  14.267  20.108  1.00 88.20           H  
ATOM   3169  N   PRO A 199     -18.979  20.108  19.502  1.00 89.70           N  
ATOM   3170  CA  PRO A 199     -18.702  21.391  20.131  1.00 89.70           C  
ATOM   3171  HA  PRO A 199     -19.446  22.124  19.819  1.00 89.70           H  
ATOM   3172  C   PRO A 199     -17.313  21.898  19.713  1.00 89.70           C  
ATOM   3173  CB  PRO A 199     -18.844  21.142  21.634  1.00 89.70           C  
ATOM   3174  HB2 PRO A 199     -18.213  21.806  22.225  1.00 89.70           H  
ATOM   3175  HB3 PRO A 199     -19.890  21.254  21.921  1.00 89.70           H  
ATOM   3176  O   PRO A 199     -16.439  21.117  19.326  1.00 89.70           O  
ATOM   3177  CG  PRO A 199     -18.432  19.685  21.785  1.00 89.70           C  
ATOM   3178  HG2 PRO A 199     -18.898  19.223  22.656  1.00 89.70           H  
ATOM   3179  HG3 PRO A 199     -17.348  19.675  21.892  1.00 89.70           H  
ATOM   3180  CD  PRO A 199     -18.877  19.025  20.473  1.00 89.70           C  
ATOM   3181  HD2 PRO A 199     -18.149  18.277  20.159  1.00 89.70           H  
ATOM   3182  HD3 PRO A 199     -19.857  18.566  20.602  1.00 89.70           H  
ATOM   3183  N   GLU A 200     -17.097  23.212  19.809  1.00 84.13           N  
ATOM   3184  H   GLU A 200     -17.869  23.820  20.044  1.00 84.13           H  
ATOM   3185  CA  GLU A 200     -15.833  23.844  19.399  1.00 84.13           C  
ATOM   3186  HA  GLU A 200     -15.644  23.623  18.349  1.00 84.13           H  
ATOM   3187  C   GLU A 200     -14.639  23.297  20.197  1.00 84.13           C  
ATOM   3188  CB  GLU A 200     -15.929  25.371  19.559  1.00 84.13           C  
ATOM   3189  HB2 GLU A 200     -16.222  25.602  20.583  1.00 84.13           H  
ATOM   3190  HB3 GLU A 200     -14.944  25.799  19.373  1.00 84.13           H  
ATOM   3191  O   GLU A 200     -13.628  22.913  19.610  1.00 84.13           O  
ATOM   3192  CG  GLU A 200     -16.930  26.003  18.576  1.00 84.13           C  
ATOM   3193  HG2 GLU A 200     -17.920  25.588  18.767  1.00 84.13           H  
ATOM   3194  HG3 GLU A 200     -16.639  25.727  17.563  1.00 84.13           H  
ATOM   3195  CD  GLU A 200     -17.008  27.536  18.683  1.00 84.13           C  
ATOM   3196  OE1 GLU A 200     -17.631  28.139  17.780  1.00 84.13           O  
ATOM   3197  OE2 GLU A 200     -16.492  28.091  19.681  1.00 84.13           O  
ATOM   3198  N   ASN A 201     -14.804  23.162  21.519  1.00 85.98           N  
ATOM   3199  H   ASN A 201     -15.694  23.445  21.902  1.00 85.98           H  
ATOM   3200  CA  ASN A 201     -13.762  22.728  22.449  1.00 85.98           C  
ATOM   3201  HA  ASN A 201     -12.805  22.688  21.929  1.00 85.98           H  
ATOM   3202  C   ASN A 201     -14.055  21.321  22.990  1.00 85.98           C  
ATOM   3203  CB  ASN A 201     -13.640  23.778  23.569  1.00 85.98           C  
ATOM   3204  HB2 ASN A 201     -12.897  23.445  24.294  1.00 85.98           H  
ATOM   3205  HB3 ASN A 201     -14.597  23.880  24.081  1.00 85.98           H  
ATOM   3206  O   ASN A 201     -14.702  21.172  24.029  1.00 85.98           O  
ATOM   3207  CG  ASN A 201     -13.191  25.128  23.042  1.00 85.98           C  
ATOM   3208  ND2 ASN A 201     -13.839  26.201  23.428  1.00 85.98           N  
ATOM   3209 HD21 ASN A 201     -13.562  27.051  22.958  1.00 85.98           H  
ATOM   3210 HD22 ASN A 201     -14.662  26.139  24.010  1.00 85.98           H  
ATOM   3211  OD1 ASN A 201     -12.256  25.237  22.277  1.00 85.98           O  
ATOM   3212  N   VAL A 202     -13.573  20.289  22.294  1.00 91.23           N  
ATOM   3213  H   VAL A 202     -13.032  20.486  21.463  1.00 91.23           H  
ATOM   3214  CA  VAL A 202     -13.609  18.895  22.768  1.00 91.23           C  
ATOM   3215  HA  VAL A 202     -14.305  18.812  23.603  1.00 91.23           H  
ATOM   3216  C   VAL A 202     -12.219  18.506  23.250  1.00 91.23           C  
ATOM   3217  CB  VAL A 202     -14.053  17.897  21.683  1.00 91.23           C  
ATOM   3218  HB  VAL A 202     -13.266  17.812  20.933  1.00 91.23           H  
ATOM   3219  O   VAL A 202     -11.239  18.706  22.533  1.00 91.23           O  
ATOM   3220  CG1 VAL A 202     -14.312  16.521  22.307  1.00 91.23           C  
ATOM   3221 HG11 VAL A 202     -13.386  16.112  22.711  1.00 91.23           H  
ATOM   3222 HG12 VAL A 202     -15.043  16.598  23.111  1.00 91.23           H  
ATOM   3223 HG13 VAL A 202     -14.695  15.841  21.546  1.00 91.23           H  
ATOM   3224  CG2 VAL A 202     -15.342  18.275  20.961  1.00 91.23           C  
ATOM   3225 HG21 VAL A 202     -16.201  17.950  21.547  1.00 91.23           H  
ATOM   3226 HG22 VAL A 202     -15.381  19.347  20.769  1.00 91.23           H  
ATOM   3227 HG23 VAL A 202     -15.352  17.766  19.997  1.00 91.23           H  
ATOM   3228  N   GLN A 203     -12.126  17.932  24.447  1.00 93.30           N  
ATOM   3229  H   GLN A 203     -12.969  17.717  24.960  1.00 93.30           H  
ATOM   3230  CA  GLN A 203     -10.847  17.440  24.957  1.00 93.30           C  
ATOM   3231  HA  GLN A 203     -10.085  18.181  24.715  1.00 93.30           H  
ATOM   3232  C   GLN A 203     -10.472  16.108  24.283  1.00 93.30           C  
ATOM   3233  CB  GLN A 203     -10.902  17.296  26.485  1.00 93.30           C  
ATOM   3234  HB2 GLN A 203     -11.706  16.609  26.752  1.00 93.30           H  
ATOM   3235  HB3 GLN A 203      -9.963  16.867  26.835  1.00 93.30           H  
ATOM   3236  O   GLN A 203     -11.352  15.252  24.147  1.00 93.30           O  
ATOM   3237  CG  GLN A 203     -11.136  18.637  27.199  1.00 93.30           C  
ATOM   3238  HG2 GLN A 203     -11.161  18.467  28.275  1.00 93.30           H  
ATOM   3239  HG3 GLN A 203     -12.102  19.046  26.903  1.00 93.30           H  
ATOM   3240  CD  GLN A 203     -10.034  19.650  26.900  1.00 93.30           C  
ATOM   3241  NE2 GLN A 203     -10.364  20.886  26.604  1.00 93.30           N  
ATOM   3242 HE21 GLN A 203      -9.591  21.484  26.346  1.00 93.30           H  
ATOM   3243 HE22 GLN A 203     -11.330  21.162  26.507  1.00 93.30           H  
ATOM   3244  OE1 GLN A 203      -8.858  19.340  26.914  1.00 93.30           O  
ATOM   3245  N   PRO A 204      -9.191  15.870  23.936  1.00 94.29           N  
ATOM   3246  CA  PRO A 204      -8.750  14.612  23.324  1.00 94.29           C  
ATOM   3247  HA  PRO A 204      -9.165  14.547  22.318  1.00 94.29           H  
ATOM   3248  C   PRO A 204      -9.184  13.365  24.100  1.00 94.29           C  
ATOM   3249  CB  PRO A 204      -7.221  14.712  23.248  1.00 94.29           C  
ATOM   3250  HB2 PRO A 204      -6.768  14.310  24.154  1.00 94.29           H  
ATOM   3251  HB3 PRO A 204      -6.824  14.196  22.374  1.00 94.29           H  
ATOM   3252  O   PRO A 204      -9.663  12.392  23.522  1.00 94.29           O  
ATOM   3253  CG  PRO A 204      -6.947  16.213  23.182  1.00 94.29           C  
ATOM   3254  HG2 PRO A 204      -5.974  16.461  23.605  1.00 94.29           H  
ATOM   3255  HG3 PRO A 204      -7.000  16.558  22.150  1.00 94.29           H  
ATOM   3256  CD  PRO A 204      -8.086  16.823  23.995  1.00 94.29           C  
ATOM   3257  HD2 PRO A 204      -7.771  16.956  25.030  1.00 94.29           H  
ATOM   3258  HD3 PRO A 204      -8.360  17.784  23.558  1.00 94.29           H  
ATOM   3259  N   THR A 205      -9.122  13.427  25.432  1.00 94.91           N  
ATOM   3260  H   THR A 205      -8.764  14.271  25.855  1.00 94.91           H  
ATOM   3261  CA  THR A 205      -9.545  12.341  26.329  1.00 94.91           C  
ATOM   3262  HA  THR A 205      -8.984  11.439  26.087  1.00 94.91           H  
ATOM   3263  C   THR A 205     -11.027  11.989  26.196  1.00 94.91           C  
ATOM   3264  CB  THR A 205      -9.261  12.715  27.790  1.00 94.91           C  
ATOM   3265  HB  THR A 205      -9.685  11.955  28.446  1.00 94.91           H  
ATOM   3266  O   THR A 205     -11.393  10.828  26.341  1.00 94.91           O  
ATOM   3267  CG2 THR A 205      -7.762  12.823  28.070  1.00 94.91           C  
ATOM   3268 HG21 THR A 205      -7.316  13.626  27.483  1.00 94.91           H  
ATOM   3269 HG22 THR A 205      -7.598  13.017  29.130  1.00 94.91           H  
ATOM   3270 HG23 THR A 205      -7.277  11.881  27.811  1.00 94.91           H  
ATOM   3271  OG1 THR A 205      -9.823  13.974  28.101  1.00 94.91           O  
ATOM   3272  HG1 THR A 205      -9.558  14.181  29.000  1.00 94.91           H  
ATOM   3273  N   GLN A 206     -11.889  12.959  25.880  1.00 95.18           N  
ATOM   3274  H   GLN A 206     -11.519  13.876  25.673  1.00 95.18           H  
ATOM   3275  CA  GLN A 206     -13.318  12.718  25.667  1.00 95.18           C  
ATOM   3276  HA  GLN A 206     -13.697  12.073  26.461  1.00 95.18           H  
ATOM   3277  C   GLN A 206     -13.583  12.006  24.338  1.00 95.18           C  
ATOM   3278  CB  GLN A 206     -14.084  14.046  25.691  1.00 95.18           C  
ATOM   3279  HB2 GLN A 206     -13.681  14.712  24.929  1.00 95.18           H  
ATOM   3280  HB3 GLN A 206     -15.125  13.847  25.435  1.00 95.18           H  
ATOM   3281  O   GLN A 206     -14.485  11.173  24.260  1.00 95.18           O  
ATOM   3282  CG  GLN A 206     -14.050  14.741  27.057  1.00 95.18           C  
ATOM   3283  HG2 GLN A 206     -14.522  14.093  27.795  1.00 95.18           H  
ATOM   3284  HG3 GLN A 206     -13.020  14.908  27.372  1.00 95.18           H  
ATOM   3285  CD  GLN A 206     -14.772  16.084  27.016  1.00 95.18           C  
ATOM   3286  NE2 GLN A 206     -15.624  16.373  27.975  1.00 95.18           N  
ATOM   3287 HE21 GLN A 206     -15.764  15.730  28.741  1.00 95.18           H  
ATOM   3288 HE22 GLN A 206     -16.019  17.303  27.956  1.00 95.18           H  
ATOM   3289  OE1 GLN A 206     -14.608  16.899  26.120  1.00 95.18           O  
ATOM   3290  N   VAL A 207     -12.811  12.329  23.295  1.00 95.59           N  
ATOM   3291  H   VAL A 207     -12.071  13.003  23.428  1.00 95.59           H  
ATOM   3292  CA  VAL A 207     -12.928  11.661  21.990  1.00 95.59           C  
ATOM   3293  HA  VAL A 207     -13.986  11.585  21.739  1.00 95.59           H  
ATOM   3294  C   VAL A 207     -12.388  10.239  22.066  1.00 95.59           C  
ATOM   3295  CB  VAL A 207     -12.232  12.442  20.861  1.00 95.59           C  
ATOM   3296  HB  VAL A 207     -11.154  12.457  21.023  1.00 95.59           H  
ATOM   3297  O   VAL A 207     -13.056   9.327  21.582  1.00 95.59           O  
ATOM   3298  CG1 VAL A 207     -12.531  11.795  19.503  1.00 95.59           C  
ATOM   3299 HG11 VAL A 207     -12.064  10.812  19.449  1.00 95.59           H  
ATOM   3300 HG12 VAL A 207     -12.119  12.405  18.699  1.00 95.59           H  
ATOM   3301 HG13 VAL A 207     -13.606  11.693  19.358  1.00 95.59           H  
ATOM   3302  CG2 VAL A 207     -12.746  13.880  20.815  1.00 95.59           C  
ATOM   3303 HG21 VAL A 207     -12.374  14.420  21.686  1.00 95.59           H  
ATOM   3304 HG22 VAL A 207     -12.368  14.385  19.926  1.00 95.59           H  
ATOM   3305 HG23 VAL A 207     -13.836  13.882  20.796  1.00 95.59           H  
ATOM   3306  N   ARG A 208     -11.245  10.034  22.732  1.00 95.81           N  
ATOM   3307  H   ARG A 208     -10.730  10.838  23.062  1.00 95.81           H  
ATOM   3308  CA  ARG A 208     -10.690   8.696  22.986  1.00 95.81           C  
ATOM   3309  HA  ARG A 208     -10.506   8.193  22.037  1.00 95.81           H  
ATOM   3310  C   ARG A 208     -11.681   7.814  23.739  1.00 95.81           C  
ATOM   3311  CB  ARG A 208      -9.359   8.789  23.741  1.00 95.81           C  
ATOM   3312  HB2 ARG A 208      -9.490   9.412  24.626  1.00 95.81           H  
ATOM   3313  HB3 ARG A 208      -9.073   7.789  24.068  1.00 95.81           H  
ATOM   3314  O   ARG A 208     -12.017   6.756  23.231  1.00 95.81           O  
ATOM   3315  CG  ARG A 208      -8.231   9.352  22.865  1.00 95.81           C  
ATOM   3316  HG2 ARG A 208      -8.050   8.681  22.025  1.00 95.81           H  
ATOM   3317  HG3 ARG A 208      -8.504  10.336  22.485  1.00 95.81           H  
ATOM   3318  CD  ARG A 208      -6.956   9.459  23.702  1.00 95.81           C  
ATOM   3319  HD2 ARG A 208      -7.202   9.943  24.647  1.00 95.81           H  
ATOM   3320  HD3 ARG A 208      -6.592   8.453  23.908  1.00 95.81           H  
ATOM   3321  NE  ARG A 208      -5.908  10.243  23.027  1.00 95.81           N  
ATOM   3322  HE  ARG A 208      -6.087  10.579  22.091  1.00 95.81           H  
ATOM   3323  NH1 ARG A 208      -4.399  10.284  24.743  1.00 95.81           N  
ATOM   3324 HH11 ARG A 208      -4.992   9.632  25.236  1.00 95.81           H  
ATOM   3325 HH12 ARG A 208      -3.458  10.483  25.053  1.00 95.81           H  
ATOM   3326  NH2 ARG A 208      -3.892  11.284  22.827  1.00 95.81           N  
ATOM   3327 HH21 ARG A 208      -4.207  11.583  21.915  1.00 95.81           H  
ATOM   3328 HH22 ARG A 208      -2.947  11.477  23.125  1.00 95.81           H  
ATOM   3329  CZ  ARG A 208      -4.742  10.601  23.530  1.00 95.81           C  
ATOM   3330  N   LEU A 209     -12.280   8.309  24.829  1.00 95.69           N  
ATOM   3331  H   LEU A 209     -11.922   9.168  25.220  1.00 95.69           H  
ATOM   3332  CA  LEU A 209     -13.316   7.579  25.575  1.00 95.69           C  
ATOM   3333  HA  LEU A 209     -12.862   6.676  25.985  1.00 95.69           H  
ATOM   3334  C   LEU A 209     -14.502   7.151  24.689  1.00 95.69           C  
ATOM   3335  CB  LEU A 209     -13.803   8.479  26.726  1.00 95.69           C  
ATOM   3336  HB2 LEU A 209     -14.235   9.384  26.299  1.00 95.69           H  
ATOM   3337  HB3 LEU A 209     -12.943   8.768  27.330  1.00 95.69           H  
ATOM   3338  O   LEU A 209     -15.022   6.043  24.811  1.00 95.69           O  
ATOM   3339  CG  LEU A 209     -14.849   7.816  27.642  1.00 95.69           C  
ATOM   3340  HG  LEU A 209     -15.694   7.461  27.052  1.00 95.69           H  
ATOM   3341  CD1 LEU A 209     -14.251   6.644  28.417  1.00 95.69           C  
ATOM   3342 HD11 LEU A 209     -14.963   6.271  29.153  1.00 95.69           H  
ATOM   3343 HD12 LEU A 209     -13.337   6.950  28.925  1.00 95.69           H  
ATOM   3344 HD13 LEU A 209     -14.006   5.831  27.733  1.00 95.69           H  
ATOM   3345  CD2 LEU A 209     -15.383   8.847  28.637  1.00 95.69           C  
ATOM   3346 HD21 LEU A 209     -14.565   9.221  29.254  1.00 95.69           H  
ATOM   3347 HD22 LEU A 209     -16.131   8.378  29.277  1.00 95.69           H  
ATOM   3348 HD23 LEU A 209     -15.847   9.672  28.097  1.00 95.69           H  
ATOM   3349  N   LEU A 210     -14.943   8.025  23.779  1.00 95.44           N  
ATOM   3350  H   LEU A 210     -14.482   8.921  23.715  1.00 95.44           H  
ATOM   3351  CA  LEU A 210     -16.005   7.700  22.825  1.00 95.44           C  
ATOM   3352  HA  LEU A 210     -16.857   7.307  23.379  1.00 95.44           H  
ATOM   3353  C   LEU A 210     -15.574   6.605  21.838  1.00 95.44           C  
ATOM   3354  CB  LEU A 210     -16.434   8.995  22.117  1.00 95.44           C  
ATOM   3355  HB2 LEU A 210     -15.550   9.475  21.698  1.00 95.44           H  
ATOM   3356  HB3 LEU A 210     -16.850   9.667  22.867  1.00 95.44           H  
ATOM   3357  O   LEU A 210     -16.354   5.693  21.561  1.00 95.44           O  
ATOM   3358  CG  LEU A 210     -17.453   8.811  20.978  1.00 95.44           C  
ATOM   3359  HG  LEU A 210     -17.020   8.212  20.177  1.00 95.44           H  
ATOM   3360  CD1 LEU A 210     -18.757   8.161  21.442  1.00 95.44           C  
ATOM   3361 HD11 LEU A 210     -19.485   8.158  20.632  1.00 95.44           H  
ATOM   3362 HD12 LEU A 210     -19.161   8.707  22.295  1.00 95.44           H  
ATOM   3363 HD13 LEU A 210     -18.569   7.129  21.740  1.00 95.44           H  
ATOM   3364  CD2 LEU A 210     -17.774  10.197  20.424  1.00 95.44           C  
ATOM   3365 HD21 LEU A 210     -18.524  10.141  19.635  1.00 95.44           H  
ATOM   3366 HD22 LEU A 210     -16.861  10.644  20.030  1.00 95.44           H  
ATOM   3367 HD23 LEU A 210     -18.168  10.821  21.226  1.00 95.44           H  
ATOM   3368  N   ILE A 211     -14.354   6.684  21.308  1.00 95.84           N  
ATOM   3369  H   ILE A 211     -13.746   7.428  21.620  1.00 95.84           H  
ATOM   3370  CA  ILE A 211     -13.796   5.680  20.394  1.00 95.84           C  
ATOM   3371  HA  ILE A 211     -14.504   5.511  19.583  1.00 95.84           H  
ATOM   3372  C   ILE A 211     -13.623   4.337  21.110  1.00 95.84           C  
ATOM   3373  CB  ILE A 211     -12.478   6.194  19.781  1.00 95.84           C  
ATOM   3374  HB  ILE A 211     -11.841   6.563  20.584  1.00 95.84           H  
ATOM   3375  O   ILE A 211     -14.115   3.332  20.601  1.00 95.84           O  
ATOM   3376  CG1 ILE A 211     -12.773   7.358  18.804  1.00 95.84           C  
ATOM   3377 HG12 ILE A 211     -13.365   8.119  19.312  1.00 95.84           H  
ATOM   3378 HG13 ILE A 211     -13.358   6.991  17.961  1.00 95.84           H  
ATOM   3379  CG2 ILE A 211     -11.714   5.074  19.055  1.00 95.84           C  
ATOM   3380 HG21 ILE A 211     -12.289   4.693  18.211  1.00 95.84           H  
ATOM   3381 HG22 ILE A 211     -11.479   4.256  19.736  1.00 95.84           H  
ATOM   3382 HG23 ILE A 211     -10.752   5.461  18.719  1.00 95.84           H  
ATOM   3383  CD1 ILE A 211     -11.506   8.037  18.272  1.00 95.84           C  
ATOM   3384 HD11 ILE A 211     -11.770   8.958  17.752  1.00 95.84           H  
ATOM   3385 HD12 ILE A 211     -10.994   7.381  17.569  1.00 95.84           H  
ATOM   3386 HD13 ILE A 211     -10.843   8.281  19.102  1.00 95.84           H  
ATOM   3387  N   GLU A 212     -13.013   4.320  22.294  1.00 95.39           N  
ATOM   3388  H   GLU A 212     -12.606   5.179  22.638  1.00 95.39           H  
ATOM   3389  CA  GLU A 212     -12.870   3.142  23.160  1.00 95.39           C  
ATOM   3390  HA  GLU A 212     -12.188   2.417  22.715  1.00 95.39           H  
ATOM   3391  C   GLU A 212     -14.232   2.470  23.368  1.00 95.39           C  
ATOM   3392  CB  GLU A 212     -12.304   3.577  24.524  1.00 95.39           C  
ATOM   3393  HB2 GLU A 212     -12.892   4.420  24.887  1.00 95.39           H  
ATOM   3394  HB3 GLU A 212     -12.422   2.754  25.229  1.00 95.39           H  
ATOM   3395  O   GLU A 212     -14.402   1.269  23.141  1.00 95.39           O  
ATOM   3396  CG  GLU A 212     -10.816   3.971  24.491  1.00 95.39           C  
ATOM   3397  HG2 GLU A 212     -10.224   3.067  24.348  1.00 95.39           H  
ATOM   3398  HG3 GLU A 212     -10.634   4.622  23.636  1.00 95.39           H  
ATOM   3399  CD  GLU A 212     -10.361   4.686  25.778  1.00 95.39           C  
ATOM   3400  OE1 GLU A 212      -9.336   5.407  25.722  1.00 95.39           O  
ATOM   3401  OE2 GLU A 212     -11.092   4.620  26.798  1.00 95.39           O  
ATOM   3402  N   GLN A 213     -15.265   3.259  23.681  1.00 95.41           N  
ATOM   3403  H   GLN A 213     -15.079   4.228  23.900  1.00 95.41           H  
ATOM   3404  CA  GLN A 213     -16.605   2.724  23.872  1.00 95.41           C  
ATOM   3405  HA  GLN A 213     -16.505   1.911  24.592  1.00 95.41           H  
ATOM   3406  C   GLN A 213     -17.198   2.130  22.585  1.00 95.41           C  
ATOM   3407  CB  GLN A 213     -17.508   3.799  24.486  1.00 95.41           C  
ATOM   3408  HB2 GLN A 213     -16.991   4.270  25.322  1.00 95.41           H  
ATOM   3409  HB3 GLN A 213     -17.734   4.561  23.740  1.00 95.41           H  
ATOM   3410  O   GLN A 213     -17.830   1.071  22.638  1.00 95.41           O  
ATOM   3411  CG  GLN A 213     -18.810   3.186  25.010  1.00 95.41           C  
ATOM   3412  HG2 GLN A 213     -19.440   3.969  25.433  1.00 95.41           H  
ATOM   3413  HG3 GLN A 213     -19.344   2.740  24.171  1.00 95.41           H  
ATOM   3414  CD  GLN A 213     -18.557   2.142  26.094  1.00 95.41           C  
ATOM   3415  NE2 GLN A 213     -18.865   0.887  25.891  1.00 95.41           N  
ATOM   3416 HE21 GLN A 213     -19.086   0.576  24.956  1.00 95.41           H  
ATOM   3417 HE22 GLN A 213     -18.486   0.256  26.583  1.00 95.41           H  
ATOM   3418  OE1 GLN A 213     -18.025   2.410  27.148  1.00 95.41           O  
ATOM   3419  N   LEU A 214     -16.976   2.745  21.420  1.00 95.06           N  
ATOM   3420  H   LEU A 214     -16.422   3.589  21.429  1.00 95.06           H  
ATOM   3421  CA  LEU A 214     -17.364   2.157  20.131  1.00 95.06           C  
ATOM   3422  HA  LEU A 214     -18.425   1.910  20.164  1.00 95.06           H  
ATOM   3423  C   LEU A 214     -16.623   0.845  19.856  1.00 95.06           C  
ATOM   3424  CB  LEU A 214     -17.100   3.154  18.991  1.00 95.06           C  
ATOM   3425  HB2 LEU A 214     -16.069   3.501  19.060  1.00 95.06           H  
ATOM   3426  HB3 LEU A 214     -17.198   2.631  18.039  1.00 95.06           H  
ATOM   3427  O   LEU A 214     -17.233  -0.099  19.344  1.00 95.06           O  
ATOM   3428  CG  LEU A 214     -18.036   4.371  18.971  1.00 95.06           C  
ATOM   3429  HG  LEU A 214     -18.063   4.846  19.952  1.00 95.06           H  
ATOM   3430  CD1 LEU A 214     -17.506   5.375  17.947  1.00 95.06           C  
ATOM   3431 HD11 LEU A 214     -18.126   6.272  17.960  1.00 95.06           H  
ATOM   3432 HD12 LEU A 214     -17.500   4.939  16.948  1.00 95.06           H  
ATOM   3433 HD13 LEU A 214     -16.492   5.666  18.220  1.00 95.06           H  
ATOM   3434  CD2 LEU A 214     -19.467   3.980  18.588  1.00 95.06           C  
ATOM   3435 HD21 LEU A 214     -19.483   3.531  17.595  1.00 95.06           H  
ATOM   3436 HD22 LEU A 214     -19.866   3.273  19.316  1.00 95.06           H  
ATOM   3437 HD23 LEU A 214     -20.101   4.866  18.609  1.00 95.06           H  
ATOM   3438  N   LEU A 215     -15.345   0.758  20.230  1.00 94.82           N  
ATOM   3439  H   LEU A 215     -14.907   1.570  20.640  1.00 94.82           H  
ATOM   3440  CA  LEU A 215     -14.534  -0.448  20.079  1.00 94.82           C  
ATOM   3441  HA  LEU A 215     -14.628  -0.792  19.049  1.00 94.82           H  
ATOM   3442  C   LEU A 215     -15.043  -1.601  20.950  1.00 94.82           C  
ATOM   3443  CB  LEU A 215     -13.049  -0.132  20.313  1.00 94.82           C  
ATOM   3444  HB2 LEU A 215     -12.931   0.355  21.281  1.00 94.82           H  
ATOM   3445  HB3 LEU A 215     -12.494  -1.069  20.355  1.00 94.82           H  
ATOM   3446  O   LEU A 215     -15.030  -2.745  20.494  1.00 94.82           O  
ATOM   3447  CG  LEU A 215     -12.409   0.754  19.225  1.00 94.82           C  
ATOM   3448  HG  LEU A 215     -12.962   1.688  19.124  1.00 94.82           H  
ATOM   3449  CD1 LEU A 215     -10.977   1.081  19.623  1.00 94.82           C  
ATOM   3450 HD11 LEU A 215     -10.964   1.587  20.588  1.00 94.82           H  
ATOM   3451 HD12 LEU A 215     -10.516   1.738  18.885  1.00 94.82           H  
ATOM   3452 HD13 LEU A 215     -10.388   0.167  19.702  1.00 94.82           H  
ATOM   3453  CD2 LEU A 215     -12.379   0.077  17.849  1.00 94.82           C  
ATOM   3454 HD21 LEU A 215     -11.886  -0.891  17.940  1.00 94.82           H  
ATOM   3455 HD22 LEU A 215     -11.813   0.699  17.155  1.00 94.82           H  
ATOM   3456 HD23 LEU A 215     -13.389  -0.051  17.462  1.00 94.82           H  
ATOM   3457  N   THR A 216     -15.634  -1.338  22.124  1.00 94.69           N  
ATOM   3458  H   THR A 216     -15.515  -0.411  22.505  1.00 94.69           H  
ATOM   3459  CA  THR A 216     -16.246  -2.408  22.947  1.00 94.69           C  
ATOM   3460  HA  THR A 216     -15.456  -3.114  23.201  1.00 94.69           H  
ATOM   3461  C   THR A 216     -17.340  -3.194  22.211  1.00 94.69           C  
ATOM   3462  CB  THR A 216     -16.841  -1.904  24.268  1.00 94.69           C  
ATOM   3463  HB  THR A 216     -17.140  -2.780  24.845  1.00 94.69           H  
ATOM   3464  O   THR A 216     -17.482  -4.401  22.425  1.00 94.69           O  
ATOM   3465  CG2 THR A 216     -15.865  -1.107  25.125  1.00 94.69           C  
ATOM   3466 HG21 THR A 216     -16.293  -0.942  26.113  1.00 94.69           H  
ATOM   3467 HG22 THR A 216     -15.656  -0.139  24.670  1.00 94.69           H  
ATOM   3468 HG23 THR A 216     -14.929  -1.655  25.235  1.00 94.69           H  
ATOM   3469  OG1 THR A 216     -17.997  -1.134  24.039  1.00 94.69           O  
ATOM   3470  HG1 THR A 216     -17.739  -0.360  23.533  1.00 94.69           H  
ATOM   3471  N   VAL A 217     -18.062  -2.555  21.284  1.00 94.34           N  
ATOM   3472  H   VAL A 217     -17.859  -1.576  21.138  1.00 94.34           H  
ATOM   3473  CA  VAL A 217     -19.122  -3.168  20.455  1.00 94.34           C  
ATOM   3474  HA  VAL A 217     -19.272  -4.194  20.791  1.00 94.34           H  
ATOM   3475  C   VAL A 217     -18.733  -3.283  18.985  1.00 94.34           C  
ATOM   3476  CB  VAL A 217     -20.468  -2.452  20.620  1.00 94.34           C  
ATOM   3477  HB  VAL A 217     -21.216  -2.958  20.009  1.00 94.34           H  
ATOM   3478  O   VAL A 217     -19.583  -3.528  18.121  1.00 94.34           O  
ATOM   3479  CG1 VAL A 217     -20.932  -2.560  22.074  1.00 94.34           C  
ATOM   3480 HG11 VAL A 217     -21.909  -2.092  22.191  1.00 94.34           H  
ATOM   3481 HG12 VAL A 217     -20.217  -2.087  22.747  1.00 94.34           H  
ATOM   3482 HG13 VAL A 217     -21.020  -3.611  22.350  1.00 94.34           H  
ATOM   3483  CG2 VAL A 217     -20.396  -0.994  20.172  1.00 94.34           C  
ATOM   3484 HG21 VAL A 217     -21.379  -0.547  20.322  1.00 94.34           H  
ATOM   3485 HG22 VAL A 217     -20.131  -0.930  19.117  1.00 94.34           H  
ATOM   3486 HG23 VAL A 217     -19.650  -0.460  20.761  1.00 94.34           H  
ATOM   3487  N   ALA A 218     -17.449  -3.111  18.686  1.00 94.22           N  
ATOM   3488  H   ALA A 218     -16.796  -2.859  19.415  1.00 94.22           H  
ATOM   3489  CA  ALA A 218     -16.929  -3.346  17.360  1.00 94.22           C  
ATOM   3490  HA  ALA A 218     -17.560  -2.802  16.657  1.00 94.22           H  
ATOM   3491  C   ALA A 218     -17.020  -4.831  16.998  1.00 94.22           C  
ATOM   3492  CB  ALA A 218     -15.537  -2.745  17.240  1.00 94.22           C  
ATOM   3493  HB1 ALA A 218     -15.232  -2.775  16.194  1.00 94.22           H  
ATOM   3494  HB2 ALA A 218     -14.820  -3.272  17.869  1.00 94.22           H  
ATOM   3495  HB3 ALA A 218     -15.588  -1.691  17.515  1.00 94.22           H  
ATOM   3496  O   ALA A 218     -16.945  -5.720  17.851  1.00 94.22           O  
ATOM   3497  N   THR A 219     -17.225  -5.090  15.712  1.00 91.97           N  
ATOM   3498  H   THR A 219     -17.236  -4.310  15.071  1.00 91.97           H  
ATOM   3499  CA  THR A 219     -17.275  -6.450  15.178  1.00 91.97           C  
ATOM   3500  HA  THR A 219     -18.000  -7.023  15.756  1.00 91.97           H  
ATOM   3501  C   THR A 219     -15.918  -7.135  15.328  1.00 91.97           C  
ATOM   3502  CB  THR A 219     -17.710  -6.462  13.704  1.00 91.97           C  
ATOM   3503  HB  THR A 219     -17.705  -7.493  13.351  1.00 91.97           H  
ATOM   3504  O   THR A 219     -14.879  -6.478  15.400  1.00 91.97           O  
ATOM   3505  CG2 THR A 219     -19.118  -5.898  13.511  1.00 91.97           C  
ATOM   3506 HG21 THR A 219     -19.418  -6.020  12.470  1.00 91.97           H  
ATOM   3507 HG22 THR A 219     -19.821  -6.447  14.136  1.00 91.97           H  
ATOM   3508 HG23 THR A 219     -19.159  -4.841  13.775  1.00 91.97           H  
ATOM   3509  OG1 THR A 219     -16.815  -5.716  12.914  1.00 91.97           O  
ATOM   3510  HG1 THR A 219     -17.081  -4.796  12.980  1.00 91.97           H  
ATOM   3511  N   GLU A 220     -15.908  -8.468  15.285  1.00 84.58           N  
ATOM   3512  H   GLU A 220     -16.781  -8.971  15.354  1.00 84.58           H  
ATOM   3513  CA  GLU A 220     -14.671  -9.266  15.242  1.00 84.58           C  
ATOM   3514  HA  GLU A 220     -14.125  -9.157  16.179  1.00 84.58           H  
ATOM   3515  C   GLU A 220     -13.727  -8.821  14.114  1.00 84.58           C  
ATOM   3516  CB  GLU A 220     -15.053 -10.742  15.034  1.00 84.58           C  
ATOM   3517  HB2 GLU A 220     -14.149 -11.322  14.845  1.00 84.58           H  
ATOM   3518  HB3 GLU A 220     -15.690 -10.828  14.154  1.00 84.58           H  
ATOM   3519  O   GLU A 220     -12.505  -8.866  14.249  1.00 84.58           O  
ATOM   3520  CG  GLU A 220     -15.790 -11.337  16.243  1.00 84.58           C  
ATOM   3521  HG2 GLU A 220     -16.012 -12.384  16.038  1.00 84.58           H  
ATOM   3522  HG3 GLU A 220     -16.738 -10.817  16.379  1.00 84.58           H  
ATOM   3523  CD  GLU A 220     -14.930 -11.230  17.504  1.00 84.58           C  
ATOM   3524  OE1 GLU A 220     -15.408 -10.637  18.496  1.00 84.58           O  
ATOM   3525  OE2 GLU A 220     -13.769 -11.680  17.416  1.00 84.58           O  
ATOM   3526  N   ARG A 221     -14.299  -8.304  13.017  1.00 82.52           N  
ATOM   3527  H   ARG A 221     -15.308  -8.248  13.004  1.00 82.52           H  
ATOM   3528  CA  ARG A 221     -13.551  -7.736  11.895  1.00 82.52           C  
ATOM   3529  HA  ARG A 221     -12.808  -8.477  11.599  1.00 82.52           H  
ATOM   3530  C   ARG A 221     -12.768  -6.472  12.260  1.00 82.52           C  
ATOM   3531  CB  ARG A 221     -14.515  -7.485  10.728  1.00 82.52           C  
ATOM   3532  HB2 ARG A 221     -15.041  -8.412  10.500  1.00 82.52           H  
ATOM   3533  HB3 ARG A 221     -15.247  -6.731  11.016  1.00 82.52           H  
ATOM   3534  O   ARG A 221     -11.722  -6.211  11.679  1.00 82.52           O  
ATOM   3535  CG  ARG A 221     -13.776  -7.012   9.470  1.00 82.52           C  
ATOM   3536  HG2 ARG A 221     -13.030  -7.754   9.186  1.00 82.52           H  
ATOM   3537  HG3 ARG A 221     -13.282  -6.059   9.660  1.00 82.52           H  
ATOM   3538  CD  ARG A 221     -14.758  -6.810   8.319  1.00 82.52           C  
ATOM   3539  HD2 ARG A 221     -15.492  -6.060   8.614  1.00 82.52           H  
ATOM   3540  HD3 ARG A 221     -15.272  -7.752   8.123  1.00 82.52           H  
ATOM   3541  NE  ARG A 221     -14.052  -6.375   7.101  1.00 82.52           N  
ATOM   3542  HE  ARG A 221     -13.045  -6.459   7.111  1.00 82.52           H  
ATOM   3543  NH1 ARG A 221     -15.910  -5.847   5.864  1.00 82.52           N  
ATOM   3544 HH11 ARG A 221     -16.493  -6.093   6.652  1.00 82.52           H  
ATOM   3545 HH12 ARG A 221     -16.336  -5.437   5.045  1.00 82.52           H  
ATOM   3546  NH2 ARG A 221     -13.882  -5.632   4.958  1.00 82.52           N  
ATOM   3547 HH21 ARG A 221     -12.883  -5.782   4.989  1.00 82.52           H  
ATOM   3548 HH22 ARG A 221     -14.330  -5.384   4.088  1.00 82.52           H  
ATOM   3549  CZ  ARG A 221     -14.616  -5.958   5.983  1.00 82.52           C  
ATOM   3550  N   VAL A 222     -13.254  -5.667  13.192  1.00 88.91           N  
ATOM   3551  H   VAL A 222     -14.091  -5.944  13.685  1.00 88.91           H  
ATOM   3552  CA  VAL A 222     -12.508  -4.498  13.668  1.00 88.91           C  
ATOM   3553  HA  VAL A 222     -11.898  -4.091  12.861  1.00 88.91           H  
ATOM   3554  C   VAL A 222     -11.544  -4.920  14.769  1.00 88.91           C  
ATOM   3555  CB  VAL A 222     -13.467  -3.395  14.116  1.00 88.91           C  
ATOM   3556  HB  VAL A 222     -14.160  -3.846  14.827  1.00 88.91           H  
ATOM   3557  O   VAL A 222     -10.360  -4.641  14.650  1.00 88.91           O  
ATOM   3558  CG1 VAL A 222     -12.747  -2.211  14.774  1.00 88.91           C  
ATOM   3559 HG11 VAL A 222     -12.274  -2.524  15.705  1.00 88.91           H  
ATOM   3560 HG12 VAL A 222     -13.457  -1.420  15.013  1.00 88.91           H  
ATOM   3561 HG13 VAL A 222     -11.982  -1.810  14.109  1.00 88.91           H  
ATOM   3562  CG2 VAL A 222     -14.272  -2.856  12.928  1.00 88.91           C  
ATOM   3563 HG21 VAL A 222     -14.847  -3.657  12.463  1.00 88.91           H  
ATOM   3564 HG22 VAL A 222     -14.962  -2.091  13.282  1.00 88.91           H  
ATOM   3565 HG23 VAL A 222     -13.594  -2.417  12.196  1.00 88.91           H  
ATOM   3566  N   LYS A 223     -12.011  -5.654  15.784  1.00 83.49           N  
ATOM   3567  H   LYS A 223     -12.993  -5.891  15.794  1.00 83.49           H  
ATOM   3568  CA  LYS A 223     -11.184  -6.033  16.942  1.00 83.49           C  
ATOM   3569  HA  LYS A 223     -10.766  -5.137  17.400  1.00 83.49           H  
ATOM   3570  C   LYS A 223      -9.981  -6.891  16.546  1.00 83.49           C  
ATOM   3571  CB  LYS A 223     -12.045  -6.756  17.987  1.00 83.49           C  
ATOM   3572  HB2 LYS A 223     -12.544  -7.609  17.527  1.00 83.49           H  
ATOM   3573  HB3 LYS A 223     -11.392  -7.126  18.778  1.00 83.49           H  
ATOM   3574  O   LYS A 223      -8.835  -6.501  16.720  1.00 83.49           O  
ATOM   3575  CG  LYS A 223     -13.092  -5.828  18.612  1.00 83.49           C  
ATOM   3576  HG2 LYS A 223     -13.752  -5.436  17.838  1.00 83.49           H  
ATOM   3577  HG3 LYS A 223     -12.587  -4.997  19.105  1.00 83.49           H  
ATOM   3578  CD  LYS A 223     -13.929  -6.600  19.633  1.00 83.49           C  
ATOM   3579  HD2 LYS A 223     -13.272  -7.056  20.373  1.00 83.49           H  
ATOM   3580  HD3 LYS A 223     -14.493  -7.379  19.119  1.00 83.49           H  
ATOM   3581  CE  LYS A 223     -14.884  -5.630  20.323  1.00 83.49           C  
ATOM   3582  HE2 LYS A 223     -14.295  -4.890  20.864  1.00 83.49           H  
ATOM   3583  HE3 LYS A 223     -15.458  -5.100  19.564  1.00 83.49           H  
ATOM   3584  NZ  LYS A 223     -15.797  -6.335  21.246  1.00 83.49           N  
ATOM   3585  HZ1 LYS A 223     -15.267  -6.809  21.964  1.00 83.49           H  
ATOM   3586  HZ2 LYS A 223     -16.346  -7.005  20.726  1.00 83.49           H  
ATOM   3587  HZ3 LYS A 223     -16.419  -5.671  21.685  1.00 83.49           H  
ATOM   3588  N   ASN A 224     -10.239  -8.044  15.939  1.00 72.59           N  
ATOM   3589  H   ASN A 224     -11.201  -8.291  15.756  1.00 72.59           H  
ATOM   3590  CA  ASN A 224      -9.200  -9.045  15.703  1.00 72.59           C  
ATOM   3591  HA  ASN A 224      -8.397  -8.911  16.428  1.00 72.59           H  
ATOM   3592  C   ASN A 224      -8.543  -8.899  14.326  1.00 72.59           C  
ATOM   3593  CB  ASN A 224      -9.830 -10.429  15.941  1.00 72.59           C  
ATOM   3594  HB2 ASN A 224     -10.744 -10.541  15.358  1.00 72.59           H  
ATOM   3595  HB3 ASN A 224      -9.128 -11.205  15.637  1.00 72.59           H  
ATOM   3596  O   ASN A 224      -7.370  -9.229  14.147  1.00 72.59           O  
ATOM   3597  CG  ASN A 224     -10.130 -10.650  17.416  1.00 72.59           C  
ATOM   3598  ND2 ASN A 224     -11.141 -11.388  17.785  1.00 72.59           N  
ATOM   3599 HD21 ASN A 224     -11.302 -11.415  18.781  1.00 72.59           H  
ATOM   3600 HD22 ASN A 224     -11.932 -11.608  17.196  1.00 72.59           H  
ATOM   3601  OD1 ASN A 224      -9.450 -10.159  18.294  1.00 72.59           O  
ATOM   3602  N   LEU A 225      -9.285  -8.393  13.334  1.00 67.63           N  
ATOM   3603  H   LEU A 225     -10.244  -8.151  13.537  1.00 67.63           H  
ATOM   3604  CA  LEU A 225      -8.789  -8.303  11.962  1.00 67.63           C  
ATOM   3605  HA  LEU A 225      -7.955  -8.997  11.858  1.00 67.63           H  
ATOM   3606  C   LEU A 225      -8.182  -6.945  11.600  1.00 67.63           C  
ATOM   3607  CB  LEU A 225      -9.867  -8.754  10.958  1.00 67.63           C  
ATOM   3608  HB2 LEU A 225      -9.561  -8.482   9.948  1.00 67.63           H  
ATOM   3609  HB3 LEU A 225     -10.788  -8.209  11.163  1.00 67.63           H  
ATOM   3610  O   LEU A 225      -7.477  -6.925  10.594  1.00 67.63           O  
ATOM   3611  CG  LEU A 225     -10.233 -10.243  10.964  1.00 67.63           C  
ATOM   3612  HG  LEU A 225     -10.560 -10.543  11.959  1.00 67.63           H  
ATOM   3613  CD1 LEU A 225     -11.376 -10.493   9.972  1.00 67.63           C  
ATOM   3614 HD11 LEU A 225     -11.084 -10.170   8.973  1.00 67.63           H  
ATOM   3615 HD12 LEU A 225     -12.283  -9.973  10.277  1.00 67.63           H  
ATOM   3616 HD13 LEU A 225     -11.598 -11.560   9.940  1.00 67.63           H  
ATOM   3617  CD2 LEU A 225      -9.053 -11.112  10.531  1.00 67.63           C  
ATOM   3618 HD21 LEU A 225      -9.370 -12.153  10.468  1.00 67.63           H  
ATOM   3619 HD22 LEU A 225      -8.684 -10.796   9.555  1.00 67.63           H  
ATOM   3620 HD23 LEU A 225      -8.251 -11.055  11.268  1.00 67.63           H  
ATOM   3621  N   ALA A 226      -8.371  -5.849  12.349  1.00 80.25           N  
ATOM   3622  H   ALA A 226      -8.945  -5.889  13.179  1.00 80.25           H  
ATOM   3623  CA  ALA A 226      -7.827  -4.549  11.932  1.00 80.25           C  
ATOM   3624  HA  ALA A 226      -8.259  -4.290  10.965  1.00 80.25           H  
ATOM   3625  C   ALA A 226      -6.313  -4.604  11.740  1.00 80.25           C  
ATOM   3626  CB  ALA A 226      -8.183  -3.447  12.929  1.00 80.25           C  
ATOM   3627  HB1 ALA A 226      -7.822  -3.707  13.924  1.00 80.25           H  
ATOM   3628  HB2 ALA A 226      -9.264  -3.305  12.962  1.00 80.25           H  
ATOM   3629  HB3 ALA A 226      -7.724  -2.508  12.621  1.00 80.25           H  
ATOM   3630  O   ALA A 226      -5.825  -4.363  10.642  1.00 80.25           O  
ATOM   3631  N   ILE A 227      -5.572  -5.003  12.770  1.00 87.42           N  
ATOM   3632  H   ILE A 227      -6.031  -5.190  13.650  1.00 87.42           H  
ATOM   3633  CA  ILE A 227      -4.109  -5.004  12.720  1.00 87.42           C  
ATOM   3634  HA  ILE A 227      -3.768  -4.020  12.397  1.00 87.42           H  
ATOM   3635  C   ILE A 227      -3.628  -6.004  11.678  1.00 87.42           C  
ATOM   3636  CB  ILE A 227      -3.544  -5.270  14.125  1.00 87.42           C  
ATOM   3637  HB  ILE A 227      -4.022  -6.158  14.539  1.00 87.42           H  
ATOM   3638  O   ILE A 227      -3.044  -5.624  10.662  1.00 87.42           O  
ATOM   3639  CG1 ILE A 227      -3.903  -4.049  14.985  1.00 87.42           C  
ATOM   3640 HG12 ILE A 227      -4.962  -3.804  14.904  1.00 87.42           H  
ATOM   3641 HG13 ILE A 227      -3.321  -3.193  14.644  1.00 87.42           H  
ATOM   3642  CG2 ILE A 227      -2.019  -5.490  14.115  1.00 87.42           C  
ATOM   3643 HG21 ILE A 227      -1.678  -5.755  15.115  1.00 87.42           H  
ATOM   3644 HG22 ILE A 227      -1.742  -6.313  13.456  1.00 87.42           H  
ATOM   3645 HG23 ILE A 227      -1.508  -4.579  13.803  1.00 87.42           H  
ATOM   3646  CD1 ILE A 227      -3.611  -4.247  16.451  1.00 87.42           C  
ATOM   3647 HD11 ILE A 227      -4.177  -5.099  16.827  1.00 87.42           H  
ATOM   3648 HD12 ILE A 227      -3.924  -3.331  16.953  1.00 87.42           H  
ATOM   3649 HD13 ILE A 227      -2.545  -4.389  16.630  1.00 87.42           H  
ATOM   3650  N   THR A 228      -3.932  -7.286  11.874  1.00 89.50           N  
ATOM   3651  H   THR A 228      -4.395  -7.554  12.731  1.00 89.50           H  
ATOM   3652  CA  THR A 228      -3.436  -8.341  10.989  1.00 89.50           C  
ATOM   3653  HA  THR A 228      -2.347  -8.340  11.033  1.00 89.50           H  
ATOM   3654  C   THR A 228      -3.830  -8.095   9.532  1.00 89.50           C  
ATOM   3655  CB  THR A 228      -3.928  -9.708  11.473  1.00 89.50           C  
ATOM   3656  HB  THR A 228      -5.015  -9.703  11.554  1.00 89.50           H  
ATOM   3657  O   THR A 228      -2.989  -8.268   8.649  1.00 89.50           O  
ATOM   3658  CG2 THR A 228      -3.486 -10.853  10.574  1.00 89.50           C  
ATOM   3659 HG21 THR A 228      -3.855 -10.709   9.558  1.00 89.50           H  
ATOM   3660 HG22 THR A 228      -2.399 -10.918  10.556  1.00 89.50           H  
ATOM   3661 HG23 THR A 228      -3.921 -11.774  10.960  1.00 89.50           H  
ATOM   3662  OG1 THR A 228      -3.365  -9.966  12.735  1.00 89.50           O  
ATOM   3663  HG1 THR A 228      -3.764 -10.764  13.090  1.00 89.50           H  
ATOM   3664  N   SER A 229      -5.058  -7.644   9.252  1.00 90.44           N  
ATOM   3665  H   SER A 229      -5.695  -7.426  10.005  1.00 90.44           H  
ATOM   3666  CA  SER A 229      -5.488  -7.387   7.874  1.00 90.44           C  
ATOM   3667  HA  SER A 229      -5.165  -8.228   7.260  1.00 90.44           H  
ATOM   3668  C   SER A 229      -4.835  -6.144   7.293  1.00 90.44           C  
ATOM   3669  CB  SER A 229      -7.004  -7.269   7.711  1.00 90.44           C  
ATOM   3670  HB2 SER A 229      -7.246  -7.253   6.648  1.00 90.44           H  
ATOM   3671  HB3 SER A 229      -7.361  -6.342   8.160  1.00 90.44           H  
ATOM   3672  O   SER A 229      -4.316  -6.236   6.186  1.00 90.44           O  
ATOM   3673  OG  SER A 229      -7.649  -8.368   8.310  1.00 90.44           O  
ATOM   3674  HG  SER A 229      -7.705  -8.138   9.240  1.00 90.44           H  
ATOM   3675  N   LEU A 230      -4.807  -5.009   8.001  1.00 93.04           N  
ATOM   3676  H   LEU A 230      -5.178  -4.992   8.940  1.00 93.04           H  
ATOM   3677  CA  LEU A 230      -4.216  -3.773   7.472  1.00 93.04           C  
ATOM   3678  HA  LEU A 230      -4.712  -3.521   6.534  1.00 93.04           H  
ATOM   3679  C   LEU A 230      -2.737  -3.973   7.129  1.00 93.04           C  
ATOM   3680  CB  LEU A 230      -4.399  -2.609   8.466  1.00 93.04           C  
ATOM   3681  HB2 LEU A 230      -4.011  -2.916   9.437  1.00 93.04           H  
ATOM   3682  HB3 LEU A 230      -3.791  -1.769   8.129  1.00 93.04           H  
ATOM   3683  O   LEU A 230      -2.326  -3.652   6.013  1.00 93.04           O  
ATOM   3684  CG  LEU A 230      -5.846  -2.099   8.633  1.00 93.04           C  
ATOM   3685  HG  LEU A 230      -6.523  -2.923   8.860  1.00 93.04           H  
ATOM   3686  CD1 LEU A 230      -5.902  -1.071   9.764  1.00 93.04           C  
ATOM   3687 HD11 LEU A 230      -5.254  -0.222   9.544  1.00 93.04           H  
ATOM   3688 HD12 LEU A 230      -6.924  -0.720   9.906  1.00 93.04           H  
ATOM   3689 HD13 LEU A 230      -5.570  -1.532  10.695  1.00 93.04           H  
ATOM   3690  CD2 LEU A 230      -6.379  -1.435   7.369  1.00 93.04           C  
ATOM   3691 HD21 LEU A 230      -6.364  -2.139   6.537  1.00 93.04           H  
ATOM   3692 HD22 LEU A 230      -5.769  -0.562   7.134  1.00 93.04           H  
ATOM   3693 HD23 LEU A 230      -7.407  -1.112   7.533  1.00 93.04           H  
ATOM   3694  N   PHE A 231      -1.961  -4.592   8.024  1.00 94.04           N  
ATOM   3695  H   PHE A 231      -2.353  -4.831   8.923  1.00 94.04           H  
ATOM   3696  CA  PHE A 231      -0.551  -4.891   7.764  1.00 94.04           C  
ATOM   3697  HA  PHE A 231      -0.065  -3.980   7.412  1.00 94.04           H  
ATOM   3698  C   PHE A 231      -0.374  -5.934   6.652  1.00 94.04           C  
ATOM   3699  CB  PHE A 231       0.146  -5.314   9.065  1.00 94.04           C  
ATOM   3700  HB2 PHE A 231       1.099  -5.779   8.811  1.00 94.04           H  
ATOM   3701  HB3 PHE A 231      -0.456  -6.065   9.576  1.00 94.04           H  
ATOM   3702  O   PHE A 231       0.437  -5.731   5.751  1.00 94.04           O  
ATOM   3703  CG  PHE A 231       0.438  -4.155  10.005  1.00 94.04           C  
ATOM   3704  CD1 PHE A 231       1.522  -3.300   9.743  1.00 94.04           C  
ATOM   3705  HD1 PHE A 231       2.129  -3.448   8.863  1.00 94.04           H  
ATOM   3706  CD2 PHE A 231      -0.358  -3.915  11.139  1.00 94.04           C  
ATOM   3707  HD2 PHE A 231      -1.165  -4.584  11.397  1.00 94.04           H  
ATOM   3708  CE1 PHE A 231       1.808  -2.228  10.608  1.00 94.04           C  
ATOM   3709  HE1 PHE A 231       2.640  -1.570  10.403  1.00 94.04           H  
ATOM   3710  CE2 PHE A 231      -0.107  -2.816  11.976  1.00 94.04           C  
ATOM   3711  HE2 PHE A 231      -0.738  -2.618  12.830  1.00 94.04           H  
ATOM   3712  CZ  PHE A 231       0.983  -1.974  11.715  1.00 94.04           C  
ATOM   3713  HZ  PHE A 231       1.179  -1.128  12.357  1.00 94.04           H  
ATOM   3714  N   THR A 232      -1.160  -7.018   6.638  1.00 94.44           N  
ATOM   3715  H   THR A 232      -1.822  -7.143   7.390  1.00 94.44           H  
ATOM   3716  CA  THR A 232      -1.095  -8.034   5.566  1.00 94.44           C  
ATOM   3717  HA  THR A 232      -0.083  -8.437   5.524  1.00 94.44           H  
ATOM   3718  C   THR A 232      -1.408  -7.429   4.196  1.00 94.44           C  
ATOM   3719  CB  THR A 232      -2.060  -9.197   5.850  1.00 94.44           C  
ATOM   3720  HB  THR A 232      -3.064  -8.807   6.016  1.00 94.44           H  
ATOM   3721  O   THR A 232      -0.676  -7.655   3.230  1.00 94.44           O  
ATOM   3722  CG2 THR A 232      -2.127 -10.244   4.738  1.00 94.44           C  
ATOM   3723 HG21 THR A 232      -2.650  -9.833   3.875  1.00 94.44           H  
ATOM   3724 HG22 THR A 232      -1.122 -10.548   4.448  1.00 94.44           H  
ATOM   3725 HG23 THR A 232      -2.680 -11.114   5.092  1.00 94.44           H  
ATOM   3726  OG1 THR A 232      -1.639  -9.878   7.004  1.00 94.44           O  
ATOM   3727  HG1 THR A 232      -2.012  -9.392   7.743  1.00 94.44           H  
ATOM   3728  N   ILE A 233      -2.474  -6.631   4.107  1.00 95.24           N  
ATOM   3729  H   ILE A 233      -3.007  -6.455   4.947  1.00 95.24           H  
ATOM   3730  CA  ILE A 233      -2.909  -5.960   2.879  1.00 95.24           C  
ATOM   3731  HA  ILE A 233      -3.014  -6.706   2.091  1.00 95.24           H  
ATOM   3732  C   ILE A 233      -1.836  -4.968   2.424  1.00 95.24           C  
ATOM   3733  CB  ILE A 233      -4.288  -5.292   3.100  1.00 95.24           C  
ATOM   3734  HB  ILE A 233      -4.225  -4.652   3.980  1.00 95.24           H  
ATOM   3735  O   ILE A 233      -1.455  -4.999   1.252  1.00 95.24           O  
ATOM   3736  CG1 ILE A 233      -5.382  -6.362   3.319  1.00 95.24           C  
ATOM   3737 HG12 ILE A 233      -5.016  -7.154   3.972  1.00 95.24           H  
ATOM   3738 HG13 ILE A 233      -5.621  -6.824   2.361  1.00 95.24           H  
ATOM   3739  CG2 ILE A 233      -4.698  -4.425   1.899  1.00 95.24           C  
ATOM   3740 HG21 ILE A 233      -4.785  -5.029   0.996  1.00 95.24           H  
ATOM   3741 HG22 ILE A 233      -3.956  -3.643   1.737  1.00 95.24           H  
ATOM   3742 HG23 ILE A 233      -5.651  -3.931   2.093  1.00 95.24           H  
ATOM   3743  CD1 ILE A 233      -6.672  -5.812   3.935  1.00 95.24           C  
ATOM   3744 HD11 ILE A 233      -6.451  -5.244   4.838  1.00 95.24           H  
ATOM   3745 HD12 ILE A 233      -7.333  -6.642   4.189  1.00 95.24           H  
ATOM   3746 HD13 ILE A 233      -7.184  -5.171   3.217  1.00 95.24           H  
ATOM   3747  N   ALA A 234      -1.295  -4.147   3.330  1.00 96.18           N  
ATOM   3748  H   ALA A 234      -1.651  -4.155   4.275  1.00 96.18           H  
ATOM   3749  CA  ALA A 234      -0.208  -3.217   3.029  1.00 96.18           C  
ATOM   3750  HA  ALA A 234      -0.533  -2.532   2.247  1.00 96.18           H  
ATOM   3751  C   ALA A 234       1.031  -3.946   2.499  1.00 96.18           C  
ATOM   3752  CB  ALA A 234       0.110  -2.396   4.283  1.00 96.18           C  
ATOM   3753  HB1 ALA A 234      -0.794  -1.911   4.650  1.00 96.18           H  
ATOM   3754  HB2 ALA A 234       0.852  -1.633   4.048  1.00 96.18           H  
ATOM   3755  HB3 ALA A 234       0.501  -3.042   5.069  1.00 96.18           H  
ATOM   3756  O   ALA A 234       1.491  -3.677   1.389  1.00 96.18           O  
ATOM   3757  N   TYR A 235       1.528  -4.941   3.230  1.00 96.84           N  
ATOM   3758  H   TYR A 235       1.112  -5.134   4.130  1.00 96.84           H  
ATOM   3759  CA  TYR A 235       2.757  -5.647   2.874  1.00 96.84           C  
ATOM   3760  HA  TYR A 235       3.569  -4.926   2.781  1.00 96.84           H  
ATOM   3761  C   TYR A 235       2.649  -6.350   1.526  1.00 96.84           C  
ATOM   3762  CB  TYR A 235       3.101  -6.639   3.988  1.00 96.84           C  
ATOM   3763  HB2 TYR A 235       3.948  -7.244   3.665  1.00 96.84           H  
ATOM   3764  HB3 TYR A 235       2.254  -7.311   4.129  1.00 96.84           H  
ATOM   3765  O   TYR A 235       3.560  -6.243   0.704  1.00 96.84           O  
ATOM   3766  CG  TYR A 235       3.456  -6.028   5.333  1.00 96.84           C  
ATOM   3767  CD1 TYR A 235       3.667  -4.639   5.501  1.00 96.84           C  
ATOM   3768  HD1 TYR A 235       3.584  -3.940   4.682  1.00 96.84           H  
ATOM   3769  CD2 TYR A 235       3.566  -6.882   6.445  1.00 96.84           C  
ATOM   3770  HD2 TYR A 235       3.375  -7.939   6.334  1.00 96.84           H  
ATOM   3771  CE1 TYR A 235       4.002  -4.122   6.762  1.00 96.84           C  
ATOM   3772  HE1 TYR A 235       4.161  -3.063   6.899  1.00 96.84           H  
ATOM   3773  CE2 TYR A 235       3.899  -6.360   7.706  1.00 96.84           C  
ATOM   3774  HE2 TYR A 235       3.949  -7.011   8.566  1.00 96.84           H  
ATOM   3775  OH  TYR A 235       4.498  -4.474   9.070  1.00 96.84           O  
ATOM   3776  HH  TYR A 235       4.459  -5.120   9.779  1.00 96.84           H  
ATOM   3777  CZ  TYR A 235       4.143  -4.983   7.863  1.00 96.84           C  
ATOM   3778  N   ILE A 236       1.527  -7.021   1.252  1.00 96.84           N  
ATOM   3779  H   ILE A 236       0.803  -7.060   1.955  1.00 96.84           H  
ATOM   3780  CA  ILE A 236       1.311  -7.679  -0.041  1.00 96.84           C  
ATOM   3781  HA  ILE A 236       2.186  -8.291  -0.262  1.00 96.84           H  
ATOM   3782  C   ILE A 236       1.205  -6.639  -1.161  1.00 96.84           C  
ATOM   3783  CB  ILE A 236       0.080  -8.609   0.019  1.00 96.84           C  
ATOM   3784  HB  ILE A 236      -0.776  -8.030   0.365  1.00 96.84           H  
ATOM   3785  O   ILE A 236       1.850  -6.802  -2.201  1.00 96.84           O  
ATOM   3786  CG1 ILE A 236       0.339  -9.771   1.008  1.00 96.84           C  
ATOM   3787 HG12 ILE A 236       0.703  -9.380   1.957  1.00 96.84           H  
ATOM   3788 HG13 ILE A 236       1.115 -10.424   0.608  1.00 96.84           H  
ATOM   3789  CG2 ILE A 236      -0.242  -9.182  -1.376  1.00 96.84           C  
ATOM   3790 HG21 ILE A 236      -0.476  -8.381  -2.077  1.00 96.84           H  
ATOM   3791 HG22 ILE A 236      -1.125  -9.819  -1.321  1.00 96.84           H  
ATOM   3792 HG23 ILE A 236       0.603  -9.757  -1.753  1.00 96.84           H  
ATOM   3793  CD1 ILE A 236      -0.911 -10.608   1.309  1.00 96.84           C  
ATOM   3794 HD11 ILE A 236      -1.737  -9.954   1.590  1.00 96.84           H  
ATOM   3795 HD12 ILE A 236      -1.195 -11.203   0.441  1.00 96.84           H  
ATOM   3796 HD13 ILE A 236      -0.699 -11.284   2.137  1.00 96.84           H  
ATOM   3797  N   SER A 237       0.435  -5.567  -0.959  1.00 97.11           N  
ATOM   3798  H   SER A 237      -0.041  -5.465  -0.073  1.00 97.11           H  
ATOM   3799  CA  SER A 237       0.200  -4.553  -1.996  1.00 97.11           C  
ATOM   3800  HA  SER A 237      -0.121  -5.051  -2.911  1.00 97.11           H  
ATOM   3801  C   SER A 237       1.459  -3.824  -2.400  1.00 97.11           C  
ATOM   3802  CB  SER A 237      -0.860  -3.536  -1.565  1.00 97.11           C  
ATOM   3803  HB2 SER A 237      -1.076  -2.863  -2.395  1.00 97.11           H  
ATOM   3804  HB3 SER A 237      -0.498  -2.953  -0.718  1.00 97.11           H  
ATOM   3805  O   SER A 237       1.712  -3.650  -3.592  1.00 97.11           O  
ATOM   3806  OG  SER A 237      -2.037  -4.209  -1.197  1.00 97.11           O  
ATOM   3807  HG  SER A 237      -1.932  -4.500  -0.288  1.00 97.11           H  
ATOM   3808  N   PHE A 238       2.290  -3.467  -1.431  1.00 96.57           N  
ATOM   3809  H   PHE A 238       2.027  -3.641  -0.472  1.00 96.57           H  
ATOM   3810  CA  PHE A 238       3.535  -2.765  -1.686  1.00 96.57           C  
ATOM   3811  HA  PHE A 238       3.372  -1.984  -2.429  1.00 96.57           H  
ATOM   3812  C   PHE A 238       4.586  -3.712  -2.258  1.00 96.57           C  
ATOM   3813  CB  PHE A 238       3.987  -2.099  -0.393  1.00 96.57           C  
ATOM   3814  HB2 PHE A 238       5.046  -1.858  -0.486  1.00 96.57           H  
ATOM   3815  HB3 PHE A 238       3.886  -2.814   0.424  1.00 96.57           H  
ATOM   3816  O   PHE A 238       5.186  -3.406  -3.287  1.00 96.57           O  
ATOM   3817  CG  PHE A 238       3.230  -0.828  -0.041  1.00 96.57           C  
ATOM   3818  CD1 PHE A 238       3.944   0.374   0.088  1.00 96.57           C  
ATOM   3819  HD1 PHE A 238       5.010   0.392  -0.082  1.00 96.57           H  
ATOM   3820  CD2 PHE A 238       1.842  -0.826   0.214  1.00 96.57           C  
ATOM   3821  HD2 PHE A 238       1.252  -1.724   0.113  1.00 96.57           H  
ATOM   3822  CE1 PHE A 238       3.293   1.535   0.528  1.00 96.57           C  
ATOM   3823  HE1 PHE A 238       3.868   2.419   0.761  1.00 96.57           H  
ATOM   3824  CE2 PHE A 238       1.185   0.346   0.618  1.00 96.57           C  
ATOM   3825  HE2 PHE A 238       0.128   0.336   0.838  1.00 96.57           H  
ATOM   3826  CZ  PHE A 238       1.914   1.530   0.782  1.00 96.57           C  
ATOM   3827  HZ  PHE A 238       1.422   2.417   1.151  1.00 96.57           H  
ATOM   3828  N   ALA A 239       4.755  -4.906  -1.681  1.00 96.03           N  
ATOM   3829  H   ALA A 239       4.233  -5.136  -0.848  1.00 96.03           H  
ATOM   3830  CA  ALA A 239       5.740  -5.867  -2.172  1.00 96.03           C  
ATOM   3831  HA  ALA A 239       6.714  -5.377  -2.187  1.00 96.03           H  
ATOM   3832  C   ALA A 239       5.453  -6.358  -3.598  1.00 96.03           C  
ATOM   3833  CB  ALA A 239       5.798  -7.056  -1.215  1.00 96.03           C  
ATOM   3834  HB1 ALA A 239       4.832  -7.560  -1.185  1.00 96.03           H  
ATOM   3835  HB2 ALA A 239       6.561  -7.751  -1.565  1.00 96.03           H  
ATOM   3836  HB3 ALA A 239       6.065  -6.716  -0.214  1.00 96.03           H  
ATOM   3837  O   ALA A 239       6.369  -6.779  -4.308  1.00 96.03           O  
ATOM   3838  N   LYS A 240       4.185  -6.342  -4.026  1.00 94.63           N  
ATOM   3839  H   LYS A 240       3.472  -6.074  -3.363  1.00 94.63           H  
ATOM   3840  CA  LYS A 240       3.766  -6.754  -5.374  1.00 94.63           C  
ATOM   3841  HA  LYS A 240       4.622  -7.180  -5.898  1.00 94.63           H  
ATOM   3842  C   LYS A 240       3.383  -5.590  -6.282  1.00 94.63           C  
ATOM   3843  CB  LYS A 240       2.674  -7.836  -5.282  1.00 94.63           C  
ATOM   3844  HB2 LYS A 240       1.776  -7.402  -4.843  1.00 94.63           H  
ATOM   3845  HB3 LYS A 240       2.422  -8.162  -6.291  1.00 94.63           H  
ATOM   3846  O   LYS A 240       2.984  -5.838  -7.413  1.00 94.63           O  
ATOM   3847  CG  LYS A 240       3.083  -9.078  -4.465  1.00 94.63           C  
ATOM   3848  HG2 LYS A 240       3.211  -8.791  -3.421  1.00 94.63           H  
ATOM   3849  HG3 LYS A 240       2.272  -9.804  -4.513  1.00 94.63           H  
ATOM   3850  CD  LYS A 240       4.377  -9.747  -4.961  1.00 94.63           C  
ATOM   3851  HD2 LYS A 240       5.177  -9.007  -4.973  1.00 94.63           H  
ATOM   3852  HD3 LYS A 240       4.233 -10.123  -5.974  1.00 94.63           H  
ATOM   3853  CE  LYS A 240       4.804 -10.873  -4.011  1.00 94.63           C  
ATOM   3854  HE2 LYS A 240       4.625 -10.521  -2.994  1.00 94.63           H  
ATOM   3855  HE3 LYS A 240       4.179 -11.753  -4.159  1.00 94.63           H  
ATOM   3856  NZ  LYS A 240       6.254 -11.195  -4.144  1.00 94.63           N  
ATOM   3857  HZ1 LYS A 240       6.566 -11.286  -5.100  1.00 94.63           H  
ATOM   3858  HZ2 LYS A 240       6.791 -10.438  -3.745  1.00 94.63           H  
ATOM   3859  HZ3 LYS A 240       6.535 -12.011  -3.620  1.00 94.63           H  
ATOM   3860  N   LYS A 241       3.534  -4.340  -5.833  1.00 94.00           N  
ATOM   3861  H   LYS A 241       3.888  -4.211  -4.896  1.00 94.00           H  
ATOM   3862  CA  LYS A 241       3.134  -3.134  -6.578  1.00 94.00           C  
ATOM   3863  HA  LYS A 241       3.140  -2.307  -5.869  1.00 94.00           H  
ATOM   3864  C   LYS A 241       1.699  -3.213  -7.127  1.00 94.00           C  
ATOM   3865  CB  LYS A 241       4.148  -2.814  -7.686  1.00 94.00           C  
ATOM   3866  HB2 LYS A 241       3.792  -1.917  -8.192  1.00 94.00           H  
ATOM   3867  HB3 LYS A 241       4.158  -3.628  -8.411  1.00 94.00           H  
ATOM   3868  O   LYS A 241       1.447  -2.864  -8.279  1.00 94.00           O  
ATOM   3869  CG  LYS A 241       5.577  -2.564  -7.185  1.00 94.00           C  
ATOM   3870  HG2 LYS A 241       5.960  -3.466  -6.706  1.00 94.00           H  
ATOM   3871  HG3 LYS A 241       5.573  -1.758  -6.452  1.00 94.00           H  
ATOM   3872  CD  LYS A 241       6.508  -2.196  -8.351  1.00 94.00           C  
ATOM   3873  HD2 LYS A 241       7.529  -2.139  -7.975  1.00 94.00           H  
ATOM   3874  HD3 LYS A 241       6.450  -2.973  -9.112  1.00 94.00           H  
ATOM   3875  CE  LYS A 241       6.116  -0.843  -8.960  1.00 94.00           C  
ATOM   3876  HE2 LYS A 241       5.059  -0.860  -9.226  1.00 94.00           H  
ATOM   3877  HE3 LYS A 241       6.252  -0.077  -8.197  1.00 94.00           H  
ATOM   3878  NZ  LYS A 241       6.918  -0.513 -10.161  1.00 94.00           N  
ATOM   3879  HZ1 LYS A 241       7.899  -0.464  -9.924  1.00 94.00           H  
ATOM   3880  HZ2 LYS A 241       6.794  -1.196 -10.894  1.00 94.00           H  
ATOM   3881  HZ3 LYS A 241       6.682   0.406 -10.506  1.00 94.00           H  
ATOM   3882  N   GLY A 242       0.780  -3.770  -6.341  1.00 93.95           N  
ATOM   3883  H   GLY A 242       1.041  -3.953  -5.383  1.00 93.95           H  
ATOM   3884  CA  GLY A 242      -0.608  -4.003  -6.749  1.00 93.95           C  
ATOM   3885  HA2 GLY A 242      -1.206  -4.215  -5.863  1.00 93.95           H  
ATOM   3886  HA3 GLY A 242      -0.992  -3.085  -7.196  1.00 93.95           H  
ATOM   3887  C   GLY A 242      -0.826  -5.126  -7.777  1.00 93.95           C  
ATOM   3888  O   GLY A 242      -1.974  -5.458  -8.057  1.00 93.95           O  
ATOM   3889  N   ASP A 243       0.231  -5.729  -8.331  1.00 92.14           N  
ATOM   3890  H   ASP A 243       1.159  -5.432  -8.066  1.00 92.14           H  
ATOM   3891  CA  ASP A 243       0.144  -6.760  -9.370  1.00 92.14           C  
ATOM   3892  HA  ASP A 243      -0.824  -6.674  -9.865  1.00 92.14           H  
ATOM   3893  C   ASP A 243       0.225  -8.169  -8.764  1.00 92.14           C  
ATOM   3894  CB  ASP A 243       1.204  -6.515 -10.457  1.00 92.14           C  
ATOM   3895  HB2 ASP A 243       2.198  -6.607 -10.019  1.00 92.14           H  
ATOM   3896  HB3 ASP A 243       1.093  -5.498 -10.833  1.00 92.14           H  
ATOM   3897  O   ASP A 243       1.298  -8.714  -8.469  1.00 92.14           O  
ATOM   3898  CG  ASP A 243       1.078  -7.488 -11.640  1.00 92.14           C  
ATOM   3899  OD1 ASP A 243      -0.001  -8.105 -11.800  1.00 92.14           O  
ATOM   3900  OD2 ASP A 243       2.075  -7.622 -12.388  1.00 92.14           O  
ATOM   3901  N   ILE A 244      -0.945  -8.768  -8.541  1.00 92.93           N  
ATOM   3902  H   ILE A 244      -1.787  -8.272  -8.797  1.00 92.93           H  
ATOM   3903  CA  ILE A 244      -1.073 -10.102  -7.963  1.00 92.93           C  
ATOM   3904  HA  ILE A 244      -0.140 -10.628  -8.164  1.00 92.93           H  
ATOM   3905  C   ILE A 244      -2.187 -10.908  -8.633  1.00 92.93           C  
ATOM   3906  CB  ILE A 244      -1.229 -10.005  -6.429  1.00 92.93           C  
ATOM   3907  HB  ILE A 244      -0.407  -9.395  -6.053  1.00 92.93           H  
ATOM   3908  O   ILE A 244      -3.291 -10.428  -8.867  1.00 92.93           O  
ATOM   3909  CG1 ILE A 244      -1.123 -11.401  -5.793  1.00 92.93           C  
ATOM   3910 HG12 ILE A 244      -0.423 -12.008  -6.367  1.00 92.93           H  
ATOM   3911 HG13 ILE A 244      -2.093 -11.895  -5.851  1.00 92.93           H  
ATOM   3912  CG2 ILE A 244      -2.552  -9.349  -5.999  1.00 92.93           C  
ATOM   3913 HG21 ILE A 244      -2.612  -9.288  -4.912  1.00 92.93           H  
ATOM   3914 HG22 ILE A 244      -3.408  -9.927  -6.348  1.00 92.93           H  
ATOM   3915 HG23 ILE A 244      -2.622  -8.341  -6.409  1.00 92.93           H  
ATOM   3916  CD1 ILE A 244      -0.661 -11.373  -4.335  1.00 92.93           C  
ATOM   3917 HD11 ILE A 244       0.343 -10.954  -4.268  1.00 92.93           H  
ATOM   3918 HD12 ILE A 244      -0.650 -12.391  -3.947  1.00 92.93           H  
ATOM   3919 HD13 ILE A 244      -1.343 -10.774  -3.731  1.00 92.93           H  
ATOM   3920  N   THR A 245      -1.911 -12.184  -8.906  1.00 91.38           N  
ATOM   3921  H   THR A 245      -0.997 -12.542  -8.669  1.00 91.38           H  
ATOM   3922  CA  THR A 245      -2.937 -13.127  -9.366  1.00 91.38           C  
ATOM   3923  HA  THR A 245      -3.615 -12.601 -10.038  1.00 91.38           H  
ATOM   3924  C   THR A 245      -3.758 -13.642  -8.183  1.00 91.38           C  
ATOM   3925  CB  THR A 245      -2.330 -14.305 -10.148  1.00 91.38           C  
ATOM   3926  HB  THR A 245      -3.144 -14.916 -10.538  1.00 91.38           H  
ATOM   3927  O   THR A 245      -3.214 -13.825  -7.093  1.00 91.38           O  
ATOM   3928  CG2 THR A 245      -1.454 -13.859 -11.319  1.00 91.38           C  
ATOM   3929 HG21 THR A 245      -1.129 -14.730 -11.888  1.00 91.38           H  
ATOM   3930 HG22 THR A 245      -2.036 -13.216 -11.978  1.00 91.38           H  
ATOM   3931 HG23 THR A 245      -0.583 -13.304 -10.969  1.00 91.38           H  
ATOM   3932  OG1 THR A 245      -1.511 -15.119  -9.337  1.00 91.38           O  
ATOM   3933  HG1 THR A 245      -0.624 -15.061  -9.701  1.00 91.38           H  
ATOM   3934  N   THR A 246      -5.038 -13.965  -8.397  1.00 94.39           N  
ATOM   3935  H   THR A 246      -5.487 -13.683  -9.257  1.00 94.39           H  
ATOM   3936  CA  THR A 246      -5.920 -14.537  -7.357  1.00 94.39           C  
ATOM   3937  HA  THR A 246      -6.102 -13.784  -6.590  1.00 94.39           H  
ATOM   3938  C   THR A 246      -5.283 -15.744  -6.673  1.00 94.39           C  
ATOM   3939  CB  THR A 246      -7.271 -14.950  -7.959  1.00 94.39           C  
ATOM   3940  HB  THR A 246      -7.137 -15.826  -8.594  1.00 94.39           H  
ATOM   3941  O   THR A 246      -5.136 -15.769  -5.458  1.00 94.39           O  
ATOM   3942  CG2 THR A 246      -8.313 -15.265  -6.896  1.00 94.39           C  
ATOM   3943 HG21 THR A 246      -7.969 -16.093  -6.277  1.00 94.39           H  
ATOM   3944 HG22 THR A 246      -8.484 -14.399  -6.257  1.00 94.39           H  
ATOM   3945 HG23 THR A 246      -9.252 -15.565  -7.362  1.00 94.39           H  
ATOM   3946  OG1 THR A 246      -7.775 -13.902  -8.749  1.00 94.39           O  
ATOM   3947  HG1 THR A 246      -8.732 -13.982  -8.737  1.00 94.39           H  
ATOM   3948  N   ARG A 247      -4.759 -16.687  -7.465  1.00 93.11           N  
ATOM   3949  H   ARG A 247      -4.926 -16.600  -8.457  1.00 93.11           H  
ATOM   3950  CA  ARG A 247      -4.084 -17.888  -6.957  1.00 93.11           C  
ATOM   3951  HA  ARG A 247      -4.784 -18.427  -6.319  1.00 93.11           H  
ATOM   3952  C   ARG A 247      -2.859 -17.571  -6.090  1.00 93.11           C  
ATOM   3953  CB  ARG A 247      -3.710 -18.761  -8.162  1.00 93.11           C  
ATOM   3954  HB2 ARG A 247      -4.614 -18.972  -8.733  1.00 93.11           H  
ATOM   3955  HB3 ARG A 247      -3.013 -18.217  -8.799  1.00 93.11           H  
ATOM   3956  O   ARG A 247      -2.603 -18.268  -5.112  1.00 93.11           O  
ATOM   3957  CG  ARG A 247      -3.077 -20.091  -7.737  1.00 93.11           C  
ATOM   3958  HG2 ARG A 247      -2.154 -19.906  -7.188  1.00 93.11           H  
ATOM   3959  HG3 ARG A 247      -3.772 -20.634  -7.097  1.00 93.11           H  
ATOM   3960  CD  ARG A 247      -2.748 -20.932  -8.970  1.00 93.11           C  
ATOM   3961  HD2 ARG A 247      -3.679 -21.146  -9.496  1.00 93.11           H  
ATOM   3962  HD3 ARG A 247      -2.089 -20.363  -9.625  1.00 93.11           H  
ATOM   3963  NE  ARG A 247      -2.089 -22.191  -8.580  1.00 93.11           N  
ATOM   3964  HE  ARG A 247      -1.845 -22.281  -7.604  1.00 93.11           H  
ATOM   3965  NH1 ARG A 247      -2.236 -23.244 -10.613  1.00 93.11           N  
ATOM   3966 HH11 ARG A 247      -2.163 -24.087 -11.164  1.00 93.11           H  
ATOM   3967 HH12 ARG A 247      -2.735 -22.442 -10.971  1.00 93.11           H  
ATOM   3968  NH2 ARG A 247      -1.339 -24.317  -8.872  1.00 93.11           N  
ATOM   3969 HH21 ARG A 247      -1.243 -25.143  -9.446  1.00 93.11           H  
ATOM   3970 HH22 ARG A 247      -1.138 -24.376  -7.884  1.00 93.11           H  
ATOM   3971  CZ  ARG A 247      -1.888 -23.240  -9.355  1.00 93.11           C  
ATOM   3972  N   LYS A 248      -2.059 -16.559  -6.458  1.00 92.01           N  
ATOM   3973  H   LYS A 248      -2.356 -15.983  -7.232  1.00 92.01           H  
ATOM   3974  CA  LYS A 248      -0.890 -16.128  -5.667  1.00 92.01           C  
ATOM   3975  HA  LYS A 248      -0.290 -17.001  -5.412  1.00 92.01           H  
ATOM   3976  C   LYS A 248      -1.334 -15.516  -4.345  1.00 92.01           C  
ATOM   3977  CB  LYS A 248      -0.035 -15.141  -6.481  1.00 92.01           C  
ATOM   3978  HB2 LYS A 248      -0.670 -14.324  -6.825  1.00 92.01           H  
ATOM   3979  HB3 LYS A 248       0.339 -15.670  -7.358  1.00 92.01           H  
ATOM   3980  O   LYS A 248      -0.709 -15.806  -3.329  1.00 92.01           O  
ATOM   3981  CG  LYS A 248       1.164 -14.530  -5.723  1.00 92.01           C  
ATOM   3982  HG2 LYS A 248       1.788 -15.337  -5.340  1.00 92.01           H  
ATOM   3983  HG3 LYS A 248       0.817 -13.947  -4.870  1.00 92.01           H  
ATOM   3984  CD  LYS A 248       1.981 -13.606  -6.655  1.00 92.01           C  
ATOM   3985  HD2 LYS A 248       1.504 -12.627  -6.716  1.00 92.01           H  
ATOM   3986  HD3 LYS A 248       1.958 -14.005  -7.669  1.00 92.01           H  
ATOM   3987  CE  LYS A 248       3.435 -13.369  -6.228  1.00 92.01           C  
ATOM   3988  HE2 LYS A 248       3.434 -12.653  -5.406  1.00 92.01           H  
ATOM   3989  HE3 LYS A 248       3.857 -14.303  -5.859  1.00 92.01           H  
ATOM   3990  NZ  LYS A 248       4.238 -12.857  -7.382  1.00 92.01           N  
ATOM   3991  HZ1 LYS A 248       4.063 -13.386  -8.225  1.00 92.01           H  
ATOM   3992  HZ2 LYS A 248       5.236 -12.880  -7.229  1.00 92.01           H  
ATOM   3993  HZ3 LYS A 248       3.959 -11.923  -7.646  1.00 92.01           H  
ATOM   3994  N   LEU A 249      -2.381 -14.693  -4.374  1.00 96.22           N  
ATOM   3995  H   LEU A 249      -2.843 -14.520  -5.255  1.00 96.22           H  
ATOM   3996  CA  LEU A 249      -2.946 -14.081  -3.179  1.00 96.22           C  
ATOM   3997  HA  LEU A 249      -2.145 -13.559  -2.654  1.00 96.22           H  
ATOM   3998  C   LEU A 249      -3.475 -15.154  -2.226  1.00 96.22           C  
ATOM   3999  CB  LEU A 249      -4.014 -13.054  -3.588  1.00 96.22           C  
ATOM   4000  HB2 LEU A 249      -3.565 -12.320  -4.256  1.00 96.22           H  
ATOM   4001  HB3 LEU A 249      -4.809 -13.562  -4.136  1.00 96.22           H  
ATOM   4002  O   LEU A 249      -2.993 -15.231  -1.105  1.00 96.22           O  
ATOM   4003  CG  LEU A 249      -4.650 -12.305  -2.406  1.00 96.22           C  
ATOM   4004  HG  LEU A 249      -5.178 -13.018  -1.773  1.00 96.22           H  
ATOM   4005  CD1 LEU A 249      -3.625 -11.544  -1.563  1.00 96.22           C  
ATOM   4006 HD11 LEU A 249      -3.076 -10.839  -2.187  1.00 96.22           H  
ATOM   4007 HD12 LEU A 249      -2.940 -12.239  -1.076  1.00 96.22           H  
ATOM   4008 HD13 LEU A 249      -4.143 -10.990  -0.780  1.00 96.22           H  
ATOM   4009  CD2 LEU A 249      -5.653 -11.296  -2.953  1.00 96.22           C  
ATOM   4010 HD21 LEU A 249      -6.092 -10.738  -2.125  1.00 96.22           H  
ATOM   4011 HD22 LEU A 249      -6.454 -11.831  -3.463  1.00 96.22           H  
ATOM   4012 HD23 LEU A 249      -5.167 -10.598  -3.634  1.00 96.22           H  
ATOM   4013  N   GLU A 250      -4.339 -16.053  -2.697  1.00 95.80           N  
ATOM   4014  H   GLU A 250      -4.711 -15.927  -3.628  1.00 95.80           H  
ATOM   4015  CA  GLU A 250      -4.857 -17.186  -1.914  1.00 95.80           C  
ATOM   4016  HA  GLU A 250      -5.481 -16.825  -1.096  1.00 95.80           H  
ATOM   4017  C   GLU A 250      -3.730 -18.030  -1.307  1.00 95.80           C  
ATOM   4018  CB  GLU A 250      -5.697 -18.086  -2.827  1.00 95.80           C  
ATOM   4019  HB2 GLU A 250      -5.900 -19.025  -2.312  1.00 95.80           H  
ATOM   4020  HB3 GLU A 250      -5.102 -18.304  -3.714  1.00 95.80           H  
ATOM   4021  O   GLU A 250      -3.764 -18.367  -0.129  1.00 95.80           O  
ATOM   4022  CG  GLU A 250      -7.039 -17.463  -3.238  1.00 95.80           C  
ATOM   4023  HG2 GLU A 250      -6.876 -16.442  -3.584  1.00 95.80           H  
ATOM   4024  HG3 GLU A 250      -7.683 -17.418  -2.360  1.00 95.80           H  
ATOM   4025  CD  GLU A 250      -7.737 -18.257  -4.355  1.00 95.80           C  
ATOM   4026  OE1 GLU A 250      -8.868 -17.869  -4.714  1.00 95.80           O  
ATOM   4027  OE2 GLU A 250      -7.110 -19.191  -4.917  1.00 95.80           O  
ATOM   4028  N   ALA A 251      -2.676 -18.325  -2.077  1.00 94.98           N  
ATOM   4029  H   ALA A 251      -2.707 -18.069  -3.053  1.00 94.98           H  
ATOM   4030  CA  ALA A 251      -1.534 -19.081  -1.567  1.00 94.98           C  
ATOM   4031  HA  ALA A 251      -1.906 -20.010  -1.136  1.00 94.98           H  
ATOM   4032  C   ALA A 251      -0.770 -18.338  -0.457  1.00 94.98           C  
ATOM   4033  CB  ALA A 251      -0.607 -19.423  -2.738  1.00 94.98           C  
ATOM   4034  HB1 ALA A 251      -0.201 -18.509  -3.172  1.00 94.98           H  
ATOM   4035  HB2 ALA A 251      -1.166 -19.966  -3.499  1.00 94.98           H  
ATOM   4036  HB3 ALA A 251       0.210 -20.051  -2.380  1.00 94.98           H  
ATOM   4037  O   ALA A 251      -0.279 -18.977   0.472  1.00 94.98           O  
ATOM   4038  N   ILE A 252      -0.638 -17.008  -0.548  1.00 94.81           N  
ATOM   4039  H   ILE A 252      -1.129 -16.533  -1.291  1.00 94.81           H  
ATOM   4040  CA  ILE A 252      -0.054 -16.199   0.530  1.00 94.81           C  
ATOM   4041  HA  ILE A 252       0.878 -16.666   0.850  1.00 94.81           H  
ATOM   4042  C   ILE A 252      -0.974 -16.227   1.751  1.00 94.81           C  
ATOM   4043  CB  ILE A 252       0.250 -14.751   0.069  1.00 94.81           C  
ATOM   4044  HB  ILE A 252      -0.653 -14.324  -0.368  1.00 94.81           H  
ATOM   4045  O   ILE A 252      -0.498 -16.551   2.832  1.00 94.81           O  
ATOM   4046  CG1 ILE A 252       1.380 -14.721  -0.985  1.00 94.81           C  
ATOM   4047 HG12 ILE A 252       1.227 -15.520  -1.710  1.00 94.81           H  
ATOM   4048 HG13 ILE A 252       2.336 -14.879  -0.485  1.00 94.81           H  
ATOM   4049  CG2 ILE A 252       0.671 -13.875   1.264  1.00 94.81           C  
ATOM   4050 HG21 ILE A 252      -0.155 -13.763   1.967  1.00 94.81           H  
ATOM   4051 HG22 ILE A 252       1.518 -14.315   1.790  1.00 94.81           H  
ATOM   4052 HG23 ILE A 252       0.943 -12.871   0.936  1.00 94.81           H  
ATOM   4053  CD1 ILE A 252       1.486 -13.405  -1.759  1.00 94.81           C  
ATOM   4054 HD11 ILE A 252       2.205 -13.518  -2.571  1.00 94.81           H  
ATOM   4055 HD12 ILE A 252       1.822 -12.599  -1.106  1.00 94.81           H  
ATOM   4056 HD13 ILE A 252       0.511 -13.149  -2.174  1.00 94.81           H  
ATOM   4057  N   LEU A 253      -2.265 -15.939   1.577  1.00 94.95           N  
ATOM   4058  H   LEU A 253      -2.594 -15.732   0.645  1.00 94.95           H  
ATOM   4059  CA  LEU A 253      -3.230 -15.839   2.674  1.00 94.95           C  
ATOM   4060  HA  LEU A 253      -2.862 -15.119   3.406  1.00 94.95           H  
ATOM   4061  C   LEU A 253      -3.395 -17.167   3.424  1.00 94.95           C  
ATOM   4062  CB  LEU A 253      -4.580 -15.342   2.130  1.00 94.95           C  
ATOM   4063  HB2 LEU A 253      -4.929 -16.051   1.379  1.00 94.95           H  
ATOM   4064  HB3 LEU A 253      -5.302 -15.348   2.946  1.00 94.95           H  
ATOM   4065  O   LEU A 253      -3.384 -17.166   4.649  1.00 94.95           O  
ATOM   4066  CG  LEU A 253      -4.566 -13.930   1.511  1.00 94.95           C  
ATOM   4067  HG  LEU A 253      -3.825 -13.879   0.713  1.00 94.95           H  
ATOM   4068  CD1 LEU A 253      -5.938 -13.645   0.906  1.00 94.95           C  
ATOM   4069 HD11 LEU A 253      -6.182 -14.401   0.160  1.00 94.95           H  
ATOM   4070 HD12 LEU A 253      -5.940 -12.667   0.426  1.00 94.95           H  
ATOM   4071 HD13 LEU A 253      -6.702 -13.660   1.684  1.00 94.95           H  
ATOM   4072  CD2 LEU A 253      -4.225 -12.828   2.508  1.00 94.95           C  
ATOM   4073 HD21 LEU A 253      -4.979 -12.821   3.295  1.00 94.95           H  
ATOM   4074 HD22 LEU A 253      -3.238 -12.987   2.943  1.00 94.95           H  
ATOM   4075 HD23 LEU A 253      -4.236 -11.860   2.006  1.00 94.95           H  
ATOM   4076  N   ASN A 254      -3.438 -18.301   2.717  1.00 94.96           N  
ATOM   4077  H   ASN A 254      -3.531 -18.236   1.714  1.00 94.96           H  
ATOM   4078  CA  ASN A 254      -3.500 -19.628   3.340  1.00 94.96           C  
ATOM   4079  HA  ASN A 254      -4.363 -19.671   4.005  1.00 94.96           H  
ATOM   4080  C   ASN A 254      -2.256 -19.927   4.190  1.00 94.96           C  
ATOM   4081  CB  ASN A 254      -3.656 -20.695   2.240  1.00 94.96           C  
ATOM   4082  HB2 ASN A 254      -3.522 -21.680   2.689  1.00 94.96           H  
ATOM   4083  HB3 ASN A 254      -2.886 -20.551   1.482  1.00 94.96           H  
ATOM   4084  O   ASN A 254      -2.360 -20.531   5.252  1.00 94.96           O  
ATOM   4085  CG  ASN A 254      -5.021 -20.693   1.575  1.00 94.96           C  
ATOM   4086  ND2 ASN A 254      -5.161 -21.363   0.455  1.00 94.96           N  
ATOM   4087 HD21 ASN A 254      -6.086 -21.309   0.052  1.00 94.96           H  
ATOM   4088 HD22 ASN A 254      -4.381 -21.844   0.031  1.00 94.96           H  
ATOM   4089  OD1 ASN A 254      -5.985 -20.122   2.040  1.00 94.96           O  
ATOM   4090  N   GLN A 255      -1.071 -19.507   3.740  1.00 93.69           N  
ATOM   4091  H   GLN A 255      -1.041 -18.973   2.884  1.00 93.69           H  
ATOM   4092  CA  GLN A 255       0.167 -19.677   4.509  1.00 93.69           C  
ATOM   4093  HA  GLN A 255       0.208 -20.690   4.911  1.00 93.69           H  
ATOM   4094  C   GLN A 255       0.221 -18.731   5.710  1.00 93.69           C  
ATOM   4095  CB  GLN A 255       1.377 -19.466   3.593  1.00 93.69           C  
ATOM   4096  HB2 GLN A 255       1.225 -18.572   2.989  1.00 93.69           H  
ATOM   4097  HB3 GLN A 255       2.274 -19.341   4.201  1.00 93.69           H  
ATOM   4098  O   GLN A 255       0.624 -19.147   6.789  1.00 93.69           O  
ATOM   4099  CG  GLN A 255       1.574 -20.671   2.670  1.00 93.69           C  
ATOM   4100  HG2 GLN A 255       0.661 -20.853   2.103  1.00 93.69           H  
ATOM   4101  HG3 GLN A 255       1.765 -21.551   3.285  1.00 93.69           H  
ATOM   4102  CD  GLN A 255       2.725 -20.515   1.683  1.00 93.69           C  
ATOM   4103  NE2 GLN A 255       3.032 -21.550   0.938  1.00 93.69           N  
ATOM   4104 HE21 GLN A 255       3.877 -21.473   0.389  1.00 93.69           H  
ATOM   4105 HE22 GLN A 255       2.555 -22.423   1.112  1.00 93.69           H  
ATOM   4106  OE1 GLN A 255       3.380 -19.498   1.528  1.00 93.69           O  
ATOM   4107  N   VAL A 256      -0.240 -17.487   5.549  1.00 92.75           N  
ATOM   4108  H   VAL A 256      -0.568 -17.204   4.637  1.00 92.75           H  
ATOM   4109  CA  VAL A 256      -0.392 -16.548   6.668  1.00 92.75           C  
ATOM   4110  HA  VAL A 256       0.574 -16.421   7.157  1.00 92.75           H  
ATOM   4111  C   VAL A 256      -1.332 -17.143   7.716  1.00 92.75           C  
ATOM   4112  CB  VAL A 256      -0.864 -15.167   6.171  1.00 92.75           C  
ATOM   4113  HB  VAL A 256      -1.737 -15.285   5.528  1.00 92.75           H  
ATOM   4114  O   VAL A 256      -0.945 -17.235   8.875  1.00 92.75           O  
ATOM   4115  CG1 VAL A 256      -1.232 -14.220   7.315  1.00 92.75           C  
ATOM   4116 HG11 VAL A 256      -2.095 -14.603   7.859  1.00 92.75           H  
ATOM   4117 HG12 VAL A 256      -0.387 -14.118   7.996  1.00 92.75           H  
ATOM   4118 HG13 VAL A 256      -1.494 -13.237   6.923  1.00 92.75           H  
ATOM   4119  CG2 VAL A 256       0.253 -14.486   5.369  1.00 92.75           C  
ATOM   4120 HG21 VAL A 256       1.120 -14.347   6.015  1.00 92.75           H  
ATOM   4121 HG22 VAL A 256       0.549 -15.099   4.518  1.00 92.75           H  
ATOM   4122 HG23 VAL A 256      -0.091 -13.516   5.008  1.00 92.75           H  
ATOM   4123  N   GLN A 257      -2.498 -17.655   7.311  1.00 92.42           N  
ATOM   4124  H   GLN A 257      -2.769 -17.537   6.345  1.00 92.42           H  
ATOM   4125  CA  GLN A 257      -3.445 -18.322   8.206  1.00 92.42           C  
ATOM   4126  HA  GLN A 257      -3.754 -17.611   8.973  1.00 92.42           H  
ATOM   4127  C   GLN A 257      -2.829 -19.526   8.930  1.00 92.42           C  
ATOM   4128  CB  GLN A 257      -4.680 -18.747   7.396  1.00 92.42           C  
ATOM   4129  HB2 GLN A 257      -5.106 -17.868   6.913  1.00 92.42           H  
ATOM   4130  HB3 GLN A 257      -4.371 -19.449   6.622  1.00 92.42           H  
ATOM   4131  O   GLN A 257      -3.083 -19.709  10.115  1.00 92.42           O  
ATOM   4132  CG  GLN A 257      -5.767 -19.405   8.266  1.00 92.42           C  
ATOM   4133  HG2 GLN A 257      -6.104 -18.691   9.016  1.00 92.42           H  
ATOM   4134  HG3 GLN A 257      -5.363 -20.275   8.783  1.00 92.42           H  
ATOM   4135  CD  GLN A 257      -6.967 -19.879   7.454  1.00 92.42           C  
ATOM   4136  NE2 GLN A 257      -8.089 -20.127   8.090  1.00 92.42           N  
ATOM   4137 HE21 GLN A 257      -8.162 -19.981   9.087  1.00 92.42           H  
ATOM   4138 HE22 GLN A 257      -8.895 -20.327   7.516  1.00 92.42           H  
ATOM   4139  OE1 GLN A 257      -6.920 -20.046   6.247  1.00 92.42           O  
ATOM   4140  N   GLN A 258      -2.008 -20.335   8.256  1.00 93.25           N  
ATOM   4141  H   GLN A 258      -1.858 -20.161   7.273  1.00 93.25           H  
ATOM   4142  CA  GLN A 258      -1.309 -21.461   8.889  1.00 93.25           C  
ATOM   4143  HA  GLN A 258      -2.034 -22.090   9.406  1.00 93.25           H  
ATOM   4144  C   GLN A 258      -0.287 -21.014   9.941  1.00 93.25           C  
ATOM   4145  CB  GLN A 258      -0.596 -22.294   7.816  1.00 93.25           C  
ATOM   4146  HB2 GLN A 258       0.125 -22.958   8.292  1.00 93.25           H  
ATOM   4147  HB3 GLN A 258      -0.053 -21.630   7.143  1.00 93.25           H  
ATOM   4148  O   GLN A 258      -0.094 -21.713  10.931  1.00 93.25           O  
ATOM   4149  CG  GLN A 258      -1.579 -23.155   7.016  1.00 93.25           C  
ATOM   4150  HG2 GLN A 258      -2.433 -22.555   6.701  1.00 93.25           H  
ATOM   4151  HG3 GLN A 258      -1.960 -23.945   7.664  1.00 93.25           H  
ATOM   4152  CD  GLN A 258      -0.953 -23.799   5.783  1.00 93.25           C  
ATOM   4153  NE2 GLN A 258      -1.751 -24.455   4.970  1.00 93.25           N  
ATOM   4154 HE21 GLN A 258      -2.740 -24.494   5.172  1.00 93.25           H  
ATOM   4155 HE22 GLN A 258      -1.310 -24.919   4.189  1.00 93.25           H  
ATOM   4156  OE1 GLN A 258       0.237 -23.755   5.509  1.00 93.25           O  
ATOM   4157  N   GLU A 259       0.370 -19.874   9.729  1.00 91.87           N  
ATOM   4158  H   GLU A 259       0.193 -19.363   8.876  1.00 91.87           H  
ATOM   4159  CA  GLU A 259       1.391 -19.357  10.643  1.00 91.87           C  
ATOM   4160  HA  GLU A 259       1.963 -20.189  11.052  1.00 91.87           H  
ATOM   4161  C   GLU A 259       0.788 -18.623  11.848  1.00 91.87           C  
ATOM   4162  CB  GLU A 259       2.360 -18.443   9.873  1.00 91.87           C  
ATOM   4163  HB2 GLU A 259       2.980 -17.913  10.596  1.00 91.87           H  
ATOM   4164  HB3 GLU A 259       1.792 -17.705   9.306  1.00 91.87           H  
ATOM   4165  O   GLU A 259       1.297 -18.772  12.956  1.00 91.87           O  
ATOM   4166  CG  GLU A 259       3.290 -19.220   8.919  1.00 91.87           C  
ATOM   4167  HG2 GLU A 259       3.891 -19.911   9.510  1.00 91.87           H  
ATOM   4168  HG3 GLU A 259       2.693 -19.813   8.227  1.00 91.87           H  
ATOM   4169  CD  GLU A 259       4.237 -18.307   8.117  1.00 91.87           C  
ATOM   4170  OE1 GLU A 259       4.828 -18.760   7.109  1.00 91.87           O  
ATOM   4171  OE2 GLU A 259       4.443 -17.130   8.493  1.00 91.87           O  
ATOM   4172  N   ILE A 260      -0.285 -17.847  11.651  1.00 88.31           N  
ATOM   4173  H   ILE A 260      -0.620 -17.742  10.704  1.00 88.31           H  
ATOM   4174  CA  ILE A 260      -0.847 -16.972  12.699  1.00 88.31           C  
ATOM   4175  HA  ILE A 260      -0.179 -17.003  13.560  1.00 88.31           H  
ATOM   4176  C   ILE A 260      -2.208 -17.433  13.240  1.00 88.31           C  
ATOM   4177  CB  ILE A 260      -0.878 -15.496  12.241  1.00 88.31           C  
ATOM   4178  HB  ILE A 260      -1.044 -14.892  13.133  1.00 88.31           H  
ATOM   4179  O   ILE A 260      -2.687 -16.879  14.223  1.00 88.31           O  
ATOM   4180  CG1 ILE A 260      -2.066 -15.225  11.290  1.00 88.31           C  
ATOM   4181 HG12 ILE A 260      -2.991 -15.347  11.854  1.00 88.31           H  
ATOM   4182 HG13 ILE A 260      -2.087 -15.946  10.473  1.00 88.31           H  
ATOM   4183  CG2 ILE A 260       0.487 -15.065  11.665  1.00 88.31           C  
ATOM   4184 HG21 ILE A 260       0.637 -15.498  10.676  1.00 88.31           H  
ATOM   4185 HG22 ILE A 260       0.539 -13.979  11.594  1.00 88.31           H  
ATOM   4186 HG23 ILE A 260       1.287 -15.400  12.325  1.00 88.31           H  
ATOM   4187  CD1 ILE A 260      -2.092 -13.818  10.709  1.00 88.31           C  
ATOM   4188 HD11 ILE A 260      -1.218 -13.639  10.083  1.00 88.31           H  
ATOM   4189 HD12 ILE A 260      -2.991 -13.701  10.104  1.00 88.31           H  
ATOM   4190 HD13 ILE A 260      -2.095 -13.100  11.530  1.00 88.31           H  
ATOM   4191  N   GLY A 261      -2.858 -18.408  12.599  1.00 85.73           N  
ATOM   4192  H   GLY A 261      -2.415 -18.834  11.797  1.00 85.73           H  
ATOM   4193  CA  GLY A 261      -4.160 -18.954  13.003  1.00 85.73           C  
ATOM   4194  HA2 GLY A 261      -4.251 -19.964  12.602  1.00 85.73           H  
ATOM   4195  HA3 GLY A 261      -4.195 -19.018  14.090  1.00 85.73           H  
ATOM   4196  C   GLY A 261      -5.390 -18.159  12.546  1.00 85.73           C  
ATOM   4197  O   GLY A 261      -6.512 -18.599  12.783  1.00 85.73           O  
ATOM   4198  N   TRP A 262      -5.210 -17.024  11.866  1.00 82.97           N  
ATOM   4199  H   TRP A 262      -4.262 -16.728  11.686  1.00 82.97           H  
ATOM   4200  CA  TRP A 262      -6.302 -16.127  11.470  1.00 82.97           C  
ATOM   4201  HA  TRP A 262      -7.243 -16.525  11.848  1.00 82.97           H  
ATOM   4202  C   TRP A 262      -6.437 -16.006   9.957  1.00 82.97           C  
ATOM   4203  CB  TRP A 262      -6.121 -14.755  12.120  1.00 82.97           C  
ATOM   4204  HB2 TRP A 262      -5.143 -14.350  11.859  1.00 82.97           H  
ATOM   4205  HB3 TRP A 262      -6.873 -14.075  11.719  1.00 82.97           H  
ATOM   4206  O   TRP A 262      -5.448 -15.872   9.235  1.00 82.97           O  
ATOM   4207  CG  TRP A 262      -6.273 -14.773  13.606  1.00 82.97           C  
ATOM   4208  CD1 TRP A 262      -5.271 -14.890  14.506  1.00 82.97           C  
ATOM   4209  HD1 TRP A 262      -4.223 -14.977  14.262  1.00 82.97           H  
ATOM   4210  CD2 TRP A 262      -7.506 -14.700  14.387  1.00 82.97           C  
ATOM   4211  CE2 TRP A 262      -7.165 -14.769  15.770  1.00 82.97           C  
ATOM   4212  CE3 TRP A 262      -8.875 -14.569  14.065  1.00 82.97           C  
ATOM   4213  HE3 TRP A 262      -9.172 -14.501  13.029  1.00 82.97           H  
ATOM   4214  NE1 TRP A 262      -5.793 -14.888  15.783  1.00 82.97           N  
ATOM   4215  HE1 TRP A 262      -5.225 -14.947  16.616  1.00 82.97           H  
ATOM   4216  CH2 TRP A 262      -9.480 -14.559  16.434  1.00 82.97           C  
ATOM   4217  HH2 TRP A 262     -10.234 -14.474  17.203  1.00 82.97           H  
ATOM   4218  CZ2 TRP A 262      -8.128 -14.701  16.786  1.00 82.97           C  
ATOM   4219  HZ2 TRP A 262      -7.833 -14.730  17.824  1.00 82.97           H  
ATOM   4220  CZ3 TRP A 262      -9.851 -14.499  15.078  1.00 82.97           C  
ATOM   4221  HZ3 TRP A 262     -10.893 -14.377  14.819  1.00 82.97           H  
ATOM   4222  N   GLN A 263      -7.679 -16.028   9.475  1.00 84.51           N  
ATOM   4223  H   GLN A 263      -8.453 -16.080  10.121  1.00 84.51           H  
ATOM   4224  CA  GLN A 263      -7.983 -15.854   8.060  1.00 84.51           C  
ATOM   4225  HA  GLN A 263      -7.162 -16.266   7.475  1.00 84.51           H  
ATOM   4226  C   GLN A 263      -8.123 -14.369   7.728  1.00 84.51           C  
ATOM   4227  CB  GLN A 263      -9.245 -16.648   7.708  1.00 84.51           C  
ATOM   4228  HB2 GLN A 263      -9.118 -17.671   8.063  1.00 84.51           H  
ATOM   4229  HB3 GLN A 263     -10.110 -16.215   8.211  1.00 84.51           H  
ATOM   4230  O   GLN A 263      -8.965 -13.676   8.293  1.00 84.51           O  
ATOM   4231  CG  GLN A 263      -9.494 -16.672   6.192  1.00 84.51           C  
ATOM   4232  HG2 GLN A 263      -9.736 -15.665   5.851  1.00 84.51           H  
ATOM   4233  HG3 GLN A 263      -8.592 -17.004   5.678  1.00 84.51           H  
ATOM   4234  CD  GLN A 263     -10.634 -17.606   5.797  1.00 84.51           C  
ATOM   4235  NE2 GLN A 263     -11.152 -17.480   4.597  1.00 84.51           N  
ATOM   4236 HE21 GLN A 263     -11.970 -18.047   4.422  1.00 84.51           H  
ATOM   4237 HE22 GLN A 263     -10.890 -16.703   4.008  1.00 84.51           H  
ATOM   4238  OE1 GLN A 263     -11.066 -18.476   6.536  1.00 84.51           O  
ATOM   4239  N   VAL A 264      -7.315 -13.895   6.783  1.00 86.64           N  
ATOM   4240  H   VAL A 264      -6.640 -14.520   6.366  1.00 86.64           H  
ATOM   4241  CA  VAL A 264      -7.406 -12.530   6.260  1.00 86.64           C  
ATOM   4242  HA  VAL A 264      -7.972 -11.913   6.958  1.00 86.64           H  
ATOM   4243  C   VAL A 264      -8.156 -12.565   4.932  1.00 86.64           C  
ATOM   4244  CB  VAL A 264      -6.015 -11.889   6.114  1.00 86.64           C  
ATOM   4245  HB  VAL A 264      -5.456 -12.409   5.336  1.00 86.64           H  
ATOM   4246  O   VAL A 264      -7.725 -13.224   3.986  1.00 86.64           O  
ATOM   4247  CG1 VAL A 264      -6.142 -10.410   5.747  1.00 86.64           C  
ATOM   4248 HG11 VAL A 264      -6.862 -10.263   4.941  1.00 86.64           H  
ATOM   4249 HG12 VAL A 264      -5.172 -10.008   5.455  1.00 86.64           H  
ATOM   4250 HG13 VAL A 264      -6.521  -9.866   6.612  1.00 86.64           H  
ATOM   4251  CG2 VAL A 264      -5.195 -11.960   7.407  1.00 86.64           C  
ATOM   4252 HG21 VAL A 264      -4.977 -12.997   7.664  1.00 86.64           H  
ATOM   4253 HG22 VAL A 264      -5.752 -11.503   8.225  1.00 86.64           H  
ATOM   4254 HG23 VAL A 264      -4.249 -11.436   7.275  1.00 86.64           H  
ATOM   4255  N   GLU A 265      -9.274 -11.849   4.848  1.00 85.55           N  
ATOM   4256  H   GLU A 265      -9.604 -11.359   5.667  1.00 85.55           H  
ATOM   4257  CA  GLU A 265     -10.070 -11.743   3.625  1.00 85.55           C  
ATOM   4258  HA  GLU A 265      -9.967 -12.660   3.045  1.00 85.55           H  
ATOM   4259  C   GLU A 265      -9.580 -10.576   2.763  1.00 85.55           C  
ATOM   4260  CB  GLU A 265     -11.556 -11.585   3.961  1.00 85.55           C  
ATOM   4261  HB2 GLU A 265     -12.096 -11.409   3.030  1.00 85.55           H  
ATOM   4262  HB3 GLU A 265     -11.688 -10.722   4.613  1.00 85.55           H  
ATOM   4263  O   GLU A 265      -9.754  -9.407   3.108  1.00 85.55           O  
ATOM   4264  CG  GLU A 265     -12.136 -12.835   4.638  1.00 85.55           C  
ATOM   4265  HG2 GLU A 265     -11.949 -13.696   3.995  1.00 85.55           H  
ATOM   4266  HG3 GLU A 265     -11.621 -13.002   5.584  1.00 85.55           H  
ATOM   4267  CD  GLU A 265     -13.645 -12.717   4.902  1.00 85.55           C  
ATOM   4268  OE1 GLU A 265     -14.215 -13.733   5.354  1.00 85.55           O  
ATOM   4269  OE2 GLU A 265     -14.218 -11.634   4.636  1.00 85.55           O  
ATOM   4270  N   VAL A 266      -8.953 -10.889   1.625  1.00 91.83           N  
ATOM   4271  H   VAL A 266      -8.819 -11.864   1.398  1.00 91.83           H  
ATOM   4272  CA  VAL A 266      -8.399  -9.886   0.705  1.00 91.83           C  
ATOM   4273  HA  VAL A 266      -8.898  -8.934   0.890  1.00 91.83           H  
ATOM   4274  C   VAL A 266      -8.660 -10.292  -0.736  1.00 91.83           C  
ATOM   4275  CB  VAL A 266      -6.885  -9.677   0.907  1.00 91.83           C  
ATOM   4276  HB  VAL A 266      -6.345 -10.527   0.489  1.00 91.83           H  
ATOM   4277  O   VAL A 266      -8.467 -11.446  -1.113  1.00 91.83           O  
ATOM   4278  CG1 VAL A 266      -6.404  -8.424   0.176  1.00 91.83           C  
ATOM   4279 HG11 VAL A 266      -5.354  -8.253   0.413  1.00 91.83           H  
ATOM   4280 HG12 VAL A 266      -6.504  -8.551  -0.902  1.00 91.83           H  
ATOM   4281 HG13 VAL A 266      -6.978  -7.556   0.499  1.00 91.83           H  
ATOM   4282  CG2 VAL A 266      -6.482  -9.556   2.374  1.00 91.83           C  
ATOM   4283 HG21 VAL A 266      -7.096  -8.808   2.877  1.00 91.83           H  
ATOM   4284 HG22 VAL A 266      -6.624 -10.530   2.842  1.00 91.83           H  
ATOM   4285 HG23 VAL A 266      -5.427  -9.296   2.466  1.00 91.83           H  
ATOM   4286  N   THR A 267      -9.042  -9.326  -1.568  1.00 94.38           N  
ATOM   4287  H   THR A 267      -9.158  -8.389  -1.209  1.00 94.38           H  
ATOM   4288  CA  THR A 267      -9.216  -9.522  -3.010  1.00 94.38           C  
ATOM   4289  HA  THR A 267      -9.243 -10.593  -3.209  1.00 94.38           H  
ATOM   4290  C   THR A 267      -8.049  -8.907  -3.791  1.00 94.38           C  
ATOM   4291  CB  THR A 267     -10.553  -8.948  -3.500  1.00 94.38           C  
ATOM   4292  HB  THR A 267     -10.680  -9.211  -4.550  1.00 94.38           H  
ATOM   4293  O   THR A 267      -7.457  -7.923  -3.340  1.00 94.38           O  
ATOM   4294  CG2 THR A 267     -11.749  -9.493  -2.722  1.00 94.38           C  
ATOM   4295 HG21 THR A 267     -11.732 -10.582  -2.736  1.00 94.38           H  
ATOM   4296 HG22 THR A 267     -12.676  -9.153  -3.185  1.00 94.38           H  
ATOM   4297 HG23 THR A 267     -11.725  -9.152  -1.687  1.00 94.38           H  
ATOM   4298  OG1 THR A 267     -10.556  -7.544  -3.390  1.00 94.38           O  
ATOM   4299  HG1 THR A 267     -11.443  -7.274  -3.143  1.00 94.38           H  
ATOM   4300  N   PRO A 268      -7.720  -9.412  -4.998  1.00 96.21           N  
ATOM   4301  CA  PRO A 268      -6.720  -8.773  -5.857  1.00 96.21           C  
ATOM   4302  HA  PRO A 268      -5.755  -8.791  -5.351  1.00 96.21           H  
ATOM   4303  C   PRO A 268      -7.069  -7.320  -6.205  1.00 96.21           C  
ATOM   4304  CB  PRO A 268      -6.650  -9.639  -7.117  1.00 96.21           C  
ATOM   4305  HB2 PRO A 268      -5.641  -9.669  -7.529  1.00 96.21           H  
ATOM   4306  HB3 PRO A 268      -7.353  -9.277  -7.867  1.00 96.21           H  
ATOM   4307  O   PRO A 268      -6.173  -6.493  -6.339  1.00 96.21           O  
ATOM   4308  CG  PRO A 268      -7.101 -11.011  -6.624  1.00 96.21           C  
ATOM   4309  HG2 PRO A 268      -7.507 -11.616  -7.435  1.00 96.21           H  
ATOM   4310  HG3 PRO A 268      -6.267 -11.516  -6.137  1.00 96.21           H  
ATOM   4311  CD  PRO A 268      -8.169 -10.664  -5.590  1.00 96.21           C  
ATOM   4312  HD2 PRO A 268      -9.129 -10.512  -6.083  1.00 96.21           H  
ATOM   4313  HD3 PRO A 268      -8.245 -11.466  -4.855  1.00 96.21           H  
ATOM   4314  N   HIS A 269      -8.365  -6.999  -6.297  1.00 96.30           N  
ATOM   4315  H   HIS A 269      -9.057  -7.717  -6.138  1.00 96.30           H  
ATOM   4316  CA  HIS A 269      -8.835  -5.635  -6.529  1.00 96.30           C  
ATOM   4317  HA  HIS A 269      -8.397  -5.264  -7.455  1.00 96.30           H  
ATOM   4318  C   HIS A 269      -8.398  -4.683  -5.410  1.00 96.30           C  
ATOM   4319  CB  HIS A 269     -10.362  -5.638  -6.675  1.00 96.30           C  
ATOM   4320  HB2 HIS A 269     -10.813  -6.083  -5.788  1.00 96.30           H  
ATOM   4321  HB3 HIS A 269     -10.640  -6.240  -7.540  1.00 96.30           H  
ATOM   4322  O   HIS A 269      -7.835  -3.634  -5.701  1.00 96.30           O  
ATOM   4323  CG  HIS A 269     -10.917  -4.250  -6.855  1.00 96.30           C  
ATOM   4324  CD2 HIS A 269     -11.784  -3.596  -6.017  1.00 96.30           C  
ATOM   4325  HD2 HIS A 269     -12.226  -3.985  -5.112  1.00 96.30           H  
ATOM   4326  ND1 HIS A 269     -10.568  -3.363  -7.850  1.00 96.30           N  
ATOM   4327  HD1 HIS A 269      -9.862  -3.498  -8.559  1.00 96.30           H  
ATOM   4328  CE1 HIS A 269     -11.211  -2.207  -7.618  1.00 96.30           C  
ATOM   4329  HE1 HIS A 269     -11.105  -1.302  -8.198  1.00 96.30           H  
ATOM   4330  NE2 HIS A 269     -11.970  -2.311  -6.522  1.00 96.30           N  
ATOM   4331  N   LEU A 270      -8.570  -5.075  -4.144  1.00 95.98           N  
ATOM   4332  H   LEU A 270      -9.029  -5.955  -3.956  1.00 95.98           H  
ATOM   4333  CA  LEU A 270      -8.134  -4.268  -3.003  1.00 95.98           C  
ATOM   4334  HA  LEU A 270      -8.592  -3.282  -3.087  1.00 95.98           H  
ATOM   4335  C   LEU A 270      -6.612  -4.069  -2.991  1.00 95.98           C  
ATOM   4336  CB  LEU A 270      -8.640  -4.946  -1.720  1.00 95.98           C  
ATOM   4337  HB2 LEU A 270      -8.283  -5.976  -1.700  1.00 95.98           H  
ATOM   4338  HB3 LEU A 270      -9.730  -4.967  -1.759  1.00 95.98           H  
ATOM   4339  O   LEU A 270      -6.135  -2.969  -2.727  1.00 95.98           O  
ATOM   4340  CG  LEU A 270      -8.205  -4.268  -0.409  1.00 95.98           C  
ATOM   4341  HG  LEU A 270      -7.124  -4.351  -0.292  1.00 95.98           H  
ATOM   4342  CD1 LEU A 270      -8.606  -2.798  -0.322  1.00 95.98           C  
ATOM   4343 HD11 LEU A 270      -8.234  -2.375   0.612  1.00 95.98           H  
ATOM   4344 HD12 LEU A 270      -8.163  -2.226  -1.137  1.00 95.98           H  
ATOM   4345 HD13 LEU A 270      -9.692  -2.707  -0.351  1.00 95.98           H  
ATOM   4346  CD2 LEU A 270      -8.883  -4.994   0.752  1.00 95.98           C  
ATOM   4347 HD21 LEU A 270      -8.636  -4.501   1.692  1.00 95.98           H  
ATOM   4348 HD22 LEU A 270      -8.553  -6.032   0.799  1.00 95.98           H  
ATOM   4349 HD23 LEU A 270      -9.965  -4.969   0.628  1.00 95.98           H  
ATOM   4350  N   ILE A 271      -5.852  -5.114  -3.331  1.00 97.64           N  
ATOM   4351  H   ILE A 271      -6.317  -5.988  -3.531  1.00 97.64           H  
ATOM   4352  CA  ILE A 271      -4.389  -5.042  -3.442  1.00 97.64           C  
ATOM   4353  HA  ILE A 271      -3.998  -4.683  -2.490  1.00 97.64           H  
ATOM   4354  C   ILE A 271      -3.957  -4.021  -4.508  1.00 97.64           C  
ATOM   4355  CB  ILE A 271      -3.820  -6.452  -3.737  1.00 97.64           C  
ATOM   4356  HB  ILE A 271      -4.326  -6.856  -4.615  1.00 97.64           H  
ATOM   4357  O   ILE A 271      -3.062  -3.200  -4.287  1.00 97.64           O  
ATOM   4358  CG1 ILE A 271      -4.041  -7.455  -2.584  1.00 97.64           C  
ATOM   4359 HG12 ILE A 271      -3.656  -8.427  -2.893  1.00 97.64           H  
ATOM   4360 HG13 ILE A 271      -5.113  -7.576  -2.423  1.00 97.64           H  
ATOM   4361  CG2 ILE A 271      -2.330  -6.388  -4.073  1.00 97.64           C  
ATOM   4362 HG21 ILE A 271      -2.190  -5.986  -5.076  1.00 97.64           H  
ATOM   4363 HG22 ILE A 271      -1.862  -7.371  -4.016  1.00 97.64           H  
ATOM   4364 HG23 ILE A 271      -1.874  -5.726  -3.338  1.00 97.64           H  
ATOM   4365  CD1 ILE A 271      -3.393  -7.088  -1.243  1.00 97.64           C  
ATOM   4366 HD11 ILE A 271      -3.916  -6.244  -0.794  1.00 97.64           H  
ATOM   4367 HD12 ILE A 271      -2.338  -6.846  -1.375  1.00 97.64           H  
ATOM   4368 HD13 ILE A 271      -3.446  -7.945  -0.572  1.00 97.64           H  
ATOM   4369  N   GLN A 272      -4.606  -4.066  -5.671  1.00 97.25           N  
ATOM   4370  H   GLN A 272      -5.316  -4.772  -5.800  1.00 97.25           H  
ATOM   4371  CA  GLN A 272      -4.356  -3.138  -6.768  1.00 97.25           C  
ATOM   4372  HA  GLN A 272      -3.292  -3.146  -7.002  1.00 97.25           H  
ATOM   4373  C   GLN A 272      -4.749  -1.706  -6.397  1.00 97.25           C  
ATOM   4374  CB  GLN A 272      -5.135  -3.626  -7.996  1.00 97.25           C  
ATOM   4375  HB2 GLN A 272      -4.856  -4.658  -8.208  1.00 97.25           H  
ATOM   4376  HB3 GLN A 272      -6.204  -3.593  -7.786  1.00 97.25           H  
ATOM   4377  O   GLN A 272      -3.994  -0.769  -6.661  1.00 97.25           O  
ATOM   4378  CG  GLN A 272      -4.836  -2.772  -9.235  1.00 97.25           C  
ATOM   4379  HG2 GLN A 272      -3.770  -2.839  -9.456  1.00 97.25           H  
ATOM   4380  HG3 GLN A 272      -5.083  -1.729  -9.040  1.00 97.25           H  
ATOM   4381  CD  GLN A 272      -5.625  -3.212 -10.461  1.00 97.25           C  
ATOM   4382  NE2 GLN A 272      -5.221  -2.783 -11.636  1.00 97.25           N  
ATOM   4383 HE21 GLN A 272      -4.403  -2.195 -11.710  1.00 97.25           H  
ATOM   4384 HE22 GLN A 272      -5.778  -3.085 -12.423  1.00 97.25           H  
ATOM   4385  OE1 GLN A 272      -6.617  -3.919 -10.411  1.00 97.25           O  
ATOM   4386  N   GLU A 273      -5.918  -1.538  -5.784  1.00 95.87           N  
ATOM   4387  H   GLU A 273      -6.502  -2.345  -5.622  1.00 95.87           H  
ATOM   4388  CA  GLU A 273      -6.467  -0.234  -5.432  1.00 95.87           C  
ATOM   4389  HA  GLU A 273      -6.423   0.399  -6.318  1.00 95.87           H  
ATOM   4390  C   GLU A 273      -5.634   0.453  -4.350  1.00 95.87           C  
ATOM   4391  CB  GLU A 273      -7.937  -0.417  -5.031  1.00 95.87           C  
ATOM   4392  HB2 GLU A 273      -7.988  -1.025  -4.127  1.00 95.87           H  
ATOM   4393  HB3 GLU A 273      -8.459  -0.951  -5.825  1.00 95.87           H  
ATOM   4394  O   GLU A 273      -5.291   1.625  -4.503  1.00 95.87           O  
ATOM   4395  CG  GLU A 273      -8.674   0.899  -4.775  1.00 95.87           C  
ATOM   4396  HG2 GLU A 273      -8.214   1.407  -3.927  1.00 95.87           H  
ATOM   4397  HG3 GLU A 273      -9.704   0.665  -4.506  1.00 95.87           H  
ATOM   4398  CD  GLU A 273      -8.741   1.853  -5.967  1.00 95.87           C  
ATOM   4399  OE1 GLU A 273      -9.127   3.018  -5.735  1.00 95.87           O  
ATOM   4400  OE2 GLU A 273      -8.389   1.512  -7.123  1.00 95.87           O  
ATOM   4401  N   LEU A 274      -5.194  -0.281  -3.323  1.00 96.74           N  
ATOM   4402  H   LEU A 274      -5.513  -1.234  -3.230  1.00 96.74           H  
ATOM   4403  CA  LEU A 274      -4.295   0.262  -2.307  1.00 96.74           C  
ATOM   4404  HA  LEU A 274      -4.784   1.127  -1.859  1.00 96.74           H  
ATOM   4405  C   LEU A 274      -2.975   0.744  -2.921  1.00 96.74           C  
ATOM   4406  CB  LEU A 274      -4.053  -0.798  -1.221  1.00 96.74           C  
ATOM   4407  HB2 LEU A 274      -4.994  -1.013  -0.716  1.00 96.74           H  
ATOM   4408  HB3 LEU A 274      -3.702  -1.716  -1.694  1.00 96.74           H  
ATOM   4409  O   LEU A 274      -2.505   1.841  -2.616  1.00 96.74           O  
ATOM   4410  CG  LEU A 274      -3.007  -0.347  -0.184  1.00 96.74           C  
ATOM   4411  HG  LEU A 274      -2.056  -0.160  -0.682  1.00 96.74           H  
ATOM   4412  CD1 LEU A 274      -3.428   0.900   0.587  1.00 96.74           C  
ATOM   4413 HD11 LEU A 274      -2.617   1.220   1.241  1.00 96.74           H  
ATOM   4414 HD12 LEU A 274      -4.310   0.681   1.188  1.00 96.74           H  
ATOM   4415 HD13 LEU A 274      -3.650   1.720  -0.097  1.00 96.74           H  
ATOM   4416  CD2 LEU A 274      -2.772  -1.430   0.849  1.00 96.74           C  
ATOM   4417 HD21 LEU A 274      -3.625  -1.486   1.526  1.00 96.74           H  
ATOM   4418 HD22 LEU A 274      -1.870  -1.176   1.406  1.00 96.74           H  
ATOM   4419 HD23 LEU A 274      -2.630  -2.393   0.359  1.00 96.74           H  
ATOM   4420  N   TRP A 275      -2.372  -0.049  -3.809  1.00 96.29           N  
ATOM   4421  H   TRP A 275      -2.791  -0.939  -4.035  1.00 96.29           H  
ATOM   4422  CA  TRP A 275      -1.155   0.382  -4.496  1.00 96.29           C  
ATOM   4423  HA  TRP A 275      -0.398   0.629  -3.752  1.00 96.29           H  
ATOM   4424  C   TRP A 275      -1.393   1.645  -5.333  1.00 96.29           C  
ATOM   4425  CB  TRP A 275      -0.619  -0.747  -5.374  1.00 96.29           C  
ATOM   4426  HB2 TRP A 275      -1.395  -1.065  -6.071  1.00 96.29           H  
ATOM   4427  HB3 TRP A 275      -0.360  -1.596  -4.741  1.00 96.29           H  
ATOM   4428  O   TRP A 275      -0.597   2.582  -5.276  1.00 96.29           O  
ATOM   4429  CG  TRP A 275       0.590  -0.328  -6.144  1.00 96.29           C  
ATOM   4430  CD1 TRP A 275       0.622   0.001  -7.454  1.00 96.29           C  
ATOM   4431  HD1 TRP A 275      -0.229  -0.049  -8.118  1.00 96.29           H  
ATOM   4432  CD2 TRP A 275       1.922  -0.055  -5.629  1.00 96.29           C  
ATOM   4433  CE2 TRP A 275       2.717   0.468  -6.692  1.00 96.29           C  
ATOM   4434  CE3 TRP A 275       2.525  -0.176  -4.360  1.00 96.29           C  
ATOM   4435  HE3 TRP A 275       1.944  -0.562  -3.535  1.00 96.29           H  
ATOM   4436  NE1 TRP A 275       1.883   0.454  -7.788  1.00 96.29           N  
ATOM   4437  HE1 TRP A 275       2.102   0.835  -8.697  1.00 96.29           H  
ATOM   4438  CH2 TRP A 275       4.576   0.831  -5.204  1.00 96.29           C  
ATOM   4439  HH2 TRP A 275       5.539   1.277  -5.002  1.00 96.29           H  
ATOM   4440  CZ2 TRP A 275       4.030   0.909  -6.494  1.00 96.29           C  
ATOM   4441  HZ2 TRP A 275       4.578   1.388  -7.292  1.00 96.29           H  
ATOM   4442  CZ3 TRP A 275       3.842   0.267  -4.147  1.00 96.29           C  
ATOM   4443  HZ3 TRP A 275       4.267   0.239  -3.155  1.00 96.29           H  
ATOM   4444  N   ARG A 276      -2.500   1.686  -6.080  1.00 94.62           N  
ATOM   4445  H   ARG A 276      -3.118   0.888  -6.048  1.00 94.62           H  
ATOM   4446  CA  ARG A 276      -2.866   2.813  -6.946  1.00 94.62           C  
ATOM   4447  HA  ARG A 276      -2.040   3.020  -7.626  1.00 94.62           H  
ATOM   4448  C   ARG A 276      -3.118   4.102  -6.165  1.00 94.62           C  
ATOM   4449  CB  ARG A 276      -4.116   2.417  -7.746  1.00 94.62           C  
ATOM   4450  HB2 ARG A 276      -4.960   2.320  -7.063  1.00 94.62           H  
ATOM   4451  HB3 ARG A 276      -3.949   1.451  -8.221  1.00 94.62           H  
ATOM   4452  O   ARG A 276      -2.795   5.168  -6.671  1.00 94.62           O  
ATOM   4453  CG  ARG A 276      -4.449   3.443  -8.836  1.00 94.62           C  
ATOM   4454  HG2 ARG A 276      -4.512   4.447  -8.416  1.00 94.62           H  
ATOM   4455  HG3 ARG A 276      -3.653   3.432  -9.580  1.00 94.62           H  
ATOM   4456  CD  ARG A 276      -5.775   3.111  -9.524  1.00 94.62           C  
ATOM   4457  HD2 ARG A 276      -5.761   2.068  -9.841  1.00 94.62           H  
ATOM   4458  HD3 ARG A 276      -5.874   3.731 -10.416  1.00 94.62           H  
ATOM   4459  NE  ARG A 276      -6.944   3.332  -8.655  1.00 94.62           N  
ATOM   4460  HE  ARG A 276      -7.423   2.527  -8.279  1.00 94.62           H  
ATOM   4461  NH1 ARG A 276      -6.974   5.639  -8.612  1.00 94.62           N  
ATOM   4462 HH11 ARG A 276      -6.003   5.662  -8.889  1.00 94.62           H  
ATOM   4463 HH12 ARG A 276      -7.429   6.474  -8.273  1.00 94.62           H  
ATOM   4464  NH2 ARG A 276      -8.697   4.488  -7.855  1.00 94.62           N  
ATOM   4465 HH21 ARG A 276      -9.040   5.327  -7.409  1.00 94.62           H  
ATOM   4466 HH22 ARG A 276      -8.993   3.627  -7.418  1.00 94.62           H  
ATOM   4467  CZ  ARG A 276      -7.523   4.481  -8.379  1.00 94.62           C  
ATOM   4468  N   GLN A 277      -3.721   4.005  -4.986  1.00 93.29           N  
ATOM   4469  H   GLN A 277      -4.032   3.090  -4.690  1.00 93.29           H  
ATOM   4470  CA  GLN A 277      -4.141   5.158  -4.186  1.00 93.29           C  
ATOM   4471  HA  GLN A 277      -4.367   6.001  -4.839  1.00 93.29           H  
ATOM   4472  C   GLN A 277      -3.070   5.634  -3.199  1.00 93.29           C  
ATOM   4473  CB  GLN A 277      -5.411   4.771  -3.422  1.00 93.29           C  
ATOM   4474  HB2 GLN A 277      -5.211   3.875  -2.835  1.00 93.29           H  
ATOM   4475  HB3 GLN A 277      -5.660   5.576  -2.731  1.00 93.29           H  
ATOM   4476  O   GLN A 277      -3.051   6.807  -2.840  1.00 93.29           O  
ATOM   4477  CG  GLN A 277      -6.634   4.517  -4.313  1.00 93.29           C  
ATOM   4478  HG2 GLN A 277      -6.371   3.910  -5.180  1.00 93.29           H  
ATOM   4479  HG3 GLN A 277      -7.357   3.950  -3.727  1.00 93.29           H  
ATOM   4480  CD  GLN A 277      -7.325   5.788  -4.794  1.00 93.29           C  
ATOM   4481  NE2 GLN A 277      -8.540   5.678  -5.272  1.00 93.29           N  
ATOM   4482 HE21 GLN A 277      -8.941   4.751  -5.281  1.00 93.29           H  
ATOM   4483 HE22 GLN A 277      -9.081   6.529  -5.324  1.00 93.29           H  
ATOM   4484  OE1 GLN A 277      -6.827   6.899  -4.751  1.00 93.29           O  
ATOM   4485  N   VAL A 278      -2.194   4.733  -2.745  1.00 94.56           N  
ATOM   4486  H   VAL A 278      -2.318   3.773  -3.030  1.00 94.56           H  
ATOM   4487  CA  VAL A 278      -1.196   5.020  -1.701  1.00 94.56           C  
ATOM   4488  HA  VAL A 278      -1.225   6.080  -1.451  1.00 94.56           H  
ATOM   4489  C   VAL A 278       0.213   4.728  -2.203  1.00 94.56           C  
ATOM   4490  CB  VAL A 278      -1.501   4.235  -0.405  1.00 94.56           C  
ATOM   4491  HB  VAL A 278      -1.341   3.171  -0.580  1.00 94.56           H  
ATOM   4492  O   VAL A 278       1.060   5.616  -2.240  1.00 94.56           O  
ATOM   4493  CG1 VAL A 278      -0.572   4.677   0.728  1.00 94.56           C  
ATOM   4494 HG11 VAL A 278      -0.737   5.731   0.952  1.00 94.56           H  
ATOM   4495 HG12 VAL A 278      -0.771   4.091   1.625  1.00 94.56           H  
ATOM   4496 HG13 VAL A 278       0.471   4.536   0.447  1.00 94.56           H  
ATOM   4497  CG2 VAL A 278      -2.944   4.427   0.076  1.00 94.56           C  
ATOM   4498 HG21 VAL A 278      -3.646   4.031  -0.658  1.00 94.56           H  
ATOM   4499 HG22 VAL A 278      -3.149   5.486   0.234  1.00 94.56           H  
ATOM   4500 HG23 VAL A 278      -3.096   3.896   1.016  1.00 94.56           H  
ATOM   4501  N   GLY A 279       0.468   3.492  -2.635  1.00 92.84           N  
ATOM   4502  H   GLY A 279      -0.298   2.834  -2.650  1.00 92.84           H  
ATOM   4503  CA  GLY A 279       1.820   3.004  -2.921  1.00 92.84           C  
ATOM   4504  HA2 GLY A 279       1.740   1.972  -3.261  1.00 92.84           H  
ATOM   4505  HA3 GLY A 279       2.407   3.020  -2.003  1.00 92.84           H  
ATOM   4506  C   GLY A 279       2.585   3.794  -3.991  1.00 92.84           C  
ATOM   4507  O   GLY A 279       3.784   4.018  -3.842  1.00 92.84           O  
ATOM   4508  N   VAL A 280       1.905   4.277  -5.038  1.00 91.41           N  
ATOM   4509  H   VAL A 280       0.926   4.040  -5.111  1.00 91.41           H  
ATOM   4510  CA  VAL A 280       2.528   5.090  -6.107  1.00 91.41           C  
ATOM   4511  HA  VAL A 280       3.423   4.568  -6.445  1.00 91.41           H  
ATOM   4512  C   VAL A 280       3.003   6.474  -5.650  1.00 91.41           C  
ATOM   4513  CB  VAL A 280       1.597   5.263  -7.324  1.00 91.41           C  
ATOM   4514  HB  VAL A 280       2.117   5.863  -8.071  1.00 91.41           H  
ATOM   4515  O   VAL A 280       3.790   7.101  -6.356  1.00 91.41           O  
ATOM   4516  CG1 VAL A 280       1.281   3.918  -7.989  1.00 91.41           C  
ATOM   4517 HG11 VAL A 280       2.214   3.422  -8.258  1.00 91.41           H  
ATOM   4518 HG12 VAL A 280       0.689   4.087  -8.888  1.00 91.41           H  
ATOM   4519 HG13 VAL A 280       0.718   3.281  -7.307  1.00 91.41           H  
ATOM   4520  CG2 VAL A 280       0.293   5.982  -6.974  1.00 91.41           C  
ATOM   4521 HG21 VAL A 280      -0.233   5.467  -6.170  1.00 91.41           H  
ATOM   4522 HG22 VAL A 280       0.507   7.004  -6.662  1.00 91.41           H  
ATOM   4523 HG23 VAL A 280      -0.359   6.030  -7.846  1.00 91.41           H  
ATOM   4524  N   HIS A 281       2.532   6.953  -4.497  1.00 90.93           N  
ATOM   4525  H   HIS A 281       1.914   6.375  -3.946  1.00 90.93           H  
ATOM   4526  CA  HIS A 281       2.842   8.284  -3.970  1.00 90.93           C  
ATOM   4527  HA  HIS A 281       3.170   8.926  -4.788  1.00 90.93           H  
ATOM   4528  C   HIS A 281       3.979   8.282  -2.946  1.00 90.93           C  
ATOM   4529  CB  HIS A 281       1.567   8.889  -3.381  1.00 90.93           C  
ATOM   4530  HB2 HIS A 281       1.188   8.224  -2.605  1.00 90.93           H  
ATOM   4531  HB3 HIS A 281       1.805   9.845  -2.915  1.00 90.93           H  
ATOM   4532  O   HIS A 281       4.401   9.348  -2.501  1.00 90.93           O  
ATOM   4533  CG  HIS A 281       0.502   9.126  -4.418  1.00 90.93           C  
ATOM   4534  CD2 HIS A 281      -0.651   8.412  -4.602  1.00 90.93           C  
ATOM   4535  HD2 HIS A 281      -0.970   7.562  -4.017  1.00 90.93           H  
ATOM   4536  ND1 HIS A 281       0.527  10.113  -5.374  1.00 90.93           N  
ATOM   4537  HD1 HIS A 281       1.225  10.839  -5.452  1.00 90.93           H  
ATOM   4538  CE1 HIS A 281      -0.584   9.998  -6.117  1.00 90.93           C  
ATOM   4539  HE1 HIS A 281      -0.858  10.655  -6.930  1.00 90.93           H  
ATOM   4540  NE2 HIS A 281      -1.330   8.969  -5.693  1.00 90.93           N  
ATOM   4541  N   ILE A 282       4.495   7.108  -2.581  1.00 91.55           N  
ATOM   4542  H   ILE A 282       4.134   6.262  -2.999  1.00 91.55           H  
ATOM   4543  CA  ILE A 282       5.588   7.004  -1.620  1.00 91.55           C  
ATOM   4544  HA  ILE A 282       5.338   7.646  -0.775  1.00 91.55           H  
ATOM   4545  C   ILE A 282       6.888   7.496  -2.257  1.00 91.55           C  
ATOM   4546  CB  ILE A 282       5.733   5.571  -1.088  1.00 91.55           C  
ATOM   4547  HB  ILE A 282       5.981   4.921  -1.926  1.00 91.55           H  
ATOM   4548  O   ILE A 282       7.266   7.007  -3.329  1.00 91.55           O  
ATOM   4549  CG1 ILE A 282       4.410   5.068  -0.493  1.00 91.55           C  
ATOM   4550 HG12 ILE A 282       3.617   5.124  -1.239  1.00 91.55           H  
ATOM   4551 HG13 ILE A 282       4.549   4.012  -0.261  1.00 91.55           H  
ATOM   4552  CG2 ILE A 282       6.859   5.471  -0.040  1.00 91.55           C  
ATOM   4553 HG21 ILE A 282       6.852   4.483   0.421  1.00 91.55           H  
ATOM   4554 HG22 ILE A 282       6.718   6.214   0.745  1.00 91.55           H  
ATOM   4555 HG23 ILE A 282       7.831   5.630  -0.507  1.00 91.55           H  
ATOM   4556  CD1 ILE A 282       3.948   5.804   0.767  1.00 91.55           C  
ATOM   4557 HD11 ILE A 282       2.897   5.570   0.937  1.00 91.55           H  
ATOM   4558 HD12 ILE A 282       4.037   6.884   0.650  1.00 91.55           H  
ATOM   4559 HD13 ILE A 282       4.545   5.490   1.624  1.00 91.55           H  
ATOM   4560  N   PRO A 283       7.612   8.426  -1.608  1.00 90.70           N  
ATOM   4561  CA  PRO A 283       8.906   8.867  -2.099  1.00 90.70           C  
ATOM   4562  HA  PRO A 283       8.760   9.359  -3.061  1.00 90.70           H  
ATOM   4563  C   PRO A 283       9.864   7.682  -2.252  1.00 90.70           C  
ATOM   4564  CB  PRO A 283       9.413   9.892  -1.077  1.00 90.70           C  
ATOM   4565  HB2 PRO A 283       9.973  10.696  -1.555  1.00 90.70           H  
ATOM   4566  HB3 PRO A 283      10.023   9.405  -0.317  1.00 90.70           H  
ATOM   4567  O   PRO A 283      10.105   6.937  -1.303  1.00 90.70           O  
ATOM   4568  CG  PRO A 283       8.134  10.412  -0.422  1.00 90.70           C  
ATOM   4569  HG2 PRO A 283       7.689  11.188  -1.044  1.00 90.70           H  
ATOM   4570  HG3 PRO A 283       8.313  10.782   0.587  1.00 90.70           H  
ATOM   4571  CD  PRO A 283       7.234   9.182  -0.418  1.00 90.70           C  
ATOM   4572  HD2 PRO A 283       6.193   9.503  -0.446  1.00 90.70           H  
ATOM   4573  HD3 PRO A 283       7.425   8.586   0.474  1.00 90.70           H  
ATOM   4574  N   TYR A 284      10.465   7.529  -3.438  1.00 92.08           N  
ATOM   4575  H   TYR A 284      10.155   8.114  -4.201  1.00 92.08           H  
ATOM   4576  CA  TYR A 284      11.403   6.432  -3.718  1.00 92.08           C  
ATOM   4577  HA  TYR A 284      10.856   5.490  -3.681  1.00 92.08           H  
ATOM   4578  C   TYR A 284      12.535   6.343  -2.682  1.00 92.08           C  
ATOM   4579  CB  TYR A 284      11.994   6.596  -5.127  1.00 92.08           C  
ATOM   4580  HB2 TYR A 284      12.342   7.622  -5.247  1.00 92.08           H  
ATOM   4581  HB3 TYR A 284      11.207   6.423  -5.861  1.00 92.08           H  
ATOM   4582  O   TYR A 284      12.927   5.243  -2.299  1.00 92.08           O  
ATOM   4583  CG  TYR A 284      13.149   5.649  -5.416  1.00 92.08           C  
ATOM   4584  CD1 TYR A 284      14.457   6.148  -5.600  1.00 92.08           C  
ATOM   4585  HD1 TYR A 284      14.639   7.212  -5.568  1.00 92.08           H  
ATOM   4586  CD2 TYR A 284      12.928   4.261  -5.432  1.00 92.08           C  
ATOM   4587  HD2 TYR A 284      11.937   3.869  -5.253  1.00 92.08           H  
ATOM   4588  CE1 TYR A 284      15.536   5.265  -5.820  1.00 92.08           C  
ATOM   4589  HE1 TYR A 284      16.534   5.652  -5.966  1.00 92.08           H  
ATOM   4590  CE2 TYR A 284      14.008   3.383  -5.623  1.00 92.08           C  
ATOM   4591  HE2 TYR A 284      13.850   2.315  -5.581  1.00 92.08           H  
ATOM   4592  OH  TYR A 284      16.329   2.998  -6.071  1.00 92.08           O  
ATOM   4593  HH  TYR A 284      17.169   3.416  -6.273  1.00 92.08           H  
ATOM   4594  CZ  TYR A 284      15.312   3.873  -5.833  1.00 92.08           C  
ATOM   4595  N   ALA A 285      13.019   7.490  -2.194  1.00 91.57           N  
ATOM   4596  H   ALA A 285      12.608   8.357  -2.509  1.00 91.57           H  
ATOM   4597  CA  ALA A 285      14.071   7.561  -1.183  1.00 91.57           C  
ATOM   4598  HA  ALA A 285      14.975   7.102  -1.583  1.00 91.57           H  
ATOM   4599  C   ALA A 285      13.718   6.806   0.114  1.00 91.57           C  
ATOM   4600  CB  ALA A 285      14.355   9.041  -0.904  1.00 91.57           C  
ATOM   4601  HB1 ALA A 285      13.468   9.524  -0.495  1.00 91.57           H  
ATOM   4602  HB2 ALA A 285      15.163   9.123  -0.176  1.00 91.57           H  
ATOM   4603  HB3 ALA A 285      14.658   9.546  -1.821  1.00 91.57           H  
ATOM   4604  O   ALA A 285      14.607   6.243   0.743  1.00 91.57           O  
ATOM   4605  N   SER A 286      12.434   6.738   0.477  1.00 91.98           N  
ATOM   4606  H   SER A 286      11.738   7.210  -0.084  1.00 91.98           H  
ATOM   4607  CA  SER A 286      11.951   6.073   1.692  1.00 91.98           C  
ATOM   4608  HA  SER A 286      12.687   6.200   2.486  1.00 91.98           H  
ATOM   4609  C   SER A 286      11.725   4.568   1.510  1.00 91.98           C  
ATOM   4610  CB  SER A 286      10.642   6.734   2.141  1.00 91.98           C  
ATOM   4611  HB2 SER A 286      10.332   6.327   3.103  1.00 91.98           H  
ATOM   4612  HB3 SER A 286       9.865   6.526   1.406  1.00 91.98           H  
ATOM   4613  O   SER A 286      11.670   3.830   2.492  1.00 91.98           O  
ATOM   4614  OG  SER A 286      10.808   8.138   2.245  1.00 91.98           O  
ATOM   4615  HG  SER A 286      11.113   8.349   3.130  1.00 91.98           H  
ATOM   4616  N   ILE A 287      11.606   4.084   0.267  1.00 93.85           N  
ATOM   4617  H   ILE A 287      11.716   4.733  -0.499  1.00 93.85           H  
ATOM   4618  CA  ILE A 287      11.240   2.692  -0.039  1.00 93.85           C  
ATOM   4619  HA  ILE A 287      10.284   2.496   0.449  1.00 93.85           H  
ATOM   4620  C   ILE A 287      12.221   1.667   0.560  1.00 93.85           C  
ATOM   4621  CB  ILE A 287      11.042   2.495  -1.564  1.00 93.85           C  
ATOM   4622  HB  ILE A 287      11.924   2.856  -2.093  1.00 93.85           H  
ATOM   4623  O   ILE A 287      11.751   0.707   1.178  1.00 93.85           O  
ATOM   4624  CG1 ILE A 287       9.850   3.300  -2.123  1.00 93.85           C  
ATOM   4625 HG12 ILE A 287       9.881   3.248  -3.212  1.00 93.85           H  
ATOM   4626 HG13 ILE A 287       9.964   4.348  -1.847  1.00 93.85           H  
ATOM   4627  CG2 ILE A 287      10.892   1.013  -1.931  1.00 93.85           C  
ATOM   4628 HG21 ILE A 287      10.107   0.577  -1.312  1.00 93.85           H  
ATOM   4629 HG22 ILE A 287      10.628   0.911  -2.984  1.00 93.85           H  
ATOM   4630 HG23 ILE A 287      11.825   0.478  -1.757  1.00 93.85           H  
ATOM   4631  CD1 ILE A 287       8.462   2.836  -1.668  1.00 93.85           C  
ATOM   4632 HD11 ILE A 287       8.369   2.941  -0.587  1.00 93.85           H  
ATOM   4633 HD12 ILE A 287       7.709   3.458  -2.152  1.00 93.85           H  
ATOM   4634 HD13 ILE A 287       8.280   1.801  -1.958  1.00 93.85           H  
ATOM   4635  N   PRO A 288      13.558   1.815   0.425  1.00 93.51           N  
ATOM   4636  CA  PRO A 288      14.487   0.829   0.973  1.00 93.51           C  
ATOM   4637  HA  PRO A 288      14.257  -0.141   0.535  1.00 93.51           H  
ATOM   4638  C   PRO A 288      14.407   0.705   2.499  1.00 93.51           C  
ATOM   4639  CB  PRO A 288      15.882   1.277   0.521  1.00 93.51           C  
ATOM   4640  HB2 PRO A 288      16.522   0.424   0.296  1.00 93.51           H  
ATOM   4641  HB3 PRO A 288      16.341   1.909   1.281  1.00 93.51           H  
ATOM   4642  O   PRO A 288      14.444  -0.412   3.013  1.00 93.51           O  
ATOM   4643  CG  PRO A 288      15.609   2.120  -0.721  1.00 93.51           C  
ATOM   4644  HG2 PRO A 288      15.467   1.474  -1.588  1.00 93.51           H  
ATOM   4645  HG3 PRO A 288      16.400   2.848  -0.903  1.00 93.51           H  
ATOM   4646  CD  PRO A 288      14.293   2.796  -0.365  1.00 93.51           C  
ATOM   4647  HD2 PRO A 288      13.779   3.082  -1.283  1.00 93.51           H  
ATOM   4648  HD3 PRO A 288      14.485   3.679   0.245  1.00 93.51           H  
ATOM   4649  N   ASP A 289      14.299   1.828   3.214  1.00 94.09           N  
ATOM   4650  H   ASP A 289      14.244   2.718   2.740  1.00 94.09           H  
ATOM   4651  CA  ASP A 289      14.177   1.840   4.677  1.00 94.09           C  
ATOM   4652  HA  ASP A 289      14.937   1.186   5.105  1.00 94.09           H  
ATOM   4653  C   ASP A 289      12.831   1.287   5.137  1.00 94.09           C  
ATOM   4654  CB  ASP A 289      14.399   3.260   5.220  1.00 94.09           C  
ATOM   4655  HB2 ASP A 289      13.799   3.972   4.654  1.00 94.09           H  
ATOM   4656  HB3 ASP A 289      14.081   3.296   6.262  1.00 94.09           H  
ATOM   4657  O   ASP A 289      12.791   0.475   6.060  1.00 94.09           O  
ATOM   4658  CG  ASP A 289      15.876   3.637   5.161  1.00 94.09           C  
ATOM   4659  OD1 ASP A 289      16.693   2.807   5.627  1.00 94.09           O  
ATOM   4660  OD2 ASP A 289      16.211   4.665   4.547  1.00 94.09           O  
ATOM   4661  N   MET A 290      11.747   1.634   4.441  1.00 94.81           N  
ATOM   4662  H   MET A 290      11.846   2.329   3.715  1.00 94.81           H  
ATOM   4663  CA  MET A 290      10.410   1.107   4.712  1.00 94.81           C  
ATOM   4664  HA  MET A 290      10.128   1.372   5.731  1.00 94.81           H  
ATOM   4665  C   MET A 290      10.367  -0.422   4.601  1.00 94.81           C  
ATOM   4666  CB  MET A 290       9.424   1.771   3.746  1.00 94.81           C  
ATOM   4667  HB2 MET A 290       9.756   1.586   2.724  1.00 94.81           H  
ATOM   4668  HB3 MET A 290       9.433   2.848   3.914  1.00 94.81           H  
ATOM   4669  O   MET A 290       9.914  -1.085   5.533  1.00 94.81           O  
ATOM   4670  CG  MET A 290       7.985   1.269   3.907  1.00 94.81           C  
ATOM   4671  HG2 MET A 290       7.628   1.529   4.904  1.00 94.81           H  
ATOM   4672  HG3 MET A 290       7.952   0.184   3.815  1.00 94.81           H  
ATOM   4673  SD  MET A 290       6.858   1.971   2.676  1.00 94.81           S  
ATOM   4674  CE  MET A 290       7.351   0.979   1.244  1.00 94.81           C  
ATOM   4675  HE1 MET A 290       8.428   1.041   1.090  1.00 94.81           H  
ATOM   4676  HE2 MET A 290       7.070  -0.062   1.408  1.00 94.81           H  
ATOM   4677  HE3 MET A 290       6.850   1.365   0.355  1.00 94.81           H  
ATOM   4678  N   PHE A 291      10.880  -1.006   3.509  1.00 95.55           N  
ATOM   4679  H   PHE A 291      11.240  -0.427   2.764  1.00 95.55           H  
ATOM   4680  CA  PHE A 291      10.902  -2.467   3.370  1.00 95.55           C  
ATOM   4681  HA  PHE A 291       9.896  -2.840   3.561  1.00 95.55           H  
ATOM   4682  C   PHE A 291      11.796  -3.133   4.417  1.00 95.55           C  
ATOM   4683  CB  PHE A 291      11.306  -2.897   1.953  1.00 95.55           C  
ATOM   4684  HB2 PHE A 291      12.125  -2.271   1.599  1.00 95.55           H  
ATOM   4685  HB3 PHE A 291      11.675  -3.922   1.998  1.00 95.55           H  
ATOM   4686  O   PHE A 291      11.375  -4.123   5.010  1.00 95.55           O  
ATOM   4687  CG  PHE A 291      10.161  -2.887   0.960  1.00 95.55           C  
ATOM   4688  CD1 PHE A 291       9.103  -3.803   1.107  1.00 95.55           C  
ATOM   4689  HD1 PHE A 291       9.128  -4.517   1.917  1.00 95.55           H  
ATOM   4690  CD2 PHE A 291      10.151  -1.984  -0.115  1.00 95.55           C  
ATOM   4691  HD2 PHE A 291      10.977  -1.300  -0.241  1.00 95.55           H  
ATOM   4692  CE1 PHE A 291       8.017  -3.785   0.212  1.00 95.55           C  
ATOM   4693  HE1 PHE A 291       7.194  -4.471   0.348  1.00 95.55           H  
ATOM   4694  CE2 PHE A 291       9.079  -1.982  -1.025  1.00 95.55           C  
ATOM   4695  HE2 PHE A 291       9.074  -1.297  -1.860  1.00 95.55           H  
ATOM   4696  CZ  PHE A 291       8.006  -2.870  -0.853  1.00 95.55           C  
ATOM   4697  HZ  PHE A 291       7.178  -2.849  -1.546  1.00 95.55           H  
ATOM   4698  N   ARG A 292      12.978  -2.576   4.720  1.00 94.60           N  
ATOM   4699  H   ARG A 292      13.254  -1.736   4.231  1.00 94.60           H  
ATOM   4700  CA  ARG A 292      13.840  -3.099   5.798  1.00 94.60           C  
ATOM   4701  HA  ARG A 292      14.069  -4.147   5.601  1.00 94.60           H  
ATOM   4702  C   ARG A 292      13.144  -3.075   7.156  1.00 94.60           C  
ATOM   4703  CB  ARG A 292      15.137  -2.288   5.895  1.00 94.60           C  
ATOM   4704  HB2 ARG A 292      14.914  -1.223   5.832  1.00 94.60           H  
ATOM   4705  HB3 ARG A 292      15.587  -2.480   6.869  1.00 94.60           H  
ATOM   4706  O   ARG A 292      13.240  -4.043   7.909  1.00 94.60           O  
ATOM   4707  CG  ARG A 292      16.157  -2.676   4.822  1.00 94.60           C  
ATOM   4708  HG2 ARG A 292      16.306  -3.755   4.856  1.00 94.60           H  
ATOM   4709  HG3 ARG A 292      15.795  -2.408   3.830  1.00 94.60           H  
ATOM   4710  CD  ARG A 292      17.502  -1.994   5.108  1.00 94.60           C  
ATOM   4711  HD2 ARG A 292      18.266  -2.441   4.471  1.00 94.60           H  
ATOM   4712  HD3 ARG A 292      17.788  -2.201   6.139  1.00 94.60           H  
ATOM   4713  NE  ARG A 292      17.472  -0.527   4.906  1.00 94.60           N  
ATOM   4714  HE  ARG A 292      17.239   0.062   5.693  1.00 94.60           H  
ATOM   4715  NH1 ARG A 292      18.027  -0.503   2.684  1.00 94.60           N  
ATOM   4716 HH11 ARG A 292      18.312   0.030   1.875  1.00 94.60           H  
ATOM   4717 HH12 ARG A 292      17.827  -1.493   2.658  1.00 94.60           H  
ATOM   4718  NH2 ARG A 292      17.936   1.407   3.788  1.00 94.60           N  
ATOM   4719 HH21 ARG A 292      18.143   1.950   2.963  1.00 94.60           H  
ATOM   4720 HH22 ARG A 292      17.652   1.940   4.597  1.00 94.60           H  
ATOM   4721  CZ  ARG A 292      17.801   0.120   3.804  1.00 94.60           C  
ATOM   4722  N   HIS A 293      12.443  -1.988   7.464  1.00 94.90           N  
ATOM   4723  H   HIS A 293      12.435  -1.212   6.818  1.00 94.90           H  
ATOM   4724  CA  HIS A 293      11.693  -1.858   8.705  1.00 94.90           C  
ATOM   4725  HA  HIS A 293      12.367  -2.043   9.541  1.00 94.90           H  
ATOM   4726  C   HIS A 293      10.572  -2.903   8.787  1.00 94.90           C  
ATOM   4727  CB  HIS A 293      11.166  -0.424   8.826  1.00 94.90           C  
ATOM   4728  HB2 HIS A 293      12.007   0.270   8.828  1.00 94.90           H  
ATOM   4729  HB3 HIS A 293      10.536  -0.189   7.969  1.00 94.90           H  
ATOM   4730  O   HIS A 293      10.508  -3.656   9.757  1.00 94.90           O  
ATOM   4731  CG  HIS A 293      10.373  -0.223  10.086  1.00 94.90           C  
ATOM   4732  CD2 HIS A 293       9.026  -0.004  10.171  1.00 94.90           C  
ATOM   4733  HD2 HIS A 293       8.340   0.090   9.342  1.00 94.90           H  
ATOM   4734  ND1 HIS A 293      10.861  -0.274  11.373  1.00 94.90           N  
ATOM   4735  HD1 HIS A 293      11.829  -0.369  11.646  1.00 94.90           H  
ATOM   4736  CE1 HIS A 293       9.831  -0.087  12.213  1.00 94.90           C  
ATOM   4737  HE1 HIS A 293       9.899  -0.047  13.290  1.00 94.90           H  
ATOM   4738  NE2 HIS A 293       8.694   0.071  11.524  1.00 94.90           N  
ATOM   4739  N   TRP A 294       9.747  -3.030   7.745  1.00 95.51           N  
ATOM   4740  H   TRP A 294       9.835  -2.385   6.973  1.00 95.51           H  
ATOM   4741  CA  TRP A 294       8.666  -4.021   7.697  1.00 95.51           C  
ATOM   4742  HA  TRP A 294       8.028  -3.896   8.571  1.00 95.51           H  
ATOM   4743  C   TRP A 294       9.173  -5.470   7.735  1.00 95.51           C  
ATOM   4744  CB  TRP A 294       7.821  -3.774   6.445  1.00 95.51           C  
ATOM   4745  HB2 TRP A 294       8.469  -3.789   5.569  1.00 95.51           H  
ATOM   4746  HB3 TRP A 294       7.117  -4.600   6.346  1.00 95.51           H  
ATOM   4747  O   TRP A 294       8.588  -6.311   8.420  1.00 95.51           O  
ATOM   4748  CG  TRP A 294       7.003  -2.518   6.412  1.00 95.51           C  
ATOM   4749  CD1 TRP A 294       6.743  -1.682   7.447  1.00 95.51           C  
ATOM   4750  HD1 TRP A 294       7.119  -1.796   8.453  1.00 95.51           H  
ATOM   4751  CD2 TRP A 294       6.235  -1.997   5.288  1.00 95.51           C  
ATOM   4752  CE2 TRP A 294       5.493  -0.861   5.730  1.00 95.51           C  
ATOM   4753  CE3 TRP A 294       6.057  -2.400   3.949  1.00 95.51           C  
ATOM   4754  HE3 TRP A 294       6.622  -3.241   3.576  1.00 95.51           H  
ATOM   4755  NE1 TRP A 294       5.862  -0.695   7.045  1.00 95.51           N  
ATOM   4756  HE1 TRP A 294       5.470  -0.002   7.665  1.00 95.51           H  
ATOM   4757  CH2 TRP A 294       4.428  -0.617   3.575  1.00 95.51           C  
ATOM   4758  HH2 TRP A 294       3.743  -0.095   2.923  1.00 95.51           H  
ATOM   4759  CZ2 TRP A 294       4.593  -0.184   4.900  1.00 95.51           C  
ATOM   4760  HZ2 TRP A 294       4.030   0.655   5.283  1.00 95.51           H  
ATOM   4761  CZ3 TRP A 294       5.169  -1.715   3.102  1.00 95.51           C  
ATOM   4762  HZ3 TRP A 294       5.066  -2.027   2.073  1.00 95.51           H  
ATOM   4763  N   GLU A 295      10.282  -5.774   7.056  1.00 94.81           N  
ATOM   4764  H   GLU A 295      10.702  -5.064   6.474  1.00 94.81           H  
ATOM   4765  CA  GLU A 295      10.959  -7.075   7.154  1.00 94.81           C  
ATOM   4766  HA  GLU A 295      10.274  -7.865   6.847  1.00 94.81           H  
ATOM   4767  C   GLU A 295      11.388  -7.370   8.598  1.00 94.81           C  
ATOM   4768  CB  GLU A 295      12.200  -7.107   6.244  1.00 94.81           C  
ATOM   4769  HB2 GLU A 295      12.776  -6.193   6.392  1.00 94.81           H  
ATOM   4770  HB3 GLU A 295      12.823  -7.949   6.545  1.00 94.81           H  
ATOM   4771  O   GLU A 295      11.170  -8.481   9.092  1.00 94.81           O  
ATOM   4772  CG  GLU A 295      11.879  -7.274   4.752  1.00 94.81           C  
ATOM   4773  HG2 GLU A 295      11.116  -6.552   4.461  1.00 94.81           H  
ATOM   4774  HG3 GLU A 295      11.459  -8.268   4.600  1.00 94.81           H  
ATOM   4775  CD  GLU A 295      13.121  -7.104   3.855  1.00 94.81           C  
ATOM   4776  OE1 GLU A 295      12.941  -6.808   2.653  1.00 94.81           O  
ATOM   4777  OE2 GLU A 295      14.262  -7.325   4.329  1.00 94.81           O  
ATOM   4778  N   GLY A 296      11.952  -6.371   9.286  1.00 94.82           N  
ATOM   4779  H   GLY A 296      12.110  -5.496   8.807  1.00 94.82           H  
ATOM   4780  CA  GLY A 296      12.339  -6.452  10.693  1.00 94.82           C  
ATOM   4781  HA2 GLY A 296      13.058  -7.261  10.827  1.00 94.82           H  
ATOM   4782  HA3 GLY A 296      12.807  -5.511  10.979  1.00 94.82           H  
ATOM   4783  C   GLY A 296      11.151  -6.694  11.623  1.00 94.82           C  
ATOM   4784  O   GLY A 296      11.232  -7.556  12.495  1.00 94.82           O  
ATOM   4785  N   LEU A 297      10.020  -6.016  11.397  1.00 92.95           N  
ATOM   4786  H   LEU A 297      10.029  -5.299  10.686  1.00 92.95           H  
ATOM   4787  CA  LEU A 297       8.791  -6.235  12.168  1.00 92.95           C  
ATOM   4788  HA  LEU A 297       9.013  -6.105  13.228  1.00 92.95           H  
ATOM   4789  C   LEU A 297       8.253  -7.663  12.010  1.00 92.95           C  
ATOM   4790  CB  LEU A 297       7.707  -5.227  11.744  1.00 92.95           C  
ATOM   4791  HB2 LEU A 297       6.767  -5.530  12.206  1.00 92.95           H  
ATOM   4792  HB3 LEU A 297       7.573  -5.288  10.664  1.00 92.95           H  
ATOM   4793  O   LEU A 297       7.731  -8.231  12.969  1.00 92.95           O  
ATOM   4794  CG  LEU A 297       7.961  -3.757  12.126  1.00 92.95           C  
ATOM   4795  HG  LEU A 297       8.874  -3.398  11.651  1.00 92.95           H  
ATOM   4796  CD1 LEU A 297       6.783  -2.924  11.623  1.00 92.95           C  
ATOM   4797 HD11 LEU A 297       6.696  -3.011  10.540  1.00 92.95           H  
ATOM   4798 HD12 LEU A 297       6.939  -1.875  11.874  1.00 92.95           H  
ATOM   4799 HD13 LEU A 297       5.854  -3.252  12.089  1.00 92.95           H  
ATOM   4800  CD2 LEU A 297       8.089  -3.562  13.638  1.00 92.95           C  
ATOM   4801 HD21 LEU A 297       7.212  -3.961  14.147  1.00 92.95           H  
ATOM   4802 HD22 LEU A 297       8.994  -4.045  14.008  1.00 92.95           H  
ATOM   4803 HD23 LEU A 297       8.163  -2.496  13.854  1.00 92.95           H  
ATOM   4804  N   MET A 298       8.378  -8.251  10.816  1.00 93.32           N  
ATOM   4805  H   MET A 298       8.782  -7.706  10.068  1.00 93.32           H  
ATOM   4806  CA  MET A 298       7.899  -9.608  10.523  1.00 93.32           C  
ATOM   4807  HA  MET A 298       7.006  -9.799  11.118  1.00 93.32           H  
ATOM   4808  C   MET A 298       8.873 -10.714  10.930  1.00 93.32           C  
ATOM   4809  CB  MET A 298       7.514  -9.715   9.042  1.00 93.32           C  
ATOM   4810  HB2 MET A 298       7.279 -10.754   8.809  1.00 93.32           H  
ATOM   4811  HB3 MET A 298       8.352  -9.400   8.420  1.00 93.32           H  
ATOM   4812  O   MET A 298       8.488 -11.890  10.963  1.00 93.32           O  
ATOM   4813  CG  MET A 298       6.281  -8.875   8.698  1.00 93.32           C  
ATOM   4814  HG2 MET A 298       6.084  -8.999   7.633  1.00 93.32           H  
ATOM   4815  HG3 MET A 298       6.495  -7.820   8.868  1.00 93.32           H  
ATOM   4816  SD  MET A 298       4.771  -9.338   9.601  1.00 93.32           S  
ATOM   4817  CE  MET A 298       4.793  -8.134  10.967  1.00 93.32           C  
ATOM   4818  HE1 MET A 298       5.051  -7.143  10.594  1.00 93.32           H  
ATOM   4819  HE2 MET A 298       5.518  -8.431  11.725  1.00 93.32           H  
ATOM   4820  HE3 MET A 298       3.807  -8.097  11.429  1.00 93.32           H  
ATOM   4821  N   ALA A 299      10.117 -10.377  11.277  1.00 90.44           N  
ATOM   4822  H   ALA A 299      10.381  -9.402  11.260  1.00 90.44           H  
ATOM   4823  CA  ALA A 299      11.075 -11.343  11.792  1.00 90.44           C  
ATOM   4824  HA  ALA A 299      11.187 -12.131  11.048  1.00 90.44           H  
ATOM   4825  C   ALA A 299      10.547 -11.995  13.083  1.00 90.44           C  
ATOM   4826  CB  ALA A 299      12.440 -10.673  11.975  1.00 90.44           C  
ATOM   4827  HB1 ALA A 299      12.363  -9.873  12.711  1.00 90.44           H  
ATOM   4828  HB2 ALA A 299      13.166 -11.403  12.333  1.00 90.44           H  
ATOM   4829  HB3 ALA A 299      12.780 -10.254  11.028  1.00 90.44           H  
ATOM   4830  O   ALA A 299      10.246 -11.331  14.068  1.00 90.44           O  
ATOM   4831  N   GLY A 300      10.411 -13.324  13.057  1.00 89.17           N  
ATOM   4832  H   GLY A 300      10.600 -13.811  12.193  1.00 89.17           H  
ATOM   4833  CA  GLY A 300       9.890 -14.102  14.184  1.00 89.17           C  
ATOM   4834  HA2 GLY A 300      10.325 -13.725  15.109  1.00 89.17           H  
ATOM   4835  HA3 GLY A 300      10.191 -15.144  14.071  1.00 89.17           H  
ATOM   4836  C   GLY A 300       8.366 -14.075  14.354  1.00 89.17           C  
ATOM   4837  O   GLY A 300       7.874 -14.744  15.255  1.00 89.17           O  
ATOM   4838  N   ARG A 301       7.619 -13.351  13.505  1.00 91.10           N  
ATOM   4839  H   ARG A 301       8.097 -12.802  12.805  1.00 91.10           H  
ATOM   4840  CA  ARG A 301       6.149 -13.245  13.600  1.00 91.10           C  
ATOM   4841  HA  ARG A 301       5.809 -13.729  14.515  1.00 91.10           H  
ATOM   4842  C   ARG A 301       5.419 -13.972  12.478  1.00 91.10           C  
ATOM   4843  CB  ARG A 301       5.712 -11.775  13.659  1.00 91.10           C  
ATOM   4844  HB2 ARG A 301       4.627 -11.745  13.763  1.00 91.10           H  
ATOM   4845  HB3 ARG A 301       5.981 -11.272  12.730  1.00 91.10           H  
ATOM   4846  O   ARG A 301       4.548 -14.785  12.745  1.00 91.10           O  
ATOM   4847  CG  ARG A 301       6.344 -11.022  14.834  1.00 91.10           C  
ATOM   4848  HG2 ARG A 301       6.186 -11.578  15.758  1.00 91.10           H  
ATOM   4849  HG3 ARG A 301       7.414 -10.911  14.660  1.00 91.10           H  
ATOM   4850  CD  ARG A 301       5.709  -9.635  14.959  1.00 91.10           C  
ATOM   4851  HD2 ARG A 301       5.734  -9.142  13.987  1.00 91.10           H  
ATOM   4852  HD3 ARG A 301       4.662  -9.735  15.243  1.00 91.10           H  
ATOM   4853  NE  ARG A 301       6.440  -8.808  15.933  1.00 91.10           N  
ATOM   4854  HE  ARG A 301       7.192  -8.253  15.549  1.00 91.10           H  
ATOM   4855  NH1 ARG A 301       5.266  -9.425  17.811  1.00 91.10           N  
ATOM   4856 HH11 ARG A 301       4.671 -10.012  17.243  1.00 91.10           H  
ATOM   4857 HH12 ARG A 301       5.067  -9.306  18.794  1.00 91.10           H  
ATOM   4858  NH2 ARG A 301       6.923  -7.946  17.984  1.00 91.10           N  
ATOM   4859 HH21 ARG A 301       7.634  -7.362  17.567  1.00 91.10           H  
ATOM   4860 HH22 ARG A 301       6.707  -7.848  18.966  1.00 91.10           H  
ATOM   4861  CZ  ARG A 301       6.208  -8.732  17.232  1.00 91.10           C  
ATOM   4862  N   CYS A 302       5.781 -13.685  11.229  1.00 92.46           N  
ATOM   4863  H   CYS A 302       6.512 -13.004  11.085  1.00 92.46           H  
ATOM   4864  CA  CYS A 302       5.196 -14.333  10.057  1.00 92.46           C  
ATOM   4865  HA  CYS A 302       4.859 -15.334  10.325  1.00 92.46           H  
ATOM   4866  C   CYS A 302       6.267 -14.470   8.974  1.00 92.46           C  
ATOM   4867  CB  CYS A 302       3.964 -13.541   9.599  1.00 92.46           C  
ATOM   4868  HB2 CYS A 302       4.240 -12.516   9.354  1.00 92.46           H  
ATOM   4869  HB3 CYS A 302       3.234 -13.529  10.408  1.00 92.46           H  
ATOM   4870  O   CYS A 302       6.650 -13.500   8.308  1.00 92.46           O  
ATOM   4871  SG  CYS A 302       3.222 -14.351   8.153  1.00 92.46           S  
ATOM   4872  HG  CYS A 302       3.384 -15.612   8.564  1.00 92.46           H  
ATOM   4873  N   LEU A 303       6.769 -15.694   8.811  1.00 94.47           N  
ATOM   4874  H   LEU A 303       6.227 -16.452   9.201  1.00 94.47           H  
ATOM   4875  CA  LEU A 303       7.786 -16.025   7.822  1.00 94.47           C  
ATOM   4876  HA  LEU A 303       8.658 -15.397   8.005  1.00 94.47           H  
ATOM   4877  C   LEU A 303       7.269 -15.725   6.417  1.00 94.47           C  
ATOM   4878  CB  LEU A 303       8.171 -17.507   7.974  1.00 94.47           C  
ATOM   4879  HB2 LEU A 303       8.574 -17.666   8.975  1.00 94.47           H  
ATOM   4880  HB3 LEU A 303       7.269 -18.112   7.881  1.00 94.47           H  
ATOM   4881  O   LEU A 303       8.011 -15.171   5.602  1.00 94.47           O  
ATOM   4882  CG  LEU A 303       9.193 -18.001   6.933  1.00 94.47           C  
ATOM   4883  HG  LEU A 303       8.797 -17.862   5.927  1.00 94.47           H  
ATOM   4884  CD1 LEU A 303      10.529 -17.261   7.044  1.00 94.47           C  
ATOM   4885 HD11 LEU A 303      11.236 -17.682   6.329  1.00 94.47           H  
ATOM   4886 HD12 LEU A 303      10.384 -16.206   6.811  1.00 94.47           H  
ATOM   4887 HD13 LEU A 303      10.919 -17.365   8.056  1.00 94.47           H  
ATOM   4888  CD2 LEU A 303       9.460 -19.493   7.127  1.00 94.47           C  
ATOM   4889 HD21 LEU A 303      10.152 -19.854   6.366  1.00 94.47           H  
ATOM   4890 HD22 LEU A 303       9.874 -19.675   8.119  1.00 94.47           H  
ATOM   4891 HD23 LEU A 303       8.521 -20.038   7.035  1.00 94.47           H  
ATOM   4892  N   ARG A 304       6.001 -16.040   6.129  1.00 93.82           N  
ATOM   4893  H   ARG A 304       5.463 -16.542   6.821  1.00 93.82           H  
ATOM   4894  CA  ARG A 304       5.427 -15.801   4.805  1.00 93.82           C  
ATOM   4895  HA  ARG A 304       6.091 -16.297   4.097  1.00 93.82           H  
ATOM   4896  C   ARG A 304       5.401 -14.321   4.432  1.00 93.82           C  
ATOM   4897  CB  ARG A 304       4.027 -16.431   4.719  1.00 93.82           C  
ATOM   4898  HB2 ARG A 304       3.379 -16.005   5.485  1.00 93.82           H  
ATOM   4899  HB3 ARG A 304       4.106 -17.503   4.904  1.00 93.82           H  
ATOM   4900  O   ARG A 304       5.773 -13.979   3.303  1.00 93.82           O  
ATOM   4901  CG  ARG A 304       3.377 -16.217   3.345  1.00 93.82           C  
ATOM   4902  HG2 ARG A 304       3.149 -15.160   3.203  1.00 93.82           H  
ATOM   4903  HG3 ARG A 304       2.439 -16.770   3.310  1.00 93.82           H  
ATOM   4904  CD  ARG A 304       4.311 -16.692   2.226  1.00 93.82           C  
ATOM   4905  HD2 ARG A 304       4.645 -17.702   2.465  1.00 93.82           H  
ATOM   4906  HD3 ARG A 304       5.186 -16.044   2.180  1.00 93.82           H  
ATOM   4907  NE  ARG A 304       3.661 -16.668   0.909  1.00 93.82           N  
ATOM   4908  HE  ARG A 304       2.662 -16.515   0.916  1.00 93.82           H  
ATOM   4909  NH1 ARG A 304       5.496 -17.357  -0.271  1.00 93.82           N  
ATOM   4910 HH11 ARG A 304       5.905 -17.763  -1.100  1.00 93.82           H  
ATOM   4911 HH12 ARG A 304       5.977 -17.374   0.617  1.00 93.82           H  
ATOM   4912  NH2 ARG A 304       3.543 -17.090  -1.324  1.00 93.82           N  
ATOM   4913 HH21 ARG A 304       2.548 -16.930  -1.265  1.00 93.82           H  
ATOM   4914 HH22 ARG A 304       3.970 -17.429  -2.174  1.00 93.82           H  
ATOM   4915  CZ  ARG A 304       4.232 -17.034  -0.219  1.00 93.82           C  
ATOM   4916  N   LEU A 305       4.981 -13.443   5.340  1.00 95.35           N  
ATOM   4917  H   LEU A 305       4.689 -13.785   6.245  1.00 95.35           H  
ATOM   4918  CA  LEU A 305       4.970 -12.001   5.079  1.00 95.35           C  
ATOM   4919  HA  LEU A 305       4.514 -11.825   4.105  1.00 95.35           H  
ATOM   4920  C   LEU A 305       6.388 -11.448   4.971  1.00 95.35           C  
ATOM   4921  CB  LEU A 305       4.153 -11.255   6.143  1.00 95.35           C  
ATOM   4922  HB2 LEU A 305       4.495 -11.557   7.133  1.00 95.35           H  
ATOM   4923  HB3 LEU A 305       4.341 -10.186   6.042  1.00 95.35           H  
ATOM   4924  O   LEU A 305       6.665 -10.725   4.015  1.00 95.35           O  
ATOM   4925  CG  LEU A 305       2.636 -11.488   6.033  1.00 95.35           C  
ATOM   4926  HG  LEU A 305       2.438 -12.557   6.099  1.00 95.35           H  
ATOM   4927  CD1 LEU A 305       1.919 -10.788   7.183  1.00 95.35           C  
ATOM   4928 HD11 LEU A 305       0.854 -11.018   7.147  1.00 95.35           H  
ATOM   4929 HD12 LEU A 305       2.307 -11.146   8.137  1.00 95.35           H  
ATOM   4930 HD13 LEU A 305       2.049  -9.708   7.126  1.00 95.35           H  
ATOM   4931  CD2 LEU A 305       2.053 -10.977   4.712  1.00 95.35           C  
ATOM   4932 HD21 LEU A 305       2.289  -9.922   4.578  1.00 95.35           H  
ATOM   4933 HD22 LEU A 305       2.425 -11.559   3.869  1.00 95.35           H  
ATOM   4934 HD23 LEU A 305       0.969 -11.095   4.743  1.00 95.35           H  
ATOM   4935  N   ARG A 306       7.312 -11.873   5.843  1.00 95.69           N  
ATOM   4936  H   ARG A 306       7.019 -12.455   6.615  1.00 95.69           H  
ATOM   4937  CA  ARG A 306       8.729 -11.490   5.738  1.00 95.69           C  
ATOM   4938  HA  ARG A 306       8.802 -10.406   5.830  1.00 95.69           H
[truncated: 189,873 more chars]
