# Supplementary material for: Using structure prediction of negative sense RNA virus nucleoproteins to assess evolutionary relationships
Source: bioRxiv. 2024 May 22:2024.02.16.580771. Originally published 2024 Feb 17. Preprint. [Version 2] doi: 10.1101/2024.02.16.580771 (PMC10888975; doi:10.1101/2024.02.16.580771)
Supplement: Supplement 2 — Supplementary File 2: Full NSV Dataset NP AlphaFold PDBs (.pdb files) [file media-2.zip › Full NSV Dataset NP AlphaFold PDBs/WTV2.pdb]

ATOM      1  N   MET A   1       2.485  -4.956  30.219  1.00 37.73           N  
ATOM      2  H   MET A   1       3.352  -4.817  29.720  1.00 37.73           H  
ATOM      3  H2  MET A   1       2.174  -4.072  30.596  1.00 37.73           H  
ATOM      4  H3  MET A   1       1.793  -5.300  29.569  1.00 37.73           H  
ATOM      5  CA  MET A   1       2.664  -5.947  31.304  1.00 37.73           C  
ATOM      6  HA  MET A   1       3.452  -5.620  31.982  1.00 37.73           H  
ATOM      7  C   MET A   1       3.086  -7.265  30.678  1.00 37.73           C  
ATOM      8  CB  MET A   1       1.369  -6.134  32.113  1.00 37.73           C  
ATOM      9  HB2 MET A   1       0.539  -6.329  31.434  1.00 37.73           H  
ATOM     10  HB3 MET A   1       1.483  -6.997  32.770  1.00 37.73           H  
ATOM     11  O   MET A   1       2.325  -7.806  29.883  1.00 37.73           O  
ATOM     12  CG  MET A   1       1.035  -4.916  32.980  1.00 37.73           C  
ATOM     13  HG2 MET A   1       0.980  -4.027  32.352  1.00 37.73           H  
ATOM     14  HG3 MET A   1       1.825  -4.773  33.718  1.00 37.73           H  
ATOM     15  SD  MET A   1      -0.543  -5.086  33.847  1.00 37.73           S  
ATOM     16  CE  MET A   1      -0.654  -3.463  34.653  1.00 37.73           C  
ATOM     17  HE1 MET A   1      -0.644  -2.672  33.904  1.00 37.73           H  
ATOM     18  HE2 MET A   1      -1.582  -3.405  35.221  1.00 37.73           H  
ATOM     19  HE3 MET A   1       0.186  -3.331  35.335  1.00 37.73           H  
ATOM     20  N   ALA A   2       4.297  -7.752  30.959  1.00 45.38           N  
ATOM     21  H   ALA A   2       4.890  -7.291  31.634  1.00 45.38           H  
ATOM     22  CA  ALA A   2       4.668  -9.120  30.602  1.00 45.38           C  
ATOM     23  HA  ALA A   2       4.552  -9.261  29.527  1.00 45.38           H  
ATOM     24  C   ALA A   2       3.716 -10.072  31.340  1.00 45.38           C  
ATOM     25  CB  ALA A   2       6.136  -9.357  30.980  1.00 45.38           C  
ATOM     26  HB1 ALA A   2       6.779  -8.666  30.435  1.00 45.38           H  
ATOM     27  HB2 ALA A   2       6.420 -10.378  30.724  1.00 45.38           H  
ATOM     28  HB3 ALA A   2       6.278  -9.214  32.051  1.00 45.38           H  
ATOM     29  O   ALA A   2       3.500  -9.897  32.537  1.00 45.38           O  
ATOM     30  N   ASN A   3       3.091 -11.016  30.632  1.00 45.31           N  
ATOM     31  H   ASN A   3       3.287 -11.101  29.645  1.00 45.31           H  
ATOM     32  CA  ASN A   3       2.163 -11.961  31.248  1.00 45.31           C  
ATOM     33  HA  ASN A   3       1.352 -11.390  31.700  1.00 45.31           H  
ATOM     34  C   ASN A   3       2.926 -12.759  32.327  1.00 45.31           C  
ATOM     35  CB  ASN A   3       1.559 -12.848  30.144  1.00 45.31           C  
ATOM     36  HB2 ASN A   3       1.095 -12.205  29.396  1.00 45.31           H  
ATOM     37  HB3 ASN A   3       2.350 -13.420  29.660  1.00 45.31           H  
ATOM     38  O   ASN A   3       3.832 -13.516  31.964  1.00 45.31           O  
ATOM     39  CG  ASN A   3       0.501 -13.822  30.638  1.00 45.31           C  
ATOM     40  ND2 ASN A   3      -0.231 -14.424  29.731  1.00 45.31           N  
ATOM     41 HD21 ASN A   3      -0.963 -15.035  30.065  1.00 45.31           H  
ATOM     42 HD22 ASN A   3      -0.102 -14.228  28.749  1.00 45.31           H  
ATOM     43  OD1 ASN A   3       0.319 -14.065  31.821  1.00 45.31           O  
ATOM     44  N   PRO A   4       2.591 -12.614  33.624  1.00 54.78           N  
ATOM     45  CA  PRO A   4       3.359 -13.204  34.724  1.00 54.78           C  
ATOM     46  HA  PRO A   4       4.392 -12.865  34.660  1.00 54.78           H  
ATOM     47  C   PRO A   4       3.382 -14.743  34.698  1.00 54.78           C  
ATOM     48  CB  PRO A   4       2.735 -12.637  36.007  1.00 54.78           C  
ATOM     49  HB2 PRO A   4       3.285 -11.745  36.307  1.00 54.78           H  
ATOM     50  HB3 PRO A   4       2.728 -13.361  36.822  1.00 54.78           H  
ATOM     51  O   PRO A   4       4.145 -15.361  35.432  1.00 54.78           O  
ATOM     52  CG  PRO A   4       1.319 -12.238  35.595  1.00 54.78           C  
ATOM     53  HG2 PRO A   4       0.665 -13.108  35.653  1.00 54.78           H  
ATOM     54  HG3 PRO A   4       0.932 -11.425  36.209  1.00 54.78           H  
ATOM     55  CD  PRO A   4       1.484 -11.822  34.141  1.00 54.78           C  
ATOM     56  HD2 PRO A   4       0.558 -12.019  33.600  1.00 54.78           H  
ATOM     57  HD3 PRO A   4       1.732 -10.762  34.094  1.00 54.78           H  
ATOM     58  N   ARG A   5       2.586 -15.381  33.825  1.00 57.78           N  
ATOM     59  H   ARG A   5       1.973 -14.814  33.256  1.00 57.78           H  
ATOM     60  CA  ARG A   5       2.591 -16.835  33.608  1.00 57.78           C  
ATOM     61  HA  ARG A   5       2.763 -17.328  34.565  1.00 57.78           H  
ATOM     62  C   ARG A   5       3.721 -17.341  32.706  1.00 57.78           C  
ATOM     63  CB  ARG A   5       1.221 -17.274  33.072  1.00 57.78           C  
ATOM     64  HB2 ARG A   5       0.980 -16.712  32.169  1.00 57.78           H  
ATOM     65  HB3 ARG A   5       1.268 -18.332  32.814  1.00 57.78           H  
ATOM     66  O   ARG A   5       3.949 -18.546  32.663  1.00 57.78           O  
ATOM     67  CG  ARG A   5       0.120 -17.080  34.124  1.00 57.78           C  
ATOM     68  HG2 ARG A   5       0.388 -17.631  35.025  1.00 57.78           H  
ATOM     69  HG3 ARG A   5       0.021 -16.023  34.370  1.00 57.78           H  
ATOM     70  CD  ARG A   5      -1.221 -17.598  33.597  1.00 57.78           C  
ATOM     71  HD2 ARG A   5      -1.097 -18.632  33.277  1.00 57.78           H  
ATOM     72  HD3 ARG A   5      -1.514 -16.993  32.739  1.00 57.78           H  
ATOM     73  NE  ARG A   5      -2.266 -17.534  34.636  1.00 57.78           N  
ATOM     74  HE  ARG A   5      -1.973 -17.252  35.561  1.00 57.78           H  
ATOM     75  NH1 ARG A   5      -4.038 -18.213  33.337  1.00 57.78           N  
ATOM     76 HH11 ARG A   5      -3.421 -18.305  32.543  1.00 57.78           H  
ATOM     77 HH12 ARG A   5      -5.017 -18.449  33.254  1.00 57.78           H  
ATOM     78  NH2 ARG A   5      -4.366 -17.751  35.493  1.00 57.78           N  
ATOM     79 HH21 ARG A   5      -4.037 -17.464  36.404  1.00 57.78           H  
ATOM     80 HH22 ARG A   5      -5.342 -17.988  35.379  1.00 57.78           H  
ATOM     81  CZ  ARG A   5      -3.546 -17.831  34.484  1.00 57.78           C  
ATOM     82  N   ILE A   6       4.429 -16.468  31.987  1.00 62.22           N  
ATOM     83  H   ILE A   6       4.242 -15.482  32.100  1.00 62.22           H  
ATOM     84  CA  ILE A   6       5.489 -16.883  31.058  1.00 62.22           C  
ATOM     85  HA  ILE A   6       5.292 -17.909  30.744  1.00 62.22           H  
ATOM     86  C   ILE A   6       6.833 -16.895  31.794  1.00 62.22           C  
ATOM     87  CB  ILE A   6       5.492 -16.031  29.767  1.00 62.22           C  
ATOM     88  HB  ILE A   6       5.775 -15.009  30.021  1.00 62.22           H  
ATOM     89  O   ILE A   6       7.627 -15.963  31.692  1.00 62.22           O  
ATOM     90  CG1 ILE A   6       4.089 -16.004  29.115  1.00 62.22           C  
ATOM     91 HG12 ILE A   6       3.785 -17.020  28.862  1.00 62.22           H  
ATOM     92 HG13 ILE A   6       3.366 -15.608  29.829  1.00 62.22           H  
ATOM     93  CG2 ILE A   6       6.521 -16.606  28.769  1.00 62.22           C  
ATOM     94 HG21 ILE A   6       6.600 -15.951  27.901  1.00 62.22           H  
ATOM     95 HG22 ILE A   6       6.208 -17.600  28.449  1.00 62.22           H  
ATOM     96 HG23 ILE A   6       7.505 -16.671  29.233  1.00 62.22           H  
ATOM     97  CD1 ILE A   6       3.995 -15.130  27.857  1.00 62.22           C  
ATOM     98 HD11 ILE A   6       4.377 -14.132  28.068  1.00 62.22           H  
ATOM     99 HD12 ILE A   6       4.556 -15.576  27.036  1.00 62.22           H  
ATOM    100 HD13 ILE A   6       2.951 -15.053  27.553  1.00 62.22           H  
ATOM    101  N   THR A   7       7.094 -17.965  32.541  1.00 68.68           N  
ATOM    102  H   THR A   7       6.382 -18.675  32.631  1.00 68.68           H  
ATOM    103  CA  THR A   7       8.412 -18.220  33.144  1.00 68.68           C  
ATOM    104  HA  THR A   7       8.888 -17.258  33.336  1.00 68.68           H  
ATOM    105  C   THR A   7       9.305 -19.016  32.182  1.00 68.68           C  
ATOM    106  CB  THR A   7       8.288 -18.931  34.501  1.00 68.68           C  
ATOM    107  HB  THR A   7       9.278 -19.016  34.948  1.00 68.68           H  
ATOM    108  O   THR A   7       8.789 -19.704  31.295  1.00 68.68           O  
ATOM    109  CG2 THR A   7       7.385 -18.177  35.477  1.00 68.68           C  
ATOM    110 HG21 THR A   7       7.402 -18.666  36.451  1.00 68.68           H  
ATOM    111 HG22 THR A   7       6.359 -18.145  35.111  1.00 68.68           H  
ATOM    112 HG23 THR A   7       7.747 -17.156  35.598  1.00 68.68           H  
ATOM    113  OG1 THR A   7       7.756 -20.224  34.345  1.00 68.68           O  
ATOM    114  HG1 THR A   7       7.346 -20.451  35.183  1.00 68.68           H  
ATOM    115  N   PRO A   8      10.643 -18.988  32.336  1.00 71.72           N  
ATOM    116  CA  PRO A   8      11.535 -19.880  31.591  1.00 71.72           C  
ATOM    117  HA  PRO A   8      11.503 -19.612  30.535  1.00 71.72           H  
ATOM    118  C   PRO A   8      11.146 -21.361  31.739  1.00 71.72           C  
ATOM    119  CB  PRO A   8      12.939 -19.598  32.139  1.00 71.72           C  
ATOM    120  HB2 PRO A   8      13.702 -19.711  31.368  1.00 71.72           H  
ATOM    121  HB3 PRO A   8      13.157 -20.252  32.983  1.00 71.72           H  
ATOM    122  O   PRO A   8      11.147 -22.096  30.757  1.00 71.72           O  
ATOM    123  CG  PRO A   8      12.842 -18.155  32.632  1.00 71.72           C  
ATOM    124  HG2 PRO A   8      13.577 -17.942  33.409  1.00 71.72           H  
ATOM    125  HG3 PRO A   8      12.964 -17.471  31.792  1.00 71.72           H  
ATOM    126  CD  PRO A   8      11.413 -18.069  33.162  1.00 71.72           C  
ATOM    127  HD2 PRO A   8      11.049 -17.044  33.077  1.00 71.72           H  
ATOM    128  HD3 PRO A   8      11.387 -18.396  34.201  1.00 71.72           H  
ATOM    129  N   ALA A   9      10.707 -21.773  32.935  1.00 73.13           N  
ATOM    130  H   ALA A   9      10.740 -21.125  33.709  1.00 73.13           H  
ATOM    131  CA  ALA A   9      10.207 -23.124  33.200  1.00 73.13           C  
ATOM    132  HA  ALA A   9      10.952 -23.844  32.860  1.00 73.13           H  
ATOM    133  C   ALA A   9       8.892 -23.437  32.458  1.00 73.13           C  
ATOM    134  CB  ALA A   9      10.042 -23.277  34.716  1.00 73.13           C  
ATOM    135  HB1 ALA A   9       9.711 -24.290  34.944  1.00 73.13           H  
ATOM    136  HB2 ALA A   9      10.997 -23.106  35.213  1.00 73.13           H  
ATOM    137  HB3 ALA A   9       9.306 -22.568  35.093  1.00 73.13           H  
ATOM    138  O   ALA A   9       8.718 -24.542  31.945  1.00 73.13           O  
ATOM    139  N   TRP A  10       7.974 -22.468  32.351  1.00 70.75           N  
ATOM    140  H   TRP A  10       8.142 -21.583  32.809  1.00 70.75           H  
ATOM    141  CA  TRP A  10       6.761 -22.603  31.537  1.00 70.75           C  
ATOM    142  HA  TRP A  10       6.246 -23.522  31.817  1.00 70.75           H  
ATOM    143  C   TRP A  10       7.099 -22.720  30.046  1.00 70.75           C  
ATOM    144  CB  TRP A  10       5.816 -21.426  31.808  1.00 70.75           C  
ATOM    145  HB2 TRP A  10       6.312 -20.496  31.531  1.00 70.75           H  
ATOM    146  HB3 TRP A  10       5.607 -21.381  32.877  1.00 70.75           H  
ATOM    147  O   TRP A  10       6.572 -23.604  29.375  1.00 70.75           O  
ATOM    148  CG  TRP A  10       4.511 -21.486  31.078  1.00 70.75           C  
ATOM    149  CD1 TRP A  10       3.372 -22.046  31.545  1.00 70.75           C  
ATOM    150  HD1 TRP A  10       3.269 -22.515  32.513  1.00 70.75           H  
ATOM    151  CD2 TRP A  10       4.193 -20.996  29.738  1.00 70.75           C  
ATOM    152  CE2 TRP A  10       2.822 -21.285  29.468  1.00 70.75           C  
ATOM    153  CE3 TRP A  10       4.930 -20.354  28.718  1.00 70.75           C  
ATOM    154  HE3 TRP A  10       5.973 -20.131  28.887  1.00 70.75           H  
ATOM    155  NE1 TRP A  10       2.376 -21.937  30.596  1.00 70.75           N  
ATOM    156  HE1 TRP A  10       1.458 -22.346  30.701  1.00 70.75           H  
ATOM    157  CH2 TRP A  10       2.977 -20.337  27.247  1.00 70.75           C  
ATOM    158  HH2 TRP A  10       2.531 -20.104  26.292  1.00 70.75           H  
ATOM    159  CZ2 TRP A  10       2.212 -20.959  28.248  1.00 70.75           C  
ATOM    160  HZ2 TRP A  10       1.178 -21.216  28.068  1.00 70.75           H  
ATOM    161  CZ3 TRP A  10       4.331 -20.035  27.484  1.00 70.75           C  
ATOM    162  HZ3 TRP A  10       4.914 -19.570  26.703  1.00 70.75           H  
ATOM    163  N   ARG A  11       8.033 -21.899  29.537  1.00 65.01           N  
ATOM    164  H   ARG A  11       8.439 -21.211  30.155  1.00 65.01           H  
ATOM    165  CA  ARG A  11       8.531 -22.004  28.152  1.00 65.01           C  
ATOM    166  HA  ARG A  11       7.687 -21.962  27.463  1.00 65.01           H  
ATOM    167  C   ARG A  11       9.199 -23.351  27.883  1.00 65.01           C  
ATOM    168  CB  ARG A  11       9.518 -20.877  27.813  1.00 65.01           C  
ATOM    169  HB2 ARG A  11      10.015 -21.133  26.878  1.00 65.01           H  
ATOM    170  HB3 ARG A  11      10.280 -20.815  28.590  1.00 65.01           H  
ATOM    171  O   ARG A  11       8.997 -23.894  26.809  1.00 65.01           O  
ATOM    172  CG  ARG A  11       8.853 -19.508  27.633  1.00 65.01           C  
ATOM    173  HG2 ARG A  11       8.424 -19.186  28.582  1.00 65.01           H  
ATOM    174  HG3 ARG A  11       8.064 -19.576  26.883  1.00 65.01           H  
ATOM    175  CD  ARG A  11       9.913 -18.500  27.173  1.00 65.01           C  
ATOM    176  HD2 ARG A  11      10.277 -18.791  26.188  1.00 65.01           H  
ATOM    177  HD3 ARG A  11      10.744 -18.540  27.877  1.00 65.01           H  
ATOM    178  NE  ARG A  11       9.380 -17.126  27.115  1.00 65.01           N  
ATOM    179  HE  ARG A  11       8.377 -17.031  27.044  1.00 65.01           H  
ATOM    180  NH1 ARG A  11      11.392 -16.018  27.245  1.00 65.01           N  
ATOM    181 HH11 ARG A  11      11.880 -16.901  27.204  1.00 65.01           H  
ATOM    182 HH12 ARG A  11      11.919 -15.157  27.273  1.00 65.01           H  
ATOM    183  NH2 ARG A  11       9.497 -14.850  27.170  1.00 65.01           N  
ATOM    184 HH21 ARG A  11       8.490 -14.789  27.122  1.00 65.01           H  
ATOM    185 HH22 ARG A  11      10.050 -14.005  27.213  1.00 65.01           H  
ATOM    186  CZ  ARG A  11      10.089 -16.010  27.177  1.00 65.01           C  
ATOM    187  N   ALA A  12       9.938 -23.905  28.844  1.00 67.57           N  
ATOM    188  H   ALA A  12      10.147 -23.363  29.670  1.00 67.57           H  
ATOM    189  CA  ALA A  12      10.558 -25.223  28.707  1.00 67.57           C  
ATOM    190  HA  ALA A  12      11.103 -25.257  27.764  1.00 67.57           H  
ATOM    191  C   ALA A  12       9.525 -26.366  28.672  1.00 67.57           C  
ATOM    192  CB  ALA A  12      11.568 -25.404  29.847  1.00 67.57           C  
ATOM    193  HB1 ALA A  12      11.055 -25.429  30.808  1.00 67.57           H  
ATOM    194  HB2 ALA A  12      12.288 -24.586  29.841  1.00 67.57           H  
ATOM    195  HB3 ALA A  12      12.104 -26.343  29.707  1.00 67.57           H  
ATOM    196  O   ALA A  12       9.718 -27.332  27.945  1.00 67.57           O  
ATOM    197  N   ARG A  13       8.413 -26.252  29.417  1.00 68.66           N  
ATOM    198  H   ARG A  13       8.348 -25.459  30.038  1.00 68.66           H  
ATOM    199  CA  ARG A  13       7.315 -27.242  29.410  1.00 68.66           C  
ATOM    200  HA  ARG A  13       7.741 -28.243  29.346  1.00 68.66           H  
ATOM    201  C   ARG A  13       6.395 -27.145  28.192  1.00 68.66           C  
ATOM    202  CB  ARG A  13       6.484 -27.116  30.697  1.00 68.66           C  
ATOM    203  HB2 ARG A  13       5.460 -27.426  30.487  1.00 68.66           H  
ATOM    204  HB3 ARG A  13       6.457 -26.077  31.026  1.00 68.66           H  
ATOM    205  O   ARG A  13       5.899 -28.165  27.734  1.00 68.66           O  
ATOM    206  CG  ARG A  13       7.020 -28.016  31.816  1.00 68.66           C  
ATOM    207  HG2 ARG A  13       6.996 -29.050  31.473  1.00 68.66           H  
ATOM    208  HG3 ARG A  13       8.047 -27.741  32.056  1.00 68.66           H  
ATOM    209  CD  ARG A  13       6.140 -27.872  33.065  1.00 68.66           C  
ATOM    210  HD2 ARG A  13       5.093 -27.916  32.764  1.00 68.66           H  
ATOM    211  HD3 ARG A  13       6.339 -26.899  33.513  1.00 68.66           H  
ATOM    212  NE  ARG A  13       6.395 -28.952  34.038  1.00 68.66           N  
ATOM    213  HE  ARG A  13       6.894 -29.759  33.692  1.00 68.66           H  
ATOM    214  NH1 ARG A  13       5.343 -28.004  35.848  1.00 68.66           N  
ATOM    215 HH11 ARG A  13       5.133 -27.191  35.287  1.00 68.66           H  
ATOM    216 HH12 ARG A  13       5.034 -28.068  36.807  1.00 68.66           H  
ATOM    217  NH2 ARG A  13       6.224 -30.044  36.030  1.00 68.66           N  
ATOM    218 HH21 ARG A  13       5.911 -30.085  36.989  1.00 68.66           H  
ATOM    219 HH22 ARG A  13       6.712 -30.838  35.641  1.00 68.66           H  
ATOM    220  CZ  ARG A  13       5.988 -28.994  35.295  1.00 68.66           C  
ATOM    221  N   MET A  14       6.131 -25.930  27.711  1.00 64.67           N  
ATOM    222  H   MET A  14       6.518 -25.138  28.204  1.00 64.67           H  
ATOM    223  CA  MET A  14       5.242 -25.670  26.568  1.00 64.67           C  
ATOM    224  HA  MET A  14       4.510 -26.474  26.486  1.00 64.67           H  
ATOM    225  C   MET A  14       5.982 -25.617  25.231  1.00 64.67           C  
ATOM    226  CB  MET A  14       4.493 -24.350  26.785  1.00 64.67           C  
ATOM    227  HB2 MET A  14       5.214 -23.553  26.969  1.00 64.67           H  
ATOM    228  HB3 MET A  14       3.936 -24.093  25.884  1.00 64.67           H  
ATOM    229  O   MET A  14       5.347 -25.641  24.178  1.00 64.67           O  
ATOM    230  CG  MET A  14       3.517 -24.418  27.961  1.00 64.67           C  
ATOM    231  HG2 MET A  14       3.121 -23.415  28.118  1.00 64.67           H  
ATOM    232  HG3 MET A  14       4.064 -24.698  28.861  1.00 64.67           H  
ATOM    233  SD  MET A  14       2.102 -25.538  27.773  1.00 64.67           S  
ATOM    234  CE  MET A  14       1.159 -24.679  26.482  1.00 64.67           C  
ATOM    235  HE1 MET A  14       0.946 -23.657  26.796  1.00 64.67           H  
ATOM    236  HE2 MET A  14       1.731 -24.667  25.554  1.00 64.67           H  
ATOM    237  HE3 MET A  14       0.222 -25.209  26.310  1.00 64.67           H  
ATOM    238  N   GLY A  15       7.311 -25.514  25.261  1.00 57.78           N  
ATOM    239  H   GLY A  15       7.778 -25.437  26.154  1.00 57.78           H  
ATOM    240  CA  GLY A  15       8.161 -25.635  24.092  1.00 57.78           C  
ATOM    241  HA2 GLY A  15       7.866 -24.914  23.329  1.00 57.78           H  
ATOM    242  HA3 GLY A  15       9.200 -25.462  24.370  1.00 57.78           H  
ATOM    243  C   GLY A  15       8.031 -27.045  23.548  1.00 57.78           C  
ATOM    244  O   GLY A  15       8.714 -27.960  23.993  1.00 57.78           O  
ATOM    245  N   HIS A  16       7.122 -27.240  22.599  1.00 60.37           N  
ATOM    246  H   HIS A  16       6.485 -26.487  22.380  1.00 60.37           H  
ATOM    247  CA  HIS A  16       7.125 -28.440  21.781  1.00 60.37           C  
ATOM    248  HA  HIS A  16       6.906 -29.309  22.402  1.00 60.37           H  
ATOM    249  C   HIS A  16       8.528 -28.567  21.181  1.00 60.37           C  
ATOM    250  CB  HIS A  16       6.041 -28.275  20.722  1.00 60.37           C  
ATOM    251  HB2 HIS A  16       6.291 -27.377  20.158  1.00 60.37           H  
ATOM    252  HB3 HIS A  16       5.086 -28.106  21.220  1.00 60.37           H  
ATOM    253  O   HIS A  16       9.029 -27.596  20.614  1.00 60.37           O  
ATOM    254  CG  HIS A  16       5.879 -29.414  19.755  1.00 60.37           C  
ATOM    255  CD2 HIS A  16       4.810 -30.263  19.702  1.00 60.37           C  
ATOM    256  HD2 HIS A  16       3.956 -30.257  20.363  1.00 60.37           H  
ATOM    257  ND1 HIS A  16       6.714 -29.741  18.709  1.00 60.37           N  
ATOM    258  HD1 HIS A  16       7.476 -29.173  18.368  1.00 60.37           H  
ATOM    259  CE1 HIS A  16       6.169 -30.787  18.064  1.00 60.37           C  
ATOM    260  HE1 HIS A  16       6.557 -31.248  17.168  1.00 60.37           H  
ATOM    261  NE2 HIS A  16       5.012 -31.137  18.635  1.00 60.37           N  
ATOM    262  N   ALA A  17       9.161 -29.736  21.307  1.00 68.49           N  
ATOM    263  H   ALA A  17       8.713 -30.467  21.840  1.00 68.49           H  
ATOM    264  CA  ALA A  17      10.575 -29.928  20.960  1.00 68.49           C  
ATOM    265  HA  ALA A  17      11.187 -29.358  21.659  1.00 68.49           H  
ATOM    266  C   ALA A  17      10.927 -29.439  19.539  1.00 68.49           C  
ATOM    267  CB  ALA A  17      10.894 -31.418  21.130  1.00 68.49           C  
ATOM    268  HB1 ALA A  17      10.291 -32.016  20.447  1.00 68.49           H  
ATOM    269  HB2 ALA A  17      10.701 -31.727  22.157  1.00 68.49           H  
ATOM    270  HB3 ALA A  17      11.948 -31.588  20.908  1.00 68.49           H  
ATOM    271  O   ALA A  17      12.034 -28.973  19.293  1.00 68.49           O  
ATOM    272  N   ASN A  18       9.947 -29.483  18.629  1.00 69.79           N  
ATOM    273  H   ASN A  18       9.108 -29.968  18.911  1.00 69.79           H  
ATOM    274  CA  ASN A  18      10.091 -29.043  17.239  1.00 69.79           C  
ATOM    275  HA  ASN A  18      11.154 -28.965  17.011  1.00 69.79           H  
ATOM    276  C   ASN A  18       9.488 -27.652  16.935  1.00 69.79           C  
ATOM    277  CB  ASN A  18       9.512 -30.138  16.326  1.00 69.79           C  
ATOM    278  HB2 ASN A  18       9.735 -29.891  15.288  1.00 69.79           H  
ATOM    279  HB3 ASN A  18       8.428 -30.175  16.433  1.00 69.79           H  
ATOM    280  O   ASN A  18       9.642 -27.160  15.821  1.00 69.79           O  
ATOM    281  CG  ASN A  18      10.103 -31.512  16.605  1.00 69.79           C  
ATOM    282  ND2 ASN A  18       9.325 -32.564  16.503  1.00 69.79           N  
ATOM    283 HD21 ASN A  18       8.393 -32.502  16.119  1.00 69.79           H  
ATOM    284 HD22 ASN A  18       9.780 -33.449  16.671  1.00 69.79           H  
ATOM    285  OD1 ASN A  18      11.259 -31.664  16.946  1.00 69.79           O  
ATOM    286  N   ILE A  19       8.792 -27.004  17.881  1.00 68.51           N  
ATOM    287  H   ILE A  19       8.854 -27.344  18.830  1.00 68.51           H  
ATOM    288  CA  ILE A  19       8.287 -25.631  17.703  1.00 68.51           C  
ATOM    289  HA  ILE A  19       8.086 -25.460  16.645  1.00 68.51           H  
ATOM    290  C   ILE A  19       9.401 -24.672  18.116  1.00 68.51           C  
ATOM    291  CB  ILE A  19       6.957 -25.365  18.451  1.00 68.51           C  
ATOM    292  HB  ILE A  19       7.112 -25.572  19.509  1.00 68.51           H  
ATOM    293  O   ILE A  19       9.540 -24.293  19.277  1.00 68.51           O  
ATOM    294  CG1 ILE A  19       5.831 -26.256  17.868  1.00 68.51           C  
ATOM    295 HG12 ILE A  19       6.135 -27.301  17.917  1.00 68.51           H  
ATOM    296 HG13 ILE A  19       5.700 -26.023  16.811  1.00 68.51           H  
ATOM    297  CG2 ILE A  19       6.505 -23.898  18.332  1.00 68.51           C  
ATOM    298 HG21 ILE A  19       7.296 -23.209  18.626  1.00 68.51           H  
ATOM    299 HG22 ILE A  19       5.656 -23.714  18.991  1.00 68.51           H  
ATOM    300 HG23 ILE A  19       6.206 -23.693  17.304  1.00 68.51           H  
ATOM    301  CD1 ILE A  19       4.464 -26.114  18.560  1.00 68.51           C  
ATOM    302 HD11 ILE A  19       3.828 -26.952  18.275  1.00 68.51           H  
ATOM    303 HD12 ILE A  19       3.980 -25.191  18.241  1.00 68.51           H  
ATOM    304 HD13 ILE A  19       4.569 -26.095  19.645  1.00 68.51           H  
ATOM    305  N   SER A  20      10.198 -24.263  17.136  1.00 66.92           N  
ATOM    306  H   SER A  20      10.063 -24.663  16.218  1.00 66.92           H  
ATOM    307  CA  SER A  20      11.113 -23.132  17.266  1.00 66.92           C  
ATOM    308  HA  SER A  20      11.261 -22.911  18.323  1.00 66.92           H  
ATOM    309  C   SER A  20      10.509 -21.892  16.611  1.00 66.92           C  
ATOM    310  CB  SER A  20      12.483 -23.491  16.686  1.00 66.92           C  
ATOM    311  HB2 SER A  20      12.797 -24.455  17.087  1.00 66.92           H  
ATOM    312  HB3 SER A  20      13.210 -22.738  16.990  1.00 66.92           H  
ATOM    313  O   SER A  20       9.677 -22.002  15.711  1.00 66.92           O  
ATOM    314  OG  SER A  20      12.450 -23.551  15.273  1.00 66.92           O  
ATOM    315  HG  SER A  20      13.108 -24.194  15.000  1.00 66.92           H  
ATOM    316  N   ALA A  21      10.961 -20.698  17.004  1.00 67.78           N  
ATOM    317  H   ALA A  21      11.610 -20.642  17.776  1.00 67.78           H  
ATOM    318  CA  ALA A  21      10.591 -19.465  16.305  1.00 67.78           C  
ATOM    319  HA  ALA A  21       9.516 -19.311  16.400  1.00 67.78           H  
ATOM    320  C   ALA A  21      10.916 -19.543  14.800  1.00 67.78           C  
ATOM    321  CB  ALA A  21      11.317 -18.290  16.969  1.00 67.78           C  
ATOM    322  HB1 ALA A  21      11.030 -17.362  16.474  1.00 67.78           H  
ATOM    323  HB2 ALA A  21      11.037 -18.225  18.021  1.00 67.78           H  
ATOM    324  HB3 ALA A  21      12.396 -18.415  16.887  1.00 67.78           H  
ATOM    325  O   ALA A  21      10.173 -19.013  13.982  1.00 67.78           O  
ATOM    326  N   GLY A  22      11.982 -20.267  14.431  1.00 64.63           N  
ATOM    327  H   GLY A  22      12.532 -20.710  15.153  1.00 64.63           H  
ATOM    328  CA  GLY A  22      12.325 -20.553  13.039  1.00 64.63           C  
ATOM    329  HA2 GLY A  22      12.437 -19.617  12.492  1.00 64.63           H  
ATOM    330  HA3 GLY A  22      13.273 -21.090  13.006  1.00 64.63           H  
ATOM    331  C   GLY A  22      11.272 -21.405  12.327  1.00 64.63           C  
ATOM    332  O   GLY A  22      10.829 -21.026  11.251  1.00 64.63           O  
ATOM    333  N   GLN A  23      10.819 -22.508  12.935  1.00 72.44           N  
ATOM    334  H   GLN A  23      11.182 -22.748  13.846  1.00 72.44           H  
ATOM    335  CA  GLN A  23       9.769 -23.364  12.361  1.00 72.44           C  
ATOM    336  HA  GLN A  23      10.027 -23.598  11.328  1.00 72.44           H  
ATOM    337  C   GLN A  23       8.412 -22.659  12.310  1.00 72.44           C  
ATOM    338  CB  GLN A  23       9.652 -24.680  13.151  1.00 72.44           C  
ATOM    339  HB2 GLN A  23       8.755 -25.208  12.830  1.00 72.44           H  
ATOM    340  HB3 GLN A  23       9.547 -24.460  14.213  1.00 72.44           H  
ATOM    341  O   GLN A  23       7.705 -22.767  11.318  1.00 72.44           O  
ATOM    342  CG  GLN A  23      10.860 -25.607  12.942  1.00 72.44           C  
ATOM    343  HG2 GLN A  23      10.725 -26.514  13.531  1.00 72.44           H  
ATOM    344  HG3 GLN A  23      11.766 -25.112  13.292  1.00 72.44           H  
ATOM    345  CD  GLN A  23      11.050 -26.018  11.486  1.00 72.44           C  
ATOM    346  NE2 GLN A  23      12.270 -26.125  11.009  1.00 72.44           N  
ATOM    347 HE21 GLN A  23      12.323 -26.420  10.044  1.00 72.44           H  
ATOM    348 HE22 GLN A  23      13.083 -26.019  11.598  1.00 72.44           H  
ATOM    349  OE1 GLN A  23      10.114 -26.229  10.739  1.00 72.44           O  
ATOM    350  N   VAL A  24       8.071 -21.876  13.336  1.00 70.96           N  
ATOM    351  H   VAL A  24       8.684 -21.846  14.139  1.00 70.96           H  
ATOM    352  CA  VAL A  24       6.861 -21.041  13.339  1.00 70.96           C  
ATOM    353  HA  VAL A  24       6.002 -21.672  13.110  1.00 70.96           H  
ATOM    354  C   VAL A  24       6.940 -19.980  12.243  1.00 70.96           C  
ATOM    355  CB  VAL A  24       6.641 -20.400  14.721  1.00 70.96           C  
ATOM    356  HB  VAL A  24       7.553 -19.882  15.017  1.00 70.96           H  
ATOM    357  O   VAL A  24       5.962 -19.777  11.539  1.00 70.96           O  
ATOM    358  CG1 VAL A  24       5.483 -19.395  14.775  1.00 70.96           C  
ATOM    359 HG11 VAL A  24       4.531 -19.889  14.583  1.00 70.96           H  
ATOM    360 HG12 VAL A  24       5.630 -18.593  14.051  1.00 70.96           H  
ATOM    361 HG13 VAL A  24       5.441 -18.943  15.766  1.00 70.96           H  
ATOM    362  CG2 VAL A  24       6.331 -21.483  15.759  1.00 70.96           C  
ATOM    363 HG21 VAL A  24       7.141 -22.211  15.796  1.00 70.96           H  
ATOM    364 HG22 VAL A  24       6.226 -21.032  16.746  1.00 70.96           H  
ATOM    365 HG23 VAL A  24       5.406 -21.997  15.497  1.00 70.96           H  
ATOM    366  N   ASN A  25       8.092 -19.342  12.031  1.00 67.03           N  
ATOM    367  H   ASN A  25       8.867 -19.491  12.661  1.00 67.03           H  
ATOM    368  CA  ASN A  25       8.257 -18.393  10.929  1.00 67.03           C  
ATOM    369  HA  ASN A  25       7.410 -17.707  10.936  1.00 67.03           H  
ATOM    370  C   ASN A  25       8.237 -19.075   9.553  1.00 67.03           C  
ATOM    371  CB  ASN A  25       9.543 -17.575  11.123  1.00 67.03           C  
ATOM    372  HB2 ASN A  25       9.820 -17.129  10.168  1.00 67.03           H  
ATOM    373  HB3 ASN A  25      10.357 -18.228  11.438  1.00 67.03           H  
ATOM    374  O   ASN A  25       7.701 -18.501   8.614  1.00 67.03           O  
ATOM    375  CG  ASN A  25       9.384 -16.430  12.107  1.00 67.03           C  
ATOM    376  ND2 ASN A  25      10.474 -15.826  12.518  1.00 67.03           N  
ATOM    377 HD21 ASN A  25      10.331 -15.044  13.140  1.00 67.03           H  
ATOM    378 HD22 ASN A  25      11.382 -16.140  12.207  1.00 67.03           H  
ATOM    379  OD1 ASN A  25       8.301 -16.022  12.489  1.00 67.03           O  
ATOM    380  N   LEU A  26       8.766 -20.291   9.418  1.00 66.63           N  
ATOM    381  H   LEU A  26       9.254 -20.704  10.200  1.00 66.63           H  
ATOM    382  CA  LEU A  26       8.648 -21.062   8.176  1.00 66.63           C  
ATOM    383  HA  LEU A  26       8.941 -20.433   7.335  1.00 66.63           H  
ATOM    384  C   LEU A  26       7.198 -21.482   7.903  1.00 66.63           C  
ATOM    385  CB  LEU A  26       9.569 -22.292   8.241  1.00 66.63           C  
ATOM    386  HB2 LEU A  26       9.273 -22.995   7.462  1.00 66.63           H  
ATOM    387  HB3 LEU A  26       9.418 -22.791   9.199  1.00 66.63           H  
ATOM    388  O   LEU A  26       6.745 -21.400   6.767  1.00 66.63           O  
ATOM    389  CG  LEU A  26      11.062 -21.971   8.058  1.00 66.63           C  
ATOM    390  HG  LEU A  26      11.350 -21.144   8.707  1.00 66.63           H  
ATOM    391  CD1 LEU A  26      11.899 -23.195   8.433  1.00 66.63           C  
ATOM    392 HD11 LEU A  26      12.959 -22.972   8.307  1.00 66.63           H  
ATOM    393 HD12 LEU A  26      11.713 -23.457   9.474  1.00 66.63           H  
ATOM    394 HD13 LEU A  26      11.627 -24.039   7.798  1.00 66.63           H  
ATOM    395  CD2 LEU A  26      11.392 -21.591   6.612  1.00 66.63           C  
ATOM    396 HD21 LEU A  26      11.088 -22.391   5.937  1.00 66.63           H  
ATOM    397 HD22 LEU A  26      10.871 -20.674   6.335  1.00 66.63           H  
ATOM    398 HD23 LEU A  26      12.464 -21.423   6.510  1.00 66.63           H  
ATOM    399  N   ALA A  27       6.468 -21.899   8.938  1.00 68.12           N  
ATOM    400  H   ALA A  27       6.925 -22.012   9.831  1.00 68.12           H  
ATOM    401  CA  ALA A  27       5.088 -22.360   8.821  1.00 68.12           C  
ATOM    402  HA  ALA A  27       4.997 -22.980   7.929  1.00 68.12           H  
ATOM    403  C   ALA A  27       4.074 -21.211   8.677  1.00 68.12           C  
ATOM    404  CB  ALA A  27       4.779 -23.229  10.047  1.00 68.12           C  
ATOM    405  HB1 ALA A  27       3.753 -23.592   9.985  1.00 68.12           H  
ATOM    406  HB2 ALA A  27       5.456 -24.082  10.076  1.00 68.12           H  
ATOM    407  HB3 ALA A  27       4.896 -22.644  10.960  1.00 68.12           H  
ATOM    408  O   ALA A  27       3.087 -21.349   7.962  1.00 68.12           O  
ATOM    409  N   PHE A  28       4.302 -20.087   9.363  1.00 72.57           N  
ATOM    410  H   PHE A  28       5.104 -20.083   9.977  1.00 72.57           H  
ATOM    411  CA  PHE A  28       3.324 -19.001   9.522  1.00 72.57           C  
ATOM    412  HA  PHE A  28       2.492 -19.154   8.835  1.00 72.57           H  
ATOM    413  C   PHE A  28       3.880 -17.603   9.247  1.00 72.57           C  
ATOM    414  CB  PHE A  28       2.780 -19.004  10.957  1.00 72.57           C  
ATOM    415  HB2 PHE A  28       3.571 -18.691  11.638  1.00 72.57           H  
ATOM    416  HB3 PHE A  28       1.991 -18.255  11.027  1.00 72.57           H  
ATOM    417  O   PHE A  28       3.103 -16.675   9.040  1.00 72.57           O  
ATOM    418  CG  PHE A  28       2.211 -20.320  11.436  1.00 72.57           C  
ATOM    419  CD1 PHE A  28       0.975 -20.772  10.944  1.00 72.57           C  
ATOM    420  HD1 PHE A  28       0.445 -20.195  10.202  1.00 72.57           H  
ATOM    421  CD2 PHE A  28       2.913 -21.093  12.377  1.00 72.57           C  
ATOM    422  HD2 PHE A  28       3.883 -20.762  12.719  1.00 72.57           H  
ATOM    423  CE1 PHE A  28       0.438 -21.986  11.406  1.00 72.57           C  
ATOM    424  HE1 PHE A  28      -0.505 -22.339  11.016  1.00 72.57           H  
ATOM    425  CE2 PHE A  28       2.376 -22.303  12.846  1.00 72.57           C  
ATOM    426  HE2 PHE A  28       2.924 -22.900  13.560  1.00 72.57           H  
ATOM    427  CZ  PHE A  28       1.134 -22.748  12.361  1.00 72.57           C  
ATOM    428  HZ  PHE A  28       0.724 -23.686  12.705  1.00 72.57           H  
ATOM    429  N   GLY A  29       5.202 -17.419   9.268  1.00 59.47           N  
ATOM    430  H   GLY A  29       5.804 -18.223   9.369  1.00 59.47           H  
ATOM    431  CA  GLY A  29       5.831 -16.112   9.039  1.00 59.47           C  
ATOM    432  HA2 GLY A  29       5.402 -15.379   9.722  1.00 59.47           H  
ATOM    433  HA3 GLY A  29       6.902 -16.180   9.229  1.00 59.47           H  
ATOM    434  C   GLY A  29       5.638 -15.605   7.612  1.00 59.47           C  
ATOM    435  O   GLY A  29       5.702 -14.398   7.380  1.00 59.47           O  
ATOM    436  N   GLY A  30       5.337 -16.519   6.684  1.00 69.88           N  
ATOM    437  H   GLY A  30       5.340 -17.489   6.965  1.00 69.88           H  
ATOM    438  CA  GLY A  30       5.059 -16.206   5.292  1.00 69.88           C  
ATOM    439  HA2 GLY A  30       4.810 -17.123   4.758  1.00 69.88           H  
ATOM    440  HA3 GLY A  30       4.202 -15.534   5.243  1.00 69.88           H  
ATOM    441  C   GLY A  30       6.241 -15.539   4.591  1.00 69.88           C  
ATOM    442  O   GLY A  30       7.336 -15.368   5.134  1.00 69.88           O  
ATOM    443  N   VAL A  31       6.020 -15.151   3.340  1.00 79.84           N  
ATOM    444  H   VAL A  31       5.109 -15.304   2.930  1.00 79.84           H  
ATOM    445  CA  VAL A  31       7.011 -14.393   2.581  1.00 79.84           C  
ATOM    446  HA  VAL A  31       8.002 -14.780   2.823  1.00 79.84           H  
ATOM    447  C   VAL A  31       6.952 -12.924   3.002  1.00 79.84           C  
ATOM    448  CB  VAL A  31       6.812 -14.579   1.070  1.00 79.84           C  
ATOM    449  HB  VAL A  31       5.828 -14.213   0.778  1.00 79.84           H  
ATOM    450  O   VAL A  31       5.904 -12.283   2.929  1.00 79.84           O  
ATOM    451  CG1 VAL A  31       7.882 -13.793   0.317  1.00 79.84           C  
ATOM    452 HG11 VAL A  31       7.758 -13.960  -0.753  1.00 79.84           H  
ATOM    453 HG12 VAL A  31       8.874 -14.126   0.620  1.00 79.84           H  
ATOM    454 HG13 VAL A  31       7.778 -12.725   0.507  1.00 79.84           H  
ATOM    455  CG2 VAL A  31       6.937 -16.056   0.668  1.00 79.84           C  
ATOM    456 HG21 VAL A  31       6.844 -16.159  -0.413  1.00 79.84           H  
ATOM    457 HG22 VAL A  31       6.147 -16.649   1.130  1.00 79.84           H  
ATOM    458 HG23 VAL A  31       7.906 -16.454   0.969  1.00 79.84           H  
ATOM    459  N   SER A  32       8.089 -12.364   3.421  1.00 86.68           N  
ATOM    460  H   SER A  32       8.915 -12.944   3.473  1.00 86.68           H  
ATOM    461  CA  SER A  32       8.206 -10.933   3.712  1.00 86.68           C  
ATOM    462  HA  SER A  32       7.212 -10.528   3.903  1.00 86.68           H  
ATOM    463  C   SER A  32       8.802 -10.178   2.526  1.00 86.68           C  
ATOM    464  CB  SER A  32       9.023 -10.692   4.980  1.00 86.68           C  
ATOM    465  HB2 SER A  32      10.027 -11.098   4.855  1.00 86.68           H  
ATOM    466  HB3 SER A  32       8.539 -11.182   5.825  1.00 86.68           H  
ATOM    467  O   SER A  32      10.005 -10.242   2.282  1.00 86.68           O  
ATOM    468  OG  SER A  32       9.082  -9.295   5.204  1.00 86.68           O  
ATOM    469  HG  SER A  32       9.675  -9.119   5.939  1.00 86.68           H  
ATOM    470  N   PHE A  33       7.972  -9.394   1.834  1.00 90.78           N  
ATOM    471  H   PHE A  33       6.978  -9.490   1.981  1.00 90.78           H  
ATOM    472  CA  PHE A  33       8.412  -8.546   0.715  1.00 90.78           C  
ATOM    473  HA  PHE A  33       9.053  -9.130   0.055  1.00 90.78           H  
ATOM    474  C   PHE A  33       9.250  -7.334   1.130  1.00 90.78           C  
ATOM    475  CB  PHE A  33       7.188  -8.079  -0.077  1.00 90.78           C  
ATOM    476  HB2 PHE A  33       7.520  -7.493  -0.933  1.00 90.78           H  
ATOM    477  HB3 PHE A  33       6.599  -7.420   0.562  1.00 90.78           H  
ATOM    478  O   PHE A  33       9.833  -6.675   0.279  1.00 90.78           O  
ATOM    479  CG  PHE A  33       6.298  -9.190  -0.587  1.00 90.78           C  
ATOM    480  CD1 PHE A  33       6.831 -10.430  -0.988  1.00 90.78           C  
ATOM    481  HD1 PHE A  33       7.897 -10.606  -0.983  1.00 90.78           H  
ATOM    482  CD2 PHE A  33       4.914  -8.977  -0.652  1.00 90.78           C  
ATOM    483  HD2 PHE A  33       4.493  -8.028  -0.353  1.00 90.78           H  
ATOM    484  CE1 PHE A  33       5.978 -11.455  -1.421  1.00 90.78           C  
ATOM    485  HE1 PHE A  33       6.393 -12.406  -1.718  1.00 90.78           H  
ATOM    486  CE2 PHE A  33       4.068 -10.002  -1.089  1.00 90.78           C  
ATOM    487  HE2 PHE A  33       3.003  -9.819  -1.089  1.00 90.78           H  
ATOM    488  CZ  PHE A  33       4.594 -11.245  -1.478  1.00 90.78           C  
ATOM    489  HZ  PHE A  33       3.942 -12.037  -1.817  1.00 90.78           H  
ATOM    490  N   THR A  34       9.337  -7.045   2.430  1.00 89.35           N  
ATOM    491  H   THR A  34       8.863  -7.642   3.092  1.00 89.35           H  
ATOM    492  CA  THR A  34      10.146  -5.941   2.966  1.00 89.35           C  
ATOM    493  HA  THR A  34      10.456  -5.295   2.145  1.00 89.35           H  
ATOM    494  C   THR A  34      11.436  -6.441   3.616  1.00 89.35           C  
ATOM    495  CB  THR A  34       9.346  -5.058   3.937  1.00 89.35           C  
ATOM    496  HB  THR A  34       9.932  -4.170   4.174  1.00 89.35           H  
ATOM    497  O   THR A  34      12.092  -5.687   4.322  1.00 89.35           O  
ATOM    498  CG2 THR A  34       8.001  -4.604   3.363  1.00 89.35           C  
ATOM    499 HG21 THR A  34       7.524  -3.912   4.057  1.00 89.35           H  
ATOM    500 HG22 THR A  34       8.175  -4.084   2.421  1.00 89.35           H  
ATOM    501 HG23 THR A  34       7.336  -5.446   3.174  1.00 89.35           H  
ATOM    502  OG1 THR A  34       9.095  -5.754   5.136  1.00 89.35           O  
ATOM    503  HG1 THR A  34       9.854  -5.562   5.692  1.00 89.35           H  
ATOM    504  N   LYS A  35      11.790  -7.723   3.440  1.00 87.58           N  
ATOM    505  H   LYS A  35      11.200  -8.312   2.871  1.00 87.58           H  
ATOM    506  CA  LYS A  35      13.014  -8.298   4.017  1.00 87.58           C  
ATOM    507  HA  LYS A  35      13.105  -7.973   5.054  1.00 87.58           H  
ATOM    508  C   LYS A  35      14.284  -7.802   3.319  1.00 87.58           C  
ATOM    509  CB  LYS A  35      12.914  -9.830   3.975  1.00 87.58           C  
ATOM    510  HB2 LYS A  35      12.006 -10.135   4.495  1.00 87.58           H  
ATOM    511  HB3 LYS A  35      12.851 -10.161   2.938  1.00 87.58           H  
ATOM    512  O   LYS A  35      15.297  -7.625   3.978  1.00 87.58           O  
ATOM    513  CG  LYS A  35      14.118 -10.499   4.650  1.00 87.58           C  
ATOM    514  HG2 LYS A  35      15.032 -10.237   4.116  1.00 87.58           H  
ATOM    515  HG3 LYS A  35      14.197 -10.149   5.679  1.00 87.58           H  
ATOM    516  CD  LYS A  35      13.982 -12.021   4.639  1.00 87.58           C  
ATOM    517  HD2 LYS A  35      13.094 -12.318   5.198  1.00 87.58           H  
ATOM    518  HD3 LYS A  35      13.885 -12.359   3.607  1.00 87.58           H  
ATOM    519  CE  LYS A  35      15.233 -12.624   5.280  1.00 87.58           C  
ATOM    520  HE2 LYS A  35      15.209 -12.426   6.351  1.00 87.58           H  
ATOM    521  HE3 LYS A  35      16.106 -12.116   4.870  1.00 87.58           H  
ATOM    522  NZ  LYS A  35      15.329 -14.077   5.009  1.00 87.58           N  
ATOM    523  HZ1 LYS A  35      16.109 -14.477   5.509  1.00 87.58           H  
ATOM    524  HZ2 LYS A  35      15.498 -14.205   4.021  1.00 87.58           H  
ATOM    525  HZ3 LYS A  35      14.476 -14.553   5.267  1.00 87.58           H  
ATOM    526  N   TYR A  36      14.223  -7.610   2.003  1.00 90.63           N  
ATOM    527  H   TYR A  36      13.339  -7.770   1.542  1.00 90.63           H  
ATOM    528  CA  TYR A  36      15.367  -7.258   1.156  1.00 90.63           C  
ATOM    529  HA  TYR A  36      16.252  -7.124   1.778  1.00 90.63           H  
ATOM    530  C   TYR A  36      15.122  -5.916   0.458  1.00 90.63           C  
ATOM    531  CB  TYR A  36      15.655  -8.405   0.176  1.00 90.63           C  
ATOM    532  HB2 TYR A  36      14.812  -8.509  -0.507  1.00 90.63           H  
ATOM    533  HB3 TYR A  36      16.526  -8.141  -0.424  1.00 90.63           H  
ATOM    534  O   TYR A  36      15.085  -5.833  -0.770  1.00 90.63           O  
ATOM    535  CG  TYR A  36      15.927  -9.744   0.835  1.00 90.63           C  
ATOM    536  CD1 TYR A  36      17.113  -9.939   1.566  1.00 90.63           C  
ATOM    537  HD1 TYR A  36      17.814  -9.125   1.678  1.00 90.63           H  
ATOM    538  CD2 TYR A  36      15.004 -10.799   0.702  1.00 90.63           C  
ATOM    539  HD2 TYR A  36      14.101 -10.649   0.129  1.00 90.63           H  
ATOM    540  CE1 TYR A  36      17.391 -11.192   2.141  1.00 90.63           C  
ATOM    541  HE1 TYR A  36      18.313 -11.322   2.688  1.00 90.63           H  
ATOM    542  CE2 TYR A  36      15.275 -12.056   1.274  1.00 90.63           C  
ATOM    543  HE2 TYR A  36      14.584 -12.873   1.132  1.00 90.63           H  
ATOM    544  OH  TYR A  36      16.761 -13.467   2.535  1.00 90.63           O  
ATOM    545  HH  TYR A  36      17.696 -13.483   2.750  1.00 90.63           H  
ATOM    546  CZ  TYR A  36      16.475 -12.254   1.987  1.00 90.63           C  
ATOM    547  N   LEU A  37      14.864  -4.874   1.254  1.00 91.75           N  
ATOM    548  H   LEU A  37      14.949  -4.995   2.253  1.00 91.75           H  
ATOM    549  CA  LEU A  37      14.649  -3.521   0.746  1.00 91.75           C  
ATOM    550  HA  LEU A  37      13.979  -3.554  -0.113  1.00 91.75           H  
ATOM    551  C   LEU A  37      15.978  -2.935   0.273  1.00 91.75           C  
ATOM    552  CB  LEU A  37      14.030  -2.633   1.839  1.00 91.75           C  
ATOM    553  HB2 LEU A  37      14.646  -2.701   2.736  1.00 91.75           H  
ATOM    554  HB3 LEU A  37      14.060  -1.597   1.502  1.00 91.75           H  
ATOM    555  O   LEU A  37      16.801  -2.518   1.082  1.00 91.75           O  
ATOM    556  CG  LEU A  37      12.582  -2.977   2.206  1.00 91.75           C  
ATOM    557  HG  LEU A  37      12.525  -4.024   2.503  1.00 91.75           H  
ATOM    558  CD1 LEU A  37      12.136  -2.104   3.379  1.00 91.75           C  
ATOM    559 HD11 LEU A  37      11.105  -2.327   3.655  1.00 91.75           H  
ATOM    560 HD12 LEU A  37      12.216  -1.049   3.116  1.00 91.75           H  
ATOM    561 HD13 LEU A  37      12.777  -2.295   4.239  1.00 91.75           H  
ATOM    562  CD2 LEU A  37      11.615  -2.753   1.044  1.00 91.75           C  
ATOM    563 HD21 LEU A  37      11.750  -1.749   0.641  1.00 91.75           H  
ATOM    564 HD22 LEU A  37      10.590  -2.853   1.402  1.00 91.75           H  
ATOM    565 HD23 LEU A  37      11.790  -3.486   0.256  1.00 91.75           H  
ATOM    566  N   TRP A  38      16.180  -2.880  -1.036  1.00 92.77           N  
ATOM    567  H   TRP A  38      15.471  -3.246  -1.654  1.00 92.77           H  
ATOM    568  CA  TRP A  38      17.339  -2.218  -1.630  1.00 92.77           C  
ATOM    569  HA  TRP A  38      18.171  -2.231  -0.926  1.00 92.77           H  
ATOM    570  C   TRP A  38      17.065  -0.741  -1.933  1.00 92.77           C  
ATOM    571  CB  TRP A  38      17.779  -3.007  -2.867  1.00 92.77           C  
ATOM    572  HB2 TRP A  38      18.511  -2.415  -3.418  1.00 92.77           H  
ATOM    573  HB3 TRP A  38      18.281  -3.914  -2.530  1.00 92.77           H  
ATOM    574  O   TRP A  38      18.010   0.037  -1.971  1.00 92.77           O  
ATOM    575  CG  TRP A  38      16.692  -3.402  -3.819  1.00 92.77           C  
ATOM    576  CD1 TRP A  38      16.150  -4.635  -3.933  1.00 92.77           C  
ATOM    577  HD1 TRP A  38      16.451  -5.483  -3.336  1.00 92.77           H  
ATOM    578  CD2 TRP A  38      15.971  -2.566  -4.766  1.00 92.77           C  
ATOM    579  CE2 TRP A  38      15.024  -3.373  -5.462  1.00 92.77           C  
ATOM    580  CE3 TRP A  38      16.008  -1.198  -5.086  1.00 92.77           C  
ATOM    581  HE3 TRP A  38      16.745  -0.564  -4.615  1.00 92.77           H  
ATOM    582  NE1 TRP A  38      15.193  -4.632  -4.933  1.00 92.77           N  
ATOM    583  HE1 TRP A  38      14.725  -5.460  -5.275  1.00 92.77           H  
ATOM    584  CH2 TRP A  38      14.244  -1.480  -6.727  1.00 92.77           C  
ATOM    585  HH2 TRP A  38      13.664  -1.041  -7.526  1.00 92.77           H  
ATOM    586  CZ2 TRP A  38      14.189  -2.856  -6.461  1.00 92.77           C  
ATOM    587  HZ2 TRP A  38      13.522  -3.503  -7.011  1.00 92.77           H  
ATOM    588  CZ3 TRP A  38      15.089  -0.647  -5.989  1.00 92.77           C  
ATOM    589  HZ3 TRP A  38      15.096   0.413  -6.195  1.00 92.77           H  
ATOM    590  N   GLY A  39      15.799  -0.359  -2.152  1.00 89.73           N  
ATOM    591  H   GLY A  39      15.108  -1.095  -2.176  1.00 89.73           H  
ATOM    592  CA  GLY A  39      15.327   1.004  -2.429  1.00 89.73           C  
ATOM    593  HA2 GLY A  39      15.166   1.519  -1.483  1.00 89.73           H  
ATOM    594  HA3 GLY A  39      14.361   0.937  -2.930  1.00 89.73           H  
ATOM    595  C   GLY A  39      16.235   1.872  -3.310  1.00 89.73           C  
ATOM    596  O   GLY A  39      16.145   1.874  -4.539  1.00 89.73           O  
ATOM    597  N   GLU A  40      17.104   2.672  -2.698  1.00 89.45           N  
ATOM    598  H   GLU A  40      17.159   2.636  -1.690  1.00 89.45           H  
ATOM    599  CA  GLU A  40      17.988   3.582  -3.440  1.00 89.45           C  
ATOM    600  HA  GLU A  40      17.617   3.657  -4.462  1.00 89.45           H  
ATOM    601  C   GLU A  40      19.431   3.119  -3.598  1.00 89.45           C  
ATOM    602  CB  GLU A  40      17.918   4.996  -2.892  1.00 89.45           C  
ATOM    603  HB2 GLU A  40      18.398   5.032  -1.914  1.00 89.45           H  
ATOM    604  HB3 GLU A  40      18.441   5.653  -3.587  1.00 89.45           H  
ATOM    605  O   GLU A  40      20.209   3.777  -4.281  1.00 89.45           O  
ATOM    606  CG  GLU A  40      16.478   5.481  -2.783  1.00 89.45           C  
ATOM    607  HG2 GLU A  40      15.961   4.920  -2.005  1.00 89.45           H  
ATOM    608  HG3 GLU A  40      15.957   5.322  -3.727  1.00 89.45           H  
ATOM    609  CD  GLU A  40      16.425   6.951  -2.426  1.00 89.45           C  
ATOM    610  OE1 GLU A  40      15.312   7.499  -2.492  1.00 89.45           O  
ATOM    611  OE2 GLU A  40      17.437   7.546  -1.989  1.00 89.45           O  
ATOM    612  N   ASN A  41      19.780   1.993  -2.991  1.00 92.47           N  
ATOM    613  H   ASN A  41      19.063   1.475  -2.504  1.00 92.47           H  
ATOM    614  CA  ASN A  41      21.159   1.594  -2.752  1.00 92.47           C  
ATOM    615  HA  ASN A  41      21.813   2.452  -2.908  1.00 92.47           H  
ATOM    616  C   ASN A  41      21.652   0.508  -3.727  1.00 92.47           C  
ATOM    617  CB  ASN A  41      21.272   1.183  -1.272  1.00 92.47           C  
ATOM    618  HB2 ASN A  41      20.630   0.322  -1.088  1.00 92.47           H  
ATOM    619  HB3 ASN A  41      22.298   0.883  -1.060  1.00 92.47           H  
ATOM    620  O   ASN A  41      22.673  -0.113  -3.478  1.00 92.47           O  
ATOM    621  CG  ASN A  41      20.936   2.275  -0.267  1.00 92.47           C  
ATOM    622  ND2 ASN A  41      20.664   1.870   0.951  1.00 92.47           N  
ATOM    623 HD21 ASN A  41      20.736   0.888   1.175  1.00 92.47           H  
ATOM    624 HD22 ASN A  41      20.482   2.567   1.659  1.00 92.47           H  
ATOM    625  OD1 ASN A  41      20.933   3.476  -0.535  1.00 92.47           O  
ATOM    626  N   SER A  42      20.946   0.217  -4.824  1.00 92.15           N  
ATOM    627  H   SER A  42      20.144   0.792  -5.043  1.00 92.15           H  
ATOM    628  CA  SER A  42      21.426  -0.761  -5.812  1.00 92.15           C  
ATOM    629  HA  SER A  42      22.119  -1.452  -5.332  1.00 92.15           H  
ATOM    630  C   SER A  42      22.170  -0.074  -6.955  1.00 92.15           C  
ATOM    631  CB  SER A  42      20.276  -1.607  -6.358  1.00 92.15           C  
ATOM    632  HB2 SER A  42      19.634  -0.992  -6.988  1.00 92.15           H  
ATOM    633  HB3 SER A  42      19.687  -2.007  -5.532  1.00 92.15           H  
ATOM    634  O   SER A  42      21.577   0.738  -7.665  1.00 92.15           O  
ATOM    635  OG  SER A  42      20.799  -2.680  -7.119  1.00 92.15           O  
ATOM    636  HG  SER A  42      20.888  -3.435  -6.533  1.00 92.15           H  
ATOM    637  N   GLY A  43      23.423  -0.470  -7.198  1.00 91.86           N  
ATOM    638  H   GLY A  43      23.870  -1.088  -6.535  1.00 91.86           H  
ATOM    639  CA  GLY A  43      24.234  -0.006  -8.331  1.00 91.86           C  
ATOM    640  HA2 GLY A  43      25.256  -0.361  -8.199  1.00 91.86           H  
ATOM    641  HA3 GLY A  43      24.249   1.084  -8.333  1.00 91.86           H  
ATOM    642  C   GLY A  43      23.739  -0.475  -9.707  1.00 91.86           C  
ATOM    643  O   GLY A  43      24.299  -0.081 -10.725  1.00 91.86           O  
ATOM    644  N   LEU A  44      22.691  -1.309  -9.755  1.00 93.52           N  
ATOM    645  H   LEU A  44      22.282  -1.599  -8.878  1.00 93.52           H  
ATOM    646  CA  LEU A  44      22.000  -1.687 -10.997  1.00 93.52           C  
ATOM    647  HA  LEU A  44      22.709  -1.666 -11.824  1.00 93.52           H  
ATOM    648  C   LEU A  44      20.881  -0.716 -11.385  1.00 93.52           C  
ATOM    649  CB  LEU A  44      21.429  -3.107 -10.867  1.00 93.52           C  
ATOM    650  HB2 LEU A  44      20.927  -3.353 -11.803  1.00 93.52           H  
ATOM    651  HB3 LEU A  44      20.680  -3.115 -10.075  1.00 93.52           H  
ATOM    652  O   LEU A  44      20.272  -0.863 -12.445  1.00 93.52           O  
ATOM    653  CG  LEU A  44      22.465  -4.199 -10.575  1.00 93.52           C  
ATOM    654  HG  LEU A  44      22.834  -4.089  -9.555  1.00 93.52           H  
ATOM    655  CD1 LEU A  44      21.782  -5.558 -10.704  1.00 93.52           C  
ATOM    656 HD11 LEU A  44      22.482  -6.343 -10.418  1.00 93.52           H  
ATOM    657 HD12 LEU A  44      20.905  -5.587 -10.058  1.00 93.52           H  
ATOM    658 HD13 LEU A  44      21.462  -5.723 -11.733  1.00 93.52           H  
ATOM    659  CD2 LEU A  44      23.651  -4.176 -11.537  1.00 93.52           C  
ATOM    660 HD21 LEU A  44      24.217  -3.253 -11.414  1.00 93.52           H  
ATOM    661 HD22 LEU A  44      23.302  -4.235 -12.568  1.00 93.52           H  
ATOM    662 HD23 LEU A  44      24.317  -5.009 -11.310  1.00 93.52           H  
ATOM    663  N   LEU A  45      20.572   0.246 -10.520  1.00 92.74           N  
ATOM    664  H   LEU A  45      21.157   0.367  -9.705  1.00 92.74           H  
ATOM    665  CA  LEU A  45      19.565   1.264 -10.767  1.00 92.74           C  
ATOM    666  HA  LEU A  45      18.981   0.976 -11.641  1.00 92.74           H  
ATOM    667  C   LEU A  45      20.232   2.603 -11.072  1.00 92.74           C  
ATOM    668  CB  LEU A  45      18.633   1.362  -9.557  1.00 92.74           C  
ATOM    669  HB2 LEU A  45      17.935   2.188  -9.690  1.00 92.74           H  
ATOM    670  HB3 LEU A  45      19.239   1.571  -8.675  1.00 92.74           H  
ATOM    671  O   LEU A  45      21.365   2.834 -10.651  1.00 92.74           O  
ATOM    672  CG  LEU A  45      17.844   0.068  -9.341  1.00 92.74           C  
ATOM    673  HG  LEU A  45      18.520  -0.784  -9.265  1.00 92.74           H  
ATOM    674  CD1 LEU A  45      17.100   0.183  -8.035  1.00 92.74           C  
ATOM    675 HD11 LEU A  45      17.784   0.428  -7.222  1.00 92.74           H  
ATOM    676 HD12 LEU A  45      16.313   0.933  -8.109  1.00 92.74           H  
ATOM    677 HD13 LEU A  45      16.682  -0.807  -7.848  1.00 92.74           H  
ATOM    678  CD2 LEU A  45      16.819  -0.201 -10.447  1.00 92.74           C  
ATOM    679 HD21 LEU A  45      16.189  -1.048 -10.174  1.00 92.74           H  
ATOM    680 HD22 LEU A  45      16.191   0.675 -10.608  1.00 92.74           H  
ATOM    681 HD23 LEU A  45      17.347  -0.452 -11.366  1.00 92.74           H  
ATOM    682  N   PRO A  46      19.519   3.513 -11.756  1.00 91.06           N  
ATOM    683  CA  PRO A  46      19.984   4.879 -11.943  1.00 91.06           C  
ATOM    684  HA  PRO A  46      20.820   4.863 -12.642  1.00 91.06           H  
ATOM    685  C   PRO A  46      20.429   5.520 -10.622  1.00 91.06           C  
ATOM    686  CB  PRO A  46      18.810   5.628 -12.579  1.00 91.06           C  
ATOM    687  HB2 PRO A  46      18.174   6.060 -11.806  1.00 91.06           H  
ATOM    688  HB3 PRO A  46      19.150   6.402 -13.267  1.00 91.06           H  
ATOM    689  O   PRO A  46      19.757   5.374  -9.585  1.00 91.06           O  
ATOM    690  CG  PRO A  46      18.043   4.520 -13.301  1.00 91.06           C  
ATOM    691  HG2 PRO A  46      18.483   4.343 -14.283  1.00 91.06           H  
ATOM    692  HG3 PRO A  46      16.980   4.749 -13.381  1.00 91.06           H  
ATOM    693  CD  PRO A  46      18.244   3.299 -12.420  1.00 91.06           C  
ATOM    694  HD2 PRO A  46      17.446   3.241 -11.679  1.00 91.06           H  
ATOM    695  HD3 PRO A  46      18.255   2.402 -13.039  1.00 91.06           H  
ATOM    696  N   MET A  47      21.553   6.241 -10.686  1.00 87.70           N  
ATOM    697  H   MET A  47      22.022   6.320 -11.577  1.00 87.70           H  
ATOM    698  CA  MET A  47      22.107   7.002  -9.562  1.00 87.70           C  
ATOM    699  HA  MET A  47      22.400   6.308  -8.774  1.00 87.70           H  
ATOM    700  C   MET A  47      21.057   7.958  -9.005  1.00 87.70           C  
ATOM    701  CB  MET A  47      23.338   7.805 -10.001  1.00 87.70           C  
ATOM    702  HB2 MET A  47      23.666   8.428  -9.169  1.00 87.70           H  
ATOM    703  HB3 MET A  47      23.074   8.457 -10.834  1.00 87.70           H  
ATOM    704  O   MET A  47      20.214   8.449  -9.759  1.00 87.70           O  
ATOM    705  CG  MET A  47      24.510   6.912 -10.407  1.00 87.70           C  
ATOM    706  HG2 MET A  47      24.225   6.307 -11.268  1.00 87.70           H  
ATOM    707  HG3 MET A  47      24.747   6.246  -9.577  1.00 87.70           H  
ATOM    708  SD  MET A  47      25.996   7.856 -10.831  1.00 87.70           S  
ATOM    709  CE  MET A  47      27.164   6.492 -11.050  1.00 87.70           C  
ATOM    710  HE1 MET A  47      28.144   6.894 -11.307  1.00 87.70           H  
ATOM    711  HE2 MET A  47      26.818   5.837 -11.849  1.00 87.70           H  
ATOM    712  HE3 MET A  47      27.241   5.924 -10.122  1.00 87.70           H  
ATOM    713  N   LYS A  48      21.094   8.223  -7.695  1.00 87.43           N  
ATOM    714  H   LYS A  48      21.913   7.938  -7.176  1.00 87.43           H  
ATOM    715  CA  LYS A  48      20.047   8.981  -6.988  1.00 87.43           C  
ATOM    716  HA  LYS A  48      19.107   8.431  -7.043  1.00 87.43           H  
ATOM    717  C   LYS A  48      19.779  10.335  -7.648  1.00 87.43           C  
ATOM    718  CB  LYS A  48      20.427   9.156  -5.507  1.00 87.43           C  
ATOM    719  HB2 LYS A  48      19.668   9.769  -5.022  1.00 87.43           H  
ATOM    720  HB3 LYS A  48      21.384   9.673  -5.434  1.00 87.43           H  
ATOM    721  O   LYS A  48      18.624  10.693  -7.842  1.00 87.43           O  
ATOM    722  CG  LYS A  48      20.517   7.806  -4.778  1.00 87.43           C  
ATOM    723  HG2 LYS A  48      21.331   7.223  -5.208  1.00 87.43           H  
ATOM    724  HG3 LYS A  48      19.585   7.260  -4.925  1.00 87.43           H  
ATOM    725  CD  LYS A  48      20.767   7.970  -3.273  1.00 87.43           C  
ATOM    726  HD2 LYS A  48      21.626   8.620  -3.109  1.00 87.43           H  
ATOM    727  HD3 LYS A  48      19.882   8.410  -2.812  1.00 87.43           H  
ATOM    728  CE  LYS A  48      21.047   6.582  -2.681  1.00 87.43           C  
ATOM    729  HE2 LYS A  48      22.027   6.247  -3.022  1.00 87.43           H  
ATOM    730  HE3 LYS A  48      20.321   5.878  -3.088  1.00 87.43           H  
ATOM    731  NZ  LYS A  48      20.981   6.555  -1.203  1.00 87.43           N  
ATOM    732  HZ1 LYS A  48      20.079   6.896  -0.904  1.00 87.43           H  
ATOM    733  HZ2 LYS A  48      21.084   5.601  -0.887  1.00 87.43           H  
ATOM    734  HZ3 LYS A  48      21.720   7.116  -0.806  1.00 87.43           H  
ATOM    735  N   GLU A  49      20.833  11.009  -8.091  1.00 89.38           N  
ATOM    736  H   GLU A  49      21.743  10.606  -7.917  1.00 89.38           H  
ATOM    737  CA  GLU A  49      20.818  12.327  -8.732  1.00 89.38           C  
ATOM    738  HA  GLU A  49      20.202  13.006  -8.141  1.00 89.38           H  
ATOM    739  C   GLU A  49      20.231  12.302 -10.155  1.00 89.38           C  
ATOM    740  CB  GLU A  49      22.255  12.888  -8.785  1.00 89.38           C  
ATOM    741  HB2 GLU A  49      22.838  12.313  -9.506  1.00 89.38           H  
ATOM    742  HB3 GLU A  49      22.197  13.907  -9.166  1.00 89.38           H  
ATOM    743  O   GLU A  49      19.873  13.340 -10.701  1.00 89.38           O  
ATOM    744  CG  GLU A  49      23.016  12.939  -7.442  1.00 89.38           C  
ATOM    745  HG2 GLU A  49      23.911  13.544  -7.587  1.00 89.38           H  
ATOM    746  HG3 GLU A  49      22.390  13.450  -6.711  1.00 89.38           H  
ATOM    747  CD  GLU A  49      23.446  11.564  -6.894  1.00 89.38           C  
ATOM    748  OE1 GLU A  49      23.566  11.440  -5.657  1.00 89.38           O  
ATOM    749  OE2 GLU A  49      23.542  10.601  -7.694  1.00 89.38           O  
ATOM    750  N   GLN A  50      20.131  11.121 -10.772  1.00 90.58           N  
ATOM    751  H   GLN A  50      20.427  10.302 -10.261  1.00 90.58           H  
ATOM    752  CA  GLN A  50      19.620  10.920 -12.131  1.00 90.58           C  
ATOM    753  HA  GLN A  50      19.579  11.877 -12.652  1.00 90.58           H  
ATOM    754  C   GLN A  50      18.198  10.340 -12.154  1.00 90.58           C  
ATOM    755  CB  GLN A  50      20.579   9.996 -12.895  1.00 90.58           C  
ATOM    756  HB2 GLN A  50      20.653   9.047 -12.365  1.00 90.58           H  
ATOM    757  HB3 GLN A  50      20.169   9.803 -13.886  1.00 90.58           H  
ATOM    758  O   GLN A  50      17.601  10.226 -13.226  1.00 90.58           O  
ATOM    759  CG  GLN A  50      21.984  10.594 -13.069  1.00 90.58           C  
ATOM    760  HG2 GLN A  50      21.909  11.516 -13.646  1.00 90.58           H  
ATOM    761  HG3 GLN A  50      22.414  10.835 -12.096  1.00 90.58           H  
ATOM    762  CD  GLN A  50      22.941   9.637 -13.774  1.00 90.58           C  
ATOM    763  NE2 GLN A  50      24.104  10.103 -14.169  1.00 90.58           N  
ATOM    764 HE21 GLN A  50      24.739   9.426 -14.568  1.00 90.58           H  
ATOM    765 HE22 GLN A  50      24.371  11.057 -13.969  1.00 90.58           H  
ATOM    766  OE1 GLN A  50      22.679   8.459 -13.966  1.00 90.58           O  
ATOM    767  N   ARG A  51      17.646   9.942 -10.998  1.00 90.00           N  
ATOM    768  H   ARG A  51      18.168  10.104 -10.149  1.00 90.00           H  
ATOM    769  CA  ARG A  51      16.364   9.221 -10.919  1.00 90.00           C  
ATOM    770  HA  ARG A  51      16.415   8.347 -11.568  1.00 90.00           H  
ATOM    771  C   ARG A  51      15.188  10.030 -11.449  1.00 90.00           C  
ATOM    772  CB  ARG A  51      16.094   8.763  -9.480  1.00 90.00           C  
ATOM    773  HB2 ARG A  51      16.291   9.577  -8.783  1.00 90.00           H  
ATOM    774  HB3 ARG A  51      15.047   8.477  -9.381  1.00 90.00           H  
ATOM    775  O   ARG A  51      14.370   9.461 -12.165  1.00 90.00           O  
ATOM    776  CG  ARG A  51      16.972   7.555  -9.152  1.00 90.00           C  
ATOM    777  HG2 ARG A  51      16.820   6.780  -9.902  1.00 90.00           H  
ATOM    778  HG3 ARG A  51      18.018   7.862  -9.172  1.00 90.00           H  
ATOM    779  CD  ARG A  51      16.675   6.974  -7.776  1.00 90.00           C  
ATOM    780  HD2 ARG A  51      15.623   6.688  -7.744  1.00 90.00           H  
ATOM    781  HD3 ARG A  51      16.860   7.734  -7.017  1.00 90.00           H  
ATOM    782  NE  ARG A  51      17.543   5.808  -7.546  1.00 90.00           N  
ATOM    783  HE  ARG A  51      18.400   5.776  -8.078  1.00 90.00           H  
ATOM    784  NH1 ARG A  51      16.134   4.617  -6.173  1.00 90.00           N  
ATOM    785 HH11 ARG A  51      15.935   3.770  -5.659  1.00 90.00           H  
ATOM    786 HH12 ARG A  51      15.525   5.420  -6.099  1.00 90.00           H  
ATOM    787  NH2 ARG A  51      18.075   3.731  -6.832  1.00 90.00           N  
ATOM    788 HH21 ARG A  51      18.963   3.820  -7.303  1.00 90.00           H  
ATOM    789 HH22 ARG A  51      17.834   2.876  -6.350  1.00 90.00           H  
ATOM    790  CZ  ARG A  51      17.247   4.733  -6.846  1.00 90.00           C  
ATOM    791  N   ASP A  52      15.147  11.327 -11.166  1.00 87.59           N  
ATOM    792  H   ASP A  52      15.816  11.692 -10.503  1.00 87.59           H  
ATOM    793  CA  ASP A  52      14.028  12.202 -11.542  1.00 87.59           C  
ATOM    794  HA  ASP A  52      13.108  11.806 -11.113  1.00 87.59           H  
ATOM    795  C   ASP A  52      13.818  12.288 -13.062  1.00 87.59           C  
ATOM    796  CB  ASP A  52      14.266  13.606 -10.961  1.00 87.59           C  
ATOM    797  HB2 ASP A  52      13.508  14.280 -11.361  1.00 87.59           H  
ATOM    798  HB3 ASP A  52      15.241  13.967 -11.287  1.00 87.59           H  
ATOM    799  O   ASP A  52      12.687  12.409 -13.529  1.00 87.59           O  
ATOM    800  CG  ASP A  52      14.186  13.666  -9.429  1.00 87.59           C  
ATOM    801  OD1 ASP A  52      13.738  12.669  -8.818  1.00 87.59           O  
ATOM    802  OD2 ASP A  52      14.586  14.716  -8.884  1.00 87.59           O  
ATOM    803  N   ALA A  53      14.895  12.173 -13.845  1.00 89.94           N  
ATOM    804  H   ALA A  53      15.791  12.052 -13.395  1.00 89.94           H  
ATOM    805  CA  ALA A  53      14.855  12.202 -15.309  1.00 89.94           C  
ATOM    806  HA  ALA A  53      13.898  12.615 -15.630  1.00 89.94           H  
ATOM    807  C   ALA A  53      14.967  10.806 -15.952  1.00 89.94           C  
ATOM    808  CB  ALA A  53      15.955  13.154 -15.792  1.00 89.94           C  
ATOM    809  HB1 ALA A  53      16.933  12.766 -15.510  1.00 89.94           H  
ATOM    810  HB2 ALA A  53      15.907  13.249 -16.877  1.00 89.94           H  
ATOM    811  HB3 ALA A  53      15.814  14.138 -15.345  1.00 89.94           H  
ATOM    812  O   ALA A  53      14.934  10.681 -17.178  1.00 89.94           O  
ATOM    813  N   SER A  54      15.129   9.745 -15.154  1.00 91.36           N  
ATOM    814  H   SER A  54      15.068   9.876 -14.154  1.00 91.36           H  
ATOM    815  CA  SER A  54      15.413   8.414 -15.680  1.00 91.36           C  
ATOM    816  HA  SER A  54      16.109   8.526 -16.511  1.00 91.36           H  
ATOM    817  C   SER A  54      14.157   7.716 -16.196  1.00 91.36           C  
ATOM    818  CB  SER A  54      16.102   7.539 -14.641  1.00 91.36           C  
ATOM    819  HB2 SER A  54      17.037   7.998 -14.320  1.00 91.36           H  
ATOM    820  HB3 SER A  54      15.446   7.413 -13.780  1.00 91.36           H  
ATOM    821  O   SER A  54      13.241   7.376 -15.447  1.00 91.36           O  
ATOM    822  OG  SER A  54      16.364   6.281 -15.237  1.00 91.36           O  
ATOM    823  HG  SER A  54      17.216   6.320 -15.677  1.00 91.36           H  
ATOM    824  N   THR A  55      14.161   7.396 -17.487  1.00 91.03           N  
ATOM    825  H   THR A  55      14.912   7.734 -18.071  1.00 91.03           H  
ATOM    826  CA  THR A  55      13.111   6.593 -18.129  1.00 91.03           C  
ATOM    827  HA  THR A  55      12.140   6.907 -17.746  1.00 91.03           H  
ATOM    828  C   THR A  55      13.243   5.095 -17.841  1.00 91.03           C  
ATOM    829  CB  THR A  55      13.127   6.828 -19.644  1.00 91.03           C  
ATOM    830  HB  THR A  55      12.389   6.180 -20.119  1.00 91.03           H  
ATOM    831  O   THR A  55      12.262   4.361 -17.959  1.00 91.03           O  
ATOM    832  CG2 THR A  55      12.813   8.282 -20.000  1.00 91.03           C  
ATOM    833 HG21 THR A  55      11.838   8.555 -19.596  1.00 91.03           H  
ATOM    834 HG22 THR A  55      13.567   8.951 -19.587  1.00 91.03           H  
ATOM    835 HG23 THR A  55      12.790   8.398 -21.083  1.00 91.03           H  
ATOM    836  OG1 THR A  55      14.407   6.536 -20.154  1.00 91.03           O  
ATOM    837  HG1 THR A  55      14.416   6.751 -21.090  1.00 91.03           H  
ATOM    838  N   SER A  56      14.428   4.633 -17.429  1.00 92.97           N  
ATOM    839  H   SER A  56      15.194   5.286 -17.340  1.00 92.97           H  
ATOM    840  CA  SER A  56      14.712   3.220 -17.160  1.00 92.97           C  
ATOM    841  HA  SER A  56      14.043   2.611 -17.769  1.00 92.97           H  
ATOM    842  C   SER A  56      14.465   2.806 -15.711  1.00 92.97           C  
ATOM    843  CB  SER A  56      16.139   2.876 -17.591  1.00 92.97           C  
ATOM    844  HB2 SER A  56      16.305   1.806 -17.463  1.00 92.97           H  
ATOM    845  HB3 SER A  56      16.262   3.121 -18.646  1.00 92.97           H  
ATOM    846  O   SER A  56      14.355   1.612 -15.442  1.00 92.97           O  
ATOM    847  OG  SER A  56      17.088   3.596 -16.824  1.00 92.97           O  
ATOM    848  HG  SER A  56      17.955   3.423 -17.197  1.00 92.97           H  
ATOM    849  N   LEU A  57      14.318   3.752 -14.774  1.00 94.27           N  
ATOM    850  H   LEU A  57      14.469   4.712 -15.051  1.00 94.27           H  
ATOM    851  CA  LEU A  57      14.174   3.454 -13.345  1.00 94.27           C  
ATOM    852  HA  LEU A  57      15.096   2.977 -13.012  1.00 94.27           H  
ATOM    853  C   LEU A  57      13.027   2.478 -13.046  1.00 94.27           C  
ATOM    854  CB  LEU A  57      13.994   4.775 -12.574  1.00 94.27           C  
ATOM    855  HB2 LEU A  57      14.871   5.401 -12.737  1.00 94.27           H  
ATOM    856  HB3 LEU A  57      13.134   5.306 -12.984  1.00 94.27           H  
ATOM    857  O   LEU A  57      13.240   1.473 -12.372  1.00 94.27           O  
ATOM    858  CG  LEU A  57      13.783   4.605 -11.057  1.00 94.27           C  
ATOM    859  HG  LEU A  57      12.880   4.022 -10.872  1.00 94.27           H  
ATOM    860  CD1 LEU A  57      14.959   3.914 -10.362  1.00 94.27           C  
ATOM    861 HD11 LEU A  57      14.773   3.864  -9.290  1.00 94.27           H  
ATOM    862 HD12 LEU A  57      15.068   2.895 -10.735  1.00 94.27           H  
ATOM    863 HD13 LEU A  57      15.877   4.474 -10.542  1.00 94.27           H  
ATOM    864  CD2 LEU A  57      13.603   5.980 -10.421  1.00 94.27           C  
ATOM    865 HD21 LEU A  57      14.498   6.579 -10.587  1.00 94.27           H  
ATOM    866 HD22 LEU A  57      12.766   6.504 -10.884  1.00 94.27           H  
ATOM    867 HD23 LEU A  57      13.414   5.884  -9.352  1.00 94.27           H  
ATOM    868  N   MET A  58      11.819   2.759 -13.544  1.00 93.91           N  
ATOM    869  H   MET A  58      11.726   3.577 -14.129  1.00 93.91           H  
ATOM    870  CA  MET A  58      10.631   1.951 -13.234  1.00 93.91           C  
ATOM    871  HA  MET A  58      10.645   1.752 -12.162  1.00 93.91           H  
ATOM    872  C   MET A  58      10.655   0.566 -13.899  1.00 93.91           C  
ATOM    873  CB  MET A  58       9.329   2.714 -13.534  1.00 93.91           C  
ATOM    874  HB2 MET A  58       8.481   2.062 -13.326  1.00 93.91           H  
ATOM    875  HB3 MET A  58       9.285   3.015 -14.581  1.00 93.91           H  
ATOM    876  O   MET A  58      10.407  -0.414 -13.192  1.00 93.91           O  
ATOM    877  CG  MET A  58       9.206   3.973 -12.679  1.00 93.91           C  
ATOM    878  HG2 MET A  58       8.319   4.528 -12.983  1.00 93.91           H  
ATOM    879  HG3 MET A  58      10.069   4.610 -12.871  1.00 93.91           H  
ATOM    880  SD  MET A  58       9.101   3.643 -10.903  1.00 93.91           S  
ATOM    881  CE  MET A  58       9.903   5.154 -10.324  1.00 93.91           C  
ATOM    882  HE1 MET A  58      10.925   5.191 -10.701  1.00 93.91           H  
ATOM    883  HE2 MET A  58       9.923   5.164  -9.234  1.00 93.91           H  
ATOM    884  HE3 MET A  58       9.361   6.024 -10.693  1.00 93.91           H  
ATOM    885  N   PRO A  59      11.005   0.431 -15.196  1.00 95.39           N  
ATOM    886  CA  PRO A  59      11.246  -0.880 -15.799  1.00 95.39           C  
ATOM    887  HA  PRO A  59      10.310  -1.438 -15.813  1.00 95.39           H  
ATOM    888  C   PRO A  59      12.303  -1.693 -15.050  1.00 95.39           C  
ATOM    889  CB  PRO A  59      11.697  -0.604 -17.235  1.00 95.39           C  
ATOM    890  HB2 PRO A  59      11.382  -1.393 -17.917  1.00 95.39           H  
ATOM    891  HB3 PRO A  59      12.777  -0.470 -17.280  1.00 95.39           H  
ATOM    892  O   PRO A  59      12.066  -2.857 -14.734  1.00 95.39           O  
ATOM    893  CG  PRO A  59      11.019   0.720 -17.552  1.00 95.39           C  
ATOM    894  HG2 PRO A  59       9.987   0.522 -17.840  1.00 95.39           H  
ATOM    895  HG3 PRO A  59      11.538   1.271 -18.337  1.00 95.39           H  
ATOM    896  CD  PRO A  59      11.050   1.465 -16.225  1.00 95.39           C  
ATOM    897  HD2 PRO A  59      11.971   2.042 -16.149  1.00 95.39           H  
ATOM    898  HD3 PRO A  59      10.186   2.128 -16.187  1.00 95.39           H  
ATOM    899  N   SER A  60      13.436  -1.076 -14.706  1.00 95.75           N  
ATOM    900  H   SER A  60      13.608  -0.134 -15.026  1.00 95.75           H  
ATOM    901  CA  SER A  60      14.521  -1.752 -13.994  1.00 95.75           C  
ATOM    902  HA  SER A  60      14.806  -2.633 -14.569  1.00 95.75           H  
ATOM    903  C   SER A  60      14.090  -2.219 -12.606  1.00 95.75           C  
ATOM    904  CB  SER A  60      15.732  -0.823 -13.884  1.00 95.75           C  
ATOM    905  HB2 SER A  60      16.484  -1.281 -13.242  1.00 95.75           H  
ATOM    906  HB3 SER A  60      15.430   0.132 -13.455  1.00 95.75           H  
ATOM    907  O   SER A  60      14.331  -3.366 -12.231  1.00 95.75           O  
ATOM    908  OG  SER A  60      16.284  -0.626 -15.168  1.00 95.75           O  
ATOM    909  HG  SER A  60      16.831   0.163 -15.157  1.00 95.75           H  
ATOM    910  N   LEU A  61      13.379  -1.367 -11.865  1.00 96.02           N  
ATOM    911  H   LEU A  61      13.223  -0.435 -12.221  1.00 96.02           H  
ATOM    912  CA  LEU A  61      12.795  -1.715 -10.573  1.00 96.02           C  
ATOM    913  HA  LEU A  61      13.597  -2.037  -9.909  1.00 96.02           H  
ATOM    914  C   LEU A  61      11.819  -2.894 -10.694  1.00 96.02           C  
ATOM    915  CB  LEU A  61      12.166  -0.439  -9.987  1.00 96.02           C  
ATOM    916  HB2 LEU A  61      11.529   0.030 -10.737  1.00 96.02           H  
ATOM    917  HB3 LEU A  61      12.987   0.252  -9.797  1.00 96.02           H  
ATOM    918  O   LEU A  61      11.845  -3.781  -9.840  1.00 96.02           O  
ATOM    919  CG  LEU A  61      11.362  -0.618  -8.683  1.00 96.02           C  
ATOM    920  HG  LEU A  61      11.757  -1.441  -8.087  1.00 96.02           H  
ATOM    921  CD1 LEU A  61      11.402   0.673  -7.859  1.00 96.02           C  
ATOM    922 HD11 LEU A  61      12.434   0.953  -7.646  1.00 96.02           H  
ATOM    923 HD12 LEU A  61      10.919   1.479  -8.412  1.00 96.02           H  
ATOM    924 HD13 LEU A  61      10.887   0.515  -6.912  1.00 96.02           H  
ATOM    925  CD2 LEU A  61       9.904  -0.938  -8.955  1.00 96.02           C  
ATOM    926 HD21 LEU A  61       9.326  -0.762  -8.047  1.00 96.02           H  
ATOM    927 HD22 LEU A  61       9.789  -1.978  -9.259  1.00 96.02           H  
ATOM    928 HD23 LEU A  61       9.534  -0.285  -9.746  1.00 96.02           H  
ATOM    929  N   LEU A  62      10.995  -2.953 -11.746  1.00 97.18           N  
ATOM    930  H   LEU A  62      11.012  -2.197 -12.414  1.00 97.18           H  
ATOM    931  CA  LEU A  62      10.074  -4.072 -11.970  1.00 97.18           C  
ATOM    932  HA  LEU A  62       9.555  -4.277 -11.034  1.00 97.18           H  
ATOM    933  C   LEU A  62      10.783  -5.373 -12.332  1.00 97.18           C  
ATOM    934  CB  LEU A  62       9.057  -3.723 -13.066  1.00 97.18           C  
ATOM    935  HB2 LEU A  62       9.578  -3.246 -13.897  1.00 97.18           H  
ATOM    936  HB3 LEU A  62       8.609  -4.643 -13.441  1.00 97.18           H  
ATOM    937  O   LEU A  62      10.418  -6.415 -11.793  1.00 97.18           O  
ATOM    938  CG  LEU A  62       7.929  -2.811 -12.582  1.00 97.18           C  
ATOM    939  HG  LEU A  62       8.351  -1.913 -12.130  1.00 97.18           H  
ATOM    940  CD1 LEU A  62       7.083  -2.414 -13.785  1.00 97.18           C  
ATOM    941 HD11 LEU A  62       6.718  -3.302 -14.302  1.00 97.18           H  
ATOM    942 HD12 LEU A  62       7.685  -1.814 -14.467  1.00 97.18           H  
ATOM    943 HD13 LEU A  62       6.227  -1.832 -13.442  1.00 97.18           H  
ATOM    944  CD2 LEU A  62       7.012  -3.506 -11.570  1.00 97.18           C  
ATOM    945 HD21 LEU A  62       6.492  -4.341 -12.040  1.00 97.18           H  
ATOM    946 HD22 LEU A  62       7.572  -3.871 -10.709  1.00 97.18           H  
ATOM    947 HD23 LEU A  62       6.283  -2.787 -11.195  1.00 97.18           H  
ATOM    948  N   ILE A  63      11.799  -5.319 -13.193  1.00 97.69           N  
ATOM    949  H   ILE A  63      12.017  -4.428 -13.615  1.00 97.69           H  
ATOM    950  CA  ILE A  63      12.614  -6.483 -13.566  1.00 97.69           C  
ATOM    951  HA  ILE A  63      11.972  -7.251 -13.996  1.00 97.69           H  
ATOM    952  C   ILE A  63      13.266  -7.089 -12.317  1.00 97.69           C  
ATOM    953  CB  ILE A  63      13.651  -6.058 -14.632  1.00 97.69           C  
ATOM    954  HB  ILE A  63      14.114  -5.126 -14.307  1.00 97.69           H  
ATOM    955  O   ILE A  63      13.121  -8.285 -12.054  1.00 97.69           O  
ATOM    956  CG1 ILE A  63      12.943  -5.815 -15.985  1.00 97.69           C  
ATOM    957 HG12 ILE A  63      12.023  -5.251 -15.828  1.00 97.69           H  
ATOM    958 HG13 ILE A  63      12.667  -6.771 -16.428  1.00 97.69           H  
ATOM    959  CG2 ILE A  63      14.769  -7.104 -14.799  1.00 97.69           C  
ATOM    960 HG21 ILE A  63      14.336  -8.061 -15.091  1.00 97.69           H  
ATOM    961 HG22 ILE A  63      15.479  -6.786 -15.562  1.00 97.69           H  
ATOM    962 HG23 ILE A  63      15.334  -7.228 -13.875  1.00 97.69           H  
ATOM    963  CD1 ILE A  63      13.796  -5.027 -16.987  1.00 97.69           C  
ATOM    964 HD11 ILE A  63      14.694  -5.585 -17.251  1.00 97.69           H  
ATOM    965 HD12 ILE A  63      14.083  -4.067 -16.558  1.00 97.69           H  
ATOM    966 HD13 ILE A  63      13.217  -4.847 -17.893  1.00 97.69           H  
ATOM    967  N   LEU A  64      13.910  -6.259 -11.490  1.00 97.88           N  
ATOM    968  H   LEU A  64      14.000  -5.288 -11.755  1.00 97.88           H  
ATOM    969  CA  LEU A  64      14.531  -6.711 -10.242  1.00 97.88           C  
ATOM    970  HA  LEU A  64      15.185  -7.555 -10.462  1.00 97.88           H  
ATOM    971  C   LEU A  64      13.491  -7.228  -9.236  1.00 97.88           C  
ATOM    972  CB  LEU A  64      15.370  -5.569  -9.643  1.00 97.88           C  
ATOM    973  HB2 LEU A  64      15.726  -5.889  -8.664  1.00 97.88           H  
ATOM    974  HB3 LEU A  64      14.726  -4.704  -9.491  1.00 97.88           H  
ATOM    975  O   LEU A  64      13.702  -8.259  -8.598  1.00 97.88           O  
ATOM    976  CG  LEU A  64      16.592  -5.135 -10.479  1.00 97.88           C  
ATOM    977  HG  LEU A  64      16.260  -4.732 -11.436  1.00 97.88           H  
ATOM    978  CD1 LEU A  64      17.346  -4.039  -9.726  1.00 97.88           C  
ATOM    979 HD11 LEU A  64      16.665  -3.220  -9.492  1.00 97.88           H  
ATOM    980 HD12 LEU A  64      17.756  -4.436  -8.797  1.00 97.88           H  
ATOM    981 HD13 LEU A  64      18.156  -3.657 -10.347  1.00 97.88           H  
ATOM    982  CD2 LEU A  64      17.567  -6.277 -10.767  1.00 97.88           C  
ATOM    983 HD21 LEU A  64      17.884  -6.738  -9.831  1.00 97.88           H  
ATOM    984 HD22 LEU A  64      18.441  -5.889 -11.289  1.00 97.88           H  
ATOM    985 HD23 LEU A  64      17.097  -7.023 -11.408  1.00 97.88           H  
ATOM    986  N   SER A  65      12.329  -6.574  -9.136  1.00 97.88           N  
ATOM    987  H   SER A  65      12.211  -5.728  -9.675  1.00 97.88           H  
ATOM    988  CA  SER A  65      11.231  -7.024  -8.267  1.00 97.88           C  
ATOM    989  HA  SER A  65      11.618  -7.158  -7.257  1.00 97.88           H  
ATOM    990  C   SER A  65      10.638  -8.363  -8.713  1.00 97.88           C  
ATOM    991  CB  SER A  65      10.115  -5.979  -8.210  1.00 97.88           C  
ATOM    992  HB2 SER A  65       9.699  -5.819  -9.205  1.00 97.88           H  
ATOM    993  HB3 SER A  65       9.326  -6.339  -7.550  1.00 97.88           H  
ATOM    994  O   SER A  65      10.287  -9.191  -7.873  1.00 97.88           O  
ATOM    995  OG  SER A  65      10.616  -4.762  -7.701  1.00 97.88           O  
ATOM    996  HG  SER A  65      11.126  -4.350  -8.402  1.00 97.88           H  
ATOM    997  N   ARG A  66      10.560  -8.608 -10.026  1.00 97.91           N  
ATOM    998  H   ARG A  66      10.831  -7.873 -10.663  1.00 97.91           H  
ATOM    999  CA  ARG A  66      10.123  -9.886 -10.599  1.00 97.91           C  
ATOM   1000  HA  ARG A  66       9.215 -10.201 -10.085  1.00 97.91           H  
ATOM   1001  C   ARG A  66      11.136 -10.995 -10.336  1.00 97.91           C  
ATOM   1002  CB  ARG A  66       9.819  -9.675 -12.093  1.00 97.91           C  
ATOM   1003  HB2 ARG A  66      10.711  -9.288 -12.586  1.00 97.91           H  
ATOM   1004  HB3 ARG A  66       9.050  -8.908 -12.187  1.00 97.91           H  
ATOM   1005  O   ARG A  66      10.748 -12.093  -9.942  1.00 97.91           O  
ATOM   1006  CG  ARG A  66       9.354 -10.936 -12.844  1.00 97.91           C  
ATOM   1007  HG2 ARG A  66       9.221 -10.689 -13.897  1.00 97.91           H  
ATOM   1008  HG3 ARG A  66      10.123 -11.705 -12.768  1.00 97.91           H  
ATOM   1009  CD  ARG A  66       8.039 -11.512 -12.326  1.00 97.91           C  
ATOM   1010  HD2 ARG A  66       7.842 -12.461 -12.825  1.00 97.91           H  
ATOM   1011  HD3 ARG A  66       8.171 -11.718 -11.264  1.00 97.91           H  
ATOM   1012  NE  ARG A  66       6.917 -10.575 -12.517  1.00 97.91           N  
ATOM   1013  HE  ARG A  66       6.849  -9.851 -11.816  1.00 97.91           H  
ATOM   1014  NH1 ARG A  66       5.855 -11.616 -14.261  1.00 97.91           N  
ATOM   1015 HH11 ARG A  66       6.676 -12.170 -14.458  1.00 97.91           H  
ATOM   1016 HH12 ARG A  66       5.327 -11.412 -15.098  1.00 97.91           H  
ATOM   1017  NH2 ARG A  66       5.097  -9.683 -13.563  1.00 97.91           N  
ATOM   1018 HH21 ARG A  66       4.635  -9.716 -14.460  1.00 97.91           H  
ATOM   1019 HH22 ARG A  66       5.233  -8.797 -13.096  1.00 97.91           H  
ATOM   1020  CZ  ARG A  66       5.967 -10.639 -13.424  1.00 97.91           C  
ATOM   1021  N   GLY A  67      12.426 -10.692 -10.458  1.00 97.93           N  
ATOM   1022  H   GLY A  67      12.670  -9.783 -10.825  1.00 97.93           H  
ATOM   1023  CA  GLY A  67      13.499 -11.585 -10.026  1.00 97.93           C  
ATOM   1024  HA2 GLY A  67      14.443 -11.065 -10.187  1.00 97.93           H  
ATOM   1025  HA3 GLY A  67      13.485 -12.502 -10.616  1.00 97.93           H  
ATOM   1026  C   GLY A  67      13.412 -11.939  -8.538  1.00 97.93           C  
ATOM   1027  O   GLY A  67      13.508 -13.107  -8.163  1.00 97.93           O  
ATOM   1028  N   GLU A  68      13.155 -10.949  -7.681  1.00 97.71           N  
ATOM   1029  H   GLU A  68      13.136 -10.003  -8.035  1.00 97.71           H  
ATOM   1030  CA  GLU A  68      12.976 -11.152  -6.239  1.00 97.71           C  
ATOM   1031  HA  GLU A  68      13.859 -11.661  -5.853  1.00 97.71           H  
ATOM   1032  C   GLU A  68      11.759 -12.032  -5.921  1.00 97.71           C  
ATOM   1033  CB  GLU A  68      12.858  -9.786  -5.549  1.00 97.71           C  
ATOM   1034  HB2 GLU A  68      13.693  -9.155  -5.853  1.00 97.71           H  
ATOM   1035  HB3 GLU A  68      11.949  -9.297  -5.897  1.00 97.71           H  
ATOM   1036  O   GLU A  68      11.856 -12.923  -5.080  1.00 97.71           O  
ATOM   1037  CG  GLU A  68      12.815  -9.851  -4.014  1.00 97.71           C  
ATOM   1038  HG2 GLU A  68      12.705  -8.835  -3.633  1.00 97.71           H  
ATOM   1039  HG3 GLU A  68      11.934 -10.413  -3.705  1.00 97.71           H  
ATOM   1040  CD  GLU A  68      14.059 -10.475  -3.379  1.00 97.71           C  
ATOM   1041  OE1 GLU A  68      13.954 -11.034  -2.269  1.00 97.71           O  
ATOM   1042  OE2 GLU A  68      15.168 -10.409  -3.954  1.00 97.71           O  
ATOM   1043  N   ALA A  69      10.633 -11.845  -6.616  1.00 97.44           N  
ATOM   1044  H   ALA A  69      10.594 -11.080  -7.275  1.00 97.44           H  
ATOM   1045  CA  ALA A  69       9.435 -12.669  -6.439  1.00 97.44           C  
ATOM   1046  HA  ALA A  69       9.094 -12.570  -5.409  1.00 97.44           H  
ATOM   1047  C   ALA A  69       9.701 -14.166  -6.698  1.00 97.44           C  
ATOM   1048  CB  ALA A  69       8.339 -12.132  -7.366  1.00 97.44           C  
ATOM   1049  HB1 ALA A  69       8.652 -12.214  -8.407  1.00 97.44           H  
ATOM   1050  HB2 ALA A  69       8.131 -11.086  -7.142  1.00 97.44           H  
ATOM   1051  HB3 ALA A  69       7.428 -12.715  -7.228  1.00 97.44           H  
ATOM   1052  O   ALA A  69       9.165 -15.020  -5.980  1.00 97.44           O  
ATOM   1053  N   HIS A  70      10.563 -14.477  -7.674  1.00 96.87           N  
ATOM   1054  H   HIS A  70      10.917 -13.723  -8.246  1.00 96.87           H  
ATOM   1055  CA  HIS A  70      11.044 -15.836  -7.949  1.00 96.87           C  
ATOM   1056  HA  HIS A  70      10.198 -16.522  -7.975  1.00 96.87           H  
ATOM   1057  C   HIS A  70      11.996 -16.349  -6.868  1.00 96.87           C  
ATOM   1058  CB  HIS A  70      11.731 -15.880  -9.319  1.00 96.87           C  
ATOM   1059  HB2 HIS A  70      12.334 -16.786  -9.379  1.00 96.87           H  
ATOM   1060  HB3 HIS A  70      12.396 -15.026  -9.445  1.00 96.87           H  
ATOM   1061  O   HIS A  70      11.837 -17.472  -6.390  1.00 96.87           O  
ATOM   1062  CG  HIS A  70      10.751 -15.931 -10.455  1.00 96.87           C  
ATOM   1063  CD2 HIS A  70      10.621 -15.019 -11.460  1.00 96.87           C  
ATOM   1064  HD2 HIS A  70      11.189 -14.110 -11.587  1.00 96.87           H  
ATOM   1065  ND1 HIS A  70       9.854 -16.977 -10.661  1.00 96.87           N  
ATOM   1066  CE1 HIS A  70       9.204 -16.678 -11.793  1.00 96.87           C  
ATOM   1067  HE1 HIS A  70       8.447 -17.295 -12.254  1.00 96.87           H  
ATOM   1068  NE2 HIS A  70       9.645 -15.517 -12.295  1.00 96.87           N  
ATOM   1069  HE2 HIS A  70       9.329 -15.138 -13.176  1.00 96.87           H  
ATOM   1070  N   LEU A  71      12.955 -15.528  -6.427  1.00 95.77           N  
ATOM   1071  H   LEU A  71      13.039 -14.619  -6.859  1.00 95.77           H  
ATOM   1072  CA  LEU A  71      13.879 -15.893  -5.342  1.00 95.77           C  
ATOM   1073  HA  LEU A  71      14.395 -16.814  -5.614  1.00 95.77           H  
ATOM   1074  C   LEU A  71      13.146 -16.181  -4.026  1.00 95.77           C  
ATOM   1075  CB  LEU A  71      14.905 -14.767  -5.126  1.00 95.77           C  
ATOM   1076  HB2 LEU A  71      14.370 -13.827  -4.994  1.00 95.77           H  
ATOM   1077  HB3 LEU A  71      15.446 -14.968  -4.202  1.00 95.77           H  
ATOM   1078  O   LEU A  71      13.554 -17.058  -3.265  1.00 95.77           O  
ATOM   1079  CG  LEU A  71      15.935 -14.602  -6.255  1.00 95.77           C  
ATOM   1080  HG  LEU A  71      15.429 -14.436  -7.205  1.00 95.77           H  
ATOM   1081  CD1 LEU A  71      16.819 -13.393  -5.950  1.00 95.77           C  
ATOM   1082 HD11 LEU A  71      17.508 -13.237  -6.779  1.00 95.77           H  
ATOM   1083 HD12 LEU A  71      16.201 -12.502  -5.842  1.00 95.77           H  
ATOM   1084 HD13 LEU A  71      17.385 -13.555  -5.033  1.00 95.77           H  
ATOM   1085  CD2 LEU A  71      16.837 -15.833  -6.389  1.00 95.77           C  
ATOM   1086 HD21 LEU A  71      17.636 -15.625  -7.101  1.00 95.77           H  
ATOM   1087 HD22 LEU A  71      17.280 -16.089  -5.427  1.00 95.77           H  
ATOM   1088 HD23 LEU A  71      16.262 -16.677  -6.768  1.00 95.77           H  
ATOM   1089  N   LEU A  72      12.052 -15.463  -3.772  1.00 93.52           N  
ATOM   1090  H   LEU A  72      11.833 -14.708  -4.406  1.00 93.52           H  
ATOM   1091  CA  LEU A  72      11.177 -15.668  -2.623  1.00 93.52           C  
ATOM   1092  HA  LEU A  72      11.788 -15.930  -1.759  1.00 93.52           H  
ATOM   1093  C   LEU A  72      10.195 -16.838  -2.796  1.00 93.52           C  
ATOM   1094  CB  LEU A  72      10.439 -14.353  -2.328  1.00 93.52           C  
ATOM   1095  HB2 LEU A  72       9.686 -14.559  -1.568  1.00 93.52           H  
ATOM   1096  HB3 LEU A  72       9.928 -14.033  -3.236  1.00 93.52           H  
ATOM   1097  O   LEU A  72       9.485 -17.152  -1.843  1.00 93.52           O  
ATOM   1098  CG  LEU A  72      11.323 -13.197  -1.825  1.00 93.52           C  
ATOM   1099  HG  LEU A  72      12.099 -12.981  -2.559  1.00 93.52           H  
ATOM   1100  CD1 LEU A  72      10.466 -11.946  -1.633  1.00 93.52           C  
ATOM   1101 HD11 LEU A  72       9.738 -12.100  -0.836  1.00 93.52           H  
ATOM   1102 HD12 LEU A  72      11.113 -11.106  -1.380  1.00 93.52           H  
ATOM   1103 HD13 LEU A  72       9.957 -11.715  -2.569  1.00 93.52           H  
ATOM   1104  CD2 LEU A  72      12.001 -13.512  -0.488  1.00 93.52           C  
ATOM   1105 HD21 LEU A  72      11.258 -13.807   0.252  1.00 93.52           H  
ATOM   1106 HD22 LEU A  72      12.527 -12.619  -0.149  1.00 93.52           H  
ATOM   1107 HD23 LEU A  72      12.732 -14.308  -0.627  1.00 93.52           H  
ATOM   1108  N   LYS A  73      10.164 -17.488  -3.971  1.00 91.60           N  
ATOM   1109  H   LYS A  73      10.797 -17.173  -4.692  1.00 91.60           H  
ATOM   1110  CA  LYS A  73       9.296 -18.635  -4.298  1.00 91.60           C  
ATOM   1111  HA  LYS A  73       9.336 -18.785  -5.377  1.00 91.60           H  
ATOM   1112  C   LYS A  73       7.825 -18.367  -3.981  1.00 91.60           C  
ATOM   1113  CB  LYS A  73       9.807 -19.915  -3.625  1.00 91.60           C  
ATOM   1114  HB2 LYS A  73       9.752 -19.797  -2.543  1.00 91.60           H  
ATOM   1115  HB3 LYS A  73       9.156 -20.740  -3.911  1.00 91.60           H  
ATOM   1116  O   LYS A  73       7.156 -19.159  -3.326  1.00 91.60           O  
ATOM   1117  CG  LYS A  73      11.242 -20.263  -4.028  1.00 91.60           C  
ATOM   1118  HG2 LYS A  73      11.922 -19.466  -3.727  1.00 91.60           H  
ATOM   1119  HG3 LYS A  73      11.296 -20.392  -5.110  1.00 91.60           H  
ATOM   1120  CD  LYS A  73      11.652 -21.560  -3.332  1.00 91.60           C  
ATOM   1121  HD2 LYS A  73      11.583 -21.424  -2.253  1.00 91.60           H  
ATOM   1122  HD3 LYS A  73      10.977 -22.359  -3.638  1.00 91.60           H  
ATOM   1123  CE  LYS A  73      13.086 -21.910  -3.722  1.00 91.60           C  
ATOM   1124  HE2 LYS A  73      13.135 -21.996  -4.808  1.00 91.60           H  
ATOM   1125  HE3 LYS A  73      13.736 -21.087  -3.425  1.00 91.60           H  
ATOM   1126  NZ  LYS A  73      13.515 -23.175  -3.082  1.00 91.60           N  
ATOM   1127  HZ1 LYS A  73      13.472 -23.087  -2.076  1.00 91.60           H  
ATOM   1128  HZ2 LYS A  73      14.461 -23.404  -3.353  1.00 91.60           H  
ATOM   1129  HZ3 LYS A  73      12.905 -23.928  -3.366  1.00 91.60           H  
ATOM   1130  N   THR A  74       7.354 -17.200  -4.400  1.00 92.27           N  
ATOM   1131  H   THR A  74       7.966 -16.618  -4.953  1.00 92.27           H  
ATOM   1132  CA  THR A  74       5.976 -16.766  -4.153  1.00 92.27           C  
ATOM   1133  HA  THR A  74       5.734 -16.974  -3.111  1.00 92.27           H  
ATOM   1134  C   THR A  74       4.980 -17.543  -5.013  1.00 92.27           C  
ATOM   1135  CB  THR A  74       5.825 -15.258  -4.386  1.00 92.27           C  
ATOM   1136  HB  THR A  74       4.784 -14.976  -4.232  1.00 92.27           H  
ATOM   1137  O   THR A  74       5.260 -17.822  -6.175  1.00 92.27           O  
ATOM   1138  CG2 THR A  74       6.693 -14.473  -3.412  1.00 92.27           C  
ATOM   1139 HG21 THR A  74       6.642 -13.412  -3.657  1.00 92.27           H  
ATOM   1140 HG22 THR A  74       6.323 -14.641  -2.401  1.00 92.27           H  
ATOM   1141 HG23 THR A  74       7.734 -14.792  -3.475  1.00 92.27           H  
ATOM   1142  OG1 THR A  74       6.214 -14.857  -5.678  1.00 92.27           O  
ATOM   1143  HG1 THR A  74       7.135 -15.094  -5.810  1.00 92.27           H  
ATOM   1144  N   ASP A  75       3.798 -17.845  -4.466  1.00 89.18           N  
ATOM   1145  H   ASP A  75       3.687 -17.767  -3.465  1.00 89.18           H  
ATOM   1146  CA  ASP A  75       2.751 -18.580  -5.196  1.00 89.18           C  
ATOM   1147  HA  ASP A  75       3.154 -19.531  -5.543  1.00 89.18           H  
ATOM   1148  C   ASP A  75       2.238 -17.804  -6.420  1.00 89.18           C  
ATOM   1149  CB  ASP A  75       1.560 -18.857  -4.265  1.00 89.18           C  
ATOM   1150  HB2 ASP A  75       0.778 -19.356  -4.838  1.00 89.18           H  
ATOM   1151  HB3 ASP A  75       1.158 -17.907  -3.914  1.00 89.18           H  
ATOM   1152  O   ASP A  75       1.936 -18.380  -7.462  1.00 89.18           O  
ATOM   1153  CG  ASP A  75       1.898 -19.738  -3.061  1.00 89.18           C  
ATOM   1154  OD1 ASP A  75       2.767 -20.623  -3.201  1.00 89.18           O  
ATOM   1155  OD2 ASP A  75       1.291 -19.485  -1.997  1.00 89.18           O  
ATOM   1156  N   ASN A  76       2.150 -16.475  -6.302  1.00 93.62           N  
ATOM   1157  H   ASN A  76       2.445 -16.072  -5.424  1.00 93.62           H  
ATOM   1158  CA  ASN A  76       1.770 -15.580  -7.388  1.00 93.62           C  
ATOM   1159  HA  ASN A  76       1.672 -16.158  -8.307  1.00 93.62           H  
ATOM   1160  C   ASN A  76       2.874 -14.547  -7.626  1.00 93.62           C  
ATOM   1161  CB  ASN A  76       0.392 -14.968  -7.096  1.00 93.62           C  
ATOM   1162  HB2 ASN A  76       0.446 -14.320  -6.221  1.00 93.62           H  
ATOM   1163  HB3 ASN A  76      -0.303 -15.778  -6.879  1.00 93.62           H  
ATOM   1164  O   ASN A  76       2.882 -13.462  -7.036  1.00 93.62           O  
ATOM   1165  CG  ASN A  76      -0.148 -14.169  -8.272  1.00 93.62           C  
ATOM   1166  ND2 ASN A  76      -1.450 -14.054  -8.376  1.00 93.62           N  
ATOM   1167 HD21 ASN A  76      -1.800 -13.583  -9.198  1.00 93.62           H  
ATOM   1168 HD22 ASN A  76      -2.049 -14.517  -7.708  1.00 93.62           H  
ATOM   1169  OD1 ASN A  76       0.565 -13.617  -9.099  1.00 93.62           O  
ATOM   1170  N   VAL A  77       3.791 -14.900  -8.525  1.00 96.02           N  
ATOM   1171  H   VAL A  77       3.751 -15.845  -8.879  1.00 96.02           H  
ATOM   1172  CA  VAL A  77       4.967 -14.095  -8.874  1.00 96.02           C  
ATOM   1173  HA  VAL A  77       5.566 -13.949  -7.975  1.00 96.02           H  
ATOM   1174  C   VAL A  77       4.563 -12.711  -9.391  1.00 96.02           C  
ATOM   1175  CB  VAL A  77       5.826 -14.852  -9.907  1.00 96.02           C  
ATOM   1176  HB  VAL A  77       5.228 -14.997 -10.806  1.00 96.02           H  
ATOM   1177  O   VAL A  77       5.152 -11.712  -8.979  1.00 96.02           O  
ATOM   1178  CG1 VAL A  77       7.095 -14.091 -10.294  1.00 96.02           C  
ATOM   1179 HG11 VAL A  77       6.924 -13.015 -10.279  1.00 96.02           H  
ATOM   1180 HG12 VAL A  77       7.914 -14.323  -9.612  1.00 96.02           H  
ATOM   1181 HG13 VAL A  77       7.388 -14.383 -11.303  1.00 96.02           H  
ATOM   1182  CG2 VAL A  77       6.265 -16.225  -9.380  1.00 96.02           C  
ATOM   1183 HG21 VAL A  77       6.909 -16.714 -10.111  1.00 96.02           H  
ATOM   1184 HG22 VAL A  77       5.406 -16.873  -9.203  1.00 96.02           H  
ATOM   1185 HG23 VAL A  77       6.815 -16.114  -8.445  1.00 96.02           H  
ATOM   1186  N   VAL A  78       3.532 -12.611 -10.237  1.00 94.95           N  
ATOM   1187  H   VAL A  78       3.046 -13.457 -10.500  1.00 94.95           H  
ATOM   1188  CA  VAL A  78       3.078 -11.328 -10.806  1.00 94.95           C  
ATOM   1189  HA  VAL A  78       3.926 -10.845 -11.292  1.00 94.95           H  
ATOM   1190  C   VAL A  78       2.587 -10.390  -9.703  1.00 94.95           C  
ATOM   1191  CB  VAL A  78       1.976 -11.534 -11.865  1.00 94.95           C  
ATOM   1192  HB  VAL A  78       1.131 -12.046 -11.405  1.00 94.95           H  
ATOM   1193  O   VAL A  78       3.041  -9.250  -9.613  1.00 94.95           O  
ATOM   1194  CG1 VAL A  78       1.477 -10.196 -12.432  1.00 94.95           C  
ATOM   1195 HG11 VAL A  78       2.315  -9.629 -12.840  1.00 94.95           H  
ATOM   1196 HG12 VAL A  78       0.981  -9.612 -11.657  1.00 94.95           H  
ATOM   1197 HG13 VAL A  78       0.759 -10.382 -13.230  1.00 94.95           H  
ATOM   1198  CG2 VAL A  78       2.470 -12.387 -13.039  1.00 94.95           C  
ATOM   1199 HG21 VAL A  78       2.818 -13.360 -12.694  1.00 94.95           H  
ATOM   1200 HG22 VAL A  78       3.284 -11.881 -13.559  1.00 94.95           H  
ATOM   1201 HG23 VAL A  78       1.657 -12.549 -13.747  1.00 94.95           H  
ATOM   1202  N   GLN A  79       1.698 -10.868  -8.829  1.00 94.88           N  
ATOM   1203  H   GLN A  79       1.403 -11.829  -8.925  1.00 94.88           H  
ATOM   1204  CA  GLN A  79       1.188 -10.087  -7.699  1.00 94.88           C  
ATOM   1205  HA  GLN A  79       0.754  -9.163  -8.080  1.00 94.88           H  
ATOM   1206  C   GLN A  79       2.316  -9.687  -6.736  1.00 94.88           C  
ATOM   1207  CB  GLN A  79       0.074 -10.891  -7.007  1.00 94.88           C  
ATOM   1208  HB2 GLN A  79      -0.793 -10.926  -7.667  1.00 94.88           H  
ATOM   1209  HB3 GLN A  79       0.423 -11.910  -6.835  1.00 94.88           H  
ATOM   1210  O   GLN A  79       2.401  -8.519  -6.351  1.00 94.88           O  
ATOM   1211  CG  GLN A  79      -0.339 -10.315  -5.649  1.00 94.88           C  
ATOM   1212  HG2 GLN A  79      -0.468  -9.235  -5.709  1.00 94.88           H  
ATOM   1213  HG3 GLN A  79       0.467 -10.513  -4.942  1.00 94.88           H  
ATOM   1214  CD  GLN A  79      -1.608 -10.952  -5.104  1.00 94.88           C  
ATOM   1215  NE2 GLN A  79      -2.772 -10.387  -5.343  1.00 94.88           N  
ATOM   1216 HE21 GLN A  79      -3.572 -10.880  -4.973  1.00 94.88           H  
ATOM   1217 HE22 GLN A  79      -2.842  -9.557  -5.914  1.00 94.88           H  
ATOM   1218  OE1 GLN A  79      -1.581 -11.986  -4.466  1.00 94.88           O  
ATOM   1219  N   ALA A  80       3.206 -10.621  -6.388  1.00 96.41           N  
ATOM   1220  H   ALA A  80       3.089 -11.564  -6.730  1.00 96.41           H  
ATOM   1221  CA  ALA A  80       4.346 -10.347  -5.519  1.00 96.41           C  
ATOM   1222  HA  ALA A  80       3.980  -9.947  -4.572  1.00 96.41           H  
ATOM   1223  C   ALA A  80       5.300  -9.306  -6.120  1.00 96.41           C  
ATOM   1224  CB  ALA A  80       5.073 -11.661  -5.238  1.00 96.41           C  
ATOM   1225  HB1 ALA A  80       5.941 -11.462  -4.611  1.00 96.41           H  
ATOM   1226  HB2 ALA A  80       4.406 -12.353  -4.724  1.00 96.41           H  
ATOM   1227  HB3 ALA A  80       5.402 -12.116  -6.173  1.00 96.41           H  
ATOM   1228  O   ALA A  80       5.782  -8.438  -5.398  1.00 96.41           O  
ATOM   1229  N   SER A  81       5.516  -9.330  -7.437  1.00 97.16           N  
ATOM   1230  H   SER A  81       5.095 -10.079  -7.968  1.00 97.16           H  
ATOM   1231  CA  SER A  81       6.385  -8.372  -8.132  1.00 97.16           C  
ATOM   1232  HA  SER A  81       7.401  -8.460  -7.747  1.00 97.16           H  
ATOM   1233  C   SER A  81       5.924  -6.936  -7.943  1.00 97.16           C  
ATOM   1234  CB  SER A  81       6.407  -8.645  -9.629  1.00 97.16           C  
ATOM   1235  HB2 SER A  81       7.081  -7.938 -10.114  1.00 97.16           H  
ATOM   1236  HB3 SER A  81       5.409  -8.533 -10.053  1.00 97.16           H  
ATOM   1237  O   SER A  81       6.735  -6.071  -7.623  1.00 97.16           O  
ATOM   1238  OG  SER A  81       6.872  -9.946  -9.847  1.00 97.16           O  
ATOM   1239  HG  SER A  81       6.268 -10.579  -9.451  1.00 97.16           H  
ATOM   1240  N   TRP A  82       4.620  -6.680  -8.083  1.00 96.86           N  
ATOM   1241  H   TRP A  82       4.000  -7.431  -8.350  1.00 96.86           H  
ATOM   1242  CA  TRP A  82       4.059  -5.349  -7.856  1.00 96.86           C  
ATOM   1243  HA  TRP A  82       4.615  -4.627  -8.454  1.00 96.86           H  
ATOM   1244  C   TRP A  82       4.193  -4.913  -6.395  1.00 96.86           C  
ATOM   1245  CB  TRP A  82       2.595  -5.322  -8.302  1.00 96.86           C  
ATOM   1246  HB2 TRP A  82       2.038  -6.083  -7.756  1.00 96.86           H  
ATOM   1247  HB3 TRP A  82       2.176  -4.350  -8.040  1.00 96.86           H  
ATOM   1248  O   TRP A  82       4.513  -3.757  -6.129  1.00 96.86           O  
ATOM   1249  CG  TRP A  82       2.390  -5.513  -9.771  1.00 96.86           C  
ATOM   1250  CD1 TRP A  82       1.748  -6.547 -10.357  1.00 96.86           C  
ATOM   1251  HD1 TRP A  82       1.309  -7.380  -9.828  1.00 96.86           H  
ATOM   1252  CD2 TRP A  82       2.850  -4.659 -10.862  1.00 96.86           C  
ATOM   1253  CE2 TRP A  82       2.462  -5.258 -12.096  1.00 96.86           C  
ATOM   1254  CE3 TRP A  82       3.549  -3.434 -10.933  1.00 96.86           C  
ATOM   1255  HE3 TRP A  82       3.851  -2.942 -10.020  1.00 96.86           H  
ATOM   1256  NE1 TRP A  82       1.787  -6.401 -11.729  1.00 96.86           N  
ATOM   1257  HE1 TRP A  82       1.390  -7.067 -12.377  1.00 96.86           H  
ATOM   1258  CH2 TRP A  82       3.465  -3.468 -13.378  1.00 96.86           C  
ATOM   1259  HH2 TRP A  82       3.703  -3.009 -14.326  1.00 96.86           H  
ATOM   1260  CZ2 TRP A  82       2.776  -4.691 -13.338  1.00 96.86           C  
ATOM   1261  HZ2 TRP A  82       2.482  -5.185 -14.252  1.00 96.86           H  
ATOM   1262  CZ3 TRP A  82       3.831  -2.837 -12.176  1.00 96.86           C  
ATOM   1263  HZ3 TRP A  82       4.337  -1.883 -12.210  1.00 96.86           H  
ATOM   1264  N   CYS A  83       4.001  -5.824  -5.439  1.00 97.07           N  
ATOM   1265  H   CYS A  83       3.721  -6.758  -5.700  1.00 97.07           H  
ATOM   1266  CA  CYS A  83       4.169  -5.509  -4.020  1.00 97.07           C  
ATOM   1267  HA  CYS A  83       3.625  -4.590  -3.800  1.00 97.07           H  
ATOM   1268  C   CYS A  83       5.633  -5.241  -3.644  1.00 97.07           C  
ATOM   1269  CB  CYS A  83       3.566  -6.637  -3.177  1.00 97.07           C  
ATOM   1270  HB2 CYS A  83       4.011  -7.594  -3.451  1.00 97.07           H  
ATOM   1271  HB3 CYS A  83       3.763  -6.446  -2.122  1.00 97.07           H  
ATOM   1272  O   CYS A  83       5.899  -4.294  -2.912  1.00 97.07           O  
ATOM   1273  SG  CYS A  83       1.774  -6.677  -3.448  1.00 97.07           S  
ATOM   1274  HG  CYS A  83       1.566  -5.374  -3.239  1.00 97.07           H  
ATOM   1275  N   ILE A  84       6.586  -6.017  -4.164  1.00 97.47           N  
ATOM   1276  H   ILE A  84       6.306  -6.795  -4.745  1.00 97.47           H  
ATOM   1277  CA  ILE A  84       8.028  -5.803  -3.950  1.00 97.47           C  
ATOM   1278  HA  ILE A  84       8.222  -5.718  -2.881  1.00 97.47           H  
ATOM   1279  C   ILE A  84       8.479  -4.488  -4.600  1.00 97.47           C  
ATOM   1280  CB  ILE A  84       8.826  -7.008  -4.495  1.00 97.47           C  
ATOM   1281  HB  ILE A  84       8.526  -7.174  -5.530  1.00 97.47           H  
ATOM   1282  O   ILE A  84       9.267  -3.746  -4.008  1.00 97.47           O  
ATOM   1283  CG1 ILE A  84       8.522  -8.284  -3.675  1.00 97.47           C  
ATOM   1284 HG12 ILE A  84       7.461  -8.331  -3.429  1.00 97.47           H  
ATOM   1285 HG13 ILE A  84       9.073  -8.261  -2.735  1.00 97.47           H  
ATOM   1286  CG2 ILE A  84      10.341  -6.732  -4.466  1.00 97.47           C  
ATOM   1287 HG21 ILE A  84      10.888  -7.610  -4.811  1.00 97.47           H  
ATOM   1288 HG22 ILE A  84      10.599  -5.912  -5.137  1.00 97.47           H  
ATOM   1289 HG23 ILE A  84      10.661  -6.489  -3.453  1.00 97.47           H  
ATOM   1290  CD1 ILE A  84       8.866  -9.570  -4.432  1.00 97.47           C  
ATOM   1291 HD11 ILE A  84       8.494 -10.429  -3.873  1.00 97.47           H  
ATOM   1292 HD12 ILE A  84       8.390  -9.559  -5.413  1.00 97.47           H  
ATOM   1293 HD13 ILE A  84       9.945  -9.665  -4.559  1.00 97.47           H  
ATOM   1294  N   ALA A  85       7.936  -4.165  -5.775  1.00 97.44           N  
ATOM   1295  H   ALA A  85       7.366  -4.849  -6.251  1.00 97.44           H  
ATOM   1296  CA  ALA A  85       8.154  -2.888  -6.440  1.00 97.44           C  
ATOM   1297  HA  ALA A  85       9.223  -2.753  -6.602  1.00 97.44           H  
ATOM   1298  C   ALA A  85       7.666  -1.719  -5.573  1.00 97.44           C  
ATOM   1299  CB  ALA A  85       7.457  -2.943  -7.804  1.00 97.44           C  
ATOM   1300  HB1 ALA A  85       7.958  -3.678  -8.433  1.00 97.44           H  
ATOM   1301  HB2 ALA A  85       7.492  -1.967  -8.287  1.00 97.44           H  
ATOM   1302  HB3 ALA A  85       6.410  -3.225  -7.692  1.00 97.44           H  
ATOM   1303  O   ALA A  85       8.439  -0.805  -5.293  1.00 97.44           O  
ATOM   1304  N   VAL A  86       6.430  -1.791  -5.058  1.00 97.06           N  
ATOM   1305  H   VAL A  86       5.841  -2.562  -5.339  1.00 97.06           H  
ATOM   1306  CA  VAL A  86       5.897  -0.805  -4.101  1.00 97.06           C  
ATOM   1307  HA  VAL A  86       5.920   0.180  -4.568  1.00 97.06           H  
ATOM   1308  C   VAL A  86       6.781  -0.711  -2.858  1.00 97.06           C  
ATOM   1309  CB  VAL A  86       4.435  -1.123  -3.718  1.00 97.06           C  
ATOM   1310  HB  VAL A  86       4.347  -2.177  -3.457  1.00 97.06           H  
ATOM   1311  O   VAL A  86       7.136   0.394  -2.459  1.00 97.06           O  
ATOM   1312  CG1 VAL A  86       3.943  -0.291  -2.524  1.00 97.06           C  
ATOM   1313 HG11 VAL A  86       4.431  -0.623  -1.608  1.00 97.06           H  
ATOM   1314 HG12 VAL A  86       4.173   0.763  -2.684  1.00 97.06           H  
ATOM   1315 HG13 VAL A  86       2.866  -0.410  -2.399  1.00 97.06           H  
ATOM   1316  CG2 VAL A  86       3.493  -0.831  -4.893  1.00 97.06           C  
ATOM   1317 HG21 VAL A  86       3.503   0.235  -5.119  1.00 97.06           H  
ATOM   1318 HG22 VAL A  86       2.478  -1.132  -4.636  1.00 97.06           H  
ATOM   1319 HG23 VAL A  86       3.807  -1.377  -5.782  1.00 97.06           H  
ATOM   1320  N   ALA A  87       7.184  -1.843  -2.273  1.00 95.80           N  
ATOM   1321  H   ALA A  87       6.867  -2.722  -2.656  1.00 95.80           H  
ATOM   1322  CA  ALA A  87       8.024  -1.878  -1.079  1.00 95.80           C  
ATOM   1323  HA  ALA A  87       7.495  -1.372  -0.271  1.00 95.80           H  
ATOM   1324  C   ALA A  87       9.353  -1.137  -1.283  1.00 95.80           C  
ATOM   1325  CB  ALA A  87       8.246  -3.344  -0.681  1.00 95.80           C  
ATOM   1326  HB1 ALA A  87       7.292  -3.864  -0.599  1.00 95.80           H  
ATOM   1327  HB2 ALA A  87       8.865  -3.850  -1.422  1.00 95.80           H  
ATOM   1328  HB3 ALA A  87       8.752  -3.386   0.284  1.00 95.80           H  
ATOM   1329  O   ALA A  87       9.753  -0.348  -0.431  1.00 95.80           O  
ATOM   1330  N   ASN A  88      10.008  -1.327  -2.431  1.00 95.49           N  
ATOM   1331  H   ASN A  88       9.632  -1.982  -3.101  1.00 95.49           H  
ATOM   1332  CA  ASN A  88      11.245  -0.617  -2.753  1.00 95.49           C  
ATOM   1333  HA  ASN A  88      11.872  -0.596  -1.861  1.00 95.49           H  
ATOM   1334  C   ASN A  88      11.015   0.855  -3.126  1.00 95.49           C  
ATOM   1335  CB  ASN A  88      12.012  -1.384  -3.835  1.00 95.49           C  
ATOM   1336  HB2 ASN A  88      11.347  -1.685  -4.644  1.00 95.49           H  
ATOM   1337  HB3 ASN A  88      12.789  -0.742  -4.250  1.00 95.49           H  
ATOM   1338  O   ASN A  88      11.880   1.681  -2.853  1.00 95.49           O  
ATOM   1339  CG  ASN A  88      12.704  -2.589  -3.234  1.00 95.49           C  
ATOM   1340  ND2 ASN A  88      12.162  -3.770  -3.406  1.00 95.49           N  
ATOM   1341 HD21 ASN A  88      12.645  -4.555  -2.993  1.00 95.49           H  
ATOM   1342 HD22 ASN A  88      11.273  -3.851  -3.879  1.00 95.49           H  
ATOM   1343  OD1 ASN A  88      13.700  -2.468  -2.537  1.00 95.49           O  
ATOM   1344  N   SER A  89       9.855   1.212  -3.687  1.00 93.47           N  
ATOM   1345  H   SER A  89       9.202   0.493  -3.963  1.00 93.47           H  
ATOM   1346  CA  SER A  89       9.496   2.614  -3.946  1.00 93.47           C  
ATOM   1347  HA  SER A  89      10.340   3.110  -4.427  1.00 93.47           H  
ATOM   1348  C   SER A  89       9.188   3.414  -2.677  1.00 93.47           C  
ATOM   1349  CB  SER A  89       8.293   2.702  -4.885  1.00 93.47           C  
ATOM   1350  HB2 SER A  89       7.438   2.189  -4.445  1.00 93.47           H  
ATOM   1351  HB3 SER A  89       8.033   3.751  -5.034  1.00 93.47           H  
ATOM   1352  O   SER A  89       9.376   4.627  -2.676  1.00 93.47           O  
ATOM   1353  OG  SER A  89       8.595   2.129  -6.139  1.00 93.47           O  
ATOM   1354  HG  SER A  89       9.546   2.154  -6.271  1.00 93.47           H  
ATOM   1355  N   VAL A  90       8.734   2.764  -1.600  1.00 91.64           N  
ATOM   1356  H   VAL A  90       8.532   1.779  -1.694  1.00 91.64           H  
ATOM   1357  CA  VAL A  90       8.448   3.410  -0.302  1.00 91.64           C  
ATOM   1358  HA  VAL A  90       8.586   4.485  -0.419  1.00 91.64           H  
ATOM   1359  C   VAL A  90       9.446   3.012   0.793  1.00 91.64           C  
ATOM   1360  CB  VAL A  90       6.981   3.222   0.136  1.00 91.64           C  
ATOM   1361  HB  VAL A  90       6.827   3.815   1.038  1.00 91.64           H  
ATOM   1362  O   VAL A  90       9.161   3.149   1.982  1.00 91.64           O  
ATOM   1363  CG1 VAL A  90       6.007   3.750  -0.925  1.00 91.64           C  
ATOM   1364 HG11 VAL A  90       6.242   4.790  -1.152  1.00 91.64           H  
ATOM   1365 HG12 VAL A  90       6.084   3.164  -1.841  1.00 91.64           H  
ATOM   1366 HG13 VAL A  90       4.986   3.683  -0.549  1.00 91.64           H  
ATOM   1367  CG2 VAL A  90       6.609   1.770   0.462  1.00 91.64           C  
ATOM   1368 HG21 VAL A  90       6.180   1.270  -0.406  1.00 91.64           H  
ATOM   1369 HG22 VAL A  90       7.493   1.221   0.787  1.00 91.64           H  
ATOM   1370 HG23 VAL A  90       5.873   1.764   1.266  1.00 91.64           H  
ATOM   1371  N   SER A  91      10.621   2.506   0.409  1.00 90.75           N  
ATOM   1372  H   SER A  91      10.823   2.452  -0.579  1.00 90.75           H  
ATOM   1373  CA  SER A  91      11.591   1.901   1.330  1.00 90.75           C  
ATOM   1374  HA  SER A  91      11.130   1.027   1.791  1.00 90.75           H  
ATOM   1375  C   SER A  91      12.030   2.844   2.451  1.00 90.75           C  
ATOM   1376  CB  SER A  91      12.823   1.438   0.555  1.00 90.75           C  
ATOM   1377  HB2 SER A  91      13.510   0.948   1.245  1.00 90.75           H  
ATOM   1378  HB3 SER A  91      12.529   0.725  -0.215  1.00 90.75           H  
ATOM   1379  O   SER A  91      12.161   2.399   3.588  1.00 90.75           O  
ATOM   1380  OG  SER A  91      13.454   2.556  -0.044  1.00 90.75           O  
ATOM   1381  HG  SER A  91      14.387   2.372  -0.170  1.00 90.75           H  
ATOM   1382  N   ARG A  92      12.181   4.145   2.153  1.00 87.03           N  
ATOM   1383  H   ARG A  92      12.078   4.392   1.179  1.00 87.03           H  
ATOM   1384  CA  ARG A  92      12.553   5.194   3.121  1.00 87.03           C  
ATOM   1385  HA  ARG A  92      13.546   4.987   3.521  1.00 87.03           H  
ATOM   1386  C   ARG A  92      11.633   5.240   4.343  1.00 87.03           C  
ATOM   1387  CB  ARG A  92      12.548   6.580   2.451  1.00 87.03           C  
ATOM   1388  HB2 ARG A  92      12.671   7.330   3.233  1.00 87.03           H  
ATOM   1389  HB3 ARG A  92      11.578   6.748   1.982  1.00 87.03           H  
ATOM   1390  O   ARG A  92      12.104   5.589   5.416  1.00 87.03           O  
ATOM   1391  CG  ARG A  92      13.660   6.796   1.412  1.00 87.03           C  
ATOM   1392  HG2 ARG A  92      14.629   6.588   1.867  1.00 87.03           H  
ATOM   1393  HG3 ARG A  92      13.510   6.131   0.561  1.00 87.03           H  
ATOM   1394  CD  ARG A  92      13.625   8.258   0.939  1.00 87.03           C  
ATOM   1395  HD2 ARG A  92      12.646   8.462   0.506  1.00 87.03           H  
ATOM   1396  HD3 ARG A  92      13.763   8.902   1.808  1.00 87.03           H  
ATOM   1397  NE  ARG A  92      14.662   8.565  -0.063  1.00 87.03           N  
ATOM   1398  HE  ARG A  92      14.949   7.839  -0.705  1.00 87.03           H  
ATOM   1399  NH1 ARG A  92      14.563  10.856   0.024  1.00 87.03           N  
ATOM   1400 HH11 ARG A  92      13.789  10.788   0.671  1.00 87.03           H  
ATOM   1401 HH12 ARG A  92      14.885  11.749  -0.321  1.00 87.03           H  
ATOM   1402  NH2 ARG A  92      16.034   9.883  -1.318  1.00 87.03           N  
ATOM   1403 HH21 ARG A  92      16.375   9.032  -1.741  1.00 87.03           H  
ATOM   1404 HH22 ARG A  92      16.302  10.774  -1.711  1.00 87.03           H  
ATOM   1405  CZ  ARG A  92      15.082   9.758  -0.445  1.00 87.03           C  
ATOM   1406  N   SER A  93      10.362   4.884   4.171  1.00 87.51           N  
ATOM   1407  H   SER A  93      10.058   4.609   3.247  1.00 87.51           H  
ATOM   1408  CA  SER A  93       9.351   4.915   5.232  1.00 87.51           C  
ATOM   1409  HA  SER A  93       9.691   5.554   6.047  1.00 87.51           H  
ATOM   1410  C   SER A  93       9.072   3.538   5.838  1.00 87.51           C  
ATOM   1411  CB  SER A  93       8.056   5.511   4.680  1.00 87.51           C  
ATOM   1412  HB2 SER A  93       7.337   5.613   5.493  1.00 87.51           H  
ATOM   1413  HB3 SER A  93       7.653   4.852   3.911  1.00 87.51           H  
ATOM   1414  O   SER A  93       8.394   3.431   6.851  1.00 87.51           O  
ATOM   1415  OG  SER A  93       8.290   6.784   4.117  1.00 87.51           O  
ATOM   1416  HG  SER A  93       8.429   7.365   4.868  1.00 87.51           H  
ATOM   1417  N   LEU A  94       9.545   2.448   5.223  1.00 85.91           N  
ATOM   1418  H   LEU A  94      10.135   2.573   4.413  1.00 85.91           H  
ATOM   1419  CA  LEU A  94       9.306   1.091   5.732  1.00 85.91           C  
ATOM   1420  HA  LEU A  94       8.363   1.073   6.278  1.00 85.91           H  
ATOM   1421  C   LEU A  94      10.357   0.635   6.746  1.00 85.91           C  
ATOM   1422  CB  LEU A  94       9.226   0.102   4.562  1.00 85.91           C  
ATOM   1423  HB2 LEU A  94      10.076   0.278   3.903  1.00 85.91           H  
ATOM   1424  HB3 LEU A  94       9.316  -0.910   4.957  1.00 85.91           H  
ATOM   1425  O   LEU A  94      10.053  -0.217   7.581  1.00 85.91           O  
ATOM   1426  CG  LEU A  94       7.924   0.184   3.751  1.00 85.91           C  
ATOM   1427  HG  LEU A  94       7.771   1.197   3.381  1.00 85.91           H  
ATOM   1428  CD1 LEU A  94       8.049  -0.774   2.569  1.00 85.91           C  
ATOM   1429 HD11 LEU A  94       7.138  -0.737   1.973  1.00 85.91           H  
ATOM   1430 HD12 LEU A  94       8.222  -1.790   2.925  1.00 85.91           H  
ATOM   1431 HD13 LEU A  94       8.892  -0.464   1.951  1.00 85.91           H  
ATOM   1432  CD2 LEU A  94       6.693  -0.260   4.547  1.00 85.91           C  
ATOM   1433 HD21 LEU A  94       6.540   0.391   5.408  1.00 85.91           H  
ATOM   1434 HD22 LEU A  94       6.829  -1.283   4.898  1.00 85.91           H  
ATOM   1435 HD23 LEU A  94       5.807  -0.207   3.915  1.00 85.91           H  
ATOM   1436  N   GLY A  95      11.580   1.160   6.666  1.00 78.95           N  
ATOM   1437  H   GLY A  95      11.788   1.818   5.928  1.00 78.95           H  
ATOM   1438  CA  GLY A  95      12.647   0.837   7.605  1.00 78.95           C  
ATOM   1439  HA2 GLY A  95      12.640   1.565   8.417  1.00 78.95           H  
ATOM   1440  HA3 GLY A  95      12.473  -0.150   8.034  1.00 78.95           H  
ATOM   1441  C   GLY A  95      14.032   0.841   6.972  1.00 78.95           C  
ATOM   1442  O   GLY A  95      14.278   1.477   5.947  1.00 78.95           O  
ATOM   1443  N   GLU A  96      14.948   0.125   7.619  1.00 86.74           N  
ATOM   1444  H   GLU A  96      14.681  -0.399   8.440  1.00 86.74           H  
ATOM   1445  CA  GLU A  96      16.340   0.043   7.194  1.00 86.74           C  
ATOM   1446  HA  GLU A  96      16.717   1.062   7.103  1.00 86.74           H  
ATOM   1447  C   GLU A  96      16.465  -0.634   5.823  1.00 86.74           C  
ATOM   1448  CB  GLU A  96      17.166  -0.656   8.280  1.00 86.74           C  
ATOM   1449  HB2 GLU A  96      16.937  -0.180   9.233  1.00 86.74           H  
ATOM   1450  HB3 GLU A  96      16.877  -1.705   8.336  1.00 86.74           H  
ATOM   1451  O   GLU A  96      15.896  -1.698   5.563  1.00 86.74           O  
ATOM   1452  CG  GLU A  96      18.677  -0.544   8.031  1.00 86.74           C  
ATOM   1453  HG2 GLU A  96      18.929  -1.107   7.132  1.00 86.74           H  
ATOM   1454  HG3 GLU A  96      18.922   0.504   7.855  1.00 86.74           H  
ATOM   1455  CD  GLU A  96      19.516  -1.069   9.209  1.00 86.74           C  
ATOM   1456  OE1 GLU A  96      20.744  -0.837   9.183  1.00 86.74           O  
ATOM   1457  OE2 GLU A  96      18.930  -1.679  10.135  1.00 86.74           O  
ATOM   1458  N   GLN A  97      17.209   0.021   4.936  1.00 92.06           N  
ATOM   1459  H   GLN A  97      17.717   0.833   5.256  1.00 92.06           H  
ATOM   1460  CA  GLN A  97      17.538  -0.493   3.614  1.00 92.06           C  
ATOM   1461  HA  GLN A  97      16.775  -1.205   3.301  1.00 92.06           H  
ATOM   1462  C   GLN A  97      18.872  -1.230   3.672  1.00 92.06           C  
ATOM   1463  CB  GLN A  97      17.583   0.656   2.597  1.00 92.06           C  
ATOM   1464  HB2 GLN A  97      18.258   1.433   2.957  1.00 92.06           H  
ATOM   1465  HB3 GLN A  97      17.964   0.281   1.647  1.00 92.06           H  
ATOM   1466  O   GLN A  97      19.761  -0.860   4.436  1.00 92.06           O  
ATOM   1467  CG  GLN A  97      16.190   1.248   2.365  1.00 92.06           C  
ATOM   1468  HG2 GLN A  97      15.738   1.526   3.317  1.00 92.06           H  
ATOM   1469  HG3 GLN A  97      15.562   0.488   1.900  1.00 92.06           H  
ATOM   1470  CD  GLN A  97      16.234   2.473   1.463  1.00 92.06           C  
ATOM   1471  NE2 GLN A  97      15.946   3.646   1.978  1.00 92.06           N  
ATOM   1472 HE21 GLN A  97      15.712   3.716   2.958  1.00 92.06           H  
ATOM   1473 HE22 GLN A  97      15.984   4.443   1.358  1.00 92.06           H  
ATOM   1474  OE1 GLN A  97      16.473   2.403   0.267  1.00 92.06           O  
ATOM   1475  N   MET A  98      19.032  -2.228   2.809  1.00 94.09           N  
ATOM   1476  H   MET A  98      18.265  -2.445   2.188  1.00 94.09           H  
ATOM   1477  CA  MET A  98      20.303  -2.920   2.618  1.00 94.09           C  
ATOM   1478  HA  MET A  98      20.577  -3.415   3.549  1.00 94.09           H  
ATOM   1479  C   MET A  98      21.405  -1.910   2.267  1.00 94.09           C  
ATOM   1480  CB  MET A  98      20.160  -3.982   1.517  1.00 94.09           C  
ATOM   1481  HB2 MET A  98      21.130  -4.448   1.343  1.00 94.09           H  
ATOM   1482  HB3 MET A  98      19.835  -3.495   0.598  1.00 94.09           H  
ATOM   1483  O   MET A  98      21.175  -0.946   1.522  1.00 94.09           O  
ATOM   1484  CG  MET A  98      19.137  -5.069   1.869  1.00 94.09           C  
ATOM   1485  HG2 MET A  98      19.468  -5.594   2.765  1.00 94.09           H  
ATOM   1486  HG3 MET A  98      18.183  -4.593   2.095  1.00 94.09           H  
ATOM   1487  SD  MET A  98      18.839  -6.279   0.547  1.00 94.09           S  
ATOM   1488  CE  MET A  98      20.281  -7.329   0.809  1.00 94.09           C  
ATOM   1489  HE1 MET A  98      20.286  -8.149   0.091  1.00 94.09           H  
ATOM   1490  HE2 MET A  98      20.255  -7.733   1.821  1.00 94.09           H  
ATOM   1491  HE3 MET A  98      21.178  -6.725   0.674  1.00 94.09           H  
ATOM   1492  N   ALA A  99      22.611  -2.143   2.787  1.00 95.45           N  
ATOM   1493  H   ALA A  99      22.737  -2.947   3.386  1.00 95.45           H  
ATOM   1494  CA  ALA A  99      23.784  -1.358   2.422  1.00 95.45           C  
ATOM   1495  HA  ALA A  99      23.571  -0.307   2.620  1.00 95.45           H  
ATOM   1496  C   ALA A  99      24.088  -1.516   0.924  1.00 95.45           C  
ATOM   1497  CB  ALA A  99      24.968  -1.790   3.293  1.00 95.45           C  
ATOM   1498  HB1 ALA A  99      25.194  -2.842   3.119  1.00 95.45           H  
ATOM   1499  HB2 ALA A  99      24.720  -1.648   4.345  1.00 95.45           H  
ATOM   1500  HB3 ALA A  99      25.845  -1.188   3.054  1.00 95.45           H  
ATOM   1501  O   ALA A  99      23.773  -2.544   0.327  1.00 95.45           O  
ATOM   1502  N   GLU A 100      24.733  -0.523   0.313  1.00 93.84           N  
ATOM   1503  H   GLU A 100      24.982   0.297   0.847  1.00 93.84           H  
ATOM   1504  CA  GLU A 100      24.885  -0.444  -1.148  1.00 93.84           C  
ATOM   1505  HA  GLU A 100      23.887  -0.371  -1.580  1.00 93.84           H  
ATOM   1506  C   GLU A 100      25.531  -1.684  -1.786  1.00 93.84           C  
ATOM   1507  CB  GLU A 100      25.656   0.840  -1.475  1.00 93.84           C  
ATOM   1508  HB2 GLU A 100      25.144   1.669  -0.985  1.00 93.84           H  
ATOM   1509  HB3 GLU A 100      26.662   0.762  -1.065  1.00 93.84           H  
ATOM   1510  O   GLU A 100      25.029  -2.221  -2.777  1.00 93.84           O  
ATOM   1511  CG  GLU A 100      25.745   1.136  -2.980  1.00 93.84           C  
ATOM   1512  HG2 GLU A 100      24.736   1.235  -3.382  1.00 93.84           H  
ATOM   1513  HG3 GLU A 100      26.238   0.303  -3.480  1.00 93.84           H  
ATOM   1514  CD  GLU A 100      26.504   2.432  -3.284  1.00 93.84           C  
ATOM   1515  OE1 GLU A 100      26.911   2.584  -4.455  1.00 93.84           O  
ATOM   1516  OE2 GLU A 100      26.654   3.258  -2.354  1.00 93.84           O  
ATOM   1517  N   ALA A 101      26.599  -2.205  -1.179  1.00 94.68           N  
ATOM   1518  H   ALA A 101      26.978  -1.722  -0.377  1.00 94.68           H  
ATOM   1519  CA  ALA A 101      27.263  -3.415  -1.659  1.00 94.68           C  
ATOM   1520  HA  ALA A 101      27.543  -3.268  -2.702  1.00 94.68           H  
ATOM   1521  C   ALA A 101      26.343  -4.652  -1.599  1.00 94.68           C  
ATOM   1522  CB  ALA A 101      28.540  -3.618  -0.836  1.00 94.68           C  
ATOM   1523  HB1 ALA A 101      28.294  -3.758   0.217  1.00 94.68           H  
ATOM   1524  HB2 ALA A 101      29.069  -4.499  -1.198  1.00 94.68           H  
ATOM   1525  HB3 ALA A 101      29.190  -2.750  -0.943  1.00 94.68           H  
ATOM   1526  O   ALA A 101      26.293  -5.441  -2.543  1.00 94.68           O  
ATOM   1527  N   GLU A 102      25.573  -4.800  -0.518  1.00 95.49           N  
ATOM   1528  H   GLU A 102      25.555  -4.054   0.163  1.00 95.49           H  
ATOM   1529  CA  GLU A 102      24.657  -5.929  -0.320  1.00 95.49           C  
ATOM   1530  HA  GLU A 102      25.177  -6.855  -0.564  1.00 95.49           H  
ATOM   1531  C   GLU A 102      23.425  -5.824  -1.232  1.00 95.49           C  
ATOM   1532  CB  GLU A 102      24.231  -5.973   1.156  1.00 95.49           C  
ATOM   1533  HB2 GLU A 102      25.088  -5.740   1.788  1.00 95.49           H  
ATOM   1534  HB3 GLU A 102      23.467  -5.214   1.321  1.00 95.49           H  
ATOM   1535  O   GLU A 102      23.017  -6.803  -1.857  1.00 95.49           O  
ATOM   1536  CG  GLU A 102      23.700  -7.358   1.558  1.00 95.49           C  
ATOM   1537  HG2 GLU A 102      24.548  -8.038   1.644  1.00 95.49           H  
ATOM   1538  HG3 GLU A 102      23.063  -7.750   0.765  1.00 95.49           H  
ATOM   1539  CD  GLU A 102      22.923  -7.349   2.884  1.00 95.49           C  
ATOM   1540  OE1 GLU A 102      22.204  -8.348   3.127  1.00 95.49           O  
ATOM   1541  OE2 GLU A 102      23.025  -6.348   3.626  1.00 95.49           O  
ATOM   1542  N   ALA A 103      22.868  -4.618  -1.368  1.00 95.91           N  
ATOM   1543  H   ALA A 103      23.253  -3.860  -0.822  1.00 95.91           H  
ATOM   1544  CA  ALA A 103      21.779  -4.301  -2.285  1.00 95.91           C  
ATOM   1545  HA  ALA A 103      20.914  -4.921  -2.050  1.00 95.91           H  
ATOM   1546  C   ALA A 103      22.175  -4.560  -3.747  1.00 95.91           C  
ATOM   1547  CB  ALA A 103      21.423  -2.826  -2.077  1.00 95.91           C  
ATOM   1548  HB1 ALA A 103      22.321  -2.219  -2.184  1.00 95.91           H  
ATOM   1549  HB2 ALA A 103      20.692  -2.505  -2.819  1.00 95.91           H  
ATOM   1550  HB3 ALA A 103      21.023  -2.666  -1.076  1.00 95.91           H  
ATOM   1551  O   ALA A 103      21.365  -5.043  -4.541  1.00 95.91           O  
ATOM   1552  N   THR A 104      23.427  -4.275  -4.107  1.00 95.66           N  
ATOM   1553  H   THR A 104      24.022  -3.815  -3.433  1.00 95.66           H  
ATOM   1554  CA  THR A 104      23.953  -4.526  -5.452  1.00 95.66           C  
ATOM   1555  HA  THR A 104      23.206  -4.200  -6.175  1.00 95.66           H  
ATOM   1556  C   THR A 104      24.186  -6.019  -5.705  1.00 95.66           C  
ATOM   1557  CB  THR A 104      25.212  -3.693  -5.711  1.00 95.66           C  
ATOM   1558  HB  THR A 104      26.013  -3.989  -5.034  1.00 95.66           H  
ATOM   1559  O   THR A 104      23.769  -6.515  -6.754  1.00 95.66           O  
ATOM   1560  CG2 THR A 104      25.683  -3.823  -7.157  1.00 95.66           C  
ATOM   1561 HG21 THR A 104      26.100  -4.816  -7.325  1.00 95.66           H  
ATOM   1562 HG22 THR A 104      26.452  -3.075  -7.349  1.00 95.66           H  
ATOM   1563 HG23 THR A 104      24.852  -3.654  -7.842  1.00 95.66           H  
ATOM   1564  OG1 THR A 104      24.907  -2.332  -5.511  1.00 95.66           O  
ATOM   1565  HG1 THR A 104      24.968  -2.153  -4.570  1.00 95.66           H  
ATOM   1566  N   ASP A 105      24.746  -6.776  -4.747  1.00 95.26           N  
ATOM   1567  H   ASP A 105      25.102  -6.339  -3.909  1.00 95.26           H  
ATOM   1568  CA  ASP A 105      24.839  -8.244  -4.875  1.00 95.26           C  
ATOM   1569  HA  ASP A 105      25.362  -8.472  -5.804  1.00 95.26           H  
ATOM   1570  C   ASP A 105      23.449  -8.889  -4.963  1.00 95.26           C  
ATOM   1571  CB  ASP A 105      25.629  -8.891  -3.721  1.00 95.26           C  
ATOM   1572  HB2 ASP A 105      26.611  -8.422  -3.653  1.00 95.26           H  
ATOM   1573  HB3 ASP A 105      25.103  -8.730  -2.780  1.00 95.26           H  
ATOM   1574  O   ASP A 105      23.216  -9.772  -5.793  1.00 95.26           O  
ATOM   1575  CG  ASP A 105      25.808 -10.404  -3.974  1.00 95.26           C  
ATOM   1576  OD1 ASP A 105      26.478 -10.750  -4.977  1.00 95.26           O  
ATOM   1577  OD2 ASP A 105      25.225 -11.249  -3.243  1.00 95.26           O  
ATOM   1578  N   ARG A 106      22.483  -8.411  -4.167  1.00 95.89           N  
ATOM   1579  H   ARG A 106      22.732  -7.719  -3.474  1.00 95.89           H  
ATOM   1580  CA  ARG A 106      21.097  -8.881  -4.249  1.00 95.89           C  
ATOM   1581  HA  ARG A 106      21.133  -9.967  -4.164  1.00 95.89           H  
ATOM   1582  C   ARG A 106      20.488  -8.575  -5.614  1.00 95.89           C  
ATOM   1583  CB  ARG A 106      20.263  -8.288  -3.099  1.00 95.89           C  
ATOM   1584  HB2 ARG A 106      20.187  -7.208  -3.229  1.00 95.89           H  
ATOM   1585  HB3 ARG A 106      20.779  -8.473  -2.157  1.00 95.89           H  
ATOM   1586  O   ARG A 106      19.884  -9.469  -6.204  1.00 95.89           O  
ATOM   1587  CG  ARG A 106      18.843  -8.875  -3.007  1.00 95.89           C  
ATOM   1588  HG2 ARG A 106      18.316  -8.712  -3.947  1.00 95.89           H  
ATOM   1589  HG3 ARG A 106      18.303  -8.359  -2.213  1.00 95.89           H  
ATOM   1590  CD  ARG A 106      18.879 -10.375  -2.693  1.00 95.89           C  
ATOM   1591  HD2 ARG A 106      19.421 -10.515  -1.758  1.00 95.89           H  
ATOM   1592  HD3 ARG A 106      19.410 -10.890  -3.494  1.00 95.89           H  
ATOM   1593  NE  ARG A 106      17.540 -10.979  -2.577  1.00 95.89           N  
ATOM   1594  HE  ARG A 106      16.733 -10.450  -2.877  1.00 95.89           H  
ATOM   1595  NH1 ARG A 106      18.254 -13.105  -2.121  1.00 95.89           N  
ATOM   1596 HH11 ARG A 106      19.202 -12.759  -2.157  1.00 95.89           H  
ATOM   1597 HH12 ARG A 106      18.040 -14.078  -1.953  1.00 95.89           H  
ATOM   1598  NH2 ARG A 106      16.080 -12.690  -2.226  1.00 95.89           N  
ATOM   1599 HH21 ARG A 106      15.333 -12.021  -2.346  1.00 95.89           H  
ATOM   1600 HH22 ARG A 106      15.852 -13.662  -2.068  1.00 95.89           H  
ATOM   1601  CZ  ARG A 106      17.292 -12.244  -2.308  1.00 95.89           C  
ATOM   1602  N   GLY A 107      20.707  -7.368  -6.138  1.00 96.98           N  
ATOM   1603  H   GLY A 107      21.181  -6.685  -5.564  1.00 96.98           H  
ATOM   1604  CA  GLY A 107      20.298  -6.969  -7.484  1.00 96.98           C  
ATOM   1605  HA2 GLY A 107      20.674  -5.965  -7.679  1.00 96.98           H  
ATOM   1606  HA3 GLY A 107      19.210  -6.949  -7.552  1.00 96.98           H  
ATOM   1607  C   GLY A 107      20.844  -7.904  -8.566  1.00 96.98           C  
ATOM   1608  O   GLY A 107      20.096  -8.339  -9.439  1.00 96.98           O  
ATOM   1609  N   ARG A 108      22.119  -8.305  -8.471  1.00 96.93           N  
ATOM   1610  H   ARG A 108      22.691  -7.889  -7.750  1.00 96.93           H  
ATOM   1611  CA  ARG A 108      22.732  -9.275  -9.395  1.00 96.93           C  
ATOM   1612  HA  ARG A 108      22.646  -8.892 -10.412  1.00 96.93           H  
ATOM   1613  C   ARG A 108      21.999 -10.619  -9.376  1.00 96.93           C  
ATOM   1614  CB  ARG A 108      24.223  -9.417  -9.047  1.00 96.93           C  
ATOM   1615  HB2 ARG A 108      24.684  -8.430  -9.086  1.00 96.93           H  
ATOM   1616  HB3 ARG A 108      24.320  -9.797  -8.031  1.00 96.93           H  
ATOM   1617  O   ARG A 108      21.711 -11.176 -10.433  1.00 96.93           O  
ATOM   1618  CG  ARG A 108      24.987 -10.351  -9.999  1.00 96.93           C  
ATOM   1619  HG2 ARG A 108      24.871  -9.993 -11.022  1.00 96.93           H  
ATOM   1620  HG3 ARG A 108      24.574 -11.358  -9.948  1.00 96.93           H  
ATOM   1621  CD  ARG A 108      26.482 -10.409  -9.656  1.00 96.93           C  
ATOM   1622  HD2 ARG A 108      26.994 -10.976 -10.434  1.00 96.93           H  
ATOM   1623  HD3 ARG A 108      26.892  -9.399  -9.670  1.00 96.93           H  
ATOM   1624  NE  ARG A 108      26.717 -11.017  -8.328  1.00 96.93           N  
ATOM   1625  HE  ARG A 108      26.505 -10.465  -7.509  1.00 96.93           H  
ATOM   1626  NH1 ARG A 108      27.535 -13.067  -9.001  1.00 96.93           N  
ATOM   1627 HH11 ARG A 108      27.736 -14.039  -8.814  1.00 96.93           H  
ATOM   1628 HH12 ARG A 108      27.756 -12.726  -9.926  1.00 96.93           H  
ATOM   1629  NH2 ARG A 108      27.139 -12.664  -6.844  1.00 96.93           N  
ATOM   1630 HH21 ARG A 108      27.509 -13.578  -6.622  1.00 96.93           H  
ATOM   1631 HH22 ARG A 108      26.899 -12.016  -6.108  1.00 96.93           H  
ATOM   1632  CZ  ARG A 108      27.136 -12.242  -8.073  1.00 96.93           C  
ATOM   1633  N   ARG A 109      21.638 -11.123  -8.190  1.00 97.29           N  
ATOM   1634  H   ARG A 109      21.910 -10.603  -7.367  1.00 97.29           H  
ATOM   1635  CA  ARG A 109      20.852 -12.366  -8.047  1.00 97.29           C  
ATOM   1636  HA  ARG A 109      21.315 -13.153  -8.643  1.00 97.29           H  
ATOM   1637  C   ARG A 109      19.431 -12.221  -8.583  1.00 97.29           C  
ATOM   1638  CB  ARG A 109      20.801 -12.816  -6.584  1.00 97.29           C  
ATOM   1639  HB2 ARG A 109      20.320 -12.042  -5.986  1.00 97.29           H  
ATOM   1640  HB3 ARG A 109      20.194 -13.720  -6.522  1.00 97.29           H  
ATOM   1641  O   ARG A 109      18.925 -13.150  -9.203  1.00 97.29           O  
ATOM   1642  CG  ARG A 109      22.185 -13.118  -6.005  1.00 97.29           C  
ATOM   1643  HG2 ARG A 109      22.808 -12.224  -6.042  1.00 97.29           H  
ATOM   1644  HG3 ARG A 109      22.669 -13.910  -6.576  1.00 97.29           H  
ATOM   1645  CD  ARG A 109      22.028 -13.566  -4.556  1.00 97.29           C  
ATOM   1646  HD2 ARG A 109      21.640 -14.584  -4.549  1.00 97.29           H  
ATOM   1647  HD3 ARG A 109      21.309 -12.914  -4.059  1.00 97.29           H  
ATOM   1648  NE  ARG A 109      23.298 -13.469  -3.828  1.00 97.29           N  
ATOM   1649  HE  ARG A 109      23.825 -12.611  -3.909  1.00 97.29           H  
ATOM   1650  NH1 ARG A 109      23.244 -15.497  -2.738  1.00 97.29           N  
ATOM   1651 HH11 ARG A 109      22.722 -15.905  -3.501  1.00 97.29           H  
ATOM   1652 HH12 ARG A 109      23.725 -16.152  -2.139  1.00 97.29           H  
ATOM   1653  NH2 ARG A 109      24.827 -13.957  -2.284  1.00 97.29           N  
ATOM   1654 HH21 ARG A 109      25.178 -13.030  -2.473  1.00 97.29           H  
ATOM   1655 HH22 ARG A 109      25.280 -14.554  -1.607  1.00 97.29           H  
ATOM   1656  CZ  ARG A 109      23.775 -14.322  -2.952  1.00 97.29           C  
ATOM   1657  N   GLN A 110      18.794 -11.073  -8.360  1.00 98.08           N  
ATOM   1658  H   GLN A 110      19.267 -10.365  -7.818  1.00 98.08           H  
ATOM   1659  CA  GLN A 110      17.453 -10.775  -8.870  1.00 98.08           C  
ATOM   1660  HA  GLN A 110      16.756 -11.547  -8.545  1.00 98.08           H  
ATOM   1661  C   GLN A 110      17.438 -10.755 -10.400  1.00 98.08           C  
ATOM   1662  CB  GLN A 110      16.988  -9.422  -8.324  1.00 98.08           C  
ATOM   1663  HB2 GLN A 110      16.110  -9.096  -8.882  1.00 98.08           H  
ATOM   1664  HB3 GLN A 110      17.780  -8.690  -8.484  1.00 98.08           H  
ATOM   1665  O   GLN A 110      16.618 -11.438 -11.009  1.00 98.08           O  
ATOM   1666  CG  GLN A 110      16.629  -9.472  -6.835  1.00 98.08           C  
ATOM   1667  HG2 GLN A 110      15.691 -10.015  -6.721  1.00 98.08           H  
ATOM   1668  HG3 GLN A 110      17.391 -10.016  -6.277  1.00 98.08           H  
ATOM   1669  CD  GLN A 110      16.491  -8.086  -6.208  1.00 98.08           C  
ATOM   1670  NE2 GLN A 110      15.962  -7.996  -5.013  1.00 98.08           N  
ATOM   1671 HE21 GLN A 110      15.640  -8.841  -4.563  1.00 98.08           H  
ATOM   1672 HE22 GLN A 110      15.973  -7.087  -4.574  1.00 98.08           H  
ATOM   1673  OE1 GLN A 110      16.887  -7.064  -6.737  1.00 98.08           O  
ATOM   1674  N   LEU A 111      18.382 -10.049 -11.026  1.00 98.18           N  
ATOM   1675  H   LEU A 111      19.013  -9.482 -10.477  1.00 98.18           H  
ATOM   1676  CA  LEU A 111      18.533 -10.045 -12.479  1.00 98.18           C  
ATOM   1677  HA  LEU A 111      17.601  -9.688 -12.918  1.00 98.18           H  
ATOM   1678  C   LEU A 111      18.784 -11.462 -13.020  1.00 98.18           C  
ATOM   1679  CB  LEU A 111      19.664  -9.071 -12.853  1.00 98.18           C  
ATOM   1680  HB2 LEU A 111      19.347  -8.057 -12.610  1.00 98.18           H  
ATOM   1681  HB3 LEU A 111      20.543  -9.303 -12.252  1.00 98.18           H  
ATOM   1682  O   LEU A 111      18.140 -11.882 -13.977  1.00 98.18           O  
ATOM   1683  CG  LEU A 111      20.067  -9.130 -14.337  1.00 98.18           C  
ATOM   1684  HG  LEU A 111      20.442 -10.128 -14.567  1.00 98.18           H  
ATOM   1685  CD1 LEU A 111      18.907  -8.823 -15.285  1.00 98.18           C  
ATOM   1686 HD11 LEU A 111      19.220  -9.031 -16.308  1.00 98.18           H  
ATOM   1687 HD12 LEU A 111      18.044  -9.455 -15.077  1.00 98.18           H  
ATOM   1688 HD13 LEU A 111      18.613  -7.777 -15.201  1.00 98.18           H  
ATOM   1689  CD2 LEU A 111      21.208  -8.146 -14.587  1.00 98.18           C  
ATOM   1690 HD21 LEU A 111      21.507  -8.193 -15.634  1.00 98.18           H  
ATOM   1691 HD22 LEU A 111      22.063  -8.411 -13.966  1.00 98.18           H  
ATOM   1692 HD23 LEU A 111      20.888  -7.131 -14.350  1.00 98.18           H  
ATOM   1693  N   TRP A 112      19.672 -12.227 -12.382  1.00 98.11           N  
ATOM   1694  H   TRP A 112      20.206 -11.822 -11.627  1.00 98.11           H  
ATOM   1695  CA  TRP A 112      19.962 -13.607 -12.783  1.00 98.11           C  
ATOM   1696  HA  TRP A 112      20.302 -13.607 -13.818  1.00 98.11           H  
ATOM   1697  C   TRP A 112      18.725 -14.515 -12.710  1.00 98.11           C  
ATOM   1698  CB  TRP A 112      21.089 -14.140 -11.899  1.00 98.11           C  
ATOM   1699  HB2 TRP A 112      21.874 -13.385 -11.858  1.00 98.11           H  
ATOM   1700  HB3 TRP A 112      20.724 -14.297 -10.884  1.00 98.11           H  
ATOM   1701  O   TRP A 112      18.434 -15.258 -13.649  1.00 98.11           O  
ATOM   1702  CG  TRP A 112      21.712 -15.398 -12.401  1.00 98.11           C  
ATOM   1703  CD1 TRP A 112      21.501 -16.644 -11.923  1.00 98.11           C  
ATOM   1704  HD1 TRP A 112      20.849 -16.898 -11.101  1.00 98.11           H  
ATOM   1705  CD2 TRP A 112      22.657 -15.541 -13.502  1.00 98.11           C  
ATOM   1706  CE2 TRP A 112      22.992 -16.923 -13.633  1.00 98.11           C  
ATOM   1707  CE3 TRP A 112      23.253 -14.638 -14.409  1.00 98.11           C  
ATOM   1708  HE3 TRP A 112      23.013 -13.587 -14.341  1.00 98.11           H  
ATOM   1709  NE1 TRP A 112      22.252 -17.546 -12.648  1.00 98.11           N  
ATOM   1710  HE1 TRP A 112      22.222 -18.538 -12.457  1.00 98.11           H  
ATOM   1711  CH2 TRP A 112      24.463 -16.456 -15.505  1.00 98.11           C  
ATOM   1712  HH2 TRP A 112      25.141 -16.791 -16.276  1.00 98.11           H  
ATOM   1713  CZ2 TRP A 112      23.876 -17.380 -14.622  1.00 98.11           C  
ATOM   1714  HZ2 TRP A 112      24.113 -18.431 -14.704  1.00 98.11           H  
ATOM   1715  CZ3 TRP A 112      24.146 -15.090 -15.400  1.00 98.11           C  
ATOM   1716  HZ3 TRP A 112      24.589 -14.389 -16.092  1.00 98.11           H  
ATOM   1717  N   ALA A 113      17.947 -14.404 -11.630  1.00 98.28           N  
ATOM   1718  H   ALA A 113      18.243 -13.789 -10.885  1.00 98.28           H  
ATOM   1719  CA  ALA A 113      16.682 -15.113 -11.473  1.00 98.28           C  
ATOM   1720  HA  ALA A 113      16.862 -16.179 -11.606  1.00 98.28           H  
ATOM   1721  C   ALA A 113      15.649 -14.685 -12.527  1.00 98.28           C  
ATOM   1722  CB  ALA A 113      16.164 -14.877 -10.050  1.00 98.28           C  
ATOM   1723  HB1 ALA A 113      15.228 -15.415  -9.899  1.00 98.28           H  
ATOM   1724  HB2 ALA A 113      16.902 -15.235  -9.332  1.00 98.28           H  
ATOM   1725  HB3 ALA A 113      15.991 -13.814  -9.881  1.00 98.28           H  
ATOM   1726  O   ALA A 113      14.944 -15.535 -13.066  1.00 98.28           O  
ATOM   1727  N   PHE A 114      15.579 -13.396 -12.863  1.00 98.43           N  
ATOM   1728  H   PHE A 114      16.170 -12.735 -12.380  1.00 98.43           H  
ATOM   1729  CA  PHE A 114      14.699 -12.894 -13.915  1.00 98.43           C  
ATOM   1730  HA  PHE A 114      13.673 -13.184 -13.687  1.00 98.43           H  
ATOM   1731  C   PHE A 114      15.045 -13.498 -15.284  1.00 98.43           C  
ATOM   1732  CB  PHE A 114      14.771 -11.364 -13.940  1.00 98.43           C  
ATOM   1733  HB2 PHE A 114      14.509 -10.980 -12.954  1.00 98.43           H  
ATOM   1734  HB3 PHE A 114      15.790 -11.041 -14.156  1.00 98.43           H  
ATOM   1735  O   PHE A 114      14.163 -14.020 -15.963  1.00 98.43           O  
ATOM   1736  CG  PHE A 114      13.849 -10.751 -14.964  1.00 98.43           C  
ATOM   1737  CD1 PHE A 114      14.293 -10.520 -16.279  1.00 98.43           C  
ATOM   1738  HD1 PHE A 114      15.304 -10.768 -16.565  1.00 98.43           H  
ATOM   1739  CD2 PHE A 114      12.537 -10.417 -14.599  1.00 98.43           C  
ATOM   1740  HD2 PHE A 114      12.204 -10.604 -13.589  1.00 98.43           H  
ATOM   1741  CE1 PHE A 114      13.421  -9.951 -17.220  1.00 98.43           C  
ATOM   1742  HE1 PHE A 114      13.771  -9.760 -18.224  1.00 98.43           H  
ATOM   1743  CE2 PHE A 114      11.665  -9.856 -15.545  1.00 98.43           C  
ATOM   1744  HE2 PHE A 114      10.648  -9.615 -15.273  1.00 98.43           H  
ATOM   1745  CZ  PHE A 114      12.103  -9.626 -16.857  1.00 98.43           C  
ATOM   1746  HZ  PHE A 114      11.427  -9.196 -17.580  1.00 98.43           H  
ATOM   1747  N   LEU A 115      16.325 -13.507 -15.672  1.00 98.14           N  
ATOM   1748  H   LEU A 115      17.012 -13.069 -15.074  1.00 98.14           H  
ATOM   1749  CA  LEU A 115      16.766 -14.141 -16.921  1.00 98.14           C  
ATOM   1750  HA  LEU A 115      16.272 -13.660 -17.765  1.00 98.14           H  
ATOM   1751  C   LEU A 115      16.378 -15.625 -16.965  1.00 98.14           C  
ATOM   1752  CB  LEU A 115      18.288 -13.994 -17.074  1.00 98.14           C  
ATOM   1753  HB2 LEU A 115      18.607 -14.603 -17.920  1.00 98.14           H  
ATOM   1754  HB3 LEU A 115      18.759 -14.400 -16.179  1.00 98.14           H  
ATOM   1755  O   LEU A 115      15.799 -16.086 -17.949  1.00 98.14           O  
ATOM   1756  CG  LEU A 115      18.805 -12.562 -17.289  1.00 98.14           C  
ATOM   1757  HG  LEU A 115      18.500 -11.925 -16.460  1.00 98.14           H  
ATOM   1758  CD1 LEU A 115      20.333 -12.609 -17.329  1.00 98.14           C  
ATOM   1759 HD11 LEU A 115      20.713 -13.036 -16.401  1.00 98.14           H  
ATOM   1760 HD12 LEU A 115      20.669 -13.214 -18.171  1.00 98.14           H  
ATOM   1761 HD13 LEU A 115      20.731 -11.599 -17.430  1.00 98.14           H  
ATOM   1762  CD2 LEU A 115      18.292 -11.935 -18.586  1.00 98.14           C  
ATOM   1763 HD21 LEU A 115      17.216 -11.775 -18.521  1.00 98.14           H  
ATOM   1764 HD22 LEU A 115      18.773 -10.969 -18.742  1.00 98.14           H  
ATOM   1765 HD23 LEU A 115      18.517 -12.585 -19.432  1.00 98.14           H  
ATOM   1766  N   LYS A 116      16.634 -16.360 -15.877  1.00 98.02           N  
ATOM   1767  H   LYS A 116      17.133 -15.920 -15.118  1.00 98.02           H  
ATOM   1768  CA  LYS A 116      16.335 -17.792 -15.789  1.00 98.02           C  
ATOM   1769  HA  LYS A 116      16.785 -18.286 -16.651  1.00 98.02           H  
ATOM   1770  C   LYS A 116      14.838 -18.098 -15.859  1.00 98.02           C  
ATOM   1771  CB  LYS A 116      16.985 -18.353 -14.515  1.00 98.02           C  
ATOM   1772  HB2 LYS A 116      18.067 -18.258 -14.604  1.00 98.02           H  
ATOM   1773  HB3 LYS A 116      16.656 -17.780 -13.648  1.00 98.02           H  
ATOM   1774  O   LYS A 116      14.415 -18.951 -16.639  1.00 98.02           O  
ATOM   1775  CG  LYS A 116      16.611 -19.825 -14.311  1.00 98.02           C  
ATOM   1776  HG2 LYS A 116      16.803 -20.372 -15.234  1.00 98.02           H  
ATOM   1777  HG3 LYS A 116      15.550 -19.901 -14.074  1.00 98.02           H  
ATOM   1778  CD  LYS A 116      17.407 -20.473 -13.182  1.00 98.02           C  
ATOM   1779  HD2 LYS A 116      18.464 -20.448 -13.444  1.00 98.02           H  
ATOM   1780  HD3 LYS A 116      17.249 -19.939 -12.245  1.00 98.02           H  
ATOM   1781  CE  LYS A 116      16.904 -21.914 -13.071  1.00 98.02           C  
ATOM   1782  HE2 LYS A 116      16.641 -22.255 -14.072  1.00 98.02           H  
ATOM   1783  HE3 LYS A 116      15.999 -21.933 -12.463  1.00 98.02           H  
ATOM   1784  NZ  LYS A 116      17.939 -22.812 -12.527  1.00 98.02           N  
ATOM   1785  HZ1 LYS A 116      18.757 -22.741 -13.115  1.00 98.02           H  
ATOM   1786  HZ2 LYS A 116      18.213 -22.533 -11.596  1.00 98.02           H  
ATOM   1787  HZ3 LYS A 116      17.633 -23.774 -12.556  1.00 98.02           H  
ATOM   1788  N   TYR A 117      14.043 -17.446 -15.011  1.00 97.72           N  
ATOM   1789  H   TYR A 117      14.457 -16.750 -14.407  1.00 97.72           H  
ATOM   1790  CA  TYR A 117      12.650 -17.829 -14.779  1.00 97.72           C  
ATOM   1791  HA  TYR A 117      12.534 -18.879 -15.048  1.00 97.72           H  
ATOM   1792  C   TYR A 117      11.642 -17.065 -15.635  1.00 97.72           C  
ATOM   1793  CB  TYR A 117      12.301 -17.705 -13.293  1.00 97.72           C  
ATOM   1794  HB2 TYR A 117      12.433 -16.668 -12.984  1.00 97.72           H  
ATOM   1795  HB3 TYR A 117      11.247 -17.952 -13.170  1.00 97.72           H  
ATOM   1796  O   TYR A 117      10.577 -17.618 -15.896  1.00 97.72           O  
ATOM   1797  CG  TYR A 117      13.090 -18.621 -12.375  1.00 97.72           C  
ATOM   1798  CD1 TYR A 117      12.933 -20.017 -12.465  1.00 97.72           C  
ATOM   1799  HD1 TYR A 117      12.243 -20.433 -13.184  1.00 97.72           H  
ATOM   1800  CD2 TYR A 117      13.963 -18.076 -11.417  1.00 97.72           C  
ATOM   1801  HD2 TYR A 117      14.052 -17.003 -11.330  1.00 97.72           H  
ATOM   1802  CE1 TYR A 117      13.663 -20.867 -11.611  1.00 97.72           C  
ATOM   1803  HE1 TYR A 117      13.538 -21.938 -11.670  1.00 97.72           H  
ATOM   1804  CE2 TYR A 117      14.700 -18.916 -10.564  1.00 97.72           C  
ATOM   1805  HE2 TYR A 117      15.372 -18.482  -9.838  1.00 97.72           H  
ATOM   1806  OH  TYR A 117      15.281 -21.127  -9.855  1.00 97.72           O  
ATOM   1807  HH  TYR A 117      15.783 -20.600  -9.229  1.00 97.72           H  
ATOM   1808  CZ  TYR A 117      14.551 -20.315 -10.664  1.00 97.72           C  
ATOM   1809  N   GLU A 118      11.960 -15.855 -16.103  1.00 97.49           N  
ATOM   1810  H   GLU A 118      12.847 -15.441 -15.854  1.00 97.49           H  
ATOM   1811  CA  GLU A 118      11.085 -15.096 -17.005  1.00 97.49           C  
ATOM   1812  HA  GLU A 118      10.071 -15.488 -16.928  1.00 97.49           H  
ATOM   1813  C   GLU A 118      11.506 -15.295 -18.461  1.00 97.49           C  
ATOM   1814  CB  GLU A 118      11.017 -13.604 -16.636  1.00 97.49           C  
ATOM   1815  HB2 GLU A 118      12.004 -13.148 -16.726  1.00 97.49           H  
ATOM   1816  HB3 GLU A 118      10.368 -13.098 -17.351  1.00 97.49           H  
ATOM   1817  O   GLU A 118      10.779 -15.931 -19.226  1.00 97.49           O  
ATOM   1818  CG  GLU A 118      10.477 -13.344 -15.228  1.00 97.49           C  
ATOM   1819  HG2 GLU A 118      10.615 -12.286 -15.006  1.00 97.49           H  
ATOM   1820  HG3 GLU A 118      11.052 -13.903 -14.490  1.00 97.49           H  
ATOM   1821  CD  GLU A 118       8.987 -13.678 -15.117  1.00 97.49           C  
ATOM   1822  OE1 GLU A 118       8.660 -14.826 -14.750  1.00 97.49           O  
ATOM   1823  OE2 GLU A 118       8.147 -12.777 -15.300  1.00 97.49           O  
ATOM   1824  N   ILE A 119      12.707 -14.836 -18.837  1.00 97.76           N  
ATOM   1825  H   ILE A 119      13.284 -14.374 -18.149  1.00 97.76           H  
ATOM   1826  CA  ILE A 119      13.156 -14.895 -20.240  1.00 97.76           C  
ATOM   1827  HA  ILE A 119      12.390 -14.427 -20.858  1.00 97.76           H  
ATOM   1828  C   ILE A 119      13.301 -16.337 -20.712  1.00 97.76           C  
ATOM   1829  CB  ILE A 119      14.491 -14.157 -20.469  1.00 97.76           C  
ATOM   1830  HB  ILE A 119      15.293 -14.701 -19.968  1.00 97.76           H  
ATOM   1831  O   ILE A 119      12.818 -16.686 -21.795  1.00 97.76           O  
ATOM   1832  CG1 ILE A 119      14.501 -12.730 -19.907  1.00 97.76           C  
ATOM   1833 HG12 ILE A 119      14.426 -12.759 -18.820  1.00 97.76           H  
ATOM   1834 HG13 ILE A 119      15.457 -12.268 -20.155  1.00 97.76           H  
ATOM   1835  CG2 ILE A 119      14.828 -14.136 -21.973  1.00 97.76           C  
ATOM   1836 HG21 ILE A 119      15.036 -15.144 -22.332  1.00 97.76           H  
ATOM   1837 HG22 ILE A 119      13.995 -13.740 -22.554  1.00 97.76           H  
ATOM   1838 HG23 ILE A 119      15.716 -13.530 -22.152  1.00 97.76           H  
ATOM   1839  CD1 ILE A 119      13.385 -11.843 -20.446  1.00 97.76           C  
ATOM   1840 HD11 ILE A 119      13.315 -11.893 -21.532  1.00 97.76           H  
ATOM   1841 HD12 ILE A 119      12.428 -12.109 -19.996  1.00 97.76           H  
ATOM   1842 HD13 ILE A 119      13.656 -10.824 -20.170  1.00 97.76           H  
ATOM   1843  N   GLY A 120      13.927 -17.179 -19.883  1.00 97.15           N  
ATOM   1844  H   GLY A 120      14.365 -16.797 -19.057  1.00 97.15           H  
ATOM   1845  CA  GLY A 120      14.083 -18.601 -20.153  1.00 97.15           C  
ATOM   1846  HA2 GLY A 120      14.536 -19.085 -19.288  1.00 97.15           H  
ATOM   1847  HA3 GLY A 120      14.728 -18.738 -21.020  1.00 97.15           H  
ATOM   1848  C   GLY A 120      12.737 -19.257 -20.440  1.00 97.15           C  
ATOM   1849  O   GLY A 120      12.600 -19.929 -21.458  1.00 97.15           O  
ATOM   1850  N   ASN A 121      11.718 -19.010 -19.611  1.00 96.23           N  
ATOM   1851  H   ASN A 121      11.871 -18.361 -18.852  1.00 96.23           H  
ATOM   1852  CA  ASN A 121      10.369 -19.569 -19.778  1.00 96.23           C  
ATOM   1853  HA  ASN A 121      10.447 -20.600 -20.123  1.00 96.23           H  
ATOM   1854  C   ASN A 121       9.522 -18.925 -20.877  1.00 96.23           C  
ATOM   1855  CB  ASN A 121       9.657 -19.631 -18.424  1.00 96.23           C  
ATOM   1856  HB2 ASN A 121       8.607 -19.883 -18.571  1.00 96.23           H  
ATOM   1857  HB3 ASN A 121       9.692 -18.650 -17.951  1.00 96.23           H  
ATOM   1858  O   ASN A 121       8.467 -19.471 -21.187  1.00 96.23           O  
ATOM   1859  CG  ASN A 121      10.258 -20.700 -17.532  1.00 96.23           C  
ATOM   1860  ND2 ASN A 121      10.430 -20.411 -16.267  1.00 96.23           N  
ATOM   1861 HD21 ASN A 121      10.245 -19.465 -15.964  1.00 96.23           H  
ATOM   1862 HD22 ASN A 121      10.843 -21.117 -15.674  1.00 96.23           H  
ATOM   1863  OD1 ASN A 121      10.578 -21.802 -17.966  1.00 96.23           O  
ATOM   1864  N   GLY A 122       9.998 -17.854 -21.515  1.00 95.29           N  
ATOM   1865  H   GLY A 122      10.877 -17.457 -21.216  1.00 95.29           H  
ATOM   1866  CA  GLY A 122       9.241 -17.151 -22.548  1.00 95.29           C  
ATOM   1867  HA2 GLY A 122       8.815 -17.866 -23.252  1.00 95.29           H  
ATOM   1868  HA3 GLY A 122       9.914 -16.485 -23.089  1.00 95.29           H  
ATOM   1869  C   GLY A 122       8.108 -16.298 -21.980  1.00 95.29           C  
ATOM   1870  O   GLY A 122       7.125 -16.061 -22.674  1.00 95.29           O  
ATOM   1871  N   ASN A 123       8.227 -15.851 -20.725  1.00 95.91           N  
ATOM   1872  H   ASN A 123       9.084 -16.037 -20.224  1.00 95.91           H  
ATOM   1873  CA  ASN A 123       7.314 -14.863 -20.160  1.00 95.91           C  
ATOM   1874  HA  ASN A 123       6.294 -15.114 -20.450  1.00 95.91           H  
ATOM   1875  C   ASN A 123       7.667 -13.491 -20.736  1.00 95.91           C  
ATOM   1876  CB  ASN A 123       7.399 -14.863 -18.624  1.00 95.91           C  
ATOM   1877  HB2 ASN A 123       6.795 -14.047 -18.227  1.00 95.91           H  
ATOM   1878  HB3 ASN A 123       8.431 -14.681 -18.325  1.00 95.91           H  
ATOM   1879  O   ASN A 123       8.802 -13.032 -20.605  1.00 95.91           O  
ATOM   1880  CG  ASN A 123       6.911 -16.150 -17.987  1.00 95.91           C  
ATOM   1881  ND2 ASN A 123       7.348 -16.453 -16.787  1.00 95.91           N  
ATOM   1882 HD21 ASN A 123       6.987 -17.304 -16.380  1.00 95.91           H  
ATOM   1883 HD22 ASN A 123       7.883 -15.800 -16.232  1.00 95.91           H  
ATOM   1884  OD1 ASN A 123       6.115 -16.897 -18.533  1.00 95.91           O  
ATOM   1885  N   GLU A 124       6.694 -12.846 -21.377  1.00 95.00           N  
ATOM   1886  H   GLU A 124       5.814 -13.323 -21.507  1.00 95.00           H  
ATOM   1887  CA  GLU A 124       6.914 -11.610 -22.136  1.00 95.00           C  
ATOM   1888  HA  GLU A 124       7.941 -11.288 -21.965  1.00 95.00           H  
ATOM   1889  C   GLU A 124       6.042 -10.444 -21.647  1.00 95.00           C  
ATOM   1890  CB  GLU A 124       6.770 -11.877 -23.646  1.00 95.00           C  
ATOM   1891  HB2 GLU A 124       5.771 -12.267 -23.841  1.00 95.00           H  
ATOM   1892  HB3 GLU A 124       6.895 -10.939 -24.188  1.00 95.00           H  
ATOM   1893  O   GLU A 124       5.773  -9.506 -22.390  1.00 95.00           O  
ATOM   1894  CG  GLU A 124       7.829 -12.865 -24.169  1.00 95.00           C  
ATOM   1895  HG2 GLU A 124       7.728 -13.819 -23.653  1.00 95.00           H  
ATOM   1896  HG3 GLU A 124       8.817 -12.465 -23.939  1.00 95.00           H  
ATOM   1897  CD  GLU A 124       7.736 -13.118 -25.678  1.00 95.00           C  
ATOM   1898  OE1 GLU A 124       8.742 -13.618 -26.243  1.00 95.00           O  
ATOM   1899  OE2 GLU A 124       6.715 -12.721 -26.287  1.00 95.00           O  
ATOM   1900  N   ASP A 125       5.570 -10.483 -20.398  1.00 93.88           N  
ATOM   1901  H   ASP A 125       5.899 -11.209 -19.777  1.00 93.88           H  
ATOM   1902  CA  ASP A 125       4.714  -9.437 -19.825  1.00 93.88           C  
ATOM   1903  HA  ASP A 125       3.943  -9.198 -20.557  1.00 93.88           H  
ATOM   1904  C   ASP A 125       5.478  -8.132 -19.547  1.00 93.88           C  
ATOM   1905  CB  ASP A 125       4.005  -9.964 -18.559  1.00 93.88           C  
ATOM   1906  HB2 ASP A 125       3.447 -10.864 -18.819  1.00 93.88           H  
ATOM   1907  HB3 ASP A 125       3.284  -9.213 -18.238  1.00 93.88           H  
ATOM   1908  O   ASP A 125       4.949  -7.040 -19.770  1.00 93.88           O  
ATOM   1909  CG  ASP A 125       4.935 -10.290 -17.379  1.00 93.88           C  
ATOM   1910  OD1 ASP A 125       6.086 -10.701 -17.622  1.00 93.88           O  
ATOM   1911  OD2 ASP A 125       4.497 -10.134 -16.210  1.00 93.88           O  
ATOM   1912  N   LEU A 126       6.723  -8.231 -19.069  1.00 96.93           N  
ATOM   1913  H   LEU A 126       7.028  -9.157 -18.807  1.00 96.93           H  
ATOM   1914  CA  LEU A 126       7.571  -7.074 -18.766  1.00 96.93           C  
ATOM   1915  HA  LEU A 126       6.940  -6.192 -18.651  1.00 96.93           H  
ATOM   1916  C   LEU A 126       8.544  -6.724 -19.895  1.00 96.93           C  
ATOM   1917  CB  LEU A 126       8.319  -7.314 -17.442  1.00 96.93           C  
ATOM   1918  HB2 LEU A 126       9.017  -6.491 -17.289  1.00 96.93           H  
ATOM   1919  HB3 LEU A 126       8.900  -8.232 -17.529  1.00 96.93           H  
ATOM   1920  O   LEU A 126       8.802  -5.545 -20.132  1.00 96.93           O  
ATOM   1921  CG  LEU A 126       7.410  -7.419 -16.201  1.00 96.93           C  
ATOM   1922  HG  LEU A 126       6.745  -8.277 -16.299  1.00 96.93           H  
ATOM   1923  CD1 LEU A 126       8.270  -7.622 -14.952  1.00 96.93           C  
ATOM   1924 HD11 LEU A 126       9.018  -6.833 -14.869  1.00 96.93           H  
ATOM   1925 HD12 LEU A 126       7.644  -7.630 -14.061  1.00 96.93           H  
ATOM   1926 HD13 LEU A 126       8.764  -8.591 -15.030  1.00 96.93           H  
ATOM   1927  CD2 LEU A 126       6.556  -6.167 -15.975  1.00 96.93           C  
ATOM   1928 HD21 LEU A 126       5.990  -6.268 -15.049  1.00 96.93           H  
ATOM   1929 HD22 LEU A 126       7.194  -5.285 -15.917  1.00 96.93           H  
ATOM   1930 HD23 LEU A 126       5.842  -6.055 -16.791  1.00 96.93           H  
ATOM   1931  N   VAL A 127       9.080  -7.722 -20.596  1.00 97.56           N  
ATOM   1932  H   VAL A 127       8.775  -8.665 -20.404  1.00 97.56           H  
ATOM   1933  CA  VAL A 127      10.066  -7.542 -21.670  1.00 97.56           C  
ATOM   1934  HA  VAL A 127       9.917  -6.562 -22.123  1.00 97.56           H  
ATOM   1935  C   VAL A 127       9.848  -8.593 -22.754  1.00 97.56           C  
ATOM   1936  CB  VAL A 127      11.518  -7.612 -21.150  1.00 97.56           C  
ATOM   1937  HB  VAL A 127      12.192  -7.451 -21.991  1.00 97.56           H  
ATOM   1938  O   VAL A 127       9.557  -9.741 -22.446  1.00 97.56           O  
ATOM   1939  CG1 VAL A 127      11.862  -6.569 -20.077  1.00 97.56           C  
ATOM   1940 HG11 VAL A 127      11.272  -6.732 -19.174  1.00 97.56           H  
ATOM   1941 HG12 VAL A 127      11.680  -5.563 -20.454  1.00 97.56           H  
ATOM   1942 HG13 VAL A 127      12.920  -6.635 -19.825  1.00 97.56           H  
ATOM   1943  CG2 VAL A 127      11.840  -8.970 -20.537  1.00 97.56           C  
ATOM   1944 HG21 VAL A 127      12.816  -8.905 -20.056  1.00 97.56           H  
ATOM   1945 HG22 VAL A 127      11.089  -9.257 -19.801  1.00 97.56           H  
ATOM   1946 HG23 VAL A 127      11.873  -9.728 -21.320  1.00 97.56           H  
ATOM   1947  N   HIS A 128      10.014  -8.228 -24.021  1.00 97.47           N  
ATOM   1948  H   HIS A 128      10.302  -7.280 -24.215  1.00 97.47           H  
ATOM   1949  CA  HIS A 128       9.894  -9.159 -25.143  1.00 97.47           C  
ATOM   1950  HA  HIS A 128       9.559 -10.134 -24.787  1.00 97.47           H  
ATOM   1951  C   HIS A 128      11.251  -9.363 -25.801  1.00 97.47           C  
ATOM   1952  CB  HIS A 128       8.814  -8.665 -26.091  1.00 97.47           C  
ATOM   1953  HB2 HIS A 128       9.010  -7.626 -26.357  1.00 97.47           H  
ATOM   1954  HB3 HIS A 128       7.884  -8.755 -25.530  1.00 97.47           H  
ATOM   1955  O   HIS A 128      11.744  -8.522 -26.554  1.00 97.47           O  
ATOM   1956  CG  HIS A 128       8.642  -9.472 -27.347  1.00 97.47           C  
ATOM   1957  CD2 HIS A 128       9.181  -9.215 -28.579  1.00 97.47           C  
ATOM   1958  HD2 HIS A 128       9.831  -8.387 -28.819  1.00 97.47           H  
ATOM   1959  ND1 HIS A 128       7.890 -10.610 -27.481  1.00 97.47           N  
ATOM   1960  HD1 HIS A 128       7.391 -11.136 -26.777  1.00 97.47           H  
ATOM   1961  CE1 HIS A 128       8.001 -11.055 -28.735  1.00 97.47           C  
ATOM   1962  HE1 HIS A 128       7.547 -11.966 -29.095  1.00 97.47           H  
ATOM   1963  NE2 HIS A 128       8.769 -10.224 -29.461  1.00 97.47           N  
ATOM   1964  N   VAL A 129      11.863 -10.496 -25.473  1.00 96.82           N  
ATOM   1965  H   VAL A 129      11.364 -11.141 -24.876  1.00 96.82           H  
ATOM   1966  CA  VAL A 129      13.187 -10.902 -25.946  1.00 96.82           C  
ATOM   1967  HA  VAL A 129      13.658 -10.096 -26.509  1.00 96.82           H  
ATOM   1968  C   VAL A 129      12.991 -12.096 -26.863  1.00 96.82           C  
ATOM   1969  CB  VAL A 129      14.088 -11.267 -24.749  1.00 96.82           C  
ATOM   1970  HB  VAL A 129      13.634 -12.086 -24.191  1.00 96.82           H  
ATOM   1971  O   VAL A 129      12.614 -13.153 -26.375  1.00 96.82           O  
ATOM   1972  CG1 VAL A 129      15.471 -11.711 -25.227  1.00 96.82           C  
ATOM   1973 HG11 VAL A 129      16.098 -11.969 -24.374  1.00 96.82           H  
ATOM   1974 HG12 VAL A 129      15.371 -12.593 -25.860  1.00 96.82           H  
ATOM   1975 HG13 VAL A 129      15.943 -10.911 -25.798  1.00 96.82           H  
ATOM   1976  CG2 VAL A 129      14.277 -10.089 -23.785  1.00 96.82           C  
ATOM   1977 HG21 VAL A 129      14.925 -10.388 -22.962  1.00 96.82           H  
ATOM   1978 HG22 VAL A 129      14.729  -9.246 -24.307  1.00 96.82           H  
ATOM   1979 HG23 VAL A 129      13.317  -9.782 -23.371  1.00 96.82           H  
ATOM   1980  N   ARG A 130      13.233 -11.951 -28.169  1.00 95.55           N  
ATOM   1981  H   ARG A 130      13.578 -11.062 -28.501  1.00 95.55           H  
ATOM   1982  CA  ARG A 130      13.122 -13.056 -29.138  1.00 95.55           C  
ATOM   1983  HA  ARG A 130      12.263 -13.671 -28.872  1.00 95.55           H  
ATOM   1984  C   ARG A 130      14.367 -13.940 -29.080  1.00 95.55           C  
ATOM   1985  CB  ARG A 130      12.926 -12.496 -30.555  1.00 95.55           C  
ATOM   1986  HB2 ARG A 130      12.809 -13.322 -31.256  1.00 95.55           H  
ATOM   1987  HB3 ARG A 130      13.834 -11.958 -30.829  1.00 95.55           H  
ATOM   1988  O   ARG A 130      15.427 -13.481 -28.666  1.00 95.55           O  
ATOM   1989  CG  ARG A 130      11.696 -11.574 -30.677  1.00 95.55           C  
ATOM   1990  HG2 ARG A 130      11.680 -10.843 -29.869  1.00 95.55           H  
ATOM   1991  HG3 ARG A 130      10.790 -12.176 -30.607  1.00 95.55           H  
ATOM   1992  CD  ARG A 130      11.695 -10.803 -31.999  1.00 95.55           C  
ATOM   1993  HD2 ARG A 130      10.781 -10.212 -32.045  1.00 95.55           H  
ATOM   1994  HD3 ARG A 130      11.704 -11.516 -32.824  1.00 95.55           H  
ATOM   1995  NE  ARG A 130      12.868  -9.912 -32.077  1.00 95.55           N  
ATOM   1996  HE  ARG A 130      13.439  -9.854 -31.246  1.00 95.55           H  
ATOM   1997  NH1 ARG A 130      12.575  -9.162 -34.223  1.00 95.55           N  
ATOM   1998 HH11 ARG A 130      11.683  -9.637 -34.242  1.00 95.55           H  
ATOM   1999 HH12 ARG A 130      12.899  -8.621 -35.012  1.00 95.55           H  
ATOM   2000  NH2 ARG A 130      14.411  -8.587 -33.054  1.00 95.55           N  
ATOM   2001 HH21 ARG A 130      14.789  -8.100 -33.854  1.00 95.55           H  
ATOM   2002 HH22 ARG A 130      14.999  -8.739 -32.247  1.00 95.55           H  
ATOM   2003  CZ  ARG A 130      13.274  -9.220 -33.120  1.00 95.55           C  
ATOM   2004  N   ASP A 131      14.290 -15.161 -29.609  1.00 95.77           N  
ATOM   2005  H   ASP A 131      13.388 -15.528 -29.879  1.00 95.77           H  
ATOM   2006  CA  ASP A 131      15.452 -16.068 -29.667  1.00 95.77           C  
ATOM   2007  HA  ASP A 131      15.776 -16.293 -28.651  1.00 95.77           H  
ATOM   2008  C   ASP A 131      16.648 -15.431 -30.392  1.00 95.77           C  
ATOM   2009  CB  ASP A 131      15.062 -17.387 -30.353  1.00 95.77           C  
ATOM   2010  HB2 ASP A 131      14.668 -17.170 -31.346  1.00 95.77           H  
ATOM   2011  HB3 ASP A 131      15.958 -17.998 -30.470  1.00 95.77           H  
ATOM   2012  O   ASP A 131      17.779 -15.524 -29.923  1.00 95.77           O  
ATOM   2013  CG  ASP A 131      14.033 -18.200 -29.563  1.00 95.77           C  
ATOM   2014  OD1 ASP A 131      13.891 -17.954 -28.346  1.00 95.77           O  
ATOM   2015  OD2 ASP A 131      13.345 -19.031 -30.185  1.00 95.77           O  
ATOM   2016  N   ALA A 132      16.386 -14.684 -31.471  1.00 96.29           N  
ATOM   2017  H   ALA A 132      15.435 -14.662 -31.811  1.00 96.29           H  
ATOM   2018  CA  ALA A 132      17.409 -13.933 -32.199  1.00 96.29           C  
ATOM   2019  HA  ALA A 132      18.169 -14.634 -32.542  1.00 96.29           H  
ATOM   2020  C   ALA A 132      18.102 -12.861 -31.333  1.00 96.29           C  
ATOM   2021  CB  ALA A 132      16.756 -13.297 -33.432  1.00 96.29           C  
ATOM   2022  HB1 ALA A 132      16.317 -14.074 -34.059  1.00 96.29           H  
ATOM   2023  HB2 ALA A 132      15.984 -12.591 -33.126  1.00 96.29           H  
ATOM   2024  HB3 ALA A 132      17.516 -12.769 -34.007  1.00 96.29           H  
ATOM   2025  O   ALA A 132      19.303 -12.635 -31.480  1.00 96.29           O  
ATOM   2026  N   ASP A 133      17.357 -12.228 -30.417  1.00 96.48           N  
ATOM   2027  H   ASP A 133      16.431 -12.583 -30.227  1.00 96.48           H  
ATOM   2028  CA  ASP A 133      17.893 -11.227 -29.490  1.00 96.48           C  
ATOM   2029  HA  ASP A 133      18.532 -10.540 -30.045  1.00 96.48           H  
ATOM   2030  C   ASP A 133      18.768 -11.884 -28.399  1.00 96.48           C  
ATOM   2031  CB  ASP A 133      16.746 -10.411 -28.851  1.00 96.48           C  
ATOM   2032  HB2 ASP A 133      17.190  -9.641 -28.219  1.00 96.48           H  
ATOM   2033  HB3 ASP A 133      16.170 -11.065 -28.197  1.00 96.48           H  
ATOM   2034  O   ASP A 133      19.627 -11.220 -27.831  1.00 96.48           O  
ATOM   2035  CG  ASP A 133      15.779  -9.712 -29.826  1.00 96.48           C  
ATOM   2036  OD1 ASP A 133      16.190  -8.961 -30.742  1.00 96.48           O  
ATOM   2037  OD2 ASP A 133      14.547  -9.767 -29.622  1.00 96.48           O  
ATOM   2038  N   ILE A 134      18.583 -13.182 -28.119  1.00 96.80           N  
ATOM   2039  H   ILE A 134      17.851 -13.673 -28.612  1.00 96.80           H  
ATOM   2040  CA  ILE A 134      19.435 -13.957 -27.199  1.00 96.80           C  
ATOM   2041  HA  ILE A 134      19.732 -13.314 -26.371  1.00 96.80           H  
ATOM   2042  C   ILE A 134      20.714 -14.402 -27.902  1.00 96.80           C  
ATOM   2043  CB  ILE A 134      18.685 -15.177 -26.616  1.00 96.80           C  
ATOM   2044  HB  ILE A 134      18.344 -15.810 -27.436  1.00 96.80           H  
ATOM   2045  O   ILE A 134      21.797 -14.244 -27.343  1.00 96.80           O  
ATOM   2046  CG1 ILE A 134      17.452 -14.702 -25.826  1.00 96.80           C  
ATOM   2047 HG12 ILE A 134      16.861 -14.048 -26.467  1.00 96.80           H  
ATOM   2048 HG13 ILE A 134      17.765 -14.133 -24.951  1.00 96.80           H  
ATOM   2049  CG2 ILE A 134      19.629 -16.016 -25.735  1.00 96.80           C  
ATOM   2050 HG21 ILE A 134      20.142 -15.373 -25.020  1.00 96.80           H  
ATOM   2051 HG22 ILE A 134      19.092 -16.799 -25.199  1.00 96.80           H  
ATOM   2052 HG23 ILE A 134      20.385 -16.505 -26.350  1.00 96.80           H  
ATOM   2053  CD1 ILE A 134      16.520 -15.833 -25.395  1.00 96.80           C  
ATOM   2054 HD11 ILE A 134      16.990 -16.461 -24.639  1.00 96.80           H  
ATOM   2055 HD12 ILE A 134      15.609 -15.403 -24.976  1.00 96.80           H  
ATOM   2056 HD13 ILE A 134      16.262 -16.432 -26.268  1.00 96.80           H  
ATOM   2057  N   THR A 135      20.597 -14.929 -29.125  1.00 96.17           N  
ATOM   2058  H   THR A 135      19.671 -15.080 -29.500  1.00 96.17           H  
ATOM   2059  CA  THR A 135      21.748 -15.402 -29.909  1.00 96.17           C  
ATOM   2060  HA  THR A 135      22.347 -16.070 -29.289  1.00 96.17           H  
ATOM   2061  C   THR A 135      22.662 -14.265 -30.358  1.00 96.17           C  
ATOM   2062  CB  THR A 135      21.301 -16.178 -31.157  1.00 96.17           C  
ATOM   2063  HB  THR A 135      22.180 -16.399 -31.764  1.00 96.17           H  
ATOM   2064  O   THR A 135      23.860 -14.471 -30.528  1.00 96.17           O  
ATOM   2065  CG2 THR A 135      20.619 -17.499 -30.811  1.00 96.17           C  
ATOM   2066 HG21 THR A 135      19.764 -17.330 -30.156  1.00 96.17           H  
ATOM   2067 HG22 THR A 135      20.280 -17.984 -31.726  1.00 96.17           H  
ATOM   2068 HG23 THR A 135      21.332 -18.154 -30.310  1.00 96.17           H  
ATOM   2069  OG1 THR A 135      20.392 -15.432 -31.940  1.00 96.17           O  
ATOM   2070  HG1 THR A 135      20.568 -14.495 -31.826  1.00 96.17           H  
ATOM   2071  N   ASN A 136      22.109 -13.066 -30.564  1.00 94.86           N  
ATOM   2072  H   ASN A 136      21.118 -12.955 -30.405  1.00 94.86           H  
ATOM   2073  CA  ASN A 136      22.858 -11.883 -30.969  1.00 94.86           C  
ATOM   2074  HA  ASN A 136      23.916 -12.042 -30.762  1.00 94.86           H  
ATOM   2075  C   ASN A 136      22.408 -10.653 -30.157  1.00 94.86           C  
ATOM   2076  CB  ASN A 136      22.714 -11.691 -32.487  1.00 94.86           C  
ATOM   2077  HB2 ASN A 136      21.676 -11.461 -32.729  1.00 94.86           H  
ATOM   2078  HB3 ASN A 136      23.002 -12.608 -33.001  1.00 94.86           H  
ATOM   2079  O   ASN A 136      21.687  -9.797 -30.676  1.00 94.86           O  
ATOM   2080  CG  ASN A 136      23.617 -10.575 -32.981  1.00 94.86           C  
ATOM   2081  ND2 ASN A 136      23.262  -9.920 -34.060  1.00 94.86           N  
ATOM   2082 HD21 ASN A 136      23.881  -9.175 -34.344  1.00 94.86           H  
ATOM   2083 HD22 ASN A 136      22.384 -10.129 -34.515  1.00 94.86           H  
ATOM   2084  OD1 ASN A 136      24.656 -10.278 -32.415  1.00 94.86           O  
ATOM   2085  N   PRO A 137      22.815 -10.553 -28.880  1.00 94.92           N  
ATOM   2086  CA  PRO A 137      22.343  -9.501 -27.981  1.00 94.92           C  
ATOM   2087  HA  PRO A 137      21.263  -9.384 -28.073  1.00 94.92           H  
ATOM   2088  C   PRO A 137      22.979  -8.129 -28.251  1.00 94.92           C  
ATOM   2089  CB  PRO A 137      22.675 -10.019 -26.582  1.00 94.92           C  
ATOM   2090  HB2 PRO A 137      22.818  -9.201 -25.877  1.00 94.92           H  
ATOM   2091  HB3 PRO A 137      21.881 -10.682 -26.238  1.00 94.92           H  
ATOM   2092  O   PRO A 137      22.536  -7.130 -27.691  1.00 94.92           O  
ATOM   2093  CG  PRO A 137      23.953 -10.827 -26.814  1.00 94.92           C  
ATOM   2094  HG2 PRO A 137      24.115 -11.572 -26.036  1.00 94.92           H  
ATOM   2095  HG3 PRO A 137      24.806 -10.153 -26.885  1.00 94.92           H  
ATOM   2096  CD  PRO A 137      23.703 -11.470 -28.174  1.00 94.92           C  
ATOM   2097  HD2 PRO A 137      24.646 -11.604 -28.704  1.00 94.92           H  
ATOM   2098  HD3 PRO A 137      23.209 -12.432 -28.041  1.00 94.92           H  
ATOM   2099  N   GLY A 138      24.022  -8.061 -29.089  1.00 94.27           N  
ATOM   2100  H   GLY A 138      24.291  -8.899 -29.585  1.00 94.27           H  
ATOM   2101  CA  GLY A 138      24.730  -6.815 -29.399  1.00 94.27           C  
ATOM   2102  HA2 GLY A 138      25.327  -6.965 -30.298  1.00 94.27           H  
ATOM   2103  HA3 GLY A 138      24.004  -6.027 -29.599  1.00 94.27           H  
ATOM   2104  C   GLY A 138      25.668  -6.322 -28.290  1.00 94.27           C  
ATOM   2105  O   GLY A 138      26.051  -5.156 -28.285  1.00 94.27           O  
ATOM   2106  N   PHE A 139      26.048  -7.182 -27.340  1.00 96.08           N  
ATOM   2107  H   PHE A 139      25.686  -8.124 -27.366  1.00 96.08           H  
ATOM   2108  CA  PHE A 139      27.007  -6.818 -26.298  1.00 96.08           C  
ATOM   2109  HA  PHE A 139      26.710  -5.858 -25.878  1.00 96.08           H  
ATOM   2110  C   PHE A 139      28.425  -6.658 -26.868  1.00 96.08           C  
ATOM   2111  CB  PHE A 139      26.998  -7.871 -25.175  1.00 96.08           C  
ATOM   2112  HB2 PHE A 139      27.775  -7.623 -24.452  1.00 96.08           H  
ATOM   2113  HB3 PHE A 139      27.265  -8.835 -25.608  1.00 96.08           H  
ATOM   2114  O   PHE A 139      29.081  -7.651 -27.165  1.00 96.08           O  
ATOM   2115  CG  PHE A 139      25.695  -8.019 -24.417  1.00 96.08           C  
ATOM   2116  CD1 PHE A 139      24.999  -6.890 -23.942  1.00 96.08           C  
ATOM   2117  HD1 PHE A 139      25.385  -5.895 -24.107  1.00 96.08           H  
ATOM   2118  CD2 PHE A 139      25.180  -9.303 -24.170  1.00 96.08           C  
ATOM   2119  HD2 PHE A 139      25.704 -10.183 -24.512  1.00 96.08           H  
ATOM   2120  CE1 PHE A 139      23.781  -7.043 -23.259  1.00 96.08           C  
ATOM   2121  HE1 PHE A 139      23.251  -6.171 -22.904  1.00 96.08           H  
ATOM   2122  CE2 PHE A 139      23.952  -9.446 -23.507  1.00 96.08           C  
ATOM   2123  HE2 PHE A 139      23.526 -10.430 -23.376  1.00 96.08           H  
ATOM   2124  CZ  PHE A 139      23.244  -8.324 -23.057  1.00 96.08           C  
ATOM   2125  HZ  PHE A 139      22.290  -8.447 -22.566  1.00 96.08           H  
ATOM   2126  N   ASP A 140      28.935  -5.426 -26.910  1.00 91.07           N  
ATOM   2127  H   ASP A 140      28.294  -4.645 -26.896  1.00 91.07           H  
ATOM   2128  CA  ASP A 140      30.352  -5.119 -27.162  1.00 91.07           C  
ATOM   2129  HA  ASP A 140      30.879  -6.047 -27.386  1.00 91.07           H  
ATOM   2130  C   ASP A 140      31.015  -4.427 -25.941  1.00 91.07           C  
ATOM   2131  CB  ASP A 140      30.453  -4.263 -28.429  1.00 91.07           C  
ATOM   2132  HB2 ASP A 140      29.988  -3.294 -28.251  1.00 91.07           H  
ATOM   2133  HB3 ASP A 140      29.911  -4.759 -29.235  1.00 91.07           H  
ATOM   2134  O   ASP A 140      30.522  -3.376 -25.518  1.00 91.07           O  
ATOM   2135  CG  ASP A 140      31.903  -4.062 -28.880  1.00 91.07           C  
ATOM   2136  OD1 ASP A 140      32.782  -4.787 -28.356  1.00 91.07           O  
ATOM   2137  OD2 ASP A 140      32.111  -3.198 -29.755  1.00 91.07           O  
ATOM   2138  N   PRO A 141      32.025  -5.034 -25.273  1.00 90.78           N  
ATOM   2139  CA  PRO A 141      32.560  -6.381 -25.510  1.00 90.78           C  
ATOM   2140  HA  PRO A 141      32.814  -6.514 -26.562  1.00 90.78           H  
ATOM   2141  C   PRO A 141      31.573  -7.479 -25.085  1.00 90.78           C  
ATOM   2142  CB  PRO A 141      33.849  -6.450 -24.683  1.00 90.78           C  
ATOM   2143  HB2 PRO A 141      34.084  -7.463 -24.360  1.00 90.78           H  
ATOM   2144  HB3 PRO A 141      34.672  -6.038 -25.267  1.00 90.78           H  
ATOM   2145  O   PRO A 141      30.717  -7.249 -24.225  1.00 90.78           O  
ATOM   2146  CG  PRO A 141      33.554  -5.527 -23.501  1.00 90.78           C  
ATOM   2147  HG2 PRO A 141      34.468  -5.132 -23.058  1.00 90.78           H  
ATOM   2148  HG3 PRO A 141      32.963  -6.059 -22.756  1.00 90.78           H  
ATOM   2149  CD  PRO A 141      32.713  -4.422 -24.142  1.00 90.78           C  
ATOM   2150  HD2 PRO A 141      32.006  -4.012 -23.420  1.00 90.78           H  
ATOM   2151  HD3 PRO A 141      33.364  -3.631 -24.514  1.00 90.78           H  
ATOM   2152  N   ALA A 142      31.697  -8.686 -25.639  1.00 93.80           N  
ATOM   2153  H   ALA A 142      32.390  -8.823 -26.361  1.00 93.80           H  
ATOM   2154  CA  ALA A 142      30.815  -9.805 -25.299  1.00 93.80           C  
ATOM   2155  HA  ALA A 142      29.800  -9.529 -25.582  1.00 93.80           H  
ATOM   2156  C   ALA A 142      30.819 -10.110 -23.787  1.00 93.80           C  
ATOM   2157  CB  ALA A 142      31.214 -11.032 -26.127  1.00 93.80           C  
ATOM   2158  HB1 ALA A 142      32.231 -11.335 -25.879  1.00 93.80           H  
ATOM   2159  HB2 ALA A 142      31.155 -10.793 -27.189  1.00 93.80           H  
ATOM   2160  HB3 ALA A 142      30.534 -11.857 -25.914  1.00 93.80           H  
ATOM   2161  O   ALA A 142      31.846  -9.998 -23.117  1.00 93.80           O  
ATOM   2162  N   ILE A 143      29.663 -10.499 -23.243  1.00 95.68           N  
ATOM   2163  H   ILE A 143      28.865 -10.617 -23.851  1.00 95.68           H  
ATOM   2164  CA  ILE A 143      29.526 -10.945 -21.849  1.00 95.68           C  
ATOM   2165  HA  ILE A 143      30.301 -10.473 -21.244  1.00 95.68           H  
ATOM   2166  C   ILE A 143      29.713 -12.472 -21.832  1.00 95.68           C  
ATOM   2167  CB  ILE A 143      28.172 -10.495 -21.249  1.00 95.68           C  
ATOM   2168  HB  ILE A 143      27.364 -10.897 -21.860  1.00 95.68           H  
ATOM   2169  O   ILE A 143      28.827 -13.166 -22.326  1.00 95.68           O  
ATOM   2170  CG1 ILE A 143      28.073  -8.951 -21.275  1.00 95.68           C  
ATOM   2171 HG12 ILE A 143      28.904  -8.523 -20.715  1.00 95.68           H  
ATOM   2172 HG13 ILE A 143      28.160  -8.607 -22.306  1.00 95.68           H  
ATOM   2173  CG2 ILE A 143      28.024 -11.049 -19.816  1.00 95.68           C  
ATOM   2174 HG21 ILE A 143      27.074 -10.737 -19.383  1.00 95.68           H  
ATOM   2175 HG22 ILE A 143      28.840 -10.702 -19.183  1.00 95.68           H  
ATOM   2176 HG23 ILE A 143      28.016 -12.139 -19.832  1.00 95.68           H  
ATOM   2177  CD1 ILE A 143      26.760  -8.381 -20.730  1.00 95.68           C  
ATOM   2178 HD11 ILE A 143      26.702  -8.521 -19.650  1.00 95.68           H  
ATOM   2179 HD12 ILE A 143      26.714  -7.313 -20.943  1.00 95.68           H  
ATOM   2180 HD13 ILE A 143      25.913  -8.873 -21.209  1.00 95.68           H  
ATOM   2181  N   PRO A 144      30.819 -13.019 -21.284  1.00 92.29           N  
ATOM   2182  CA  PRO A 144      31.160 -14.440 -21.446  1.00 92.29           C  
ATOM   2183  HA  PRO A 144      31.287 -14.648 -22.509  1.00 92.29           H  
ATOM   2184  C   PRO A 144      30.122 -15.416 -20.884  1.00 92.29           C  
ATOM   2185  CB  PRO A 144      32.504 -14.623 -20.734  1.00 92.29           C  
ATOM   2186  HB2 PRO A 144      33.118 -15.379 -21.223  1.00 92.29           H  
ATOM   2187  HB3 PRO A 144      32.348 -14.882 -19.687  1.00 92.29           H  
ATOM   2188  O   PRO A 144      29.945 -16.505 -21.416  1.00 92.29           O  
ATOM   2189  CG  PRO A 144      33.140 -13.240 -20.817  1.00 92.29           C  
ATOM   2190  HG2 PRO A 144      33.588 -13.098 -21.801  1.00 92.29           H  
ATOM   2191  HG3 PRO A 144      33.876 -13.082 -20.029  1.00 92.29           H  
ATOM   2192  CD  PRO A 144      31.937 -12.317 -20.661  1.00 92.29           C  
ATOM   2193  HD2 PRO A 144      31.722 -12.170 -19.603  1.00 92.29           H  
ATOM   2194  HD3 PRO A 144      32.159 -11.362 -21.137  1.00 92.29           H  
ATOM   2195  N   VAL A 145      29.425 -15.016 -19.820  1.00 92.56           N  
ATOM   2196  H   VAL A 145      29.660 -14.123 -19.412  1.00 92.56           H  
ATOM   2197  CA  VAL A 145      28.414 -15.839 -19.136  1.00 92.56           C  
ATOM   2198  HA  VAL A 145      28.677 -16.887 -19.281  1.00 92.56           H  
ATOM   2199  C   VAL A 145      27.003 -15.684 -19.717  1.00 92.56           C  
ATOM   2200  CB  VAL A 145      28.428 -15.577 -17.619  1.00 92.56           C  
ATOM   2201  HB  VAL A 145      27.693 -16.226 -17.144  1.00 92.56           H  
ATOM   2202  O   VAL A 145      26.048 -16.211 -19.147  1.00 92.56           O  
ATOM   2203  CG1 VAL A 145      29.793 -15.907 -17.007  1.00 92.56           C  
ATOM   2204 HG11 VAL A 145      30.574 -15.253 -17.396  1.00 92.56           H  
ATOM   2205 HG12 VAL A 145      30.062 -16.940 -17.225  1.00 92.56           H  
ATOM   2206 HG13 VAL A 145      29.763 -15.782 -15.924  1.00 92.56           H  
ATOM   2207  CG2 VAL A 145      28.076 -14.125 -17.275  1.00 92.56           C  
ATOM   2208 HG21 VAL A 145      28.832 -13.440 -17.660  1.00 92.56           H  
ATOM   2209 HG22 VAL A 145      28.039 -14.027 -16.190  1.00 92.56           H  
ATOM   2210 HG23 VAL A 145      27.098 -13.868 -17.683  1.00 92.56           H  
ATOM   2211  N   TRP A 146      26.836 -14.930 -20.811  1.00 95.16           N  
ATOM   2212  H   TRP A 146      27.651 -14.588 -21.300  1.00 95.16           H  
ATOM   2213  CA  TRP A 146      25.533 -14.756 -21.448  1.00 95.16           C  
ATOM   2214  HA  TRP A 146      24.831 -14.435 -20.678  1.00 95.16           H  
ATOM   2215  C   TRP A 146      25.052 -16.070 -22.095  1.00 95.16           C  
ATOM   2216  CB  TRP A 146      25.571 -13.636 -22.483  1.00 95.16           C  
ATOM   2217  HB2 TRP A 146      25.886 -12.714 -21.993  1.00 95.16           H  
ATOM   2218  HB3 TRP A 146      26.305 -13.881 -23.250  1.00 95.16           H  
ATOM   2219  O   TRP A 146      25.795 -16.662 -22.880  1.00 95.16           O  
ATOM   2220  CG  TRP A 146      24.246 -13.394 -23.136  1.00 95.16           C  
ATOM   2221  CD1 TRP A 146      23.884 -13.833 -24.360  1.00 95.16           C  
ATOM   2222  HD1 TRP A 146      24.503 -14.429 -25.014  1.00 95.16           H  
ATOM   2223  CD2 TRP A 146      23.071 -12.718 -22.596  1.00 95.16           C  
ATOM   2224  CE2 TRP A 146      22.051 -12.714 -23.597  1.00 95.16           C  
ATOM   2225  CE3 TRP A 146      22.784 -12.066 -21.375  1.00 95.16           C  
ATOM   2226  HE3 TRP A 146      23.535 -12.048 -20.599  1.00 95.16           H  
ATOM   2227  NE1 TRP A 146      22.594 -13.433 -24.641  1.00 95.16           N  
ATOM   2228  HE1 TRP A 146      22.138 -13.682 -25.507  1.00 95.16           H  
ATOM   2229  CH2 TRP A 146      20.575 -11.411 -22.189  1.00 95.16           C  
ATOM   2230  HH2 TRP A 146      19.636 -10.901 -22.030  1.00 95.16           H  
ATOM   2231  CZ2 TRP A 146      20.824 -12.061 -23.411  1.00 95.16           C  
ATOM   2232  HZ2 TRP A 146      20.091 -12.049 -24.204  1.00 95.16           H  
ATOM   2233  CZ3 TRP A 146      21.547 -11.427 -21.172  1.00 95.16           C  
ATOM   2234  HZ3 TRP A 146      21.344 -10.942 -20.229  1.00 95.16           H  
ATOM   2235  N   PRO A 147      23.822 -16.537 -21.812  1.00 94.31           N  
ATOM   2236  CA  PRO A 147      23.305 -17.781 -22.386  1.00 94.31           C  
ATOM   2237  HA  PRO A 147      24.023 -18.575 -22.185  1.00 94.31           H  
ATOM   2238  C   PRO A 147      23.061 -17.688 -23.900  1.00 94.31           C  
ATOM   2239  CB  PRO A 147      22.013 -18.072 -21.620  1.00 94.31           C  
ATOM   2240  HB2 PRO A 147      21.170 -17.646 -22.164  1.00 94.31           H  
ATOM   2241  HB3 PRO A 147      21.870 -19.138 -21.446  1.00 94.31           H  
ATOM   2242  O   PRO A 147      22.535 -16.690 -24.386  1.00 94.31           O  
ATOM   2243  CG  PRO A 147      22.210 -17.322 -20.306  1.00 94.31           C  
ATOM   2244  HG2 PRO A 147      21.274 -17.076 -19.806  1.00 94.31           H  
ATOM   2245  HG3 PRO A 147      22.853 -17.902 -19.644  1.00 94.31           H  
ATOM   2246  CD  PRO A 147      22.937 -16.070 -20.757  1.00 94.31           C  
ATOM   2247  HD2 PRO A 147      22.232 -15.344 -21.162  1.00 94.31           H  
ATOM   2248  HD3 PRO A 147      23.472 -15.659 -19.901  1.00 94.31           H  
ATOM   2249  N   GLY A 148      23.385 -18.751 -24.644  1.00 94.92           N  
ATOM   2250  H   GLY A 148      23.794 -19.557 -24.193  1.00 94.92           H  
ATOM   2251  CA  GLY A 148      23.254 -18.785 -26.109  1.00 94.92           C  
ATOM   2252  HA2 GLY A 148      23.898 -19.575 -26.495  1.00 94.92           H  
ATOM   2253  HA3 GLY A 148      23.591 -17.834 -26.522  1.00 94.92           H  
ATOM   2254  C   GLY A 148      21.836 -19.051 -26.626  1.00 94.92           C  
ATOM   2255  O   GLY A 148      21.545 -18.788 -27.791  1.00 94.92           O  
ATOM   2256  N   SER A 149      20.940 -19.559 -25.779  1.00 96.83           N  
ATOM   2257  H   SER A 149      21.268 -19.834 -24.864  1.00 96.83           H  
ATOM   2258  CA  SER A 149      19.554 -19.879 -26.129  1.00 96.83           C  
ATOM   2259  HA  SER A 149      19.215 -19.187 -26.900  1.00 96.83           H  
ATOM   2260  C   SER A 149      18.616 -19.752 -24.924  1.00 96.83           C  
ATOM   2261  CB  SER A 149      19.496 -21.305 -26.693  1.00 96.83           C  
ATOM   2262  HB2 SER A 149      20.249 -21.427 -27.472  1.00 96.83           H  
ATOM   2263  HB3 SER A 149      18.514 -21.473 -27.135  1.00 96.83           H  
ATOM   2264  O   SER A 149      19.055 -19.715 -23.772  1.00 96.83           O  
ATOM   2265  OG  SER A 149      19.708 -22.259 -25.670  1.00 96.83           O  
ATOM   2266  HG  SER A 149      20.649 -22.277 -25.482  1.00 96.83           H  
ATOM   2267  N   ARG A 150      17.293 -19.757 -25.155  1.00 96.01           N  
ATOM   2268  H   ARG A 150      16.964 -19.728 -26.109  1.00 96.01           H  
ATOM   2269  CA  ARG A 150      16.314 -19.829 -24.050  1.00 96.01           C  
ATOM   2270  HA  ARG A 150      16.476 -18.989 -23.375  1.00 96.01           H  
ATOM   2271  C   ARG A 150      16.464 -21.089 -23.207  1.00 96.01           C  
ATOM   2272  CB  ARG A 150      14.871 -19.795 -24.559  1.00 96.01           C  
ATOM   2273  HB2 ARG A 150      14.736 -20.530 -25.353  1.00 96.01           H  
ATOM   2274  HB3 ARG A 150      14.212 -20.061 -23.732  1.00 96.01           H  
ATOM   2275  O   ARG A 150      16.238 -21.038 -22.001  1.00 96.01           O  
ATOM   2276  CG  ARG A 150      14.456 -18.417 -25.058  1.00 96.01           C  
ATOM   2277  HG2 ARG A 150      14.950 -18.231 -26.012  1.00 96.01           H  
ATOM   2278  HG3 ARG A 150      14.734 -17.655 -24.330  1.00 96.01           H  
ATOM   2279  CD  ARG A 150      12.942 -18.395 -25.234  1.00 96.01           C  
ATOM   2280  HD2 ARG A 150      12.458 -18.332 -24.259  1.00 96.01           H  
ATOM   2281  HD3 ARG A 150      12.629 -19.324 -25.711  1.00 96.01           H  
ATOM   2282  NE  ARG A 150      12.527 -17.297 -26.102  1.00 96.01           N  
ATOM   2283  HE  ARG A 150      12.725 -17.447 -27.081  1.00 96.01           H  
ATOM   2284  NH1 ARG A 150      11.983 -15.688 -24.548  1.00 96.01           N  
ATOM   2285 HH11 ARG A 150      12.449 -16.185 -23.803  1.00 96.01           H  
ATOM   2286 HH12 ARG A 150      11.577 -14.774 -24.402  1.00 96.01           H  
ATOM   2287  NH2 ARG A 150      11.301 -15.504 -26.671  1.00 96.01           N  
ATOM   2288 HH21 ARG A 150      10.785 -14.668 -26.434  1.00 96.01           H  
ATOM   2289 HH22 ARG A 150      11.171 -15.925 -27.580  1.00 96.01           H  
ATOM   2290  CZ  ARG A 150      11.961 -16.159 -25.764  1.00 96.01           C  
ATOM   2291  N   MET A 151      16.824 -22.215 -23.825  1.00 96.81           N  
ATOM   2292  H   MET A 151      17.084 -22.169 -24.800  1.00 96.81           H  
ATOM   2293  CA  MET A 151      17.044 -23.464 -23.094  1.00 96.81           C  
ATOM   2294  HA  MET A 151      16.155 -23.674 -22.499  1.00 96.81           H  
ATOM   2295  C   MET A 151      18.219 -23.315 -22.124  1.00 96.81           C  
ATOM   2296  CB  MET A 151      17.269 -24.618 -24.081  1.00 96.81           C  
ATOM   2297  HB2 MET A 151      18.214 -24.471 -24.603  1.00 96.81           H  
ATOM   2298  HB3 MET A 151      16.469 -24.623 -24.821  1.00 96.81           H  
ATOM   2299  O   MET A 151      18.110 -23.713 -20.965  1.00 96.81           O  
ATOM   2300  CG  MET A 151      17.300 -25.975 -23.367  1.00 96.81           C  
ATOM   2301  HG2 MET A 151      17.518 -26.746 -24.106  1.00 96.81           H  
ATOM   2302  HG3 MET A 151      18.124 -25.971 -22.654  1.00 96.81           H  
ATOM   2303  SD  MET A 151      15.777 -26.438 -22.486  1.00 96.81           S  
ATOM   2304  CE  MET A 151      14.675 -26.746 -23.891  1.00 96.81           C  
ATOM   2305  HE1 MET A 151      15.118 -27.497 -24.545  1.00 96.81           H  
ATOM   2306  HE2 MET A 151      13.715 -27.112 -23.526  1.00 96.81           H  
ATOM   2307  HE3 MET A 151      14.519 -25.824 -24.453  1.00 96.81           H  
ATOM   2308  N   ASP A 152      19.294 -22.657 -22.559  1.00 96.82           N  
ATOM   2309  H   ASP A 152      19.356 -22.395 -23.533  1.00 96.82           H  
ATOM   2310  CA  ASP A 152      20.433 -22.347 -21.693  1.00 96.82           C  
ATOM   2311  HA  ASP A 152      20.789 -23.271 -21.239  1.00 96.82           H  
ATOM   2312  C   ASP A 152      20.020 -21.401 -20.562  1.00 96.82           C  
ATOM   2313  CB  ASP A 152      21.589 -21.749 -22.503  1.00 96.82           C  
ATOM   2314  HB2 ASP A 152      21.280 -20.786 -22.911  1.00 96.82           H  
ATOM   2315  HB3 ASP A 152      22.438 -21.581 -21.840  1.00 96.82           H  
ATOM   2316  O   ASP A 152      20.407 -21.627 -19.418  1.00 96.82           O  
ATOM   2317  CG  ASP A 152      22.029 -22.656 -23.645  1.00 96.82           C  
ATOM   2318  OD1 ASP A 152      22.054 -23.888 -23.449  1.00 96.82           O  
ATOM   2319  OD2 ASP A 152      22.233 -22.096 -24.746  1.00 96.82           O  
ATOM   2320  N   MET A 153      19.160 -20.409 -20.841  1.00 96.87           N  
ATOM   2321  H   MET A 153      18.919 -20.249 -21.809  1.00 96.87           H  
ATOM   2322  CA  MET A 153      18.606 -19.527 -19.806  1.00 96.87           C  
ATOM   2323  HA  MET A 153      19.451 -19.062 -19.300  1.00 96.87           H  
ATOM   2324  C   MET A 153      17.810 -20.297 -18.746  1.00 96.87           C  
ATOM   2325  CB  MET A 153      17.745 -18.399 -20.396  1.00 96.87           C  
ATOM   2326  HB2 MET A 153      16.999 -18.806 -21.079  1.00 96.87           H  
ATOM   2327  HB3 MET A 153      17.229 -17.890 -19.582  1.00 96.87           H  
ATOM   2328  O   MET A 153      18.054 -20.136 -17.551  1.00 96.87           O  
ATOM   2329  CG  MET A 153      18.592 -17.368 -21.131  1.00 96.87           C  
ATOM   2330  HG2 MET A 153      19.353 -17.011 -20.437  1.00 96.87           H  
ATOM   2331  HG3 MET A 153      19.068 -17.850 -21.985  1.00 96.87           H  
ATOM   2332  SD  MET A 153      17.707 -15.914 -21.722  1.00 96.87           S  
ATOM   2333  CE  MET A 153      19.127 -14.932 -22.275  1.00 96.87           C  
ATOM   2334  HE1 MET A 153      19.781 -15.546 -22.895  1.00 96.87           H  
ATOM   2335  HE2 MET A 153      18.782 -14.069 -22.843  1.00 96.87           H  
ATOM   2336  HE3 MET A 153      19.693 -14.585 -21.411  1.00 96.87           H  
ATOM   2337  N   LYS A 154      16.901 -21.196 -19.155  1.00 96.82           N  
ATOM   2338  H   LYS A 154      16.757 -21.301 -20.149  1.00 96.82           H  
ATOM   2339  CA  LYS A 154      16.147 -22.052 -18.215  1.00 96.82           C  
ATOM   2340  HA  LYS A 154      15.562 -21.422 -17.544  1.00 96.82           H  
ATOM   2341  C   LYS A 154      17.071 -22.897 -17.335  1.00 96.82           C  
ATOM   2342  CB  LYS A 154      15.213 -23.006 -18.974  1.00 96.82           C  
ATOM   2343  HB2 LYS A 154      14.809 -23.726 -18.262  1.00 96.82           H  
ATOM   2344  HB3 LYS A 154      15.782 -23.558 -19.722  1.00 96.82           H  
ATOM   2345  O   LYS A 154      16.777 -23.117 -16.157  1.00 96.82           O  
ATOM   2346  CG  LYS A 154      14.038 -22.299 -19.648  1.00 96.82           C  
ATOM   2347  HG2 LYS A 154      13.501 -21.708 -18.906  1.00 96.82           H  
ATOM   2348  HG3 LYS A 154      14.416 -21.636 -20.426  1.00 96.82           H  
ATOM   2349  CD  LYS A 154      13.080 -23.327 -20.269  1.00 96.82           C  
ATOM   2350  HD2 LYS A 154      13.621 -23.988 -20.946  1.00 96.82           H  
ATOM   2351  HD3 LYS A 154      12.620 -23.908 -19.470  1.00 96.82           H  
ATOM   2352  CE  LYS A 154      12.021 -22.548 -21.035  1.00 96.82           C  
ATOM   2353  HE2 LYS A 154      11.778 -21.698 -20.398  1.00 96.82           H  
ATOM   2354  HE3 LYS A 154      12.466 -22.154 -21.949  1.00 96.82           H  
ATOM   2355  NZ  LYS A 154      10.783 -23.294 -21.329  1.00 96.82           N  
ATOM   2356  HZ1 LYS A 154      10.981 -24.117 -21.879  1.00 96.82           H  
ATOM   2357  HZ2 LYS A 154      10.143 -22.697 -21.833  1.00 96.82           H  
ATOM   2358  HZ3 LYS A 154      10.341 -23.556 -20.459  1.00 96.82           H  
ATOM   2359  N   ASN A 155      18.185 -23.350 -17.907  1.00 96.64           N  
ATOM   2360  H   ASN A 155      18.333 -23.126 -18.880  1.00 96.64           H  
ATOM   2361  CA  ASN A 155      19.153 -24.234 -17.265  1.00 96.64           C  
ATOM   2362  HA  ASN A 155      18.640 -24.803 -16.490  1.00 96.64           H  
ATOM   2363  C   ASN A 155      20.291 -23.494 -16.542  1.00 96.64           C  
ATOM   2364  CB  ASN A 155      19.663 -25.237 -18.310  1.00 96.64           C  
ATOM   2365  HB2 ASN A 155      20.075 -24.693 -19.159  1.00 96.64           H  
ATOM   2366  HB3 ASN A 155      20.460 -25.844 -17.880  1.00 96.64           H  
ATOM   2367  O   ASN A 155      21.175 -24.152 -15.992  1.00 96.64           O  
ATOM   2368  CG  ASN A 155      18.577 -26.186 -18.785  1.00 96.64           C  
ATOM   2369  ND2 ASN A 155      18.675 -26.658 -20.004  1.00 96.64           N  
ATOM   2370 HD21 ASN A 155      19.390 -26.296 -20.617  1.00 96.64           H  
ATOM   2371 HD22 ASN A 155      17.905 -27.224 -20.333  1.00 96.64           H  
ATOM   2372  OD1 ASN A 155      17.643 -26.528 -18.075  1.00 96.64           O  
ATOM   2373  N   MET A 156      20.262 -22.156 -16.478  1.00 96.30           N  
ATOM   2374  H   MET A 156      19.567 -21.662 -17.019  1.00 96.30           H  
ATOM   2375  CA  MET A 156      21.230 -21.368 -15.707  1.00 96.30           C  
ATOM   2376  HA  MET A 156      22.203 -21.480 -16.185  1.00 96.30           H  
ATOM   2377  C   MET A 156      21.317 -21.873 -14.254  1.00 96.30           C  
ATOM   2378  CB  MET A 156      20.836 -19.879 -15.708  1.00 96.30           C  
ATOM   2379  HB2 MET A 156      21.401 -19.351 -14.939  1.00 96.30           H  
ATOM   2380  HB3 MET A 156      19.778 -19.795 -15.462  1.00 96.30           H  
ATOM   2381  O   MET A 156      20.303 -22.300 -13.688  1.00 96.30           O  
ATOM   2382  CG  MET A 156      21.099 -19.190 -17.049  1.00 96.30           C  
ATOM   2383  HG2 MET A 156      22.169 -19.015 -17.162  1.00 96.30           H  
ATOM   2384  HG3 MET A 156      20.792 -19.866 -17.847  1.00 96.30           H  
ATOM   2385  SD  MET A 156      20.205 -17.623 -17.287  1.00 96.30           S  
ATOM   2386  CE  MET A 156      21.092 -16.553 -16.159  1.00 96.30           C  
ATOM   2387  HE1 MET A 156      20.711 -15.535 -16.240  1.00 96.30           H  
ATOM   2388  HE2 MET A 156      22.145 -16.558 -16.441  1.00 96.30           H  
ATOM   2389  HE3 MET A 156      20.943 -16.912 -15.141  1.00 96.30           H  
ATOM   2390  N   PRO A 157      22.487 -21.811 -13.596  1.00 95.47           N  
ATOM   2391  CA  PRO A 157      22.596 -22.089 -12.164  1.00 95.47           C  
ATOM   2392  HA  PRO A 157      22.314 -23.124 -11.972  1.00 95.47           H  
ATOM   2393  C   PRO A 157      21.686 -21.166 -11.338  1.00 95.47           C  
ATOM   2394  CB  PRO A 157      24.078 -21.900 -11.822  1.00 95.47           C  
ATOM   2395  HB2 PRO A 157      24.597 -22.853 -11.922  1.00 95.47           H  
ATOM   2396  HB3 PRO A 157      24.228 -21.490 -10.823  1.00 95.47           H  
ATOM   2397  O   PRO A 157      21.271 -20.105 -11.801  1.00 95.47           O  
ATOM   2398  CG  PRO A 157      24.575 -20.939 -12.902  1.00 95.47           C  
ATOM   2399  HG2 PRO A 157      25.647 -21.038 -13.074  1.00 95.47           H  
ATOM   2400  HG3 PRO A 157      24.323 -19.915 -12.628  1.00 95.47           H  
ATOM   2401  CD  PRO A 157      23.763 -21.357 -14.124  1.00 95.47           C  
ATOM   2402  HD2 PRO A 157      24.257 -22.185 -14.633  1.00 95.47           H  
ATOM   2403  HD3 PRO A 157      23.647 -20.516 -14.809  1.00 95.47           H  
ATOM   2404  N   VAL A 158      21.349 -21.582 -10.111  1.00 91.61           N  
ATOM   2405  H   VAL A 158      21.755 -22.440  -9.766  1.00 91.61           H  
ATOM   2406  CA  VAL A 158      20.496 -20.784  -9.206  1.00 91.61           C  
ATOM   2407  HA  VAL A 158      19.568 -20.537  -9.722  1.00 91.61           H  
ATOM   2408  C   VAL A 158      21.158 -19.453  -8.855  1.00 91.61           C  
ATOM   2409  CB  VAL A 158      20.152 -21.568  -7.922  1.00 91.61           C  
ATOM   2410  HB  VAL A 158      21.075 -21.920  -7.460  1.00 91.61           H  
ATOM   2411  O   VAL A 158      20.495 -18.419  -8.897  1.00 91.61           O  
ATOM   2412  CG1 VAL A 158      19.385 -20.725  -6.894  1.00 91.61           C  
ATOM   2413 HG11 VAL A 158      19.092 -21.346  -6.047  1.00 91.61           H  
ATOM   2414 HG12 VAL A 158      20.026 -19.931  -6.511  1.00 91.61           H  
ATOM   2415 HG13 VAL A 158      18.501 -20.280  -7.351  1.00 91.61           H  
ATOM   2416  CG2 VAL A 158      19.283 -22.788  -8.261  1.00 91.61           C  
ATOM   2417 HG21 VAL A 158      19.066 -23.345  -7.349  1.00 91.61           H  
ATOM   2418 HG22 VAL A 158      18.346 -22.466  -8.717  1.00 91.61           H  
ATOM   2419 HG23 VAL A 158      19.813 -23.452  -8.943  1.00 91.61           H  
ATOM   2420  N   ASP A 159      22.452 -19.481  -8.541  1.00 93.84           N  
ATOM   2421  H   ASP A 159      22.948 -20.360  -8.552  1.00 93.84           H  
ATOM   2422  CA  ASP A 159      23.229 -18.287  -8.229  1.00 93.84           C  
ATOM   2423  HA  ASP A 159      22.529 -17.506  -7.931  1.00 93.84           H  
ATOM   2424  C   ASP A 159      24.026 -17.798  -9.453  1.00 93.84           C  
ATOM   2425  CB  ASP A 159      24.145 -18.541  -7.024  1.00 93.84           C  
ATOM   2426  HB2 ASP A 159      24.838 -17.705  -6.925  1.00 93.84           H  
ATOM   2427  HB3 ASP A 159      24.734 -19.442  -7.199  1.00 93.84           H  
ATOM   2428  O   ASP A 159      24.505 -18.617 -10.246  1.00 93.84           O  
ATOM   2429  CG  ASP A 159      23.359 -18.665  -5.713  1.00 93.84           C  
ATOM   2430  OD1 ASP A 159      22.806 -17.632  -5.251  1.00 93.84           O  
ATOM   2431  OD2 ASP A 159      23.333 -19.785  -5.160  1.00 93.84           O  
ATOM   2432  N   PRO A 160      24.192 -16.472  -9.607  1.00 95.84           N  
ATOM   2433  CA  PRO A 160      24.995 -15.887 -10.672  1.00 95.84           C  
ATOM   2434  HA  PRO A 160      24.612 -16.254 -11.624  1.00 95.84           H  
ATOM   2435  C   PRO A 160      26.490 -16.221 -10.521  1.00 95.84           C  
ATOM   2436  CB  PRO A 160      24.754 -14.378 -10.599  1.00 95.84           C  
ATOM   2437  HB2 PRO A 160      25.644 -13.804 -10.857  1.00 95.84           H  
ATOM   2438  HB3 PRO A 160      23.939 -14.106 -11.270  1.00 95.84           H  
ATOM   2439  O   PRO A 160      27.019 -16.138  -9.404  1.00 95.84           O  
ATOM   2440  CG  PRO A 160      24.322 -14.150  -9.150  1.00 95.84           C  
ATOM   2441  HG2 PRO A 160      23.676 -13.279  -9.046  1.00 95.84           H  
ATOM   2442  HG3 PRO A 160      25.194 -14.064  -8.501  1.00 95.84           H  
ATOM   2443  CD  PRO A 160      23.595 -15.432  -8.785  1.00 95.84           C  
ATOM   2444  HD2 PRO A 160      22.537 -15.342  -9.031  1.00 95.84           H  
ATOM   2445  HD3 PRO A 160      23.724 -15.640  -7.723  1.00 95.84           H  
ATOM   2446  N   PRO A 161      27.200 -16.502 -11.631  1.00 94.85           N  
ATOM   2447  CA  PRO A 161      28.648 -16.692 -11.650  1.00 94.85           C  
ATOM   2448  HA  PRO A 161      28.883 -17.631 -11.149  1.00 94.85           H  
ATOM   2449  C   PRO A 161      29.400 -15.540 -10.973  1.00 94.85           C  
ATOM   2450  CB  PRO A 161      29.018 -16.801 -13.130  1.00 94.85           C  
ATOM   2451  HB2 PRO A 161      29.866 -17.466 -13.290  1.00 94.85           H  
ATOM   2452  HB3 PRO A 161      29.215 -15.807 -13.533  1.00 94.85           H  
ATOM   2453  O   PRO A 161      28.993 -14.380 -11.066  1.00 94.85           O  
ATOM   2454  CG  PRO A 161      27.757 -17.337 -13.791  1.00 94.85           C  
ATOM   2455  HG2 PRO A 161      27.711 -18.419 -13.672  1.00 94.85           H  
ATOM   2456  HG3 PRO A 161      27.696 -17.058 -14.843  1.00 94.85           H  
ATOM   2457  CD  PRO A 161      26.657 -16.682 -12.967  1.00 94.85           C  
ATOM   2458  HD2 PRO A 161      25.795 -17.349 -12.942  1.00 94.85           H  
ATOM   2459  HD3 PRO A 161      26.393 -15.714 -13.393  1.00 94.85           H  
ATOM   2460  N   ALA A 162      30.489 -15.850 -10.265  1.00 91.03           N  
ATOM   2461  H   ALA A 162      30.810 -16.808 -10.268  1.00 91.03           H  
ATOM   2462  CA  ALA A 162      31.260 -14.859  -9.507  1.00 91.03           C  
ATOM   2463  HA  ALA A 162      30.581 -14.312  -8.853  1.00 91.03           H  
ATOM   2464  C   ALA A 162      31.957 -13.817 -10.402  1.00 91.03           C  
ATOM   2465  CB  ALA A 162      32.277 -15.607  -8.637  1.00 91.03           C  
ATOM   2466  HB1 ALA A 162      32.834 -14.890  -8.034  1.00 91.03           H  
ATOM   2467  HB2 ALA A 162      32.976 -16.154  -9.269  1.00 91.03           H  
ATOM   2468  HB3 ALA A 162      31.762 -16.303  -7.975  1.00 91.03           H  
ATOM   2469  O   ALA A 162      32.230 -12.707  -9.956  1.00 91.03           O  
ATOM   2470  N   ASP A 163      32.221 -14.169 -11.658  1.00 90.77           N  
ATOM   2471  H   ASP A 163      31.914 -15.071 -11.992  1.00 90.77           H  
ATOM   2472  CA  ASP A 163      32.813 -13.321 -12.691  1.00 90.77           C  
ATOM   2473  HA  ASP A 163      33.554 -12.672 -12.224  1.00 90.77           H  
ATOM   2474  C   ASP A 163      31.797 -12.403 -13.390  1.00 90.77           C  
ATOM   2475  CB  ASP A 163      33.547 -14.218 -13.704  1.00 90.77           C  
ATOM   2476  HB2 ASP A 163      34.072 -13.581 -14.415  1.00 90.77           H  
ATOM   2477  HB3 ASP A 163      34.296 -14.808 -13.176  1.00 90.77           H  
ATOM   2478  O   ASP A 163      32.207 -11.490 -14.108  1.00 90.77           O  
ATOM   2479  CG  ASP A 163      32.618 -15.173 -14.468  1.00 90.77           C  
ATOM   2480  OD1 ASP A 163      31.694 -15.722 -13.823  1.00 90.77           O  
ATOM   2481  OD2 ASP A 163      32.853 -15.371 -15.677  1.00 90.77           O  
ATOM   2482  N   LEU A 164      30.487 -12.579 -13.154  1.00 94.65           N  
ATOM   2483  H   LEU A 164      30.208 -13.348 -12.562  1.00 94.65           H  
ATOM   2484  CA  LEU A 164      29.467 -11.643 -13.625  1.00 94.65           C  
ATOM   2485  HA  LEU A 164      29.672 -11.449 -14.678  1.00 94.65           H  
ATOM   2486  C   LEU A 164      29.580 -10.318 -12.857  1.00 94.65           C  
ATOM   2487  CB  LEU A 164      28.061 -12.261 -13.517  1.00 94.65           C  
ATOM   2488  HB2 LEU A 164      27.862 -12.483 -12.469  1.00 94.65           H  
ATOM   2489  HB3 LEU A 164      28.035 -13.200 -14.069  1.00 94.65           H  
ATOM   2490  O   LEU A 164      29.072 -10.166 -11.743  1.00 94.65           O  
ATOM   2491  CG  LEU A 164      26.953 -11.322 -14.037  1.00 94.65           C  
ATOM   2492  HG  LEU A 164      27.021 -10.370 -13.511  1.00 94.65           H  
ATOM   2493  CD1 LEU A 164      27.027 -11.043 -15.541  1.00 94.65           C  
ATOM   2494 HD11 LEU A 164      26.253 -10.326 -15.814  1.00 94.65           H  
ATOM   2495 HD12 LEU A 164      26.870 -11.964 -16.101  1.00 94.65           H  
ATOM   2496 HD13 LEU A 164      27.996 -10.617 -15.803  1.00 94.65           H  
ATOM   2497  CD2 LEU A 164      25.584 -11.927 -13.735  1.00 94.65           C  
ATOM   2498 HD21 LEU A 164      25.467 -12.049 -12.658  1.00 94.65           H  
ATOM   2499 HD22 LEU A 164      25.502 -12.900 -14.218  1.00 94.65           H  
ATOM   2500 HD23 LEU A 164      24.798 -11.266 -14.100  1.00 94.65           H  
ATOM   2501  N   THR A 165      30.239  -9.345 -13.476  1.00 94.49           N  
ATOM   2502  H   THR A 165      30.653  -9.588 -14.365  1.00 94.49           H  
ATOM   2503  CA  THR A 165      30.515  -8.031 -12.885  1.00 94.49           C  
ATOM   2504  HA  THR A 165      30.798  -8.191 -11.845  1.00 94.49           H  
ATOM   2505  C   THR A 165      29.290  -7.111 -12.891  1.00 94.49           C  
ATOM   2506  CB  THR A 165      31.692  -7.334 -13.582  1.00 94.49           C  
ATOM   2507  HB  THR A 165      31.925  -6.420 -13.036  1.00 94.49           H  
ATOM   2508  O   THR A 165      28.348  -7.285 -13.668  1.00 94.49           O  
ATOM   2509  CG2 THR A 165      32.950  -8.199 -13.644  1.00 94.49           C  
ATOM   2510 HG21 THR A 165      33.074  -8.746 -12.710  1.00 94.49           H  
ATOM   2511 HG22 THR A 165      33.821  -7.563 -13.798  1.00 94.49           H  
ATOM   2512 HG23 THR A 165      32.884  -8.919 -14.460  1.00 94.49           H  
ATOM   2513  OG1 THR A 165      31.332  -7.006 -14.901  1.00 94.49           O  
ATOM   2514  HG1 THR A 165      31.285  -7.851 -15.355  1.00 94.49           H  
ATOM   2515  N   ILE A 166      29.324  -6.061 -12.062  1.00 92.88           N  
ATOM   2516  H   ILE A 166      30.096  -5.981 -11.416  1.00 92.88           H  
ATOM   2517  CA  ILE A 166      28.267  -5.035 -12.011  1.00 92.88           C  
ATOM   2518  HA  ILE A 166      27.316  -5.524 -11.799  1.00 92.88           H  
ATOM   2519  C   ILE A 166      28.122  -4.335 -13.369  1.00 92.88           C  
ATOM   2520  CB  ILE A 166      28.548  -4.020 -10.877  1.00 92.88           C  
ATOM   2521  HB  ILE A 166      29.528  -3.576 -11.049  1.00 92.88           H  
ATOM   2522  O   ILE A 166      27.007  -4.181 -13.853  1.00 92.88           O  
ATOM   2523  CG1 ILE A 166      28.557  -4.733  -9.504  1.00 92.88           C  
ATOM   2524 HG12 ILE A 166      27.541  -5.033  -9.247  1.00 92.88           H  
ATOM   2525 HG13 ILE A 166      29.163  -5.637  -9.553  1.00 92.88           H  
ATOM   2526  CG2 ILE A 166      27.498  -2.891 -10.872  1.00 92.88           C  
ATOM   2527 HG21 ILE A 166      26.504  -3.299 -10.690  1.00 92.88           H  
ATOM   2528 HG22 ILE A 166      27.486  -2.352 -11.820  1.00 92.88           H  
ATOM   2529 HG23 ILE A 166      27.722  -2.157 -10.098  1.00 92.88           H  
ATOM   2530  CD1 ILE A 166      29.138  -3.879  -8.369  1.00 92.88           C  
ATOM   2531 HD11 ILE A 166      29.124  -4.455  -7.443  1.00 92.88           H  
ATOM   2532 HD12 ILE A 166      30.169  -3.611  -8.600  1.00 92.88           H  
ATOM   2533 HD13 ILE A 166      28.558  -2.968  -8.221  1.00 92.88           H  
ATOM   2534  N   ALA A 167      29.231  -3.990 -14.032  1.00 93.95           N  
ATOM   2535  H   ALA A 167      30.129  -4.160 -13.603  1.00 93.95           H  
ATOM   2536  CA  ALA A 167      29.199  -3.351 -15.349  1.00 93.95           C  
ATOM   2537  HA  ALA A 167      28.628  -2.425 -15.276  1.00 93.95           H  
ATOM   2538  C   ALA A 167      28.513  -4.231 -16.411  1.00 93.95           C  
ATOM   2539  CB  ALA A 167      30.638  -3.010 -15.753  1.00 93.95           C  
ATOM   2540  HB1 ALA A 167      30.635  -2.513 -16.723  1.00 93.95           H  
ATOM   2541  HB2 ALA A 167      31.081  -2.338 -15.019  1.00 93.95           H  
ATOM   2542  HB3 ALA A 167      31.238  -3.918 -15.820  1.00 93.95           H  
ATOM   2543  O   ALA A 167      27.751  -3.732 -17.238  1.00 93.95           O  
ATOM   2544  N   GLN A 168      28.735  -5.549 -16.372  1.00 96.41           N  
ATOM   2545  H   GLN A 168      29.348  -5.918 -15.659  1.00 96.41           H  
ATOM   2546  CA  GLN A 168      28.029  -6.493 -17.244  1.00 96.41           C  
ATOM   2547  HA  GLN A 168      28.101  -6.156 -18.278  1.00 96.41           H  
ATOM   2548  C   GLN A 168      26.536  -6.567 -16.898  1.00 96.41           C  
ATOM   2549  CB  GLN A 168      28.674  -7.877 -17.133  1.00 96.41           C  
ATOM   2550  HB2 GLN A 168      28.039  -8.613 -17.625  1.00 96.41           H  
ATOM   2551  HB3 GLN A 168      28.733  -8.140 -16.077  1.00 96.41           H  
ATOM   2552  O   GLN A 168      25.707  -6.557 -17.803  1.00 96.41           O  
ATOM   2553  CG  GLN A 168      30.072  -7.939 -17.777  1.00 96.41           C  
ATOM   2554  HG2 GLN A 168      30.668  -7.076 -17.480  1.00 96.41           H  
ATOM   2555  HG3 GLN A 168      29.972  -7.916 -18.862  1.00 96.41           H  
ATOM   2556  CD  GLN A 168      30.829  -9.194 -17.362  1.00 96.41           C  
ATOM   2557  NE2 GLN A 168      31.766  -9.685 -18.139  1.00 96.41           N  
ATOM   2558 HE21 GLN A 168      32.258 -10.482 -17.759  1.00 96.41           H  
ATOM   2559 HE22 GLN A 168      32.025  -9.250 -19.012  1.00 96.41           H  
ATOM   2560  OE1 GLN A 168      30.629  -9.721 -16.285  1.00 96.41           O  
ATOM   2561  N   CYS A 169      26.177  -6.568 -15.611  1.00 96.61           N  
ATOM   2562  H   CYS A 169      26.899  -6.574 -14.904  1.00 96.61           H  
ATOM   2563  CA  CYS A 169      24.778  -6.524 -15.181  1.00 96.61           C  
ATOM   2564  HA  CYS A 169      24.245  -7.372 -15.612  1.00 96.61           H  
ATOM   2565  C   CYS A 169      24.066  -5.253 -15.661  1.00 96.61           C  
ATOM   2566  CB  CYS A 169      24.692  -6.620 -13.657  1.00 96.61           C  
ATOM   2567  HB2 CYS A 169      25.277  -5.821 -13.202  1.00 96.61           H  
ATOM   2568  HB3 CYS A 169      23.651  -6.506 -13.354  1.00 96.61           H  
ATOM   2569  O   CYS A 169      22.952  -5.346 -16.168  1.00 96.61           O  
ATOM   2570  SG  CYS A 169      25.291  -8.222 -13.076  1.00 96.61           S  
ATOM   2571  HG  CYS A 169      26.572  -8.055 -13.417  1.00 96.61           H  
ATOM   2572  N   SER A 170      24.704  -4.084 -15.567  1.00 94.61           N  
ATOM   2573  H   SER A 170      25.573  -4.037 -15.054  1.00 94.61           H  
ATOM   2574  CA  SER A 170      24.132  -2.822 -16.054  1.00 94.61           C  
ATOM   2575  HA  SER A 170      23.172  -2.663 -15.564  1.00 94.61           H  
ATOM   2576  C   SER A 170      23.878  -2.852 -17.563  1.00 94.61           C  
ATOM   2577  CB  SER A 170      25.038  -1.641 -15.693  1.00 94.61           C  
ATOM   2578  HB2 SER A 170      26.010  -1.754 -16.174  1.00 94.61           H  
ATOM   2579  HB3 SER A 170      24.572  -0.718 -16.038  1.00 94.61           H  
ATOM   2580  O   SER A 170      22.821  -2.415 -18.010  1.00 94.61           O  
ATOM   2581  OG  SER A 170      25.203  -1.591 -14.289  1.00 94.61           O  
ATOM   2582  HG  SER A 170      25.273  -0.679 -14.000  1.00 94.61           H  
ATOM   2583  N   ARG A 171      24.784  -3.452 -18.346  1.00 95.66           N  
ATOM   2584  H   ARG A 171      25.637  -3.781 -17.916  1.00 95.66           H  
ATOM   2585  CA  ARG A 171      24.597  -3.645 -19.797  1.00 95.66           C  
ATOM   2586  HA  ARG A 171      24.320  -2.695 -20.255  1.00 95.66           H  
ATOM   2587  C   ARG A 171      23.453  -4.608 -20.116  1.00 95.66           C  
ATOM   2588  CB  ARG A 171      25.908  -4.135 -20.421  1.00 95.66           C  
ATOM   2589  HB2 ARG A 171      25.723  -4.423 -21.456  1.00 95.66           H  
ATOM   2590  HB3 ARG A 171      26.263  -5.011 -19.878  1.00 95.66           H  
ATOM   2591  O   ARG A 171      22.708  -4.384 -21.064  1.00 95.66           O  
ATOM   2592  CG  ARG A 171      26.983  -3.036 -20.393  1.00 95.66           C  
ATOM   2593  HG2 ARG A 171      27.059  -2.605 -19.395  1.00 95.66           H  
ATOM   2594  HG3 ARG A 171      26.702  -2.236 -21.078  1.00 95.66           H  
ATOM   2595  CD  ARG A 171      28.353  -3.592 -20.780  1.00 95.66           C  
ATOM   2596  HD2 ARG A 171      28.589  -4.429 -20.124  1.00 95.66           H  
ATOM   2597  HD3 ARG A 171      29.097  -2.809 -20.632  1.00 95.66           H  
ATOM   2598  NE  ARG A 171      28.363  -4.002 -22.190  1.00 95.66           N  
ATOM   2599  HE  ARG A 171      27.765  -3.480 -22.814  1.00 95.66           H  
ATOM   2600  NH1 ARG A 171      29.894  -5.720 -22.077  1.00 95.66           N  
ATOM   2601 HH11 ARG A 171      30.110  -5.499 -21.115  1.00 95.66           H  
ATOM   2602 HH12 ARG A 171      30.381  -6.432 -22.602  1.00 95.66           H  
ATOM   2603  NH2 ARG A 171      28.883  -5.242 -23.978  1.00 95.66           N  
ATOM   2604 HH21 ARG A 171      28.638  -4.477 -24.590  1.00 95.66           H  
ATOM   2605 HH22 ARG A 171      29.448  -5.984 -24.364  1.00 95.66           H  
ATOM   2606  CZ  ARG A 171      29.045  -4.983 -22.729  1.00 95.66           C  
ATOM   2607  N   ILE A 172      23.270  -5.654 -19.309  1.00 97.35           N  
ATOM   2608  H   ILE A 172      23.943  -5.813 -18.572  1.00 97.35           H  
ATOM   2609  CA  ILE A 172      22.109  -6.546 -19.424  1.00 97.35           C  
ATOM   2610  HA  ILE A 172      22.021  -6.869 -20.461  1.00 97.35           H  
ATOM   2611  C   ILE A 172      20.814  -5.795 -19.081  1.00 97.35           C  
ATOM   2612  CB  ILE A 172      22.290  -7.806 -18.551  1.00 97.35           C  
ATOM   2613  HB  ILE A 172      22.535  -7.489 -17.537  1.00 97.35           H  
ATOM   2614  O   ILE A 172      19.825  -5.942 -19.794  1.00 97.35           O  
ATOM   2615  CG1 ILE A 172      23.441  -8.689 -19.080  1.00 97.35           C  
ATOM   2616 HG12 ILE A 172      23.142  -9.157 -20.018  1.00 97.35           H  
ATOM   2617 HG13 ILE A 172      24.308  -8.064 -19.296  1.00 97.35           H  
ATOM   2618  CG2 ILE A 172      20.983  -8.615 -18.509  1.00 97.35           C  
ATOM   2619 HG21 ILE A 172      20.670  -8.879 -19.520  1.00 97.35           H  
ATOM   2620 HG22 ILE A 172      21.116  -9.517 -17.912  1.00 97.35           H  
ATOM   2621 HG23 ILE A 172      20.189  -8.033 -18.042  1.00 97.35           H  
ATOM   2622  CD1 ILE A 172      23.892  -9.776 -18.093  1.00 97.35           C  
ATOM   2623 HD11 ILE A 172      24.151  -9.325 -17.136  1.00 97.35           H  
ATOM   2624 HD12 ILE A 172      23.106 -10.518 -17.949  1.00 97.35           H  
ATOM   2625 HD13 ILE A 172      24.770 -10.281 -18.495  1.00 97.35           H  
ATOM   2626  N   MET A 173      20.800  -4.974 -18.026  1.00 96.74           N  
ATOM   2627  H   MET A 173      21.631  -4.906 -17.455  1.00 96.74           H  
ATOM   2628  CA  MET A 173      19.633  -4.156 -17.672  1.00 96.74           C  
ATOM   2629  HA  MET A 173      18.772  -4.810 -17.534  1.00 96.74           H  
ATOM   2630  C   MET A 173      19.266  -3.177 -18.791  1.00 96.74           C  
ATOM   2631  CB  MET A 173      19.883  -3.383 -16.368  1.00 96.74           C  
ATOM   2632  HB2 MET A 173      19.108  -2.625 -16.249  1.00 96.74           H  
ATOM   2633  HB3 MET A 173      20.841  -2.866 -16.423  1.00 96.74           H  
ATOM   2634  O   MET A 173      18.090  -3.039 -19.113  1.00 96.74           O  
ATOM   2635  CG  MET A 173      19.876  -4.281 -15.128  1.00 96.74           C  
ATOM   2636  HG2 MET A 173      20.662  -5.029 -15.238  1.00 96.74           H  
ATOM   2637  HG3 MET A 173      20.123  -3.669 -14.261  1.00 96.74           H  
ATOM   2638  SD  MET A 173      18.319  -5.149 -14.789  1.00 96.74           S  
ATOM   2639  CE  MET A 173      17.233  -3.755 -14.444  1.00 96.74           C  
ATOM   2640  HE1 MET A 173      17.704  -3.102 -13.710  1.00 96.74           H  
ATOM   2641  HE2 MET A 173      17.040  -3.201 -15.363  1.00 96.74           H  
ATOM   2642  HE3 MET A 173      16.294  -4.134 -14.041  1.00 96.74           H  
ATOM   2643  N   GLU A 174      20.257  -2.546 -19.423  1.00 95.64           N  
ATOM   2644  H   GLU A 174      21.199  -2.646 -19.072  1.00 95.64           H  
ATOM   2645  CA  GLU A 174      20.052  -1.682 -20.589  1.00 95.64           C  
ATOM   2646  HA  GLU A 174      19.336  -0.902 -20.332  1.00 95.64           H  
ATOM   2647  C   GLU A 174      19.477  -2.460 -21.783  1.00 95.64           C  
ATOM   2648  CB  GLU A 174      21.386  -1.014 -20.941  1.00 95.64           C  
ATOM   2649  HB2 GLU A 174      22.103  -1.780 -21.235  1.00 95.64           H  
ATOM   2650  HB3 GLU A 174      21.762  -0.504 -20.054  1.00 95.64           H  
ATOM   2651  O   GLU A 174      18.496  -2.028 -22.392  1.00 95.64           O  
ATOM   2652  CG  GLU A 174      21.236   0.009 -22.073  1.00 95.64           C  
ATOM   2653  HG2 GLU A 174      20.875  -0.496 -22.969  1.00 95.64           H  
ATOM   2654  HG3 GLU A 174      20.491   0.748 -21.776  1.00 95.64           H  
ATOM   2655  CD  GLU A 174      22.554   0.719 -22.413  1.00 95.64           C  
ATOM   2656  OE1 GLU A 174      22.472   1.693 -23.193  1.00 95.64           O  
ATOM   2657  OE2 GLU A 174      23.619   0.281 -21.918  1.00 95.64           O  
ATOM   2658  N   PHE A 175      20.015  -3.650 -22.075  1.00 97.23           N  
ATOM   2659  H   PHE A 175      20.844  -3.938 -21.574  1.00 97.23           H  
ATOM   2660  CA  PHE A 175      19.454  -4.550 -23.084  1.00 97.23           C  
ATOM   2661  HA  PHE A 175      19.476  -4.049 -24.052  1.00 97.23           H  
ATOM   2662  C   PHE A 175      17.985  -4.887 -22.795  1.00 97.23           C  
ATOM   2663  CB  PHE A 175      20.316  -5.817 -23.185  1.00 97.23           C  
ATOM   2664  HB2 PHE A 175      21.240  -5.554 -23.700  1.00 97.23           H  
ATOM   2665  HB3 PHE A 175      20.585  -6.161 -22.186  1.00 97.23           H  
ATOM   2666  O   PHE A 175      17.144  -4.760 -23.683  1.00 97.23           O  
ATOM   2667  CG  PHE A 175      19.655  -6.967 -23.920  1.00 97.23           C  
ATOM   2668  CD1 PHE A 175      18.946  -7.953 -23.205  1.00 97.23           C  
ATOM   2669  HD1 PHE A 175      18.884  -7.896 -22.128  1.00 97.23           H  
ATOM   2670  CD2 PHE A 175      19.741  -7.047 -25.321  1.00 97.23           C  
ATOM   2671  HD2 PHE A 175      20.312  -6.314 -25.873  1.00 97.23           H  
ATOM   2672  CE1 PHE A 175      18.320  -9.010 -23.890  1.00 97.23           C  
ATOM   2673  HE1 PHE A 175      17.784  -9.770 -23.342  1.00 97.23           H  
ATOM   2674  CE2 PHE A 175      19.129  -8.112 -26.004  1.00 97.23           C  
ATOM   2675  HE2 PHE A 175      19.247  -8.204 -27.074  1.00 97.23           H  
ATOM   2676  CZ  PHE A 175      18.423  -9.094 -25.289  1.00 97.23           C  
ATOM   2677  HZ  PHE A 175      17.998  -9.935 -25.817  1.00 97.23           H  
ATOM   2678  N   LEU A 176      17.650  -5.267 -21.558  1.00 97.55           N  
ATOM   2679  H   LEU A 176      18.386  -5.335 -20.869  1.00 97.55           H  
ATOM   2680  CA  LEU A 176      16.277  -5.595 -21.170  1.00 97.55           C  
ATOM   2681  HA  LEU A 176      15.875  -6.321 -21.876  1.00 97.55           H  
ATOM   2682  C   LEU A 176      15.350  -4.376 -21.235  1.00 97.55           C  
ATOM   2683  CB  LEU A 176      16.263  -6.196 -19.755  1.00 97.55           C  
ATOM   2684  HB2 LEU A 176      15.224  -6.275 -19.434  1.00 97.55           H  
ATOM   2685  HB3 LEU A 176      16.766  -5.504 -19.080  1.00 97.55           H  
ATOM   2686  O   LEU A 176      14.208  -4.505 -21.672  1.00 97.55           O  
ATOM   2687  CG  LEU A 176      16.907  -7.586 -19.615  1.00 97.55           C  
ATOM   2688  HG  LEU A 176      17.949  -7.556 -19.934  1.00 97.55           H  
ATOM   2689  CD1 LEU A 176      16.862  -8.003 -18.145  1.00 97.55           C  
ATOM   2690 HD11 LEU A 176      17.410  -7.276 -17.546  1.00 97.55           H  
ATOM   2691 HD12 LEU A 176      17.331  -8.980 -18.024  1.00 97.55           H  
ATOM   2692 HD13 LEU A 176      15.830  -8.051 -17.797  1.00 97.55           H  
ATOM   2693  CD2 LEU A 176      16.189  -8.655 -20.442  1.00 97.55           C  
ATOM   2694 HD21 LEU A 176      16.632  -9.631 -20.245  1.00 97.55           H  
ATOM   2695 HD22 LEU A 176      16.298  -8.440 -21.505  1.00 97.55           H  
ATOM   2696 HD23 LEU A 176      15.131  -8.677 -20.184  1.00 97.55           H  
ATOM   2697  N   PHE A 177      15.835  -3.193 -20.857  1.00 96.02           N  
ATOM   2698  H   PHE A 177      16.772  -3.152 -20.483  1.00 96.02           H  
ATOM   2699  CA  PHE A 177      15.087  -1.943 -20.981  1.00 96.02           C  
ATOM   2700  HA  PHE A 177      14.144  -2.045 -20.444  1.00 96.02           H  
ATOM   2701  C   PHE A 177      14.740  -1.631 -22.443  1.00 96.02           C  
ATOM   2702  CB  PHE A 177      15.884  -0.803 -20.340  1.00 96.02           C  
ATOM   2703  HB2 PHE A 177      15.931  -0.964 -19.263  1.00 96.02           H  
ATOM   2704  HB3 PHE A 177      16.906  -0.820 -20.719  1.00 96.02           H  
ATOM   2705  O   PHE A 177      13.590  -1.318 -22.742  1.00 96.02           O  
ATOM   2706  CG  PHE A 177      15.288   0.564 -20.609  1.00 96.02           C  
ATOM   2707  CD1 PHE A 177      15.949   1.467 -21.463  1.00 96.02           C  
ATOM   2708  HD1 PHE A 177      16.888   1.196 -21.923  1.00 96.02           H  
ATOM   2709  CD2 PHE A 177      14.041   0.910 -20.057  1.00 96.02           C  
ATOM   2710  HD2 PHE A 177      13.519   0.203 -19.430  1.00 96.02           H  
ATOM   2711  CE1 PHE A 177      15.377   2.720 -21.740  1.00 96.02           C  
ATOM   2712  HE1 PHE A 177      15.887   3.405 -22.401  1.00 96.02           H  
ATOM   2713  CE2 PHE A 177      13.465   2.161 -20.345  1.00 96.02           C  
ATOM   2714  HE2 PHE A 177      12.505   2.434 -19.934  1.00 96.02           H  
ATOM   2715  CZ  PHE A 177      14.138   3.069 -21.177  1.00 96.02           C  
ATOM   2716  HZ  PHE A 177      13.698   4.030 -21.397  1.00 96.02           H  
ATOM   2717  N   ASN A 178      15.680  -1.825 -23.372  1.00 95.92           N  
ATOM   2718  H   ASN A 178      16.615  -2.051 -23.065  1.00 95.92           H  
ATOM   2719  CA  ASN A 178      15.433  -1.672 -24.812  1.00 95.92           C  
ATOM   2720  HA  ASN A 178      14.989  -0.691 -24.985  1.00 95.92           H  
ATOM   2721  C   ASN A 178      14.434  -2.702 -25.376  1.00 95.92           C  
ATOM   2722  CB  ASN A 178      16.784  -1.740 -25.543  1.00 95.92           C  
ATOM   2723  HB2 ASN A 178      16.612  -1.778 -26.619  1.00 95.92           H  
ATOM   2724  HB3 ASN A 178      17.317  -2.643 -25.246  1.00 95.92           H  
ATOM   2725  O   ASN A 178      13.962  -2.563 -26.505  1.00 95.92           O  
ATOM   2726  CG  ASN A 178      17.653  -0.524 -25.273  1.00 95.92           C  
ATOM   2727  ND2 ASN A 178      18.956  -0.673 -25.301  1.00 95.92           N  
ATOM   2728 HD21 ASN A 178      19.371  -1.593 -25.352  1.00 95.92           H  
ATOM   2729 HD22 ASN A 178      19.501   0.137 -25.043  1.00 95.92           H  
ATOM   2730  OD1 ASN A 178      17.173   0.577 -25.065  1.00 95.92           O  
ATOM   2731  N   LYS A 179      14.109  -3.740 -24.598  1.00 96.98           N  
ATOM   2732  H   LYS A 179      14.580  -3.806 -23.707  1.00 96.98           H  
ATOM   2733  CA  LYS A 179      13.109  -4.771 -24.902  1.00 96.98           C  
ATOM   2734  HA  LYS A 179      12.747  -4.636 -25.921  1.00 96.98           H  
ATOM   2735  C   LYS A 179      11.857  -4.657 -24.025  1.00 96.98           C  
ATOM   2736  CB  LYS A 179      13.770  -6.157 -24.783  1.00 96.98           C  
ATOM   2737  HB2 LYS A 179      14.097  -6.303 -23.754  1.00 96.98           H  
ATOM   2738  HB3 LYS A 179      13.033  -6.930 -25.004  1.00 96.98           H  
ATOM   2739  O   LYS A 179      11.005  -5.546 -24.074  1.00 96.98           O  
ATOM   2740  CG  LYS A 179      14.982  -6.360 -25.706  1.00 96.98           C  
ATOM   2741  HG2 LYS A 179      15.414  -7.339 -25.499  1.00 96.98           H  
ATOM   2742  HG3 LYS A 179      15.743  -5.609 -25.490  1.00 96.98           H  
ATOM   2743  CD  LYS A 179      14.643  -6.276 -27.196  1.00 96.98           C  
ATOM   2744  HD2 LYS A 179      13.917  -7.052 -27.440  1.00 96.98           H  
ATOM   2745  HD3 LYS A 179      14.229  -5.297 -27.434  1.00 96.98           H  
ATOM   2746  CE  LYS A 179      15.933  -6.489 -27.989  1.00 96.98           C  
ATOM   2747  HE2 LYS A 179      16.615  -5.665 -27.781  1.00 96.98           H  
ATOM   2748  HE3 LYS A 179      16.405  -7.407 -27.638  1.00 96.98           H  
ATOM   2749  NZ  LYS A 179      15.658  -6.592 -29.438  1.00 96.98           N  
ATOM   2750  HZ1 LYS A 179      15.042  -7.375 -29.609  1.00 96.98           H  
ATOM   2751  HZ2 LYS A 179      15.255  -5.740 -29.801  1.00 96.98           H  
ATOM   2752  HZ3 LYS A 179      16.495  -6.841 -29.944  1.00 96.98           H  
ATOM   2753  N   ALA A 180      11.734  -3.602 -23.218  1.00 97.07           N  
ATOM   2754  H   ALA A 180      12.456  -2.896 -23.227  1.00 97.07           H  
ATOM   2755  CA  ALA A 180      10.634  -3.437 -22.281  1.00 97.07           C  
ATOM   2756  HA  ALA A 180      10.572  -4.340 -21.675  1.00 97.07           H  
ATOM   2757  C   ALA A 180       9.287  -3.291 -22.996  1.00 97.07           C  
ATOM   2758  CB  ALA A 180      10.925  -2.269 -21.333  1.00 97.07           C  
ATOM   2759  HB1 ALA A 180      11.855  -2.455 -20.797  1.00 97.07           H  
ATOM   2760  HB2 ALA A 180      11.014  -1.344 -21.903  1.00 97.07           H  
ATOM   2761  HB3 ALA A 180      10.113  -2.168 -20.612  1.00 97.07           H  
ATOM   2762  O   ALA A 180       9.130  -2.536 -23.954  1.00 97.07           O  
ATOM   2763  N   GLN A 181       8.294  -4.012 -22.489  1.00 95.61           N  
ATOM   2764  H   GLN A 181       8.489  -4.583 -21.680  1.00 95.61           H  
ATOM   2765  CA  GLN A 181       6.910  -3.912 -22.931  1.00 95.61           C  
ATOM   2766  HA  GLN A 181       6.904  -3.793 -24.014  1.00 95.61           H  
ATOM   2767  C   GLN A 181       6.230  -2.681 -22.312  1.00 95.61           C  
ATOM   2768  CB  GLN A 181       6.184  -5.217 -22.569  1.00 95.61           C  
ATOM   2769  HB2 GLN A 181       5.104  -5.069 -22.575  1.00 95.61           H  
ATOM   2770  HB3 GLN A 181       6.462  -5.517 -21.559  1.00 95.61           H  
ATOM   2771  O   GLN A 181       6.668  -2.191 -21.261  1.00 95.61           O  
ATOM   2772  CG  GLN A 181       6.547  -6.341 -23.552  1.00 95.61           C  
ATOM   2773  HG2 GLN A 181       7.629  -6.406 -23.666  1.00 95.61           H  
ATOM   2774  HG3 GLN A 181       6.196  -7.284 -23.135  1.00 95.61           H  
ATOM   2775  CD  GLN A 181       5.893  -6.173 -24.922  1.00 95.61           C  
ATOM   2776  NE2 GLN A 181       6.421  -6.750 -25.969  1.00 95.61           N  
ATOM   2777 HE21 GLN A 181       5.913  -6.655 -26.837  1.00 95.61           H  
ATOM   2778 HE22 GLN A 181       7.217  -7.362 -25.864  1.00 95.61           H  
ATOM   2779  OE1 GLN A 181       4.894  -5.499 -25.104  1.00 95.61           O  
ATOM   2780  N   PRO A 182       5.116  -2.190 -22.895  1.00 92.79           N  
ATOM   2781  CA  PRO A 182       4.393  -1.032 -22.374  1.00 92.79           C  
ATOM   2782  HA  PRO A 182       5.013  -0.147 -22.519  1.00 92.79           H  
ATOM   2783  C   PRO A 182       4.035  -1.143 -20.888  1.00 92.79           C  
ATOM   2784  CB  PRO A 182       3.140  -0.910 -23.246  1.00 92.79           C  
ATOM   2785  HB2 PRO A 182       2.335  -1.525 -22.843  1.00 92.79           H  
ATOM   2786  HB3 PRO A 182       2.817   0.126 -23.343  1.00 92.79           H  
ATOM   2787  O   PRO A 182       4.098  -0.143 -20.181  1.00 92.79           O  
ATOM   2788  CG  PRO A 182       3.596  -1.488 -24.583  1.00 92.79           C  
ATOM   2789  HG2 PRO A 182       4.170  -0.742 -25.133  1.00 92.79           H  
ATOM   2790  HG3 PRO A 182       2.758  -1.850 -25.179  1.00 92.79           H  
ATOM   2791  CD  PRO A 182       4.515  -2.626 -24.150  1.00 92.79           C  
ATOM   2792  HD2 PRO A 182       3.917  -3.520 -23.970  1.00 92.79           H  
ATOM   2793  HD3 PRO A 182       5.260  -2.812 -24.923  1.00 92.79           H  
ATOM   2794  N   LEU A 183       3.733  -2.348 -20.384  1.00 92.91           N  
ATOM   2795  H   LEU A 183       3.735  -3.143 -21.007  1.00 92.91           H  
ATOM   2796  CA  LEU A 183       3.442  -2.578 -18.965  1.00 92.91           C  
ATOM   2797  HA  LEU A 183       2.599  -1.945 -18.688  1.00 92.91           H  
ATOM   2798  C   LEU A 183       4.620  -2.199 -18.051  1.00 92.91           C  
ATOM   2799  CB  LEU A 183       3.046  -4.054 -18.777  1.00 92.91           C  
ATOM   2800  HB2 LEU A 183       3.886  -4.678 -19.084  1.00 92.91           H  
ATOM   2801  HB3 LEU A 183       2.207  -4.281 -19.434  1.00 92.91           H  
ATOM   2802  O   LEU A 183       4.408  -1.554 -17.026  1.00 92.91           O  
ATOM   2803  CG  LEU A 183       2.663  -4.436 -17.333  1.00 92.91           C  
ATOM   2804  HG  LEU A 183       3.495  -4.228 -16.660  1.00 92.91           H  
ATOM   2805  CD1 LEU A 183       1.427  -3.671 -16.846  1.00 92.91           C  
ATOM   2806 HD11 LEU A 183       1.129  -4.035 -15.863  1.00 92.91           H  
ATOM   2807 HD12 LEU A 183       1.659  -2.610 -16.757  1.00 92.91           H  
ATOM   2808 HD13 LEU A 183       0.603  -3.811 -17.546  1.00 92.91           H  
ATOM   2809  CD2 LEU A 183       2.367  -5.934 -17.267  1.00 92.91           C  
ATOM   2810 HD21 LEU A 183       1.546  -6.186 -17.938  1.00 92.91           H  
ATOM   2811 HD22 LEU A 183       3.251  -6.493 -17.574  1.00 92.91           H  
ATOM   2812 HD23 LEU A 183       2.106  -6.230 -16.251  1.00 92.91           H  
ATOM   2813  N   ALA A 184       5.850  -2.561 -18.428  1.00 94.71           N  
ATOM   2814  H   ALA A 184       5.970  -3.031 -19.314  1.00 94.71           H  
ATOM   2815  CA  ALA A 184       7.051  -2.216 -17.670  1.00 94.71           C  
ATOM   2816  HA  ALA A 184       6.864  -2.412 -16.614  1.00 94.71           H  
ATOM   2817  C   ALA A 184       7.402  -0.728 -17.810  1.00 94.71           C  
ATOM   2818  CB  ALA A 184       8.203  -3.116 -18.124  1.00 94.71           C  
ATOM   2819  HB1 ALA A 184       8.396  -2.975 -19.188  1.00 94.71           H  
ATOM   2820  HB2 ALA A 184       9.105  -2.875 -17.562  1.00 94.71           H  
ATOM   2821  HB3 ALA A 184       7.948  -4.160 -17.946  1.00 94.71           H  
ATOM   2822  O   ALA A 184       7.684  -0.068 -16.809  1.00 94.71           O  
ATOM   2823  N   ILE A 185       7.309  -0.175 -19.027  1.00 92.79           N  
ATOM   2824  H   ILE A 185       7.085  -0.785 -19.800  1.00 92.79           H  
ATOM   2825  CA  ILE A 185       7.539   1.257 -19.308  1.00 92.79           C  
ATOM   2826  HA  ILE A 185       8.545   1.535 -18.993  1.00 92.79           H  
ATOM   2827  C   ILE A 185       6.566   2.133 -18.505  1.00 92.79           C  
ATOM   2828  CB  ILE A 185       7.430   1.528 -20.828  1.00 92.79           C  
ATOM   2829  HB  ILE A 185       6.457   1.177 -21.172  1.00 92.79           H  
ATOM   2830  O   ILE A 185       6.940   3.153 -17.928  1.00 92.79           O  
ATOM   2831  CG1 ILE A 185       8.532   0.761 -21.598  1.00 92.79           C  
ATOM   2832 HG12 ILE A 185       9.508   1.173 -21.343  1.00 92.79           H  
ATOM   2833 HG13 ILE A 185       8.529  -0.287 -21.298  1.00 92.79           H  
ATOM   2834  CG2 ILE A 185       7.529   3.039 -21.118  1.00 92.79           C  
ATOM   2835 HG21 ILE A 185       6.700   3.579 -20.661  1.00 92.79           H  
ATOM   2836 HG22 ILE A 185       8.470   3.432 -20.733  1.00 92.79           H  
ATOM   2837 HG23 ILE A 185       7.480   3.228 -22.191  1.00 92.79           H  
ATOM   2838  CD1 ILE A 185       8.364   0.785 -23.122  1.00 92.79           C  
ATOM   2839 HD11 ILE A 185       9.120   0.142 -23.573  1.00 92.79           H  
ATOM   2840 HD12 ILE A 185       8.501   1.793 -23.515  1.00 92.79           H  
ATOM   2841 HD13 ILE A 185       7.377   0.412 -23.395  1.00 92.79           H  
ATOM   2842  N   MET A 186       5.305   1.713 -18.413  1.00 88.29           N  
ATOM   2843  H   MET A 186       5.044   0.885 -18.929  1.00 88.29           H  
ATOM   2844  CA  MET A 186       4.264   2.381 -17.631  1.00 88.29           C  
ATOM   2845  HA  MET A 186       4.457   3.453 -17.646  1.00 88.29           H  
ATOM   2846  C   MET A 186       4.257   1.963 -16.156  1.00 88.29           C  
ATOM   2847  CB  MET A 186       2.899   2.138 -18.280  1.00 88.29           C  
ATOM   2848  HB2 MET A 186       2.131   2.608 -17.665  1.00 88.29           H  
ATOM   2849  HB3 MET A 186       2.699   1.067 -18.317  1.00 88.29           H  
ATOM   2850  O   MET A 186       3.380   2.397 -15.403  1.00 88.29           O  
ATOM   2851  CG  MET A 186       2.824   2.730 -19.694  1.00 88.29           C  
ATOM   2852  HG2 MET A 186       3.660   2.365 -20.290  1.00 88.29           H  
ATOM   2853  HG3 MET A 186       2.915   3.814 -19.626  1.00 88.29           H  
ATOM   2854  SD  MET A 186       1.306   2.333 -20.598  1.00 88.29           S  
ATOM   2855  CE  MET A 186       0.088   2.965 -19.435  1.00 88.29           C  
ATOM   2856  HE1 MET A 186       0.009   2.295 -18.579  1.00 88.29           H  
ATOM   2857  HE2 MET A 186       0.419   3.950 -19.108  1.00 88.29           H  
ATOM   2858  HE3 MET A 186      -0.880   3.026 -19.933  1.00 88.29           H  
ATOM   2859  N   GLY A 187       5.238   1.164 -15.731  1.00 89.55           N  
ATOM   2860  H   GLY A 187       5.923   0.856 -16.407  1.00 89.55           H  
ATOM   2861  CA  GLY A 187       5.321   0.556 -14.411  1.00 89.55           C  
ATOM   2862  HA2 GLY A 187       4.576  -0.235 -14.324  1.00 89.55           H  
ATOM   2863  HA3 GLY A 187       6.319   0.127 -14.316  1.00 89.55           H  
ATOM   2864  C   GLY A 187       5.146   1.546 -13.268  1.00 89.55           C  
ATOM   2865  O   GLY A 187       4.422   1.254 -12.322  1.00 89.55           O  
ATOM   2866  N   GLY A 188       5.706   2.753 -13.394  1.00 91.97           N  
ATOM   2867  H   GLY A 188       6.283   2.925 -14.206  1.00 91.97           H  
ATOM   2868  CA  GLY A 188       5.559   3.810 -12.389  1.00 91.97           C  
ATOM   2869  HA2 GLY A 188       6.073   4.709 -12.729  1.00 91.97           H  
ATOM   2870  HA3 GLY A 188       6.015   3.487 -11.452  1.00 91.97           H  
ATOM   2871  C   GLY A 188       4.098   4.172 -12.117  1.00 91.97           C  
ATOM   2872  O   GLY A 188       3.680   4.226 -10.965  1.00 91.97           O  
ATOM   2873  N   THR A 189       3.274   4.326 -13.160  1.00 92.77           N  
ATOM   2874  H   THR A 189       3.623   4.135 -14.088  1.00 92.77           H  
ATOM   2875  CA  THR A 189       1.838   4.614 -12.996  1.00 92.77           C  
ATOM   2876  HA  THR A 189       1.726   5.535 -12.424  1.00 92.77           H  
ATOM   2877  C   THR A 189       1.141   3.506 -12.217  1.00 92.77           C  
ATOM   2878  CB  THR A 189       1.147   4.783 -14.357  1.00 92.77           C  
ATOM   2879  HB  THR A 189       1.166   3.836 -14.897  1.00 92.77           H  
ATOM   2880  O   THR A 189       0.315   3.796 -11.355  1.00 92.77           O  
ATOM   2881  CG2 THR A 189      -0.303   5.259 -14.238  1.00 92.77           C  
ATOM   2882 HG21 THR A 189      -0.716   5.428 -15.233  1.00 92.77           H  
ATOM   2883 HG22 THR A 189      -0.352   6.186 -13.667  1.00 92.77           H  
ATOM   2884 HG23 THR A 189      -0.911   4.504 -13.741  1.00 92.77           H  
ATOM   2885  OG1 THR A 189       1.847   5.749 -15.111  1.00 92.77           O  
ATOM   2886  HG1 THR A 189       1.868   6.551 -14.583  1.00 92.77           H  
ATOM   2887  N   TYR A 190       1.491   2.248 -12.482  1.00 93.81           N  
ATOM   2888  H   TYR A 190       2.231   2.079 -13.148  1.00 93.81           H  
ATOM   2889  CA  TYR A 190       0.914   1.104 -11.788  1.00 93.81           C  
ATOM   2890  HA  TYR A 190      -0.171   1.212 -11.783  1.00 93.81           H  
ATOM   2891  C   TYR A 190       1.379   1.030 -10.326  1.00 93.81           C  
ATOM   2892  CB  TYR A 190       1.257  -0.166 -12.574  1.00 93.81           C  
ATOM   2893  HB2 TYR A 190       2.296  -0.441 -12.392  1.00 93.81           H  
ATOM   2894  HB3 TYR A 190       1.163   0.041 -13.640  1.00 93.81           H  
ATOM   2895  O   TYR A 190       0.545   0.923  -9.429  1.00 93.81           O  
ATOM   2896  CG  TYR A 190       0.368  -1.342 -12.240  1.00 93.81           C  
ATOM   2897  CD1 TYR A 190       0.528  -2.022 -11.019  1.00 93.81           C  
ATOM   2898  HD1 TYR A 190       1.288  -1.710 -10.317  1.00 93.81           H  
ATOM   2899  CD2 TYR A 190      -0.602  -1.772 -13.165  1.00 93.81           C  
ATOM   2900  HD2 TYR A 190      -0.710  -1.264 -14.113  1.00 93.81           H  
ATOM   2901  CE1 TYR A 190      -0.261  -3.146 -10.729  1.00 93.81           C  
ATOM   2902  HE1 TYR A 190      -0.099  -3.685  -9.808  1.00 93.81           H  
ATOM   2903  CE2 TYR A 190      -1.398  -2.895 -12.876  1.00 93.81           C  
ATOM   2904  HE2 TYR A 190      -2.121  -3.267 -13.587  1.00 93.81           H  
ATOM   2905  OH  TYR A 190      -1.960  -4.693 -11.390  1.00 93.81           O  
ATOM   2906  HH  TYR A 190      -1.694  -5.102 -10.564  1.00 93.81           H  
ATOM   2907  CZ  TYR A 190      -1.218  -3.591 -11.664  1.00 93.81           C  
ATOM   2908  N   ILE A 191       2.688   1.144 -10.077  1.00 95.29           N  
ATOM   2909  H   ILE A 191       3.307   1.252 -10.868  1.00 95.29           H  
ATOM   2910  CA  ILE A 191       3.304   1.085  -8.742  1.00 95.29           C  
ATOM   2911  HA  ILE A 191       3.048   0.136  -8.272  1.00 95.29           H  
ATOM   2912  C   ILE A 191       2.758   2.198  -7.848  1.00 95.29           C  
ATOM   2913  CB  ILE A 191       4.843   1.178  -8.857  1.00 95.29           C  
ATOM   2914  HB  ILE A 191       5.090   2.059  -9.449  1.00 95.29           H  
ATOM   2915  O   ILE A 191       2.277   1.921  -6.750  1.00 95.29           O  
ATOM   2916  CG1 ILE A 191       5.418  -0.073  -9.556  1.00 95.29           C  
ATOM   2917 HG12 ILE A 191       5.447  -0.903  -8.850  1.00 95.29           H  
ATOM   2918 HG13 ILE A 191       4.781  -0.378 -10.387  1.00 95.29           H  
ATOM   2919  CG2 ILE A 191       5.500   1.325  -7.471  1.00 95.29           C  
ATOM   2920 HG21 ILE A 191       5.237   0.478  -6.837  1.00 95.29           H  
ATOM   2921 HG22 ILE A 191       6.585   1.364  -7.564  1.00 95.29           H  
ATOM   2922 HG23 ILE A 191       5.197   2.253  -6.986  1.00 95.29           H  
ATOM   2923  CD1 ILE A 191       6.821   0.182 -10.114  1.00 95.29           C  
ATOM   2924 HD11 ILE A 191       7.210  -0.737 -10.552  1.00 95.29           H  
ATOM   2925 HD12 ILE A 191       6.786   0.955 -10.882  1.00 95.29           H  
ATOM   2926 HD13 ILE A 191       7.494   0.507  -9.320  1.00 95.29           H  
ATOM   2927  N   TYR A 192       2.773   3.444  -8.326  1.00 95.01           N  
ATOM   2928  H   TYR A 192       3.197   3.624  -9.225  1.00 95.01           H  
ATOM   2929  CA  TYR A 192       2.284   4.581  -7.553  1.00 95.01           C  
ATOM   2930  HA  TYR A 192       2.756   4.566  -6.570  1.00 95.01           H  
ATOM   2931  C   TYR A 192       0.783   4.487  -7.304  1.00 95.01           C  
ATOM   2932  CB  TYR A 192       2.648   5.894  -8.255  1.00 95.01           C  
ATOM   2933  HB2 TYR A 192       2.190   5.901  -9.244  1.00 95.01           H  
ATOM   2934  HB3 TYR A 192       2.216   6.719  -7.689  1.00 95.01           H  
ATOM   2935  O   TYR A 192       0.350   4.628  -6.164  1.00 95.01           O  
ATOM   2936  CG  TYR A 192       4.136   6.162  -8.388  1.00 95.01           C  
ATOM   2937  CD1 TYR A 192       5.003   5.942  -7.297  1.00 95.01           C  
ATOM   2938  HD1 TYR A 192       4.622   5.584  -6.352  1.00 95.01           H  
ATOM   2939  CD2 TYR A 192       4.649   6.678  -9.595  1.00 95.01           C  
ATOM   2940  HD2 TYR A 192       3.985   6.872 -10.424  1.00 95.01           H  
ATOM   2941  CE1 TYR A 192       6.374   6.228  -7.414  1.00 95.01           C  
ATOM   2942  HE1 TYR A 192       7.033   6.080  -6.571  1.00 95.01           H  
ATOM   2943  CE2 TYR A 192       6.022   6.955  -9.720  1.00 95.01           C  
ATOM   2944  HE2 TYR A 192       6.426   7.374 -10.629  1.00 95.01           H  
ATOM   2945  OH  TYR A 192       8.187   7.090  -8.719  1.00 95.01           O  
ATOM   2946  HH  TYR A 192       8.642   7.031  -7.875  1.00 95.01           H  
ATOM   2947  CZ  TYR A 192       6.881   6.744  -8.623  1.00 95.01           C  
ATOM   2948  N   SER A 193      -0.018   4.155  -8.322  1.00 95.59           N  
ATOM   2949  H   SER A 193       0.382   4.014  -9.238  1.00 95.59           H  
ATOM   2950  CA  SER A 193      -1.466   3.987  -8.131  1.00 95.59           C  
ATOM   2951  HA  SER A 193      -1.876   4.916  -7.735  1.00 95.59           H  
ATOM   2952  C   SER A 193      -1.774   2.877  -7.128  1.00 95.59           C  
ATOM   2953  CB  SER A 193      -2.178   3.676  -9.446  1.00 95.59           C  
ATOM   2954  HB2 SER A 193      -1.812   2.732  -9.852  1.00 95.59           H  
ATOM   2955  HB3 SER A 193      -3.248   3.590  -9.260  1.00 95.59           H  
ATOM   2956  O   SER A 193      -2.619   3.061  -6.252  1.00 95.59           O  
ATOM   2957  OG  SER A 193      -1.955   4.707 -10.379  1.00 95.59           O  
ATOM   2958  HG  SER A 193      -1.103   4.529 -10.783  1.00 95.59           H  
ATOM   2959  N   LEU A 194      -1.068   1.743  -7.205  1.00 97.27           N  
ATOM   2960  H   LEU A 194      -0.374   1.643  -7.933  1.00 97.27           H  
ATOM   2961  CA  LEU A 194      -1.222   0.651  -6.252  1.00 97.27           C  
ATOM   2962  HA  LEU A 194      -2.277   0.374  -6.243  1.00 97.27           H  
ATOM   2963  C   LEU A 194      -0.854   1.101  -4.834  1.00 97.27           C  
ATOM   2964  CB  LEU A 194      -0.396  -0.566  -6.709  1.00 97.27           C  
ATOM   2965  HB2 LEU A 194       0.649  -0.268  -6.796  1.00 97.27           H  
ATOM   2966  HB3 LEU A 194      -0.740  -0.873  -7.696  1.00 97.27           H  
ATOM   2967  O   LEU A 194      -1.641   0.865  -3.920  1.00 97.27           O  
ATOM   2968  CG  LEU A 194      -0.479  -1.771  -5.753  1.00 97.27           C  
ATOM   2969  HG  LEU A 194      -0.100  -1.481  -4.773  1.00 97.27           H  
ATOM   2970  CD1 LEU A 194      -1.909  -2.293  -5.588  1.00 97.27           C  
ATOM   2971 HD11 LEU A 194      -1.908  -3.132  -4.893  1.00 97.27           H  
ATOM   2972 HD12 LEU A 194      -2.303  -2.615  -6.552  1.00 97.27           H  
ATOM   2973 HD13 LEU A 194      -2.557  -1.519  -5.174  1.00 97.27           H  
ATOM   2974  CD2 LEU A 194       0.383  -2.916  -6.281  1.00 97.27           C  
ATOM   2975 HD21 LEU A 194       1.417  -2.582  -6.372  1.00 97.27           H  
ATOM   2976 HD22 LEU A 194       0.023  -3.236  -7.259  1.00 97.27           H  
ATOM   2977 HD23 LEU A 194       0.352  -3.756  -5.586  1.00 97.27           H  
ATOM   2978  N   ALA A 195       0.283   1.776  -4.645  1.00 96.86           N  
ATOM   2979  H   ALA A 195       0.887   1.941  -5.438  1.00 96.86           H  
ATOM   2980  CA  ALA A 195       0.715   2.277  -3.341  1.00 96.86           C  
ATOM   2981  HA  ALA A 195       0.792   1.432  -2.657  1.00 96.86           H  
ATOM   2982  C   ALA A 195      -0.292   3.278  -2.749  1.00 96.86           C  
ATOM   2983  CB  ALA A 195       2.107   2.906  -3.486  1.00 96.86           C  
ATOM   2984  HB1 ALA A 195       2.479   3.208  -2.508  1.00 96.86           H  
ATOM   2985  HB2 ALA A 195       2.799   2.187  -3.925  1.00 96.86           H  
ATOM   2986  HB3 ALA A 195       2.062   3.782  -4.133  1.00 96.86           H  
ATOM   2987  O   ALA A 195      -0.751   3.112  -1.616  1.00 96.86           O  
ATOM   2988  N   PHE A 196      -0.690   4.274  -3.543  1.00 96.46           N  
ATOM   2989  H   PHE A 196      -0.268   4.345  -4.459  1.00 96.46           H  
ATOM   2990  CA  PHE A 196      -1.576   5.361  -3.131  1.00 96.46           C  
ATOM   2991  HA  PHE A 196      -1.161   5.853  -2.251  1.00 96.46           H  
ATOM   2992  C   PHE A 196      -2.953   4.835  -2.741  1.00 96.46           C  
ATOM   2993  CB  PHE A 196      -1.686   6.387  -4.273  1.00 96.46           C  
ATOM   2994  HB2 PHE A 196      -2.427   7.136  -3.994  1.00 96.46           H  
ATOM   2995  HB3 PHE A 196      -2.065   5.878  -5.159  1.00 96.46           H  
ATOM   2996  O   PHE A 196      -3.447   5.133  -1.654  1.00 96.46           O  
ATOM   2997  CG  PHE A 196      -0.410   7.119  -4.668  1.00 96.46           C  
ATOM   2998  CD1 PHE A 196       0.792   6.985  -3.939  1.00 96.46           C  
ATOM   2999  HD1 PHE A 196       0.853   6.359  -3.061  1.00 96.46           H  
ATOM   3000  CD2 PHE A 196      -0.423   7.933  -5.816  1.00 96.46           C  
ATOM   3001  HD2 PHE A 196      -1.330   8.039  -6.394  1.00 96.46           H  
ATOM   3002  CE1 PHE A 196       1.953   7.662  -4.341  1.00 96.46           C  
ATOM   3003  HE1 PHE A 196       2.863   7.566  -3.766  1.00 96.46           H  
ATOM   3004  CE2 PHE A 196       0.744   8.601  -6.224  1.00 96.46           C  
ATOM   3005  HE2 PHE A 196       0.742   9.208  -7.117  1.00 96.46           H  
ATOM   3006  CZ  PHE A 196       1.928   8.479  -5.480  1.00 96.46           C  
ATOM   3007  HZ  PHE A 196       2.819   9.007  -5.787  1.00 96.46           H  
ATOM   3008  N   ILE A 197      -3.559   4.000  -3.591  1.00 96.90           N  
ATOM   3009  H   ILE A 197      -3.088   3.769  -4.454  1.00 96.90           H  
ATOM   3010  CA  ILE A 197      -4.890   3.441  -3.340  1.00 96.90           C  
ATOM   3011  HA  ILE A 197      -5.559   4.255  -3.063  1.00 96.90           H  
ATOM   3012  C   ILE A 197      -4.846   2.472  -2.153  1.00 96.90           C  
ATOM   3013  CB  ILE A 197      -5.444   2.774  -4.620  1.00 96.90           C  
ATOM   3014  HB  ILE A 197      -4.729   2.021  -4.953  1.00 96.90           H  
ATOM   3015  O   ILE A 197      -5.714   2.538  -1.280  1.00 96.90           O  
ATOM   3016  CG1 ILE A 197      -5.638   3.822  -5.745  1.00 96.90           C  
ATOM   3017 HG12 ILE A 197      -6.480   4.470  -5.505  1.00 96.90           H  
ATOM   3018 HG13 ILE A 197      -4.755   4.456  -5.822  1.00 96.90           H  
ATOM   3019  CG2 ILE A 197      -6.785   2.073  -4.334  1.00 96.90           C  
ATOM   3020 HG21 ILE A 197      -6.650   1.272  -3.607  1.00 96.90           H  
ATOM   3021 HG22 ILE A 197      -7.502   2.796  -3.946  1.00 96.90           H  
ATOM   3022 HG23 ILE A 197      -7.178   1.621  -5.245  1.00 96.90           H  
ATOM   3023  CD1 ILE A 197      -5.862   3.195  -7.128  1.00 96.90           C  
ATOM   3024 HD11 ILE A 197      -5.797   3.971  -7.891  1.00 96.90           H  
ATOM   3025 HD12 ILE A 197      -5.090   2.451  -7.326  1.00 96.90           H  
ATOM   3026 HD13 ILE A 197      -6.845   2.728  -7.185  1.00 96.90           H  
ATOM   3027  N   SER A 198      -3.835   1.599  -2.088  1.00 97.27           N  
ATOM   3028  H   SER A 198      -3.129   1.617  -2.809  1.00 97.27           H  
ATOM   3029  CA  SER A 198      -3.718   0.595  -1.023  1.00 97.27           C  
ATOM   3030  HA  SER A 198      -4.641   0.017  -0.972  1.00 97.27           H  
ATOM   3031  C   SER A 198      -3.534   1.227   0.349  1.00 97.27           C  
ATOM   3032  CB  SER A 198      -2.571  -0.376  -1.295  1.00 97.27           C  
ATOM   3033  HB2 SER A 198      -2.513  -1.110  -0.492  1.00 97.27           H  
ATOM   3034  HB3 SER A 198      -1.636   0.183  -1.349  1.00 97.27           H  
ATOM   3035  O   SER A 198      -4.205   0.797   1.289  1.00 97.27           O  
ATOM   3036  OG  SER A 198      -2.761  -1.043  -2.517  1.00 97.27           O  
ATOM   3037  HG  SER A 198      -2.369  -0.470  -3.181  1.00 97.27           H  
ATOM   3038  N   LEU A 199      -2.693   2.263   0.473  1.00 96.20           N  
ATOM   3039  H   LEU A 199      -2.162   2.575  -0.328  1.00 96.20           H  
ATOM   3040  CA  LEU A 199      -2.544   2.990   1.733  1.00 96.20           C  
ATOM   3041  HA  LEU A 199      -2.429   2.247   2.523  1.00 96.20           H  
ATOM   3042  C   LEU A 199      -3.814   3.787   2.045  1.00 96.20           C  
ATOM   3043  CB  LEU A 199      -1.282   3.874   1.718  1.00 96.20           C  
ATOM   3044  HB2 LEU A 199      -0.422   3.272   1.426  1.00 96.20           H  
ATOM   3045  HB3 LEU A 199      -1.412   4.655   0.969  1.00 96.20           H  
ATOM   3046  O   LEU A 199      -4.456   3.519   3.055  1.00 96.20           O  
ATOM   3047  CG  LEU A 199      -0.968   4.538   3.077  1.00 96.20           C  
ATOM   3048  HG  LEU A 199      -1.802   5.176   3.368  1.00 96.20           H  
ATOM   3049  CD1 LEU A 199      -0.736   3.513   4.190  1.00 96.20           C  
ATOM   3050 HD11 LEU A 199       0.030   2.798   3.888  1.00 96.20           H  
ATOM   3051 HD12 LEU A 199      -0.400   4.022   5.093  1.00 96.20           H  
ATOM   3052 HD13 LEU A 199      -1.663   2.990   4.425  1.00 96.20           H  
ATOM   3053  CD2 LEU A 199       0.281   5.408   2.965  1.00 96.20           C  
ATOM   3054 HD21 LEU A 199       0.508   5.866   3.928  1.00 96.20           H  
ATOM   3055 HD22 LEU A 199       1.138   4.811   2.651  1.00 96.20           H  
ATOM   3056 HD23 LEU A 199       0.113   6.212   2.249  1.00 96.20           H  
ATOM   3057  N   ALA A 200      -4.250   4.689   1.159  1.00 95.87           N  
ATOM   3058  H   ALA A 200      -3.729   4.828   0.305  1.00 95.87           H  
ATOM   3059  CA  ALA A 200      -5.385   5.583   1.416  1.00 95.87           C  
ATOM   3060  HA  ALA A 200      -5.133   6.239   2.250  1.00 95.87           H  
ATOM   3061  C   ALA A 200      -6.687   4.843   1.775  1.00 95.87           C  
ATOM   3062  CB  ALA A 200      -5.604   6.441   0.169  1.00 95.87           C  
ATOM   3063  HB1 ALA A 200      -6.450   7.109   0.327  1.00 95.87           H  
ATOM   3064  HB2 ALA A 200      -5.811   5.805  -0.692  1.00 95.87           H  
ATOM   3065  HB3 ALA A 200      -4.714   7.039  -0.028  1.00 95.87           H  
ATOM   3066  O   ALA A 200      -7.492   5.318   2.582  1.00 95.87           O  
ATOM   3067  N   LYS A 201      -6.905   3.659   1.187  1.00 94.79           N  
ATOM   3068  H   LYS A 201      -6.231   3.347   0.502  1.00 94.79           H  
ATOM   3069  CA  LYS A 201      -8.077   2.812   1.449  1.00 94.79           C  
ATOM   3070  HA  LYS A 201      -8.834   3.409   1.958  1.00 94.79           H  
ATOM   3071  C   LYS A 201      -7.820   1.680   2.443  1.00 94.79           C  
ATOM   3072  CB  LYS A 201      -8.682   2.322   0.120  1.00 94.79           C  
ATOM   3073  HB2 LYS A 201      -9.558   1.712   0.341  1.00 94.79           H  
ATOM   3074  HB3 LYS A 201      -7.965   1.683  -0.396  1.00 94.79           H  
ATOM   3075  O   LYS A 201      -8.719   0.874   2.666  1.00 94.79           O  
ATOM   3076  CG  LYS A 201      -9.134   3.450  -0.825  1.00 94.79           C  
ATOM   3077  HG2 LYS A 201      -9.628   2.995  -1.684  1.00 94.79           H  
ATOM   3078  HG3 LYS A 201      -8.263   3.999  -1.184  1.00 94.79           H  
ATOM   3079  CD  LYS A 201     -10.112   4.428  -0.153  1.00 94.79           C  
ATOM   3080  HD2 LYS A 201     -10.940   3.872   0.286  1.00 94.79           H  
ATOM   3081  HD3 LYS A 201      -9.581   4.959   0.637  1.00 94.79           H  
ATOM   3082  CE  LYS A 201     -10.653   5.461  -1.146  1.00 94.79           C  
ATOM   3083  HE2 LYS A 201      -9.819   5.810  -1.755  1.00 94.79           H  
ATOM   3084  HE3 LYS A 201     -11.375   4.979  -1.805  1.00 94.79           H  
ATOM   3085  NZ  LYS A 201     -11.258   6.620  -0.433  1.00 94.79           N  
ATOM   3086  HZ1 LYS A 201     -11.546   7.354  -1.063  1.00 94.79           H  
ATOM   3087  HZ2 LYS A 201     -10.569   7.044   0.172  1.00 94.79           H  
ATOM   3088  HZ3 LYS A 201     -12.037   6.345   0.149  1.00 94.79           H  
ATOM   3089  N   ARG A 202      -6.639   1.618   3.069  1.00 93.08           N  
ATOM   3090  H   ARG A 202      -5.948   2.319   2.843  1.00 93.08           H  
ATOM   3091  CA  ARG A 202      -6.261   0.586   4.056  1.00 93.08           C  
ATOM   3092  HA  ARG A 202      -5.179   0.637   4.181  1.00 93.08           H  
ATOM   3093  C   ARG A 202      -6.540  -0.833   3.538  1.00 93.08           C  
ATOM   3094  CB  ARG A 202      -6.910   0.890   5.421  1.00 93.08           C  
ATOM   3095  HB2 ARG A 202      -6.619   0.116   6.132  1.00 93.08           H  
ATOM   3096  HB3 ARG A 202      -7.994   0.861   5.314  1.00 93.08           H  
ATOM   3097  O   ARG A 202      -7.149  -1.662   4.213  1.00 93.08           O  
ATOM   3098  CG  ARG A 202      -6.474   2.254   5.987  1.00 93.08           C  
ATOM   3099  HG2 ARG A 202      -5.401   2.218   6.179  1.00 93.08           H  
ATOM   3100  HG3 ARG A 202      -6.663   3.048   5.264  1.00 93.08           H  
ATOM   3101  CD  ARG A 202      -7.193   2.611   7.293  1.00 93.08           C  
ATOM   3102  HD2 ARG A 202      -6.748   3.521   7.695  1.00 93.08           H  
ATOM   3103  HD3 ARG A 202      -7.033   1.805   8.009  1.00 93.08           H  
ATOM   3104  NE  ARG A 202      -8.632   2.837   7.065  1.00 93.08           N  
ATOM   3105  HE  ARG A 202      -8.892   3.245   6.178  1.00 93.08           H  
ATOM   3106  NH1 ARG A 202      -9.361   2.323   9.170  1.00 93.08           N  
ATOM   3107 HH11 ARG A 202      -8.435   2.513   9.527  1.00 93.08           H  
ATOM   3108 HH12 ARG A 202     -10.097   2.107   9.828  1.00 93.08           H  
ATOM   3109  NH2 ARG A 202     -10.838   2.624   7.499  1.00 93.08           N  
ATOM   3110 HH21 ARG A 202     -11.009   2.905   6.544  1.00 93.08           H  
ATOM   3111 HH22 ARG A 202     -11.593   2.361   8.117  1.00 93.08           H  
ATOM   3112  CZ  ARG A 202      -9.602   2.598   7.918  1.00 93.08           C  
ATOM   3113  N   GLY A 203      -6.211  -1.062   2.266  1.00 94.18           N  
ATOM   3114  H   GLY A 203      -5.658  -0.353   1.807  1.00 94.18           H  
ATOM   3115  CA  GLY A 203      -6.452  -2.322   1.561  1.00 94.18           C  
ATOM   3116  HA2 GLY A 203      -5.918  -2.299   0.611  1.00 94.18           H  
ATOM   3117  HA3 GLY A 203      -6.038  -3.134   2.158  1.00 94.18           H  
ATOM   3118  C   GLY A 203      -7.922  -2.669   1.279  1.00 94.18           C  
ATOM   3119  O   GLY A 203      -8.190  -3.754   0.773  1.00 94.18           O  
ATOM   3120  N   THR A 204      -8.884  -1.798   1.600  1.00 93.04           N  
ATOM   3121  H   THR A 204      -8.623  -0.915   2.015  1.00 93.04           H  
ATOM   3122  CA  THR A 204     -10.321  -2.087   1.473  1.00 93.04           C  
ATOM   3123  HA  THR A 204     -10.460  -3.092   1.075  1.00 93.04           H  
ATOM   3124  C   THR A 204     -10.990  -1.111   0.514  1.00 93.04           C  
ATOM   3125  CB  THR A 204     -11.015  -2.055   2.841  1.00 93.04           C  
ATOM   3126  HB  THR A 204     -10.996  -1.042   3.245  1.00 93.04           H  
ATOM   3127  O   THR A 204     -11.270   0.036   0.861  1.00 93.04           O  
ATOM   3128  CG2 THR A 204     -12.462  -2.545   2.751  1.00 93.04           C  
ATOM   3129 HG21 THR A 204     -13.054  -1.864   2.139  1.00 93.04           H  
ATOM   3130 HG22 THR A 204     -12.491  -3.545   2.319  1.00 93.04           H  
ATOM   3131 HG23 THR A 204     -12.892  -2.575   3.753  1.00 93.04           H  
ATOM   3132  OG1 THR A 204     -10.350  -2.915   3.740  1.00 93.04           O  
ATOM   3133  HG1 THR A 204      -9.458  -2.579   3.853  1.00 93.04           H  
ATOM   3134  N   ILE A 205     -11.285  -1.575  -0.699  1.00 94.00           N  
ATOM   3135  H   ILE A 205     -11.055  -2.530  -0.933  1.00 94.00           H  
ATOM   3136  CA  ILE A 205     -11.942  -0.775  -1.733  1.00 94.00           C  
ATOM   3137  HA  ILE A 205     -12.459   0.050  -1.243  1.00 94.00           H  
ATOM   3138  C   ILE A 205     -13.011  -1.595  -2.456  1.00 94.00           C  
ATOM   3139  CB  ILE A 205     -10.885  -0.167  -2.683  1.00 94.00           C  
ATOM   3140  HB  ILE A 205     -10.138   0.328  -2.062  1.00 94.00           H  
ATOM   3141  O   ILE A 205     -12.832  -2.781  -2.709  1.00 94.00           O  
ATOM   3142  CG1 ILE A 205     -11.546   0.915  -3.558  1.00 94.00           C  
ATOM   3143 HG12 ILE A 205     -12.086   1.604  -2.909  1.00 94.00           H  
ATOM   3144 HG13 ILE A 205     -12.259   0.457  -4.243  1.00 94.00           H  
ATOM   3145  CG2 ILE A 205     -10.154  -1.229  -3.526  1.00 94.00           C  
ATOM   3146 HG21 ILE A 205      -9.722  -1.995  -2.882  1.00 94.00           H  
ATOM   3147 HG22 ILE A 205     -10.847  -1.699  -4.223  1.00 94.00           H  
ATOM   3148 HG23 ILE A 205      -9.345  -0.771  -4.094  1.00 94.00           H  
ATOM   3149  CD1 ILE A 205     -10.559   1.738  -4.384  1.00 94.00           C  
ATOM   3150 HD11 ILE A 205      -9.745   2.097  -3.754  1.00 94.00           H  
ATOM   3151 HD12 ILE A 205     -10.152   1.138  -5.198  1.00 94.00           H  
ATOM   3152 HD13 ILE A 205     -11.090   2.592  -4.804  1.00 94.00           H  
ATOM   3153  N   GLU A 206     -14.136  -0.967  -2.789  1.00 92.91           N  
ATOM   3154  H   GLU A 206     -14.260   0.004  -2.540  1.00 92.91           H  
ATOM   3155  CA  GLU A 206     -15.172  -1.607  -3.601  1.00 92.91           C  
ATOM   3156  HA  GLU A 206     -15.312  -2.620  -3.225  1.00 92.91           H  
ATOM   3157  C   GLU A 206     -14.763  -1.661  -5.085  1.00 92.91           C  
ATOM   3158  CB  GLU A 206     -16.505  -0.868  -3.457  1.00 92.91           C  
ATOM   3159  HB2 GLU A 206     -17.219  -1.313  -4.150  1.00 92.91           H  
ATOM   3160  HB3 GLU A 206     -16.363   0.179  -3.725  1.00 92.91           H  
ATOM   3161  O   GLU A 206     -14.187  -0.685  -5.583  1.00 92.91           O  
ATOM   3162  CG  GLU A 206     -17.069  -0.972  -2.032  1.00 92.91           C  
ATOM   3163  HG2 GLU A 206     -17.139  -2.026  -1.764  1.00 92.91           H  
ATOM   3164  HG3 GLU A 206     -16.379  -0.490  -1.339  1.00 92.91           H  
ATOM   3165  CD  GLU A 206     -18.451  -0.321  -1.892  1.00 92.91           C  
ATOM   3166  OE1 GLU A 206     -19.063  -0.536  -0.822  1.00 92.91           O  
ATOM   3167  OE2 GLU A 206     -18.869   0.389  -2.836  1.00 92.91           O  
ATOM   3168  N   PRO A 207     -15.112  -2.731  -5.829  1.00 95.32           N  
ATOM   3169  CA  PRO A 207     -14.764  -2.856  -7.248  1.00 95.32           C  
ATOM   3170  HA  PRO A 207     -13.682  -2.943  -7.338  1.00 95.32           H  
ATOM   3171  C   PRO A 207     -15.240  -1.674  -8.104  1.00 95.32           C  
ATOM   3172  CB  PRO A 207     -15.416  -4.164  -7.715  1.00 95.32           C  
ATOM   3173  HB2 PRO A 207     -16.416  -3.974  -8.105  1.00 95.32           H  
ATOM   3174  HB3 PRO A 207     -14.809  -4.665  -8.468  1.00 95.32           H  
ATOM   3175  O   PRO A 207     -14.497  -1.166  -8.939  1.00 95.32           O  
ATOM   3176  CG  PRO A 207     -15.531  -4.998  -6.442  1.00 95.32           C  
ATOM   3177  HG2 PRO A 207     -16.360  -5.704  -6.497  1.00 95.32           H  
ATOM   3178  HG3 PRO A 207     -14.596  -5.529  -6.266  1.00 95.32           H  
ATOM   3179  CD  PRO A 207     -15.752  -3.952  -5.352  1.00 95.32           C  
ATOM   3180  HD2 PRO A 207     -15.305  -4.309  -4.424  1.00 95.32           H  
ATOM   3181  HD3 PRO A 207     -16.819  -3.776  -5.217  1.00 95.32           H  
ATOM   3182  N   SER A 208     -16.454  -1.178  -7.853  1.00 94.42           N  
ATOM   3183  H   SER A 208     -17.002  -1.594  -7.113  1.00 94.42           H  
ATOM   3184  CA  SER A 208     -17.036  -0.034  -8.567  1.00 94.42           C  
ATOM   3185  HA  SER A 208     -17.024  -0.240  -9.638  1.00 94.42           H  
ATOM   3186  C   SER A 208     -16.256   1.265  -8.330  1.00 94.42           C  
ATOM   3187  CB  SER A 208     -18.490   0.143  -8.117  1.00 94.42           C  
ATOM   3188  HB2 SER A 208     -18.943   0.979  -8.650  1.00 94.42           H  
ATOM   3189  HB3 SER A 208     -19.050  -0.765  -8.337  1.00 94.42           H  
ATOM   3190  O   SER A 208     -16.098   2.075  -9.244  1.00 94.42           O  
ATOM   3191  OG  SER A 208     -18.512   0.392  -6.721  1.00 94.42           O  
ATOM   3192  HG  SER A 208     -19.390   0.258  -6.358  1.00 94.42           H  
ATOM   3193  N   LYS A 209     -15.736   1.475  -7.113  1.00 92.76           N  
ATOM   3194  H   LYS A 209     -15.900   0.766  -6.412  1.00 92.76           H  
ATOM   3195  CA  LYS A 209     -14.898   2.633  -6.781  1.00 92.76           C  
ATOM   3196  HA  LYS A 209     -15.359   3.517  -7.219  1.00 92.76           H  
ATOM   3197  C   LYS A 209     -13.516   2.506  -7.417  1.00 92.76           C  
ATOM   3198  CB  LYS A 209     -14.821   2.801  -5.253  1.00 92.76           C  
ATOM   3199  HB2 LYS A 209     -15.832   2.838  -4.848  1.00 92.76           H  
ATOM   3200  HB3 LYS A 209     -14.331   1.925  -4.828  1.00 92.76           H  
ATOM   3201  O   LYS A 209     -13.015   3.507  -7.922  1.00 92.76           O  
ATOM   3202  CG  LYS A 209     -14.055   4.055  -4.787  1.00 92.76           C  
ATOM   3203  HG2 LYS A 209     -13.044   4.041  -5.196  1.00 92.76           H  
ATOM   3204  HG3 LYS A 209     -13.971   4.006  -3.702  1.00 92.76           H  
ATOM   3205  CD  LYS A 209     -14.736   5.384  -5.161  1.00 92.76           C  
ATOM   3206  HD2 LYS A 209     -15.758   5.379  -4.781  1.00 92.76           H  
ATOM   3207  HD3 LYS A 209     -14.753   5.491  -6.245  1.00 92.76           H  
ATOM   3208  CE  LYS A 209     -13.956   6.557  -4.545  1.00 92.76           C  
ATOM   3209  HE2 LYS A 209     -13.886   6.393  -3.469  1.00 92.76           H  
ATOM   3210  HE3 LYS A 209     -12.946   6.546  -4.953  1.00 92.76           H  
ATOM   3211  NZ  LYS A 209     -14.584   7.880  -4.805  1.00 92.76           N  
ATOM   3212  HZ1 LYS A 209     -14.592   8.083  -5.794  1.00 92.76           H  
ATOM   3213  HZ2 LYS A 209     -15.528   7.920  -4.448  1.00 92.76           H  
ATOM   3214  HZ3 LYS A 209     -14.053   8.617  -4.363  1.00 92.76           H  
ATOM   3215  N   LEU A 210     -12.929   1.306  -7.418  1.00 96.30           N  
ATOM   3216  H   LEU A 210     -13.407   0.534  -6.976  1.00 96.30           H  
ATOM   3217  CA  LEU A 210     -11.644   1.050  -8.070  1.00 96.30           C  
ATOM   3218  HA  LEU A 210     -10.921   1.759  -7.667  1.00 96.30           H  
ATOM   3219  C   LEU A 210     -11.731   1.306  -9.581  1.00 96.30           C  
ATOM   3220  CB  LEU A 210     -11.172  -0.378  -7.737  1.00 96.30           C  
ATOM   3221  HB2 LEU A 210     -11.882  -1.092  -8.153  1.00 96.30           H  
ATOM   3222  HB3 LEU A 210     -11.175  -0.502  -6.654  1.00 96.30           H  
ATOM   3223  O   LEU A 210     -10.905   2.049 -10.104  1.00 96.30           O  
ATOM   3224  CG  LEU A 210      -9.766  -0.727  -8.270  1.00 96.30           C  
ATOM   3225  HG  LEU A 210      -9.772  -0.703  -9.359  1.00 96.30           H  
ATOM   3226  CD1 LEU A 210      -8.680   0.226  -7.759  1.00 96.30           C  
ATOM   3227 HD11 LEU A 210      -7.706  -0.112  -8.112  1.00 96.30           H  
ATOM   3228 HD12 LEU A 210      -8.670   0.239  -6.669  1.00 96.30           H  
ATOM   3229 HD13 LEU A 210      -8.842   1.230  -8.151  1.00 96.30           H  
ATOM   3230  CD2 LEU A 210      -9.397  -2.137  -7.809  1.00 96.30           C  
ATOM   3231 HD21 LEU A 210      -8.401  -2.393  -8.171  1.00 96.30           H  
ATOM   3232 HD22 LEU A 210     -10.102  -2.855  -8.228  1.00 96.30           H  
ATOM   3233 HD23 LEU A 210      -9.406  -2.202  -6.721  1.00 96.30           H  
ATOM   3234  N   ALA A 211     -12.783   0.807 -10.241  1.00 95.22           N  
ATOM   3235  H   ALA A 211     -13.398   0.170  -9.755  1.00 95.22           H  
ATOM   3236  CA  ALA A 211     -13.031   1.029 -11.666  1.00 95.22           C  
ATOM   3237  HA  ALA A 211     -12.211   0.588 -12.233  1.00 95.22           H  
ATOM   3238  C   ALA A 211     -13.099   2.525 -12.026  1.00 95.22           C  
ATOM   3239  CB  ALA A 211     -14.322   0.298 -12.054  1.00 95.22           C  
ATOM   3240  HB1 ALA A 211     -14.503   0.424 -13.122  1.00 95.22           H  
ATOM   3241  HB2 ALA A 211     -15.169   0.702 -11.499  1.00 95.22           H  
ATOM   3242  HB3 ALA A 211     -14.223  -0.766 -11.838  1.00 95.22           H  
ATOM   3243  O   ALA A 211     -12.440   2.966 -12.967  1.00 95.22           O  
ATOM   3244  N   LYS A 212     -13.814   3.331 -11.225  1.00 93.73           N  
ATOM   3245  H   LYS A 212     -14.357   2.896 -10.492  1.00 93.73           H  
ATOM   3246  CA  LYS A 212     -13.891   4.793 -11.408  1.00 93.73           C  
ATOM   3247  HA  LYS A 212     -14.236   5.006 -12.420  1.00 93.73           H  
ATOM   3248  C   LYS A 212     -12.532   5.483 -11.276  1.00 93.73           C  
ATOM   3249  CB  LYS A 212     -14.874   5.401 -10.397  1.00 93.73           C  
ATOM   3250  HB2 LYS A 212     -14.650   5.024  -9.399  1.00 93.73           H  
ATOM   3251  HB3 LYS A 212     -14.747   6.484 -10.393  1.00 93.73           H  
ATOM   3252  O   LYS A 212     -12.248   6.423 -12.012  1.00 93.73           O  
ATOM   3253  CG  LYS A 212     -16.332   5.095 -10.756  1.00 93.73           C  
ATOM   3254  HG2 LYS A 212     -16.561   5.550 -11.719  1.00 93.73           H  
ATOM   3255  HG3 LYS A 212     -16.478   4.018 -10.843  1.00 93.73           H  
ATOM   3256  CD  LYS A 212     -17.285   5.655  -9.692  1.00 93.73           C  
ATOM   3257  HD2 LYS A 212     -17.156   6.736  -9.632  1.00 93.73           H  
ATOM   3258  HD3 LYS A 212     -17.057   5.199  -8.728  1.00 93.73           H  
ATOM   3259  CE  LYS A 212     -18.724   5.322 -10.098  1.00 93.73           C  
ATOM   3260  HE2 LYS A 212     -18.889   5.701 -11.106  1.00 93.73           H  
ATOM   3261  HE3 LYS A 212     -18.828   4.238 -10.142  1.00 93.73           H  
ATOM   3262  NZ  LYS A 212     -19.726   5.903  -9.168  1.00 93.73           N  
ATOM   3263  HZ1 LYS A 212     -19.617   5.529  -8.237  1.00 93.73           H  
ATOM   3264  HZ2 LYS A 212     -20.657   5.679  -9.492  1.00 93.73           H  
ATOM   3265  HZ3 LYS A 212     -19.646   6.909  -9.149  1.00 93.73           H  
ATOM   3266  N   ILE A 213     -11.691   5.038 -10.339  1.00 94.05           N  
ATOM   3267  H   ILE A 213     -11.966   4.239  -9.786  1.00 94.05           H  
ATOM   3268  CA  ILE A 213     -10.341   5.596 -10.173  1.00 94.05           C  
ATOM   3269  HA  ILE A 213     -10.412   6.683 -10.139  1.00 94.05           H  
ATOM   3270  C   ILE A 213      -9.482   5.249 -11.392  1.00 94.05           C  
ATOM   3271  CB  ILE A 213      -9.691   5.120  -8.855  1.00 94.05           C  
ATOM   3272  HB  ILE A 213      -9.713   4.031  -8.830  1.00 94.05           H  
ATOM   3273  O   ILE A 213      -8.849   6.138 -11.955  1.00 94.05           O  
ATOM   3274  CG1 ILE A 213     -10.457   5.668  -7.630  1.00 94.05           C  
ATOM   3275 HG12 ILE A 213     -11.532   5.625  -7.808  1.00 94.05           H  
ATOM   3276 HG13 ILE A 213     -10.195   6.714  -7.470  1.00 94.05           H  
ATOM   3277  CG2 ILE A 213      -8.221   5.578  -8.777  1.00 94.05           C  
ATOM   3278 HG21 ILE A 213      -7.624   5.068  -9.534  1.00 94.05           H  
ATOM   3279 HG22 ILE A 213      -7.788   5.341  -7.806  1.00 94.05           H  
ATOM   3280 HG23 ILE A 213      -8.150   6.654  -8.938  1.00 94.05           H  
ATOM   3281  CD1 ILE A 213     -10.168   4.863  -6.357  1.00 94.05           C  
ATOM   3282 HD11 ILE A 213     -10.428   3.820  -6.535  1.00 94.05           H  
ATOM   3283 HD12 ILE A 213     -10.773   5.251  -5.538  1.00 94.05           H  
ATOM   3284 HD13 ILE A 213      -9.116   4.922  -6.081  1.00 94.05           H  
ATOM   3285  N   THR A 214      -9.492   3.990 -11.839  1.00 94.68           N  
ATOM   3286  H   THR A 214     -10.037   3.292 -11.353  1.00 94.68           H  
ATOM   3287  CA  THR A 214      -8.717   3.561 -13.015  1.00 94.68           C  
ATOM   3288  HA  THR A 214      -7.680   3.868 -12.878  1.00 94.68           H  
ATOM   3289  C   THR A 214      -9.189   4.230 -14.307  1.00 94.68           C  
ATOM   3290  CB  THR A 214      -8.725   2.033 -13.176  1.00 94.68           C  
ATOM   3291  HB  THR A 214      -8.259   1.773 -14.127  1.00 94.68           H  
ATOM   3292  O   THR A 214      -8.364   4.587 -15.144  1.00 94.68           O  
ATOM   3293  CG2 THR A 214      -7.953   1.348 -12.046  1.00 94.68           C  
ATOM   3294 HG21 THR A 214      -8.443   1.524 -11.089  1.00 94.68           H  
ATOM   3295 HG22 THR A 214      -6.934   1.733 -12.006  1.00 94.68           H  
ATOM   3296 HG23 THR A 214      -7.919   0.275 -12.237  1.00 94.68           H  
ATOM   3297  OG1 THR A 214     -10.028   1.498 -13.134  1.00 94.68           O  
ATOM   3298  HG1 THR A 214     -10.644   2.082 -13.582  1.00 94.68           H  
ATOM   3299  N   GLU A 215     -10.494   4.471 -14.453  1.00 93.68           N  
ATOM   3300  H   GLU A 215     -11.141   4.144 -13.750  1.00 93.68           H  
ATOM   3301  CA  GLU A 215     -11.055   5.232 -15.573  1.00 93.68           C  
ATOM   3302  HA  GLU A 215     -10.696   4.803 -16.509  1.00 93.68           H  
ATOM   3303  C   GLU A 215     -10.605   6.697 -15.542  1.00 93.68           C  
ATOM   3304  CB  GLU A 215     -12.582   5.101 -15.542  1.00 93.68           C  
ATOM   3305  HB2 GLU A 215     -12.832   4.040 -15.569  1.00 93.68           H  
ATOM   3306  HB3 GLU A 215     -12.963   5.527 -14.614  1.00 93.68           H  
ATOM   3307  O   GLU A 215     -10.176   7.226 -16.565  1.00 93.68           O  
ATOM   3308  CG  GLU A 215     -13.252   5.791 -16.737  1.00 93.68           C  
ATOM   3309  HG2 GLU A 215     -12.758   5.458 -17.650  1.00 93.68           H  
ATOM   3310  HG3 GLU A 215     -13.117   6.869 -16.650  1.00 93.68           H  
ATOM   3311  CD  GLU A 215     -14.752   5.476 -16.829  1.00 93.68           C  
ATOM   3312  OE1 GLU A 215     -15.287   5.617 -17.950  1.00 93.68           O  
ATOM   3313  OE2 GLU A 215     -15.348   5.096 -15.792  1.00 93.68           O  
ATOM   3314  N   GLY A 216     -10.598   7.325 -14.363  1.00 91.74           N  
ATOM   3315  H   GLY A 216     -10.996   6.854 -13.563  1.00 91.74           H  
ATOM   3316  CA  GLY A 216     -10.077   8.681 -14.190  1.00 91.74           C  
ATOM   3317  HA2 GLY A 216     -10.628   9.367 -14.834  1.00 91.74           H  
ATOM   3318  HA3 GLY A 216     -10.225   8.973 -13.150  1.00 91.74           H  
ATOM   3319  C   GLY A 216      -8.582   8.809 -14.490  1.00 91.74           C  
ATOM   3320  O   GLY A 216      -8.157   9.769 -15.130  1.00 91.74           O  
ATOM   3321  N   ILE A 217      -7.774   7.822 -14.091  1.00 92.63           N  
ATOM   3322  H   ILE A 217      -8.168   7.077 -13.534  1.00 92.63           H  
ATOM   3323  CA  ILE A 217      -6.350   7.769 -14.457  1.00 92.63           C  
ATOM   3324  HA  ILE A 217      -5.870   8.694 -14.137  1.00 92.63           H  
ATOM   3325  C   ILE A 217      -6.215   7.698 -15.979  1.00 92.63           C  
ATOM   3326  CB  ILE A 217      -5.638   6.586 -13.763  1.00 92.63           C  
ATOM   3327  HB  ILE A 217      -6.212   5.679 -13.950  1.00 92.63           H  
ATOM   3328  O   ILE A 217      -5.458   8.478 -16.561  1.00 92.63           O  
ATOM   3329  CG1 ILE A 217      -5.574   6.833 -12.240  1.00 92.63           C  
ATOM   3330 HG12 ILE A 217      -6.525   7.225 -11.879  1.00 92.63           H  
ATOM   3331 HG13 ILE A 217      -4.810   7.582 -12.027  1.00 92.63           H  
ATOM   3332  CG2 ILE A 217      -4.212   6.382 -14.316  1.00 92.63           C  
ATOM   3333 HG21 ILE A 217      -4.242   6.095 -15.367  1.00 92.63           H  
ATOM   3334 HG22 ILE A 217      -3.703   5.582 -13.778  1.00 92.63           H  
ATOM   3335 HG23 ILE A 217      -3.634   7.300 -14.213  1.00 92.63           H  
ATOM   3336  CD1 ILE A 217      -5.266   5.568 -11.436  1.00 92.63           C  
ATOM   3337 HD11 ILE A 217      -5.982   4.785 -11.684  1.00 92.63           H  
ATOM   3338 HD12 ILE A 217      -5.348   5.790 -10.372  1.00 92.63           H  
ATOM   3339 HD13 ILE A 217      -4.252   5.226 -11.645  1.00 92.63           H  
ATOM   3340  N   LYS A 218      -6.991   6.827 -16.636  1.00 93.15           N  
ATOM   3341  H   LYS A 218      -7.595   6.223 -16.097  1.00 93.15           H  
ATOM   3342  CA  LYS A 218      -6.995   6.703 -18.097  1.00 93.15           C  
ATOM   3343  HA  LYS A 218      -5.977   6.495 -18.427  1.00 93.15           H  
ATOM   3344  C   LYS A 218      -7.387   8.008 -18.784  1.00 93.15           C  
ATOM   3345  CB  LYS A 218      -7.894   5.528 -18.504  1.00 93.15           C  
ATOM   3346  HB2 LYS A 218      -7.551   4.629 -17.991  1.00 93.15           H  
ATOM   3347  HB3 LYS A 218      -8.920   5.730 -18.195  1.00 93.15           H  
ATOM   3348  O   LYS A 218      -6.701   8.407 -19.722  1.00 93.15           O  
ATOM   3349  CG  LYS A 218      -7.865   5.278 -20.017  1.00 93.15           C  
ATOM   3350  HG2 LYS A 218      -6.851   5.017 -20.321  1.00 93.15           H  
ATOM   3351  HG3 LYS A 218      -8.174   6.178 -20.548  1.00 93.15           H  
ATOM   3352  CD  LYS A 218      -8.825   4.145 -20.390  1.00 93.15           C  
ATOM   3353  HD2 LYS A 218      -9.830   4.408 -20.061  1.00 93.15           H  
ATOM   3354  HD3 LYS A 218      -8.511   3.228 -19.890  1.00 93.15           H  
ATOM   3355  CE  LYS A 218      -8.813   3.941 -21.907  1.00 93.15           C  
ATOM   3356  HE2 LYS A 218      -9.036   4.893 -22.388  1.00 93.15           H  
ATOM   3357  HE3 LYS A 218      -7.809   3.639 -22.204  1.00 93.15           H  
ATOM   3358  NZ  LYS A 218      -9.802   2.916 -22.319  1.00 93.15           N  
ATOM   3359  HZ1 LYS A 218     -10.732   3.192 -22.039  1.00 93.15           H  
ATOM   3360  HZ2 LYS A 218      -9.789   2.794 -23.322  1.00 93.15           H  
ATOM   3361  HZ3 LYS A 218      -9.584   2.030 -21.885  1.00 93.15           H  
ATOM   3362  N   SER A 219      -8.438   8.686 -18.321  1.00 92.05           N  
ATOM   3363  H   SER A 219      -8.969   8.299 -17.554  1.00 92.05           H  
ATOM   3364  CA  SER A 219      -8.909   9.930 -18.937  1.00 92.05           C  
ATOM   3365  HA  SER A 219      -9.005   9.764 -20.010  1.00 92.05           H  
ATOM   3366  C   SER A 219      -7.934  11.094 -18.758  1.00 92.05           C  
ATOM   3367  CB  SER A 219     -10.300  10.306 -18.409  1.00 92.05           C  
ATOM   3368  HB2 SER A 219     -10.679  11.153 -18.981  1.00 92.05           H  
ATOM   3369  HB3 SER A 219     -10.976   9.464 -18.553  1.00 92.05           H  
ATOM   3370  O   SER A 219      -7.823  11.924 -19.651  1.00 92.05           O  
ATOM   3371  OG  SER A 219     -10.279  10.650 -17.037  1.00 92.05           O  
ATOM   3372  HG  SER A 219      -9.708  11.411 -16.908  1.00 92.05           H  
ATOM   3373  N   GLN A 220      -7.229  11.172 -17.623  1.00 89.94           N  
ATOM   3374  H   GLN A 220      -7.394  10.480 -16.905  1.00 89.94           H  
ATOM   3375  CA  GLN A 220      -6.345  12.304 -17.310  1.00 89.94           C  
ATOM   3376  HA  GLN A 220      -6.709  13.195 -17.822  1.00 89.94           H  
ATOM   3377  C   GLN A 220      -4.901  12.111 -17.783  1.00 89.94           C  
ATOM   3378  CB  GLN A 220      -6.382  12.586 -15.801  1.00 89.94           C  
ATOM   3379  HB2 GLN A 220      -5.672  13.380 -15.571  1.00 89.94           H  
ATOM   3380  HB3 GLN A 220      -6.090  11.693 -15.248  1.00 89.94           H  
ATOM   3381  O   GLN A 220      -4.218  13.088 -18.063  1.00 89.94           O  
ATOM   3382  CG  GLN A 220      -7.780  13.038 -15.359  1.00 89.94           C  
ATOM   3383  HG2 GLN A 220      -8.078  13.894 -15.964  1.00 89.94           H  
ATOM   3384  HG3 GLN A 220      -8.511  12.245 -15.519  1.00 89.94           H  
ATOM   3385  CD  GLN A 220      -7.823  13.426 -13.889  1.00 89.94           C  
ATOM   3386  NE2 GLN A 220      -8.064  14.688 -13.607  1.00 89.94           N  
ATOM   3387 HE21 GLN A 220      -8.111  15.366 -14.354  1.00 89.94           H  
ATOM   3388 HE22 GLN A 220      -8.101  14.969 -12.638  1.00 89.94           H  
ATOM   3389  OE1 GLN A 220      -7.652  12.629 -12.974  1.00 89.94           O  
ATOM   3390  N   THR A 221      -4.427  10.866 -17.882  1.00 87.34           N  
ATOM   3391  H   THR A 221      -5.029  10.106 -17.600  1.00 87.34           H  
ATOM   3392  CA  THR A 221      -3.011  10.571 -18.180  1.00 87.34           C  
ATOM   3393  HA  THR A 221      -2.462  11.507 -18.284  1.00 87.34           H  
ATOM   3394  C   THR A 221      -2.797   9.822 -19.493  1.00 87.34           C  
ATOM   3395  CB  THR A 221      -2.346   9.794 -17.033  1.00 87.34           C  
ATOM   3396  HB  THR A 221      -1.275   9.738 -17.231  1.00 87.34           H  
ATOM   3397  O   THR A 221      -1.655   9.527 -19.827  1.00 87.34           O  
ATOM   3398  CG2 THR A 221      -2.542  10.427 -15.655  1.00 87.34           C  
ATOM   3399 HG21 THR A 221      -3.591  10.395 -15.360  1.00 87.34           H  
ATOM   3400 HG22 THR A 221      -1.949   9.887 -14.918  1.00 87.34           H  
ATOM   3401 HG23 THR A 221      -2.212  11.465 -15.681  1.00 87.34           H  
ATOM   3402  OG1 THR A 221      -2.854   8.483 -16.967  1.00 87.34           O  
ATOM   3403  HG1 THR A 221      -3.780   8.541 -16.719  1.00 87.34           H  
ATOM   3404  N   THR A 222      -3.874   9.442 -20.195  1.00 85.75           N  
ATOM   3405  H   THR A 222      -4.773   9.762 -19.865  1.00 85.75           H  
ATOM   3406  CA  THR A 222      -3.890   8.512 -21.345  1.00 85.75           C  
ATOM   3407  HA  THR A 222      -4.943   8.335 -21.563  1.00 85.75           H  
ATOM   3408  C   THR A 222      -3.324   7.115 -21.051  1.00 85.75           C  
ATOM   3409  CB  THR A 222      -3.311   9.118 -22.642  1.00 85.75           C  
ATOM   3410  HB  THR A 222      -3.522   8.432 -23.462  1.00 85.75           H  
ATOM   3411  O   THR A 222      -3.128   6.313 -21.962  1.00 85.75           O  
ATOM   3412  CG2 THR A 222      -3.946  10.465 -22.982  1.00 85.75           C  
ATOM   3413 HG21 THR A 222      -3.581  10.799 -23.953  1.00 85.75           H  
ATOM   3414 HG22 THR A 222      -3.675  11.211 -22.234  1.00 85.75           H  
ATOM   3415 HG23 THR A 222      -5.031  10.369 -23.023  1.00 85.75           H  
ATOM   3416  OG1 THR A 222      -1.921   9.326 -22.590  1.00 85.75           O  
ATOM   3417  HG1 THR A 222      -1.499   8.519 -22.287  1.00 85.75           H  
ATOM   3418  N   ARG A 223      -3.072   6.787 -19.777  1.00 86.46           N  
ATOM   3419  H   ARG A 223      -3.244   7.486 -19.069  1.00 86.46           H  
ATOM   3420  CA  ARG A 223      -2.492   5.511 -19.342  1.00 86.46           C  
ATOM   3421  HA  ARG A 223      -2.004   5.039 -20.195  1.00 86.46           H  
ATOM   3422  C   ARG A 223      -3.575   4.573 -18.838  1.00 86.46           C  
ATOM   3423  CB  ARG A 223      -1.438   5.755 -18.256  1.00 86.46           C  
ATOM   3424  HB2 ARG A 223      -1.891   6.271 -17.409  1.00 86.46           H  
ATOM   3425  HB3 ARG A 223      -1.082   4.800 -17.871  1.00 86.46           H  
ATOM   3426  O   ARG A 223      -4.320   4.908 -17.925  1.00 86.46           O  
ATOM   3427  CG  ARG A 223      -0.262   6.576 -18.803  1.00 86.46           C  
ATOM   3428  HG2 ARG A 223       0.157   6.092 -19.685  1.00 86.46           H  
ATOM   3429  HG3 ARG A 223      -0.613   7.567 -19.089  1.00 86.46           H  
ATOM   3430  CD  ARG A 223       0.823   6.751 -17.752  1.00 86.46           C  
ATOM   3431  HD2 ARG A 223       0.383   7.202 -16.863  1.00 86.46           H  
ATOM   3432  HD3 ARG A 223       1.199   5.760 -17.500  1.00 86.46           H  
ATOM   3433  NE  ARG A 223       1.902   7.624 -18.252  1.00 86.46           N  
ATOM   3434  HE  ARG A 223       1.612   8.515 -18.630  1.00 86.46           H  
ATOM   3435  NH1 ARG A 223       3.677   6.222 -17.853  1.00 86.46           N  
ATOM   3436 HH11 ARG A 223       4.665   6.024 -17.923  1.00 86.46           H  
ATOM   3437 HH12 ARG A 223       3.074   5.655 -17.274  1.00 86.46           H  
ATOM   3438  NH2 ARG A 223       4.024   8.184 -18.857  1.00 86.46           N  
ATOM   3439 HH21 ARG A 223       3.690   9.066 -19.220  1.00 86.46           H  
ATOM   3440 HH22 ARG A 223       5.011   7.975 -18.901  1.00 86.46           H  
ATOM   3441  CZ  ARG A 223       3.191   7.338 -18.320  1.00 86.46           C  
ATOM   3442  N   THR A 224      -3.632   3.368 -19.395  1.00 88.02           N  
ATOM   3443  H   THR A 224      -2.951   3.124 -20.100  1.00 88.02           H  
ATOM   3444  CA  THR A 224      -4.548   2.330 -18.911  1.00 88.02           C  
ATOM   3445  HA  THR A 224      -5.387   2.798 -18.396  1.00 88.02           H  
ATOM   3446  C   THR A 224      -3.821   1.437 -17.914  1.00 88.02           C  
ATOM   3447  CB  THR A 224      -5.141   1.523 -20.072  1.00 88.02           C  
ATOM   3448  HB  THR A 224      -4.347   1.001 -20.606  1.00 88.02           H  
ATOM   3449  O   THR A 224      -2.796   0.850 -18.247  1.00 88.02           O  
ATOM   3450  CG2 THR A 224      -6.186   0.514 -19.599  1.00 88.02           C  
ATOM   3451 HG21 THR A 224      -5.718  -0.248 -18.976  1.00 88.02           H  
ATOM   3452 HG22 THR A 224      -6.966   1.018 -19.028  1.00 88.02           H  
ATOM   3453 HG23 THR A 224      -6.631   0.022 -20.464  1.00 88.02           H  
ATOM   3454  OG1 THR A 224      -5.799   2.406 -20.960  1.00 88.02           O  
ATOM   3455  HG1 THR A 224      -5.118   2.937 -21.381  1.00 88.02           H  
ATOM   3456  N   ILE A 225      -4.363   1.325 -16.702  1.00 90.29           N  
ATOM   3457  H   ILE A 225      -5.214   1.830 -16.500  1.00 90.29           H  
ATOM   3458  CA  ILE A 225      -3.917   0.358 -15.696  1.00 90.29           C  
ATOM   3459  HA  ILE A 225      -3.161  -0.289 -16.139  1.00 90.29           H  
ATOM   3460  C   ILE A 225      -5.086  -0.543 -15.302  1.00 90.29           C  
ATOM   3461  CB  ILE A 225      -3.270   1.037 -14.468  1.00 90.29           C  
ATOM   3462  HB  ILE A 225      -2.999   0.240 -13.776  1.00 90.29           H  
ATOM   3463  O   ILE A 225      -6.231  -0.096 -15.257  1.00 90.29           O  
ATOM   3464  CG1 ILE A 225      -4.230   1.998 -13.732  1.00 90.29           C  
ATOM   3465 HG12 ILE A 225      -4.384   2.901 -14.324  1.00 90.29           H  
ATOM   3466 HG13 ILE A 225      -5.197   1.515 -13.590  1.00 90.29           H  
ATOM   3467  CG2 ILE A 225      -1.968   1.749 -14.878  1.00 90.29           C  
ATOM   3468 HG21 ILE A 225      -1.331   1.063 -15.436  1.00 90.29           H  
ATOM   3469 HG22 ILE A 225      -1.423   2.073 -13.991  1.00 90.29           H  
ATOM   3470 HG23 ILE A 225      -2.187   2.615 -15.503  1.00 90.29           H  
ATOM   3471  CD1 ILE A 225      -3.712   2.385 -12.345  1.00 90.29           C  
ATOM   3472 HD11 ILE A 225      -2.863   3.062 -12.436  1.00 90.29           H  
ATOM   3473 HD12 ILE A 225      -3.408   1.493 -11.798  1.00 90.29           H  
ATOM   3474 HD13 ILE A 225      -4.508   2.878 -11.787  1.00 90.29           H  
ATOM   3475  N   THR A 226      -4.785  -1.803 -14.998  1.00 90.14           N  
ATOM   3476  H   THR A 226      -3.820  -2.097 -15.030  1.00 90.14           H  
ATOM   3477  CA  THR A 226      -5.774  -2.779 -14.525  1.00 90.14           C  
ATOM   3478  HA  THR A 226      -6.766  -2.330 -14.496  1.00 90.14           H  
ATOM   3479  C   THR A 226      -5.393  -3.197 -13.115  1.00 90.14           C  
ATOM   3480  CB  THR A 226      -5.854  -3.995 -15.460  1.00 90.14           C  
ATOM   3481  HB  THR A 226      -4.898  -4.518 -15.478  1.00 90.14           H  
ATOM   3482  O   THR A 226      -4.461  -3.971 -12.940  1.00 90.14           O  
ATOM   3483  CG2 THR A 226      -6.956  -4.966 -15.042  1.00 90.14           C  
ATOM   3484 HG21 THR A 226      -7.914  -4.447 -14.997  1.00 90.14           H  
ATOM   3485 HG22 THR A 226      -7.021  -5.772 -15.772  1.00 90.14           H  
ATOM   3486 HG23 THR A 226      -6.729  -5.399 -14.068  1.00 90.14           H  
ATOM   3487  OG1 THR A 226      -6.163  -3.562 -16.765  1.00 90.14           O  
ATOM   3488  HG1 THR A 226      -5.342  -3.316 -17.199  1.00 90.14           H  
ATOM   3489  N   LEU A 227      -6.087  -2.658 -12.114  1.00 93.23           N  
ATOM   3490  H   LEU A 227      -6.878  -2.071 -12.338  1.00 93.23           H  
ATOM   3491  CA  LEU A 227      -5.900  -3.025 -10.711  1.00 93.23           C  
ATOM   3492  HA  LEU A 227      -4.992  -3.619 -10.608  1.00 93.23           H  
ATOM   3493  C   LEU A 227      -7.058  -3.905 -10.244  1.00 93.23           C  
ATOM   3494  CB  LEU A 227      -5.773  -1.762  -9.838  1.00 93.23           C  
ATOM   3495  HB2 LEU A 227      -6.628  -1.120 -10.046  1.00 93.23           H  
ATOM   3496  HB3 LEU A 227      -5.828  -2.058  -8.790  1.00 93.23           H  
ATOM   3497  O   LEU A 227      -8.214  -3.636 -10.562  1.00 93.23           O  
ATOM   3498  CG  LEU A 227      -4.480  -0.953 -10.044  1.00 93.23           C  
ATOM   3499  HG  LEU A 227      -4.369  -0.695 -11.098  1.00 93.23           H  
ATOM   3500  CD1 LEU A 227      -4.546   0.336  -9.225  1.00 93.23           C  
ATOM   3501 HD11 LEU A 227      -3.625   0.903  -9.358  1.00 93.23           H  
ATOM   3502 HD12 LEU A 227      -5.385   0.944  -9.564  1.00 93.23           H  
ATOM   3503 HD13 LEU A 227      -4.670   0.103  -8.167  1.00 93.23           H  
ATOM   3504  CD2 LEU A 227      -3.245  -1.719  -9.577  1.00 93.23           C  
ATOM   3505 HD21 LEU A 227      -3.148  -2.639 -10.152  1.00 93.23           H  
ATOM   3506 HD22 LEU A 227      -2.352  -1.117  -9.744  1.00 93.23           H  
ATOM   3507 HD23 LEU A 227      -3.331  -1.961  -8.517  1.00 93.23           H  
ATOM   3508  N   ASP A 228      -6.740  -4.914  -9.438  1.00 93.51           N  
ATOM   3509  H   ASP A 228      -5.765  -5.067  -9.222  1.00 93.51           H  
ATOM   3510  CA  ASP A 228      -7.718  -5.770  -8.768  1.00 93.51           C  
ATOM   3511  HA  ASP A 228      -8.703  -5.601  -9.204  1.00 93.51           H  
ATOM   3512  C   ASP A 228      -7.820  -5.436  -7.270  1.00 93.51           C  
ATOM   3513  CB  ASP A 228      -7.375  -7.246  -9.007  1.00 93.51           C  
ATOM   3514  HB2 ASP A 228      -7.475  -7.477 -10.068  1.00 93.51           H  
ATOM   3515  HB3 ASP A 228      -6.343  -7.429  -8.707  1.00 93.51           H  
ATOM   3516  O   ASP A 228      -6.838  -5.054  -6.626  1.00 93.51           O  
ATOM   3517  CG  ASP A 228      -8.309  -8.142  -8.197  1.00 93.51           C  
ATOM   3518  OD1 ASP A 228      -9.539  -8.004  -8.348  1.00 93.51           O  
ATOM   3519  OD2 ASP A 228      -7.815  -8.822  -7.273  1.00 93.51           O  
ATOM   3520  N   VAL A 229      -9.007  -5.629  -6.690  1.00 96.34           N  
ATOM   3521  H   VAL A 229      -9.716  -6.092  -7.240  1.00 96.34           H  
ATOM   3522  CA  VAL A 229      -9.267  -5.362  -5.267  1.00 96.34           C  
ATOM   3523  HA  VAL A 229      -8.979  -4.334  -5.052  1.00 96.34           H  
ATOM   3524  C   VAL A 229      -8.421  -6.265  -4.364  1.00 96.34           C  
ATOM   3525  CB  VAL A 229     -10.766  -5.522  -4.942  1.00 96.34           C  
ATOM   3526  HB  VAL A 229     -11.077  -6.541  -5.172  1.00 96.34           H  
ATOM   3527  O   VAL A 229      -7.946  -5.807  -3.321  1.00 96.34           O  
ATOM   3528  CG1 VAL A 229     -11.057  -5.254  -3.459  1.00 96.34           C  
ATOM   3529 HG11 VAL A 229     -10.588  -6.017  -2.837  1.00 96.34           H  
ATOM   3530 HG12 VAL A 229     -10.676  -4.273  -3.176  1.00 96.34           H  
ATOM   3531 HG13 VAL A 229     -12.131  -5.292  -3.280  1.00 96.34           H  
ATOM   3532  CG2 VAL A 229     -11.619  -4.554  -5.774  1.00 96.34           C  
ATOM   3533 HG21 VAL A 229     -12.658  -4.609  -5.451  1.00 96.34           H  
ATOM   3534 HG22 VAL A 229     -11.568  -4.820  -6.830  1.00 96.34           H  
ATOM   3535 HG23 VAL A 229     -11.264  -3.532  -5.642  1.00 96.34           H  
ATOM   3536  N   ASN A 230      -8.168  -7.520  -4.753  1.00 95.86           N  
ATOM   3537  H   ASN A 230      -8.479  -7.845  -5.657  1.00 95.86           H  
ATOM   3538  CA  ASN A 230      -7.312  -8.404  -3.962  1.00 95.86           C  
ATOM   3539  HA  ASN A 230      -7.634  -8.345  -2.922  1.00 95.86           H  
ATOM   3540  C   ASN A 230      -5.856  -7.952  -4.010  1.00 95.86           C  
ATOM   3541  CB  ASN A 230      -7.423  -9.871  -4.393  1.00 95.86           C  
ATOM   3542  HB2 ASN A 230      -6.969 -10.023  -5.372  1.00 95.86           H  
ATOM   3543  HB3 ASN A 230      -6.868 -10.490  -3.687  1.00 95.86           H  
ATOM   3544  O   ASN A 230      -5.182  -8.045  -2.991  1.00 95.86           O  
ATOM   3545  CG  ASN A 230      -8.849 -10.361  -4.396  1.00 95.86           C  
ATOM   3546  ND2 ASN A 230      -9.392 -10.613  -5.560  1.00 95.86           N  
ATOM   3547 HD21 ASN A 230     -10.363 -10.891  -5.590  1.00 95.86           H  
ATOM   3548 HD22 ASN A 230      -8.913 -10.279  -6.384  1.00 95.86           H  
ATOM   3549  OD1 ASN A 230      -9.479 -10.479  -3.355  1.00 95.86           O  
ATOM   3550  N   LEU A 231      -5.380  -7.411  -5.137  1.00 96.56           N  
ATOM   3551  H   LEU A 231      -5.993  -7.356  -5.937  1.00 96.56           H  
ATOM   3552  CA  LEU A 231      -4.034  -6.839  -5.219  1.00 96.56           C  
ATOM   3553  HA  LEU A 231      -3.331  -7.593  -4.868  1.00 96.56           H  
ATOM   3554  C   LEU A 231      -3.882  -5.623  -4.293  1.00 96.56           C  
ATOM   3555  CB  LEU A 231      -3.704  -6.499  -6.684  1.00 96.56           C  
ATOM   3556  HB2 LEU A 231      -4.437  -5.782  -7.055  1.00 96.56           H  
ATOM   3557  HB3 LEU A 231      -3.788  -7.405  -7.283  1.00 96.56           H  
ATOM   3558  O   LEU A 231      -2.888  -5.530  -3.577  1.00 96.56           O  
ATOM   3559  CG  LEU A 231      -2.303  -5.892  -6.882  1.00 96.56           C  
ATOM   3560  HG  LEU A 231      -2.217  -4.971  -6.305  1.00 96.56           H  
ATOM   3561  CD1 LEU A 231      -1.183  -6.836  -6.466  1.00 96.56           C  
ATOM   3562 HD11 LEU A 231      -1.253  -7.067  -5.403  1.00 96.56           H  
ATOM   3563 HD12 LEU A 231      -1.236  -7.742  -7.069  1.00 96.56           H  
ATOM   3564 HD13 LEU A 231      -0.217  -6.360  -6.631  1.00 96.56           H  
ATOM   3565  CD2 LEU A 231      -2.088  -5.557  -8.354  1.00 96.56           C  
ATOM   3566 HD21 LEU A 231      -2.807  -4.798  -8.662  1.00 96.56           H  
ATOM   3567 HD22 LEU A 231      -1.078  -5.169  -8.485  1.00 96.56           H  
ATOM   3568 HD23 LEU A 231      -2.215  -6.452  -8.964  1.00 96.56           H  
ATOM   3569  N   VAL A 232      -4.881  -4.737  -4.247  1.00 97.88           N  
ATOM   3570  H   VAL A 232      -5.651  -4.863  -4.889  1.00 97.88           H  
ATOM   3571  CA  VAL A 232      -4.907  -3.586  -3.324  1.00 97.88           C  
ATOM   3572  HA  VAL A 232      -4.016  -2.981  -3.495  1.00 97.88           H  
ATOM   3573  C   VAL A 232      -4.861  -4.053  -1.862  1.00 97.88           C  
ATOM   3574  CB  VAL A 232      -6.151  -2.714  -3.600  1.00 97.88           C  
ATOM   3575  HB  VAL A 232      -7.044  -3.338  -3.559  1.00 97.88           H  
ATOM   3576  O   VAL A 232      -4.054  -3.574  -1.061  1.00 97.88           O  
ATOM   3577  CG1 VAL A 232      -6.328  -1.572  -2.596  1.00 97.88           C  
ATOM   3578 HG11 VAL A 232      -7.230  -1.009  -2.832  1.00 97.88           H  
ATOM   3579 HG12 VAL A 232      -6.421  -1.958  -1.581  1.00 97.88           H  
ATOM   3580 HG13 VAL A 232      -5.468  -0.907  -2.670  1.00 97.88           H  
ATOM   3581  CG2 VAL A 232      -6.073  -2.063  -4.989  1.00 97.88           C  
ATOM   3582 HG21 VAL A 232      -6.977  -1.486  -5.182  1.00 97.88           H  
ATOM   3583 HG22 VAL A 232      -5.986  -2.824  -5.764  1.00 97.88           H  
ATOM   3584 HG23 VAL A 232      -5.206  -1.406  -5.047  1.00 97.88           H  
ATOM   3585  N   LYS A 233      -5.690  -5.042  -1.509  1.00 97.02           N  
ATOM   3586  H   LYS A 233      -6.344  -5.378  -2.201  1.00 97.02           H  
ATOM   3587  CA  LYS A 233      -5.713  -5.640  -0.167  1.00 97.02           C  
ATOM   3588  HA  LYS A 233      -5.879  -4.853   0.568  1.00 97.02           H  
ATOM   3589  C   LYS A 233      -4.385  -6.302   0.191  1.00 97.02           C  
ATOM   3590  CB  LYS A 233      -6.877  -6.637  -0.100  1.00 97.02           C  
ATOM   3591  HB2 LYS A 233      -7.799  -6.121  -0.371  1.00 97.02           H  
ATOM   3592  HB3 LYS A 233      -6.713  -7.437  -0.821  1.00 97.02           H  
ATOM   3593  O   LYS A 233      -3.871  -6.107   1.293  1.00 97.02           O  
ATOM   3594  CG  LYS A 233      -7.033  -7.241   1.302  1.00 97.02           C  
ATOM   3595  HG2 LYS A 233      -6.144  -7.820   1.554  1.00 97.02           H  
ATOM   3596  HG3 LYS A 233      -7.159  -6.442   2.032  1.00 97.02           H  
ATOM   3597  CD  LYS A 233      -8.252  -8.164   1.341  1.00 97.02           C  
ATOM   3598  HD2 LYS A 233      -8.149  -8.923   0.565  1.00 97.02           H  
ATOM   3599  HD3 LYS A 233      -9.150  -7.577   1.148  1.00 97.02           H  
ATOM   3600  CE  LYS A 233      -8.351  -8.837   2.712  1.00 97.02           C  
ATOM   3601  HE2 LYS A 233      -8.466  -8.065   3.473  1.00 97.02           H  
ATOM   3602  HE3 LYS A 233      -7.415  -9.362   2.905  1.00 97.02           H  
ATOM   3603  NZ  LYS A 233      -9.487  -9.788   2.753  1.00 97.02           N  
ATOM   3604  HZ1 LYS A 233     -10.357  -9.304   2.582  1.00 97.02           H  
ATOM   3605  HZ2 LYS A 233      -9.534 -10.251   3.650  1.00 97.02           H  
ATOM   3606  HZ3 LYS A 233      -9.374 -10.491   2.037  1.00 97.02           H  
ATOM   3607  N   PHE A 234      -3.837  -7.075  -0.739  1.00 95.54           N  
ATOM   3608  H   PHE A 234      -4.330  -7.189  -1.613  1.00 95.54           H  
ATOM   3609  CA  PHE A 234      -2.603  -7.824  -0.560  1.00 95.54           C  
ATOM   3610  HA  PHE A 234      -2.679  -8.420   0.349  1.00 95.54           H  
ATOM   3611  C   PHE A 234      -1.402  -6.892  -0.397  1.00 95.54           C  
ATOM   3612  CB  PHE A 234      -2.437  -8.775  -1.747  1.00 95.54           C  
ATOM   3613  HB2 PHE A 234      -2.344  -8.197  -2.667  1.00 95.54           H  
ATOM   3614  HB3 PHE A 234      -3.331  -9.393  -1.831  1.00 95.54           H  
ATOM   3615  O   PHE A 234      -0.623  -7.070   0.536  1.00 95.54           O  
ATOM   3616  CG  PHE A 234      -1.260  -9.706  -1.616  1.00 95.54           C  
ATOM   3617  CD1 PHE A 234      -0.113  -9.506  -2.399  1.00 95.54           C  
ATOM   3618  HD1 PHE A 234      -0.064  -8.677  -3.089  1.00 95.54           H  
ATOM   3619  CD2 PHE A 234      -1.328 -10.799  -0.733  1.00 95.54           C  
ATOM   3620  HD2 PHE A 234      -2.215 -10.964  -0.139  1.00 95.54           H  
ATOM   3621  CE1 PHE A 234       0.949 -10.421  -2.329  1.00 95.54           C  
ATOM   3622  HE1 PHE A 234       1.811 -10.290  -2.966  1.00 95.54           H  
ATOM   3623  CE2 PHE A 234      -0.255 -11.700  -0.645  1.00 95.54           C  
ATOM   3624  HE2 PHE A 234      -0.314 -12.554   0.013  1.00 95.54           H  
ATOM   3625  CZ  PHE A 234       0.879 -11.517  -1.452  1.00 95.54           C  
ATOM   3626  HZ  PHE A 234       1.685 -12.234  -1.411  1.00 95.54           H  
ATOM   3627  N   CYS A 235      -1.295  -5.848  -1.223  1.00 96.87           N  
ATOM   3628  H   CYS A 235      -1.961  -5.755  -1.976  1.00 96.87           H  
ATOM   3629  CA  CYS A 235      -0.236  -4.846  -1.118  1.00 96.87           C  
ATOM   3630  HA  CYS A 235       0.732  -5.344  -1.166  1.00 96.87           H  
ATOM   3631  C   CYS A 235      -0.290  -4.089   0.214  1.00 96.87           C  
ATOM   3632  CB  CYS A 235      -0.368  -3.880  -2.301  1.00 96.87           C  
ATOM   3633  HB2 CYS A 235      -1.270  -3.278  -2.194  1.00 96.87           H  
ATOM   3634  HB3 CYS A 235      -0.437  -4.440  -3.233  1.00 96.87           H  
ATOM   3635  O   CYS A 235       0.747  -3.845   0.833  1.00 96.87           O  
ATOM   3636  SG  CYS A 235       1.094  -2.808  -2.357  1.00 96.87           S  
ATOM   3637  HG  CYS A 235       1.100  -2.436  -1.074  1.00 96.87           H  
ATOM   3638  N   TYR A 236      -1.488  -3.746   0.694  1.00 96.27           N  
ATOM   3639  H   TYR A 236      -2.314  -3.911   0.137  1.00 96.27           H  
ATOM   3640  CA  TYR A 236      -1.622  -3.138   2.014  1.00 96.27           C  
ATOM   3641  HA  TYR A 236      -0.978  -2.260   2.046  1.00 96.27           H  
ATOM   3642  C   TYR A 236      -1.144  -4.082   3.125  1.00 96.27           C  
ATOM   3643  CB  TYR A 236      -3.058  -2.667   2.245  1.00 96.27           C  
ATOM   3644  HB2 TYR A 236      -3.730  -3.521   2.162  1.00 96.27           H  
ATOM   3645  HB3 TYR A 236      -3.330  -1.953   1.467  1.00 96.27           H  
ATOM   3646  O   TYR A 236      -0.258  -3.715   3.892  1.00 96.27           O  
ATOM   3647  CG  TYR A 236      -3.244  -2.005   3.596  1.00 96.27           C  
ATOM   3648  CD1 TYR A 236      -3.901  -2.693   4.633  1.00 96.27           C  
ATOM   3649  HD1 TYR A 236      -4.287  -3.689   4.468  1.00 96.27           H  
ATOM   3650  CD2 TYR A 236      -2.724  -0.716   3.827  1.00 96.27           C  
ATOM   3651  HD2 TYR A 236      -2.215  -0.189   3.034  1.00 96.27           H  
ATOM   3652  CE1 TYR A 236      -4.055  -2.086   5.894  1.00 96.27           C  
ATOM   3653  HE1 TYR A 236      -4.560  -2.605   6.695  1.00 96.27           H  
ATOM   3654  CE2 TYR A 236      -2.851  -0.117   5.096  1.00 96.27           C  
ATOM   3655  HE2 TYR A 236      -2.431   0.861   5.277  1.00 96.27           H  
ATOM   3656  OH  TYR A 236      -3.681  -0.226   7.350  1.00 96.27           O  
ATOM   3657  HH  TYR A 236      -3.151   0.567   7.453  1.00 96.27           H  
ATOM   3658  CZ  TYR A 236      -3.527  -0.801   6.129  1.00 96.27           C  
ATOM   3659  N   ALA A 237      -1.669  -5.309   3.178  1.00 93.05           N  
ATOM   3660  H   ALA A 237      -2.358  -5.571   2.487  1.00 93.05           H  
ATOM   3661  CA  ALA A 237      -1.385  -6.256   4.259  1.00 93.05           C  
ATOM   3662  HA  ALA A 237      -1.617  -5.785   5.214  1.00 93.05           H  
ATOM   3663  C   ALA A 237       0.087  -6.711   4.313  1.00 93.05           C  
ATOM   3664  CB  ALA A 237      -2.311  -7.464   4.067  1.00 93.05           C  
ATOM   3665  HB1 ALA A 237      -3.351  -7.141   4.086  1.00 93.05           H  
ATOM   3666  HB2 ALA A 237      -2.098  -7.947   3.114  1.00 93.05           H  
ATOM   3667  HB3 ALA A 237      -2.145  -8.177   4.875  1.00 93.05           H  
ATOM   3668  O   ALA A 237       0.628  -6.955   5.390  1.00 93.05           O  
ATOM   3669  N   THR A 238       0.737  -6.851   3.156  1.00 91.55           N  
ATOM   3670  H   THR A 238       0.237  -6.657   2.300  1.00 91.55           H  
ATOM   3671  CA  THR A 238       2.099  -7.409   3.063  1.00 91.55           C  
ATOM   3672  HA  THR A 238       2.274  -8.056   3.923  1.00 91.55           H  
ATOM   3673  C   THR A 238       3.202  -6.356   3.102  1.00 91.55           C  
ATOM   3674  CB  THR A 238       2.272  -8.280   1.813  1.00 91.55           C  
ATOM   3675  HB  THR A 238       3.304  -8.631   1.777  1.00 91.55           H  
ATOM   3676  O   THR A 238       4.335  -6.688   3.452  1.00 91.55           O  
ATOM   3677  CG2 THR A 238       1.357  -9.501   1.821  1.00 91.55           C  
ATOM   3678 HG21 THR A 238       0.310  -9.205   1.759  1.00 91.55           H  
ATOM   3679 HG22 THR A 238       1.599 -10.136   0.969  1.00 91.55           H  
ATOM   3680 HG23 THR A 238       1.517 -10.074   2.735  1.00 91.55           H  
ATOM   3681  OG1 THR A 238       2.005  -7.545   0.644  1.00 91.55           O  
ATOM   3682  HG1 THR A 238       1.056  -7.560   0.504  1.00 91.55           H  
ATOM   3683  N   VAL A 239       2.888  -5.102   2.761  1.00 93.95           N  
ATOM   3684  H   VAL A 239       1.938  -4.916   2.472  1.00 93.95           H  
ATOM   3685  CA  VAL A 239       3.872  -4.018   2.630  1.00 93.95           C  
ATOM   3686  HA  VAL A 239       4.826  -4.345   3.044  1.00 93.95           H  
ATOM   3687  C   VAL A 239       3.454  -2.802   3.445  1.00 93.95           C  
ATOM   3688  CB  VAL A 239       4.116  -3.662   1.147  1.00 93.95           C  
ATOM   3689  HB  VAL A 239       3.190  -3.308   0.694  1.00 93.95           H  
ATOM   3690  O   VAL A 239       4.089  -2.486   4.445  1.00 93.95           O  
ATOM   3691  CG1 VAL A 239       5.157  -2.552   0.994  1.00 93.95           C  
ATOM   3692 HG11 VAL A 239       4.817  -1.634   1.473  1.00 93.95           H  
ATOM   3693 HG12 VAL A 239       5.308  -2.342  -0.064  1.00 93.95           H  
ATOM   3694 HG13 VAL A 239       6.101  -2.864   1.442  1.00 93.95           H  
ATOM   3695  CG2 VAL A 239       4.600  -4.880   0.353  1.00 93.95           C  
ATOM   3696 HG21 VAL A 239       4.811  -4.583  -0.675  1.00 93.95           H  
ATOM   3697 HG22 VAL A 239       3.825  -5.646   0.329  1.00 93.95           H  
ATOM   3698 HG23 VAL A 239       5.504  -5.286   0.806  1.00 93.95           H  
ATOM   3699  N   LEU A 240       2.377  -2.121   3.048  1.00 94.59           N  
ATOM   3700  H   LEU A 240       1.840  -2.490   2.277  1.00 94.59           H  
ATOM   3701  CA  LEU A 240       2.098  -0.758   3.521  1.00 94.59           C  
ATOM   3702  HA  LEU A 240       3.032  -0.195   3.517  1.00 94.59           H  
ATOM   3703  C   LEU A 240       1.583  -0.695   4.964  1.00 94.59           C  
ATOM   3704  CB  LEU A 240       1.122  -0.070   2.559  1.00 94.59           C  
ATOM   3705  HB2 LEU A 240       0.917   0.936   2.925  1.00 94.59           H  
ATOM   3706  HB3 LEU A 240       0.182  -0.622   2.584  1.00 94.59           H  
ATOM   3707  O   LEU A 240       1.725   0.337   5.608  1.00 94.59           O  
ATOM   3708  CG  LEU A 240       1.635   0.031   1.113  1.00 94.59           C  
ATOM   3709  HG  LEU A 240       2.034  -0.929   0.785  1.00 94.59           H  
ATOM   3710  CD1 LEU A 240       0.469   0.368   0.196  1.00 94.59           C  
ATOM   3711 HD11 LEU A 240      -0.325  -0.362   0.350  1.00 94.59           H  
ATOM   3712 HD12 LEU A 240       0.101   1.374   0.400  1.00 94.59           H  
ATOM   3713 HD13 LEU A 240       0.807   0.309  -0.839  1.00 94.59           H  
ATOM   3714  CD2 LEU A 240       2.718   1.097   0.963  1.00 94.59           C  
ATOM   3715 HD21 LEU A 240       2.339   2.069   1.279  1.00 94.59           H  
ATOM   3716 HD22 LEU A 240       3.585   0.839   1.571  1.00 94.59           H  
ATOM   3717 HD23 LEU A 240       3.035   1.162  -0.078  1.00 94.59           H  
ATOM   3718  N   GLN A 241       1.042  -1.790   5.505  1.00 91.99           N  
ATOM   3719  H   GLN A 241       0.877  -2.589   4.909  1.00 91.99           H  
ATOM   3720  CA  GLN A 241       0.676  -1.896   6.921  1.00 91.99           C  
ATOM   3721  HA  GLN A 241       0.032  -1.054   7.172  1.00 91.99           H  
ATOM   3722  C   GLN A 241       1.904  -1.818   7.851  1.00 91.99           C  
ATOM   3723  CB  GLN A 241      -0.118  -3.200   7.131  1.00 91.99           C  
ATOM   3724  HB2 GLN A 241      -0.950  -3.220   6.426  1.00 91.99           H  
ATOM   3725  HB3 GLN A 241       0.528  -4.055   6.930  1.00 91.99           H  
ATOM   3726  O   GLN A 241       1.750  -1.569   9.043  1.00 91.99           O  
ATOM   3727  CG  GLN A 241      -0.697  -3.317   8.551  1.00 91.99           C  
ATOM   3728  HG2 GLN A 241       0.111  -3.347   9.282  1.00 91.99           H  
ATOM   3729  HG3 GLN A 241      -1.315  -2.443   8.756  1.00 91.99           H  
ATOM   3730  CD  GLN A 241      -1.528  -4.569   8.789  1.00 91.99           C  
ATOM   3731  NE2 GLN A 241      -2.128  -4.686   9.953  1.00 91.99           N  
ATOM   3732 HE21 GLN A 241      -2.015  -3.963  10.650  1.00 91.99           H  
ATOM   3733 HE22 GLN A 241      -2.645  -5.542  10.097  1.00 91.99           H  
ATOM   3734  OE1 GLN A 241      -1.661  -5.464   7.972  1.00 91.99           O  
ATOM   3735  N   ARG A 242       3.121  -2.026   7.325  1.00 89.53           N  
ATOM   3736  H   ARG A 242       3.192  -2.195   6.332  1.00 89.53           H  
ATOM   3737  CA  ARG A 242       4.373  -1.914   8.091  1.00 89.53           C  
ATOM   3738  HA  ARG A 242       4.195  -2.234   9.117  1.00 89.53           H  
ATOM   3739  C   ARG A 242       4.882  -0.478   8.219  1.00 89.53           C  
ATOM   3740  CB  ARG A 242       5.460  -2.809   7.478  1.00 89.53           C  
ATOM   3741  HB2 ARG A 242       5.650  -2.499   6.450  1.00 89.53           H  
ATOM   3742  HB3 ARG A 242       6.383  -2.679   8.042  1.00 89.53           H  
ATOM   3743  O   ARG A 242       5.806  -0.264   8.995  1.00 89.53           O  
ATOM   3744  CG  ARG A 242       5.079  -4.292   7.507  1.00 89.53           C  
ATOM   3745  HG2 ARG A 242       4.936  -4.600   8.543  1.00 89.53           H  
ATOM   3746  HG3 ARG A 242       4.152  -4.452   6.956  1.00 89.53           H  
ATOM   3747  CD  ARG A 242       6.179  -5.141   6.866  1.00 89.53           C  
ATOM   3748  HD2 ARG A 242       7.131  -4.930   7.355  1.00 89.53           H  
ATOM   3749  HD3 ARG A 242       6.255  -4.862   5.815  1.00 89.53           H  
ATOM   3750  NE  ARG A 242       5.862  -6.574   7.001  1.00 89.53           N  
ATOM   3751  HE  ARG A 242       5.318  -6.837   7.811  1.00 89.53           H  
ATOM   3752  NH1 ARG A 242       6.818  -7.316   5.054  1.00 89.53           N  
ATOM   3753 HH11 ARG A 242       7.363  -6.467   5.003  1.00 89.53           H  
ATOM   3754 HH12 ARG A 242       6.902  -8.029   4.344  1.00 89.53           H  
ATOM   3755  NH2 ARG A 242       5.641  -8.726   6.288  1.00 89.53           N  
ATOM   3756 HH21 ARG A 242       5.806  -9.432   5.585  1.00 89.53           H  
ATOM   3757 HH22 ARG A 242       5.036  -8.926   7.071  1.00 89.53           H  
ATOM   3758  CZ  ARG A 242       6.106  -7.521   6.114  1.00 89.53           C  
ATOM   3759  N   LEU A 243       4.303   0.479   7.487  1.00 90.85           N  
ATOM   3760  H   LEU A 243       3.500   0.247   6.920  1.00 90.85           H  
ATOM   3761  CA  LEU A 243       4.654   1.891   7.636  1.00 90.85           C  
ATOM   3762  HA  LEU A 243       5.714   2.002   7.409  1.00 90.85           H  
ATOM   3763  C   LEU A 243       4.396   2.339   9.086  1.00 90.85           C  
ATOM   3764  CB  LEU A 243       3.844   2.759   6.657  1.00 90.85           C  
ATOM   3765  HB2 LEU A 243       3.956   3.804   6.945  1.00 90.85           H  
ATOM   3766  HB3 LEU A 243       2.788   2.506   6.759  1.00 90.85           H  
ATOM   3767  O   LEU A 243       3.307   2.072   9.609  1.00 90.85           O  
ATOM   3768  CG  LEU A 243       4.266   2.619   5.184  1.00 90.85           C  
ATOM   3769  HG  LEU A 243       4.280   1.567   4.900  1.00 90.85           H  
ATOM   3770  CD1 LEU A 243       3.276   3.349   4.278  1.00 90.85           C  
ATOM   3771 HD11 LEU A 243       3.247   4.407   4.538  1.00 90.85           H  
ATOM   3772 HD12 LEU A 243       2.285   2.915   4.412  1.00 90.85           H  
ATOM   3773 HD13 LEU A 243       3.580   3.244   3.237  1.00 90.85           H  
ATOM   3774  CD2 LEU A 243       5.636   3.233   4.926  1.00 90.85           C  
ATOM   3775 HD21 LEU A 243       5.624   4.277   5.237  1.00 90.85           H  
ATOM   3776 HD22 LEU A 243       5.887   3.169   3.867  1.00 90.85           H  
ATOM   3777 HD23 LEU A 243       6.400   2.701   5.493  1.00 90.85           H  
ATOM   3778  N   PRO A 244       5.351   3.024   9.742  1.00 90.01           N  
ATOM   3779  CA  PRO A 244       5.148   3.566  11.075  1.00 90.01           C  
ATOM   3780  HA  PRO A 244       5.004   2.736  11.767  1.00 90.01           H  
ATOM   3781  C   PRO A 244       3.934   4.494  11.108  1.00 90.01           C  
ATOM   3782  CB  PRO A 244       6.442   4.308  11.430  1.00 90.01           C  
ATOM   3783  HB2 PRO A 244       6.681   4.223  12.491  1.00 90.01           H  
ATOM   3784  HB3 PRO A 244       6.371   5.357  11.142  1.00 90.01           H  
ATOM   3785  O   PRO A 244       3.795   5.389  10.277  1.00 90.01           O  
ATOM   3786  CG  PRO A 244       7.497   3.630  10.561  1.00 90.01           C  
ATOM   3787  HG2 PRO A 244       7.840   2.714  11.041  1.00 90.01           H  
ATOM   3788  HG3 PRO A 244       8.336   4.291  10.344  1.00 90.01           H  
ATOM   3789  CD  PRO A 244       6.713   3.284   9.301  1.00 90.01           C  
ATOM   3790  HD2 PRO A 244       7.163   2.409   8.833  1.00 90.01           H  
ATOM   3791  HD3 PRO A 244       6.718   4.135   8.620  1.00 90.01           H  
ATOM   3792  N   GLU A 245       3.065   4.322  12.107  1.00 88.58           N  
ATOM   3793  H   GLU A 245       3.198   3.527  12.715  1.00 88.58           H  
ATOM   3794  CA  GLU A 245       1.808   5.079  12.223  1.00 88.58           C  
ATOM   3795  HA  GLU A 245       1.171   4.834  11.373  1.00 88.58           H  
ATOM   3796  C   GLU A 245       2.023   6.605  12.208  1.00 88.58           C  
ATOM   3797  CB  GLU A 245       1.080   4.684  13.522  1.00 88.58           C  
ATOM   3798  HB2 GLU A 245       0.173   5.284  13.605  1.00 88.58           H  
ATOM   3799  HB3 GLU A 245       1.727   4.926  14.365  1.00 88.58           H  
ATOM   3800  O   GLU A 245       1.177   7.343  11.706  1.00 88.58           O  
ATOM   3801  CG  GLU A 245       0.684   3.196  13.604  1.00 88.58           C  
ATOM   3802  HG2 GLU A 245       1.580   2.582  13.504  1.00 88.58           H  
ATOM   3803  HG3 GLU A 245       0.023   2.969  12.768  1.00 88.58           H  
ATOM   3804  CD  GLU A 245      -0.019   2.816  14.924  1.00 88.58           C  
ATOM   3805  OE1 GLU A 245      -0.591   1.697  14.988  1.00 88.58           O  
ATOM   3806  OE2 GLU A 245      -0.059   3.651  15.859  1.00 88.58           O  
ATOM   3807  N   ALA A 246       3.162   7.072  12.731  1.00 86.57           N  
ATOM   3808  H   ALA A 246       3.835   6.397  13.067  1.00 86.57           H  
ATOM   3809  CA  ALA A 246       3.543   8.484  12.764  1.00 86.57           C  
ATOM   3810  HA  ALA A 246       2.703   9.067  13.143  1.00 86.57           H  
ATOM   3811  C   ALA A 246       3.902   9.061  11.381  1.00 86.57           C  
ATOM   3812  CB  ALA A 246       4.717   8.628  13.740  1.00 86.57           C  
ATOM   3813  HB1 ALA A 246       4.997   9.679  13.815  1.00 86.57           H  
ATOM   3814  HB2 ALA A 246       4.432   8.267  14.728  1.00 86.57           H  
ATOM   3815  HB3 ALA A 246       5.577   8.064  13.378  1.00 86.57           H  
ATOM   3816  O   ALA A 246       3.769  10.262  11.167  1.00 86.57           O  
ATOM   3817  N   GLU A 247       4.327   8.222  10.435  1.00 88.85           N  
ATOM   3818  H   GLU A 247       4.371   7.233  10.637  1.00 88.85           H  
ATOM   3819  CA  GLU A 247       4.773   8.650   9.105  1.00 88.85           C  
ATOM   3820  HA  GLU A 247       5.130   9.679   9.148  1.00 88.85           H  
ATOM   3821  C   GLU A 247       3.656   8.610   8.062  1.00 88.85           C  
ATOM   3822  CB  GLU A 247       5.934   7.769   8.637  1.00 88.85           C  
ATOM   3823  HB2 GLU A 247       6.171   8.041   7.608  1.00 88.85           H  
ATOM   3824  HB3 GLU A 247       5.629   6.723   8.659  1.00 88.85           H  
ATOM   3825  O   GLU A 247       3.759   9.261   7.025  1.00 88.85           O  
ATOM   3826  CG  GLU A 247       7.186   7.964   9.500  1.00 88.85           C  
ATOM   3827  HG2 GLU A 247       7.468   9.017   9.476  1.00 88.85           H  
ATOM   3828  HG3 GLU A 247       6.955   7.700  10.532  1.00 88.85           H  
ATOM   3829  CD  GLU A 247       8.366   7.114   9.014  1.00 88.85           C  
ATOM   3830  OE1 GLU A 247       9.291   6.927   9.834  1.00 88.85           O  
ATOM   3831  OE2 GLU A 247       8.330   6.665   7.845  1.00 88.85           O  
ATOM   3832  N   ILE A 248       2.569   7.878   8.323  1.00 92.08           N  
ATOM   3833  H   ILE A 248       2.564   7.344   9.181  1.00 92.08           H  
ATOM   3834  CA  ILE A 248       1.484   7.682   7.351  1.00 92.08           C  
ATOM   3835  HA  ILE A 248       1.906   7.223   6.457  1.00 92.08           H  
ATOM   3836  C   ILE A 248       0.874   9.016   6.908  1.00 92.08           C  
ATOM   3837  CB  ILE A 248       0.416   6.730   7.929  1.00 92.08           C  
ATOM   3838  HB  ILE A 248       0.149   7.067   8.930  1.00 92.08           H  
ATOM   3839  O   ILE A 248       0.659   9.214   5.714  1.00 92.08           O  
ATOM   3840  CG1 ILE A 248       1.001   5.303   8.023  1.00 92.08           C  
ATOM   3841 HG12 ILE A 248       1.936   5.338   8.582  1.00 92.08           H  
ATOM   3842 HG13 ILE A 248       1.232   4.936   7.023  1.00 92.08           H  
ATOM   3843  CG2 ILE A 248      -0.859   6.742   7.066  1.00 92.08           C  
ATOM   3844 HG21 ILE A 248      -0.616   6.526   6.026  1.00 92.08           H  
ATOM   3845 HG22 ILE A 248      -1.567   6.000   7.434  1.00 92.08           H  
ATOM   3846 HG23 ILE A 248      -1.355   7.711   7.130  1.00 92.08           H  
ATOM   3847  CD1 ILE A 248       0.095   4.288   8.725  1.00 92.08           C  
ATOM   3848 HD11 ILE A 248      -0.735   4.011   8.075  1.00 92.08           H  
ATOM   3849 HD12 ILE A 248      -0.281   4.708   9.658  1.00 92.08           H  
ATOM   3850 HD13 ILE A 248       0.671   3.389   8.946  1.00 92.08           H  
ATOM   3851  N   GLY A 249       0.620   9.931   7.849  1.00 92.63           N  
ATOM   3852  H   GLY A 249       0.863   9.718   8.806  1.00 92.63           H  
ATOM   3853  CA  GLY A 249       0.089  11.257   7.525  1.00 92.63           C  
ATOM   3854  HA2 GLY A 249      -0.871  11.153   7.018  1.00 92.63           H  
ATOM   3855  HA3 GLY A 249      -0.052  11.826   8.444  1.00 92.63           H  
ATOM   3856  C   GLY A 249       1.028  12.049   6.616  1.00 92.63           C  
ATOM   3857  O   GLY A 249       0.602  12.543   5.575  1.00 92.63           O  
ATOM   3858  N   LEU A 250       2.322  12.065   6.954  1.00 92.16           N  
ATOM   3859  H   LEU A 250       2.609  11.567   7.785  1.00 92.16           H  
ATOM   3860  CA  LEU A 250       3.362  12.722   6.157  1.00 92.16           C  
ATOM   3861  HA  LEU A 250       3.105  13.774   6.037  1.00 92.16           H  
ATOM   3862  C   LEU A 250       3.457  12.123   4.747  1.00 92.16           C  
ATOM   3863  CB  LEU A 250       4.721  12.606   6.879  1.00 92.16           C  
ATOM   3864  HB2 LEU A 250       5.478  13.082   6.255  1.00 92.16           H  
ATOM   3865  HB3 LEU A 250       4.986  11.552   6.960  1.00 92.16           H  
ATOM   3866  O   LEU A 250       3.556  12.860   3.769  1.00 92.16           O  
ATOM   3867  CG  LEU A 250       4.786  13.234   8.284  1.00 92.16           C  
ATOM   3868  HG  LEU A 250       4.021  12.787   8.920  1.00 92.16           H  
ATOM   3869  CD1 LEU A 250       6.151  12.948   8.910  1.00 92.16           C  
ATOM   3870 HD11 LEU A 250       6.193  13.376   9.912  1.00 92.16           H  
ATOM   3871 HD12 LEU A 250       6.304  11.871   8.988  1.00 92.16           H  
ATOM   3872 HD13 LEU A 250       6.943  13.380   8.299  1.00 92.16           H  
ATOM   3873  CD2 LEU A 250       4.578  14.748   8.245  1.00 92.16           C  
ATOM   3874 HD21 LEU A 250       3.577  14.981   7.882  1.00 92.16           H  
ATOM   3875 HD22 LEU A 250       5.314  15.214   7.590  1.00 92.16           H  
ATOM   3876 HD23 LEU A 250       4.677  15.160   9.249  1.00 92.16           H  
ATOM   3877  N   CYS A 251       3.373  10.793   4.628  1.00 92.92           N  
ATOM   3878  H   CYS A 251       3.324  10.242   5.473  1.00 92.92           H  
ATOM   3879  CA  CYS A 251       3.389  10.101   3.340  1.00 92.92           C  
ATOM   3880  HA  CYS A 251       4.284  10.389   2.789  1.00 92.92           H  
ATOM   3881  C   CYS A 251       2.182  10.483   2.479  1.00 92.92           C  
ATOM   3882  CB  CYS A 251       3.407   8.581   3.557  1.00 92.92           C  
ATOM   3883  HB2 CYS A 251       2.574   8.285   4.195  1.00 92.92           H  
ATOM   3884  HB3 CYS A 251       3.300   8.087   2.591  1.00 92.92           H  
ATOM   3885  O   CYS A 251       2.349  10.811   1.310  1.00 92.92           O  
ATOM   3886  SG  CYS A 251       4.966   8.045   4.307  1.00 92.92           S  
ATOM   3887  HG  CYS A 251       4.805   8.659   5.483  1.00 92.92           H  
ATOM   3888  N   LEU A 252       0.971  10.454   3.043  1.00 94.11           N  
ATOM   3889  H   LEU A 252       0.904  10.225   4.024  1.00 94.11           H  
ATOM   3890  CA  LEU A 252      -0.259  10.755   2.306  1.00 94.11           C  
ATOM   3891  HA  LEU A 252      -0.298  10.128   1.415  1.00 94.11           H  
ATOM   3892  C   LEU A 252      -0.288  12.206   1.810  1.00 94.11           C  
ATOM   3893  CB  LEU A 252      -1.473  10.454   3.202  1.00 94.11           C  
ATOM   3894  HB2 LEU A 252      -1.312  10.933   4.168  1.00 94.11           H  
ATOM   3895  HB3 LEU A 252      -2.363  10.903   2.761  1.00 94.11           H  
ATOM   3896  O   LEU A 252      -0.660  12.444   0.662  1.00 94.11           O  
ATOM   3897  CG  LEU A 252      -1.729   8.951   3.412  1.00 94.11           C  
ATOM   3898  HG  LEU A 252      -0.801   8.441   3.668  1.00 94.11           H  
ATOM   3899  CD1 LEU A 252      -2.715   8.755   4.563  1.00 94.11           C  
ATOM   3900 HD11 LEU A 252      -3.650   9.274   4.350  1.00 94.11           H  
ATOM   3901 HD12 LEU A 252      -2.893   7.691   4.722  1.00 94.11           H  
ATOM   3902 HD13 LEU A 252      -2.279   9.176   5.469  1.00 94.11           H  
ATOM   3903  CD2 LEU A 252      -2.314   8.288   2.160  1.00 94.11           C  
ATOM   3904 HD21 LEU A 252      -1.574   8.306   1.360  1.00 94.11           H  
ATOM   3905 HD22 LEU A 252      -2.567   7.249   2.374  1.00 94.11           H  
ATOM   3906 HD23 LEU A 252      -3.207   8.825   1.839  1.00 94.11           H  
ATOM   3907  N   GLU A 253       0.142  13.155   2.642  1.00 93.67           N  
ATOM   3908  H   GLU A 253       0.408  12.896   3.581  1.00 93.67           H  
ATOM   3909  CA  GLU A 253       0.210  14.577   2.281  1.00 93.67           C  
ATOM   3910  HA  GLU A 253      -0.744  14.886   1.853  1.00 93.67           H  
ATOM   3911  C   GLU A 253       1.275  14.842   1.216  1.00 93.67           C  
ATOM   3912  CB  GLU A 253       0.472  15.419   3.540  1.00 93.67           C  
ATOM   3913  HB2 GLU A 253       0.694  16.445   3.248  1.00 93.67           H  
ATOM   3914  HB3 GLU A 253       1.322  15.009   4.085  1.00 93.67           H  
ATOM   3915  O   GLU A 253       1.011  15.536   0.232  1.00 93.67           O  
ATOM   3916  CG  GLU A 253      -0.780  15.413   4.424  1.00 93.67           C  
ATOM   3917  HG2 GLU A 253      -1.593  15.890   3.877  1.00 93.67           H  
ATOM   3918  HG3 GLU A 253      -1.069  14.377   4.602  1.00 93.67           H  
ATOM   3919  CD  GLU A 253      -0.628  16.101   5.784  1.00 93.67           C  
ATOM   3920  OE1 GLU A 253      -1.598  15.947   6.572  1.00 93.67           O  
ATOM   3921  OE2 GLU A 253       0.397  16.774   6.027  1.00 93.67           O  
ATOM   3922  N   TYR A 254       2.454  14.230   1.357  1.00 93.47           N  
ATOM   3923  H   TYR A 254       2.629  13.690   2.192  1.00 93.47           H  
ATOM   3924  CA  TYR A 254       3.512  14.329   0.357  1.00 93.47           C  
ATOM   3925  HA  TYR A 254       3.701  15.384   0.159  1.00 93.47           H  
ATOM   3926  C   TYR A 254       3.112  13.684  -0.977  1.00 93.47           C  
ATOM   3927  CB  TYR A 254       4.790  13.702   0.922  1.00 93.47           C  
ATOM   3928  HB2 TYR A 254       5.075  14.236   1.828  1.00 93.47           H  
ATOM   3929  HB3 TYR A 254       4.585  12.667   1.197  1.00 93.47           H  
ATOM   3930  O   TYR A 254       3.325  14.256  -2.040  1.00 93.47           O  
ATOM   3931  CG  TYR A 254       5.956  13.743  -0.042  1.00 93.47           C  
ATOM   3932  CD1 TYR A 254       6.526  12.545  -0.512  1.00 93.47           C  
ATOM   3933  HD1 TYR A 254       6.148  11.595  -0.165  1.00 93.47           H  
ATOM   3934  CD2 TYR A 254       6.457  14.984  -0.481  1.00 93.47           C  
ATOM   3935  HD2 TYR A 254       6.014  15.901  -0.122  1.00 93.47           H  
ATOM   3936  CE1 TYR A 254       7.602  12.591  -1.418  1.00 93.47           C  
ATOM   3937  HE1 TYR A 254       8.057  11.682  -1.784  1.00 93.47           H  
ATOM   3938  CE2 TYR A 254       7.520  15.034  -1.401  1.00 93.47           C  
ATOM   3939  HE2 TYR A 254       7.891  15.986  -1.750  1.00 93.47           H  
ATOM   3940  OH  TYR A 254       9.118  13.862  -2.759  1.00 93.47           O  
ATOM   3941  HH  TYR A 254       9.348  14.755  -3.027  1.00 93.47           H  
ATOM   3942  CZ  TYR A 254       8.093  13.833  -1.870  1.00 93.47           C  
ATOM   3943  N   TRP A 255       2.473  12.515  -0.963  1.00 94.08           N  
ATOM   3944  H   TRP A 255       2.326  12.042  -0.083  1.00 94.08           H  
ATOM   3945  CA  TRP A 255       2.004  11.884  -2.199  1.00 94.08           C  
ATOM   3946  HA  TRP A 255       2.829  11.842  -2.911  1.00 94.08           H  
ATOM   3947  C   TRP A 255       0.897  12.694  -2.872  1.00 94.08           C  
ATOM   3948  CB  TRP A 255       1.541  10.456  -1.915  1.00 94.08           C  
ATOM   3949  HB2 TRP A 255       1.117  10.046  -2.832  1.00 94.08           H  
ATOM   3950  HB3 TRP A 255       0.744  10.490  -1.172  1.00 94.08           H  
ATOM   3951  O   TRP A 255       0.876  12.788  -4.098  1.00 94.08           O  
ATOM   3952  CG  TRP A 255       2.589   9.500  -1.434  1.00 94.08           C  
ATOM   3953  CD1 TRP A 255       3.928   9.706  -1.403  1.00 94.08           C  
ATOM   3954  HD1 TRP A 255       4.422  10.612  -1.721  1.00 94.08           H  
ATOM   3955  CD2 TRP A 255       2.382   8.167  -0.887  1.00 94.08           C  
ATOM   3956  CE2 TRP A 255       3.650   7.619  -0.537  1.00 94.08           C  
ATOM   3957  CE3 TRP A 255       1.245   7.361  -0.666  1.00 94.08           C  
ATOM   3958  HE3 TRP A 255       0.272   7.761  -0.914  1.00 94.08           H  
ATOM   3959  NE1 TRP A 255       4.556   8.603  -0.861  1.00 94.08           N  
ATOM   3960  HE1 TRP A 255       5.552   8.553  -0.698  1.00 94.08           H  
ATOM   3961  CH2 TRP A 255       2.637   5.545   0.185  1.00 94.08           C  
ATOM   3962  HH2 TRP A 255       2.729   4.551   0.598  1.00 94.08           H  
ATOM   3963  CZ2 TRP A 255       3.783   6.340   0.017  1.00 94.08           C  
ATOM   3964  HZ2 TRP A 255       4.757   5.979   0.313  1.00 94.08           H  
ATOM   3965  CZ3 TRP A 255       1.374   6.050  -0.172  1.00 94.08           C  
ATOM   3966  HZ3 TRP A 255       0.498   5.430  -0.053  1.00 94.08           H  
ATOM   3967  N   ALA A 256      -0.001  13.313  -2.098  1.00 94.11           N  
ATOM   3968  H   ALA A 256       0.048  13.200  -1.095  1.00 94.11           H  
ATOM   3969  CA  ALA A 256      -1.028  14.191  -2.650  1.00 94.11           C  
ATOM   3970  HA  ALA A 256      -1.592  13.639  -3.402  1.00 94.11           H  
ATOM   3971  C   ALA A 256      -0.405  15.409  -3.352  1.00 94.11           C  
ATOM   3972  CB  ALA A 256      -1.993  14.601  -1.531  1.00 94.11           C  
ATOM   3973  HB1 ALA A 256      -1.462  15.167  -0.766  1.00 94.11           H  
ATOM   3974  HB2 ALA A 256      -2.788  15.224  -1.942  1.00 94.11           H  
ATOM   3975  HB3 ALA A 256      -2.435  13.716  -1.075  1.00 94.11           H  
ATOM   3976  O   ALA A 256      -0.855  15.775  -4.442  1.00 94.11           O  
ATOM   3977  N   SER A 257       0.660  15.989  -2.781  1.00 93.32           N  
ATOM   3978  H   SER A 257       0.987  15.649  -1.888  1.00 93.32           H  
ATOM   3979  CA  SER A 257       1.375  17.112  -3.399  1.00 93.32           C  
ATOM   3980  HA  SER A 257       0.629  17.841  -3.716  1.00 93.32           H  
ATOM   3981  C   SER A 257       2.147  16.705  -4.658  1.00 93.32           C  
ATOM   3982  CB  SER A 257       2.279  17.821  -2.384  1.00 93.32           C  
ATOM   3983  HB2 SER A 257       1.730  17.961  -1.453  1.00 93.32           H  
ATOM   3984  HB3 SER A 257       2.545  18.801  -2.780  1.00 93.32           H  
ATOM   3985  O   SER A 257       2.145  17.459  -5.628  1.00 93.32           O  
ATOM   3986  OG  SER A 257       3.468  17.107  -2.127  1.00 93.32           O  
ATOM   3987  HG  SER A 257       3.873  17.460  -1.331  1.00 93.32           H  
ATOM   3988  N   LEU A 258       2.723  15.497  -4.693  1.00 90.97           N  
ATOM   3989  H   LEU A 258       2.781  14.988  -3.822  1.00 90.97           H  
ATOM   3990  CA  LEU A 258       3.395  14.953  -5.879  1.00 90.97           C  
ATOM   3991  HA  LEU A 258       4.111  15.687  -6.250  1.00 90.97           H  
ATOM   3992  C   LEU A 258       2.434  14.670  -7.038  1.00 90.97           C  
ATOM   3993  CB  LEU A 258       4.124  13.648  -5.520  1.00 90.97           C  
ATOM   3994  HB2 LEU A 258       4.390  13.150  -6.452  1.00 90.97           H  
ATOM   3995  HB3 LEU A 258       3.432  12.996  -4.988  1.00 90.97           H  
ATOM   3996  O   LEU A 258       2.766  14.937  -8.191  1.00 90.97           O  
ATOM   3997  CG  LEU A 258       5.408  13.794  -4.690  1.00 90.97           C  
ATOM   3998  HG  LEU A 258       5.195  14.254  -3.725  1.00 90.97           H  
ATOM   3999  CD1 LEU A 258       5.962  12.385  -4.463  1.00 90.97           C  
ATOM   4000 HD11 LEU A 258       5.280  11.824  -3.824  1.00 90.97           H  
ATOM   4001 HD12 LEU A 258       6.937  12.446  -3.980  1.00 90.97           H  
ATOM   4002 HD13 LEU A 258       6.087  11.871  -5.416  1.00 90.97           H  
ATOM   4003  CD2 LEU A 258       6.472  14.630  -5.403  1.00 90.97           C  
ATOM   4004 HD21 LEU A 258       6.147  15.669  -5.468  1.00 90.97           H  
ATOM   4005 HD22 LEU A 258       6.652  14.240  -6.404  1.00 90.97           H  
ATOM   4006 HD23 LEU A 258       7.403  14.603  -4.836  1.00 90.97           H  
ATOM   4007  N   VAL A 259       1.249  14.116  -6.756  1.00 91.22           N  
ATOM   4008  H   VAL A 259       1.046  13.875  -5.797  1.00 91.22           H  
ATOM   4009  CA  VAL A 259       0.234  13.896  -7.800  1.00 91.22           C  
ATOM   4010  HA  VAL A 259       0.697  13.357  -8.626  1.00 91.22           H  
ATOM   4011  C   VAL A 259      -0.240  15.238  -8.357  1.00 91.22           C  
ATOM   4012  CB  VAL A 259      -0.951  13.063  -7.276  1.00 91.22           C  
ATOM   4013  HB  VAL A 259      -1.358  13.525  -6.377  1.00 91.22           H  
ATOM   4014  O   VAL A 259      -0.390  15.374  -9.576  1.00 91.22           O  
ATOM   4015  CG1 VAL A 259      -2.072  12.934  -8.318  1.00 91.22           C  
ATOM   4016 HG11 VAL A 259      -2.526  13.908  -8.503  1.00 91.22           H  
ATOM   4017 HG12 VAL A 259      -2.850  12.269  -7.943  1.00 91.22           H  
ATOM   4018 HG13 VAL A 259      -1.671  12.542  -9.253  1.00 91.22           H  
ATOM   4019  CG2 VAL A 259      -0.511  11.633  -6.952  1.00 91.22           C  
ATOM   4020 HG21 VAL A 259       0.317  11.641  -6.243  1.00 91.22           H  
ATOM   4021 HG22 VAL A 259      -0.184  11.137  -7.866  1.00 91.22           H  
ATOM   4022 HG23 VAL A 259      -1.339  11.081  -6.507  1.00 91.22           H  
ATOM   4023  N   GLY A 260      -0.459  16.221  -7.477  1.00 86.05           N  
ATOM   4024  H   GLY A 260      -0.293  16.037  -6.498  1.00 86.05           H  
ATOM   4025  CA  GLY A 260      -0.890  17.563  -7.853  1.00 86.05           C  
ATOM   4026  HA2 GLY A 260      -1.127  18.136  -6.957  1.00 86.05           H  
ATOM   4027  HA3 GLY A 260      -0.070  18.061  -8.370  1.00 86.05           H  
ATOM   4028  C   GLY A 260      -2.122  17.530  -8.760  1.00 86.05           C  
ATOM   4029  O   GLY A 260      -3.069  16.776  -8.524  1.00 86.05           O  
ATOM   4030  N   ASP A 261      -2.096  18.321  -9.831  1.00 86.02           N  
ATOM   4031  H   ASP A 261      -1.316  18.949  -9.959  1.00 86.02           H  
ATOM   4032  CA  ASP A 261      -3.170  18.348 -10.831  1.00 86.02           C  
ATOM   4033  HA  ASP A 261      -4.116  18.146 -10.328  1.00 86.02           H  
ATOM   4034  C   ASP A 261      -3.038  17.259 -11.912  1.00 86.02           C  
ATOM   4035  CB  ASP A 261      -3.277  19.758 -11.429  1.00 86.02           C  
ATOM   4036  HB2 ASP A 261      -2.318  20.037 -11.866  1.00 86.02           H  
ATOM   4037  HB3 ASP A 261      -4.025  19.755 -12.223  1.00 86.02           H  
ATOM   4038  O   ASP A 261      -3.935  17.102 -12.740  1.00 86.02           O  
ATOM   4039  CG  ASP A 261      -3.702  20.791 -10.380  1.00 86.02           C  
ATOM   4040  OD1 ASP A 261      -4.616  20.480  -9.571  1.00 86.02           O  
ATOM   4041  OD2 ASP A 261      -3.097  21.878 -10.363  1.00 86.02           O  
ATOM   4042  N   SER A 262      -1.969  16.452 -11.885  1.00 87.20           N  
ATOM   4043  H   SER A 262      -1.286  16.582 -11.152  1.00 87.20           H  
ATOM   4044  CA  SER A 262      -1.703  15.421 -12.903  1.00 87.20           C  
ATOM   4045  HA  SER A 262      -1.692  15.895 -13.885  1.00 87.20           H  
ATOM   4046  C   SER A 262      -2.768  14.322 -12.920  1.00 87.20           C  
ATOM   4047  CB  SER A 262      -0.342  14.751 -12.675  1.00 87.20           C  
ATOM   4048  HB2 SER A 262      -0.395  14.092 -11.809  1.00 87.20           H  
ATOM   4049  HB3 SER A 262      -0.099  14.148 -13.550  1.00 87.20           H  
ATOM   4050  O   SER A 262      -3.072  13.752 -13.967  1.00 87.20           O  
ATOM   4051  OG  SER A 262       0.686  15.696 -12.469  1.00 87.20           O  
ATOM   4052  HG  SER A 262       0.804  15.806 -11.523  1.00 87.20           H  
ATOM   4053  N   CYS A 263      -3.340  13.996 -11.756  1.00 89.81           N  
ATOM   4054  H   CYS A 263      -3.049  14.508 -10.935  1.00 89.81           H  
ATOM   4055  CA  CYS A 263      -4.457  13.062 -11.650  1.00 89.81           C  
ATOM   4056  HA  CYS A 263      -5.060  13.149 -12.554  1.00 89.81           H  
ATOM   4057  C   CYS A 263      -5.357  13.408 -10.459  1.00 89.81           C  
ATOM   4058  CB  CYS A 263      -3.924  11.626 -11.588  1.00 89.81           C  
ATOM   4059  HB2 CYS A 263      -3.342  11.483 -10.677  1.00 89.81           H  
ATOM   4060  HB3 CYS A 263      -3.285  11.445 -12.452  1.00 89.81           H  
ATOM   4061  O   CYS A 263      -5.159  12.941  -9.335  1.00 89.81           O  
ATOM   4062  SG  CYS A 263      -5.329  10.471 -11.625  1.00 89.81           S  
ATOM   4063  HG  CYS A 263      -5.956  11.004 -12.678  1.00 89.81           H  
ATOM   4064  N   LEU A 264      -6.399  14.196 -10.734  1.00 91.51           N  
ATOM   4065  H   LEU A 264      -6.454  14.563 -11.674  1.00 91.51           H  
ATOM   4066  CA  LEU A 264      -7.390  14.624  -9.743  1.00 91.51           C  
ATOM   4067  HA  LEU A 264      -6.886  15.279  -9.032  1.00 91.51           H  
ATOM   4068  C   LEU A 264      -7.984  13.448  -8.959  1.00 91.51           C  
ATOM   4069  CB  LEU A 264      -8.514  15.401 -10.454  1.00 91.51           C  
ATOM   4070  HB2 LEU A 264      -9.011  14.722 -11.146  1.00 91.51           H  
ATOM   4071  HB3 LEU A 264      -8.074  16.225 -11.016  1.00 91.51           H  
ATOM   4072  O   LEU A 264      -8.136  13.545  -7.747  1.00 91.51           O  
ATOM   4073  CG  LEU A 264      -9.600  15.967  -9.520  1.00 91.51           C  
ATOM   4074  HG  LEU A 264     -10.067  15.153  -8.965  1.00 91.51           H  
ATOM   4075  CD1 LEU A 264      -9.037  16.989  -8.536  1.00 91.51           C  
ATOM   4076 HD11 LEU A 264      -9.847  17.406  -7.938  1.00 91.51           H  
ATOM   4077 HD12 LEU A 264      -8.548  17.788  -9.093  1.00 91.51           H  
ATOM   4078 HD13 LEU A 264      -8.328  16.508  -7.862  1.00 91.51           H  
ATOM   4079  CD2 LEU A 264     -10.682  16.647 -10.359  1.00 91.51           C  
ATOM   4080 HD21 LEU A 264     -10.257  17.481 -10.917  1.00 91.51           H  
ATOM   4081 HD22 LEU A 264     -11.470  17.024  -9.707  1.00 91.51           H  
ATOM   4082 HD23 LEU A 264     -11.119  15.933 -11.057  1.00 91.51           H  
ATOM   4083  N   GLN A 265      -8.313  12.333  -9.621  1.00 90.56           N  
ATOM   4084  H   GLN A 265      -8.123  12.278 -10.611  1.00 90.56           H  
ATOM   4085  CA  GLN A 265      -8.929  11.196  -8.925  1.00 90.56           C  
ATOM   4086  HA  GLN A 265      -9.781  11.565  -8.354  1.00 90.56           H  
ATOM   4087  C   GLN A 265      -7.987  10.556  -7.899  1.00 90.56           C  
ATOM   4088  CB  GLN A 265      -9.425  10.140  -9.925  1.00 90.56           C  
ATOM   4089  HB2 GLN A 265      -8.618   9.885 -10.612  1.00 90.56           H  
ATOM   4090  HB3 GLN A 265      -9.697   9.235  -9.381  1.00 90.56           H  
ATOM   4091  O   GLN A 265      -8.430  10.211  -6.804  1.00 90.56           O  
ATOM   4092  CG  GLN A 265     -10.647  10.602 -10.732  1.00 90.56           C  
ATOM   4093  HG2 GLN A 265     -10.926   9.807 -11.422  1.00 90.56           H  
ATOM   4094  HG3 GLN A 265     -10.382  11.483 -11.317  1.00 90.56           H  
ATOM   4095  CD  GLN A 265     -11.890  10.900  -9.897  1.00 90.56           C  
ATOM   4096  NE2 GLN A 265     -12.832  11.633 -10.448  1.00 90.56           N  
ATOM   4097 HE21 GLN A 265     -12.721  11.985 -11.388  1.00 90.56           H  
ATOM   4098 HE22 GLN A 265     -13.632  11.860  -9.874  1.00 90.56           H  
ATOM   4099  OE1 GLN A 265     -12.064  10.469  -8.765  1.00 90.56           O  
ATOM   4100  N   LEU A 266      -6.695  10.424  -8.216  1.00 93.14           N  
ATOM   4101  H   LEU A 266      -6.367  10.790  -9.099  1.00 93.14           H  
ATOM   4102  CA  LEU A 266      -5.705   9.920  -7.262  1.00 93.14           C  
ATOM   4103  HA  LEU A 266      -6.094   9.016  -6.792  1.00 93.14           H  
ATOM   4104  C   LEU A 266      -5.470  10.914  -6.122  1.00 93.14           C  
ATOM   4105  CB  LEU A 266      -4.388   9.589  -7.983  1.00 93.14           C  
ATOM   4106  HB2 LEU A 266      -3.586   9.554  -7.246  1.00 93.14           H  
ATOM   4107  HB3 LEU A 266      -4.156  10.395  -8.678  1.00 93.14           H  
ATOM   4108  O   LEU A 266      -5.457  10.495  -4.964  1.00 93.14           O  
ATOM   4109  CG  LEU A 266      -4.395   8.251  -8.742  1.00 93.14           C  
ATOM   4110  HG  LEU A 266      -5.222   8.234  -9.451  1.00 93.14           H  
ATOM   4111  CD1 LEU A 266      -3.081   8.110  -9.508  1.00 93.14           C  
ATOM   4112 HD11 LEU A 266      -3.078   7.179 -10.075  1.00 93.14           H  
ATOM   4113 HD12 LEU A 266      -2.236   8.109  -8.819  1.00 93.14           H  
ATOM   4114 HD13 LEU A 266      -2.971   8.938 -10.209  1.00 93.14           H  
ATOM   4115  CD2 LEU A 266      -4.524   7.053  -7.792  1.00 93.14           C  
ATOM   4116 HD21 LEU A 266      -5.528   7.012  -7.368  1.00 93.14           H  
ATOM   4117 HD22 LEU A 266      -4.342   6.126  -8.337  1.00 93.14           H  
ATOM   4118 HD23 LEU A 266      -3.790   7.132  -6.990  1.00 93.14           H  
ATOM   4119  N   ARG A 267      -5.372  12.216  -6.425  1.00 93.98           N  
ATOM   4120  H   ARG A 267      -5.366  12.491  -7.396  1.00 93.98           H  
ATOM   4121  CA  ARG A 267      -5.254  13.258  -5.395  1.00 93.98           C  
ATOM   4122  HA  ARG A 267      -4.365  13.055  -4.797  1.00 93.98           H  
ATOM   4123  C   ARG A 267      -6.435  13.215  -4.423  1.00 93.98           C  
ATOM   4124  CB  ARG A 267      -5.083  14.643  -6.041  1.00 93.98           C  
ATOM   4125  HB2 ARG A 267      -4.203  14.636  -6.684  1.00 93.98           H  
ATOM   4126  HB3 ARG A 267      -5.957  14.887  -6.645  1.00 93.98           H  
ATOM   4127  O   ARG A 267      -6.223  13.122  -3.221  1.00 93.98           O  
ATOM   4128  CG  ARG A 267      -4.896  15.706  -4.946  1.00 93.98           C  
ATOM   4129  HG2 ARG A 267      -5.797  15.756  -4.334  1.00 93.98           H  
ATOM   4130  HG3 ARG A 267      -4.064  15.410  -4.306  1.00 93.98           H  
ATOM   4131  CD  ARG A 267      -4.605  17.109  -5.474  1.00 93.98           C  
ATOM   4132  HD2 ARG A 267      -4.359  17.740  -4.620  1.00 93.98           H  
ATOM   4133  HD3 ARG A 267      -3.731  17.059  -6.124  1.00 93.98           H  
ATOM   4134  NE  ARG A 267      -5.756  17.707  -6.184  1.00 93.98           N  
ATOM   4135  HE  ARG A 267      -6.673  17.365  -5.935  1.00 93.98           H  
ATOM   4136  NH1 ARG A 267      -4.579  19.448  -7.087  1.00 93.98           N  
ATOM   4137 HH11 ARG A 267      -3.770  19.181  -6.544  1.00 93.98           H  
ATOM   4138 HH12 ARG A 267      -4.487  20.072  -7.876  1.00 93.98           H  
ATOM   4139  NH2 ARG A 267      -6.667  19.189  -7.691  1.00 93.98           N  
ATOM   4140 HH21 ARG A 267      -7.578  18.755  -7.638  1.00 93.98           H  
ATOM   4141 HH22 ARG A 267      -6.431  19.908  -8.359  1.00 93.98           H  
ATOM   4142  CZ  ARG A 267      -5.673  18.765  -6.970  1.00 93.98           C  
ATOM   4143  N   LEU A 268      -7.667  13.162  -4.932  1.00 92.94           N  
ATOM   4144  H   LEU A 268      -7.768  13.255  -5.933  1.00 92.94           H  
ATOM   4145  CA  LEU A 268      -8.872  13.068  -4.101  1.00 92.94           C  
ATOM   4146  HA  LEU A 268      -8.895  13.919  -3.421  1.00 92.94           H  
ATOM   4147  C   LEU A 268      -8.884  11.806  -3.230  1.00 92.94           C  
ATOM   4148  CB  LEU A 268     -10.123  13.078  -4.997  1.00 92.94           C  
ATOM   4149  HB2 LEU A 268      -9.987  12.339  -5.787  1.00 92.94           H  
ATOM   4150  HB3 LEU A 268     -10.979  12.768  -4.398  1.00 92.94           H  
ATOM   4151  O   LEU A 268      -9.346  11.846  -2.094  1.00 92.94           O  
ATOM   4152  CG  LEU A 268     -10.459  14.438  -5.633  1.00 92.94           C  
ATOM   4153  HG  LEU A 268      -9.604  14.820  -6.191  1.00 92.94           H  
ATOM   4154  CD1 LEU A 268     -11.634  14.248  -6.597  1.00 92.94           C  
ATOM   4155 HD11 LEU A 268     -11.360  13.528  -7.368  1.00 92.94           H  
ATOM   4156 HD12 LEU A 268     -11.865  15.200  -7.075  1.00 92.94           H  
ATOM   4157 HD13 LEU A 268     -12.511  13.894  -6.056  1.00 92.94           H  
ATOM   4158  CD2 LEU A 268     -10.856  15.484  -4.594  1.00 92.94           C  
ATOM   4159 HD21 LEU A 268     -11.161  16.405  -5.092  1.00 92.94           H  
ATOM   4160 HD22 LEU A 268     -11.674  15.121  -3.972  1.00 92.94           H  
ATOM   4161 HD23 LEU A 268     -10.003  15.727  -3.960  1.00 92.94           H  
ATOM   4162  N   VAL A 269      -8.389  10.672  -3.734  1.00 94.26           N  
ATOM   4163  H   VAL A 269      -8.019  10.686  -4.674  1.00 94.26           H  
ATOM   4164  CA  VAL A 269      -8.290   9.437  -2.940  1.00 94.26           C  
ATOM   4165  HA  VAL A 269      -9.269   9.229  -2.510  1.00 94.26           H  
ATOM   4166  C   VAL A 269      -7.335   9.606  -1.759  1.00 94.26           C  
ATOM   4167  CB  VAL A 269      -7.886   8.248  -3.831  1.00 94.26           C  
ATOM   4168  HB  VAL A 269      -7.078   8.547  -4.500  1.00 94.26           H  
ATOM   4169  O   VAL A 269      -7.670   9.141  -0.668  1.00 94.26           O  
ATOM   4170  CG1 VAL A 269      -7.417   7.015  -3.044  1.00 94.26           C  
ATOM   4171 HG11 VAL A 269      -7.315   6.160  -3.712  1.00 94.26           H  
ATOM   4172 HG12 VAL A 269      -6.434   7.217  -2.618  1.00 94.26           H  
ATOM   4173 HG13 VAL A 269      -8.112   6.785  -2.237  1.00 94.26           H  
ATOM   4174  CG2 VAL A 269      -9.084   7.812  -4.682  1.00 94.26           C  
ATOM   4175 HG21 VAL A 269      -9.538   8.677  -5.166  1.00 94.26           H  
ATOM   4176 HG22 VAL A 269      -9.832   7.316  -4.064  1.00 94.26           H  
ATOM   4177 HG23 VAL A 269      -8.728   7.138  -5.462  1.00 94.26           H  
ATOM   4178  N   LEU A 270      -6.194  10.267  -1.971  1.00 95.28           N  
ATOM   4179  H   LEU A 270      -6.020  10.635  -2.896  1.00 95.28           H  
ATOM   4180  CA  LEU A 270      -5.199  10.560  -0.938  1.00 95.28           C  
ATOM   4181  HA  LEU A 270      -4.985   9.653  -0.373  1.00 95.28           H  
ATOM   4182  C   LEU A 270      -5.721  11.593   0.070  1.00 95.28           C  
ATOM   4183  CB  LEU A 270      -3.904  11.046  -1.617  1.00 95.28           C  
ATOM   4184  HB2 LEU A 270      -3.229  11.434  -0.853  1.00 95.28           H  
ATOM   4185  HB3 LEU A 270      -4.147  11.875  -2.281  1.00 95.28           H  
ATOM   4186  O   LEU A 270      -5.666  11.353   1.272  1.00 95.28           O  
ATOM   4187  CG  LEU A 270      -3.162   9.961  -2.419  1.00 95.28           C  
ATOM   4188  HG  LEU A 270      -3.864   9.399  -3.036  1.00 95.28           H  
ATOM   4189  CD1 LEU A 270      -2.123  10.598  -3.336  1.00 95.28           C  
ATOM   4190 HD11 LEU A 270      -1.602   9.832  -3.910  1.00 95.28           H  
ATOM   4191 HD12 LEU A 270      -1.397  11.143  -2.732  1.00 95.28           H  
ATOM   4192 HD13 LEU A 270      -2.608  11.288  -4.027  1.00 95.28           H  
ATOM   4193  CD2 LEU A 270      -2.434   8.989  -1.489  1.00 95.28           C  
ATOM   4194 HD21 LEU A 270      -3.153   8.432  -0.887  1.00 95.28           H  
ATOM   4195 HD22 LEU A 270      -1.767   9.546  -0.831  1.00 95.28           H  
ATOM   4196 HD23 LEU A 270      -1.839   8.288  -2.074  1.00 95.28           H  
ATOM   4197  N   GLU A 271      -6.322  12.688  -0.395  1.00 92.70           N  
ATOM   4198  H   GLU A 271      -6.301  12.859  -1.390  1.00 92.70           H  
ATOM   4199  CA  GLU A 271      -6.894  13.734   0.466  1.00 92.70           C  
ATOM   4200  HA  GLU A 271      -6.129  14.110   1.144  1.00 92.70           H  
ATOM   4201  C   GLU A 271      -8.058  13.217   1.322  1.00 92.70           C  
ATOM   4202  CB  GLU A 271      -7.398  14.890  -0.405  1.00 92.70           C  
ATOM   4203  HB2 GLU A 271      -8.010  15.553   0.205  1.00 92.70           H  
ATOM   4204  HB3 GLU A 271      -8.024  14.473  -1.194  1.00 92.70           H  
ATOM   4205  O   GLU A 271      -8.215  13.621   2.471  1.00 92.70           O  
ATOM   4206  CG  GLU A 271      -6.257  15.718  -1.016  1.00 92.70           C  
ATOM   4207  HG2 GLU A 271      -5.557  15.056  -1.526  1.00 92.70           H  
ATOM   4208  HG3 GLU A 271      -5.719  16.213  -0.207  1.00 92.70           H  
ATOM   4209  CD  GLU A 271      -6.763  16.769  -2.018  1.00 92.70           C  
ATOM   4210  OE1 GLU A 271      -5.929  17.588  -2.461  1.00 92.70           O  
ATOM   4211  OE2 GLU A 271      -7.956  16.716  -2.400  1.00 92.70           O  
ATOM   4212  N   GLN A 272      -8.854  12.280   0.797  1.00 91.61           N  
ATOM   4213  H   GLN A 272      -8.701  12.031  -0.170  1.00 91.61           H  
ATOM   4214  CA  GLN A 272      -9.939  11.611   1.528  1.00 91.61           C  
ATOM   4215  HA  GLN A 272     -10.448  12.347   2.150  1.00 91.61           H  
ATOM   4216  C   GLN A 272      -9.449  10.506   2.477  1.00 91.61           C  
ATOM   4217  CB  GLN A 272     -10.950  11.025   0.530  1.00 91.61           C  
ATOM   4218  HB2 GLN A 272     -11.659  10.387   1.057  1.00 91.61           H  
ATOM   4219  HB3 GLN A 272     -10.416  10.407  -0.192  1.00 91.61           H  
ATOM   4220  O   GLN A 272     -10.270   9.832   3.102  1.00 91.61           O  
ATOM   4221  CG  GLN A 272     -11.761  12.104  -0.195  1.00 91.61           C  
ATOM   4222  HG2 GLN A 272     -12.404  12.604   0.529  1.00 91.61           H  
ATOM   4223  HG3 GLN A 272     -11.098  12.860  -0.615  1.00 91.61           H  
ATOM   4224  CD  GLN A 272     -12.633  11.544  -1.318  1.00 91.61           C  
ATOM   4225  NE2 GLN A 272     -13.370  12.413  -1.977  1.00 91.61           N  
ATOM   4226 HE21 GLN A 272     -13.943  12.085  -2.741  1.00 91.61           H  
ATOM   4227 HE22 GLN A 272     -13.279  13.394  -1.756  1.00 91.61           H  
ATOM   4228  OE1 GLN A 272     -12.707  10.348  -1.612  1.00 91.61           O  
ATOM   4229  N   ALA A 273      -8.140  10.251   2.561  1.00 93.46           N  
ATOM   4230  H   ALA A 273      -7.492  10.792   2.005  1.00 93.46           H  
ATOM   4231  CA  ALA A 273      -7.593   9.284   3.507  1.00 93.46           C  
ATOM   4232  HA  ALA A 273      -8.200   8.379   3.477  1.00 93.46           H  
ATOM   4233  C   ALA A 273      -7.617   9.814   4.947  1.00 93.46           C  
ATOM   4234  CB  ALA A 273      -6.174   8.917   3.079  1.00 93.46           C  
ATOM   4235  HB1 ALA A 273      -5.806   8.095   3.693  1.00 93.46           H  
ATOM   4236  HB2 ALA A 273      -6.162   8.626   2.029  1.00 93.46           H  
ATOM   4237  HB3 ALA A 273      -5.519   9.778   3.213  1.00 93.46           H  
ATOM   4238  O   ALA A 273      -7.698   9.017   5.888  1.00 93.46           O  
ATOM   4239  N   LYS A 274      -7.595  11.142   5.132  1.00 91.80           N  
ATOM   4240  H   LYS A 274      -7.542  11.743   4.322  1.00 91.80           H  
ATOM   4241  CA  LYS A 274      -7.834  11.756   6.442  1.00 91.80           C  
ATOM   4242  HA  LYS A 274      -7.054  11.410   7.120  1.00 91.80           H  
ATOM   4243  C   LYS A 274      -9.181  11.284   6.995  1.00 91.80           C  
ATOM   4244  CB  LYS A 274      -7.728  13.286   6.355  1.00 91.80           C  
ATOM   4245  HB2 LYS A 274      -6.817  13.547   5.816  1.00 91.80           H  
ATOM   4246  HB3 LYS A 274      -7.648  13.687   7.366  1.00 91.80           H  
ATOM   4247  O   LYS A 274     -10.129  11.051   6.248  1.00 91.80           O  
ATOM   4248  CG  LYS A 274      -8.937  13.948   5.682  1.00 91.80           C  
ATOM   4249  HG2 LYS A 274      -9.120  13.487   4.712  1.00 91.80           H  
ATOM   4250  HG3 LYS A 274      -9.823  13.797   6.298  1.00 91.80           H  
ATOM   4251  CD  LYS A 274      -8.717  15.454   5.525  1.00 91.80           C  
ATOM   4252  HD2 LYS A 274      -7.798  15.647   4.973  1.00 91.80           H  
ATOM   4253  HD3 LYS A 274      -8.649  15.892   6.521  1.00 91.80           H  
ATOM   4254  CE  LYS A 274      -9.907  16.039   4.764  1.00 91.80           C  
ATOM   4255  HE2 LYS A 274     -10.747  15.354   4.874  1.00 91.80           H  
ATOM   4256  HE3 LYS A 274      -9.659  16.107   3.704  1.00 91.80           H  
ATOM   4257  NZ  LYS A 274     -10.317  17.345   5.318  1.00 91.80           N  
ATOM   4258  HZ1 LYS A 274      -9.576  18.032   5.304  1.00 91.80           H  
ATOM   4259  HZ2 LYS A 274     -11.148  17.678   4.852  1.00 91.80           H  
ATOM   4260  HZ3 LYS A 274     -10.625  17.189   6.267  1.00 91.80           H  
ATOM   4261  N   ASN A 275      -9.248  11.058   8.302  1.00 89.81           N  
ATOM   4262  H   ASN A 275      -8.430  11.280   8.852  1.00 89.81           H  
ATOM   4263  CA  ASN A 275     -10.423  10.537   9.006  1.00 89.81           C  
ATOM   4264  HA  ASN A 275     -10.115  10.435  10.046  1.00 89.81           H  
ATOM   4265  C   ASN A 275     -10.881   9.119   8.610  1.00 89.81           C  
ATOM   4266  CB  ASN A 275     -11.548  11.590   8.970  1.00 89.81           C  
ATOM   4267  HB2 ASN A 275     -12.410  11.241   9.539  1.00 89.81           H  
ATOM   4268  HB3 ASN A 275     -11.875  11.780   7.947  1.00 89.81           H  
ATOM   4269  O   ASN A 275     -11.822   8.587   9.210  1.00 89.81           O  
ATOM   4270  CG  ASN A 275     -11.053  12.881   9.568  1.00 89.81           C  
ATOM   4271  ND2 ASN A 275     -10.893  12.876  10.861  1.00 89.81           N  
ATOM   4272 HD21 ASN A 275     -10.355  13.636  11.251  1.00 89.81           H  
ATOM   4273 HD22 ASN A 275     -11.165  12.080  11.420  1.00 89.81           H  
ATOM   4274  OD1 ASN A 275     -10.716  13.844   8.911  1.00 89.81           O  
ATOM   4275  N   SER A 276     -10.190   8.449   7.679  1.00 89.37           N  
ATOM   4276  H   SER A 276      -9.450   8.934   7.192  1.00 89.37           H  
ATOM   4277  CA  SER A 276     -10.466   7.059   7.312  1.00 89.37           C  
ATOM   4278  HA  SER A 276     -11.473   7.009   6.899  1.00 89.37           H  
ATOM   4279  C   SER A 276     -10.374   6.160   8.543  1.00 89.37           C  
ATOM   4280  CB  SER A 276      -9.485   6.591   6.236  1.00 89.37           C  
ATOM   4281  HB2 SER A 276      -9.522   7.300   5.408  1.00 89.37           H  
ATOM   4282  HB3 SER A 276      -8.473   6.584   6.641  1.00 89.37           H  
ATOM   4283  O   SER A 276      -9.382   6.167   9.259  1.00 89.37           O  
ATOM   4284  OG  SER A 276      -9.802   5.302   5.727  1.00 89.37           O  
ATOM   4285  HG  SER A 276      -9.290   5.248   4.917  1.00 89.37           H  
ATOM   4286  N   GLY A 277     -11.427   5.383   8.810  1.00 88.19           N  
ATOM   4287  H   GLY A 277     -12.224   5.460   8.195  1.00 88.19           H  
ATOM   4288  CA  GLY A 277     -11.510   4.516   9.995  1.00 88.19           C  
ATOM   4289  HA2 GLY A 277     -12.086   3.623   9.754  1.00 88.19           H  
ATOM   4290  HA3 GLY A 277     -10.503   4.227  10.297  1.00 88.19           H  
ATOM   4291  C   GLY A 277     -12.137   5.148  11.227  1.00 88.19           C  
ATOM   4292  O   GLY A 277     -12.392   4.435  12.191  1.00 88.19           O  
ATOM   4293  N   MET A 278     -12.439   6.444  11.177  1.00 92.11           N  
ATOM   4294  H   MET A 278     -12.137   6.985  10.380  1.00 92.11           H  
ATOM   4295  CA  MET A 278     -13.055   7.187  12.277  1.00 92.11           C  
ATOM   4296  HA  MET A 278     -13.214   6.518  13.123  1.00 92.11           H  
ATOM   4297  C   MET A 278     -14.434   7.739  11.912  1.00 92.11           C  
ATOM   4298  CB  MET A 278     -12.104   8.290  12.749  1.00 92.11           C  
ATOM   4299  HB2 MET A 278     -11.947   9.008  11.944  1.00 92.11           H  
ATOM   4300  HB3 MET A 278     -12.549   8.811  13.596  1.00 92.11           H  
ATOM   4301  O   MET A 278     -14.963   8.574  12.634  1.00 92.11           O  
ATOM   4302  CG  MET A 278     -10.764   7.707  13.193  1.00 92.11           C  
ATOM   4303  HG2 MET A 278     -10.243   7.275  12.338  1.00 92.11           H  
ATOM   4304  HG3 MET A 278     -10.949   6.918  13.923  1.00 92.11           H  
ATOM   4305  SD  MET A 278      -9.693   8.931  13.957  1.00 92.11           S  
ATOM   4306  CE  MET A 278      -9.228   9.959  12.540  1.00 92.11           C  
ATOM   4307  HE1 MET A 278      -8.818   9.341  11.740  1.00 92.11           H  
ATOM   4308  HE2 MET A 278     -10.105  10.501  12.186  1.00 92.11           H  
ATOM   4309  HE3 MET A 278      -8.477  10.685  12.853  1.00 92.11           H  
ATOM   4310  N   VAL A 279     -15.039   7.249  10.824  1.00 91.34           N  
ATOM   4311  H   VAL A 279     -14.502   6.615  10.250  1.00 91.34           H  
ATOM   4312  CA  VAL A 279     -16.328   7.732  10.290  1.00 91.34           C  
ATOM   4313  HA  VAL A 279     -16.196   8.751   9.926  1.00 91.34           H  
ATOM   4314  C   VAL A 279     -17.413   7.776  11.369  1.00 91.34           C  
ATOM   4315  CB  VAL A 279     -16.794   6.850   9.112  1.00 91.34           C  
ATOM   4316  HB  VAL A 279     -16.911   5.826   9.466  1.00 91.34           H  
ATOM   4317  O   VAL A 279     -18.101   8.779  11.508  1.00 91.34           O  
ATOM   4318  CG1 VAL A 279     -18.135   7.311   8.531  1.00 91.34           C  
ATOM   4319 HG11 VAL A 279     -18.063   8.350   8.207  1.00 91.34           H  
ATOM   4320 HG12 VAL A 279     -18.930   7.232   9.273  1.00 91.34           H  
ATOM   4321 HG13 VAL A 279     -18.409   6.690   7.678  1.00 91.34           H  
ATOM   4322  CG2 VAL A 279     -15.761   6.845   7.976  1.00 91.34           C  
ATOM   4323 HG21 VAL A 279     -15.596   7.864   7.626  1.00 91.34           H  
ATOM   4324 HG22 VAL A 279     -14.812   6.426   8.313  1.00 91.34           H  
ATOM   4325 HG23 VAL A 279     -16.129   6.242   7.146  1.00 91.34           H  
ATOM   4326  N   VAL A 280     -17.532   6.723  12.186  1.00 93.56           N  
ATOM   4327  H   VAL A 280     -16.907   5.940  12.054  1.00 93.56           H  
ATOM   4328  CA  VAL A 280     -18.526   6.678  13.273  1.00 93.56           C  
ATOM   4329  HA  VAL A 280     -19.511   6.870  12.848  1.00 93.56           H  
ATOM   4330  C   VAL A 280     -18.270   7.781  14.303  1.00 93.56           C  
ATOM   4331  CB  VAL A 280     -18.557   5.297  13.952  1.00 93.56           C  
ATOM   4332  HB  VAL A 280     -17.567   5.066  14.345  1.00 93.56           H  
ATOM   4333  O   VAL A 280     -19.198   8.498  14.660  1.00 93.56           O  
ATOM   4334  CG1 VAL A 280     -19.561   5.260  15.103  1.00 93.56           C  
ATOM   4335 HG11 VAL A 280     -19.248   5.922  15.910  1.00 93.56           H  
ATOM   4336 HG12 VAL A 280     -19.660   4.250  15.501  1.00 93.56           H  
ATOM   4337 HG13 VAL A 280     -20.535   5.596  14.747  1.00 93.56           H  
ATOM   4338  CG2 VAL A 280     -18.953   4.201  12.954  1.00 93.56           C  
ATOM   4339 HG21 VAL A 280     -19.920   4.439  12.513  1.00 93.56           H  
ATOM   4340 HG22 VAL A 280     -19.025   3.239  13.461  1.00 93.56           H  
ATOM   4341 HG23 VAL A 280     -18.201   4.125  12.168  1.00 93.56           H  
ATOM   4342  N   LEU A 281     -17.019   7.950  14.747  1.00 95.06           N  
ATOM   4343  H   LEU A 281     -16.279   7.399  14.337  1.00 95.06           H  
ATOM   4344  CA  LEU A 281     -16.639   8.988  15.708  1.00 95.06           C  
ATOM   4345  HA  LEU A 281     -17.256   8.871  16.599  1.00 95.06           H  
ATOM   4346  C   LEU A 281     -16.887  10.396  15.148  1.00 95.06           C  
ATOM   4347  CB  LEU A 281     -15.155   8.803  16.082  1.00 95.06           C  
ATOM   4348  HB2 LEU A 281     -14.546   8.953  15.190  1.00 95.06           H  
ATOM   4349  HB3 LEU A 281     -14.993   7.782  16.427  1.00 95.06           H  
ATOM   4350  O   LEU A 281     -17.421  11.252  15.848  1.00 95.06           O  
ATOM   4351  CG  LEU A 281     -14.664   9.777  17.167  1.00 95.06           C  
ATOM   4352  HG  LEU A 281     -14.785  10.800  16.811  1.00 95.06           H  
ATOM   4353  CD1 LEU A 281     -15.428   9.613  18.474  1.00 95.06           C  
ATOM   4354 HD11 LEU A 281     -14.952  10.203  19.257  1.00 95.06           H  
ATOM   4355 HD12 LEU A 281     -16.448   9.977  18.347  1.00 95.06           H  
ATOM   4356 HD13 LEU A 281     -15.447   8.567  18.779  1.00 95.06           H  
ATOM   4357  CD2 LEU A 281     -13.188   9.537  17.460  1.00 95.06           C  
ATOM   4358 HD21 LEU A 281     -12.803  10.340  18.089  1.00 95.06           H  
ATOM   4359 HD22 LEU A 281     -13.065   8.594  17.993  1.00 95.06           H  
ATOM   4360 HD23 LEU A 281     -12.624   9.515  16.527  1.00 95.06           H  
ATOM   4361  N   GLN A 282     -16.542  10.612  13.876  1.00 93.84           N  
ATOM   4362  H   GLN A 282     -16.101   9.860  13.366  1.00 93.84           H  
ATOM   4363  CA  GLN A 282     -16.785  11.865  13.168  1.00 93.84           C  
ATOM   4364  HA  GLN A 282     -16.282  12.674  13.698  1.00 93.84           H  
ATOM   4365  C   GLN A 282     -18.280  12.191  13.126  1.00 93.84           C  
ATOM   4366  CB  GLN A 282     -16.201  11.762  11.752  1.00 93.84           C  
ATOM   4367  HB2 GLN A 282     -15.148  11.490  11.815  1.00 93.84           H  
ATOM   4368  HB3 GLN A 282     -16.727  10.983  11.200  1.00 93.84           H  
ATOM   4369  O   GLN A 282     -18.672  13.299  13.478  1.00 93.84           O  
ATOM   4370  CG  GLN A 282     -16.323  13.089  10.990  1.00 93.84           C  
ATOM   4371  HG2 GLN A 282     -15.725  13.849  11.492  1.00 93.84           H  
ATOM   4372  HG3 GLN A 282     -17.359  13.428  10.981  1.00 93.84           H  
ATOM   4373  CD  GLN A 282     -15.865  12.984   9.541  1.00 93.84           C  
ATOM   4374  NE2 GLN A 282     -15.846  14.092   8.839  1.00 93.84           N  
ATOM   4375 HE21 GLN A 282     -15.439  14.045   7.916  1.00 93.84           H  
ATOM   4376 HE22 GLN A 282     -16.037  14.977   9.287  1.00 93.84           H  
ATOM   4377  OE1 GLN A 282     -15.533  11.926   9.026  1.00 93.84           O  
ATOM   4378  N   CYS A 283     -19.125  11.227  12.759  1.00 94.11           N  
ATOM   4379  H   CYS A 283     -18.753  10.348  12.428  1.00 94.11           H  
ATOM   4380  CA  CYS A 283     -20.572  11.411  12.757  1.00 94.11           C  
ATOM   4381  HA  CYS A 283     -20.831  12.269  12.137  1.00 94.11           H  
ATOM   4382  C   CYS A 283     -21.130  11.683  14.158  1.00 94.11           C  
ATOM   4383  CB  CYS A 283     -21.222  10.159  12.185  1.00 94.11           C  
ATOM   4384  HB2 CYS A 283     -22.293  10.191  12.381  1.00 94.11           H  
ATOM   4385  HB3 CYS A 283     -20.788   9.296  12.690  1.00 94.11           H  
ATOM   4386  O   CYS A 283     -22.008  12.527  14.290  1.00 94.11           O  
ATOM   4387  SG  CYS A 283     -20.957  10.021  10.394  1.00 94.11           S  
ATOM   4388  HG  CYS A 283     -21.535  11.177  10.056  1.00 94.11           H  
ATOM   4389  N   VAL A 284     -20.626  11.016  15.203  1.00 94.69           N  
ATOM   4390  H   VAL A 284     -19.929  10.303  15.042  1.00 94.69           H  
ATOM   4391  CA  VAL A 284     -21.072  11.285  16.581  1.00 94.69           C  
ATOM   4392  HA  VAL A 284     -22.160  11.224  16.613  1.00 94.69           H  
ATOM   4393  C   VAL A 284     -20.731  12.713  16.992  1.00 94.69           C  
ATOM   4394  CB  VAL A 284     -20.526  10.258  17.588  1.00 94.69           C  
ATOM   4395  HB  VAL A 284     -19.438  10.313  17.605  1.00 94.69           H  
ATOM   4396  O   VAL A 284     -21.618  13.447  17.425  1.00 94.69           O  
ATOM   4397  CG1 VAL A 284     -21.047  10.563  18.993  1.00 94.69           C  
ATOM   4398 HG11 VAL A 284     -22.136  10.590  18.997  1.00 94.69           H  
ATOM   4399 HG12 VAL A 284     -20.709   9.780  19.672  1.00 94.69           H  
ATOM   4400 HG13 VAL A 284     -20.668  11.522  19.347  1.00 94.69           H  
ATOM   4401  CG2 VAL A 284     -20.939   8.815  17.243  1.00 94.69           C  
ATOM   4402 HG21 VAL A 284     -21.479   8.349  18.067  1.00 94.69           H  
ATOM   4403 HG22 VAL A 284     -21.579   8.792  16.361  1.00 94.69           H  
ATOM   4404 HG23 VAL A 284     -20.043   8.225  17.051  1.00 94.69           H  
ATOM   4405  N   ARG A 285     -19.482  13.147  16.773  1.00 94.52           N  
ATOM   4406  H   ARG A 285     -18.808  12.496  16.398  1.00 94.52           H  
ATOM   4407  CA  ARG A 285     -19.070  14.536  17.016  1.00 94.52           C  
ATOM   4408  HA  ARG A 285     -19.224  14.770  18.070  1.00 94.52           H  
ATOM   4409  C   ARG A 285     -19.943  15.519  16.243  1.00 94.52           C  
ATOM   4410  CB  ARG A 285     -17.582  14.696  16.667  1.00 94.52           C  
ATOM   4411  HB2 ARG A 285     -16.997  14.068  17.339  1.00 94.52           H  
ATOM   4412  HB3 ARG A 285     -17.410  14.356  15.646  1.00 94.52           H  
ATOM   4413  O   ARG A 285     -20.423  16.491  16.818  1.00 94.52           O  
ATOM   4414  CG  ARG A 285     -17.105  16.151  16.791  1.00 94.52           C  
ATOM   4415  HG2 ARG A 285     -17.629  16.774  16.066  1.00 94.52           H  
ATOM   4416  HG3 ARG A 285     -17.308  16.524  17.795  1.00 94.52           H  
ATOM   4417  CD  ARG A 285     -15.607  16.236  16.507  1.00 94.52           C  
ATOM   4418  HD2 ARG A 285     -15.076  15.676  17.277  1.00 94.52           H  
ATOM   4419  HD3 ARG A 285     -15.394  15.780  15.540  1.00 94.52           H  
ATOM   4420  NE  ARG A 285     -15.130  17.624  16.531  1.00 94.52           N  
ATOM   4421  HE  ARG A 285     -14.827  17.981  17.426  1.00 94.52           H  
ATOM   4422  NH1 ARG A 285     -15.290  18.124  14.288  1.00 94.52           N  
ATOM   4423 HH11 ARG A 285     -15.708  17.229  14.080  1.00 94.52           H  
ATOM   4424 HH12 ARG A 285     -14.931  18.653  13.506  1.00 94.52           H  
ATOM   4425  NH2 ARG A 285     -14.418  19.608  15.710  1.00 94.52           N  
ATOM   4426 HH21 ARG A 285     -14.043  19.830  16.621  1.00 94.52           H  
ATOM   4427 HH22 ARG A 285     -14.254  20.220  14.923  1.00 94.52           H  
ATOM   4428  CZ  ARG A 285     -14.953  18.439  15.508  1.00 94.52           C  
ATOM   4429  N   LYS A 286     -20.172  15.249  14.959  1.00 93.46           N  
ATOM   4430  H   LYS A 286     -19.718  14.442  14.555  1.00 93.46           H  
ATOM   4431  CA  LYS A 286     -20.952  16.123  14.086  1.00 93.46           C  
ATOM   4432  HA  LYS A 286     -20.534  17.127  14.160  1.00 93.46           H  
ATOM   4433  C   LYS A 286     -22.407  16.235  14.527  1.00 93.46           C  
ATOM   4434  CB  LYS A 286     -20.810  15.647  12.639  1.00 93.46           C  
ATOM   4435  HB2 LYS A 286     -19.753  15.464  12.446  1.00 93.46           H  
ATOM   4436  HB3 LYS A 286     -21.368  14.725  12.476  1.00 93.46           H  
ATOM   4437  O   LYS A 286     -22.908  17.343  14.623  1.00 93.46           O  
ATOM   4438  CG  LYS A 286     -21.296  16.739  11.685  1.00 93.46           C  
ATOM   4439  HG2 LYS A 286     -22.385  16.788  11.684  1.00 93.46           H  
ATOM   4440  HG3 LYS A 286     -20.905  17.696  12.031  1.00 93.46           H  
ATOM   4441  CD  LYS A 286     -20.781  16.489  10.268  1.00 93.46           C  
ATOM   4442  HD2 LYS A 286     -21.373  15.714   9.781  1.00 93.46           H  
ATOM   4443  HD3 LYS A 286     -19.733  16.191  10.307  1.00 93.46           H  
ATOM   4444  CE  LYS A 286     -20.874  17.811   9.514  1.00 93.46           C  
ATOM   4445  HE2 LYS A 286     -21.920  18.086   9.375  1.00 93.46           H  
ATOM   4446  HE3 LYS A 286     -20.411  18.580  10.133  1.00 93.46           H  
ATOM   4447  NZ  LYS A 286     -20.141  17.755   8.236  1.00 93.46           N  
ATOM   4448  HZ1 LYS A 286     -19.156  17.743   8.460  1.00 93.46           H  
ATOM   4449  HZ2 LYS A 286     -20.294  18.610   7.721  1.00 93.46           H  
ATOM   4450  HZ3 LYS A 286     -20.422  16.957   7.685  1.00 93.46           H  
ATOM   4451  N   ALA A 287     -23.058  15.123  14.869  1.00 94.29           N  
ATOM   4452  H   ALA A 287     -22.585  14.236  14.779  1.00 94.29           H  
ATOM   4453  CA  ALA A 287     -24.432  15.129  15.370  1.00 94.29           C  
ATOM   4454  HA  ALA A 287     -25.079  15.587  14.622  1.00 94.29           H  
ATOM   4455  C   ALA A 287     -24.567  15.945  16.665  1.00 94.29           C  
ATOM   4456  CB  ALA A 287     -24.880  13.681  15.592  1.00 94.29           C  
ATOM   4457  HB1 ALA A 287     -24.293  13.229  16.392  1.00 94.29           H  
ATOM   4458  HB2 ALA A 287     -25.934  13.665  15.868  1.00 94.29           H  
ATOM   4459  HB3 ALA A 287     -24.740  13.101  14.679  1.00 94.29           H  
ATOM   4460  O   ALA A 287     -25.493  16.740  16.790  1.00 94.29           O  
ATOM   4461  N   MET A 288     -23.628  15.789  17.604  1.00 92.67           N  
ATOM   4462  H   MET A 288     -22.896  15.109  17.455  1.00 92.67           H  
ATOM   4463  CA  MET A 288     -23.644  16.533  18.868  1.00 92.67           C  
ATOM   4464  HA  MET A 288     -24.625  16.434  19.333  1.00 92.67           H  
ATOM   4465  C   MET A 288     -23.417  18.038  18.682  1.00 92.67           C  
ATOM   4466  CB  MET A 288     -22.598  15.955  19.826  1.00 92.67           C  
ATOM   4467  HB2 MET A 288     -21.630  15.911  19.329  1.00 92.67           H  
ATOM   4468  HB3 MET A 288     -22.517  16.626  20.682  1.00 92.67           H  
ATOM   4469  O   MET A 288     -24.037  18.833  19.381  1.00 92.67           O  
ATOM   4470  CG  MET A 288     -22.969  14.557  20.333  1.00 92.67           C  
ATOM   4471  HG2 MET A 288     -23.983  14.584  20.731  1.00 92.67           H  
ATOM   4472  HG3 MET A 288     -22.954  13.856  19.498  1.00 92.67           H  
ATOM   4473  SD  MET A 288     -21.869  13.937  21.633  1.00 92.67           S  
ATOM   4474  CE  MET A 288     -22.560  14.867  23.033  1.00 92.67           C  
ATOM   4475  HE1 MET A 288     -22.624  15.927  22.787  1.00 92.67           H  
ATOM   4476  HE2 MET A 288     -23.560  14.497  23.258  1.00 92.67           H  
ATOM   4477  HE3 MET A 288     -21.927  14.751  23.913  1.00 92.67           H  
ATOM   4478  N   LEU A 289     -22.560  18.435  17.734  1.00 90.92           N  
ATOM   4479  H   LEU A 289     -22.050  17.730  17.220  1.00 90.92           H  
ATOM   4480  CA  LEU A 289     -22.319  19.847  17.415  1.00 90.92           C  
ATOM   4481  HA  LEU A 289     -22.284  20.421  18.341  1.00 90.92           H  
ATOM   4482  C   LEU A 289     -23.448  20.469  16.579  1.00 90.92           C  
ATOM   4483  CB  LEU A 289     -20.971  19.984  16.682  1.00 90.92           C  
ATOM   4484  HB2 LEU A 289     -20.980  19.321  15.817  1.00 90.92           H  
ATOM   4485  HB3 LEU A 289     -20.886  21.006  16.311  1.00 90.92           H  
ATOM   4486  O   LEU A 289     -23.747  21.647  16.744  1.00 90.92           O  
ATOM   4487  CG  LEU A 289     -19.726  19.680  17.537  1.00 90.92           C  
ATOM   4488  HG  LEU A 289     -19.793  18.675  17.953  1.00 90.92           H  
ATOM   4489  CD1 LEU A 289     -18.474  19.755  16.659  1.00 90.92           C  
ATOM   4490 HD11 LEU A 289     -18.353  20.766  16.269  1.00 90.92           H  
ATOM   4491 HD12 LEU A 289     -18.574  19.063  15.823  1.00 90.92           H  
ATOM   4492 HD13 LEU A 289     -17.596  19.483  17.245  1.00 90.92           H  
ATOM   4493  CD2 LEU A 289     -19.550  20.663  18.696  1.00 90.92           C  
ATOM   4494 HD21 LEU A 289     -19.553  21.687  18.324  1.00 90.92           H  
ATOM   4495 HD22 LEU A 289     -20.362  20.541  19.413  1.00 90.92           H  
ATOM   4496 HD23 LEU A 289     -18.610  20.468  19.213  1.00 90.92           H  
ATOM   4497  N   MET A 290     -24.064  19.693  15.685  1.00 90.61           N  
ATOM   4498  H   MET A 290     -23.725  18.749  15.563  1.00 90.61           H  
ATOM   4499  CA  MET A 290     -25.132  20.151  14.791  1.00 90.61           C  
ATOM   4500  HA  MET A 290     -24.887  21.154  14.441  1.00 90.61           H  
ATOM   4501  C   MET A 290     -26.490  20.236  15.497  1.00 90.61           C  
ATOM   4502  CB  MET A 290     -25.182  19.211  13.577  1.00 90.61           C  
ATOM   4503  HB2 MET A 290     -25.523  18.224  13.890  1.00 90.61           H  
ATOM   4504  HB3 MET A 290     -24.173  19.119  13.175  1.00 90.61           H  
ATOM   4505  O   MET A 290     -27.304  21.086  15.148  1.00 90.61           O  
ATOM   4506  CG  MET A 290     -26.074  19.715  12.442  1.00 90.61           C  
ATOM   4507  HG2 MET A 290     -27.116  19.697  12.764  1.00 90.61           H  
ATOM   4508  HG3 MET A 290     -25.804  20.746  12.216  1.00 90.61           H  
ATOM   4509  SD  MET A 290     -25.904  18.710  10.937  1.00 90.61           S  
ATOM   4510  CE  MET A 290     -25.577  20.014   9.720  1.00 90.61           C  
ATOM   4511  HE1 MET A 290     -26.398  20.731   9.729  1.00 90.61           H  
ATOM   4512  HE2 MET A 290     -25.506  19.575   8.725  1.00 90.61           H  
ATOM   4513  HE3 MET A 290     -24.646  20.525   9.966  1.00 90.61           H  
ATOM   4514  N   PHE A 291     -26.727  19.392  16.505  1.00 91.32           N  
ATOM   4515  H   PHE A 291     -26.033  18.688  16.711  1.00 91.32           H  
ATOM   4516  CA  PHE A 291     -27.987  19.332  17.250  1.00 91.32           C  
ATOM   4517  HA  PHE A 291     -28.641  20.139  16.918  1.00 91.32           H  
ATOM   4518  C   PHE A 291     -27.772  19.533  18.755  1.00 91.32           C  
ATOM   4519  CB  PHE A 291     -28.699  18.009  16.940  1.00 91.32           C  
ATOM   4520  HB2 PHE A 291     -28.140  17.191  17.394  1.00 91.32           H  
ATOM   4521  HB3 PHE A 291     -29.686  18.024  17.403  1.00 91.32           H  
ATOM   4522  O   PHE A 291     -28.082  18.631  19.535  1.00 91.32           O  
ATOM   4523  CG  PHE A 291     -28.867  17.726  15.466  1.00 91.32           C  
ATOM   4524  CD1 PHE A 291     -29.586  18.621  14.651  1.00 91.32           C  
ATOM   4525  HD1 PHE A 291     -30.023  19.515  15.071  1.00 91.32           H  
ATOM   4526  CD2 PHE A 291     -28.274  16.580  14.910  1.00 91.32           C  
ATOM   4527  HD2 PHE A 291     -27.716  15.900  15.537  1.00 91.32           H  
ATOM   4528  CE1 PHE A 291     -29.715  18.363  13.278  1.00 91.32           C  
ATOM   4529  HE1 PHE A 291     -30.256  19.048  12.642  1.00 91.32           H  
ATOM   4530  CE2 PHE A 291     -28.403  16.322  13.538  1.00 91.32           C  
ATOM   4531  HE2 PHE A 291     -27.957  15.438  13.105  1.00 91.32           H  
ATOM   4532  CZ  PHE A 291     -29.119  17.217  12.731  1.00 91.32           C  
ATOM   4533  HZ  PHE A 291     -29.209  17.027  11.671  1.00 91.32           H  
ATOM   4534  N   PRO A 292     -27.253  20.690  19.208  1.00 88.35           N  
ATOM   4535  CA  PRO A 292     -26.990  20.915  20.628  1.00 88.35           C  
ATOM   4536  HA  PRO A 292     -26.292  20.162  20.994  1.00 88.35           H  
ATOM   4537  C   PRO A 292     -28.265  20.835  21.484  1.00 88.35           C  
ATOM   4538  CB  PRO A 292     -26.319  22.290  20.703  1.00 88.35           C  
ATOM   4539  HB2 PRO A 292     -26.586  22.830  21.611  1.00 88.35           H  
ATOM   4540  HB3 PRO A 292     -25.238  22.165  20.642  1.00 88.35           H  
ATOM   4541  O   PRO A 292     -28.200  20.316  22.590  1.00 88.35           O  
ATOM   4542  CG  PRO A 292     -26.814  23.010  19.447  1.00 88.35           C  
ATOM   4543  HG2 PRO A 292     -27.797  23.443  19.635  1.00 88.35           H  
ATOM   4544  HG3 PRO A 292     -26.113  23.776  19.116  1.00 88.35           H  
ATOM   4545  CD  PRO A 292     -26.937  21.879  18.430  1.00 88.35           C  
ATOM   4546  HD2 PRO A 292     -25.980  21.738  17.926  1.00 88.35           H  
ATOM   4547  HD3 PRO A 292     -27.716  22.110  17.703  1.00 88.35           H  
ATOM   4548  N   GLY A 293     -29.418  21.257  20.946  1.00 87.29           N  
ATOM   4549  H   GLY A 293     -29.391  21.684  20.031  1.00 87.29           H  
ATOM   4550  CA  GLY A 293     -30.720  21.197  21.628  1.00 87.29           C  
ATOM   4551  HA2 GLY A 293     -31.418  21.875  21.137  1.00 87.29           H  
ATOM   4552  HA3 GLY A 293     -30.596  21.536  22.657  1.00 87.29           H  
ATOM   4553  C   GLY A 293     -31.371  19.809  21.678  1.00 87.29           C  
ATOM   4554  O   GLY A 293     -32.431  19.641  22.276  1.00 87.29           O  
ATOM   4555  N   PHE A 294     -30.770  18.784  21.063  1.00 90.53           N  
ATOM   4556  H   PHE A 294     -29.856  18.923  20.655  1.00 90.53           H  
ATOM   4557  CA  PHE A 294     -31.239  17.417  21.284  1.00 90.53           C  
ATOM   4558  HA  PHE A 294     -32.311  17.393  21.087  1.00 90.53           H  
ATOM   4559  C   PHE A 294     -31.023  17.036  22.755  1.00 90.53           C  
ATOM   4560  CB  PHE A 294     -30.555  16.448  20.318  1.00 90.53           C  
ATOM   4561  HB2 PHE A 294     -30.737  16.782  19.296  1.00 90.53           H  
ATOM   4562  HB3 PHE A 294     -29.479  16.472  20.488  1.00 90.53           H  
ATOM   4563  O   PHE A 294     -30.078  17.500  23.390  1.00 90.53           O  
ATOM   4564  CG  PHE A 294     -31.053  15.024  20.446  1.00 90.53           C  
ATOM   4565  CD1 PHE A 294     -30.220  14.016  20.962  1.00 90.53           C  
ATOM   4566  HD1 PHE A 294     -29.210  14.248  21.265  1.00 90.53           H  
ATOM   4567  CD2 PHE A 294     -32.365  14.707  20.057  1.00 90.53           C  
ATOM   4568  HD2 PHE A 294     -33.010  15.481  19.667  1.00 90.53           H  
ATOM   4569  CE1 PHE A 294     -30.692  12.696  21.041  1.00 90.53           C  
ATOM   4570  HE1 PHE A 294     -30.032  11.911  21.378  1.00 90.53           H  
ATOM   4571  CE2 PHE A 294     -32.843  13.390  20.160  1.00 90.53           C  
ATOM   4572  HE2 PHE A 294     -33.852  13.158  19.853  1.00 90.53           H  
ATOM   4573  CZ  PHE A 294     -32.002  12.378  20.649  1.00 90.53           C  
ATOM   4574  HZ  PHE A 294     -32.364  11.363  20.720  1.00 90.53           H  
ATOM   4575  N   ASN A 295     -31.881  16.180  23.320  1.00 89.70           N  
ATOM   4576  H   ASN A 295     -32.619  15.799  22.746  1.00 89.70           H  
ATOM   4577  CA  ASN A 295     -31.853  15.834  24.745  1.00 89.70           C  
ATOM   4578  HA  ASN A 295     -31.648  16.755  25.291  1.00 89.70           H  
ATOM   4579  C   ASN A 295     -30.701  14.866  25.094  1.00 89.70           C  
ATOM   4580  CB  ASN A 295     -33.253  15.366  25.170  1.00 89.70           C  
ATOM   4581  HB2 ASN A 295     -33.455  14.381  24.750  1.00 89.70           H  
ATOM   4582  HB3 ASN A 295     -33.989  16.064  24.772  1.00 89.70           H  
ATOM   4583  O   ASN A 295     -30.897  13.752  25.589  1.00 89.70           O  
ATOM   4584  CG  ASN A 295     -33.448  15.302  26.675  1.00 89.70           C  
ATOM   4585  ND2 ASN A 295     -34.680  15.211  27.112  1.00 89.70           N  
ATOM   4586 HD21 ASN A 295     -35.445  15.226  26.452  1.00 89.70           H  
ATOM   4587 HD22 ASN A 295     -34.843  15.219  28.108  1.00 89.70           H  
ATOM   4588  OD1 ASN A 295     -32.528  15.289  27.485  1.00 89.70           O  
ATOM   4589  N   TRP A 296     -29.467  15.315  24.856  1.00 90.94           N  
ATOM   4590  H   TRP A 296     -29.386  16.211  24.396  1.00 90.94           H  
ATOM   4591  CA  TRP A 296     -28.227  14.611  25.158  1.00 90.94           C  
ATOM   4592  HA  TRP A 296     -28.208  13.676  24.598  1.00 90.94           H  
ATOM   4593  C   TRP A 296     -28.109  14.272  26.642  1.00 90.94           C  
ATOM   4594  CB  TRP A 296     -27.034  15.470  24.723  1.00 90.94           C  
ATOM   4595  HB2 TRP A 296     -27.089  16.434  25.229  1.00 90.94           H  
ATOM   4596  HB3 TRP A 296     -26.117  14.976  25.043  1.00 90.94           H  
ATOM   4597  O   TRP A 296     -27.495  13.264  26.971  1.00 90.94           O  
ATOM   4598  CG  TRP A 296     -26.927  15.712  23.252  1.00 90.94           C  
ATOM   4599  CD1 TRP A 296     -27.126  16.898  22.634  1.00 90.94           C  
ATOM   4600  HD1 TRP A 296     -27.402  17.822  23.119  1.00 90.94           H  
ATOM   4601  CD2 TRP A 296     -26.652  14.749  22.189  1.00 90.94           C  
ATOM   4602  CE2 TRP A 296     -26.731  15.427  20.937  1.00 90.94           C  
ATOM   4603  CE3 TRP A 296     -26.385  13.361  22.153  1.00 90.94           C  
ATOM   4604  HE3 TRP A 296     -26.316  12.815  23.082  1.00 90.94           H  
ATOM   4605  NE1 TRP A 296     -26.987  16.736  21.273  1.00 90.94           N  
ATOM   4606  HE1 TRP A 296     -27.195  17.476  20.619  1.00 90.94           H  
ATOM   4607  CH2 TRP A 296     -26.316  13.385  19.708  1.00 90.94           C  
ATOM   4608  HH2 TRP A 296     -26.194  12.861  18.771  1.00 90.94           H  
ATOM   4609  CZ2 TRP A 296     -26.587  14.764  19.711  1.00 90.94           C  
ATOM   4610  HZ2 TRP A 296     -26.690  15.314  18.788  1.00 90.94           H  
ATOM   4611  CZ3 TRP A 296     -26.213  12.688  20.926  1.00 90.94           C  
ATOM   4612  HZ3 TRP A 296     -26.009  11.627  20.919  1.00 90.94           H  
ATOM   4613  N   ALA A 297     -28.732  15.049  27.534  1.00 90.12           N  
ATOM   4614  H   ALA A 297     -29.212  15.873  27.201  1.00 90.12           H  
ATOM   4615  CA  ALA A 297     -28.792  14.743  28.962  1.00 90.12           C  
ATOM   4616  HA  ALA A 297     -27.778  14.628  29.347  1.00 90.12           H  
ATOM   4617  C   ALA A 297     -29.539  13.427  29.236  1.00 90.12           C  
ATOM   4618  CB  ALA A 297     -29.451  15.926  29.681  1.00 90.12           C  
ATOM   4619  HB1 ALA A 297     -28.877  16.836  29.509  1.00 90.12           H  
ATOM   4620  HB2 ALA A 297     -30.469  16.075  29.318  1.00 90.12           H  
ATOM   4621  HB3 ALA A 297     -29.479  15.733  30.753  1.00 90.12           H  
ATOM   4622  O   ALA A 297     -29.100  12.608  30.037  1.00 90.12           O  
ATOM   4623  N   THR A 298     -30.647  13.165  28.539  1.00 90.84           N  
ATOM   4624  H   THR A 298     -30.971  13.842  27.864  1.00 90.84           H  
ATOM   4625  CA  THR A 298     -31.364  11.886  28.677  1.00 90.84           C  
ATOM   4626  HA  THR A 298     -31.466  11.650  29.737  1.00 90.84           H  
ATOM   4627  C   THR A 298     -30.582  10.733  28.063  1.00 90.84           C  
ATOM   4628  CB  THR A 298     -32.772  11.985  28.093  1.00 90.84           C  
ATOM   4629  HB  THR A 298     -32.731  12.224  27.030  1.00 90.84           H  
ATOM   4630  O   THR A 298     -30.483   9.667  28.667  1.00 90.84           O  
ATOM   4631  CG2 THR A 298     -33.584  10.708  28.305  1.00 90.84           C  
ATOM   4632 HG21 THR A 298     -34.613  10.874  27.986  1.00 90.84           H  
ATOM   4633 HG22 THR A 298     -33.164   9.890  27.719  1.00 90.84           H  
ATOM   4634 HG23 THR A 298     -33.578  10.426  29.358  1.00 90.84           H  
ATOM   4635  OG1 THR A 298     -33.424  13.022  28.794  1.00 90.84           O  
ATOM   4636  HG1 THR A 298     -33.147  13.836  28.367  1.00 90.84           H  
ATOM   4637  N   ILE A 299     -29.939  10.960  26.917  1.00 92.70           N  
ATOM   4638  H   ILE A 299     -30.065  11.852  26.460  1.00 92.70           H  
ATOM   4639  CA  ILE A 299     -29.025   9.976  26.328  1.00 92.70           C  
ATOM   4640  HA  ILE A 299     -29.563   9.039  26.180  1.00 92.70           H  
ATOM   4641  C   ILE A 299     -27.857   9.662  27.275  1.00 92.70           C  
ATOM   4642  CB  ILE A 299     -28.533  10.488  24.963  1.00 92.70           C  
ATOM   4643  HB  ILE A 299     -28.041  11.448  25.121  1.00 92.70           H  
ATOM   4644  O   ILE A 299     -27.496   8.497  27.426  1.00 92.70           O  
ATOM   4645  CG1 ILE A 299     -29.684  10.717  23.964  1.00 92.70           C  
ATOM   4646 HG12 ILE A 299     -29.221  11.023  23.026  1.00 92.70           H  
ATOM   4647 HG13 ILE A 299     -30.305  11.545  24.306  1.00 92.70           H  
ATOM   4648  CG2 ILE A 299     -27.494   9.563  24.317  1.00 92.70           C  
ATOM   4649 HG21 ILE A 299     -27.928   8.588  24.098  1.00 92.70           H  
ATOM   4650 HG22 ILE A 299     -26.637   9.438  24.977  1.00 92.70           H  
ATOM   4651 HG23 ILE A 299     -27.147  10.014  23.387  1.00 92.70           H  
ATOM   4652  CD1 ILE A 299     -30.602   9.515  23.683  1.00 92.70           C  
ATOM   4653 HD11 ILE A 299     -30.029   8.671  23.299  1.00 92.70           H  
ATOM   4654 HD12 ILE A 299     -31.340   9.799  22.933  1.00 92.70           H  
ATOM   4655 HD13 ILE A 299     -31.130   9.217  24.589  1.00 92.70           H  
ATOM   4656  N   ALA A 300     -27.297  10.668  27.950  1.00 92.26           N  
ATOM   4657  H   ALA A 300     -27.606  11.611  27.762  1.00 92.26           H  
ATOM   4658  CA  ALA A 300     -26.207  10.496  28.903  1.00 92.26           C  
ATOM   4659  HA  ALA A 300     -25.418   9.935  28.402  1.00 92.26           H  
ATOM   4660  C   ALA A 300     -26.624   9.665  30.124  1.00 92.26           C  
ATOM   4661  CB  ALA A 300     -25.667  11.875  29.303  1.00 92.26           C  
ATOM   4662  HB1 ALA A 300     -25.308  12.408  28.422  1.00 92.26           H  
ATOM   4663  HB2 ALA A 300     -26.448  12.460  29.788  1.00 92.26           H  
ATOM   4664  HB3 ALA A 300     -24.844  11.755  30.008  1.00 92.26           H  
ATOM   4665  O   ALA A 300     -25.871   8.782  30.535  1.00 92.26           O  
ATOM   4666  N   ARG A 301     -27.848   9.863  30.632  1.00 91.04           N  
ATOM   4667  H   ARG A 301     -28.369  10.662  30.299  1.00 91.04           H  
ATOM   4668  CA  ARG A 301     -28.427   9.036  31.705  1.00 91.04           C  
ATOM   4669  HA  ARG A 301     -27.726   9.003  32.539  1.00 91.04           H  
ATOM   4670  C   ARG A 301     -28.649   7.588  31.286  1.00 91.04           C  
ATOM   4671  CB  ARG A 301     -29.752   9.643  32.185  1.00 91.04           C  
ATOM   4672  HB2 ARG A 301     -30.260   8.924  32.828  1.00 91.04           H  
ATOM   4673  HB3 ARG A 301     -30.395   9.864  31.334  1.00 91.04           H  
ATOM   4674  O   ARG A 301     -28.387   6.680  32.070  1.00 91.04           O  
ATOM   4675  CG  ARG A 301     -29.483  10.910  32.995  1.00 91.04           C  
ATOM   4676  HG2 ARG A 301     -28.990  11.652  32.366  1.00 91.04           H  
ATOM   4677  HG3 ARG A 301     -28.811  10.655  33.814  1.00 91.04           H  
ATOM   4678  CD  ARG A 301     -30.750  11.520  33.597  1.00 91.04           C  
ATOM   4679  HD2 ARG A 301     -31.242  10.754  34.196  1.00 91.04           H  
ATOM   4680  HD3 ARG A 301     -30.449  12.332  34.259  1.00 91.04           H  
ATOM   4681  NE  ARG A 301     -31.656  12.062  32.562  1.00 91.04           N  
ATOM   4682  HE  ARG A 301     -31.198  12.488  31.769  1.00 91.04           H  
ATOM   4683  NH1 ARG A 301     -33.633  11.617  33.634  1.00 91.04           N  
ATOM   4684 HH11 ARG A 301     -33.097  11.235  34.400  1.00 91.04           H  
ATOM   4685 HH12 ARG A 301     -34.643  11.625  33.653  1.00 91.04           H  
ATOM   4686  NH2 ARG A 301     -33.687  12.594  31.641  1.00 91.04           N  
ATOM   4687 HH21 ARG A 301     -34.695  12.582  31.689  1.00 91.04           H  
ATOM   4688 HH22 ARG A 301     -33.264  12.872  30.767  1.00 91.04           H  
ATOM   4689  CZ  ARG A 301     -32.976  12.094  32.613  1.00 91.04           C  
ATOM   4690  N   ASN A 302     -29.109   7.370  30.056  1.00 91.78           N  
ATOM   4691  H   ASN A 302     -29.377   8.172  29.504  1.00 91.78           H  
ATOM   4692  CA  ASN A 302     -29.394   6.030  29.547  1.00 91.78           C  
ATOM   4693  HA  ASN A 302     -29.896   5.456  30.325  1.00 91.78           H  
ATOM   4694  C   ASN A 302     -28.113   5.256  29.191  1.00 91.78           C  
ATOM   4695  CB  ASN A 302     -30.349   6.152  28.345  1.00 91.78           C  
ATOM   4696  HB2 ASN A 302     -29.947   6.864  27.624  1.00 91.78           H  
ATOM   4697  HB3 ASN A 302     -30.423   5.180  27.857  1.00 91.78           H  
ATOM   4698  O   ASN A 302     -28.074   4.032  29.329  1.00 91.78           O  
ATOM   4699  CG  ASN A 302     -31.758   6.580  28.731  1.00 91.78           C  
ATOM   4700  ND2 ASN A 302     -32.639   6.710  27.767  1.00 91.78           N  
ATOM   4701 HD21 ASN A 302     -32.403   6.471  26.814  1.00 91.78           H  
ATOM   4702 HD22 ASN A 302     -33.595   6.855  28.057  1.00 91.78           H  
ATOM   4703  OD1 ASN A 302     -32.099   6.771  29.887  1.00 91.78           O  
ATOM   4704  N   TYR A 303     -27.059   5.954  28.753  1.00 93.92           N  
ATOM   4705  H   TYR A 303     -27.175   6.949  28.626  1.00 93.92           H  
ATOM   4706  CA  TYR A 303     -25.803   5.350  28.293  1.00 93.92           C  
ATOM   4707  HA  TYR A 303     -25.775   4.314  28.631  1.00 93.92           H  
ATOM   4708  C   TYR A 303     -24.558   6.041  28.886  1.00 93.92           C  
ATOM   4709  CB  TYR A 303     -25.768   5.317  26.758  1.00 93.92           C  
ATOM   4710  HB2 TYR A 303     -25.520   6.313  26.391  1.00 93.92           H  
ATOM   4711  HB3 TYR A 303     -24.970   4.645  26.442  1.00 93.92           H  
ATOM   4712  O   TYR A 303     -23.705   6.535  28.141  1.00 93.92           O  
ATOM   4713  CG  TYR A 303     -27.056   4.880  26.096  1.00 93.92           C  
ATOM   4714  CD1 TYR A 303     -27.495   3.544  26.168  1.00 93.92           C  
ATOM   4715  HD1 TYR A 303     -26.922   2.816  26.724  1.00 93.92           H  
ATOM   4716  CD2 TYR A 303     -27.834   5.842  25.431  1.00 93.92           C  
ATOM   4717  HD2 TYR A 303     -27.507   6.871  25.416  1.00 93.92           H  
ATOM   4718  CE1 TYR A 303     -28.708   3.179  25.552  1.00 93.92           C  
ATOM   4719  HE1 TYR A 303     -29.065   2.160  25.593  1.00 93.92           H  
ATOM   4720  CE2 TYR A 303     -29.050   5.482  24.831  1.00 93.92           C  
ATOM   4721  HE2 TYR A 303     -29.663   6.219  24.333  1.00 93.92           H  
ATOM   4722  OH  TYR A 303     -30.680   3.847  24.324  1.00 93.92           O  
ATOM   4723  HH  TYR A 303     -30.916   2.917  24.334  1.00 93.92           H  
ATOM   4724  CZ  TYR A 303     -29.492   4.150  24.896  1.00 93.92           C  
ATOM   4725  N   PRO A 304     -24.386   6.051  30.220  1.00 92.97           N  
ATOM   4726  CA  PRO A 304     -23.309   6.805  30.869  1.00 92.97           C  
ATOM   4727  HA  PRO A 304     -23.391   7.860  30.607  1.00 92.97           H  
ATOM   4728  C   PRO A 304     -21.913   6.317  30.456  1.00 92.97           C  
ATOM   4729  CB  PRO A 304     -23.565   6.643  32.373  1.00 92.97           C  
ATOM   4730  HB2 PRO A 304     -24.174   7.476  32.722  1.00 92.97           H  
ATOM   4731  HB3 PRO A 304     -22.640   6.590  32.946  1.00 92.97           H  
ATOM   4732  O   PRO A 304     -20.995   7.115  30.263  1.00 92.97           O  
ATOM   4733  CG  PRO A 304     -24.375   5.349  32.481  1.00 92.97           C  
ATOM   4734  HG2 PRO A 304     -23.706   4.489  32.464  1.00 92.97           H  
ATOM   4735  HG3 PRO A 304     -25.000   5.336  33.374  1.00 92.97           H  
ATOM   4736  CD  PRO A 304     -25.214   5.379  31.209  1.00 92.97           C  
ATOM   4737  HD2 PRO A 304     -25.482   4.367  30.904  1.00 92.97           H  
ATOM   4738  HD3 PRO A 304     -26.112   5.972  31.382  1.00 92.97           H  
ATOM   4739  N   ASN A 305     -21.753   5.007  30.245  1.00 94.55           N  
ATOM   4740  H   ASN A 305     -22.543   4.401  30.415  1.00 94.55           H  
ATOM   4741  CA  ASN A 305     -20.485   4.427  29.798  1.00 94.55           C  
ATOM   4742  HA  ASN A 305     -19.689   4.764  30.462  1.00 94.55           H  
ATOM   4743  C   ASN A 305     -20.101   4.884  28.385  1.00 94.55           C  
ATOM   4744  CB  ASN A 305     -20.576   2.895  29.867  1.00 94.55           C  
ATOM   4745  HB2 ASN A 305     -19.697   2.467  29.385  1.00 94.55           H  
ATOM   4746  HB3 ASN A 305     -21.458   2.558  29.322  1.00 94.55           H  
ATOM   4747  O   ASN A 305     -18.927   5.153  28.134  1.00 94.55           O  
ATOM   4748  CG  ASN A 305     -20.609   2.368  31.288  1.00 94.55           C  
ATOM   4749  ND2 ASN A 305     -21.227   1.231  31.506  1.00 94.55           N  
ATOM   4750 HD21 ASN A 305     -21.688   0.741  30.753  1.00 94.55           H  
ATOM   4751 HD22 ASN A 305     -21.255   0.928  32.469  1.00 94.55           H  
ATOM   4752  OD1 ASN A 305     -20.080   2.947  32.218  1.00 94.55           O  
ATOM   4753  N   ASP A 306     -21.072   5.016  27.477  1.00 94.93           N  
ATOM   4754  H   ASP A 306     -22.029   4.822  27.734  1.00 94.93           H  
ATOM   4755  CA  ASP A 306     -20.812   5.489  26.119  1.00 94.93           C  
ATOM   4756  HA  ASP A 306     -20.026   4.880  25.672  1.00 94.93           H  
ATOM   4757  C   ASP A 306     -20.324   6.943  26.131  1.00 94.93           C  
ATOM   4758  CB  ASP A 306     -22.063   5.377  25.238  1.00 94.93           C  
ATOM   4759  HB2 ASP A 306     -22.932   5.785  25.754  1.00 94.93           H  
ATOM   4760  HB3 ASP A 306     -21.870   5.990  24.358  1.00 94.93           H  
ATOM   4761  O   ASP A 306     -19.419   7.273  25.370  1.00 94.93           O  
ATOM   4762  CG  ASP A 306     -22.370   3.975  24.714  1.00 94.93           C  
ATOM   4763  OD1 ASP A 306     -22.107   2.975  25.413  1.00 94.93           O  
ATOM   4764  OD2 ASP A 306     -22.824   3.904  23.548  1.00 94.93           O  
ATOM   4765  N   ILE A 307     -20.858   7.795  27.017  1.00 94.25           N  
ATOM   4766  H   ILE A 307     -21.607   7.457  27.605  1.00 94.25           H  
ATOM   4767  CA  ILE A 307     -20.407   9.189  27.182  1.00 94.25           C  
ATOM   4768  HA  ILE A 307     -20.455   9.694  26.217  1.00 94.25           H  
ATOM   4769  C   ILE A 307     -18.944   9.232  27.631  1.00 94.25           C  
ATOM   4770  CB  ILE A 307     -21.313   9.937  28.186  1.00 94.25           C  
ATOM   4771  HB  ILE A 307     -21.339   9.360  29.111  1.00 94.25           H  
ATOM   4772  O   ILE A 307     -18.127   9.939  27.035  1.00 94.25           O  
ATOM   4773  CG1 ILE A 307     -22.768  10.048  27.692  1.00 94.25           C  
ATOM   4774 HG12 ILE A 307     -23.356  10.428  28.527  1.00 94.25           H  
ATOM   4775 HG13 ILE A 307     -23.152   9.057  27.451  1.00 94.25           H  
ATOM   4776  CG2 ILE A 307     -20.774  11.333  28.557  1.00 94.25           C  
ATOM   4777 HG21 ILE A 307     -21.496  11.854  29.185  1.00 94.25           H  
ATOM   4778 HG22 ILE A 307     -20.590  11.927  27.662  1.00 94.25           H  
ATOM   4779 HG23 ILE A 307     -19.845  11.249  29.121  1.00 94.25           H  
ATOM   4780  CD1 ILE A 307     -23.007  10.969  26.486  1.00 94.25           C  
ATOM   4781 HD11 ILE A 307     -22.812  12.005  26.761  1.00 94.25           H  
ATOM   4782 HD12 ILE A 307     -24.049  10.889  26.177  1.00 94.25           H  
ATOM   4783 HD13 ILE A 307     -22.365  10.696  25.649  1.00 94.25           H  
ATOM   4784  N   VAL A 308     -18.588   8.437  28.646  1.00 94.15           N  
ATOM   4785  H   VAL A 308     -19.308   7.886  29.092  1.00 94.15           H  
ATOM   4786  CA  VAL A 308     -17.205   8.347  29.139  1.00 94.15           C  
ATOM   4787  HA  VAL A 308     -16.870   9.351  29.397  1.00 94.15           H  
ATOM   4788  C   VAL A 308     -16.269   7.827  28.046  1.00 94.15           C  
ATOM   4789  CB  VAL A 308     -17.127   7.471  30.406  1.00 94.15           C  
ATOM   4790  HB  VAL A 308     -17.563   6.493  30.201  1.00 94.15           H  
ATOM   4791  O   VAL A 308     -15.216   8.422  27.808  1.00 94.15           O  
ATOM   4792  CG1 VAL A 308     -15.678   7.270  30.875  1.00 94.15           C  
ATOM   4793 HG11 VAL A 308     -15.671   6.717  31.814  1.00 94.15           H  
ATOM   4794 HG12 VAL A 308     -15.121   6.686  30.142  1.00 94.15           H  
ATOM   4795 HG13 VAL A 308     -15.191   8.235  31.020  1.00 94.15           H  
ATOM   4796  CG2 VAL A 308     -17.894   8.121  31.565  1.00 94.15           C  
ATOM   4797 HG21 VAL A 308     -17.862   7.471  32.440  1.00 94.15           H  
ATOM   4798 HG22 VAL A 308     -17.458   9.088  31.817  1.00 94.15           H  
ATOM   4799 HG23 VAL A 308     -18.940   8.267  31.296  1.00 94.15           H  
ATOM   4800  N   ASN A 309     -16.656   6.758  27.346  1.00 95.99           N  
ATOM   4801  H   ASN A 309     -17.529   6.315  27.594  1.00 95.99           H  
ATOM   4802  CA  ASN A 309     -15.859   6.159  26.277  1.00 95.99           C  
ATOM   4803  HA  ASN A 309     -14.853   5.962  26.649  1.00 95.99           H  
ATOM   4804  C   ASN A 309     -15.708   7.085  25.068  1.00 95.99           C  
ATOM   4805  CB  ASN A 309     -16.504   4.831  25.860  1.00 95.99           C  
ATOM   4806  HB2 ASN A 309     -16.058   4.495  24.924  1.00 95.99           H  
ATOM   4807  HB3 ASN A 309     -17.571   4.979  25.690  1.00 95.99           H  
ATOM   4808  O   ASN A 309     -14.626   7.161  24.488  1.00 95.99           O  
ATOM   4809  CG  ASN A 309     -16.306   3.723  26.877  1.00 95.99           C  
ATOM   4810  ND2 ASN A 309     -17.117   2.697  26.816  1.00 95.99           N  
ATOM   4811 HD21 ASN A 309     -17.846   2.685  26.117  1.00 95.99           H  
ATOM   4812 HD22 ASN A 309     -16.979   1.958  27.490  1.00 95.99           H  
ATOM   4813  OD1 ASN A 309     -15.391   3.728  27.686  1.00 95.99           O  
ATOM   4814  N   LEU A 310     -16.758   7.823  24.704  1.00 95.56           N  
ATOM   4815  H   LEU A 310     -17.637   7.691  25.183  1.00 95.56           H  
ATOM   4816  CA  LEU A 310     -16.707   8.810  23.633  1.00 95.56           C  
ATOM   4817  HA  LEU A 310     -16.319   8.320  22.740  1.00 95.56           H  
ATOM   4818  C   LEU A 310     -15.757   9.955  23.990  1.00 95.56           C  
ATOM   4819  CB  LEU A 310     -18.126   9.318  23.347  1.00 95.56           C  
ATOM   4820  HB2 LEU A 310     -18.529   9.758  24.259  1.00 95.56           H  
ATOM   4821  HB3 LEU A 310     -18.753   8.470  23.072  1.00 95.56           H  
ATOM   4822  O   LEU A 310     -14.936  10.332  23.160  1.00 95.56           O  
ATOM   4823  CG  LEU A 310     -18.184  10.362  22.222  1.00 95.56           C  
ATOM   4824  HG  LEU A 310     -17.530  11.201  22.455  1.00 95.56           H  
ATOM   4825  CD1 LEU A 310     -17.782   9.775  20.872  1.00 95.56           C  
ATOM   4826 HD11 LEU A 310     -17.921  10.530  20.098  1.00 95.56           H  
ATOM   4827 HD12 LEU A 310     -18.392   8.901  20.642  1.00 95.56           H  
ATOM   4828 HD13 LEU A 310     -16.731   9.488  20.899  1.00 95.56           H  
ATOM   4829  CD2 LEU A 310     -19.604  10.885  22.104  1.00 95.56           C  
ATOM   4830 HD21 LEU A 310     -19.958  11.197  23.087  1.00 95.56           H  
ATOM   4831 HD22 LEU A 310     -20.263  10.093  21.749  1.00 95.56           H  
ATOM   4832 HD23 LEU A 310     -19.635  11.740  21.428  1.00 95.56           H  
ATOM   4833  N   ARG A 311     -15.796  10.464  25.228  1.00 94.55           N  
ATOM   4834  H   ARG A 311     -16.516  10.135  25.856  1.00 94.55           H  
ATOM   4835  CA  ARG A 311     -14.843  11.482  25.698  1.00 94.55           C  
ATOM   4836  HA  ARG A 311     -14.920  12.359  25.055  1.00 94.55           H  
ATOM   4837  C   ARG A 311     -13.401  10.984  25.579  1.00 94.55           C  
ATOM   4838  CB  ARG A 311     -15.207  11.890  27.133  1.00 94.55           C  
ATOM   4839  HB2 ARG A 311     -16.239  12.239  27.151  1.00 94.55           H  
ATOM   4840  HB3 ARG A 311     -15.136  11.011  27.774  1.00 94.55           H  
ATOM   4841  O   ARG A 311     -12.561  11.693  25.029  1.00 94.55           O  
ATOM   4842  CG  ARG A 311     -14.303  13.008  27.687  1.00 94.55           C  
ATOM   4843  HG2 ARG A 311     -13.260  12.693  27.657  1.00 94.55           H  
ATOM   4844  HG3 ARG A 311     -14.414  13.898  27.067  1.00 94.55           H  
ATOM   4845  CD  ARG A 311     -14.660  13.366  29.138  1.00 94.55           C  
ATOM   4846  HD2 ARG A 311     -14.030  14.198  29.452  1.00 94.55           H  
ATOM   4847  HD3 ARG A 311     -15.698  13.698  29.182  1.00 94.55           H  
ATOM   4848  NE  ARG A 311     -14.476  12.206  30.035  1.00 94.55           N  
ATOM   4849  HE  ARG A 311     -14.883  11.336  29.723  1.00 94.55           H  
ATOM   4850  NH1 ARG A 311     -13.316  13.231  31.745  1.00 94.55           N  
ATOM   4851 HH11 ARG A 311     -12.897  13.160  32.662  1.00 94.55           H  
ATOM   4852 HH12 ARG A 311     -13.900  14.053  31.696  1.00 94.55           H  
ATOM   4853  NH2 ARG A 311     -13.650  11.044  31.802  1.00 94.55           N  
ATOM   4854 HH21 ARG A 311     -13.207  11.049  32.709  1.00 94.55           H  
ATOM   4855 HH22 ARG A 311     -14.040  10.196  31.416  1.00 94.55           H  
ATOM   4856  CZ  ARG A 311     -13.818  12.177  31.181  1.00 94.55           C  
ATOM   4857  N   LEU A 312     -13.128   9.751  26.017  1.00 95.16           N  
ATOM   4858  H   LEU A 312     -13.873   9.230  26.455  1.00 95.16           H  
ATOM   4859  CA  LEU A 312     -11.808   9.125  25.870  1.00 95.16           C  
ATOM   4860  HA  LEU A 312     -11.058   9.773  26.323  1.00 95.16           H  
ATOM   4861  C   LEU A 312     -11.404   8.960  24.397  1.00 95.16           C  
ATOM   4862  CB  LEU A 312     -11.796   7.755  26.574  1.00 95.16           C  
ATOM   4863  HB2 LEU A 312     -10.878   7.235  26.300  1.00 95.16           H  
ATOM   4864  HB3 LEU A 312     -12.632   7.164  26.199  1.00 95.16           H  
ATOM   4865  O   LEU A 312     -10.241   9.164  24.061  1.00 95.16           O  
ATOM   4866  CG  LEU A 312     -11.876   7.806  28.110  1.00 95.16           C  
ATOM   4867  HG  LEU A 312     -12.752   8.375  28.422  1.00 95.16           H  
ATOM   4868  CD1 LEU A 312     -11.999   6.382  28.653  1.00 95.16           C  
ATOM   4869 HD11 LEU A 312     -11.130   5.790  28.365  1.00 95.16           H  
ATOM   4870 HD12 LEU A 312     -12.075   6.408  29.740  1.00 95.16           H  
ATOM   4871 HD13 LEU A 312     -12.902   5.916  28.259  1.00 95.16           H  
ATOM   4872  CD2 LEU A 312     -10.638   8.453  28.735  1.00 95.16           C  
ATOM   4873 HD21 LEU A 312     -10.577   9.503  28.450  1.00 95.16           H  
ATOM   4874 HD22 LEU A 312     -10.704   8.403  29.822  1.00 95.16           H  
ATOM   4875 HD23 LEU A 312      -9.735   7.939  28.405  1.00 95.16           H  
ATOM   4876  N   ALA A 313     -12.342   8.619  23.510  1.00 96.16           N  
ATOM   4877  H   ALA A 313     -13.271   8.408  23.847  1.00 96.16           H  
ATOM   4878  CA  ALA A 313     -12.090   8.514  22.075  1.00 96.16           C  
ATOM   4879  HA  ALA A 313     -11.238   7.852  21.922  1.00 96.16           H  
ATOM   4880  C   ALA A 313     -11.734   9.874  21.450  1.00 96.16           C  
ATOM   4881  CB  ALA A 313     -13.316   7.885  21.401  1.00 96.16           C  
ATOM   4882  HB1 ALA A 313     -13.519   6.906  21.835  1.00 96.16           H  
ATOM   4883  HB2 ALA A 313     -14.193   8.517  21.536  1.00 96.16           H  
ATOM   4884  HB3 ALA A 313     -13.133   7.779  20.332  1.00 96.16           H  
ATOM   4885  O   ALA A 313     -10.738   9.976  20.739  1.00 96.16           O  
ATOM   4886  N   ILE A 314     -12.510  10.919  21.750  1.00 95.01           N  
ATOM   4887  H   ILE A 314     -13.308  10.747  22.346  1.00 95.01           H  
ATOM   4888  CA  ILE A 314     -12.295  12.298  21.285  1.00 95.01           C  
ATOM   4889  HA  ILE A 314     -12.261  12.307  20.195  1.00 95.01           H  
ATOM   4890  C   ILE A 314     -10.932  12.823  21.760  1.00 95.01           C  
ATOM   4891  CB  ILE A 314     -13.487  13.167  21.766  1.00 95.01           C  
ATOM   4892  HB  ILE A 314     -13.639  12.947  22.823  1.00 95.01           H  
ATOM   4893  O   ILE A 314     -10.151  13.321  20.950  1.00 95.01           O  
ATOM   4894  CG1 ILE A 314     -14.804  12.809  21.032  1.00 95.01           C  
ATOM   4895 HG12 ILE A 314     -15.624  13.335  21.520  1.00 95.01           H  
ATOM   4896 HG13 ILE A 314     -15.001  11.743  21.147  1.00 95.01           H  
ATOM   4897  CG2 ILE A 314     -13.267  14.684  21.682  1.00 95.01           C  
ATOM   4898 HG21 ILE A 314     -13.220  15.007  20.642  1.00 95.01           H  
ATOM   4899 HG22 ILE A 314     -12.357  14.986  22.200  1.00 95.01           H  
ATOM   4900 HG23 ILE A 314     -14.105  15.196  22.155  1.00 95.01           H  
ATOM   4901  CD1 ILE A 314     -14.863  13.112  19.527  1.00 95.01           C  
ATOM   4902 HD11 ILE A 314     -15.809  12.744  19.130  1.00 95.01           H  
ATOM   4903 HD12 ILE A 314     -14.811  14.185  19.345  1.00 95.01           H  
ATOM   4904 HD13 ILE A 314     -14.049  12.609  19.005  1.00 95.01           H  
ATOM   4905  N   GLN A 315     -10.603  12.630  23.041  1.00 94.11           N  
ATOM   4906  H   GLN A 315     -11.289  12.217  23.657  1.00 94.11           H  
ATOM   4907  CA  GLN A 315      -9.303  13.005  23.609  1.00 94.11           C  
ATOM   4908  HA  GLN A 315      -9.113  14.060  23.413  1.00 94.11           H  
ATOM   4909  C   GLN A 315      -8.142  12.216  22.993  1.00 94.11           C  
ATOM   4910  CB  GLN A 315      -9.324  12.770  25.125  1.00 94.11           C  
ATOM   4911  HB2 GLN A 315      -9.703  11.768  25.324  1.00 94.11           H  
ATOM   4912  HB3 GLN A 315      -8.306  12.832  25.510  1.00 94.11           H  
ATOM   4913  O   GLN A 315      -7.081  12.780  22.745  1.00 94.11           O  
ATOM   4914  CG  GLN A 315     -10.176  13.808  25.870  1.00 94.11           C  
ATOM   4915  HG2 GLN A 315      -9.712  14.788  25.761  1.00 94.11           H  
ATOM   4916  HG3 GLN A 315     -11.174  13.860  25.436  1.00 94.11           H  
ATOM   4917  CD  GLN A 315     -10.319  13.496  27.358  1.00 94.11           C  
ATOM   4918  NE2 GLN A 315     -10.827  14.424  28.140  1.00 94.11           N  
ATOM   4919 HE21 GLN A 315     -10.867  14.207  29.125  1.00 94.11           H  
ATOM   4920 HE22 GLN A 315     -11.073  15.331  27.772  1.00 94.11           H  
ATOM   4921  OE1 GLN A 315     -10.003  12.424  27.852  1.00 94.11           O  
ATOM   4922  N   ALA A 316      -8.330  10.919  22.731  1.00 94.72           N  
ATOM   4923  H   ALA A 316      -9.201  10.486  23.002  1.00 94.72           H  
ATOM   4924  CA  ALA A 316      -7.289  10.082  22.144  1.00 94.72           C  
ATOM   4925  HA  ALA A 316      -6.375  10.215  22.722  1.00 94.72           H  
ATOM   4926  C   ALA A 316      -6.962  10.466  20.694  1.00 94.72           C  
ATOM   4927  CB  ALA A 316      -7.716   8.614  22.239  1.00 94.72           C  
ATOM   4928  HB1 ALA A 316      -6.941   7.980  21.808  1.00 94.72           H  
ATOM   4929  HB2 ALA A 316      -8.649   8.462  21.696  1.00 94.72           H  
ATOM   4930  HB3 ALA A 316      -7.857   8.342  23.285  1.00 94.72           H  
ATOM   4931  O   ALA A 316      -5.802  10.352  20.299  1.00 94.72           O  
ATOM   4932  N   VAL A 317      -7.959  10.891  19.907  1.00 94.69           N  
ATOM   4933  H   VAL A 317      -8.894  10.925  20.289  1.00 94.69           H  
ATOM   4934  CA  VAL A 317      -7.735  11.380  18.537  1.00 94.69           C  
ATOM   4935  HA  VAL A 317      -7.058  10.695  18.028  1.00 94.69           H  
ATOM   4936  C   VAL A 317      -7.039  12.736  18.551  1.00 94.69           C  
ATOM   4937  CB  VAL A 317      -9.043  11.436  17.723  1.00 94.69           C  
ATOM   4938  HB  VAL A 317      -9.794  12.005  18.270  1.00 94.69           H
[truncated: 114,381 more chars]
