# Supplementary material for: Using structure prediction of negative sense RNA virus nucleoproteins to assess evolutionary relationships
Source: bioRxiv. 2024 May 22:2024.02.16.580771. Originally published 2024 Feb 17. Preprint. [Version 2] doi: 10.1101/2024.02.16.580771 (PMC10888975; doi:10.1101/2024.02.16.580771)
Supplement: Supplement 2 — Supplementary File 2: Full NSV Dataset NP AlphaFold PDBs (.pdb files) [file media-2.zip › Full NSV Dataset NP AlphaFold PDBs/BlMaV.pdb]

ATOM      1  N   MET A   1     -18.890  15.677 -31.900  1.00 51.56           N  
ATOM      2  H   MET A   1     -19.044  15.866 -32.880  1.00 51.56           H  
ATOM      3  H2  MET A   1     -18.086  15.075 -31.790  1.00 51.56           H  
ATOM      4  H3  MET A   1     -18.702  16.544 -31.418  1.00 51.56           H  
ATOM      5  CA  MET A   1     -20.072  15.020 -31.303  1.00 51.56           C  
ATOM      6  HA  MET A   1     -20.928  15.695 -31.328  1.00 51.56           H  
ATOM      7  C   MET A   1     -19.750  14.736 -29.855  1.00 51.56           C  
ATOM      8  CB  MET A   1     -20.448  13.712 -32.026  1.00 51.56           C  
ATOM      9  HB2 MET A   1     -20.634  12.924 -31.296  1.00 51.56           H  
ATOM     10  HB3 MET A   1     -19.630  13.387 -32.668  1.00 51.56           H  
ATOM     11  O   MET A   1     -18.829  13.967 -29.601  1.00 51.56           O  
ATOM     12  CG  MET A   1     -21.720  13.867 -32.859  1.00 51.56           C  
ATOM     13  HG2 MET A   1     -22.542  14.165 -32.208  1.00 51.56           H  
ATOM     14  HG3 MET A   1     -21.566  14.645 -33.607  1.00 51.56           H  
ATOM     15  SD  MET A   1     -22.176  12.332 -33.701  1.00 51.56           S  
ATOM     16  CE  MET A   1     -23.595  12.912 -34.671  1.00 51.56           C  
ATOM     17  HE1 MET A   1     -23.992  12.087 -35.262  1.00 51.56           H  
ATOM     18  HE2 MET A   1     -23.284  13.714 -35.341  1.00 51.56           H  
ATOM     19  HE3 MET A   1     -24.373  13.278 -34.002  1.00 51.56           H  
ATOM     20  N   GLU A   2     -20.442  15.393 -28.931  1.00 60.12           N  
ATOM     21  H   GLU A   2     -21.204  16.009 -29.176  1.00 60.12           H  
ATOM     22  CA  GLU A   2     -20.321  15.088 -27.509  1.00 60.12           C  
ATOM     23  HA  GLU A   2     -19.269  15.068 -27.224  1.00 60.12           H  
ATOM     24  C   GLU A   2     -20.935  13.706 -27.262  1.00 60.12           C  
ATOM     25  CB  GLU A   2     -21.008  16.162 -26.666  1.00 60.12           C  
ATOM     26  HB2 GLU A   2     -22.082  16.126 -26.850  1.00 60.12           H  
ATOM     27  HB3 GLU A   2     -20.796  15.924 -25.624  1.00 60.12           H  
ATOM     28  O   GLU A   2     -22.069  13.432 -27.653  1.00 60.12           O  
ATOM     29  CG  GLU A   2     -20.482  17.578 -26.931  1.00 60.12           C  
ATOM     30  HG2 GLU A   2     -19.404  17.581 -26.771  1.00 60.12           H  
ATOM     31  HG3 GLU A   2     -20.668  17.842 -27.972  1.00 60.12           H  
ATOM     32  CD  GLU A   2     -21.146  18.630 -26.032  1.00 60.12           C  
ATOM     33  OE1 GLU A   2     -20.478  19.659 -25.795  1.00 60.12           O  
ATOM     34  OE2 GLU A   2     -22.301  18.398 -25.615  1.00 60.12           O  
ATOM     35  N   LYS A   3     -20.142  12.790 -26.709  1.00 74.47           N  
ATOM     36  H   LYS A   3     -19.230  13.082 -26.386  1.00 74.47           H  
ATOM     37  CA  LYS A   3     -20.555  11.406 -26.476  1.00 74.47           C  
ATOM     38  HA  LYS A   3     -21.421  11.168 -27.093  1.00 74.47           H  
ATOM     39  C   LYS A   3     -20.987  11.288 -25.021  1.00 74.47           C  
ATOM     40  CB  LYS A   3     -19.410  10.457 -26.867  1.00 74.47           C  
ATOM     41  HB2 LYS A   3     -18.473  10.844 -26.469  1.00 74.47           H  
ATOM     42  HB3 LYS A   3     -19.591   9.478 -26.423  1.00 74.47           H  
ATOM     43  O   LYS A   3     -20.159  11.447 -24.127  1.00 74.47           O  
ATOM     44  CG  LYS A   3     -19.313  10.292 -28.398  1.00 74.47           C  
ATOM     45  HG2 LYS A   3     -20.139   9.660 -28.724  1.00 74.47           H  
ATOM     46  HG3 LYS A   3     -19.403  11.259 -28.891  1.00 74.47           H  
ATOM     47  CD  LYS A   3     -17.978   9.656 -28.812  1.00 74.47           C  
ATOM     48  HD2 LYS A   3     -17.663   8.973 -28.023  1.00 74.47           H  
ATOM     49  HD3 LYS A   3     -17.219  10.436 -28.870  1.00 74.47           H  
ATOM     50  CE  LYS A   3     -18.073   8.925 -30.163  1.00 74.47           C  
ATOM     51  HE2 LYS A   3     -18.057   9.665 -30.963  1.00 74.47           H  
ATOM     52  HE3 LYS A   3     -19.033   8.411 -30.206  1.00 74.47           H  
ATOM     53  NZ  LYS A   3     -16.981   7.930 -30.346  1.00 74.47           N  
ATOM     54  HZ1 LYS A   3     -17.040   7.211 -29.639  1.00 74.47           H  
ATOM     55  HZ2 LYS A   3     -17.051   7.468 -31.242  1.00 74.47           H  
ATOM     56  HZ3 LYS A   3     -16.071   8.363 -30.279  1.00 74.47           H  
ATOM     57  N   GLN A   4     -22.275  11.036 -24.803  1.00 86.88           N  
ATOM     58  H   GLN A   4     -22.894  10.981 -25.599  1.00 86.88           H  
ATOM     59  CA  GLN A   4     -22.859  10.786 -23.487  1.00 86.88           C  
ATOM     60  HA  GLN A   4     -22.203  11.213 -22.728  1.00 86.88           H  
ATOM     61  C   GLN A   4     -22.968   9.279 -23.241  1.00 86.88           C  
ATOM     62  CB  GLN A   4     -24.216  11.501 -23.382  1.00 86.88           C  
ATOM     63  HB2 GLN A   4     -24.883  11.117 -24.153  1.00 86.88           H  
ATOM     64  HB3 GLN A   4     -24.057  12.564 -23.563  1.00 86.88           H  
ATOM     65  O   GLN A   4     -23.326   8.519 -24.141  1.00 86.88           O  
ATOM     66  CG  GLN A   4     -24.893  11.330 -22.008  1.00 86.88           C  
ATOM     67  HG2 GLN A   4     -25.091  10.273 -21.828  1.00 86.88           H  
ATOM     68  HG3 GLN A   4     -24.227  11.697 -21.227  1.00 86.88           H  
ATOM     69  CD  GLN A   4     -26.219  12.081 -21.903  1.00 86.88           C  
ATOM     70  NE2 GLN A   4     -27.035  11.803 -20.909  1.00 86.88           N  
ATOM     71 HE21 GLN A   4     -27.899  12.327 -20.913  1.00 86.88           H  
ATOM     72 HE22 GLN A   4     -26.865  11.051 -20.256  1.00 86.88           H  
ATOM     73  OE1 GLN A   4     -26.555  12.930 -22.706  1.00 86.88           O  
ATOM     74  N   ILE A   5     -22.676   8.843 -22.018  1.00 90.93           N  
ATOM     75  H   ILE A   5     -22.356   9.510 -21.330  1.00 90.93           H  
ATOM     76  CA  ILE A   5     -22.868   7.460 -21.580  1.00 90.93           C  
ATOM     77  HA  ILE A   5     -23.659   7.025 -22.191  1.00 90.93           H  
ATOM     78  C   ILE A   5     -23.353   7.420 -20.134  1.00 90.93           C  
ATOM     79  CB  ILE A   5     -21.588   6.624 -21.811  1.00 90.93           C  
ATOM     80  HB  ILE A   5     -21.295   6.772 -22.851  1.00 90.93           H  
ATOM     81  O   ILE A   5     -23.055   8.304 -19.329  1.00 90.93           O  
ATOM     82  CG1 ILE A   5     -21.862   5.116 -21.625  1.00 90.93           C  
ATOM     83 HG12 ILE A   5     -22.791   4.859 -22.133  1.00 90.93           H  
ATOM     84 HG13 ILE A   5     -21.976   4.885 -20.566  1.00 90.93           H  
ATOM     85  CG2 ILE A   5     -20.427   7.095 -20.921  1.00 90.93           C  
ATOM     86 HG21 ILE A   5     -20.274   8.167 -21.042  1.00 90.93           H  
ATOM     87 HG22 ILE A   5     -20.634   6.877 -19.873  1.00 90.93           H  
ATOM     88 HG23 ILE A   5     -19.507   6.590 -21.217  1.00 90.93           H  
ATOM     89  CD1 ILE A   5     -20.762   4.216 -22.191  1.00 90.93           C  
ATOM     90 HD11 ILE A   5     -21.047   3.172 -22.060  1.00 90.93           H  
ATOM     91 HD12 ILE A   5     -20.646   4.423 -23.255  1.00 90.93           H  
ATOM     92 HD13 ILE A   5     -19.818   4.387 -21.673  1.00 90.93           H  
ATOM     93  N   ASP A   6     -24.113   6.383 -19.804  1.00 91.27           N  
ATOM     94  H   ASP A   6     -24.325   5.688 -20.505  1.00 91.27           H  
ATOM     95  CA  ASP A   6     -24.426   6.053 -18.421  1.00 91.27           C  
ATOM     96  HA  ASP A   6     -24.954   6.890 -17.964  1.00 91.27           H  
ATOM     97  C   ASP A   6     -23.139   5.794 -17.612  1.00 91.27           C  
ATOM     98  CB  ASP A   6     -25.363   4.845 -18.409  1.00 91.27           C  
ATOM     99  HB2 ASP A   6     -26.300   5.100 -18.905  1.00 91.27           H  
ATOM    100  HB3 ASP A   6     -24.901   4.010 -18.935  1.00 91.27           H  
ATOM    101  O   ASP A   6     -22.267   5.031 -18.043  1.00 91.27           O  
ATOM    102  CG  ASP A   6     -25.631   4.471 -16.962  1.00 91.27           C  
ATOM    103  OD1 ASP A   6     -26.259   5.306 -16.278  1.00 91.27           O  
ATOM    104  OD2 ASP A   6     -25.056   3.454 -16.528  1.00 91.27           O  
ATOM    105  N   ALA A   7     -22.995   6.448 -16.452  1.00 90.60           N  
ATOM    106  H   ALA A   7     -23.755   7.002 -16.085  1.00 90.60           H  
ATOM    107  CA  ALA A   7     -21.771   6.329 -15.663  1.00 90.60           C  
ATOM    108  HA  ALA A   7     -20.918   6.511 -16.317  1.00 90.60           H  
ATOM    109  C   ALA A   7     -21.594   4.936 -15.068  1.00 90.60           C  
ATOM    110  CB  ALA A   7     -21.742   7.367 -14.542  1.00 90.60           C  
ATOM    111  HB1 ALA A   7     -21.775   8.368 -14.972  1.00 90.60           H  
ATOM    112  HB2 ALA A   7     -22.585   7.207 -13.869  1.00 90.60           H  
ATOM    113  HB3 ALA A   7     -20.823   7.260 -13.966  1.00 90.60           H  
ATOM    114  O   ALA A   7     -20.452   4.511 -14.922  1.00 90.60           O  
ATOM    115  N   GLN A   8     -22.676   4.220 -14.742  1.00 87.66           N  
ATOM    116  H   GLN A   8     -23.598   4.542 -14.999  1.00 87.66           H  
ATOM    117  CA  GLN A   8     -22.549   2.868 -14.206  1.00 87.66           C  
ATOM    118  HA  GLN A   8     -21.817   2.897 -13.399  1.00 87.66           H  
ATOM    119  C   GLN A   8     -21.998   1.931 -15.281  1.00 87.66           C  
ATOM    120  CB  GLN A   8     -23.887   2.382 -13.627  1.00 87.66           C  
ATOM    121  HB2 GLN A   8     -24.607   2.218 -14.428  1.00 87.66           H  
ATOM    122  HB3 GLN A   8     -24.286   3.143 -12.956  1.00 87.66           H  
ATOM    123  O   GLN A   8     -20.995   1.272 -15.043  1.00 87.66           O  
ATOM    124  CG  GLN A   8     -23.724   1.069 -12.849  1.00 87.66           C  
ATOM    125  HG2 GLN A   8     -23.363   0.289 -13.519  1.00 87.66           H  
ATOM    126  HG3 GLN A   8     -24.697   0.754 -12.471  1.00 87.66           H  
ATOM    127  CD  GLN A   8     -22.772   1.207 -11.665  1.00 87.66           C  
ATOM    128  NE2 GLN A   8     -21.767   0.367 -11.564  1.00 87.66           N  
ATOM    129 HE21 GLN A   8     -21.577  -0.321 -12.278  1.00 87.66           H  
ATOM    130 HE22 GLN A   8     -21.114   0.452 -10.799  1.00 87.66           H  
ATOM    131  OE1 GLN A   8     -22.912   2.090 -10.825  1.00 87.66           O  
ATOM    132  N   ARG A   9     -22.535   1.985 -16.505  1.00 91.48           N  
ATOM    133  H   ARG A   9     -23.385   2.520 -16.614  1.00 91.48           H  
ATOM    134  CA  ARG A   9     -22.015   1.197 -17.633  1.00 91.48           C  
ATOM    135  HA  ARG A   9     -22.081   0.144 -17.360  1.00 91.48           H  
ATOM    136  C   ARG A   9     -20.536   1.472 -17.926  1.00 91.48           C  
ATOM    137  CB  ARG A   9     -22.888   1.467 -18.864  1.00 91.48           C  
ATOM    138  HB2 ARG A   9     -22.803   2.517 -19.146  1.00 91.48           H  
ATOM    139  HB3 ARG A   9     -23.927   1.258 -18.611  1.00 91.48           H  
ATOM    140  O   ARG A   9     -19.779   0.543 -18.205  1.00 91.48           O  
ATOM    141  CG  ARG A   9     -22.473   0.584 -20.047  1.00 91.48           C  
ATOM    142  HG2 ARG A   9     -21.446   0.811 -20.335  1.00 91.48           H  
ATOM    143  HG3 ARG A   9     -22.536  -0.465 -19.756  1.00 91.48           H  
ATOM    144  CD  ARG A   9     -23.379   0.835 -21.250  1.00 91.48           C  
ATOM    145  HD2 ARG A   9     -23.354   1.898 -21.490  1.00 91.48           H  
ATOM    146  HD3 ARG A   9     -24.398   0.551 -20.987  1.00 91.48           H  
ATOM    147  NE  ARG A   9     -22.925   0.053 -22.413  1.00 91.48           N  
ATOM    148  HE  ARG A   9     -22.165  -0.592 -22.250  1.00 91.48           H  
ATOM    149  NH1 ARG A   9     -24.433   0.867 -23.935  1.00 91.48           N  
ATOM    150 HH11 ARG A   9     -24.829   0.858 -24.864  1.00 91.48           H  
ATOM    151 HH12 ARG A   9     -24.856   1.410 -23.195  1.00 91.48           H  
ATOM    152  NH2 ARG A   9     -22.925  -0.655 -24.575  1.00 91.48           N  
ATOM    153 HH21 ARG A   9     -23.314  -0.648 -25.507  1.00 91.48           H  
ATOM    154 HH22 ARG A   9     -22.161  -1.282 -24.368  1.00 91.48           H  
ATOM    155  CZ  ARG A   9     -23.428   0.092 -23.633  1.00 91.48           C  
ATOM    156  N   LEU A  10     -20.114   2.739 -17.896  1.00 93.26           N  
ATOM    157  H   LEU A  10     -20.786   3.464 -17.691  1.00 93.26           H  
ATOM    158  CA  LEU A  10     -18.703   3.083 -18.107  1.00 93.26           C  
ATOM    159  HA  LEU A  10     -18.352   2.510 -18.965  1.00 93.26           H  
ATOM    160  C   LEU A  10     -17.828   2.658 -16.912  1.00 93.26           C  
ATOM    161  CB  LEU A  10     -18.587   4.581 -18.448  1.00 93.26           C  
ATOM    162  HB2 LEU A  10     -19.240   4.796 -19.294  1.00 93.26           H  
ATOM    163  HB3 LEU A  10     -18.949   5.161 -17.599  1.00 93.26           H  
ATOM    164  O   LEU A  10     -16.675   2.277 -17.111  1.00 93.26           O  
ATOM    165  CG  LEU A  10     -17.156   5.033 -18.804  1.00 93.26           C  
ATOM    166  HG  LEU A  10     -16.489   4.801 -17.974  1.00 93.26           H  
ATOM    167  CD1 LEU A  10     -16.624   4.354 -20.069  1.00 93.26           C  
ATOM    168 HD11 LEU A  10     -16.512   3.284 -19.898  1.00 93.26           H  
ATOM    169 HD12 LEU A  10     -17.307   4.524 -20.901  1.00 93.26           H  
ATOM    170 HD13 LEU A  10     -15.643   4.756 -20.321  1.00 93.26           H  
ATOM    171  CD2 LEU A  10     -17.104   6.543 -19.039  1.00 93.26           C  
ATOM    172 HD21 LEU A  10     -17.635   6.802 -19.954  1.00 93.26           H  
ATOM    173 HD22 LEU A  10     -17.566   7.065 -18.201  1.00 93.26           H  
ATOM    174 HD23 LEU A  10     -16.066   6.865 -19.125  1.00 93.26           H  
ATOM    175  N   MET A  11     -18.369   2.687 -15.690  1.00 91.67           N  
ATOM    176  H   MET A  11     -19.325   2.995 -15.586  1.00 91.67           H  
ATOM    177  CA  MET A  11     -17.692   2.196 -14.489  1.00 91.67           C  
ATOM    178  HA  MET A  11     -16.698   2.642 -14.455  1.00 91.67           H  
ATOM    179  C   MET A  11     -17.499   0.677 -14.533  1.00 91.67           C  
ATOM    180  CB  MET A  11     -18.457   2.633 -13.230  1.00 91.67           C  
ATOM    181  HB2 MET A  11     -18.676   3.699 -13.286  1.00 91.67           H  
ATOM    182  HB3 MET A  11     -19.395   2.083 -13.157  1.00 91.67           H  
ATOM    183  O   MET A  11     -16.393   0.220 -14.273  1.00 91.67           O  
ATOM    184  CG  MET A  11     -17.640   2.390 -11.959  1.00 91.67           C  
ATOM    185  HG2 MET A  11     -18.290   2.548 -11.098  1.00 91.67           H  
ATOM    186  HG3 MET A  11     -17.319   1.349 -11.936  1.00 91.67           H  
ATOM    187  SD  MET A  11     -16.185   3.468 -11.780  1.00 91.67           S  
ATOM    188  CE  MET A  11     -15.348   2.537 -10.474  1.00 91.67           C  
ATOM    189  HE1 MET A  11     -15.055   1.559 -10.858  1.00 91.67           H  
ATOM    190  HE2 MET A  11     -16.029   2.383  -9.637  1.00 91.67           H  
ATOM    191  HE3 MET A  11     -14.462   3.077 -10.141  1.00 91.67           H  
ATOM    192  N   ASP A  12     -18.508  -0.091 -14.948  1.00 90.67           N  
ATOM    193  H   ASP A  12     -19.423   0.327 -15.038  1.00 90.67           H  
ATOM    194  CA  ASP A  12     -18.421  -1.551 -15.078  1.00 90.67           C  
ATOM    195  HA  ASP A  12     -18.159  -1.982 -14.112  1.00 90.67           H  
ATOM    196  C   ASP A  12     -17.339  -1.951 -16.099  1.00 90.67           C  
ATOM    197  CB  ASP A  12     -19.784  -2.123 -15.513  1.00 90.67           C  
ATOM    198  HB2 ASP A  12     -19.679  -3.202 -15.628  1.00 90.67           H  
ATOM    199  HB3 ASP A  12     -20.038  -1.713 -16.491  1.00 90.67           H  
ATOM    200  O   ASP A  12     -16.510  -2.823 -15.840  1.00 90.67           O  
ATOM    201  CG  ASP A  12     -20.955  -1.859 -14.553  1.00 90.67           C  
ATOM    202  OD1 ASP A  12     -20.731  -1.518 -13.369  1.00 90.67           O  
ATOM    203  OD2 ASP A  12     -22.107  -1.973 -15.027  1.00 90.67           O  
ATOM    204  N   ALA A  13     -17.277  -1.250 -17.238  1.00 91.42           N  
ATOM    205  H   ALA A  13     -18.003  -0.571 -17.413  1.00 91.42           H  
ATOM    206  CA  ALA A  13     -16.216  -1.428 -18.232  1.00 91.42           C  
ATOM    207  HA  ALA A  13     -16.200  -2.472 -18.544  1.00 91.42           H  
ATOM    208  C   ALA A  13     -14.825  -1.087 -17.661  1.00 91.42           C  
ATOM    209  CB  ALA A  13     -16.555  -0.550 -19.444  1.00 91.42           C  
ATOM    210  HB1 ALA A  13     -15.775  -0.633 -20.201  1.00 91.42           H  
ATOM    211  HB2 ALA A  13     -17.503  -0.877 -19.872  1.00 91.42           H  
ATOM    212  HB3 ALA A  13     -16.640   0.493 -19.141  1.00 91.42           H  
ATOM    213  O   ALA A  13     -13.846  -1.802 -17.887  1.00 91.42           O  
ATOM    214  N   TYR A  14     -14.729  -0.004 -16.887  1.00 91.57           N  
ATOM    215  H   TYR A  14     -15.564   0.538 -16.716  1.00 91.57           H  
ATOM    216  CA  TYR A  14     -13.489   0.396 -16.227  1.00 91.57           C  
ATOM    217  HA  TYR A  14     -12.694   0.421 -16.972  1.00 91.57           H  
ATOM    218  C   TYR A  14     -13.048  -0.609 -15.153  1.00 91.57           C  
ATOM    219  CB  TYR A  14     -13.670   1.807 -15.658  1.00 91.57           C  
ATOM    220  HB2 TYR A  14     -13.996   2.465 -16.463  1.00 91.57           H  
ATOM    221  HB3 TYR A  14     -14.463   1.793 -14.910  1.00 91.57           H  
ATOM    222  O   TYR A  14     -11.857  -0.888 -15.022  1.00 91.57           O  
ATOM    223  CG  TYR A  14     -12.418   2.394 -15.042  1.00 91.57           C  
ATOM    224  CD1 TYR A  14     -12.356   2.628 -13.655  1.00 91.57           C  
ATOM    225  HD1 TYR A  14     -13.206   2.382 -13.036  1.00 91.57           H  
ATOM    226  CD2 TYR A  14     -11.312   2.697 -15.858  1.00 91.57           C  
ATOM    227  HD2 TYR A  14     -11.359   2.507 -16.920  1.00 91.57           H  
ATOM    228  CE1 TYR A  14     -11.190   3.173 -13.083  1.00 91.57           C  
ATOM    229  HE1 TYR A  14     -11.148   3.341 -12.017  1.00 91.57           H  
ATOM    230  CE2 TYR A  14     -10.142   3.233 -15.290  1.00 91.57           C  
ATOM    231  HE2 TYR A  14      -9.283   3.453 -15.907  1.00 91.57           H  
ATOM    232  OH  TYR A  14      -8.941   3.960 -13.345  1.00 91.57           O  
ATOM    233  HH  TYR A  14      -9.023   4.010 -12.390  1.00 91.57           H  
ATOM    234  CZ  TYR A  14     -10.081   3.477 -13.904  1.00 91.57           C  
ATOM    235  N   GLU A  15     -13.977  -1.191 -14.399  1.00 87.78           N  
ATOM    236  H   GLU A  15     -14.940  -0.908 -14.518  1.00 87.78           H  
ATOM    237  CA  GLU A  15     -13.704  -2.243 -13.415  1.00 87.78           C  
ATOM    238  HA  GLU A  15     -12.890  -1.926 -12.763  1.00 87.78           H  
ATOM    239  C   GLU A  15     -13.247  -3.542 -14.082  1.00 87.78           C  
ATOM    240  CB  GLU A  15     -14.948  -2.479 -12.543  1.00 87.78           C  
ATOM    241  HB2 GLU A  15     -15.839  -2.550 -13.166  1.00 87.78           H  
ATOM    242  HB3 GLU A  15     -14.819  -3.413 -11.997  1.00 87.78           H  
ATOM    243  O   GLU A  15     -12.245  -4.131 -13.659  1.00 87.78           O  
ATOM    244  CG  GLU A  15     -15.090  -1.333 -11.532  1.00 87.78           C  
ATOM    245  HG2 GLU A  15     -14.172  -1.315 -10.945  1.00 87.78           H  
ATOM    246  HG3 GLU A  15     -15.162  -0.383 -12.061  1.00 87.78           H  
ATOM    247  CD  GLU A  15     -16.264  -1.463 -10.554  1.00 87.78           C  
ATOM    248  OE1 GLU A  15     -16.411  -0.512  -9.744  1.00 87.78           O  
ATOM    249  OE2 GLU A  15     -16.940  -2.512 -10.554  1.00 87.78           O  
ATOM    250  N   LEU A  16     -13.910  -3.942 -15.170  1.00 87.77           N  
ATOM    251  H   LEU A  16     -14.755  -3.451 -15.425  1.00 87.77           H  
ATOM    252  CA  LEU A  16     -13.522  -5.104 -15.965  1.00 87.77           C  
ATOM    253  HA  LEU A  16     -13.537  -5.974 -15.307  1.00 87.77           H  
ATOM    254  C   LEU A  16     -12.096  -4.954 -16.510  1.00 87.77           C  
ATOM    255  CB  LEU A  16     -14.556  -5.306 -17.087  1.00 87.77           C  
ATOM    256  HB2 LEU A  16     -15.546  -5.378 -16.637  1.00 87.77           H  
ATOM    257  HB3 LEU A  16     -14.551  -4.429 -17.735  1.00 87.77           H  
ATOM    258  O   LEU A  16     -11.275  -5.859 -16.352  1.00 87.77           O  
ATOM    259  CG  LEU A  16     -14.315  -6.559 -17.948  1.00 87.77           C  
ATOM    260  HG  LEU A  16     -13.344  -6.489 -18.438  1.00 87.77           H  
ATOM    261  CD1 LEU A  16     -14.366  -7.847 -17.122  1.00 87.77           C  
ATOM    262 HD11 LEU A  16     -13.523  -7.885 -16.431  1.00 87.77           H  
ATOM    263 HD12 LEU A  16     -14.299  -8.710 -17.783  1.00 87.77           H  
ATOM    264 HD13 LEU A  16     -15.301  -7.895 -16.563  1.00 87.77           H  
ATOM    265  CD2 LEU A  16     -15.391  -6.653 -19.026  1.00 87.77           C  
ATOM    266 HD21 LEU A  16     -15.218  -7.526 -19.655  1.00 87.77           H  
ATOM    267 HD22 LEU A  16     -16.376  -6.734 -18.567  1.00 87.77           H  
ATOM    268 HD23 LEU A  16     -15.368  -5.761 -19.652  1.00 87.77           H  
ATOM    269  N   PHE A  17     -11.760  -3.786 -17.063  1.00 88.49           N  
ATOM    270  H   PHE A  17     -12.480  -3.091 -17.198  1.00 88.49           H  
ATOM    271  CA  PHE A  17     -10.393  -3.493 -17.493  1.00 88.49           C  
ATOM    272  HA  PHE A  17     -10.068  -4.268 -18.188  1.00 88.49           H  
ATOM    273  C   PHE A  17      -9.388  -3.490 -16.337  1.00 88.49           C  
ATOM    274  CB  PHE A  17     -10.353  -2.157 -18.227  1.00 88.49           C  
ATOM    275  HB2 PHE A  17     -10.834  -1.395 -17.615  1.00 88.49           H  
ATOM    276  HB3 PHE A  17     -10.916  -2.250 -19.156  1.00 88.49           H  
ATOM    277  O   PHE A  17      -8.312  -4.059 -16.465  1.00 88.49           O  
ATOM    278  CG  PHE A  17      -8.934  -1.723 -18.544  1.00 88.49           C  
ATOM    279  CD1 PHE A  17      -8.303  -0.738 -17.759  1.00 88.49           C  
ATOM    280  HD1 PHE A  17      -8.835  -0.280 -16.938  1.00 88.49           H  
ATOM    281  CD2 PHE A  17      -8.224  -2.347 -19.587  1.00 88.49           C  
ATOM    282  HD2 PHE A  17      -8.688  -3.130 -20.168  1.00 88.49           H  
ATOM    283  CE1 PHE A  17      -6.974  -0.368 -18.029  1.00 88.49           C  
ATOM    284  HE1 PHE A  17      -6.487   0.370 -17.409  1.00 88.49           H  
ATOM    285  CE2 PHE A  17      -6.894  -1.980 -19.852  1.00 88.49           C  
ATOM    286  HE2 PHE A  17      -6.343  -2.482 -20.633  1.00 88.49           H  
ATOM    287  CZ  PHE A  17      -6.272  -0.985 -19.079  1.00 88.49           C  
ATOM    288  HZ  PHE A  17      -5.246  -0.718 -19.286  1.00 88.49           H  
ATOM    289  N   ASN A  18      -9.709  -2.905 -15.182  1.00 80.37           N  
ATOM    290  H   ASN A  18     -10.600  -2.436 -15.104  1.00 80.37           H  
ATOM    291  CA  ASN A  18      -8.790  -2.923 -14.035  1.00 80.37           C  
ATOM    292  HA  ASN A  18      -7.818  -2.555 -14.363  1.00 80.37           H  
ATOM    293  C   ASN A  18      -8.540  -4.332 -13.475  1.00 80.37           C  
ATOM    294  CB  ASN A  18      -9.322  -1.997 -12.938  1.00 80.37           C  
ATOM    295  HB2 ASN A  18     -10.390  -2.165 -12.797  1.00 80.37           H  
ATOM    296  HB3 ASN A  18      -8.820  -2.223 -11.998  1.00 80.37           H  
ATOM    297  O   ASN A  18      -7.553  -4.541 -12.767  1.00 80.37           O  
ATOM    298  CG  ASN A  18      -9.044  -0.542 -13.247  1.00 80.37           C  
ATOM    299  ND2 ASN A  18     -10.050   0.286 -13.234  1.00 80.37           N  
ATOM    300 HD21 ASN A  18      -9.858   1.200 -13.620  1.00 80.37           H  
ATOM    301 HD22 ASN A  18     -10.962  -0.115 -13.397  1.00 80.37           H  
ATOM    302  OD1 ASN A  18      -7.924  -0.118 -13.474  1.00 80.37           O  
ATOM    303  N   THR A  19      -9.420  -5.284 -13.784  1.00 80.35           N  
ATOM    304  H   THR A  19     -10.225  -5.022 -14.335  1.00 80.35           H  
ATOM    305  CA  THR A  19      -9.305  -6.682 -13.362  1.00 80.35           C  
ATOM    306  HA  THR A  19      -8.741  -6.730 -12.431  1.00 80.35           H  
ATOM    307  C   THR A  19      -8.540  -7.518 -14.392  1.00 80.35           C  
ATOM    308  CB  THR A  19     -10.703  -7.258 -13.097  1.00 80.35           C  
ATOM    309  HB  THR A  19     -11.266  -7.297 -14.029  1.00 80.35           H  
ATOM    310  O   THR A  19      -7.658  -8.287 -14.016  1.00 80.35           O  
ATOM    311  CG2 THR A  19     -10.652  -8.652 -12.483  1.00 80.35           C  
ATOM    312 HG21 THR A  19     -11.667  -8.971 -12.247  1.00 80.35           H  
ATOM    313 HG22 THR A  19     -10.061  -8.635 -11.567  1.00 80.35           H  
ATOM    314 HG23 THR A  19     -10.220  -9.358 -13.192  1.00 80.35           H  
ATOM    315  OG1 THR A  19     -11.395  -6.442 -12.177  1.00 80.35           O  
ATOM    316  HG1 THR A  19     -11.774  -5.702 -12.657  1.00 80.35           H  
ATOM    317  N   ALA A  20      -8.837  -7.350 -15.685  1.00 80.96           N  
ATOM    318  H   ALA A  20      -9.583  -6.714 -15.928  1.00 80.96           H  
ATOM    319  CA  ALA A  20      -8.263  -8.152 -16.770  1.00 80.96           C  
ATOM    320  HA  ALA A  20      -7.894  -9.093 -16.362  1.00 80.96           H  
ATOM    321  C   ALA A  20      -7.065  -7.493 -17.488  1.00 80.96           C  
ATOM    322  CB  ALA A  20      -9.405  -8.489 -17.734  1.00 80.96           C  
ATOM    323  HB1 ALA A  20      -9.802  -7.574 -18.173  1.00 80.96           H  
ATOM    324  HB2 ALA A  20      -9.039  -9.140 -18.528  1.00 80.96           H  
ATOM    325  HB3 ALA A  20     -10.203  -9.004 -17.199  1.00 80.96           H  
ATOM    326  O   ALA A  20      -6.362  -8.155 -18.251  1.00 80.96           O  
ATOM    327  N   GLY A  21      -6.811  -6.204 -17.258  1.00 77.51           N  
ATOM    328  H   GLY A  21      -7.455  -5.688 -16.676  1.00 77.51           H  
ATOM    329  CA  GLY A  21      -5.817  -5.416 -17.985  1.00 77.51           C  
ATOM    330  HA2 GLY A  21      -4.823  -5.804 -17.761  1.00 77.51           H  
ATOM    331  HA3 GLY A  21      -5.868  -4.375 -17.667  1.00 77.51           H  
ATOM    332  C   GLY A  21      -6.051  -5.461 -19.496  1.00 77.51           C  
ATOM    333  O   GLY A  21      -7.183  -5.355 -19.969  1.00 77.51           O  
ATOM    334  N   ASP A  22      -4.978  -5.698 -20.250  1.00 81.51           N  
ATOM    335  H   ASP A  22      -4.070  -5.737 -19.808  1.00 81.51           H  
ATOM    336  CA  ASP A  22      -5.020  -5.863 -21.711  1.00 81.51           C  
ATOM    337  HA  ASP A  22      -5.577  -5.028 -22.137  1.00 81.51           H  
ATOM    338  C   ASP A  22      -5.741  -7.153 -22.165  1.00 81.51           C  
ATOM    339  CB  ASP A  22      -3.587  -5.812 -22.273  1.00 81.51           C  
ATOM    340  HB2 ASP A  22      -3.012  -6.632 -21.842  1.00 81.51           H  
ATOM    341  HB3 ASP A  22      -3.624  -5.962 -23.352  1.00 81.51           H  
ATOM    342  O   ASP A  22      -5.939  -7.355 -23.358  1.00 81.51           O  
ATOM    343  CG  ASP A  22      -2.863  -4.486 -22.008  1.00 81.51           C  
ATOM    344  OD1 ASP A  22      -3.530  -3.430 -22.009  1.00 81.51           O  
ATOM    345  OD2 ASP A  22      -1.631  -4.534 -21.781  1.00 81.51           O  
ATOM    346  N   GLY A  23      -6.140  -8.028 -21.232  1.00 82.03           N  
ATOM    347  H   GLY A  23      -5.962  -7.803 -20.263  1.00 82.03           H  
ATOM    348  CA  GLY A  23      -6.974  -9.205 -21.495  1.00 82.03           C  
ATOM    349  HA2 GLY A  23      -6.751  -9.966 -20.747  1.00 82.03           H  
ATOM    350  HA3 GLY A  23      -6.735  -9.608 -22.480  1.00 82.03           H  
ATOM    351  C   GLY A  23      -8.483  -8.936 -21.453  1.00 82.03           C  
ATOM    352  O   GLY A  23      -9.265  -9.873 -21.603  1.00 82.03           O  
ATOM    353  N   ALA A  24      -8.912  -7.693 -21.207  1.00 85.01           N  
ATOM    354  H   ALA A  24      -8.229  -6.957 -21.096  1.00 85.01           H  
ATOM    355  CA  ALA A  24     -10.324  -7.322 -21.263  1.00 85.01           C  
ATOM    356  HA  ALA A  24     -10.869  -8.014 -20.622  1.00 85.01           H  
ATOM    357  C   ALA A  24     -10.877  -7.428 -22.701  1.00 85.01           C  
ATOM    358  CB  ALA A  24     -10.492  -5.908 -20.693  1.00 85.01           C  
ATOM    359  HB1 ALA A  24      -9.940  -5.197 -21.308  1.00 85.01           H  
ATOM    360  HB2 ALA A  24     -11.546  -5.631 -20.681  1.00 85.01           H  
ATOM    361  HB3 ALA A  24     -10.098  -5.874 -19.678  1.00 85.01           H  
ATOM    362  O   ALA A  24     -10.122  -7.254 -23.660  1.00 85.01           O  
ATOM    363  N   PRO A  25     -12.192  -7.670 -22.876  1.00 91.10           N  
ATOM    364  CA  PRO A  25     -12.834  -7.620 -24.188  1.00 91.10           C  
ATOM    365  HA  PRO A  25     -12.511  -8.486 -24.765  1.00 91.10           H  
ATOM    366  C   PRO A  25     -12.487  -6.330 -24.952  1.00 91.10           C  
ATOM    367  CB  PRO A  25     -14.329  -7.737 -23.885  1.00 91.10           C  
ATOM    368  HB2 PRO A  25     -14.730  -6.753 -23.645  1.00 91.10           H  
ATOM    369  HB3 PRO A  25     -14.883  -8.205 -24.699  1.00 91.10           H  
ATOM    370  O   PRO A  25     -12.443  -5.245 -24.367  1.00 91.10           O  
ATOM    371  CG  PRO A  25     -14.374  -8.558 -22.604  1.00 91.10           C  
ATOM    372  HG2 PRO A  25     -15.304  -8.403 -22.056  1.00 91.10           H  
ATOM    373  HG3 PRO A  25     -14.224  -9.613 -22.832  1.00 91.10           H  
ATOM    374  CD  PRO A  25     -13.168  -8.008 -21.849  1.00 91.10           C  
ATOM    375  HD2 PRO A  25     -13.450  -7.105 -21.307  1.00 91.10           H  
ATOM    376  HD3 PRO A  25     -12.789  -8.766 -21.162  1.00 91.10           H  
ATOM    377  N   GLN A  26     -12.211  -6.435 -26.256  1.00 89.37           N  
ATOM    378  H   GLN A  26     -12.230  -7.351 -26.681  1.00 89.37           H  
ATOM    379  CA  GLN A  26     -11.699  -5.307 -27.049  1.00 89.37           C  
ATOM    380  HA  GLN A  26     -10.759  -4.986 -26.602  1.00 89.37           H  
ATOM    381  C   GLN A  26     -12.652  -4.100 -27.042  1.00 89.37           C  
ATOM    382  CB  GLN A  26     -11.425  -5.787 -28.486  1.00 89.37           C  
ATOM    383  HB2 GLN A  26     -10.775  -6.662 -28.451  1.00 89.37           H  
ATOM    384  HB3 GLN A  26     -12.366  -6.084 -28.950  1.00 89.37           H  
ATOM    385  O   GLN A  26     -12.206  -2.962 -26.951  1.00 89.37           O  
ATOM    386  CG  GLN A  26     -10.761  -4.715 -29.366  1.00 89.37           C  
ATOM    387  HG2 GLN A  26     -11.425  -3.856 -29.462  1.00 89.37           H  
ATOM    388  HG3 GLN A  26     -10.607  -5.120 -30.366  1.00 89.37           H  
ATOM    389  CD  GLN A  26      -9.409  -4.257 -28.830  1.00 89.37           C  
ATOM    390  NE2 GLN A  26      -9.110  -2.979 -28.836  1.00 89.37           N  
ATOM    391 HE21 GLN A  26      -9.804  -2.280 -29.062  1.00 89.37           H  
ATOM    392 HE22 GLN A  26      -8.219  -2.732 -28.431  1.00 89.37           H  
ATOM    393  OE1 GLN A  26      -8.581  -5.039 -28.391  1.00 89.37           O  
ATOM    394  N   ASP A  27     -13.960  -4.346 -27.042  1.00 92.71           N  
ATOM    395  H   ASP A  27     -14.263  -5.303 -26.928  1.00 92.71           H  
ATOM    396  CA  ASP A  27     -15.005  -3.329 -26.907  1.00 92.71           C  
ATOM    397  HA  ASP A  27     -14.873  -2.592 -27.699  1.00 92.71           H  
ATOM    398  C   ASP A  27     -14.939  -2.580 -25.564  1.00 92.71           C  
ATOM    399  CB  ASP A  27     -16.379  -4.002 -27.092  1.00 92.71           C  
ATOM    400  HB2 ASP A  27     -16.407  -4.478 -28.073  1.00 92.71           H  
ATOM    401  HB3 ASP A  27     -17.142  -3.224 -27.082  1.00 92.71           H  
ATOM    402  O   ASP A  27     -15.166  -1.372 -25.516  1.00 92.71           O  
ATOM    403  CG  ASP A  27     -16.722  -5.054 -26.026  1.00 92.71           C  
ATOM    404  OD1 ASP A  27     -15.781  -5.695 -25.505  1.00 92.71           O  
ATOM    405  OD2 ASP A  27     -17.924  -5.207 -25.730  1.00 92.71           O  
ATOM    406  N   THR A  28     -14.565  -3.267 -24.481  1.00 92.26           N  
ATOM    407  H   THR A  28     -14.393  -4.254 -24.610  1.00 92.26           H  
ATOM    408  CA  THR A  28     -14.314  -2.660 -23.166  1.00 92.26           C  
ATOM    409  HA  THR A  28     -15.182  -2.065 -22.880  1.00 92.26           H  
ATOM    410  C   THR A  28     -13.110  -1.729 -23.231  1.00 92.26           C  
ATOM    411  CB  THR A  28     -14.092  -3.736 -22.093  1.00 92.26           C  
ATOM    412  HB  THR A  28     -13.244  -4.367 -22.356  1.00 92.26           H  
ATOM    413  O   THR A  28     -13.204  -0.583 -22.790  1.00 92.26           O  
ATOM    414  CG2 THR A  28     -13.825  -3.167 -20.703  1.00 92.26           C  
ATOM    415 HG21 THR A  28     -14.687  -2.582 -20.383  1.00 92.26           H  
ATOM    416 HG22 THR A  28     -12.933  -2.541 -20.701  1.00 92.26           H  
ATOM    417 HG23 THR A  28     -13.671  -3.988 -20.003  1.00 92.26           H  
ATOM    418  OG1 THR A  28     -15.249  -4.530 -21.992  1.00 92.26           O  
ATOM    419  HG1 THR A  28     -15.467  -4.855 -22.869  1.00 92.26           H  
ATOM    420  N   ILE A  29     -11.998  -2.194 -23.814  1.00 89.40           N  
ATOM    421  H   ILE A  29     -12.027  -3.128 -24.196  1.00 89.40           H  
ATOM    422  CA  ILE A  29     -10.770  -1.403 -23.985  1.00 89.40           C  
ATOM    423  HA  ILE A  29     -10.441  -1.058 -23.005  1.00 89.40           H  
ATOM    424  C   ILE A  29     -11.052  -0.162 -24.840  1.00 89.40           C  
ATOM    425  CB  ILE A  29      -9.634  -2.270 -24.582  1.00 89.40           C  
ATOM    426  HB  ILE A  29      -9.984  -2.723 -25.509  1.00 89.40           H  
ATOM    427  O   ILE A  29     -10.673   0.950 -24.465  1.00 89.40           O  
ATOM    428  CG1 ILE A  29      -9.264  -3.401 -23.594  1.00 89.40           C  
ATOM    429 HG12 ILE A  29     -10.156  -3.990 -23.382  1.00 89.40           H  
ATOM    430 HG13 ILE A  29      -8.918  -2.967 -22.656  1.00 89.40           H  
ATOM    431  CG2 ILE A  29      -8.402  -1.402 -24.910  1.00 89.40           C  
ATOM    432 HG21 ILE A  29      -8.062  -0.894 -24.008  1.00 89.40           H  
ATOM    433 HG22 ILE A  29      -7.602  -2.027 -25.307  1.00 89.40           H  
ATOM    434 HG23 ILE A  29      -8.663  -0.674 -25.679  1.00 89.40           H  
ATOM    435  CD1 ILE A  29      -8.199  -4.379 -24.106  1.00 89.40           C  
ATOM    436 HD11 ILE A  29      -7.221  -3.899 -24.147  1.00 89.40           H  
ATOM    437 HD12 ILE A  29      -8.475  -4.749 -25.093  1.00 89.40           H  
ATOM    438 HD13 ILE A  29      -8.132  -5.225 -23.421  1.00 89.40           H  
ATOM    439  N   ASP A  30     -11.748  -0.329 -25.961  1.00 92.39           N  
ATOM    440  H   ASP A  30     -11.993  -1.267 -26.244  1.00 92.39           H  
ATOM    441  CA  ASP A  30     -12.087   0.763 -26.870  1.00 92.39           C  
ATOM    442  HA  ASP A  30     -11.174   1.291 -27.144  1.00 92.39           H  
ATOM    443  C   ASP A  30     -13.014   1.781 -26.195  1.00 92.39           C  
ATOM    444  CB  ASP A  30     -12.710   0.195 -28.154  1.00 92.39           C  
ATOM    445  HB2 ASP A  30     -13.080   1.025 -28.755  1.00 92.39           H  
ATOM    446  HB3 ASP A  30     -13.560  -0.437 -27.893  1.00 92.39           H  
ATOM    447  O   ASP A  30     -12.802   2.989 -26.325  1.00 92.39           O  
ATOM    448  CG  ASP A  30     -11.716  -0.605 -29.009  1.00 92.39           C  
ATOM    449  OD1 ASP A  30     -10.483  -0.463 -28.809  1.00 92.39           O  
ATOM    450  OD2 ASP A  30     -12.184  -1.340 -29.903  1.00 92.39           O  
ATOM    451  N   LEU A  31     -13.976   1.320 -25.389  1.00 93.13           N  
ATOM    452  H   LEU A  31     -14.120   0.321 -25.341  1.00 93.13           H  
ATOM    453  CA  LEU A  31     -14.887   2.188 -24.647  1.00 93.13           C  
ATOM    454  HA  LEU A  31     -15.349   2.857 -25.373  1.00 93.13           H  
ATOM    455  C   LEU A  31     -14.151   3.058 -23.617  1.00 93.13           C  
ATOM    456  CB  LEU A  31     -15.976   1.317 -23.994  1.00 93.13           C  
ATOM    457  HB2 LEU A  31     -16.447   0.708 -24.765  1.00 93.13           H  
ATOM    458  HB3 LEU A  31     -15.508   0.645 -23.274  1.00 93.13           H  
ATOM    459  O   LEU A  31     -14.364   4.270 -23.557  1.00 93.13           O  
ATOM    460  CG  LEU A  31     -17.073   2.121 -23.281  1.00 93.13           C  
ATOM    461  HG  LEU A  31     -16.624   2.763 -22.524  1.00 93.13           H  
ATOM    462  CD1 LEU A  31     -17.856   2.986 -24.271  1.00 93.13           C  
ATOM    463 HD11 LEU A  31     -18.661   3.497 -23.743  1.00 93.13           H  
ATOM    464 HD12 LEU A  31     -18.271   2.361 -25.063  1.00 93.13           H  
ATOM    465 HD13 LEU A  31     -17.202   3.740 -24.707  1.00 93.13           H  
ATOM    466  CD2 LEU A  31     -18.055   1.178 -22.586  1.00 93.13           C  
ATOM    467 HD21 LEU A  31     -17.510   0.547 -21.883  1.00 93.13           H  
ATOM    468 HD22 LEU A  31     -18.544   0.540 -23.321  1.00 93.13           H  
ATOM    469 HD23 LEU A  31     -18.798   1.753 -22.033  1.00 93.13           H  
ATOM    470  N   ILE A  32     -13.252   2.482 -22.818  1.00 91.99           N  
ATOM    471  H   ILE A  32     -13.113   1.484 -22.892  1.00 91.99           H  
ATOM    472  CA  ILE A  32     -12.515   3.248 -21.802  1.00 91.99           C  
ATOM    473  HA  ILE A  32     -13.226   3.901 -21.295  1.00 91.99           H  
ATOM    474  C   ILE A  32     -11.447   4.172 -22.410  1.00 91.99           C  
ATOM    475  CB  ILE A  32     -11.921   2.316 -20.735  1.00 91.99           C  
ATOM    476  HB  ILE A  32     -11.404   2.937 -20.004  1.00 91.99           H  
ATOM    477  O   ILE A  32     -11.152   5.233 -21.847  1.00 91.99           O  
ATOM    478  CG1 ILE A  32     -10.858   1.374 -21.313  1.00 91.99           C  
ATOM    479 HG12 ILE A  32     -11.337   0.636 -21.956  1.00 91.99           H  
ATOM    480 HG13 ILE A  32     -10.138   1.931 -21.912  1.00 91.99           H  
ATOM    481  CG2 ILE A  32     -13.046   1.559 -20.002  1.00 91.99           C  
ATOM    482 HG21 ILE A  32     -13.878   2.224 -19.772  1.00 91.99           H  
ATOM    483 HG22 ILE A  32     -13.425   0.745 -20.620  1.00 91.99           H  
ATOM    484 HG23 ILE A  32     -12.675   1.136 -19.068  1.00 91.99           H  
ATOM    485  CD1 ILE A  32     -10.085   0.637 -20.232  1.00 91.99           C  
ATOM    486 HD11 ILE A  32      -9.430  -0.095 -20.704  1.00 91.99           H  
ATOM    487 HD12 ILE A  32      -9.495   1.340 -19.645  1.00 91.99           H  
ATOM    488 HD13 ILE A  32     -10.780   0.108 -19.580  1.00 91.99           H  
ATOM    489  N   LYS A  33     -10.885   3.811 -23.574  1.00 90.88           N  
ATOM    490  H   LYS A  33     -11.127   2.909 -23.957  1.00 90.88           H  
ATOM    491  CA  LYS A  33     -10.015   4.697 -24.363  1.00 90.88           C  
ATOM    492  HA  LYS A  33      -9.249   5.129 -23.719  1.00 90.88           H  
ATOM    493  C   LYS A  33     -10.818   5.867 -24.923  1.00 90.88           C  
ATOM    494  CB  LYS A  33      -9.334   3.917 -25.498  1.00 90.88           C  
ATOM    495  HB2 LYS A  33      -8.894   4.632 -26.194  1.00 90.88           H  
ATOM    496  HB3 LYS A  33     -10.078   3.333 -26.039  1.00 90.88           H  
ATOM    497  O   LYS A  33     -10.401   7.011 -24.765  1.00 90.88           O  
ATOM    498  CG  LYS A  33      -8.218   2.990 -24.997  1.00 90.88           C  
ATOM    499  HG2 LYS A  33      -7.458   3.573 -24.476  1.00 90.88           H  
ATOM    500  HG3 LYS A  33      -8.614   2.266 -24.284  1.00 90.88           H  
ATOM    501  CD  LYS A  33      -7.561   2.251 -26.165  1.00 90.88           C  
ATOM    502  HD2 LYS A  33      -7.196   2.970 -26.898  1.00 90.88           H  
ATOM    503  HD3 LYS A  33      -8.308   1.610 -26.635  1.00 90.88           H  
ATOM    504  CE  LYS A  33      -6.395   1.403 -25.648  1.00 90.88           C  
ATOM    505  HE2 LYS A  33      -6.757   0.793 -24.820  1.00 90.88           H  
ATOM    506  HE3 LYS A  33      -5.618   2.059 -25.256  1.00 90.88           H  
ATOM    507  NZ  LYS A  33      -5.856   0.525 -26.714  1.00 90.88           N  
ATOM    508  HZ1 LYS A  33      -5.140  -0.082 -26.341  1.00 90.88           H  
ATOM    509  HZ2 LYS A  33      -6.596  -0.060 -27.075  1.00 90.88           H  
ATOM    510  HZ3 LYS A  33      -5.478   1.066 -27.480  1.00 90.88           H  
ATOM    511  N   GLN A  34     -11.998   5.592 -25.480  1.00 91.68           N  
ATOM    512  H   GLN A  34     -12.255   4.622 -25.589  1.00 91.68           H  
ATOM    513  CA  GLN A  34     -12.910   6.597 -26.026  1.00 91.68           C  
ATOM    514  HA  GLN A  34     -12.404   7.116 -26.839  1.00 91.68           H  
ATOM    515  C   GLN A  34     -13.311   7.660 -24.995  1.00 91.68           C  
ATOM    516  CB  GLN A  34     -14.142   5.875 -26.600  1.00 91.68           C  
ATOM    517  HB2 GLN A  34     -13.821   5.270 -27.447  1.00 91.68           H  
ATOM    518  HB3 GLN A  34     -14.564   5.209 -25.847  1.00 91.68           H  
ATOM    519  O   GLN A  34     -13.491   8.813 -25.371  1.00 91.68           O  
ATOM    520  CG  GLN A  34     -15.254   6.827 -27.058  1.00 91.68           C  
ATOM    521  HG2 GLN A  34     -15.615   7.402 -26.205  1.00 91.68           H  
ATOM    522  HG3 GLN A  34     -14.860   7.519 -27.802  1.00 91.68           H  
ATOM    523  CD  GLN A  34     -16.442   6.085 -27.652  1.00 91.68           C  
ATOM    524  NE2 GLN A  34     -17.641   6.599 -27.557  1.00 91.68           N  
ATOM    525 HE21 GLN A  34     -18.363   5.934 -27.796  1.00 91.68           H  
ATOM    526 HE22 GLN A  34     -17.798   7.284 -26.831  1.00 91.68           H  
ATOM    527  OE1 GLN A  34     -16.355   5.084 -28.319  1.00 91.68           O  
ATOM    528  N   PHE A  35     -13.444   7.300 -23.717  1.00 91.23           N  
ATOM    529  H   PHE A  35     -13.371   6.317 -23.496  1.00 91.23           H  
ATOM    530  CA  PHE A  35     -13.787   8.232 -22.634  1.00 91.23           C  
ATOM    531  HA  PHE A  35     -14.192   9.142 -23.077  1.00 91.23           H  
ATOM    532  C   PHE A  35     -12.578   8.717 -21.820  1.00 91.23           C  
ATOM    533  CB  PHE A  35     -14.913   7.632 -21.786  1.00 91.23           C  
ATOM    534  HB2 PHE A  35     -14.980   8.162 -20.836  1.00 91.23           H  
ATOM    535  HB3 PHE A  35     -14.688   6.589 -21.563  1.00 91.23           H  
ATOM    536  O   PHE A  35     -12.748   9.277 -20.737  1.00 91.23           O  
ATOM    537  CG  PHE A  35     -16.264   7.741 -22.463  1.00 91.23           C  
ATOM    538  CD1 PHE A  35     -17.018   8.918 -22.314  1.00 91.23           C  
ATOM    539  HD1 PHE A  35     -16.636   9.732 -21.717  1.00 91.23           H  
ATOM    540  CD2 PHE A  35     -16.769   6.691 -23.251  1.00 91.23           C  
ATOM    541  HD2 PHE A  35     -16.205   5.776 -23.355  1.00 91.23           H  
ATOM    542  CE1 PHE A  35     -18.271   9.037 -22.933  1.00 91.23           C  
ATOM    543  HE1 PHE A  35     -18.856   9.932 -22.778  1.00 91.23           H  
ATOM    544  CE2 PHE A  35     -18.017   6.815 -23.887  1.00 91.23           C  
ATOM    545  HE2 PHE A  35     -18.409   5.992 -24.466  1.00 91.23           H  
ATOM    546  CZ  PHE A  35     -18.769   7.992 -23.729  1.00 91.23           C  
ATOM    547  HZ  PHE A  35     -19.743   8.085 -24.188  1.00 91.23           H  
ATOM    548  N   HIS A  36     -11.358   8.535 -22.340  1.00 88.31           N  
ATOM    549  H   HIS A  36     -11.284   8.082 -23.240  1.00 88.31           H  
ATOM    550  CA  HIS A  36     -10.120   9.036 -21.741  1.00 88.31           C  
ATOM    551  HA  HIS A  36      -9.293   8.562 -22.270  1.00 88.31           H  
ATOM    552  C   HIS A  36      -9.969   8.637 -20.264  1.00 88.31           C  
ATOM    553  CB  HIS A  36      -9.989  10.559 -21.964  1.00 88.31           C  
ATOM    554  HB2 HIS A  36     -10.872  11.062 -21.568  1.00 88.31           H  
ATOM    555  HB3 HIS A  36      -9.124  10.931 -21.414  1.00 88.31           H  
ATOM    556  O   HIS A  36      -9.549   9.457 -19.454  1.00 88.31           O  
ATOM    557  CG  HIS A  36      -9.813  10.979 -23.396  1.00 88.31           C  
ATOM    558  CD2 HIS A  36     -10.711  10.823 -24.416  1.00 88.31           C  
ATOM    559  HD2 HIS A  36     -11.678  10.347 -24.350  1.00 88.31           H  
ATOM    560  ND1 HIS A  36      -8.735  11.660 -23.914  1.00 88.31           N  
ATOM    561  HD1 HIS A  36      -7.946  12.028 -23.400  1.00 88.31           H  
ATOM    562  CE1 HIS A  36      -8.970  11.894 -25.213  1.00 88.31           C  
ATOM    563  HE1 HIS A  36      -8.314  12.437 -25.877  1.00 88.31           H  
ATOM    564  NE2 HIS A  36     -10.166  11.403 -25.563  1.00 88.31           N  
ATOM    565  N   ILE A  37     -10.327   7.401 -19.897  1.00 89.06           N  
ATOM    566  H   ILE A  37     -10.761   6.812 -20.593  1.00 89.06           H  
ATOM    567  CA  ILE A  37     -10.085   6.828 -18.555  1.00 89.06           C  
ATOM    568  HA  ILE A  37      -9.627   7.594 -17.929  1.00 89.06           H  
ATOM    569  C   ILE A  37      -9.052   5.690 -18.582  1.00 89.06           C  
ATOM    570  CB  ILE A  37     -11.399   6.422 -17.847  1.00 89.06           C  
ATOM    571  HB  ILE A  37     -11.132   5.971 -16.891  1.00 89.06           H  
ATOM    572  O   ILE A  37      -8.610   5.234 -17.532  1.00 89.06           O  
ATOM    573  CG1 ILE A  37     -12.174   5.374 -18.657  1.00 89.06           C  
ATOM    574 HG12 ILE A  37     -11.527   4.498 -18.717  1.00 89.06           H  
ATOM    575 HG13 ILE A  37     -12.391   5.747 -19.658  1.00 89.06           H  
ATOM    576  CG2 ILE A  37     -12.249   7.658 -17.526  1.00 89.06           C  
ATOM    577 HG21 ILE A  37     -13.083   7.391 -16.878  1.00 89.06           H  
ATOM    578 HG22 ILE A  37     -12.632   8.105 -18.443  1.00 89.06           H  
ATOM    579 HG23 ILE A  37     -11.623   8.380 -17.001  1.00 89.06           H  
ATOM    580  CD1 ILE A  37     -13.491   4.933 -18.024  1.00 89.06           C  
ATOM    581 HD11 ILE A  37     -14.219   5.740 -18.109  1.00 89.06           H  
ATOM    582 HD12 ILE A  37     -13.883   4.061 -18.548  1.00 89.06           H  
ATOM    583 HD13 ILE A  37     -13.334   4.684 -16.975  1.00 89.06           H  
ATOM    584  N   TYR A  38      -8.609   5.268 -19.769  1.00 85.29           N  
ATOM    585  H   TYR A  38      -9.041   5.647 -20.599  1.00 85.29           H  
ATOM    586  CA  TYR A  38      -7.504   4.323 -19.938  1.00 85.29           C  
ATOM    587  HA  TYR A  38      -7.724   3.441 -19.337  1.00 85.29           H  
ATOM    588  C   TYR A  38      -6.154   4.951 -19.511  1.00 85.29           C  
ATOM    589  CB  TYR A  38      -7.464   3.869 -21.400  1.00 85.29           C  
ATOM    590  HB2 TYR A  38      -7.205   4.723 -22.026  1.00 85.29           H  
ATOM    591  HB3 TYR A  38      -8.465   3.551 -21.692  1.00 85.29           H  
ATOM    592  O   TYR A  38      -5.795   6.026 -20.011  1.00 85.29           O  
ATOM    593  CG  TYR A  38      -6.497   2.733 -21.680  1.00 85.29           C  
ATOM    594  CD1 TYR A  38      -5.117   2.977 -21.802  1.00 85.29           C  
ATOM    595  HD1 TYR A  38      -4.730   3.977 -21.670  1.00 85.29           H  
ATOM    596  CD2 TYR A  38      -6.976   1.422 -21.831  1.00 85.29           C  
ATOM    597  HD2 TYR A  38      -8.035   1.216 -21.770  1.00 85.29           H  
ATOM    598  CE1 TYR A  38      -4.219   1.923 -22.053  1.00 85.29           C  
ATOM    599  HE1 TYR A  38      -3.159   2.117 -22.122  1.00 85.29           H  
ATOM    600  CE2 TYR A  38      -6.091   0.366 -22.094  1.00 85.29           C  
ATOM    601  HE2 TYR A  38      -6.451  -0.645 -22.211  1.00 85.29           H  
ATOM    602  OH  TYR A  38      -3.890  -0.424 -22.482  1.00 85.29           O  
ATOM    603  HH  TYR A  38      -2.952  -0.273 -22.340  1.00 85.29           H  
ATOM    604  CZ  TYR A  38      -4.711   0.610 -22.197  1.00 85.29           C  
ATOM    605  N   PRO A  39      -5.361   4.303 -18.633  1.00 76.49           N  
ATOM    606  CA  PRO A  39      -4.051   4.807 -18.218  1.00 76.49           C  
ATOM    607  HA  PRO A  39      -4.202   5.753 -17.697  1.00 76.49           H  
ATOM    608  C   PRO A  39      -3.090   5.017 -19.400  1.00 76.49           C  
ATOM    609  CB  PRO A  39      -3.505   3.774 -17.223  1.00 76.49           C  
ATOM    610  HB2 PRO A  39      -2.925   4.246 -16.430  1.00 76.49           H  
ATOM    611  HB3 PRO A  39      -2.902   3.027 -17.739  1.00 76.49           H  
ATOM    612  O   PRO A  39      -2.786   4.086 -20.136  1.00 76.49           O  
ATOM    613  CG  PRO A  39      -4.761   3.100 -16.677  1.00 76.49           C  
ATOM    614  HG2 PRO A  39      -5.192   3.709 -15.883  1.00 76.49           H  
ATOM    615  HG3 PRO A  39      -4.561   2.088 -16.323  1.00 76.49           H  
ATOM    616  CD  PRO A  39      -5.695   3.100 -17.883  1.00 76.49           C  
ATOM    617  HD2 PRO A  39      -6.729   3.106 -17.537  1.00 76.49           H  
ATOM    618  HD3 PRO A  39      -5.505   2.227 -18.506  1.00 76.49           H  
ATOM    619  N   GLY A  40      -2.586   6.243 -19.567  1.00 72.32           N  
ATOM    620  H   GLY A  40      -2.902   6.977 -18.950  1.00 72.32           H  
ATOM    621  CA  GLY A  40      -1.643   6.604 -20.638  1.00 72.32           C  
ATOM    622  HA2 GLY A  40      -0.903   7.301 -20.244  1.00 72.32           H  
ATOM    623  HA3 GLY A  40      -1.106   5.716 -20.971  1.00 72.32           H  
ATOM    624  C   GLY A  40      -2.277   7.248 -21.877  1.00 72.32           C  
ATOM    625  O   GLY A  40      -1.557   7.866 -22.650  1.00 72.32           O  
ATOM    626  N   VAL A  41      -3.608   7.200 -22.041  1.00 73.60           N  
ATOM    627  H   VAL A  41      -4.160   6.669 -21.383  1.00 73.60           H  
ATOM    628  CA  VAL A  41      -4.295   7.842 -23.187  1.00 73.60           C  
ATOM    629  HA  VAL A  41      -3.706   7.674 -24.089  1.00 73.60           H  
ATOM    630  C   VAL A  41      -4.403   9.358 -23.040  1.00 73.60           C  
ATOM    631  CB  VAL A  41      -5.684   7.214 -23.407  1.00 73.60           C  
ATOM    632  HB  VAL A  41      -6.196   7.126 -22.449  1.00 73.60           H  
ATOM    633  O   VAL A  41      -4.321  10.083 -24.023  1.00 73.60           O  
ATOM    634  CG1 VAL A  41      -6.602   7.984 -24.366  1.00 73.60           C  
ATOM    635 HG11 VAL A  41      -7.521   7.425 -24.543  1.00 73.60           H  
ATOM    636 HG12 VAL A  41      -6.098   8.152 -25.318  1.00 73.60           H  
ATOM    637 HG13 VAL A  41      -6.881   8.948 -23.940  1.00 73.60           H  
ATOM    638  CG2 VAL A  41      -5.499   5.824 -24.011  1.00 73.60           C  
ATOM    639 HG21 VAL A  41      -6.478   5.351 -24.094  1.00 73.60           H  
ATOM    640 HG22 VAL A  41      -4.837   5.216 -23.394  1.00 73.60           H  
ATOM    641 HG23 VAL A  41      -5.062   5.908 -25.005  1.00 73.60           H  
ATOM    642  N   SER A  42      -4.580   9.862 -21.819  1.00 77.14           N  
ATOM    643  H   SER A  42      -4.619   9.223 -21.037  1.00 77.14           H  
ATOM    644  CA  SER A  42      -4.640  11.301 -21.549  1.00 77.14           C  
ATOM    645  HA  SER A  42      -4.049  11.828 -22.298  1.00 77.14           H  
ATOM    646  C   SER A  42      -4.050  11.621 -20.182  1.00 77.14           C  
ATOM    647  CB  SER A  42      -6.084  11.802 -21.666  1.00 77.14           C  
ATOM    648  HB2 SER A  42      -6.743  11.111 -21.140  1.00 77.14           H  
ATOM    649  HB3 SER A  42      -6.362  11.828 -22.720  1.00 77.14           H  
ATOM    650  O   SER A  42      -4.155  10.834 -19.236  1.00 77.14           O  
ATOM    651  OG  SER A  42      -6.236  13.089 -21.096  1.00 77.14           O  
ATOM    652  HG  SER A  42      -6.167  13.777 -21.762  1.00 77.14           H  
ATOM    653  N   LYS A  43      -3.483  12.829 -20.049  1.00 74.64           N  
ATOM    654  H   LYS A  43      -3.515  13.434 -20.857  1.00 74.64           H  
ATOM    655  CA  LYS A  43      -3.077  13.400 -18.751  1.00 74.64           C  
ATOM    656  HA  LYS A  43      -2.358  12.732 -18.276  1.00 74.64           H  
ATOM    657  C   LYS A  43      -4.263  13.520 -17.782  1.00 74.64           C  
ATOM    658  CB  LYS A  43      -2.429  14.780 -18.967  1.00 74.64           C  
ATOM    659  HB2 LYS A  43      -2.255  15.238 -17.994  1.00 74.64           H  
ATOM    660  HB3 LYS A  43      -3.120  15.415 -19.521  1.00 74.64           H  
ATOM    661  O   LYS A  43      -4.060  13.550 -16.570  1.00 74.64           O  
ATOM    662  CG  LYS A  43      -1.087  14.706 -19.715  1.00 74.64           C  
ATOM    663  HG2 LYS A  43      -1.242  14.264 -20.699  1.00 74.64           H  
ATOM    664  HG3 LYS A  43      -0.395  14.080 -19.153  1.00 74.64           H  
ATOM    665  CD  LYS A  43      -0.478  16.107 -19.888  1.00 74.64           C  
ATOM    666  HD2 LYS A  43      -0.312  16.554 -18.908  1.00 74.64           H  
ATOM    667  HD3 LYS A  43      -1.182  16.725 -20.445  1.00 74.64           H  
ATOM    668  CE  LYS A  43       0.850  16.029 -20.656  1.00 74.64           C  
ATOM    669  HE2 LYS A  43       0.673  15.496 -21.590  1.00 74.64           H  
ATOM    670  HE3 LYS A  43       1.564  15.450 -20.071  1.00 74.64           H  
ATOM    671  NZ  LYS A  43       1.404  17.376 -20.954  1.00 74.64           N  
ATOM    672  HZ1 LYS A  43       2.264  17.301 -21.479  1.00 74.64           H  
ATOM    673  HZ2 LYS A  43       1.586  17.901 -20.111  1.00 74.64           H  
ATOM    674  HZ3 LYS A  43       0.757  17.902 -21.523  1.00 74.64           H  
ATOM    675  N   MET A  44      -5.487  13.546 -18.311  1.00 79.17           N  
ATOM    676  H   MET A  44      -5.569  13.522 -19.318  1.00 79.17           H  
ATOM    677  CA  MET A  44      -6.735  13.635 -17.562  1.00 79.17           C  
ATOM    678  HA  MET A  44      -6.554  14.206 -16.651  1.00 79.17           H  
ATOM    679  C   MET A  44      -7.275  12.277 -17.117  1.00 79.17           C  
ATOM    680  CB  MET A  44      -7.786  14.395 -18.389  1.00 79.17           C  
ATOM    681  HB2 MET A  44      -8.725  14.440 -17.837  1.00 79.17           H  
ATOM    682  HB3 MET A  44      -7.974  13.868 -19.324  1.00 79.17           H  
ATOM    683  O   MET A  44      -8.224  12.268 -16.342  1.00 79.17           O  
ATOM    684  CG  MET A  44      -7.329  15.826 -18.692  1.00 79.17           C  
ATOM    685  HG2 MET A  44      -8.034  16.271 -19.394  1.00 79.17           H  
ATOM    686  HG3 MET A  44      -6.361  15.800 -19.192  1.00 79.17           H  
ATOM    687  SD  MET A  44      -7.209  16.887 -17.221  1.00 79.17           S  
ATOM    688  CE  MET A  44      -8.934  17.434 -17.197  1.00 79.17           C  
ATOM    689  HE1 MET A  44      -9.080  18.186 -16.421  1.00 79.17           H  
ATOM    690  HE2 MET A  44      -9.595  16.582 -17.034  1.00 79.17           H  
ATOM    691  HE3 MET A  44      -9.181  17.886 -18.157  1.00 79.17           H  
ATOM    692  N   ALA A  45      -6.674  11.144 -17.506  1.00 78.86           N  
ATOM    693  H   ALA A  45      -5.895  11.198 -18.146  1.00 78.86           H  
ATOM    694  CA  ALA A  45      -7.233   9.815 -17.227  1.00 78.86           C  
ATOM    695  HA  ALA A  45      -8.189   9.742 -17.746  1.00 78.86           H  
ATOM    696  C   ALA A  45      -7.574   9.586 -15.751  1.00 78.86           C  
ATOM    697  CB  ALA A  45      -6.296   8.737 -17.783  1.00 78.86           C  
ATOM    698  HB1 ALA A  45      -5.317   8.802 -17.307  1.00 78.86           H  
ATOM    699  HB2 ALA A  45      -6.184   8.868 -18.859  1.00 78.86           H  
ATOM    700  HB3 ALA A  45      -6.724   7.752 -17.599  1.00 78.86           H  
ATOM    701  O   ALA A  45      -8.685   9.173 -15.419  1.00 78.86           O  
ATOM    702  N   THR A  46      -6.670   9.970 -14.846  1.00 77.96           N  
ATOM    703  H   THR A  46      -5.756  10.251 -15.170  1.00 77.96           H  
ATOM    704  CA  THR A  46      -6.930   9.912 -13.403  1.00 77.96           C  
ATOM    705  HA  THR A  46      -7.210   8.890 -13.146  1.00 77.96           H  
ATOM    706  C   THR A  46      -8.089  10.827 -13.003  1.00 77.96           C  
ATOM    707  CB  THR A  46      -5.673  10.288 -12.606  1.00 77.96           C  
ATOM    708  HB  THR A  46      -5.473  11.352 -12.734  1.00 77.96           H  
ATOM    709  O   THR A  46      -8.970  10.400 -12.267  1.00 77.96           O  
ATOM    710  CG2 THR A  46      -5.807   9.974 -11.117  1.00 77.96           C  
ATOM    711 HG21 THR A  46      -6.615  10.562 -10.683  1.00 77.96           H  
ATOM    712 HG22 THR A  46      -4.879  10.221 -10.602  1.00 77.96           H  
ATOM    713 HG23 THR A  46      -6.025   8.914 -10.983  1.00 77.96           H  
ATOM    714  OG1 THR A  46      -4.560   9.565 -13.078  1.00 77.96           O  
ATOM    715  HG1 THR A  46      -3.764  10.006 -12.773  1.00 77.96           H  
ATOM    716  N   LYS A  47      -8.139  12.073 -13.497  1.00 78.72           N  
ATOM    717  H   LYS A  47      -7.502  12.307 -14.245  1.00 78.72           H  
ATOM    718  CA  LYS A  47      -9.211  13.036 -13.179  1.00 78.72           C  
ATOM    719  HA  LYS A  47      -9.325  13.093 -12.096  1.00 78.72           H  
ATOM    720  C   LYS A  47     -10.571  12.589 -13.732  1.00 78.72           C  
ATOM    721  CB  LYS A  47      -8.821  14.429 -13.704  1.00 78.72           C  
ATOM    722  HB2 LYS A  47      -7.780  14.630 -13.454  1.00 78.72           H  
ATOM    723  HB3 LYS A  47      -8.924  14.448 -14.789  1.00 78.72           H  
ATOM    724  O   LYS A  47     -11.595  12.747 -13.067  1.00 78.72           O  
ATOM    725  CG  LYS A  47      -9.690  15.537 -13.082  1.00 78.72           C  
ATOM    726  HG2 LYS A  47     -10.745  15.306 -13.230  1.00 78.72           H  
ATOM    727  HG3 LYS A  47      -9.490  15.595 -12.012  1.00 78.72           H  
ATOM    728  CD  LYS A  47      -9.403  16.894 -13.736  1.00 78.72           C  
ATOM    729  HD2 LYS A  47      -9.686  16.803 -14.784  1.00 78.72           H  
ATOM    730  HD3 LYS A  47      -8.341  17.129 -13.663  1.00 78.72           H  
ATOM    731  CE  LYS A  47     -10.233  18.019 -13.105  1.00 78.72           C  
ATOM    732  HE2 LYS A  47     -11.268  17.683 -13.039  1.00 78.72           H  
ATOM    733  HE3 LYS A  47      -9.867  18.209 -12.096  1.00 78.72           H  
ATOM    734  NZ  LYS A  47     -10.196  19.262 -13.916  1.00 78.72           N  
ATOM    735  HZ1 LYS A  47      -9.264  19.536 -14.194  1.00 78.72           H  
ATOM    736  HZ2 LYS A  47     -10.749  19.126 -14.750  1.00 78.72           H  
ATOM    737  HZ3 LYS A  47     -10.664  20.029 -13.455  1.00 78.72           H  
ATOM    738  N   ASN A  48     -10.579  11.976 -14.907  1.00 87.72           N  
ATOM    739  H   ASN A  48      -9.713  11.931 -15.424  1.00 87.72           H  
ATOM    740  CA  ASN A  48     -11.771  11.435 -15.542  1.00 87.72           C  
ATOM    741  HA  ASN A  48     -12.565  12.181 -15.513  1.00 87.72           H  
ATOM    742  C   ASN A  48     -12.281  10.203 -14.795  1.00 87.72           C  
ATOM    743  CB  ASN A  48     -11.450  11.129 -17.008  1.00 87.72           C  
ATOM    744  HB2 ASN A  48     -12.284  10.590 -17.457  1.00 87.72           H  
ATOM    745  HB3 ASN A  48     -10.562  10.500 -17.073  1.00 87.72           H  
ATOM    746  O   ASN A  48     -13.471  10.136 -14.512  1.00 87.72           O  
ATOM    747  CG  ASN A  48     -11.227  12.372 -17.840  1.00 87.72           C  
ATOM    748  ND2 ASN A  48     -10.746  12.183 -19.037  1.00 87.72           N  
ATOM    749 HD21 ASN A  48     -10.521  11.251 -19.352  1.00 87.72           H  
ATOM    750 HD22 ASN A  48     -10.638  12.982 -19.645  1.00 87.72           H  
ATOM    751  OD1 ASN A  48     -11.490  13.493 -17.427  1.00 87.72           O  
ATOM    752  N   ALA A  49     -11.398   9.293 -14.368  1.00 82.93           N  
ATOM    753  H   ALA A  49     -10.440   9.358 -14.680  1.00 82.93           H  
ATOM    754  CA  ALA A  49     -11.772   8.155 -13.526  1.00 82.93           C  
ATOM    755  HA  ALA A  49     -12.539   7.575 -14.040  1.00 82.93           H  
ATOM    756  C   ALA A  49     -12.356   8.608 -12.173  1.00 82.93           C  
ATOM    757  CB  ALA A  49     -10.539   7.263 -13.341  1.00 82.93           C  
ATOM    758  HB1 ALA A  49     -10.806   6.395 -12.738  1.00 82.93           H  
ATOM    759  HB2 ALA A  49      -9.740   7.815 -12.847  1.00 82.93           H  
ATOM    760  HB3 ALA A  49     -10.187   6.916 -14.312  1.00 82.93           H  
ATOM    761  O   ALA A  49     -13.321   8.027 -11.676  1.00 82.93           O  
ATOM    762  N   ILE A  50     -11.828   9.697 -11.596  1.00 79.01           N  
ATOM    763  H   ILE A  50     -11.000  10.094 -12.016  1.00 79.01           H  
ATOM    764  CA  ILE A  50     -12.395  10.332 -10.394  1.00 79.01           C  
ATOM    765  HA  ILE A  50     -12.488   9.579  -9.612  1.00 79.01           H  
ATOM    766  C   ILE A  50     -13.804  10.863 -10.677  1.00 79.01           C  
ATOM    767  CB  ILE A  50     -11.468  11.463  -9.883  1.00 79.01           C  
ATOM    768  HB  ILE A  50     -11.265  12.152 -10.702  1.00 79.01           H  
ATOM    769  O   ILE A  50     -14.726  10.636  -9.891  1.00 79.01           O  
ATOM    770  CG1 ILE A  50     -10.121  10.884  -9.403  1.00 79.01           C  
ATOM    771 HG12 ILE A  50      -9.756  10.124 -10.094  1.00 79.01           H  
ATOM    772 HG13 ILE A  50     -10.277  10.334  -8.476  1.00 79.01           H  
ATOM    773  CG2 ILE A  50     -12.145  12.268  -8.751  1.00 79.01           C  
ATOM    774 HG21 ILE A  50     -13.011  12.805  -9.136  1.00 79.01           H  
ATOM    775 HG22 ILE A  50     -11.461  13.014  -8.346  1.00 79.01           H  
ATOM    776 HG23 ILE A  50     -12.465  11.600  -7.951  1.00 79.01           H  
ATOM    777  CD1 ILE A  50      -9.007  11.918  -9.189  1.00 79.01           C  
ATOM    778 HD11 ILE A  50      -8.776  12.420 -10.129  1.00 79.01           H  
ATOM    779 HD12 ILE A  50      -8.111  11.407  -8.837  1.00 79.01           H  
ATOM    780 HD13 ILE A  50      -9.294  12.662  -8.446  1.00 79.01           H  
ATOM    781  N   THR A  51     -13.979  11.572 -11.792  1.00 85.48           N  
ATOM    782  H   THR A  51     -13.182  11.737 -12.391  1.00 85.48           H  
ATOM    783  CA  THR A  51     -15.273  12.153 -12.170  1.00 85.48           C  
ATOM    784  HA  THR A  51     -15.647  12.724 -11.320  1.00 85.48           H  
ATOM    785  C   THR A  51     -16.309  11.073 -12.470  1.00 85.48           C  
ATOM    786  CB  THR A  51     -15.131  13.127 -13.345  1.00 85.48           C  
ATOM    787  HB  THR A  51     -14.790  12.609 -14.241  1.00 85.48           H  
ATOM    788  O   THR A  51     -17.448  11.189 -12.017  1.00 85.48           O  
ATOM    789  CG2 THR A  51     -16.464  13.826 -13.625  1.00 85.48           C  
ATOM    790 HG21 THR A  51     -16.973  14.067 -12.692  1.00 85.48           H  
ATOM    791 HG22 THR A  51     -17.098  13.179 -14.231  1.00 85.48           H  
ATOM    792 HG23 THR A  51     -16.288  14.757 -14.163  1.00 85.48           H  
ATOM    793  OG1 THR A  51     -14.184  14.109 -12.982  1.00 85.48           O  
ATOM    794  HG1 THR A  51     -13.318  13.783 -13.238  1.00 85.48           H  
ATOM    795  N   LEU A  52     -15.898   9.989 -13.129  1.00 90.39           N  
ATOM    796  H   LEU A  52     -14.957   9.980 -13.495  1.00 90.39           H  
ATOM    797  CA  LEU A  52     -16.709   8.800 -13.363  1.00 90.39           C  
ATOM    798  HA  LEU A  52     -17.596   9.089 -13.927  1.00 90.39           H  
ATOM    799  C   LEU A  52     -17.171   8.173 -12.046  1.00 90.39           C  
ATOM    800  CB  LEU A  52     -15.883   7.804 -14.193  1.00 90.39           C  
ATOM    801  HB2 LEU A  52     -14.959   7.575 -13.661  1.00 90.39           H  
ATOM    802  HB3 LEU A  52     -15.613   8.269 -15.141  1.00 90.39           H  
ATOM    803  O   LEU A  52     -18.366   7.971 -11.858  1.00 90.39           O  
ATOM    804  CG  LEU A  52     -16.607   6.478 -14.478  1.00 90.39           C  
ATOM    805  HG  LEU A  52     -16.807   5.953 -13.544  1.00 90.39           H  
ATOM    806  CD1 LEU A  52     -17.923   6.717 -15.209  1.00 90.39           C  
ATOM    807 HD11 LEU A  52     -18.321   5.758 -15.541  1.00 90.39           H  
ATOM    808 HD12 LEU A  52     -17.771   7.378 -16.062  1.00 90.39           H  
ATOM    809 HD13 LEU A  52     -18.649   7.159 -14.527  1.00 90.39           H  
ATOM    810  CD2 LEU A  52     -15.698   5.608 -15.336  1.00 90.39           C  
ATOM    811 HD21 LEU A  52     -15.485   6.118 -16.275  1.00 90.39           H  
ATOM    812 HD22 LEU A  52     -14.768   5.402 -14.806  1.00 90.39           H  
ATOM    813 HD23 LEU A  52     -16.188   4.656 -15.544  1.00 90.39           H  
ATOM    814  N   GLY A  53     -16.253   7.955 -11.096  1.00 78.88           N  
ATOM    815  H   GLY A  53     -15.280   8.092 -11.328  1.00 78.88           H  
ATOM    816  CA  GLY A  53     -16.595   7.407  -9.782  1.00 78.88           C  
ATOM    817  HA2 GLY A  53     -17.024   6.413  -9.910  1.00 78.88           H  
ATOM    818  HA3 GLY A  53     -15.685   7.322  -9.188  1.00 78.88           H  
ATOM    819  C   GLY A  53     -17.598   8.277  -9.016  1.00 78.88           C  
ATOM    820  O   GLY A  53     -18.521   7.754  -8.393  1.00 78.88           O  
ATOM    821  N   ARG A  54     -17.478   9.612  -9.104  1.00 77.23           N  
ATOM    822  H   ARG A  54     -16.701   9.974  -9.639  1.00 77.23           H  
ATOM    823  CA  ARG A  54     -18.474  10.547  -8.543  1.00 77.23           C  
ATOM    824  HA  ARG A  54     -18.657  10.294  -7.499  1.00 77.23           H  
ATOM    825  C   ARG A  54     -19.833  10.410  -9.238  1.00 77.23           C  
ATOM    826  CB  ARG A  54     -17.974  12.001  -8.634  1.00 77.23           C  
ATOM    827  HB2 ARG A  54     -17.673  12.214  -9.660  1.00 77.23           H  
ATOM    828  HB3 ARG A  54     -18.800  12.665  -8.380  1.00 77.23           H  
ATOM    829  O   ARG A  54     -20.856  10.368  -8.565  1.00 77.23           O  
ATOM    830  CG  ARG A  54     -16.805  12.315  -7.688  1.00 77.23           C  
ATOM    831  HG2 ARG A  54     -17.144  12.213  -6.657  1.00 77.23           H  
ATOM    832  HG3 ARG A  54     -15.985  11.618  -7.861  1.00 77.23           H  
ATOM    833  CD  ARG A  54     -16.311  13.750  -7.927  1.00 77.23           C  
ATOM    834  HD2 ARG A  54     -15.958  13.829  -8.955  1.00 77.23           H  
ATOM    835  HD3 ARG A  54     -17.148  14.433  -7.787  1.00 77.23           H  
ATOM    836  NE  ARG A  54     -15.218  14.123  -7.007  1.00 77.23           N  
ATOM    837  HE  ARG A  54     -14.904  13.415  -6.359  1.00 77.23           H  
ATOM    838  NH1 ARG A  54     -14.950  16.297  -7.714  1.00 77.23           N  
ATOM    839 HH11 ARG A  54     -14.548  17.213  -7.575  1.00 77.23           H  
ATOM    840 HH12 ARG A  54     -15.634  16.148  -8.442  1.00 77.23           H  
ATOM    841  NH2 ARG A  54     -13.751  15.549  -5.994  1.00 77.23           N  
ATOM    842 HH21 ARG A  54     -13.562  14.866  -5.275  1.00 77.23           H  
ATOM    843 HH22 ARG A  54     -13.396  16.485  -5.867  1.00 77.23           H  
ATOM    844  CZ  ARG A  54     -14.645  15.314  -6.913  1.00 77.23           C  
ATOM    845  N   ALA A  55     -19.847  10.348 -10.569  1.00 84.31           N  
ATOM    846  H   ALA A  55     -18.967  10.352 -11.065  1.00 84.31           H  
ATOM    847  CA  ALA A  55     -21.073  10.255 -11.358  1.00 84.31           C  
ATOM    848  HA  ALA A  55     -21.754  11.046 -11.044  1.00 84.31           H  
ATOM    849  C   ALA A  55     -21.815   8.921 -11.164  1.00 84.31           C  
ATOM    850  CB  ALA A  55     -20.717  10.488 -12.827  1.00 84.31           C  
ATOM    851  HB1 ALA A  55     -20.094   9.672 -13.192  1.00 84.31           H  
ATOM    852  HB2 ALA A  55     -20.173  11.425 -12.942  1.00 84.31           H  
ATOM    853  HB3 ALA A  55     -21.633  10.526 -13.417  1.00 84.31           H  
ATOM    854  O   ALA A  55     -23.038   8.930 -11.060  1.00 84.31           O  
ATOM    855  N   ALA A  56     -21.092   7.803 -11.040  1.00 81.05           N  
ATOM    856  H   ALA A  56     -20.097   7.852 -11.208  1.00 81.05           H  
ATOM    857  CA  ALA A  56     -21.670   6.480 -10.803  1.00 81.05           C  
ATOM    858  HA  ALA A  56     -22.447   6.294 -11.544  1.00 81.05           H  
ATOM    859  C   ALA A  56     -22.326   6.377  -9.415  1.00 81.05           C  
ATOM    860  CB  ALA A  56     -20.569   5.430 -10.997  1.00 81.05           C  
ATOM    861  HB1 ALA A  56     -20.168   5.495 -12.008  1.00 81.05           H  
ATOM    862  HB2 ALA A  56     -20.987   4.433 -10.858  1.00 81.05           H  
ATOM    863  HB3 ALA A  56     -19.762   5.584 -10.281  1.00 81.05           H  
ATOM    864  O   ALA A  56     -23.438   5.869  -9.289  1.00 81.05           O  
ATOM    865  N   VAL A  57     -21.699   6.942  -8.370  1.00 78.29           N  
ATOM    866  H   VAL A  57     -20.786   7.345  -8.522  1.00 78.29           H  
ATOM    867  CA  VAL A  57     -22.309   7.016  -7.024  1.00 78.29           C  
ATOM    868  HA  VAL A  57     -22.586   6.007  -6.720  1.00 78.29           H  
ATOM    869  C   VAL A  57     -23.607   7.830  -7.037  1.00 78.29           C  
ATOM    870  CB  VAL A  57     -21.312   7.586  -5.994  1.00 78.29           C  
ATOM    871  HB  VAL A  57     -20.893   8.518  -6.373  1.00 78.29           H  
ATOM    872  O   VAL A  57     -24.558   7.465  -6.351  1.00 78.29           O  
ATOM    873  CG1 VAL A  57     -21.946   7.857  -4.621  1.00 78.29           C  
ATOM    874 HG11 VAL A  57     -21.181   8.157  -3.905  1.00 78.29           H  
ATOM    875 HG12 VAL A  57     -22.661   8.676  -4.701  1.00 78.29           H  
ATOM    876 HG13 VAL A  57     -22.468   6.971  -4.260  1.00 78.29           H  
ATOM    877  CG2 VAL A  57     -20.167   6.591  -5.751  1.00 78.29           C  
ATOM    878 HG21 VAL A  57     -19.411   7.050  -5.112  1.00 78.29           H  
ATOM    879 HG22 VAL A  57     -19.696   6.320  -6.696  1.00 78.29           H  
ATOM    880 HG23 VAL A  57     -20.552   5.684  -5.285  1.00 78.29           H  
ATOM    881  N   GLU A  58     -23.659   8.896  -7.836  1.00 79.19           N  
ATOM    882  H   GLU A  58     -22.829   9.144  -8.355  1.00 79.19           H  
ATOM    883  CA  GLU A  58     -24.849   9.736  -8.022  1.00 79.19           C  
ATOM    884  HA  GLU A  58     -25.401   9.788  -7.083  1.00 79.19           H  
ATOM    885  C   GLU A  58     -25.843   9.189  -9.063  1.00 79.19           C  
ATOM    886  CB  GLU A  58     -24.407  11.162  -8.395  1.00 79.19           C  
ATOM    887  HB2 GLU A  58     -25.270  11.737  -8.730  1.00 79.19           H  
ATOM    888  HB3 GLU A  58     -23.692  11.113  -9.216  1.00 79.19           H  
ATOM    889  O   GLU A  58     -26.875   9.819  -9.282  1.00 79.19           O  
ATOM    890  CG  GLU A  58     -23.784  11.910  -7.210  1.00 79.19           C  
ATOM    891  HG2 GLU A  58     -24.553  12.085  -6.458  1.00 79.19           H  
ATOM    892  HG3 GLU A  58     -23.006  11.292  -6.761  1.00 79.19           H  
ATOM    893  CD  GLU A  58     -23.174  13.251  -7.635  1.00 79.19           C  
ATOM    894  OE1 GLU A  58     -22.123  13.631  -7.072  1.00 79.19           O  
ATOM    895  OE2 GLU A  58     -23.644  13.912  -8.605  1.00 79.19           O  
ATOM    896  N   LYS A  59     -25.553   8.046  -9.706  1.00 80.44           N  
ATOM    897  H   LYS A  59     -24.701   7.569  -9.450  1.00 80.44           H  
ATOM    898  CA  LYS A  59     -26.352   7.456 -10.799  1.00 80.44           C  
ATOM    899  HA  LYS A  59     -25.754   6.667 -11.254  1.00 80.44           H  
ATOM    900  C   LYS A  59     -26.657   8.441 -11.942  1.00 80.44           C  
ATOM    901  CB  LYS A  59     -27.631   6.805 -10.247  1.00 80.44           C  
ATOM    902  HB2 LYS A  59     -28.164   6.343 -11.078  1.00 80.44           H  
ATOM    903  HB3 LYS A  59     -28.273   7.580  -9.826  1.00 80.44           H  
ATOM    904  O   LYS A  59     -27.770   8.483 -12.461  1.00 80.44           O  
ATOM    905  CG  LYS A  59     -27.376   5.729  -9.186  1.00 80.44           C  
ATOM    906  HG2 LYS A  59     -26.735   4.952  -9.602  1.00 80.44           H  
ATOM    907  HG3 LYS A  59     -26.891   6.168  -8.313  1.00 80.44           H  
ATOM    908  CD  LYS A  59     -28.720   5.124  -8.769  1.00 80.44           C  
ATOM    909  HD2 LYS A  59     -29.207   4.706  -9.651  1.00 80.44           H  
ATOM    910  HD3 LYS A  59     -29.351   5.910  -8.355  1.00 80.44           H  
ATOM    911  CE  LYS A  59     -28.514   4.023  -7.729  1.00 80.44           C  
ATOM    912  HE2 LYS A  59     -27.841   3.276  -8.149  1.00 80.44           H  
ATOM    913  HE3 LYS A  59     -28.032   4.458  -6.854  1.00 80.44           H  
ATOM    914  NZ  LYS A  59     -29.809   3.399  -7.359  1.00 80.44           N  
ATOM    915  HZ1 LYS A  59     -29.672   2.664  -6.680  1.00 80.44           H  
ATOM    916  HZ2 LYS A  59     -30.243   2.997  -8.177  1.00 80.44           H  
ATOM    917  HZ3 LYS A  59     -30.437   4.091  -6.975  1.00 80.44           H  
ATOM    918  N   LYS A  60     -25.676   9.266 -12.320  1.00 84.17           N  
ATOM    919  H   LYS A  60     -24.779   9.136 -11.875  1.00 84.17           H  
ATOM    920  CA  LYS A  60     -25.790  10.258 -13.406  1.00 84.17           C  
ATOM    921  HA  LYS A  60     -26.840  10.379 -13.672  1.00 84.17           H  
ATOM    922  C   LYS A  60     -25.076   9.786 -14.667  1.00 84.17           C  
ATOM    923  CB  LYS A  60     -25.245  11.616 -12.937  1.00 84.17           C  
ATOM    924  HB2 LYS A  60     -25.147  12.280 -13.797  1.00 84.17           H  
ATOM    925  HB3 LYS A  60     -24.259  11.478 -12.493  1.00 84.17           H  
ATOM    926  O   LYS A  60     -24.129   9.017 -14.586  1.00 84.17           O  
ATOM    927  CG  LYS A  60     -26.191  12.272 -11.924  1.00 84.17           C  
ATOM    928  HG2 LYS A  60     -26.310  11.616 -11.061  1.00 84.17           H  
ATOM    929  HG3 LYS A  60     -27.167  12.422 -12.387  1.00 84.17           H  
ATOM    930  CD  LYS A  60     -25.646  13.621 -11.446  1.00 84.17           C  
ATOM    931  HD2 LYS A  60     -24.672  13.451 -10.988  1.00 84.17           H  
ATOM    932  HD3 LYS A  60     -25.539  14.301 -12.291  1.00 84.17           H  
ATOM    933  CE  LYS A  60     -26.608  14.216 -10.412  1.00 84.17           C  
ATOM    934  HE2 LYS A  60     -26.909  13.419  -9.733  1.00 84.17           H  
ATOM    935  HE3 LYS A  60     -27.503  14.577 -10.918  1.00 84.17           H  
ATOM    936  NZ  LYS A  60     -25.965  15.300  -9.632  1.00 84.17           N  
ATOM    937  HZ1 LYS A  60     -26.587  15.633  -8.909  1.00 84.17           H  
ATOM    938  HZ2 LYS A  60     -25.144  14.930  -9.175  1.00 84.17           H  
ATOM    939  HZ3 LYS A  60     -25.709  16.081 -10.219  1.00 84.17           H  
ATOM    940  N   SER A  61     -25.462  10.299 -15.833  1.00 89.71           N  
ATOM    941  H   SER A  61     -26.267  10.908 -15.862  1.00 89.71           H  
ATOM    942  CA  SER A  61     -24.660  10.133 -17.051  1.00 89.71           C  
ATOM    943  HA  SER A  61     -24.307   9.103 -17.104  1.00 89.71           H  
ATOM    944  C   SER A  61     -23.430  11.043 -17.042  1.00 89.71           C  
ATOM    945  CB  SER A  61     -25.480  10.404 -18.312  1.00 89.71           C  
ATOM    946  HB2 SER A  61     -25.753  11.459 -18.343  1.00 89.71           H  
ATOM    947  HB3 SER A  61     -24.874  10.178 -19.189  1.00 89.71           H  
ATOM    948  O   SER A  61     -23.402  12.088 -16.386  1.00 89.71           O  
ATOM    949  OG  SER A  61     -26.661   9.631 -18.355  1.00 89.71           O  
ATOM    950  HG  SER A  61     -26.488   8.745 -18.029  1.00 89.71           H  
ATOM    951  N   VAL A  62     -22.420  10.665 -17.817  1.00 90.74           N  
ATOM    952  H   VAL A  62     -22.519   9.813 -18.349  1.00 90.74           H  
ATOM    953  CA  VAL A  62     -21.228  11.473 -18.078  1.00 90.74           C  
ATOM    954  HA  VAL A  62     -21.330  12.429 -17.565  1.00 90.74           H  
ATOM    955  C   VAL A  62     -21.112  11.792 -19.559  1.00 90.74           C  
ATOM    956  CB  VAL A  62     -19.941  10.812 -17.561  1.00 90.74           C  
ATOM    957  HB  VAL A  62     -19.093  11.402 -17.909  1.00 90.74           H  
ATOM    958  O   VAL A  62     -21.587  11.044 -20.412  1.00 90.74           O  
ATOM    959  CG1 VAL A  62     -19.908  10.821 -16.032  1.00 90.74           C  
ATOM    960 HG11 VAL A  62     -20.756  10.254 -15.648  1.00 90.74           H  
ATOM    961 HG12 VAL A  62     -19.966  11.848 -15.672  1.00 90.74           H  
ATOM    962 HG13 VAL A  62     -18.980  10.371 -15.678  1.00 90.74           H  
ATOM    963  CG2 VAL A  62     -19.760   9.378 -18.069  1.00 90.74           C  
ATOM    964 HG21 VAL A  62     -20.585   8.743 -17.746  1.00 90.74           H  
ATOM    965 HG22 VAL A  62     -19.710   9.379 -19.157  1.00 90.74           H  
ATOM    966 HG23 VAL A  62     -18.830   8.961 -17.681  1.00 90.74           H  
ATOM    967  N   ILE A  63     -20.465  12.912 -19.850  1.00 91.32           N  
ATOM    968  H   ILE A  63     -20.094  13.460 -19.087  1.00 91.32           H  
ATOM    969  CA  ILE A  63     -20.185  13.397 -21.192  1.00 91.32           C  
ATOM    970  HA  ILE A  63     -20.368  12.585 -21.896  1.00 91.32           H  
ATOM    971  C   ILE A  63     -18.707  13.765 -21.287  1.00 91.32           C  
ATOM    972  CB  ILE A  63     -21.150  14.550 -21.534  1.00 91.32           C  
ATOM    973  HB  ILE A  63     -22.147  14.210 -21.252  1.00 91.32           H  
ATOM    974  O   ILE A  63     -18.122  14.278 -20.331  1.00 91.32           O  
ATOM    975  CG1 ILE A  63     -21.183  14.806 -23.052  1.00 91.32           C  
ATOM    976 HG12 ILE A  63     -21.318  13.854 -23.566  1.00 91.32           H  
ATOM    977 HG13 ILE A  63     -20.246  15.254 -23.383  1.00 91.32           H  
ATOM    978  CG2 ILE A  63     -20.864  15.832 -20.730  1.00 91.32           C  
ATOM    979 HG21 ILE A  63     -19.905  16.257 -21.027  1.00 91.32           H  
ATOM    980 HG22 ILE A  63     -21.643  16.571 -20.914  1.00 91.32           H  
ATOM    981 HG23 ILE A  63     -20.847  15.614 -19.662  1.00 91.32           H  
ATOM    982  CD1 ILE A  63     -22.359  15.712 -23.440  1.00 91.32           C  
ATOM    983 HD11 ILE A  63     -23.245  15.454 -22.860  1.00 91.32           H  
ATOM    984 HD12 ILE A  63     -22.104  16.757 -23.263  1.00 91.32           H  
ATOM    985 HD13 ILE A  63     -22.615  15.575 -24.491  1.00 91.32           H  
ATOM    986  N   LEU A  64     -18.087  13.468 -22.423  1.00 88.86           N  
ATOM    987  H   LEU A  64     -18.615  13.034 -23.166  1.00 88.86           H  
ATOM    988  CA  LEU A  64     -16.710  13.871 -22.689  1.00 88.86           C  
ATOM    989  HA  LEU A  64     -16.185  14.007 -21.744  1.00 88.86           H  
ATOM    990  C   LEU A  64     -16.703  15.214 -23.433  1.00 88.86           C  
ATOM    991  CB  LEU A  64     -16.009  12.748 -23.467  1.00 88.86           C  
ATOM    992  HB2 LEU A  64     -16.472  12.673 -24.450  1.00 88.86           H  
ATOM    993  HB3 LEU A  64     -16.152  11.798 -22.952  1.00 88.86           H  
ATOM    994  O   LEU A  64     -17.211  15.296 -24.552  1.00 88.86           O  
ATOM    995  CG  LEU A  64     -14.502  13.005 -23.631  1.00 88.86           C  
ATOM    996  HG  LEU A  64     -14.344  14.038 -23.941  1.00 88.86           H  
ATOM    997  CD1 LEU A  64     -13.728  12.741 -22.336  1.00 88.86           C  
ATOM    998 HD11 LEU A  64     -14.055  13.428 -21.556  1.00 88.86           H  
ATOM    999 HD12 LEU A  64     -13.876  11.714 -22.003  1.00 88.86           H  
ATOM   1000 HD13 LEU A  64     -12.666  12.911 -22.513  1.00 88.86           H  
ATOM   1001  CD2 LEU A  64     -13.954  12.089 -24.716  1.00 88.86           C  
ATOM   1002 HD21 LEU A  64     -14.043  11.047 -24.408  1.00 88.86           H  
ATOM   1003 HD22 LEU A  64     -14.499  12.245 -25.648  1.00 88.86           H  
ATOM   1004 HD23 LEU A  64     -12.910  12.340 -24.899  1.00 88.86           H  
ATOM   1005  N   VAL A  65     -16.112  16.243 -22.817  1.00 82.11           N  
ATOM   1006  H   VAL A  65     -15.698  16.080 -21.911  1.00 82.11           H  
ATOM   1007  CA  VAL A  65     -15.921  17.579 -23.404  1.00 82.11           C  
ATOM   1008  HA  VAL A  65     -16.383  17.610 -24.391  1.00 82.11           H  
ATOM   1009  C   VAL A  65     -14.420  17.818 -23.564  1.00 82.11           C  
ATOM   1010  CB  VAL A  65     -16.588  18.681 -22.553  1.00 82.11           C  
ATOM   1011  HB  VAL A  65     -16.105  18.732 -21.577  1.00 82.11           H  
ATOM   1012  O   VAL A  65     -13.700  18.031 -22.587  1.00 82.11           O  
ATOM   1013  CG1 VAL A  65     -16.466  20.052 -23.233  1.00 82.11           C  
ATOM   1014 HG11 VAL A  65     -16.954  20.812 -22.623  1.00 82.11           H  
ATOM   1015 HG12 VAL A  65     -15.418  20.327 -23.353  1.00 82.11           H  
ATOM   1016 HG13 VAL A  65     -16.951  20.028 -24.209  1.00 82.11           H  
ATOM   1017  CG2 VAL A  65     -18.080  18.404 -22.331  1.00 82.11           C  
ATOM   1018 HG21 VAL A  65     -18.540  19.225 -21.782  1.00 82.11           H  
ATOM   1019 HG22 VAL A  65     -18.199  17.487 -21.753  1.00 82.11           H  
ATOM   1020 HG23 VAL A  65     -18.588  18.295 -23.289  1.00 82.11           H  
ATOM   1021  N   GLY A  66     -13.924  17.739 -24.800  1.00 83.15           N  
ATOM   1022  H   GLY A  66     -14.555  17.505 -25.554  1.00 83.15           H  
ATOM   1023  CA  GLY A  66     -12.483  17.701 -25.065  1.00 83.15           C  
ATOM   1024  HA2 GLY A  66     -12.303  17.713 -26.140  1.00 83.15           H  
ATOM   1025  HA3 GLY A  66     -12.008  18.576 -24.623  1.00 83.15           H  
ATOM   1026  C   GLY A  66     -11.855  16.428 -24.486  1.00 83.15           C  
ATOM   1027  O   GLY A  66     -12.292  15.330 -24.811  1.00 83.15           O  
ATOM   1028  N   GLU A  67     -10.856  16.572 -23.612  1.00 84.17           N  
ATOM   1029  H   GLU A  67     -10.534  17.505 -23.397  1.00 84.17           H  
ATOM   1030  CA  GLU A  67     -10.266  15.448 -22.865  1.00 84.17           C  
ATOM   1031  HA  GLU A  67     -10.438  14.520 -23.411  1.00 84.17           H  
ATOM   1032  C   GLU A  67     -10.876  15.250 -21.467  1.00 84.17           C  
ATOM   1033  CB  GLU A  67      -8.747  15.628 -22.715  1.00 84.17           C  
ATOM   1034  HB2 GLU A  67      -8.386  14.811 -22.090  1.00 84.17           H  
ATOM   1035  HB3 GLU A  67      -8.541  16.568 -22.202  1.00 84.17           H  
ATOM   1036  O   GLU A  67     -10.467  14.339 -20.749  1.00 84.17           O  
ATOM   1037  CG  GLU A  67      -7.969  15.585 -24.036  1.00 84.17           C  
ATOM   1038  HG2 GLU A  67      -8.307  14.722 -24.610  1.00 84.17           H  
ATOM   1039  HG3 GLU A  67      -8.192  16.486 -24.609  1.00 84.17           H  
ATOM   1040  CD  GLU A  67      -6.449  15.468 -23.818  1.00 84.17           C  
ATOM   1041  OE1 GLU A  67      -5.711  15.594 -24.813  1.00 84.17           O  
ATOM   1042  OE2 GLU A  67      -6.012  15.174 -22.674  1.00 84.17           O  
ATOM   1043  N   GLU A  68     -11.806  16.107 -21.034  1.00 86.13           N  
ATOM   1044  H   GLU A  68     -12.201  16.775 -21.680  1.00 86.13           H  
ATOM   1045  CA  GLU A  68     -12.339  16.092 -19.670  1.00 86.13           C  
ATOM   1046  HA  GLU A  68     -11.670  15.501 -19.044  1.00 86.13           H  
ATOM   1047  C   GLU A  68     -13.719  15.434 -19.612  1.00 86.13           C  
ATOM   1048  CB  GLU A  68     -12.341  17.511 -19.080  1.00 86.13           C  
ATOM   1049  HB2 GLU A  68     -13.048  18.132 -19.631  1.00 86.13           H  
ATOM   1050  HB3 GLU A  68     -11.345  17.939 -19.190  1.00 86.13           H  
ATOM   1051  O   GLU A  68     -14.660  15.822 -20.307  1.00 86.13           O  
ATOM   1052  CG  GLU A  68     -12.711  17.509 -17.588  1.00 86.13           C  
ATOM   1053  HG2 GLU A  68     -13.741  17.171 -17.474  1.00 86.13           H  
ATOM   1054  HG3 GLU A  68     -12.062  16.806 -17.067  1.00 86.13           H  
ATOM   1055  CD  GLU A  68     -12.582  18.895 -16.941  1.00 86.13           C  
ATOM   1056  OE1 GLU A  68     -12.080  18.953 -15.790  1.00 86.13           O  
ATOM   1057  OE2 GLU A  68     -12.996  19.903 -17.562  1.00 86.13           O  
ATOM   1058  N   LEU A  69     -13.851  14.445 -18.732  1.00 88.34           N  
ATOM   1059  H   LEU A  69     -13.041  14.176 -18.192  1.00 88.34           H  
ATOM   1060  CA  LEU A  69     -15.125  13.822 -18.415  1.00 88.34           C  
ATOM   1061  HA  LEU A  69     -15.695  13.714 -19.337  1.00 88.34           H  
ATOM   1062  C   LEU A  69     -15.897  14.731 -17.455  1.00 88.34           C  
ATOM   1063  CB  LEU A  69     -14.860  12.432 -17.815  1.00 88.34           C  
ATOM   1064  HB2 LEU A  69     -14.034  11.961 -18.346  1.00 88.34           H  
ATOM   1065  HB3 LEU A  69     -14.566  12.555 -16.773  1.00 88.34           H  
ATOM   1066  O   LEU A  69     -15.389  15.096 -16.395  1.00 88.34           O  
ATOM   1067  CG  LEU A  69     -16.081  11.507 -17.909  1.00 88.34           C  
ATOM   1068  HG  LEU A  69     -16.985  12.081 -17.705  1.00 88.34           H  
ATOM   1069  CD1 LEU A  69     -16.170  10.869 -19.295  1.00 88.34           C  
ATOM   1070 HD11 LEU A  69     -16.289  11.643 -20.053  1.00 88.34           H  
ATOM   1071 HD12 LEU A  69     -15.266  10.298 -19.507  1.00 88.34           H  
ATOM   1072 HD13 LEU A  69     -17.033  10.205 -19.338  1.00 88.34           H  
ATOM   1073  CD2 LEU A  69     -15.975  10.393 -16.872  1.00 88.34           C  
ATOM   1074 HD21 LEU A  69     -16.827   9.720 -16.959  1.00 88.34           H  
ATOM   1075 HD22 LEU A  69     -15.966  10.824 -15.871  1.00 88.34           H  
ATOM   1076 HD23 LEU A  69     -15.057   9.826 -17.030  1.00 88.34           H  
ATOM   1077  N   ARG A  70     -17.135  15.076 -17.803  1.00 86.09           N  
ATOM   1078  H   ARG A  70     -17.472  14.761 -18.701  1.00 86.09           H  
ATOM   1079  CA  ARG A  70     -18.039  15.889 -16.982  1.00 86.09           C  
ATOM   1080  HA  ARG A  70     -17.578  16.061 -16.009  1.00 86.09           H  
ATOM   1081  C   ARG A  70     -19.336  15.137 -16.730  1.00 86.09           C  
ATOM   1082  CB  ARG A  70     -18.274  17.253 -17.651  1.00 86.09           C  
ATOM   1083  HB2 ARG A  70     -18.670  17.106 -18.656  1.00 86.09           H  
ATOM   1084  HB3 ARG A  70     -19.007  17.812 -17.070  1.00 86.09           H  
ATOM   1085  O   ARG A  70     -19.716  14.253 -17.491  1.00 86.09           O  
ATOM   1086  CG  ARG A  70     -16.970  18.063 -17.724  1.00 86.09           C  
ATOM   1087  HG2 ARG A  70     -16.266  17.567 -18.392  1.00 86.09           H  
ATOM   1088  HG3 ARG A  70     -16.526  18.124 -16.731  1.00 86.09           H  
ATOM   1089  CD  ARG A  70     -17.221  19.478 -18.245  1.00 86.09           C  
ATOM   1090  HD2 ARG A  70     -17.624  19.411 -19.255  1.00 86.09           H  
ATOM   1091  HD3 ARG A  70     -17.951  19.973 -17.604  1.00 86.09           H  
ATOM   1092  NE  ARG A  70     -15.969  20.252 -18.260  1.00 86.09           N  
ATOM   1093  HE  ARG A  70     -15.112  19.787 -17.995  1.00 86.09           H  
ATOM   1094  NH1 ARG A  70     -16.806  22.248 -19.043  1.00 86.09           N  
ATOM   1095 HH11 ARG A  70     -17.726  21.840 -19.117  1.00 86.09           H  
ATOM   1096 HH12 ARG A  70     -16.650  23.202 -19.337  1.00 86.09           H  
ATOM   1097  NH2 ARG A  70     -14.614  22.002 -18.582  1.00 86.09           N  
ATOM   1098 HH21 ARG A  70     -13.874  21.395 -18.258  1.00 86.09           H  
ATOM   1099 HH22 ARG A  70     -14.417  22.946 -18.881  1.00 86.09           H  
ATOM   1100  CZ  ARG A  70     -15.813  21.504 -18.632  1.00 86.09           C  
ATOM   1101  N   LYS A  71     -20.028  15.478 -15.646  1.00 85.27           N  
ATOM   1102  H   LYS A  71     -19.708  16.277 -15.118  1.00 85.27           H  
ATOM   1103  CA  LYS A  71     -21.396  14.994 -15.422  1.00 85.27           C  
ATOM   1104  HA  LYS A  71     -21.443  13.917 -15.580  1.00 85.27           H  
ATOM   1105  C   LYS A  71     -22.300  15.655 -16.456  1.00 85.27           C  
ATOM   1106  CB  LYS A  71     -21.857  15.314 -13.997  1.00 85.27           C  
ATOM   1107  HB2 LYS A  71     -22.908  15.041 -13.899  1.00 85.27           H  
ATOM   1108  HB3 LYS A  71     -21.765  16.387 -13.825  1.00 85.27           H  
ATOM   1109  O   LYS A  71     -22.196  16.863 -16.653  1.00 85.27           O  
ATOM   1110  CG  LYS A  71     -21.044  14.544 -12.946  1.00 85.27           C  
ATOM   1111  HG2 LYS A  71     -19.979  14.744 -13.070  1.00 85.27           H  
ATOM   1112  HG3 LYS A  71     -21.226  13.476 -13.066  1.00 85.27           H  
ATOM   1113  CD  LYS A  71     -21.474  14.984 -11.547  1.00 85.27           C  
ATOM   1114  HD2 LYS A  71     -21.331  16.061 -11.459  1.00 85.27           H  
ATOM   1115  HD3 LYS A  71     -22.533  14.760 -11.415  1.00 85.27           H  
ATOM   1116  CE  LYS A  71     -20.672  14.279 -10.453  1.00 85.27           C  
ATOM   1117  HE2 LYS A  71     -19.607  14.438 -10.618  1.00 85.27           H  
ATOM   1118  HE3 LYS A  71     -20.880  13.211 -10.503  1.00 85.27           H  
ATOM   1119  NZ  LYS A  71     -21.085  14.807  -9.134  1.00 85.27           N  
ATOM   1120  HZ1 LYS A  71     -20.867  15.779  -8.973  1.00 85.27           H  
ATOM   1121  HZ2 LYS A  71     -22.082  14.696  -9.012  1.00 85.27           H  
ATOM   1122  HZ3 LYS A  71     -20.809  14.242  -8.344  1.00 85.27           H  
ATOM   1123  N   ALA A  72     -23.163  14.878 -17.101  1.00 79.75           N  
ATOM   1124  H   ALA A  72     -23.230  13.900 -16.861  1.00 79.75           H  
ATOM   1125  CA  ALA A  72     -24.193  15.451 -17.950  1.00 79.75           C  
ATOM   1126  HA  ALA A  72     -23.734  16.123 -18.674  1.00 79.75           H  
ATOM   1127  C   ALA A  72     -25.140  16.259 -17.052  1.00 79.75           C  
ATOM   1128  CB  ALA A  72     -24.902  14.328 -18.716  1.00 79.75           C  
ATOM   1129  HB1 ALA A  72     -24.181  13.767 -19.310  1.00 79.75           H  
ATOM   1130  HB2 ALA A  72     -25.401  13.661 -18.013  1.00 79.75           H  
ATOM   1131  HB3 ALA A  72     -25.650  14.760 -19.382  1.00 79.75           H  
ATOM   1132  O   ALA A  72     -25.745  15.707 -16.127  1.00 79.75           O  
ATOM   1133  N   SER A  73     -25.223  17.568 -17.279  1.00 66.94           N  
ATOM   1134  H   SER A  73     -24.653  17.992 -17.998  1.00 66.94           H  
ATOM   1135  CA  SER A  73     -26.274  18.373 -16.663  1.00 66.94           C  
ATOM   1136  HA  SER A  73     -26.252  18.200 -15.587  1.00 66.94           H  
ATOM   1137  C   SER A  73     -27.622  17.928 -17.233  1.00 66.94           C  
ATOM   1138  CB  SER A  73     -26.063  19.870 -16.905  1.00 66.94           C  
ATOM   1139  HB2 SER A  73     -26.955  20.415 -16.594  1.00 66.94           H  
ATOM   1140  HB3 SER A  73     -25.890  20.056 -17.965  1.00 66.94           H  
ATOM   1141  O   SER A  73     -27.693  17.588 -18.419  1.00 66.94           O  
ATOM   1142  OG  SER A  73     -24.960  20.319 -16.140  1.00 66.94           O  
ATOM   1143  HG  SER A  73     -24.884  21.268 -16.266  1.00 66.94           H  
ATOM   1144  N   PRO A  74     -28.706  17.940 -16.439  1.00 52.38           N  
ATOM   1145  CA  PRO A  74     -30.043  17.911 -17.013  1.00 52.38           C  
ATOM   1146  HA  PRO A  74     -30.223  16.950 -17.494  1.00 52.38           H  
ATOM   1147  C   PRO A  74     -30.111  19.053 -18.031  1.00 52.38           C  
ATOM   1148  CB  PRO A  74     -31.016  18.126 -15.843  1.00 52.38           C  
ATOM   1149  HB2 PRO A  74     -31.842  17.415 -15.879  1.00 52.38           H  
ATOM   1150  HB3 PRO A  74     -31.404  19.144 -15.852  1.00 52.38           H  
ATOM   1151  O   PRO A  74     -29.720  20.166 -17.686  1.00 52.38           O  
ATOM   1152  CG  PRO A  74     -30.168  17.927 -14.585  1.00 52.38           C  
ATOM   1153  HG2 PRO A  74     -30.503  18.563 -13.766  1.00 52.38           H  
ATOM   1154  HG3 PRO A  74     -30.202  16.878 -14.290  1.00 52.38           H  
ATOM   1155  CD  PRO A  74     -28.754  18.278 -15.029  1.00 52.38           C  
ATOM   1156  HD2 PRO A  74     -28.583  19.348 -14.905  1.00 52.38           H  
ATOM   1157  HD3 PRO A  74     -28.029  17.703 -14.453  1.00 52.38           H  
ATOM   1158  N   MET A  75     -30.529  18.786 -19.272  1.00 34.65           N  
ATOM   1159  H   MET A  75     -30.757  17.832 -19.512  1.00 34.65           H  
ATOM   1160  CA  MET A  75     -30.759  19.827 -20.280  1.00 34.65           C  
ATOM   1161  HA  MET A  75     -29.822  20.344 -20.489  1.00 34.65           H  
ATOM   1162  C   MET A  75     -31.753  20.854 -19.720  1.00 34.65           C  
ATOM   1163  CB  MET A  75     -31.293  19.215 -21.589  1.00 34.65           C  
ATOM   1164  HB2 MET A  75     -31.908  18.344 -21.364  1.00 34.65           H  
ATOM   1165  HB3 MET A  75     -31.924  19.948 -22.091  1.00 34.65           H  
ATOM   1166  O   MET A  75     -32.966  20.691 -19.811  1.00 34.65           O  
ATOM   1167  CG  MET A  75     -30.188  18.828 -22.575  1.00 34.65           C  
ATOM   1168  HG2 MET A  75     -29.435  18.250 -22.041  1.00 34.65           H  
ATOM   1169  HG3 MET A  75     -29.714  19.735 -22.951  1.00 34.65           H  
ATOM   1170  SD  MET A  75     -30.756  17.829 -23.985  1.00 34.65           S  
ATOM   1171  CE  MET A  75     -31.963  18.930 -24.776  1.00 34.65           C  
ATOM   1172  HE1 MET A  75     -32.327  18.466 -25.692  1.00 34.65           H  
ATOM   1173  HE2 MET A  75     -32.804  19.102 -24.105  1.00 34.65           H  
ATOM   1174  HE3 MET A  75     -31.488  19.880 -25.020  1.00 34.65           H  
ATOM   1175  N   GLY A  76     -31.216  21.900 -19.110  1.00 31.29           N  
ATOM   1176  H   GLY A  76     -30.225  21.860 -18.920  1.00 31.29           H  
ATOM   1177  CA  GLY A  76     -31.905  23.075 -18.621  1.00 31.29           C  
ATOM   1178  HA2 GLY A  76     -31.910  23.076 -17.531  1.00 31.29           H  
ATOM   1179  HA3 GLY A  76     -32.929  23.120 -18.993  1.00 31.29           H  
ATOM   1180  C   GLY A  76     -31.101  24.264 -19.111  1.00 31.29           C  
ATOM   1181  O   GLY A  76     -30.062  24.552 -18.539  1.00 31.29           O  
ATOM   1182  N   LYS A  77     -31.568  24.810 -20.240  1.00 28.01           N  
ATOM   1183  H   LYS A  77     -32.334  24.292 -20.647  1.00 28.01           H  
ATOM   1184  CA  LYS A  77     -31.331  26.123 -20.864  1.00 28.01           C  
ATOM   1185  HA  LYS A  77     -31.269  25.977 -21.942  1.00 28.01           H  
ATOM   1186  C   LYS A  77     -30.059  26.895 -20.475  1.00 28.01           C  
ATOM   1187  CB  LYS A  77     -32.559  27.004 -20.596  1.00 28.01           C  
ATOM   1188  HB2 LYS A  77     -32.722  27.086 -19.521  1.00 28.01           H  
ATOM   1189  HB3 LYS A  77     -32.361  28.002 -20.987  1.00 28.01           H  
ATOM   1190  O   LYS A  77     -29.900  27.254 -19.320  1.00 28.01           O  
ATOM   1191  CG  LYS A  77     -33.818  26.450 -21.281  1.00 28.01           C  
ATOM   1192  HG2 LYS A  77     -34.052  25.458 -20.895  1.00 28.01           H  
ATOM   1193  HG3 LYS A  77     -33.639  26.382 -22.354  1.00 28.01           H  
ATOM   1194  CD  LYS A  77     -35.011  27.370 -21.026  1.00 28.01           C  
ATOM   1195  HD2 LYS A  77     -34.763  28.374 -21.371  1.00 28.01           H  
ATOM   1196  HD3 LYS A  77     -35.217  27.401 -19.956  1.00 28.01           H  
ATOM   1197  CE  LYS A  77     -36.230  26.846 -21.788  1.00 28.01           C  
ATOM   1198  HE2 LYS A  77     -36.437  25.829 -21.456  1.00 28.01           H  
ATOM   1199  HE3 LYS A  77     -35.981  26.813 -22.849  1.00 28.01           H  
ATOM   1200  NZ  LYS A  77     -37.405  27.718 -21.561  1.00 28.01           N  
ATOM   1201  HZ1 LYS A  77     -37.193  28.656 -21.872  1.00 28.01           H  
ATOM   1202  HZ2 LYS A  77     -38.207  27.381 -22.074  1.00 28.01           H  
ATOM   1203  HZ3 LYS A  77     -37.627  27.758 -20.577  1.00 28.01           H  
ATOM   1204  N   ASP A  78     -29.274  27.193 -21.514  1.00 29.58           N  
ATOM   1205  H   ASP A  78     -29.516  26.749 -22.388  1.00 29.58           H  
ATOM   1206  CA  ASP A  78     -28.455  28.394 -21.732  1.00 29.58           C  
ATOM   1207  HA  ASP A  78     -27.646  28.115 -22.407  1.00 29.58           H  
ATOM   1208  C   ASP A  78     -27.801  29.032 -20.503  1.00 29.58           C  
ATOM   1209  CB  ASP A  78     -29.306  29.446 -22.478  1.00 29.58           C  
ATOM   1210  HB2 ASP A  78     -30.146  29.741 -21.849  1.00 29.58           H  
ATOM   1211  HB3 ASP A  78     -28.694  30.330 -22.661  1.00 29.58           H  
ATOM   1212  O   ASP A  78     -28.481  29.680 -19.725  1.00 29.58           O  
ATOM   1213  CG  ASP A  78     -29.839  28.946 -23.823  1.00 29.58           C  
ATOM   1214  OD1 ASP A  78     -29.109  28.172 -24.485  1.00 29.58           O  
ATOM   1215  OD2 ASP A  78     -31.005  29.264 -24.155  1.00 29.58           O  
ATOM   1216  N   ASP A  79     -26.470  28.956 -20.416  1.00 28.91           N  
ATOM   1217  H   ASP A  79     -25.998  28.257 -20.971  1.00 28.91           H  
ATOM   1218  CA  ASP A  79     -25.665  30.134 -20.080  1.00 28.91           C  
ATOM   1219  HA  ASP A  79     -26.083  30.966 -20.646  1.00 28.91           H  
ATOM   1220  C   ASP A  79     -24.221  29.963 -20.580  1.00 28.91           C  
ATOM   1221  CB  ASP A  79     -25.733  30.517 -18.587  1.00 28.91           C  
ATOM   1222  HB2 ASP A  79     -24.793  30.995 -18.309  1.00 28.91           H  
ATOM   1223  HB3 ASP A  79     -25.836  29.616 -17.982  1.00 28.91           H  
ATOM   1224  O   ASP A  79     -23.557  28.940 -20.386  1.00 28.91           O  
ATOM   1225  CG  ASP A  79     -26.864  31.514 -18.264  1.00 28.91           C  
ATOM   1226  OD1 ASP A  79     -27.175  32.357 -19.141  1.00 28.91           O  
ATOM   1227  OD2 ASP A  79     -27.324  31.501 -17.097  1.00 28.91           O  
ATOM   1228  N   GLN A  80     -23.785  30.981 -21.316  1.00 25.92           N  
ATOM   1229  H   GLN A  80     -24.384  31.794 -21.324  1.00 25.92           H  
ATOM   1230  CA  GLN A  80     -22.470  31.150 -21.923  1.00 25.92           C  
ATOM   1231  HA  GLN A  80     -22.130  30.196 -22.326  1.00 25.92           H  
ATOM   1232  C   GLN A  80     -21.435  31.672 -20.904  1.00 25.92           C  
ATOM   1233  CB  GLN A  80     -22.597  32.190 -23.055  1.00 25.92           C  
ATOM   1234  HB2 GLN A  80     -21.614  32.316 -23.508  1.00 25.92           H  
ATOM   1235  HB3 GLN A  80     -22.888  33.140 -22.608  1.00 25.92           H  
ATOM   1236  O   GLN A  80     -21.805  32.266 -19.900  1.00 25.92           O  
ATOM   1237  CG  GLN A  80     -23.560  31.872 -24.207  1.00 25.92           C  
ATOM   1238  HG2 GLN A  80     -24.560  31.683 -23.817  1.00 25.92           H  
ATOM   1239  HG3 GLN A  80     -23.215  30.977 -24.725  1.00 25.92           H  
ATOM   1240  CD  GLN A  80     -23.650  33.042 -25.191  1.00 25.92           C  
ATOM   1241  NE2 GLN A  80     -23.631  32.799 -26.484  1.00 25.92           N  
ATOM   1242 HE21 GLN A  80     -23.627  31.851 -26.831  1.00 25.92           H  
ATOM   1243 HE22 GLN A  80     -23.726  33.618 -27.068  1.00 25.92           H  
ATOM   1244  OE1 GLN A  80     -23.739  34.202 -24.834  1.00 25.92           O  
ATOM   1245  N   GLU A  81     -20.146  31.581 -21.283  1.00 26.21           N  
ATOM   1246  H   GLU A  81     -19.984  31.051 -22.128  1.00 26.21           H  
ATOM   1247  CA  GLU A  81     -18.995  32.370 -20.770  1.00 26.21           C  
ATOM   1248  HA  GLU A  81     -18.136  32.112 -21.389  1.00 26.21           H  
ATOM   1249  C   GLU A  81     -18.538  32.087 -19.317  1.00 26.21           C  
ATOM   1250  CB  GLU A  81     -19.253  33.875 -21.001  1.00 26.21           C  
ATOM   1251  HB2 GLU A  81     -18.402  34.420 -20.592  1.00 26.21           H  
ATOM   1252  HB3 GLU A  81     -20.134  34.201 -20.447  1.00 26.21           H  
ATOM   1253  O   GLU A  81     -19.334  31.792 -18.444  1.00 26.21           O  
ATOM   1254  CG  GLU A  81     -19.410  34.259 -22.484  1.00 26.21           C  
ATOM   1255  HG2 GLU A  81     -20.414  34.001 -22.820  1.00 26.21           H  
ATOM   1256  HG3 GLU A  81     -18.694  33.679 -23.067  1.00 26.21           H  
ATOM   1257  CD  GLU A  81     -19.171  35.753 -22.749  1.00 26.21           C  
ATOM   1258  OE1 GLU A  81     -18.661  36.086 -23.841  1.00 26.21           O  
ATOM   1259  OE2 GLU A  81     -19.224  36.585 -21.818  1.00 26.21           O  
ATOM   1260  N   LYS A  82     -17.270  32.154 -18.885  1.00 26.34           N  
ATOM   1261  H   LYS A  82     -17.258  31.943 -17.898  1.00 26.34           H  
ATOM   1262  CA  LYS A  82     -15.921  32.478 -19.403  1.00 26.34           C  
ATOM   1263  HA  LYS A  82     -15.737  31.977 -20.353  1.00 26.34           H  
ATOM   1264  C   LYS A  82     -14.906  31.975 -18.334  1.00 26.34           C  
ATOM   1265  CB  LYS A  82     -15.770  34.011 -19.526  1.00 26.34           C  
ATOM   1266  HB2 LYS A  82     -16.634  34.494 -19.068  1.00 26.34           H  
ATOM   1267  HB3 LYS A  82     -14.900  34.349 -18.962  1.00 26.34           H  
ATOM   1268  O   LYS A  82     -15.316  31.722 -17.200  1.00 26.34           O  
ATOM   1269  CG  LYS A  82     -15.610  34.510 -20.969  1.00 26.34           C  
ATOM   1270  HG2 LYS A  82     -14.631  34.228 -21.355  1.00 26.34           H  
ATOM   1271  HG3 LYS A  82     -16.378  34.063 -21.600  1.00 26.34           H  
ATOM   1272  CD  LYS A  82     -15.757  36.038 -20.987  1.00 26.34           C  
ATOM   1273  HD2 LYS A  82     -14.945  36.503 -20.428  1.00 26.34           H  
ATOM   1274  HD3 LYS A  82     -16.700  36.292 -20.504  1.00 26.34           H  
ATOM   1275  CE  LYS A  82     -15.774  36.571 -22.422  1.00 26.34           C  
ATOM   1276  HE2 LYS A  82     -14.768  36.855 -22.730  1.00 26.34           H  
ATOM   1277  HE3 LYS A  82     -16.126  35.774 -23.078  1.00 26.34           H  
ATOM   1278  NZ  LYS A  82     -16.723  37.699 -22.549  1.00 26.34           N  
ATOM   1279  HZ1 LYS A  82     -16.887  37.933 -23.517  1.00 26.34           H  
ATOM   1280  HZ2 LYS A  82     -16.490  38.504 -21.984  1.00 26.34           H  
ATOM   1281  HZ3 LYS A  82     -17.639  37.375 -22.271  1.00 26.34           H  
ATOM   1282  N   PRO A  83     -13.598  31.837 -18.631  1.00 41.11           N  
ATOM   1283  CA  PRO A  83     -12.593  31.352 -17.679  1.00 41.11           C  
ATOM   1284  HA  PRO A  83     -13.034  30.640 -16.982  1.00 41.11           H  
ATOM   1285  C   PRO A  83     -11.944  32.499 -16.883  1.00 41.11           C  
ATOM   1286  CB  PRO A  83     -11.572  30.629 -18.561  1.00 41.11           C  
ATOM   1287  HB2 PRO A  83     -10.584  30.586 -18.102  1.00 41.11           H  
ATOM   1288  HB3 PRO A  83     -11.931  29.624 -18.783  1.00 41.11           H  
ATOM   1289  O   PRO A  83     -11.682  33.562 -17.441  1.00 41.11           O  
ATOM   1290  CG  PRO A  83     -11.568  31.466 -19.844  1.00 41.11           C  
ATOM   1291  HG2 PRO A  83     -11.340  30.855 -20.716  1.00 41.11           H  
ATOM   1292  HG3 PRO A  83     -10.840  32.272 -19.751  1.00 41.11           H  
ATOM   1293  CD  PRO A  83     -12.977  32.062 -19.927  1.00 41.11           C  
ATOM   1294  HD2 PRO A  83     -13.541  31.551 -20.707  1.00 41.11           H  
ATOM   1295  HD3 PRO A  83     -12.915  33.129 -20.142  1.00 41.11           H  
ATOM   1296  N   ALA A  84     -11.626  32.272 -15.605  1.00 24.09           N  
ATOM   1297  H   ALA A  84     -11.887  31.396 -15.175  1.00 24.09           H  
ATOM   1298  CA  ALA A  84     -10.813  33.187 -14.803  1.00 24.09           C  
ATOM   1299  HA  ALA A  84     -10.269  33.858 -15.468  1.00 24.09           H  
ATOM   1300  C   ALA A  84      -9.772  32.413 -13.979  1.00 24.09           C  
ATOM   1301  CB  ALA A  84     -11.720  34.065 -13.932  1.00 24.09           C  
ATOM   1302  HB1 ALA A  84     -12.294  33.444 -13.244  1.00 24.09           H  
ATOM   1303  HB2 ALA A  84     -12.403  34.633 -14.564  1.00 24.09           H  
ATOM   1304  HB3 ALA A  84     -11.108  34.760 -13.357  1.00 24.09           H  
ATOM   1305  O   ALA A  84     -10.109  31.644 -13.078  1.00 24.09           O  
ATOM   1306  N   GLU A  85      -8.503  32.631 -14.326  1.00 24.11           N  
ATOM   1307  H   GLU A  85      -8.348  33.245 -15.113  1.00 24.11           H  
ATOM   1308  CA  GLU A  85      -7.348  32.511 -13.436  1.00 24.11           C  
ATOM   1309  HA  GLU A  85      -7.259  31.503 -13.031  1.00 24.11           H  
ATOM   1310  C   GLU A  85      -7.478  33.534 -12.305  1.00 24.11           C  
ATOM   1311  CB  GLU A  85      -6.071  32.906 -14.209  1.00 24.11           C  
ATOM   1312  HB2 GLU A  85      -6.247  33.867 -14.692  1.00 24.11           H  
ATOM   1313  HB3 GLU A  85      -5.261  33.037 -13.491  1.00 24.11           H  
ATOM   1314  O   GLU A  85      -7.703  34.704 -12.601  1.00 24.11           O  
ATOM   1315  CG  GLU A  85      -5.592  31.901 -15.255  1.00 24.11           C  
ATOM   1316  HG2 GLU A  85      -6.420  31.658 -15.922  1.00 24.11           H  
ATOM   1317  HG3 GLU A  85      -5.294  30.983 -14.749  1.00 24.11           H  
ATOM   1318  CD  GLU A  85      -4.430  32.463 -16.092  1.00 24.11           C  
ATOM   1319  OE1 GLU A  85      -3.401  31.756 -16.197  1.00 24.11           O  
ATOM   1320  OE2 GLU A  85      -4.605  33.563 -16.660  1.00 24.11           O  
ATOM   1321  N   VAL A  86      -7.267  33.144 -11.042  1.00 24.23           N  
ATOM   1322  H   VAL A  86      -7.164  32.159 -10.842  1.00 24.23           H  
ATOM   1323  CA  VAL A  86      -6.825  34.085  -9.997  1.00 24.23           C  
ATOM   1324  HA  VAL A  86      -6.249  34.863 -10.498  1.00 24.23           H  
ATOM   1325  C   VAL A  86      -5.893  33.386  -9.003  1.00 24.23           C  
ATOM   1326  CB  VAL A  86      -7.970  34.814  -9.253  1.00 24.23           C  
ATOM   1327  HB  VAL A  86      -8.576  34.082  -8.720  1.00 24.23           H  
ATOM   1328  O   VAL A  86      -6.207  32.344  -8.428  1.00 24.23           O  
ATOM   1329  CG1 VAL A  86      -7.411  35.825  -8.240  1.00 24.23           C  
ATOM   1330 HG11 VAL A  86      -6.733  36.523  -8.732  1.00 24.23           H  
ATOM   1331 HG12 VAL A  86      -6.881  35.303  -7.443  1.00 24.23           H  
ATOM   1332 HG13 VAL A  86      -8.223  36.381  -7.772  1.00 24.23           H  
ATOM   1333  CG2 VAL A  86      -8.894  35.638 -10.161  1.00 24.23           C  
ATOM   1334 HG21 VAL A  86      -9.630  36.175  -9.562  1.00 24.23           H  
ATOM   1335 HG22 VAL A  86      -9.443  34.974 -10.829  1.00 24.23           H  
ATOM   1336 HG23 VAL A  86      -8.316  36.355 -10.743  1.00 24.23           H  
ATOM   1337  N   GLU A  87      -4.737  34.027  -8.847  1.00 21.05           N  
ATOM   1338  H   GLU A  87      -4.623  34.836  -9.442  1.00 21.05           H  
ATOM   1339  CA  GLU A  87      -3.694  33.906  -7.831  1.00 21.05           C  
ATOM   1340  HA  GLU A  87      -3.055  33.058  -8.076  1.00 21.05           H  
ATOM   1341  C   GLU A  87      -4.184  33.752  -6.384  1.00 21.05           C  
ATOM   1342  CB  GLU A  87      -2.868  35.204  -7.894  1.00 21.05           C  
ATOM   1343  HB2 GLU A  87      -2.575  35.507  -6.888  1.00 21.05           H  
ATOM   1344  HB3 GLU A  87      -3.493  36.002  -8.293  1.00 21.05           H  
ATOM   1345  O   GLU A  87      -5.127  34.393  -5.926  1.00 21.05           O  
ATOM   1346  CG  GLU A  87      -1.587  35.074  -8.721  1.00 21.05           C  
ATOM   1347  HG2 GLU A  87      -1.827  34.657  -9.699  1.00 21.05           H  
ATOM   1348  HG3 GLU A  87      -0.923  34.376  -8.209  1.00 21.05           H  
ATOM   1349  CD  GLU A  87      -0.892  36.434  -8.896  1.00 21.05           C  
ATOM   1350  OE1 GLU A  87       0.355  36.460  -8.808  1.00 21.05           O  
ATOM   1351  OE2 GLU A  87      -1.610  37.442  -9.083  1.00 21.05           O  
ATOM   1352  N   VAL A  88      -3.433  32.955  -5.626  1.00 24.11           N  
ATOM   1353  H   VAL A  88      -2.617  32.541  -6.056  1.00 24.11           H  
ATOM   1354  CA  VAL A  88      -3.612  32.729  -4.191  1.00 24.11           C  
ATOM   1355  HA  VAL A  88      -4.669  32.830  -3.943  1.00 24.11           H  
ATOM   1356  C   VAL A  88      -2.822  33.783  -3.413  1.00 24.11           C  
ATOM   1357  CB  VAL A  88      -3.161  31.296  -3.832  1.00 24.11           C  
ATOM   1358  HB  VAL A  88      -2.115  31.169  -4.110  1.00 24.11           H  
ATOM   1359  O   VAL A  88      -1.593  33.751  -3.402  1.00 24.11           O  
ATOM   1360  CG1 VAL A  88      -3.301  30.991  -2.336  1.00 24.11           C  
ATOM   1361 HG11 VAL A  88      -2.653  31.649  -1.757  1.00 24.11           H  
ATOM   1362 HG12 VAL A  88      -4.333  31.137  -2.018  1.00 24.11           H  
ATOM   1363 HG13 VAL A  88      -3.003  29.961  -2.137  1.00 24.11           H  
ATOM   1364  CG2 VAL A  88      -3.984  30.249  -4.601  1.00 24.11           C  
ATOM   1365 HG21 VAL A  88      -3.666  29.246  -4.318  1.00 24.11           H  
ATOM   1366 HG22 VAL A  88      -3.839  30.365  -5.675  1.00 24.11           H  
ATOM   1367 HG23 VAL A  88      -5.043  30.372  -4.374  1.00 24.11           H  
ATOM   1368  N   LYS A  89      -3.528  34.684  -2.721  1.00 20.85           N  
ATOM   1369  H   LYS A  89      -4.531  34.680  -2.837  1.00 20.85           H  
ATOM   1370  CA  LYS A  89      -2.984  35.488  -1.619  1.00 20.85           C  
ATOM   1371  HA  LYS A  89      -1.900  35.370  -1.591  1.00 20.85           H  
ATOM   1372  C   LYS A  89      -3.524  34.980  -0.283  1.00 20.85           C  
ATOM   1373  CB  LYS A  89      -3.279  36.987  -1.795  1.00 20.85           C  
ATOM   1374  HB2 LYS A  89      -3.244  37.461  -0.814  1.00 20.85           H  
ATOM   1375  HB3 LYS A  89      -4.281  37.123  -2.202  1.00 20.85           H  
ATOM   1376  O   LYS A  89      -4.726  34.934  -0.065  1.00 20.85           O  
ATOM   1377  CG  LYS A  89      -2.240  37.674  -2.691  1.00 20.85           C  
ATOM   1378  HG2 LYS A  89      -2.297  37.258  -3.697  1.00 20.85           H  
ATOM   1379  HG3 LYS A  89      -1.243  37.491  -2.289  1.00 20.85           H  
ATOM   1380  CD  LYS A  89      -2.486  39.186  -2.745  1.00 20.85           C  
ATOM   1381  HD2 LYS A  89      -3.465  39.368  -3.190  1.00 20.85           H  
ATOM   1382  HD3 LYS A  89      -2.470  39.590  -1.732  1.00 20.85           H  
ATOM   1383  CE  LYS A  89      -1.395  39.854  -3.586  1.00 20.85           C  
ATOM   1384  HE2 LYS A  89      -0.430  39.668  -3.115  1.00 20.85           H  
ATOM   1385  HE3 LYS A  89      -1.379  39.379  -4.567  1.00 20.85           H  
ATOM   1386  NZ  LYS A  89      -1.634  41.310  -3.729  1.00 20.85           N  
ATOM   1387  HZ1 LYS A  89      -2.522  41.465  -4.185  1.00 20.85           H  
ATOM   1388  HZ2 LYS A  89      -1.643  41.756  -2.823  1.00 20.85           H  
ATOM   1389  HZ3 LYS A  89      -0.910  41.722  -4.300  1.00 20.85           H  
ATOM   1390  N   ASP A  90      -2.580  34.547   0.539  1.00 22.97           N  
ATOM   1391  H   ASP A  90      -1.712  34.347   0.064  1.00 22.97           H  
ATOM   1392  CA  ASP A  90      -2.333  34.951   1.925  1.00 22.97           C  
ATOM   1393  HA  ASP A  90      -1.959  34.040   2.394  1.00 22.97           H  
ATOM   1394  C   ASP A  90      -3.474  35.436   2.853  1.00 22.97           C  
ATOM   1395  CB  ASP A  90      -1.186  35.994   1.892  1.00 22.97           C  
ATOM   1396  HB2 ASP A  90      -1.041  36.355   0.873  1.00 22.97           H  
ATOM   1397  HB3 ASP A  90      -1.468  36.872   2.474  1.00 22.97           H  
ATOM   1398  O   ASP A  90      -4.218  36.361   2.544  1.00 22.97           O  
ATOM   1399  CG  ASP A  90       0.160  35.472   2.412  1.00 22.97           C  
ATOM   1400  OD1 ASP A  90       0.163  34.437   3.118  1.00 22.97           O  
ATOM   1401  OD2 ASP A  90       1.176  36.123   2.092  1.00 22.97           O  
ATOM   1402  N   ILE A  91      -3.383  34.916   4.091  1.00 21.35           N  
ATOM   1403  H   ILE A  91      -2.705  34.172   4.158  1.00 21.35           H  
ATOM   1404  CA  ILE A  91      -3.753  35.516   5.392  1.00 21.35           C  
ATOM   1405  HA  ILE A  91      -3.209  34.915   6.120  1.00 21.35           H  
ATOM   1406  C   ILE A  91      -5.228  35.456   5.848  1.00 21.35           C  
ATOM   1407  CB  ILE A  91      -3.144  36.938   5.547  1.00 21.35           C  
ATOM   1408  HB  ILE A  91      -3.578  37.580   4.780  1.00 21.35           H  
ATOM   1409  O   ILE A  91      -6.108  36.117   5.316  1.00 21.35           O  
ATOM   1410  CG1 ILE A  91      -1.605  36.942   5.386  1.00 21.35           C  
ATOM   1411 HG12 ILE A  91      -1.137  36.629   6.319  1.00 21.35           H  
ATOM   1412 HG13 ILE A  91      -1.292  36.220   4.632  1.00 21.35           H  
ATOM   1413  CG2 ILE A  91      -3.462  37.561   6.921  1.00 21.35           C  
ATOM   1414 HG21 ILE A  91      -4.520  37.820   6.961  1.00 21.35           H  
ATOM   1415 HG22 ILE A  91      -2.912  38.492   7.059  1.00 21.35           H  
ATOM   1416 HG23 ILE A  91      -3.203  36.873   7.726  1.00 21.35           H  
ATOM   1417  CD1 ILE A  91      -1.046  38.312   4.977  1.00 21.35           C  
ATOM   1418 HD11 ILE A  91       0.022  38.215   4.780  1.00 21.35           H  
ATOM   1419 HD12 ILE A  91      -1.188  39.043   5.772  1.00 21.35           H  
ATOM   1420 HD13 ILE A  91      -1.540  38.662   4.070  1.00 21.35           H  
ATOM   1421  N   GLY A  92      -5.414  34.831   7.021  1.00 20.54           N  
ATOM   1422  H   GLY A  92      -4.713  34.144   7.258  1.00 20.54           H  
ATOM   1423  CA  GLY A  92      -5.992  35.542   8.169  1.00 20.54           C  
ATOM   1424  HA2 GLY A  92      -5.962  36.615   7.976  1.00 20.54           H  
ATOM   1425  HA3 GLY A  92      -5.351  35.363   9.032  1.00 20.54           H  
ATOM   1426  C   GLY A  92      -7.440  35.251   8.560  1.00 20.54           C  
ATOM   1427  O   GLY A  92      -8.372  35.418   7.788  1.00 20.54           O  
ATOM   1428  N   SER A  93      -7.595  34.899   9.838  1.00 22.48           N  
ATOM   1429  H   SER A  93      -6.746  34.715  10.354  1.00 22.48           H  
ATOM   1430  CA  SER A  93      -8.778  35.046  10.692  1.00 22.48           C  
ATOM   1431  HA  SER A  93      -9.231  34.070  10.867  1.00 22.48           H  
ATOM   1432  C   SER A  93      -9.849  36.039  10.222  1.00 22.48           C  
ATOM   1433  CB  SER A  93      -8.283  35.631  12.026  1.00 22.48           C  
ATOM   1434  HB2 SER A  93      -9.137  35.802  12.681  1.00 22.48           H  
ATOM   1435  HB3 SER A  93      -7.791  36.586  11.844  1.00 22.48           H  
ATOM   1436  O   SER A  93      -9.558  37.224  10.112  1.00 22.48           O  
ATOM   1437  OG  SER A  93      -7.376  34.768  12.680  1.00 22.48           O  
ATOM   1438  HG  SER A  93      -7.022  35.221  13.449  1.00 22.48           H  
ATOM   1439  N   SER A  94     -11.112  35.610  10.156  1.00 24.00           N  
ATOM   1440  H   SER A  94     -11.260  34.643   9.906  1.00 24.00           H  
ATOM   1441  CA  SER A  94     -12.237  36.256  10.859  1.00 24.00           C  
ATOM   1442  HA  SER A  94     -12.024  36.210  11.927  1.00 24.00           H  
ATOM   1443  C   SER A  94     -13.550  35.509  10.600  1.00 24.00           C  
ATOM   1444  CB  SER A  94     -12.459  37.737  10.504  1.00 24.00           C  
ATOM   1445  HB2 SER A  94     -12.848  37.817   9.489  1.00 24.00           H  
ATOM   1446  HB3 SER A  94     -11.536  38.312  10.577  1.00 24.00           H  
ATOM   1447  O   SER A  94     -13.728  34.818   9.603  1.00 24.00           O  
ATOM   1448  OG  SER A  94     -13.376  38.301  11.431  1.00 24.00           O  
ATOM   1449  HG  SER A  94     -14.043  38.773  10.927  1.00 24.00           H  
ATOM   1450  N   LYS A  95     -14.455  35.672  11.557  1.00 23.14           N  
ATOM   1451  H   LYS A  95     -14.211  36.409  12.203  1.00 23.14           H  
ATOM   1452  CA  LYS A  95     -15.845  35.230  11.623  1.00 23.14           C  
ATOM   1453  HA  LYS A  95     -15.910  34.143  11.590  1.00 23.14           H  
ATOM   1454  C   LYS A  95     -16.681  35.827  10.480  1.00 23.14           C  
ATOM   1455  CB  LYS A  95     -16.393  35.782  12.955  1.00 23.14           C  
ATOM   1456  HB2 LYS A  95     -16.345  36.870  12.916  1.00 23.14           H  
ATOM   1457  HB3 LYS A  95     -17.446  35.510  13.038  1.00 23.14           H  
ATOM   1458  O   LYS A  95     -16.624  37.034  10.282  1.00 23.14           O  
ATOM   1459  CG  LYS A  95     -15.655  35.300  14.219  1.00 23.14           C  
ATOM   1460  HG2 LYS A  95     -15.918  34.260  14.410  1.00 23.14           H  
ATOM   1461  HG3 LYS A  95     -14.575  35.371  14.091  1.00 23.14           H  
ATOM   1462  CD  LYS A  95     -16.050  36.170  15.419  1.00 23.14           C  
ATOM   1463  HD2 LYS A  95     -17.135  36.162  15.520  1.00 23.14           H  
ATOM   1464  HD3 LYS A  95     -15.722  37.193  15.235  1.00 23.14           H  
ATOM   1465  CE  LYS A  95     -15.408  35.643  16.706  1.00 23.14           C  
ATOM   1466  HE2 LYS A  95     -14.328  35.604  16.565  1.00 23.14           H  
ATOM   1467  HE3 LYS A  95     -15.763  34.626  16.877  1.00 23.14           H  
ATOM   1468  NZ  LYS A  95     -15.746  36.510  17.861  1.00 23.14           N  
ATOM   1469  HZ1 LYS A  95     -15.407  37.448  17.703  1.00 23.14           H  
ATOM   1470  HZ2 LYS A  95     -15.335  36.154  18.713  1.00 23.14           H  
ATOM   1471  HZ3 LYS A  95     -16.748  36.558  17.978  1.00 23.14           H  
ATOM   1472  N   ASP A  96     -17.451  34.997   9.777  1.00 27.12           N  
ATOM   1473  H   ASP A  96     -17.082  34.065   9.652  1.00 27.12           H  
ATOM   1474  CA  ASP A  96     -18.923  35.073   9.667  1.00 27.12           C  
ATOM   1475  HA  ASP A  96     -19.317  34.809  10.649  1.00 27.12           H  
ATOM   1476  C   ASP A  96     -19.449  34.021   8.661  1.00 27.12           C  
ATOM   1477  CB  ASP A  96     -19.457  36.471   9.283  1.00 27.12           C  
ATOM   1478  HB2 ASP A  96     -18.755  36.969   8.614  1.00 27.12           H  
ATOM   1479  HB3 ASP A  96     -20.394  36.350   8.739  1.00 27.12           H  
ATOM   1480  O   ASP A  96     -18.827  33.805   7.619  1.00 27.12           O  
ATOM   1481  CG  ASP A  96     -19.763  37.354  10.505  1.00 27.12           C  
ATOM   1482  OD1 ASP A  96     -20.053  36.781  11.585  1.00 27.12           O  
ATOM   1483  OD2 ASP A  96     -19.776  38.592  10.342  1.00 27.12           O  
ATOM   1484  N   PRO A  97     -20.577  33.331   8.931  1.00 39.98           N  
ATOM   1485  CA  PRO A  97     -21.050  32.242   8.087  1.00 39.98           C  
ATOM   1486  HA  PRO A  97     -20.224  31.765   7.560  1.00 39.98           H  
ATOM   1487  C   PRO A  97     -22.070  32.751   7.067  1.00 39.98           C  
ATOM   1488  CB  PRO A  97     -21.655  31.239   9.073  1.00 39.98           C  
ATOM   1489  HB2 PRO A  97     -22.410  30.604   8.609  1.00 39.98           H  
ATOM   1490  HB3 PRO A  97     -20.858  30.628   9.497  1.00 39.98           H  
ATOM   1491  O   PRO A  97     -23.237  32.953   7.401  1.00 39.98           O  
ATOM   1492  CG  PRO A  97     -22.247  32.129  10.169  1.00 39.98           C  
ATOM   1493  HG2 PRO A  97     -23.284  32.374   9.936  1.00 39.98           H  
ATOM   1494  HG3 PRO A  97     -22.191  31.641  11.142  1.00 39.98           H  
ATOM   1495  CD  PRO A  97     -21.395  33.403  10.136  1.00 39.98           C  
ATOM   1496  HD2 PRO A  97     -20.765  33.417  11.025  1.00 39.98           H  
ATOM   1497  HD3 PRO A  97     -22.030  34.288  10.116  1.00 39.98           H  
ATOM   1498  N   LYS A  98     -21.666  32.889   5.801  1.00 23.32           N  
ATOM   1499  H   LYS A  98     -20.677  32.838   5.603  1.00 23.32           H  
ATOM   1500  CA  LYS A  98     -22.602  32.867   4.671  1.00 23.32           C  
ATOM   1501  HA  LYS A  98     -23.468  32.276   4.970  1.00 23.32           H  
ATOM   1502  C   LYS A  98     -21.990  32.179   3.456  1.00 23.32           C  
ATOM   1503  CB  LYS A  98     -23.122  34.271   4.299  1.00 23.32           C  
ATOM   1504  HB2 LYS A  98     -22.293  34.977   4.255  1.00 23.32           H  
ATOM   1505  HB3 LYS A  98     -23.569  34.215   3.307  1.00 23.32           H  
ATOM   1506  O   LYS A  98     -20.972  32.602   2.931  1.00 23.32           O  
ATOM   1507  CG  LYS A  98     -24.197  34.775   5.276  1.00 23.32           C  
ATOM   1508  HG2 LYS A  98     -23.717  35.077   6.207  1.00 23.32           H  
ATOM   1509  HG3 LYS A  98     -24.907  33.973   5.477  1.00 23.32           H  
ATOM   1510  CD  LYS A  98     -24.968  35.976   4.730  1.00 23.32           C  
ATOM   1511  HD2 LYS A  98     -25.445  35.700   3.790  1.00 23.32           H  
ATOM   1512  HD3 LYS A  98     -24.270  36.794   4.553  1.00 23.32           H  
ATOM   1513  CE  LYS A  98     -26.027  36.395   5.754  1.00 23.32           C  
ATOM   1514  HE2 LYS A  98     -26.701  35.554   5.920  1.00 23.32           H  
ATOM   1515  HE3 LYS A  98     -25.527  36.615   6.697  1.00 23.32           H  
ATOM   1516  NZ  LYS A  98     -26.783  37.579   5.282  1.00 23.32           N  
ATOM   1517  HZ1 LYS A  98     -27.487  37.845   5.955  1.00 23.32           H  
ATOM   1518  HZ2 LYS A  98     -26.154  38.356   5.140  1.00 23.32           H  
ATOM   1519  HZ3 LYS A  98     -27.231  37.370   4.401  1.00 23.32           H  
ATOM   1520  N   GLU A  99     -22.750  31.191   2.994  1.00 26.73           N  
ATOM   1521  H   GLU A  99     -23.496  30.912   3.615  1.00 26.73           H  
ATOM   1522  CA  GLU A  99     -22.952  30.842   1.590  1.00 26.73           C  
ATOM   1523  HA  GLU A  99     -23.830  30.196   1.610  1.00 26.73           H  
ATOM   1524  C   GLU A  99     -21.899  30.017   0.823  1.00 26.73           C  
ATOM   1525  CB  GLU A  99     -23.420  32.080   0.803  1.00 26.73           C  
ATOM   1526  HB2 GLU A  99     -22.848  32.965   1.083  1.00 26.73           H  
ATOM   1527  HB3 GLU A  99     -23.249  31.917  -0.261  1.00 26.73           H  
ATOM   1528  O   GLU A  99     -20.801  30.463   0.516  1.00 26.73           O  
ATOM   1529  CG  GLU A  99     -24.917  32.337   1.027  1.00 26.73           C  
ATOM   1530  HG2 GLU A  99     -25.473  31.446   0.738  1.00 26.73           H  
ATOM   1531  HG3 GLU A  99     -25.090  32.514   2.089  1.00 26.73           H  
ATOM   1532  CD  GLU A  99     -25.439  33.528   0.215  1.00 26.73           C  
ATOM   1533  OE1 GLU A  99     -26.541  34.001   0.567  1.00 26.73           O  
ATOM   1534  OE2 GLU A  99     -24.762  33.931  -0.761  1.00 26.73           O  
ATOM   1535  N   LYS A 100     -22.418  28.867   0.353  1.00 26.00           N  
ATOM   1536  H   LYS A 100     -23.240  28.563   0.855  1.00 26.00           H  
ATOM   1537  CA  LYS A 100     -22.184  28.157  -0.924  1.00 26.00           C  
ATOM   1538  HA  LYS A 100     -23.177  27.833  -1.235  1.00 26.00           H  
ATOM   1539  C   LYS A 100     -21.383  26.857  -0.853  1.00 26.00           C  
ATOM   1540  CB  LYS A 100     -21.734  29.077  -2.074  1.00 26.00           C  
ATOM   1541  HB2 LYS A 100     -20.871  29.676  -1.781  1.00 26.00           H  
ATOM   1542  HB3 LYS A 100     -21.422  28.462  -2.918  1.00 26.00           H  
ATOM   1543  O   LYS A 100     -20.162  26.827  -0.880  1.00 26.00           O  
ATOM   1544  CG  LYS A 100     -22.895  29.964  -2.543  1.00 26.00           C  
ATOM   1545  HG2 LYS A 100     -23.618  29.344  -3.074  1.00 26.00           H  
ATOM   1546  HG3 LYS A 100     -23.407  30.397  -1.684  1.00 26.00           H  
ATOM   1547  CD  LYS A 100     -22.421  31.083  -3.472  1.00 26.00           C  
ATOM   1548  HD2 LYS A 100     -21.999  30.647  -4.378  1.00 26.00           H  
ATOM   1549  HD3 LYS A 100     -21.657  31.669  -2.961  1.00 26.00           H  
ATOM   1550  CE  LYS A 100     -23.613  31.982  -3.813  1.00 26.00           C  
ATOM   1551  HE2 LYS A 100     -24.406  31.373  -4.247  1.00 26.00           H  
ATOM   1552  HE3 LYS A 100     -23.996  32.412  -2.887  1.00 26.00           H  
ATOM   1553  NZ  LYS A 100     -23.231  33.069  -4.742  1.00 26.00           N  
ATOM   1554  HZ1 LYS A 100     -22.520  33.642  -4.312  1.00 26.00           H  
ATOM   1555  HZ2 LYS A 100     -24.029  33.664  -4.913  1.00 26.00           H  
ATOM   1556  HZ3 LYS A 100     -22.889  32.704  -5.619  1.00 26.00           H  
ATOM   1557  N   GLY A 101     -22.147  25.765  -0.895  1.00 26.66           N  
ATOM   1558  H   GLY A 101     -23.144  25.898  -0.814  1.00 26.66           H  
ATOM   1559  CA  GLY A 101     -21.674  24.401  -1.118  1.00 26.66           C  
ATOM   1560  HA2 GLY A 101     -20.773  24.223  -0.530  1.00 26.66           H  
ATOM   1561  HA3 GLY A 101     -21.437  24.257  -2.172  1.00 26.66           H  
ATOM   1562  C   GLY A 101     -22.735  23.388  -0.700  1.00 26.66           C  
ATOM   1563  O   GLY A 101     -22.570  22.693   0.293  1.00 26.66           O  
ATOM   1564  N   VAL A 102     -23.871  23.378  -1.399  1.00 25.57           N  
ATOM   1565  H   VAL A 102     -23.919  23.933  -2.242  1.00 25.57           H  
ATOM   1566  CA  VAL A 102     -25.044  22.556  -1.078  1.00 25.57           C  
ATOM   1567  HA  VAL A 102     -25.327  22.745  -0.042  1.00 25.57           H  
ATOM   1568  C   VAL A 102     -24.701  21.065  -1.223  1.00 25.57           C  
ATOM   1569  CB  VAL A 102     -26.240  22.953  -1.979  1.00 25.57           C  
ATOM   1570  HB  VAL A 102     -26.051  22.633  -3.003  1.00 25.57           H  
ATOM   1571  O   VAL A 102     -24.566  20.555  -2.331  1.00 25.57           O  
ATOM   1572  CG1 VAL A 102     -27.537  22.315  -1.484  1.00 25.57           C  
ATOM   1573 HG11 VAL A 102     -27.828  22.741  -0.523  1.00 25.57           H  
ATOM   1574 HG12 VAL A 102     -27.408  21.241  -1.354  1.00 25.57           H  
ATOM   1575 HG13 VAL A 102     -28.332  22.496  -2.208  1.00 25.57           H  
ATOM   1576  CG2 VAL A 102     -26.492  24.471  -1.985  1.00 25.57           C  
ATOM   1577 HG21 VAL A 102     -27.397  24.685  -2.552  1.00 25.57           H  
ATOM   1578 HG22 VAL A 102     -26.616  24.837  -0.966  1.00 25.57           H  
ATOM   1579 HG23 VAL A 102     -25.668  24.995  -2.469  1.00 25.57           H  
ATOM   1580  N   ASN A 103     -24.581  20.354  -0.099  1.00 29.58           N  
ATOM   1581  H   ASN A 103     -24.572  20.860   0.775  1.00 29.58           H  
ATOM   1582  CA  ASN A 103     -24.829  18.912  -0.044  1.00 29.58           C  
ATOM   1583  HA  ASN A 103     -24.440  18.432  -0.941  1.00 29.58           H  
ATOM   1584  C   ASN A 103     -26.354  18.724  -0.039  1.00 29.58           C  
ATOM   1585  CB  ASN A 103     -24.154  18.294   1.205  1.00 29.58           C  
ATOM   1586  HB2 ASN A 103     -24.798  17.512   1.607  1.00 29.58           H  
ATOM   1587  HB3 ASN A 103     -24.043  19.052   1.981  1.00 29.58           H  
ATOM   1588  O   ASN A 103     -26.992  18.750   1.013  1.00 29.58           O  
ATOM   1589  CG  ASN A 103     -22.814  17.629   0.939  1.00 29.58           C  
ATOM   1590  ND2 ASN A 103     -21.969  17.545   1.940  1.00 29.58           N  
ATOM   1591 HD21 ASN A 103     -21.061  17.158   1.723  1.00 29.58           H  
ATOM   1592 HD22 ASN A 103     -22.184  17.984   2.823  1.00 29.58           H  
ATOM   1593  OD1 ASN A 103     -22.517  17.125  -0.131  1.00 29.58           O  
ATOM   1594  N   GLU A 104     -26.954  18.598  -1.221  1.00 29.27           N  
ATOM   1595  H   GLU A 104     -26.399  18.668  -2.062  1.00 29.27           H  
ATOM   1596  CA  GLU A 104     -28.376  18.277  -1.368  1.00 29.27           C  
ATOM   1597  HA  GLU A 104     -28.972  18.980  -0.785  1.00 29.27           H  
ATOM   1598  C   GLU A 104     -28.625  16.860  -0.823  1.00 29.27           C  
ATOM   1599  CB  GLU A 104     -28.810  18.397  -2.844  1.00 29.27           C  
ATOM   1600  HB2 GLU A 104     -28.154  17.783  -3.461  1.00 29.27           H  
ATOM   1601  HB3 GLU A 104     -29.829  18.019  -2.935  1.00 29.27           H  
ATOM   1602  O   GLU A 104     -28.280  15.868  -1.463  1.00 29.27           O  
ATOM   1603  CG  GLU A 104     -28.784  19.847  -3.348  1.00 29.27           C  
ATOM   1604  HG2 GLU A 104     -27.757  20.208  -3.292  1.00 29.27           H  
ATOM   1605  HG3 GLU A 104     -29.412  20.446  -2.688  1.00 29.27           H  
ATOM   1606  CD  GLU A 104     -29.256  20.023  -4.798  1.00 29.27           C  
ATOM   1607  OE1 GLU A 104     -29.609  21.173  -5.139  1.00 29.27           O  
ATOM   1608  OE2 GLU A 104     -29.211  19.031  -5.563  1.00 29.27           O  
ATOM   1609  N   GLY A 105     -29.175  16.751   0.393  1.00 34.26           N  
ATOM   1610  H   GLY A 105     -29.360  17.603   0.903  1.00 34.26           H  
ATOM   1611  CA  GLY A 105     -29.615  15.466   0.951  1.00 34.26           C  
ATOM   1612  HA2 GLY A 105     -30.544  15.177   0.461  1.00 34.26           H  
ATOM   1613  HA3 GLY A 105     -28.866  14.711   0.712  1.00 34.26           H  
ATOM   1614  C   GLY A 105     -29.842  15.402   2.464  1.00 34.26           C  
ATOM   1615  O   GLY A 105     -30.586  14.536   2.910  1.00 34.26           O  
ATOM   1616  N   PHE A 106     -29.275  16.312   3.262  1.00 33.77           N  
ATOM   1617  H   PHE A 106     -28.648  16.992   2.857  1.00 33.77           H  
ATOM   1618  CA  PHE A 106     -29.514  16.358   4.715  1.00 33.77           C  
ATOM   1619  HA  PHE A 106     -30.345  15.701   4.969  1.00 33.77           H  
ATOM   1620  C   PHE A 106     -29.966  17.758   5.145  1.00 33.77           C  
ATOM   1621  CB  PHE A 106     -28.294  15.825   5.484  1.00 33.77           C  
ATOM   1622  HB2 PHE A 106     -27.387  16.298   5.105  1.00 33.77           H  
ATOM   1623  HB3 PHE A 106     -28.392  16.109   6.531  1.00 33.77           H  
ATOM   1624  O   PHE A 106     -29.205  18.545   5.700  1.00 33.77           O  
ATOM   1625  CG  PHE A 106     -28.150  14.312   5.431  1.00 33.77           C  
ATOM   1626  CD1 PHE A 106     -28.919  13.507   6.293  1.00 33.77           C  
ATOM   1627  HD1 PHE A 106     -29.616  13.969   6.976  1.00 33.77           H  
ATOM   1628  CD2 PHE A 106     -27.264  13.703   4.523  1.00 33.77           C  
ATOM   1629  HD2 PHE A 106     -26.680  14.315   3.852  1.00 33.77           H  
ATOM   1630  CE1 PHE A 106     -28.790  12.107   6.262  1.00 33.77           C  
ATOM   1631  HE1 PHE A 106     -29.387  11.501   6.928  1.00 33.77           H  
ATOM   1632  CE2 PHE A 106     -27.136  12.301   4.489  1.00 33.77           C  
ATOM   1633  HE2 PHE A 106     -26.454  11.840   3.790  1.00 33.77           H  
ATOM   1634  CZ  PHE A 106     -27.894  11.502   5.364  1.00 33.77           C  
ATOM   1635  HZ  PHE A 106     -27.791  10.427   5.347  1.00 33.77           H  
ATOM   1636  N   VAL A 107     -31.226  18.081   4.847  1.00 34.68           N  
ATOM   1637  H   VAL A 107     -31.800  17.383   4.396  1.00 34.68           H  
ATOM   1638  CA  VAL A 107     -31.908  19.274   5.362  1.00 34.68           C  
ATOM   1639  HA  VAL A 107     -31.183  20.072   5.524  1.00 34.68           H  
ATOM   1640  C   VAL A 107     -32.534  18.891   6.703  1.00 34.68           C  
ATOM   1641  CB  VAL A 107     -32.975  19.788   4.366  1.00 34.68           C  
ATOM   1642  HB  VAL A 107     -33.770  19.048   4.266  1.00 34.68           H  
ATOM   1643  O   VAL A 107     -33.539  18.191   6.721  1.00 34.68           O  
ATOM   1644  CG1 VAL A 107     -33.590  21.109   4.846  1.00 34.68           C  
ATOM   1645 HG11 VAL A 107     -34.092  20.962   5.802  1.00 34.68           H  
ATOM   1646 HG12 VAL A 107     -32.818  21.871   4.953  1.00 34.68           H  
ATOM   1647 HG13 VAL A 107     -34.334  21.452   4.126  1.00 34.68           H  
ATOM   1648  CG2 VAL A 107     -32.383  20.025   2.969  1.00 34.68           C  
ATOM   1649 HG21 VAL A 107     -33.148  20.436   2.310  1.00 34.68           H  
ATOM   1650 HG22 VAL A 107     -31.549  20.724   3.030  1.00 34.68           H  
ATOM   1651 HG23 VAL A 107     -32.037  19.085   2.539  1.00 34.68           H  
ATOM   1652  N   GLY A 108     -31.934  19.299   7.822  1.00 41.56           N  
ATOM   1653  H   GLY A 108     -31.038  19.759   7.753  1.00 41.56           H  
ATOM   1654  CA  GLY A 108     -32.574  19.162   9.133  1.00 41.56           C  
ATOM   1655  HA2 GLY A 108     -33.241  20.010   9.290  1.00 41.56           H  
ATOM   1656  HA3 GLY A 108     -33.191  18.264   9.149  1.00 41.56           H  
ATOM   1657  C   GLY A 108     -31.607  19.052  10.307  1.00 41.56           C  
ATOM   1658  O   GLY A 108     -30.932  18.040  10.484  1.00 41.56           O  
ATOM   1659  N   VAL A 109     -31.620  20.069  11.173  1.00 48.30           N  
ATOM   1660  H   VAL A 109     -32.211  20.856  10.944  1.00 48.30           H  
ATOM   1661  CA  VAL A 109     -31.118  20.009  12.560  1.00 48.30           C  
ATOM   1662  HA  VAL A 109     -30.215  19.399  12.573  1.00 48.30           H  
ATOM   1663  C   VAL A 109     -32.166  19.296  13.433  1.00 48.30           C  
ATOM   1664  CB  VAL A 109     -30.757  21.419  13.100  1.00 48.30           C  
ATOM   1665  HB  VAL A 109     -31.674  21.985  13.268  1.00 48.30           H  
ATOM   1666  O   VAL A 109     -32.539  19.772  14.501  1.00 48.30           O  
ATOM   1667  CG1 VAL A 109     -29.950  21.375  14.411  1.00 48.30           C  
ATOM   1668 HG11 VAL A 109     -29.730  22.390  14.741  1.00 48.30           H  
ATOM   1669 HG12 VAL A 109     -30.512  20.884  15.205  1.00 48.30           H  
ATOM   1670 HG13 VAL A 109     -29.014  20.838  14.255  1.00 48.30           H  
ATOM   1671  CG2 VAL A 109     -29.897  22.210  12.103  1.00 48.30           C  
ATOM   1672 HG21 VAL A 109     -30.456  22.409  11.189  1.00 48.30           H  
ATOM   1673 HG22 VAL A 109     -28.996  21.648  11.858  1.00 48.30           H  
ATOM   1674 HG23 VAL A 109     -29.613  23.171  12.533  1.00 48.30           H  
ATOM   1675  N   GLU A 110     -32.722  18.180  12.959  1.00 63.08           N  
ATOM   1676  H   GLU A 110     -32.376  17.779  12.099  1.00 63.08           H  
ATOM   1677  CA  GLU A 110     -33.592  17.359  13.797  1.00 63.08           C  
ATOM   1678  HA  GLU A 110     -34.201  18.013  14.421  1.00 63.08           H  
ATOM   1679  C   GLU A 110     -32.711  16.536  14.732  1.00 63.08           C  
ATOM   1680  CB  GLU A 110     -34.570  16.503  12.984  1.00 63.08           C  
ATOM   1681  HB2 GLU A 110     -34.915  15.684  13.615  1.00 63.08           H  
ATOM   1682  HB3 GLU A 110     -34.065  16.091  12.110  1.00 63.08           H  
ATOM   1683  O   GLU A 110     -31.825  15.786  14.308  1.00 63.08           O  
ATOM   1684  CG  GLU A 110     -35.792  17.339  12.566  1.00 63.08           C  
ATOM   1685  HG2 GLU A 110     -36.204  17.819  13.453  1.00 63.08           H  
ATOM   1686  HG3 GLU A 110     -35.463  18.122  11.883  1.00 63.08           H  
ATOM   1687  CD  GLU A 110     -36.897  16.510  11.894  1.00 63.08           C  
ATOM   1688  OE1 GLU A 110     -38.031  17.034  11.826  1.00 63.08           O  
ATOM   1689  OE2 GLU A 110     -36.599  15.380  11.445  1.00 63.08           O  
ATOM   1690  N   LYS A 111     -32.920  16.747  16.032  1.00 75.82           N  
ATOM   1691  H   LYS A 111     -33.662  17.381  16.293  1.00 75.82           H  
ATOM   1692  CA  LYS A 111     -32.256  15.989  17.085  1.00 75.82           C  
ATOM   1693  HA  LYS A 111     -31.185  15.958  16.889  1.00 75.82           H  
ATOM   1694  C   LYS A 111     -32.790  14.563  17.056  1.00 75.82           C  
ATOM   1695  CB  LYS A 111     -32.497  16.633  18.454  1.00 75.82           C  
ATOM   1696  HB2 LYS A 111     -33.570  16.706  18.636  1.00 75.82           H  
ATOM   1697  HB3 LYS A 111     -32.069  15.979  19.213  1.00 75.82           H  
ATOM   1698  O   LYS A 111     -33.979  14.334  17.262  1.00 75.82           O  
ATOM   1699  CG  LYS A 111     -31.862  18.025  18.587  1.00 75.82           C  
ATOM   1700  HG2 LYS A 111     -30.795  17.959  18.371  1.00 75.82           H  
ATOM   1701  HG3 LYS A 111     -32.331  18.721  17.892  1.00 75.82           H  
ATOM   1702  CD  LYS A 111     -32.063  18.515  20.023  1.00 75.82           C  
ATOM   1703  HD2 LYS A 111     -31.623  17.778  20.695  1.00 75.82           H  
ATOM   1704  HD3 LYS A 111     -33.128  18.587  20.242  1.00 75.82           H  
ATOM   1705  CE  LYS A 111     -31.399  19.870  20.270  1.00 75.82           C  
ATOM   1706  HE2 LYS A 111     -31.994  20.656  19.805  1.00 75.82           H  
ATOM   1707  HE3 LYS A 111     -30.409  19.856  19.813  1.00 75.82           H  
ATOM   1708  NZ  LYS A 111     -31.248  20.091  21.727  1.00 75.82           N  
ATOM   1709  HZ1 LYS A 111     -30.614  19.391  22.085  1.00 75.82           H  
ATOM   1710  HZ2 LYS A 111     -32.105  19.937  22.239  1.00 75.82           H  
ATOM   1711  HZ3 LYS A 111     -30.831  20.984  21.949  1.00 75.82           H  
ATOM   1712  N   ILE A 112     -31.900  13.611  16.823  1.00 78.73           N  
ATOM   1713  H   ILE A 112     -30.935  13.887  16.710  1.00 78.73           H  
ATOM   1714  CA  ILE A 112     -32.208  12.191  16.840  1.00 78.73           C  
ATOM   1715  HA  ILE A 112     -33.243  12.057  16.527  1.00 78.73           H  
ATOM   1716  C   ILE A 112     -32.069  11.697  18.276  1.00 78.73           C  
ATOM   1717  CB  ILE A 112     -31.324  11.410  15.848  1.00 78.73           C  
ATOM   1718  HB  ILE A 112     -30.277  11.544  16.118  1.00 78.73           H  
ATOM   1719  O   ILE A 112     -30.984  11.724  18.861  1.00 78.73           O  
ATOM   1720  CG1 ILE A 112     -31.543  11.918  14.403  1.00 78.73           C  
ATOM   1721 HG12 ILE A 112     -32.548  11.656  14.072  1.00 78.73           H  
ATOM   1722 HG13 ILE A 112     -31.458  13.004  14.375  1.00 78.73           H  
ATOM   1723  CG2 ILE A 112     -31.689   9.921  15.954  1.00 78.73           C  
ATOM   1724 HG21 ILE A 112     -31.169   9.335  15.195  1.00 78.73           H  
ATOM   1725 HG22 ILE A 112     -32.763   9.795  15.822  1.00 78.73           H  
ATOM   1726 HG23 ILE A 112     -31.401   9.526  16.928  1.00 78.73           H  
ATOM   1727  CD1 ILE A 112     -30.522  11.375  13.399  1.00 78.73           C  
ATOM   1728 HD11 ILE A 112     -29.523  11.670  13.718  1.00 78.73           H  
ATOM   1729 HD12 ILE A 112     -30.577  10.289  13.318  1.00 78.73           H  
ATOM   1730 HD13 ILE A 112     -30.722  11.803  12.417  1.00 78.73           H  
ATOM   1731  N   THR A 113     -33.186  11.240  18.833  1.00 75.95           N  
ATOM   1732  H   THR A 113     -34.061  11.370  18.344  1.00 75.95           H  
ATOM   1733  CA  THR A 113     -33.252  10.630  20.164  1.00 75.95           C  
ATOM   1734  HA  THR A 113     -32.318  10.828  20.690  1.00 75.95           H  
ATOM   1735  C   THR A 113     -33.438   9.113  20.108  1.00 75.95           C  
ATOM   1736  CB  THR A 113     -34.352  11.267  21.017  1.00 75.95           C  
ATOM   1737  HB  THR A 113     -34.417  10.748  21.974  1.00 75.95           H  
ATOM   1738  O   THR A 113     -33.318   8.465  21.142  1.00 75.95           O  
ATOM   1739  CG2 THR A 113     -34.078  12.747  21.286  1.00 75.95           C  
ATOM   1740 HG21 THR A 113     -34.096  13.312  20.354  1.00 75.95           H  
ATOM   1741 HG22 THR A 113     -33.100  12.861  21.754  1.00 75.95           H  
ATOM   1742 HG23 THR A 113     -34.838  13.145  21.959  1.00 75.95           H  
ATOM   1743  OG1 THR A 113     -35.580  11.161  20.344  1.00 75.95           O  
ATOM   1744  HG1 THR A 113     -36.233  11.682  20.817  1.00 75.95           H  
ATOM   1745  N   ASP A 114     -33.701   8.522  18.939  1.00 79.17           N  
ATOM   1746  H   ASP A 114     -33.757   9.100  18.112  1.00 79.17           H  
ATOM   1747  CA  ASP A 114     -33.969   7.088  18.760  1.00 79.17           C  
ATOM   1748  HA  ASP A 114     -34.094   6.625  19.739  1.00 79.17           H  
ATOM   1749  C   ASP A 114     -32.809   6.365  18.049  1.00 79.17           C  
ATOM   1750  CB  ASP A 114     -35.303   6.903  18.022  1.00 79.17           C  
ATOM   1751  HB2 ASP A 114     -35.174   7.210  16.984  1.00 79.17           H  
ATOM   1752  HB3 ASP A 114     -36.050   7.551  18.482  1.00 79.17           H  
ATOM   1753  O   ASP A 114     -32.316   6.825  17.019  1.00 79.17           O  
ATOM   1754  CG  ASP A 114     -35.824   5.462  18.059  1.00 79.17           C  
ATOM   1755  OD1 ASP A 114     -35.026   4.555  18.393  1.00 79.17           O  
ATOM   1756  OD2 ASP A 114     -37.021   5.289  17.767  1.00 79.17           O  
ATOM   1757  N   ILE A 115     -32.395   5.214  18.592  1.00 79.94           N  
ATOM   1758  H   ILE A 115     -33.064   4.775  19.209  1.00 79.94           H  
ATOM   1759  CA  ILE A 115     -31.338   4.352  18.042  1.00 79.94           C  
ATOM   1760  HA  ILE A 115     -30.426   4.938  17.932  1.00 79.94           H  
ATOM   1761  C   ILE A 115     -31.709   3.844  16.644  1.00 79.94           C  
ATOM   1762  CB  ILE A 115     -31.060   3.173  19.013  1.00 79.94           C  
ATOM   1763  HB  ILE A 115     -32.017   2.763  19.334  1.00 79.94           H  
ATOM   1764  O   ILE A 115     -30.833   3.766  15.782  1.00 79.94           O  
ATOM   1765  CG1 ILE A 115     -30.303   3.688  20.258  1.00 79.94           C  
ATOM   1766 HG12 ILE A 115     -29.319   4.051  19.958  1.00 79.94           H  
ATOM   1767 HG13 ILE A 115     -30.854   4.525  20.686  1.00 79.94           H  
ATOM   1768  CG2 ILE A 115     -30.274   2.028  18.339  1.00 79.94           C  
ATOM   1769 HG21 ILE A 115     -30.066   1.231  19.053  1.00 79.94           H  
ATOM   1770 HG22 ILE A 115     -30.874   1.585  17.545  1.00 79.94           H  
ATOM   1771 HG23 ILE A 115     -29.338   2.406  17.927  1.00 79.94           H  
ATOM   1772  CD1 ILE A 115     -30.119   2.637  21.363  1.00 79.94           C  
ATOM   1773 HD11 ILE A 115     -29.407   1.871  21.055  1.00 79.94           H  
ATOM   1774 HD12 ILE A 115     -29.725   3.115  22.260  1.00 79.94           H  
ATOM   1775 HD13 ILE A 115     -31.076   2.174  21.603  1.00 79.94           H  
ATOM   1776  N   GLU A 116     -32.980   3.523  16.384  1.00 83.36           N  
ATOM   1777  H   GLU A 116     -33.683   3.641  17.099  1.00 83.36           H  
ATOM   1778  CA  GLU A 116     -33.388   2.995  15.074  1.00 83.36           C  
ATOM   1779  HA  GLU A 116     -32.705   2.195  14.785  1.00 83.36           H  
ATOM   1780  C   GLU A 116     -33.258   4.058  13.970  1.00 83.36           C  
ATOM   1781  CB  GLU A 116     -34.803   2.396  15.156  1.00 83.36           C  
ATOM   1782  HB2 GLU A 116     -35.130   2.138  14.149  1.00 83.36           H  
ATOM   1783  HB3 GLU A 116     -35.490   3.144  15.551  1.00 83.36           H  
ATOM   1784  O   GLU A 116     -32.760   3.772  12.879  1.00 83.36           O  
ATOM   1785  CG  GLU A 116     -34.871   1.127  16.034  1.00 83.36           C  
ATOM   1786  HG2 GLU A 116     -35.884   0.728  15.991  1.00 83.36           H  
ATOM   1787  HG3 GLU A 116     -34.669   1.406  17.069  1.00 83.36           H  
ATOM   1788  CD  GLU A 116     -33.876   0.033  15.593  1.00 83.36           C  
ATOM   1789  OE1 GLU A 116     -33.144  -0.525  16.451  1.00 83.36           O  
ATOM   1790  OE2 GLU A 116     -33.730  -0.211  14.376  1.00 83.36           O  
ATOM   1791  N   ILE A 117     -33.552   5.325  14.287  1.00 81.37           N  
ATOM   1792  H   ILE A 117     -33.919   5.505  15.211  1.00 81.37           H  
ATOM   1793  CA  ILE A 117     -33.336   6.456  13.370  1.00 81.37           C  
ATOM   1794  HA  ILE A 117     -33.802   6.212  12.415  1.00 81.37           H  
ATOM   1795  C   ILE A 117     -31.837   6.667  13.104  1.00 81.37           C  
ATOM   1796  CB  ILE A 117     -34.001   7.740  13.917  1.00 81.37           C  
ATOM   1797  HB  ILE A 117     -33.567   7.949  14.895  1.00 81.37           H  
ATOM   1798  O   ILE A 117     -31.449   6.968  11.970  1.00 81.37           O  
ATOM   1799  CG1 ILE A 117     -35.524   7.548  14.104  1.00 81.37           C  
ATOM   1800 HG12 ILE A 117     -35.705   6.686  14.746  1.00 81.37           H  
ATOM   1801 HG13 ILE A 117     -35.986   7.342  13.138  1.00 81.37           H  
ATOM   1802  CG2 ILE A 117     -33.728   8.941  12.986  1.00 81.37           C  
ATOM   1803 HG21 ILE A 117     -32.658   9.130  12.893  1.00 81.37           H  
ATOM   1804 HG22 ILE A 117     -34.174   9.850  13.391  1.00 81.37           H  
ATOM   1805 HG23 ILE A 117     -34.145   8.749  11.998  1.00 81.37           H  
ATOM   1806  CD1 ILE A 117     -36.230   8.750  14.748  1.00 81.37           C  
ATOM   1807 HD11 ILE A 117     -35.687   9.077  15.634  1.00 81.37           H  
ATOM   1808 HD12 ILE A 117     -37.240   8.460  15.037  1.00 81.37           H  
ATOM   1809 HD13 ILE A 117     -36.303   9.576  14.040  1.00 81.37           H  
ATOM   1810  N   VAL A 118     -30.972   6.478  14.112  1.00 81.81           N  
ATOM   1811  H   VAL A 118     -31.345   6.246  15.021  1.00 81.81           H  
ATOM   1812  CA  VAL A 118     -29.509   6.520  13.925  1.00 81.81           C  
ATOM   1813  HA  VAL A 118     -29.249   7.475  13.468  1.00 81.81           H  
ATOM   1814  C   VAL A 118     -29.065   5.424  12.954  1.00 81.81           C  
ATOM   1815  CB  VAL A 118     -28.734   6.416  15.257  1.00 81.81           C  
ATOM   1816  HB  VAL A 118     -29.017   5.501  15.778  1.00 81.81           H  
ATOM   1817  O   VAL A 118     -28.376   5.733  11.982  1.00 81.81           O  
ATOM   1818  CG1 VAL A 118     -27.215   6.385  15.045  1.00 81.81           C  
ATOM   1819 HG11 VAL A 118     -26.889   7.253  14.471  1.00 81.81           H  
ATOM   1820 HG12 VAL A 118     -26.933   5.474  14.517  1.00 81.81           H  
ATOM   1821 HG13 VAL A 118     -26.704   6.382  16.008  1.00 81.81           H  
ATOM   1822  CG2 VAL A 118     -29.027   7.601  16.181  1.00 81.81           C  
ATOM   1823 HG21 VAL A 118     -28.762   8.541  15.695  1.00 81.81           H  
ATOM   1824 HG22 VAL A 118     -28.463   7.499  17.108  1.00 81.81           H  
ATOM   1825 HG23 VAL A 118     -30.085   7.613  16.439  1.00 81.81           H  
ATOM   1826  N   LYS A 119     -29.497   4.171  13.152  1.00 83.29           N  
ATOM   1827  H   LYS A 119     -30.087   3.995  13.953  1.00 83.29           H  
ATOM   1828  CA  LYS A 119     -29.161   3.043  12.262  1.00 83.29           C  
ATOM   1829  HA  LYS A 119     -28.079   2.905  12.244  1.00 83.29           H  
ATOM   1830  C   LYS A 119     -29.599   3.299  10.821  1.00 83.29           C  
ATOM   1831  CB  LYS A 119     -29.819   1.752  12.765  1.00 83.29           C  
ATOM   1832  HB2 LYS A 119     -29.727   0.990  11.991  1.00 83.29           H  
ATOM   1833  HB3 LYS A 119     -30.882   1.936  12.926  1.00 83.29           H  
ATOM   1834  O   LYS A 119     -28.832   3.059   9.888  1.00 83.29           O  
ATOM   1835  CG  LYS A 119     -29.195   1.196  14.051  1.00 83.29           C  
ATOM   1836  HG2 LYS A 119     -28.165   0.892  13.861  1.00 83.29           H  
ATOM   1837  HG3 LYS A 119     -29.209   1.953  14.835  1.00 83.29           H  
ATOM   1838  CD  LYS A 119     -30.022  -0.014  14.498  1.00 83.29           C  
ATOM   1839  HD2 LYS A 119     -29.985  -0.789  13.732  1.00 83.29           H  
ATOM   1840  HD3 LYS A 119     -31.057   0.310  14.608  1.00 83.29           H  
ATOM   1841  CE  LYS A 119     -29.553  -0.593  15.831  1.00 83.29           C  
ATOM   1842  HE2 LYS A 119     -28.599  -1.103  15.695  1.00 83.29           H  
ATOM   1843  HE3 LYS A 119     -29.409   0.231  16.530  1.00 83.29           H  
ATOM   1844  NZ  LYS A 119     -30.589  -1.515  16.360  1.00 83.29           N  
ATOM   1845  HZ1 LYS A 119     -30.755  -2.298  15.743  1.00 83.29           H  
ATOM   1846  HZ2 LYS A 119     -31.483  -1.048  16.409  1.00 83.29           H  
ATOM   1847  HZ3 LYS A 119     -30.387  -1.838  17.296  1.00 83.29           H  
ATOM   1848  N   ASP A 120     -30.803   3.823  10.620  1.00 83.19           N  
ATOM   1849  H   ASP A 120     -31.429   3.914  11.407  1.00 83.19           H  
ATOM   1850  CA  ASP A 120     -31.299   4.139   9.279  1.00 83.19           C  
ATOM   1851  HA  ASP A 120     -31.109   3.289   8.624  1.00 83.19           H  
ATOM   1852  C   ASP A 120     -30.566   5.325   8.641  1.00 83.19           C  
ATOM   1853  CB  ASP A 120     -32.811   4.366   9.338  1.00 83.19           C  
ATOM   1854  HB2 ASP A 120     -33.056   5.009  10.184  1.00 83.19           H  
ATOM   1855  HB3 ASP A 120     -33.118   4.879   8.426  1.00 83.19           H  
ATOM   1856  O   ASP A 120     -30.306   5.322   7.435  1.00 83.19           O  
ATOM   1857  CG  ASP A 120     -33.606   3.056   9.422  1.00 83.19           C  
ATOM   1858  OD1 ASP A 120     -33.002   1.958   9.234  1.00 83.19           O  
ATOM   1859  OD2 ASP A 120     -34.840   3.187   9.542  1.00 83.19           O  
ATOM   1860  N   THR A 121     -30.154   6.310   9.439  1.00 81.25           N  
ATOM   1861  H   THR A 121     -30.418   6.271  10.413  1.00 81.25           H  
ATOM   1862  CA  THR A 121     -29.301   7.418   8.982  1.00 81.25           C  
ATOM   1863  HA  THR A 121     -29.755   7.866   8.098  1.00 81.25           H  
ATOM   1864  C   THR A 121     -27.909   6.923   8.582  1.00 81.25           C  
ATOM   1865  CB  THR A 121     -29.201   8.511  10.053  1.00 81.25           C  
ATOM   1866  HB  THR A 121     -28.717   8.123  10.950  1.00 81.25           H  
ATOM   1867  O   THR A 121     -27.398   7.321   7.533  1.00 81.25           O  
ATOM   1868  CG2 THR A 121     -28.433   9.734   9.554  1.00 81.25           C  
ATOM   1869 HG21 THR A 121     -27.391   9.479   9.362  1.00 81.25           H  
ATOM   1870 HG22 THR A 121     -28.464  10.508  10.321  1.00 81.25           H  
ATOM   1871 HG23 THR A 121     -28.892  10.114   8.642  1.00 81.25           H  
ATOM   1872  OG1 THR A 121     -30.495   8.959  10.378  1.00 81.25           O  
ATOM   1873  HG1 THR A 121     -30.892   8.303  10.955  1.00 81.25           H  
ATOM   1874  N   ILE A 122     -27.324   5.998   9.352  1.00 82.09           N  
ATOM   1875  H   ILE A 122     -27.787   5.733  10.209  1.00 82.09           H  
ATOM   1876  CA  ILE A 122     -26.048   5.345   9.031  1.00 82.09           C  
ATOM   1877  HA  ILE A 122     -25.282   6.115   8.928  1.00 82.09           H  
ATOM   1878  C   ILE A 122     -26.145   4.616   7.693  1.00 82.09           C  
ATOM   1879  CB  ILE A 122     -25.600   4.386  10.157  1.00 82.09           C  
ATOM   1880  HB  ILE A 122     -26.444   3.754  10.433  1.00 82.09           H  
ATOM   1881  O   ILE A 122     -25.289   4.834   6.845  1.00 82.09           O  
ATOM   1882  CG1 ILE A 122     -25.155   5.184  11.400  1.00 82.09           C  
ATOM   1883 HG12 ILE A 122     -25.875   5.972  11.617  1.00 82.09           H  
ATOM   1884 HG13 ILE A 122     -24.194   5.659  11.203  1.00 82.09           H  
ATOM   1885  CG2 ILE A 122     -24.452   3.467   9.687  1.00 82.09           C  
ATOM   1886 HG21 ILE A 122     -23.627   4.067   9.305  1.00 82.09           H  
ATOM   1887 HG22 ILE A 122     -24.093   2.842  10.504  1.00 82.09           H  
ATOM   1888 HG23 ILE A 122     -24.794   2.788   8.906  1.00 82.09           H  
ATOM   1889  CD1 ILE A 122     -25.040   4.300  12.648  1.00 82.09           C  
ATOM   1890 HD11 ILE A 122     -24.859   4.922  13.525  1.00 82.09           H  
ATOM   1891 HD12 ILE A 122     -25.969   3.751  12.800  1.00 82.09           H  
ATOM   1892 HD13 ILE A 122     -24.215   3.594  12.553  1.00 82.09           H  
ATOM   1893  N   LYS A 123     -27.193   3.813   7.455  1.00 78.83           N  
ATOM   1894  H   LYS A 123     -27.847   3.659   8.209  1.00 78.83           H  
ATOM   1895  CA  LYS A 123     -27.385   3.100   6.174  1.00 78.83           C  
ATOM   1896  HA  LYS A 123     -26.532   2.446   5.995  1.00 78.83           H  
ATOM   1897  C   LYS A 123     -27.458   4.057   4.977  1.00 78.83           C  
ATOM   1898  CB  LYS A 123     -28.668   2.259   6.223  1.00 78.83           C  
ATOM   1899  HB2 LYS A 123     -28.883   1.888   5.221  1.00 78.83           H  
ATOM   1900  HB3 LYS A 123     -29.489   2.912   6.519  1.00 78.83           H  
ATOM   1901  O   LYS A 123     -26.976   3.725   3.895  1.00 78.83           O  
ATOM   1902  CG  LYS A 123     -28.606   1.047   7.168  1.00 78.83           C  
ATOM   1903  HG2 LYS A 123     -28.257   1.357   8.152  1.00 78.83           H  
ATOM   1904  HG3 LYS A 123     -27.918   0.300   6.773  1.00 78.83           H  
ATOM   1905  CD  LYS A 123     -30.018   0.452   7.285  1.00 78.83           C  
ATOM   1906  HD2 LYS A 123     -30.280  -0.067   6.363  1.00 78.83           H  
ATOM   1907  HD3 LYS A 123     -30.720   1.275   7.422  1.00 78.83           H  
ATOM   1908  CE  LYS A 123     -30.180  -0.490   8.481  1.00 78.83           C  
ATOM   1909  HE2 LYS A 123     -29.772  -1.472   8.240  1.00 78.83           H  
ATOM   1910  HE3 LYS A 123     -29.612  -0.077   9.314  1.00 78.83           H  
ATOM   1911  NZ  LYS A 123     -31.614  -0.573   8.875  1.00 78.83           N  
ATOM   1912  HZ1 LYS A 123     -31.746  -1.075   9.742  1.00 78.83           H  
ATOM   1913  HZ2 LYS A 123     -32.196  -0.984   8.158  1.00 78.83           H  
ATOM   1914  HZ3 LYS A 123     -32.002   0.344   9.044  1.00 78.83           H  
ATOM   1915  N   LYS A 124     -28.051   5.244   5.161  1.00 72.91           N  
ATOM   1916  H   LYS A 124     -28.463   5.415   6.067  1.00 72.91           H  
ATOM   1917  CA  LYS A 124     -28.116   6.300   4.133  1.00 72.91           C  
ATOM   1918  HA  LYS A 124     -28.390   5.853   3.177  1.00 72.91           H  
ATOM   1919  C   LYS A 124     -26.764   6.980   3.918  1.00 72.91           C  
ATOM   1920  CB  LYS A 124     -29.172   7.344   4.520  1.00 72.91           C  
ATOM   1921  HB2 LYS A 124     -29.089   8.198   3.848  1.00 72.91           H  
ATOM   1922  HB3 LYS A 124     -28.973   7.694   5.533  1.00 72.91           H  
ATOM   1923  O   LYS A 124     -26.408   7.304   2.783  1.00 72.91           O  
ATOM   1924  CG  LYS A 124     -30.607   6.805   4.437  1.00 72.91           C  
ATOM   1925  HG2 LYS A 124     -30.688   5.864   4.980  1.00 72.91           H  
ATOM   1926  HG3 LYS A 124     -30.865   6.624   3.393  1.00 72.91           H  
ATOM   1927  CD  LYS A 124     -31.583   7.824   5.042  1.00 72.91           C  
ATOM   1928  HD2 LYS A 124     -31.561   8.741   4.455  1.00 72.91           H  
ATOM   1929  HD3 LYS A 124     -31.266   8.046   6.061  1.00 72.91           H  
ATOM   1930  CE  LYS A 124     -33.005   7.256   5.079  1.00 72.91           C  
ATOM   1931  HE2 LYS A 124     -33.334   7.056   4.060  1.00 72.91           H  
ATOM   1932  HE3 LYS A 124     -32.978   6.308   5.616  1.00 72.91           H  
ATOM   1933  NZ  LYS A 124     -33.947   8.186   5.755  1.00 72.91           N  
ATOM   1934  HZ1 LYS A 124     -34.873   7.786   5.800  1.00 72.91           H  
ATOM   1935  HZ2 LYS A 124     -33.651   8.352   6.706  1.00 72.91           H  
ATOM   1936  HZ3 LYS A 124     -33.997   9.075   5.279  1.00 72.91           H  
ATOM   1937  N   SER A 125     -25.995   7.194   4.986  1.00 65.69           N  
ATOM   1938  H   SER A 125     -26.351   6.930   5.894  1.00 65.69           H  
ATOM   1939  CA  SER A 125     -24.620   7.674   4.887  1.00 65.69           C  
ATOM   1940  HA  SER A 125     -24.609   8.541   4.227  1.00 65.69           H  
ATOM   1941  C   SER A 125     -23.776   6.564   4.255  1.00 65.69           C  
ATOM   1942  CB  SER A 125     -24.103   8.145   6.256  1.00 65.69           C  
ATOM   1943  HB2 SER A 125     -24.873   8.743   6.744  1.00 65.69           H  
ATOM   1944  HB3 SER A 125     -23.232   8.781   6.101  1.00 65.69           H  
ATOM   1945  O   SER A 125     -23.576   5.509   4.831  1.00 65.69           O  
ATOM   1946  OG  SER A 125     -23.727   7.087   7.111  1.00 65.69           O  
ATOM   1947  HG  SER A 125     -24.177   6.282   6.845  1.00 65.69           H  
ATOM   1948  N   SER A 126     -23.336   6.735   3.014  1.00 53.51           N  
ATOM   1949  H   SER A 126     -23.656   7.567   2.538  1.00 53.51           H  
ATOM   1950  CA  SER A 126     -22.662   5.691   2.224  1.00 53.51           C  
ATOM   1951  HA  SER A 126     -23.283   4.797   2.279  1.00 53.51           H  
ATOM   1952  C   SER A 126     -21.266   5.288   2.757  1.00 53.51           C  
ATOM   1953  CB  SER A 126     -22.629   6.129   0.759  1.00 53.51           C  
ATOM   1954  HB2 SER A 126     -22.144   5.356   0.163  1.00 53.51           H  
ATOM   1955  HB3 SER A 126     -23.651   6.249   0.399  1.00 53.51           H  
ATOM   1956  O   SER A 126     -20.225   5.489   2.107  1.00 53.51           O  
ATOM   1957  OG  SER A 126     -21.931   7.355   0.602  1.00 53.51           O  
ATOM   1958  HG  SER A 126     -22.556   8.074   0.725  1.00 53.51           H  
ATOM   1959  N   TYR A 127     -21.227   4.685   3.945  1.00 53.05           N  
ATOM   1960  H   TYR A 127     -22.100   4.597   4.445  1.00 53.05           H  
ATOM   1961  CA  TYR A 127     -20.056   4.113   4.591  1.00 53.05           C  
ATOM   1962  HA  TYR A 127     -19.216   4.789   4.427  1.00 53.05           H  
ATOM   1963  C   TYR A 127     -19.709   2.776   3.922  1.00 53.05           C  
ATOM   1964  CB  TYR A 127     -20.279   4.034   6.106  1.00 53.05           C  
ATOM   1965  HB2 TYR A 127     -20.917   3.185   6.351  1.00 53.05           H  
ATOM   1966  HB3 TYR A 127     -20.803   4.935   6.424  1.00 53.05           H  
ATOM   1967  O   TYR A 127     -19.844   1.700   4.483  1.00 53.05           O  
ATOM   1968  CG  TYR A 127     -18.975   3.954   6.877  1.00 53.05           C  
ATOM   1969  CD1 TYR A 127     -18.549   2.743   7.455  1.00 53.05           C  
ATOM   1970  HD1 TYR A 127     -19.147   1.849   7.354  1.00 53.05           H  
ATOM   1971  CD2 TYR A 127     -18.193   5.116   7.031  1.00 53.05           C  
ATOM   1972  HD2 TYR A 127     -18.539   6.058   6.631  1.00 53.05           H  
ATOM   1973  CE1 TYR A 127     -17.336   2.706   8.171  1.00 53.05           C  
ATOM   1974  HE1 TYR A 127     -16.987   1.808   8.660  1.00 53.05           H  
ATOM   1975  CE2 TYR A 127     -16.980   5.070   7.740  1.00 53.05           C  
ATOM   1976  HE2 TYR A 127     -16.397   5.969   7.871  1.00 53.05           H  
ATOM   1977  OH  TYR A 127     -15.346   3.778   8.929  1.00 53.05           O  
ATOM   1978  HH  TYR A 127     -14.926   4.637   9.012  1.00 53.05           H  
ATOM   1979  CZ  TYR A 127     -16.542   3.854   8.295  1.00 53.05           C  
ATOM   1980  N   LYS A 128     -19.308   2.868   2.647  1.00 56.29           N  
ATOM   1981  H   LYS A 128     -19.336   3.800   2.259  1.00 56.29           H  
ATOM   1982  CA  LYS A 128     -18.936   1.762   1.746  1.00 56.29           C  
ATOM   1983  HA  LYS A 128     -19.622   0.931   1.912  1.00 56.29           H  
ATOM   1984  C   LYS A 128     -17.537   1.210   2.039  1.00 56.29           C  
ATOM   1985  CB  LYS A 128     -19.020   2.202   0.273  1.00 56.29           C  
ATOM   1986  HB2 LYS A 128     -18.328   3.029   0.112  1.00 56.29           H  
ATOM   1987  HB3 LYS A 128     -18.687   1.364  -0.339  1.00 56.29           H  
ATOM   1988  O   LYS A 128     -16.742   1.027   1.121  1.00 56.29           O  
ATOM   1989  CG  LYS A 128     -20.403   2.600  -0.245  1.00 56.29           C  
ATOM   1990  HG2 LYS A 128     -20.746   3.506   0.255  1.00 56.29           H  
ATOM   1991  HG3 LYS A 128     -21.109   1.791  -0.055  1.00 56.29           H  
ATOM   1992  CD  LYS A 128     -20.292   2.843  -1.761  1.00 56.29           C  
ATOM   1993  HD2 LYS A 128     -19.900   1.940  -2.228  1.00 56.29           H  
ATOM   1994  HD3 LYS A 128     -19.600   3.664  -1.949  1.00 56.29           H  
ATOM   1995  CE  LYS A 128     -21.653   3.166  -2.384  1.00 56.29           C  
ATOM   1996  HE2 LYS A 128     -22.006   4.121  -1.994  1.00 56.29           H  
ATOM   1997  HE3 LYS A 128     -22.361   2.398  -2.072  1.00 56.29           H  
ATOM   1998  NZ  LYS A 128     -21.582   3.201  -3.870  1.00 56.29           N  
ATOM   1999  HZ1 LYS A 128     -20.928   3.894  -4.203  1.00 56.29           H  
ATOM   2000  HZ2 LYS A 128     -21.295   2.302  -4.230  1.00 56.29           H  
ATOM   2001  HZ3 LYS A 128     -22.489   3.397  -4.269  1.00 56.29           H  
ATOM   2002  N   ILE A 129     -17.184   1.074   3.305  1.00 61.26           N  
ATOM   2003  H   ILE A 129     -17.913   1.150   3.999  1.00 61.26           H  
ATOM   2004  CA  ILE A 129     -16.011   0.301   3.696  1.00 61.26           C  
ATOM   2005  HA  ILE A 129     -15.448  -0.026   2.822  1.00 61.26           H  
ATOM   2006  C   ILE A 129     -16.577  -0.931   4.359  1.00 61.26           C  
ATOM   2007  CB  ILE A 129     -15.070   1.123   4.589  1.00 61.26           C  
ATOM   2008  HB  ILE A 129     -15.621   1.488   5.456  1.00 61.26           H  
ATOM   2009  O   ILE A 129     -17.462  -0.796   5.200  1.00 61.26           O  
ATOM   2010  CG1 ILE A 129     -14.581   2.325   3.749  1.00 61.26           C  
ATOM   2011 HG12 ILE A 129     -15.433   2.949   3.479  1.00 61.26           H  
ATOM   2012 HG13 ILE A 129     -14.116   1.963   2.832  1.00 61.26           H  
ATOM   2013  CG2 ILE A 129     -13.905   0.249   5.076  1.00 61.26           C  
ATOM   2014 HG21 ILE A 129     -13.329  -0.122   4.228  1.00 61.26           H  
ATOM   2015 HG22 ILE A 129     -14.287  -0.601   5.641  1.00 61.26           H  
ATOM   2016 HG23 ILE A 129     -13.259   0.822   5.742  1.00 61.26           H  
ATOM   2017  CD1 ILE A 129     -13.591   3.218   4.472  1.00 61.26           C  
ATOM   2018 HD11 ILE A 129     -12.652   2.672   4.563  1.00 61.26           H  
ATOM   2019 HD12 ILE A 129     -13.997   3.491   5.446  1.00 61.26           H  
ATOM   2020 HD13 ILE A 129     -13.419   4.122   3.887  1.00 61.26           H  
ATOM   2021  N   ASP A 130     -16.117  -2.106   3.941  1.00 68.51           N  
ATOM   2022  H   ASP A 130     -15.408  -2.145   3.223  1.00 68.51           H  
ATOM   2023  CA  ASP A 130     -16.539  -3.355   4.563  1.00 68.51           C  
ATOM   2024  HA  ASP A 130     -17.626  -3.355   4.653  1.00 68.51           H  
ATOM   2025  C   ASP A 130     -15.954  -3.416   5.978  1.00 68.51           C  
ATOM   2026  CB  ASP A 130     -16.175  -4.548   3.676  1.00 68.51           C  
ATOM   2027  HB2 ASP A 130     -16.566  -4.372   2.674  1.00 68.51           H  
ATOM   2028  HB3 ASP A 130     -15.091  -4.641   3.611  1.00 68.51           H  
ATOM   2029  O   ASP A 130     -14.826  -3.858   6.223  1.00 68.51           O  
ATOM   2030  CG  ASP A 130     -16.749  -5.863   4.204  1.00 68.51           C  
ATOM   2031  OD1 ASP A 130     -17.172  -5.893   5.381  1.00 68.51           O  
ATOM   2032  OD2 ASP A 130     -16.700  -6.841   3.432  1.00 68.51           O  
ATOM   2033  N   VAL A 131     -16.717  -2.842   6.904  1.00 67.02           N  
ATOM   2034  H   VAL A 131     -17.573  -2.407   6.591  1.00 67.02           H  
ATOM   2035  CA  VAL A 131     -16.357  -2.726   8.310  1.00 67.02           C  
ATOM   2036  HA  VAL A 131     -15.383  -2.240   8.381  1.00 67.02           H  
ATOM   2037  C   VAL A 131     -16.248  -4.100   8.928  1.00 67.02           C  
ATOM   2038  CB  VAL A 131     -17.389  -1.912   9.102  1.00 67.02           C  
ATOM   2039  HB  VAL A 131     -18.302  -2.491   9.237  1.00 67.02           H  
ATOM   2040  O   VAL A 131     -15.379  -4.287   9.766  1.00 67.02           O  
ATOM   2041  CG1 VAL A 131     -16.828  -1.539  10.474  1.00 67.02           C  
ATOM   2042 HG11 VAL A 131     -16.758  -2.425  11.105  1.00 67.02           H  
ATOM   2043 HG12 VAL A 131     -17.510  -0.826  10.937  1.00 67.02           H  
ATOM   2044 HG13 VAL A 131     -15.846  -1.079  10.373  1.00 67.02           H  
ATOM   2045  CG2 VAL A 131     -17.748  -0.621   8.373  1.00 67.02           C  
ATOM   2046 HG21 VAL A 131     -16.840  -0.165   7.977  1.00 67.02           H  
ATOM   2047 HG22 VAL A 131     -18.286   0.052   9.041  1.00 67.02           H  
ATOM   2048 HG23 VAL A 131     -18.421  -0.851   7.547  1.00 67.02           H  
ATOM   2049  N   ASP A 132     -17.060  -5.058   8.487  1.00 70.37           N  
ATOM   2050  H   ASP A 132     -17.689  -4.864   7.721  1.00 70.37           H  
ATOM   2051  CA  ASP A 132     -17.030  -6.427   8.985  1.00 70.37           C  
ATOM   2052  HA  ASP A 132     -17.044  -6.409  10.074  1.00 70.37           H  
ATOM   2053  C   ASP A 132     -15.745  -7.132   8.555  1.00 70.37           C  
ATOM   2054  CB  ASP A 132     -18.273  -7.188   8.507  1.00 70.37           C  
ATOM   2055  HB2 ASP A 132     -18.351  -7.124   7.422  1.00 70.37           H  
ATOM   2056  HB3 ASP A 132     -18.161  -8.239   8.775  1.00 70.37           H  
ATOM   2057  O   ASP A 132     -15.099  -7.788   9.375  1.00 70.37           O  
ATOM   2058  CG  ASP A 132     -19.558  -6.666   9.155  1.00 70.37           C  
ATOM   2059  OD1 ASP A 132     -19.481  -6.253  10.337  1.00 70.37           O  
ATOM   2060  OD2 ASP A 132     -20.605  -6.717   8.477  1.00 70.37           O  
ATOM   2061  N   ALA A 133     -15.293  -6.926   7.314  1.00 69.48           N  
ATOM   2062  H   ALA A 133     -15.897  -6.453   6.657  1.00 69.48           H  
ATOM   2063  CA  ALA A 133     -13.988  -7.406   6.878  1.00 69.48           C  
ATOM   2064  HA  ALA A 133     -13.949  -8.482   7.048  1.00 69.48           H  
ATOM   2065  C   ALA A 133     -12.858  -6.765   7.695  1.00 69.48           C  
ATOM   2066  CB  ALA A 133     -13.810  -7.156   5.377  1.00 69.48           C  
ATOM   2067  HB1 ALA A 133     -12.843  -7.535   5.047  1.00 69.48           H  
ATOM   2068  HB2 ALA A 133     -14.595  -7.675   4.828  1.00 69.48           H  
ATOM   2069  HB3 ALA A 133     -13.871  -6.089   5.162  1.00 69.48           H  
ATOM   2070  O   ALA A 133     -11.978  -7.477   8.184  1.00 69.48           O  
ATOM   2071  N   ILE A 134     -12.871  -5.441   7.885  1.00 68.21           N  
ATOM   2072  H   ILE A 134     -13.627  -4.915   7.472  1.00 68.21           H  
ATOM   2073  CA  ILE A 134     -11.849  -4.743   8.682  1.00 68.21           C  
ATOM   2074  HA  ILE A 134     -10.868  -5.019   8.296  1.00 68.21           H  
ATOM   2075  C   ILE A 134     -11.876  -5.217  10.142  1.00 68.21           C  
ATOM   2076  CB  ILE A 134     -12.006  -3.211   8.530  1.00 68.21           C  
ATOM   2077  HB  ILE A 134     -13.054  -2.947   8.667  1.00 68.21           H  
ATOM   2078  O   ILE A 134     -10.827  -5.572  10.681  1.00 68.21           O  
ATOM   2079  CG1 ILE A 134     -11.570  -2.802   7.109  1.00 68.21           C  
ATOM   2080 HG12 ILE A 134     -12.223  -3.285   6.382  1.00 68.21           H  
ATOM   2081 HG13 ILE A 134     -10.552  -3.152   6.935  1.00 68.21           H  
ATOM   2082  CG2 ILE A 134     -11.185  -2.443   9.576  1.00 68.21           C  
ATOM   2083 HG21 ILE A 134     -11.273  -1.365   9.438  1.00 68.21           H  
ATOM   2084 HG22 ILE A 134     -11.605  -2.648  10.561  1.00 68.21           H  
ATOM   2085 HG23 ILE A 134     -10.137  -2.739   9.530  1.00 68.21           H  
ATOM   2086  CD1 ILE A 134     -11.606  -1.294   6.846  1.00 68.21           C  
ATOM   2087 HD11 ILE A 134     -11.528  -1.120   5.773  1.00 68.21           H  
ATOM   2088 HD12 ILE A 134     -10.762  -0.802   7.329  1.00 68.21           H  
ATOM   2089 HD13 ILE A 134     -12.539  -0.879   7.228  1.00 68.21           H  
ATOM   2090  N   LYS A 135     -13.063  -5.299  10.749  1.00 72.37           N  
ATOM   2091  H   LYS A 135     -13.870  -5.013  10.215  1.00 72.37           H  
ATOM   2092  CA  LYS A 135     -13.319  -5.801  12.104  1.00 72.37           C  
ATOM   2093  HA  LYS A 135     -12.803  -5.174  12.831  1.00 72.37           H  
ATOM   2094  C   LYS A 135     -12.773  -7.210  12.266  1.00 72.37           C  
ATOM   2095  CB  LYS A 135     -14.832  -5.742  12.387  1.00 72.37           C  
ATOM   2096  HB2 LYS A 135     -15.150  -4.700  12.385  1.00 72.37           H  
ATOM   2097  HB3 LYS A 135     -15.362  -6.265  11.591  1.00 72.37           H  
ATOM   2098  O   LYS A 135     -11.977  -7.433  13.165  1.00 72.37           O  
ATOM   2099  CG  LYS A 135     -15.239  -6.378  13.724  1.00 72.37           C  
ATOM   2100  HG2 LYS A 135     -14.729  -5.871  14.543  1.00 72.37           H  
ATOM   2101  HG3 LYS A 135     -14.952  -7.429  13.726  1.00 72.37           H  
ATOM   2102  CD  LYS A 135     -16.757  -6.292  13.931  1.00 72.37           C  
ATOM   2103  HD2 LYS A 135     -17.041  -5.251  14.086  1.00 72.37           H  
ATOM   2104  HD3 LYS A 135     -17.272  -6.675  13.050  1.00 72.37           H  
ATOM   2105  CE  LYS A 135     -17.143  -7.136  15.149  1.00 72.37           C  
ATOM   2106  HE2 LYS A 135     -16.515  -6.850  15.993  1.00 72.37           H  
ATOM   2107  HE3 LYS A 135     -16.898  -8.178  14.943  1.00 72.37           H  
ATOM   2108  NZ  LYS A 135     -18.571  -7.001  15.513  1.00 72.37           N  
ATOM   2109  HZ1 LYS A 135     -18.770  -6.061  15.824  1.00 72.37           H  
ATOM   2110  HZ2 LYS A 135     -18.781  -7.630  16.274  1.00 72.37           H  
ATOM   2111  HZ3 LYS A 135     -19.161  -7.218  14.722  1.00 72.37           H  
ATOM   2112  N   LYS A 136     -13.107  -8.136  11.364  1.00 76.98           N  
ATOM   2113  H   LYS A 136     -13.783  -7.879  10.660  1.00 76.98           H  
ATOM   2114  CA  LYS A 136     -12.631  -9.526  11.413  1.00 76.98           C  
ATOM   2115  HA  LYS A 136     -12.937  -9.961  12.365  1.00 76.98           H  
ATOM   2116  C   LYS A 136     -11.105  -9.617  11.354  1.00 76.98           C  
ATOM   2117  CB  LYS A 136     -13.300 -10.302  10.270  1.00 76.98           C  
ATOM   2118  HB2 LYS A 136     -12.971  -9.896   9.314  1.00 76.98           H  
ATOM   2119  HB3 LYS A 136     -14.378 -10.165  10.347  1.00 76.98           H  
ATOM   2120  O   LYS A 136     -10.504 -10.381  12.107  1.00 76.98           O  
ATOM   2121  CG  LYS A 136     -13.000 -11.805  10.321  1.00 76.98           C  
ATOM   2122  HG2 LYS A 136     -11.930 -11.975  10.202  1.00 76.98           H  
ATOM   2123  HG3 LYS A 136     -13.321 -12.204  11.283  1.00 76.98           H  
ATOM   2124  CD  LYS A 136     -13.750 -12.522   9.194  1.00 76.98           C  
ATOM   2125  HD2 LYS A 136     -13.412 -12.129   8.235  1.00 76.98           H  
ATOM   2126  HD3 LYS A 136     -14.817 -12.325   9.298  1.00 76.98           H  
ATOM   2127  CE  LYS A 136     -13.498 -14.030   9.258  1.00 76.98           C  
ATOM   2128  HE2 LYS A 136     -12.427 -14.210   9.162  1.00 76.98           H  
ATOM   2129  HE3 LYS A 136     -13.816 -14.391  10.236  1.00 76.98           H  
ATOM   2130  NZ  LYS A 136     -14.238 -14.740   8.185  1.00 76.98           N  
ATOM   2131  HZ1 LYS A 136     -14.081 -15.736   8.236  1.00 76.98           H  
ATOM   2132  HZ2 LYS A 136     -13.948 -14.409   7.276  1.00 76.98           H  
ATOM   2133  HZ3 LYS A 136     -15.229 -14.568   8.275  1.00 76.98           H  
ATOM   2134  N   HIS A 137     -10.463  -8.831  10.485  1.00 69.95           N  
ATOM   2135  H   HIS A 137     -11.006  -8.222   9.890  1.00 69.95           H  
ATOM   2136  CA  HIS A 137      -9.000  -8.799  10.407  1.00 69.95           C  
ATOM   2137  HA  HIS A 137      -8.635  -9.824  10.348  1.00 69.95           H  
ATOM   2138  C   HIS A 137      -8.375  -8.191  11.666  1.00 69.95           C  
ATOM   2139  CB  HIS A 137      -8.536  -8.064   9.142  1.00 69.95           C  
ATOM   2140  HB2 HIS A 137      -9.053  -7.108   9.060  1.00 69.95           H  
ATOM   2141  HB3 HIS A 137      -7.468  -7.864   9.221  1.00 69.95           H  
ATOM   2142  O   HIS A 137      -7.369  -8.710  12.142  1.00 69.95           O  
ATOM   2143  CG  HIS A 137      -8.766  -8.874   7.893  1.00 69.95           C  
ATOM   2144  CD2 HIS A 137      -7.958  -9.854   7.385  1.00 69.95           C  
ATOM   2145  HD2 HIS A 137      -7.010 -10.174   7.791  1.00 69.95           H  
ATOM   2146  ND1 HIS A 137      -9.879  -8.829   7.093  1.00 69.95           N  
ATOM   2147  HD1 HIS A 137     -10.699  -8.267   7.269  1.00 69.95           H  
ATOM   2148  CE1 HIS A 137      -9.748  -9.742   6.121  1.00 69.95           C  
ATOM   2149  HE1 HIS A 137     -10.476  -9.944   5.349  1.00 69.95           H  
ATOM   2150  NE2 HIS A 137      -8.596 -10.406   6.271  1.00 69.95           N  
ATOM   2151  N   LEU A 138      -8.973  -7.136  12.224  1.00 68.29           N  
ATOM   2152  H   LEU A 138      -9.799  -6.760  11.781  1.00 68.29           H  
ATOM   2153  CA  LEU A 138      -8.506  -6.487  13.449  1.00 68.29           C  
ATOM   2154  HA  LEU A 138      -7.429  -6.335  13.375  1.00 68.29           H  
ATOM   2155  C   LEU A 138      -8.711  -7.336  14.691  1.00 68.29           C  
ATOM   2156  CB  LEU A 138      -9.196  -5.128  13.609  1.00 68.29           C  
ATOM   2157  HB2 LEU A 138      -9.279  -4.867  14.664  1.00 68.29           H  
ATOM   2158  HB3 LEU A 138     -10.210  -5.186  13.212  1.00 68.29           H  
ATOM   2159  O   LEU A 138      -7.787  -7.422  15.481  1.00 68.29           O  
ATOM   2160  CG  LEU A 138      -8.373  -4.060  12.883  1.00 68.29           C  
ATOM   2161  HG  LEU A 138      -7.856  -4.501  12.031  1.00 68.29           H  
ATOM   2162  CD1 LEU A 138      -9.242  -2.950  12.345  1.00 68.29           C  
ATOM   2163 HD11 LEU A 138      -9.621  -2.358  13.177  1.00 68.29           H  
ATOM   2164 HD12 LEU A 138     -10.076  -3.405  11.811  1.00 68.29           H  
ATOM   2165 HD13 LEU A 138      -8.665  -2.317  11.671  1.00 68.29           H  
ATOM   2166  CD2 LEU A 138      -7.365  -3.426  13.839  1.00 68.29           C  
ATOM   2167 HD21 LEU A 138      -6.738  -4.194  14.292  1.00 68.29           H  
ATOM   2168 HD22 LEU A 138      -6.745  -2.723  13.283  1.00 68.29           H  
ATOM   2169 HD23 LEU A 138      -7.889  -2.906  14.641  1.00 68.29           H  
ATOM   2170  N   GLU A 139      -9.855  -7.992  14.852  1.00 71.05           N  
ATOM   2171  H   GLU A 139     -10.600  -7.834  14.188  1.00 71.05           H  
ATOM   2172  CA  GLU A 139     -10.115  -8.911  15.959  1.00 71.05           C  
ATOM   2173  HA  GLU A 139     -10.046  -8.385  16.911  1.00 71.05           H  
ATOM   2174  C   GLU A 139      -9.084 -10.032  15.984  1.00 71.05           C  
ATOM   2175  CB  GLU A 139     -11.510  -9.529  15.817  1.00 71.05           C  
ATOM   2176  HB2 GLU A 139     -11.702  -9.772  14.772  1.00 71.05           H  
ATOM   2177  HB3 GLU A 139     -11.535 -10.453  16.396  1.00 71.05           H  
ATOM   2178  O   GLU A 139      -8.412 -10.230  16.992  1.00 71.05           O  
ATOM   2179  CG  GLU A 139     -12.603  -8.607  16.356  1.00 71.05           C  
ATOM   2180  HG2 GLU A 139     -12.408  -8.473  17.420  1.00 71.05           H  
ATOM   2181  HG3 GLU A 139     -12.552  -7.639  15.858  1.00 71.05           H  
ATOM   2182  CD  GLU A 139     -14.005  -9.208  16.204  1.00 71.05           C  
ATOM   2183  OE1 GLU A 139     -14.979  -8.443  16.372  1.00 71.05           O  
ATOM   2184  OE2 GLU A 139     -14.103 -10.427  15.932  1.00 71.05           O  
ATOM   2185  N   ASN A 140      -8.909 -10.731  14.861  1.00 72.17           N  
ATOM   2186  H   ASN A 140      -9.506 -10.534  14.070  1.00 72.17           H  
ATOM   2187  CA  ASN A 140      -7.946 -11.828  14.770  1.00 72.17           C  
ATOM   2188  HA  ASN A 140      -8.177 -12.579  15.525  1.00 72.17           H  
ATOM   2189  C   ASN A 140      -6.519 -11.346  15.036  1.00 72.17           C  
ATOM   2190  CB  ASN A 140      -8.050 -12.449  13.371  1.00 72.17           C  
ATOM   2191  HB2 ASN A 140      -7.220 -13.140  13.225  1.00 72.17           H  
ATOM   2192  HB3 ASN A 140      -7.986 -11.666  12.616  1.00 72.17           H  
ATOM   2193  O   ASN A 140      -5.729 -12.023  15.691  1.00 72.17           O  
ATOM   2194  CG  ASN A 140      -9.331 -13.234  13.172  1.00 72.17           C  
ATOM   2195  ND2 ASN A 140      -9.676 -13.537  11.944  1.00 72.17           N  
ATOM   2196 HD21 ASN A 140     -10.542 -14.051  11.867  1.00 72.17           H  
ATOM   2197 HD22 ASN A 140      -9.145 -13.177  11.164  1.00 72.17           H  
ATOM   2198  OD1 ASN A 140     -10.022 -13.625  14.096  1.00 72.17           O  
ATOM   2199  N   PHE A 141      -6.192 -10.163  14.527  1.00 69.90           N  
ATOM   2200  H   PHE A 141      -6.886  -9.649  14.003  1.00 69.90           H  
ATOM   2201  CA  PHE A 141      -4.864  -9.605  14.651  1.00 69.90           C  
ATOM   2202  HA  PHE A 141      -4.134 -10.392  14.461  1.00 69.90           H  
ATOM   2203  C   PHE A 141      -4.581  -9.068  16.061  1.00 69.90           C  
ATOM   2204  CB  PHE A 141      -4.716  -8.557  13.557  1.00 69.90           C  
ATOM   2205  HB2 PHE A 141      -5.497  -7.804  13.667  1.00 69.90           H  
ATOM   2206  HB3 PHE A 141      -4.823  -9.032  12.582  1.00 69.90           H  
ATOM   2207  O   PHE A 141      -3.548  -9.400  16.632  1.00 69.90           O  
ATOM   2208  CG  PHE A 141      -3.389  -7.885  13.625  1.00 69.90           C  
ATOM   2209  CD1 PHE A 141      -3.276  -6.757  14.439  1.00 69.90           C  
ATOM   2210  HD1 PHE A 141      -4.133  -6.366  14.968  1.00 69.90           H  
ATOM   2211  CD2 PHE A 141      -2.269  -8.444  12.990  1.00 69.90           C  
ATOM   2212  HD2 PHE A 141      -2.369  -9.351  12.413  1.00 69.90           H  
ATOM   2213  CE1 PHE A 141      -2.028  -6.191  14.629  1.00 69.90           C  
ATOM   2214  HE1 PHE A 141      -1.940  -5.391  15.348  1.00 69.90           H  
ATOM   2215  CE2 PHE A 141      -1.018  -7.835  13.144  1.00 69.90           C  
ATOM   2216  HE2 PHE A 141      -0.161  -8.261  12.643  1.00 69.90           H  
ATOM   2217  CZ  PHE A 141      -0.912  -6.699  13.972  1.00 69.90           C  
ATOM   2218  HZ  PHE A 141       0.016  -6.181  14.161  1.00 69.90           H  
ATOM   2219  N   LEU A 142      -5.479  -8.285  16.655  1.00 68.62           N  
ATOM   2220  H   LEU A 142      -6.349  -8.098  16.177  1.00 68.62           H  
ATOM   2221  CA  LEU A 142      -5.311  -7.726  17.997  1.00 68.62           C  
ATOM   2222  HA  LEU A 142      -4.319  -7.280  18.072  1.00 68.62           H  
ATOM   2223  C   LEU A 142      -5.352  -8.819  19.067  1.00 68.62           C  
ATOM   2224  CB  LEU A 142      -6.368  -6.639  18.264  1.00 68.62           C  
ATOM   2225  HB2 LEU A 142      -7.355  -7.046  18.046  1.00 68.62           H  
ATOM   2226  HB3 LEU A 142      -6.344  -6.394  19.325  1.00 68.62           H  
ATOM   2227  O   LEU A 142      -4.559  -8.755  19.994  1.00 68.62           O  
ATOM   2228  CG  LEU A 142      -6.157  -5.331  17.479  1.00 68.62           C  
ATOM   2229  HG  LEU A 142      -6.029  -5.548  16.418  1.00 68.62           H  
ATOM   2230  CD1 LEU A 142      -7.371  -4.416  17.637  1.00 68.62           C  
ATOM   2231 HD11 LEU A 142      -8.232  -4.888  17.163  1.00 68.62           H  
ATOM   2232 HD12 LEU A 142      -7.190  -3.458  17.152  1.00 68.62           H  
ATOM   2233 HD13 LEU A 142      -7.579  -4.255  18.695  1.00 68.62           H  
ATOM   2234  CD2 LEU A 142      -4.928  -4.558  17.967  1.00 68.62           C  
ATOM   2235 HD21 LEU A 142      -5.030  -4.342  19.031  1.00 68.62           H  
ATOM   2236 HD22 LEU A 142      -4.024  -5.146  17.811  1.00 68.62           H  
ATOM   2237 HD23 LEU A 142      -4.838  -3.619  17.420  1.00 68.62           H  
ATOM   2238  N   LYS A 143      -6.148  -9.883  18.885  1.00 69.64           N  
ATOM   2239  H   LYS A 143      -6.817  -9.866  18.128  1.00 69.64           H  
ATOM   2240  CA  LYS A 143      -6.079 -11.085  19.738  1.00 69.64           C  
ATOM   2241  HA  LYS A 143      -6.222 -10.794  20.778  1.00 69.64           H  
ATOM   2242  C   LYS A 143      -4.711 -11.775  19.689  1.00 69.64           C  
ATOM   2243  CB  LYS A 143      -7.180 -12.080  19.333  1.00 69.64           C  
ATOM   2244  HB2 LYS A 143      -7.166 -12.212  18.251  1.00 69.64           H  
ATOM   2245  HB3 LYS A 143      -6.973 -13.047  19.792  1.00 69.64           H  
ATOM   2246  O   LYS A 143      -4.334 -12.437  20.647  1.00 69.64           O  
ATOM   2247  CG  LYS A 143      -8.572 -11.625  19.796  1.00 69.64           C  
ATOM   2248  HG2 LYS A 143      -8.748 -10.593  19.493  1.00 69.64           H  
ATOM   2249  HG3 LYS A 143      -8.614 -11.668  20.884  1.00 69.64           H  
ATOM   2250  CD  LYS A 143      -9.678 -12.515  19.210  1.00 69.64           C  
ATOM   2251  HD2 LYS A 143      -9.538 -13.543  19.544  1.00 69.64           H  
ATOM   2252  HD3 LYS A 143      -9.627 -12.476  18.122  1.00 69.64           H  
ATOM   2253  CE  LYS A 143     -11.039 -11.988  19.682  1.00 69.64           C  
ATOM   2254  HE2 LYS A 143     -11.097 -12.091  20.766  1.00 69.64           H  
ATOM   2255  HE3 LYS A 143     -11.089 -10.922  19.461  1.00 69.64           H  
ATOM   2256  NZ  LYS A 143     -12.183 -12.682  19.038  1.00 69.64           N  
ATOM   2257  HZ1 LYS A 143     -12.183 -12.517  18.041  1.00 69.64           H  
ATOM   2258  HZ2 LYS A 143     -12.163 -13.675  19.224  1.00 69.64           H  
ATOM   2259  HZ3 LYS A 143     -13.049 -12.303  19.392  1.00 69.64           H  
ATOM   2260  N   SER A 144      -3.978 -11.641  18.580  1.00 63.41           N  
ATOM   2261  H   SER A 144      -4.373 -11.102  17.823  1.00 63.41           H  
ATOM   2262  CA  SER A 144      -2.634 -12.219  18.415  1.00 63.41           C  
ATOM   2263  HA  SER A 144      -2.564 -13.113  19.035  1.00 63.41           H  
ATOM   2264  C   SER A 144      -1.500 -11.294  18.861  1.00 63.41           C  
ATOM   2265  CB  SER A 144      -2.415 -12.654  16.962  1.00 63.41           C  
ATOM   2266  HB2 SER A 144      -1.564 -13.334  16.928  1.00 63.41           H  
ATOM   2267  HB3 SER A 144      -3.296 -13.193  16.615  1.00 63.41           H  
ATOM   2268  O   SER A 144      -0.367 -11.743  19.022  1.00 63.41           O  
ATOM   2269  OG  SER A 144      -2.151 -11.565  16.091  1.00 63.41           O  
ATOM   2270  HG  SER A 144      -2.678 -10.813  16.371  1.00 63.41           H  
ATOM   2271  N   VAL A 145      -1.779 -10.000  19.019  1.00 61.50           N  
ATOM   2272  H   VAL A 145      -2.744  -9.705  18.983  1.00 61.50           H  
ATOM   2273  CA  VAL A 145      -0.801  -9.030  19.498  1.00 61.50           C  
ATOM   2274  HA  VAL A 145       0.208  -9.390  19.297  1.00 61.50           H  
ATOM   2275  C   VAL A 145      -0.967  -8.933  21.001  1.00 61.50           C  
ATOM   2276  CB  VAL A 145      -0.964  -7.668  18.796  1.00 61.50           C  
ATOM   2277  HB  VAL A 145      -1.997  -7.328  18.872  1.00 61.50           H  
ATOM   2278  O   VAL A 145      -1.990  -8.460  21.485  1.00 61.50           O  
ATOM   2279  CG1 VAL A 145      -0.042  -6.586  19.374  1.00 61.50           C  
ATOM   2280 HG11 VAL A 145       0.988  -6.942  19.421  1.00 61.50           H  
ATOM   2281 HG12 VAL A 145      -0.093  -5.676  18.777  1.00 61.50           H  
ATOM   2282 HG13 VAL A 145      -0.370  -6.333  20.382  1.00 61.50           H  
ATOM   2283  CG2 VAL A 145      -0.589  -7.786  17.313  1.00 61.50           C  
ATOM   2284 HG21 VAL A 145      -0.714  -6.812  16.839  1.00 61.50           H  
ATOM   2285 HG22 VAL A 145      -1.230  -8.513  16.816  1.00 61.50           H  
ATOM   2286 HG23 VAL A 145       0.448  -8.109  17.223  1.00 61.50           H  
ATOM   2287  N   THR A 146       0.065  -9.317  21.745  1.00 56.11           N  
ATOM   2288  H   THR A 146       0.845  -9.816  21.342  1.00 56.11           H  
ATOM   2289  CA  THR A 146       0.247  -8.804  23.098  1.00 56.11           C  
ATOM   2290  HA  THR A 146      -0.628  -9.051  23.700  1.00 56.11           H  
ATOM   2291  C   THR A 146       0.338  -7.293  22.948  1.00 56.11           C  
ATOM   2292  CB  THR A 146       1.515  -9.364  23.781  1.00 56.11           C  
ATOM   2293  HB  THR A 146       2.236  -8.564  23.951  1.00 56.11           H  
ATOM   2294  O   THR A 146       1.344  -6.768  22.467  1.00 56.11           O  
ATOM   2295  CG2 THR A 146       1.176  -9.994  25.129  1.00 56.11           C  
ATOM   2296 HG21 THR A 146       2.084 -10.359  25.609  1.00 56.11           H  
ATOM   2297 HG22 THR A 146       0.718  -9.247  25.778  1.00 56.11           H  
ATOM   2298 HG23 THR A 146       0.480 -10.821  24.992  1.00 56.11           H  
ATOM   2299  OG1 THR A 146       2.143 -10.369  23.005  1.00 56.11           O  
ATOM   2300  HG1 THR A 146       2.919 -10.643  23.498  1.00 56.11           H  
ATOM   2301  N   ILE A 147      -0.748  -6.582  23.253  1.00 55.62           N  
ATOM   2302  H   ILE A 147      -1.586  -7.072  23.533  1.00 55.62           H  
ATOM   2303  CA  ILE A 147      -0.649  -5.156  23.521  1.00 55.62           C  
ATOM   2304  HA  ILE A 147      -0.105  -4.660  22.717  1.00 55.62           H  
ATOM   2305  C   ILE A 147       0.192  -5.124  24.787  1.00 55.62           C  
ATOM   2306  CB  ILE A 147      -2.034  -4.485  23.687  1.00 55.62           C  
ATOM   2307  HB  ILE A 147      -2.547  -4.930  24.540  1.00 55.62           H  
ATOM   2308  O   ILE A 147      -0.334  -5.324  25.875  1.00 55.62           O  
ATOM   2309  CG1 ILE A 147      -2.909  -4.714  22.432  1.00 55.62           C  
ATOM   2310 HG12 ILE A 147      -3.150  -5.775  22.364  1.00 55.62           H  
ATOM   2311 HG13 ILE A 147      -2.347  -4.438  21.539  1.00 55.62           H  
ATOM   2312  CG2 ILE A 147      -1.846  -2.982  23.965  1.00 55.62           C  
ATOM   2313 HG21 ILE A 147      -1.411  -2.495  23.092  1.00 55.62           H  
ATOM   2314 HG22 ILE A 147      -1.192  -2.845  24.826  1.00 55.62           H  
ATOM   2315 HG23 ILE A 147      -2.801  -2.519  24.213  1.00 55.62           H  
ATOM   2316  CD1 ILE A 147      -4.230  -3.933  22.437  1.00 55.62           C  
ATOM   2317 HD11 ILE A 147      -4.904  -4.352  21.690  1.00 55.62           H  
ATOM   2318 HD12 ILE A 147      -4.046  -2.888  22.191  1.00 55.62           H  
ATOM   2319 HD13 ILE A 147      -4.690  -3.987  23.424  1.00 55.62           H  
ATOM   2320  N   GLU A 148       1.515  -5.023  24.640  1.00 50.79           N  
ATOM   2321  H   GLU A 148       1.915  -5.055  23.713  1.00 50.79           H  
ATOM   2322  CA  GLU A 148       2.387  -4.805  25.783  1.00 50.79           C  
ATOM   2323  HA  GLU A 148       2.406  -5.699  26.406  1.00 50.79           H  
ATOM   2324  C   GLU A 148       1.751  -3.660  26.568  1.00 50.79           C  
ATOM   2325  CB  GLU A 148       3.819  -4.464  25.338  1.00 50.79           C  
ATOM   2326  HB2 GLU A 148       4.383  -4.144  26.214  1.00 50.79           H  
ATOM   2327  HB3 GLU A 148       3.786  -3.642  24.623  1.00 50.79           H  
ATOM   2328  O   GLU A 148       1.395  -2.638  25.977  1.00 50.79           O  
ATOM   2329  CG  GLU A 148       4.530  -5.676  24.707  1.00 50.79           C  
ATOM   2330  HG2 GLU A 148       3.965  -5.997  23.832  1.00 50.79           H  
ATOM   2331  HG3 GLU A 148       4.519  -6.493  25.428  1.00 50.79           H  
ATOM   2332  CD  GLU A 148       5.983  -5.396  24.281  1.00 50.79           C  
ATOM   2333  OE1 GLU A 148       6.649  -6.369  23.859  1.00 50.79           O  
ATOM   2334  OE2 GLU A 148       6.404  -4.219  24.318  1.00 50.79           O  
ATOM   2335  N   ASN A 149       1.521  -3.866  27.866  1.00 44.26           N  
ATOM   2336  H   ASN A 149       1.726  -4.784  28.236  1.00 44.26           H  
ATOM   2337  CA  ASN A 149       0.803  -2.938  28.748  1.00 44.26           C  
ATOM   2338  HA  ASN A 149      -0.244  -2.903  28.446  1.00 44.26           H  
ATOM   2339  C   ASN A 149       1.325  -1.486  28.674  1.00 44.26           C  
ATOM   2340  CB  ASN A 149       0.903  -3.492  30.185  1.00 44.26           C  
ATOM   2341  HB2 ASN A 149       1.915  -3.847  30.382  1.00 44.26           H  
ATOM   2342  HB3 ASN A 149       0.692  -2.686  30.888  1.00 44.26           H  
ATOM   2343  O   ASN A 149       0.654  -0.558  29.112  1.00 44.26           O  
ATOM   2344  CG  ASN A 149      -0.108  -4.588  30.482  1.00 44.26           C  
ATOM   2345  ND2 ASN A 149       0.227  -5.551  31.309  1.00 44.26           N  
ATOM   2346 HD21 ASN A 149       1.143  -5.592  31.732  1.00 44.26           H  
ATOM   2347 HD22 ASN A 149      -0.470  -6.273  31.418  1.00 44.26           H  
ATOM   2348  OD1 ASN A 149      -1.222  -4.581  30.000  1.00 44.26           O  
ATOM   2349  N   GLU A 150       2.505  -1.270  28.093  1.00 50.16           N  
ATOM   2350  H   GLU A 150       3.002  -2.080  27.751  1.00 50.16           H  
ATOM   2351  CA  GLU A 150       3.122   0.032  27.848  1.00 50.16           C  
ATOM   2352  HA  GLU A 150       2.920   0.681  28.700  1.00 50.16           H  
ATOM   2353  C   GLU A 150       2.611   0.764  26.596  1.00 50.16           C  
ATOM   2354  CB  GLU A 150       4.637  -0.160  27.742  1.00 50.16           C  
ATOM   2355  HB2 GLU A 150       4.866  -0.773  26.871  1.00 50.16           H  
ATOM   2356  HB3 GLU A 150       5.089   0.823  27.611  1.00 50.16           H  
ATOM   2357  O   GLU A 150       2.930   1.941  26.392  1.00 50.16           O  
ATOM   2358  CG  GLU A 150       5.221  -0.817  29.002  1.00 50.16           C  
ATOM   2359  HG2 GLU A 150       4.841  -0.288  29.876  1.00 50.16           H  
ATOM   2360  HG3 GLU A 150       4.885  -1.853  29.058  1.00 50.16           H  
ATOM   2361  CD  GLU A 150       6.753  -0.791  29.037  1.00 50.16           C  
ATOM   2362  OE1 GLU A 150       7.294  -1.243  30.070  1.00 50.16           O  
ATOM   2363  OE2 GLU A 150       7.371  -0.282  28.073  1.00 50.16           O  
ATOM   2364  N   ALA A 151       1.815   0.109  25.744  1.00 67.24           N  
ATOM   2365  H   ALA A 151       1.604  -0.860  25.932  1.00 67.24           H  
ATOM   2366  CA  ALA A 151       1.248   0.749  24.573  1.00 67.24           C  
ATOM   2367  HA  ALA A 151       2.067   1.230  24.038  1.00 67.24           H  
ATOM   2368  C   ALA A 151       0.287   1.851  25.024  1.00 67.24           C  
ATOM   2369  CB  ALA A 151       0.633  -0.277  23.620  1.00 67.24           C  
ATOM   2370  HB1 ALA A 151       0.238   0.219  22.734  1.00 67.24           H  
ATOM   2371  HB2 ALA A 151       1.388  -1.006  23.324  1.00 67.24           H  
ATOM   2372  HB3 ALA A 151      -0.176  -0.798  24.134  1.00 67.24           H  
ATOM   2373  O   ALA A 151       0.638   3.013  24.949  1.00 67.24           O  
ATOM   2374  N   TYR A 152      -0.894   1.587  25.558  1.00 79.09           N  
ATOM   2375  H   TYR A 152      -1.137   0.641  25.812  1.00 79.09           H  
ATOM   2376  CA  TYR A 152      -1.821   2.685  25.864  1.00 79.09           C  
ATOM   2377  HA  TYR A 152      -1.495   3.608  25.384  1.00 79.09           H  
ATOM   2378  C   TYR A 152      -1.880   3.006  27.352  1.00 79.09           C  
ATOM   2379  CB  TYR A 152      -3.171   2.402  25.233  1.00 79.09           C  
ATOM   2380  HB2 TYR A 152      -3.531   1.432  25.577  1.00 79.09           H  
ATOM   2381  HB3 TYR A 152      -3.866   3.172  25.568  1.00 79.09           H  
ATOM   2382  O   TYR A 152      -1.888   2.110  28.188  1.00 79.09           O  
ATOM   2383  CG  TYR A 152      -3.116   2.430  23.719  1.00 79.09           C  
ATOM   2384  CD1 TYR A 152      -3.244   3.661  23.049  1.00 79.09           C  
ATOM   2385  HD1 TYR A 152      -3.384   4.565  23.624  1.00 79.09           H  
ATOM   2386  CD2 TYR A 152      -2.906   1.245  22.986  1.00 79.09           C  
ATOM   2387  HD2 TYR A 152      -2.802   0.303  23.503  1.00 79.09           H  
ATOM   2388  CE1 TYR A 152      -3.189   3.708  21.645  1.00 79.09           C  
ATOM   2389  HE1 TYR A 152      -3.292   4.648  21.124  1.00 79.09           H  
ATOM   2390  CE2 TYR A 152      -2.846   1.288  21.580  1.00 79.09           C  
ATOM   2391  HE2 TYR A 152      -2.699   0.383  21.009  1.00 79.09           H  
ATOM   2392  OH  TYR A 152      -2.954   2.583  19.559  1.00 79.09           O  
ATOM   2393  HH  TYR A 152      -3.036   3.494  19.268  1.00 79.09           H  
ATOM   2394  CZ  TYR A 152      -3.001   2.519  20.912  1.00 79.09           C  
ATOM   2395  N   THR A 153      -1.945   4.295  27.691  1.00 85.93           N  
ATOM   2396  H   THR A 153      -1.989   4.995  26.964  1.00 85.93           H  
ATOM   2397  CA  THR A 153      -2.205   4.697  29.081  1.00 85.93           C  
ATOM   2398  HA  THR A 153      -1.628   4.047  29.739  1.00 85.93           H  
ATOM   2399  C   THR A 153      -3.680   4.485  29.433  1.00 85.93           C  
ATOM   2400  CB  THR A 153      -1.766   6.143  29.365  1.00 85.93           C  
ATOM   2401  HB  THR A 153      -2.031   6.393  30.392  1.00 85.93           H  
ATOM   2402  O   THR A 153      -4.544   4.499  28.553  1.00 85.93           O  
ATOM   2403  CG2 THR A 153      -0.256   6.320  29.198  1.00 85.93           C  
ATOM   2404 HG21 THR A 153       0.021   7.337  29.476  1.00 85.93           H  
ATOM   2405 HG22 THR A 153       0.269   5.619  29.847  1.00 85.93           H  
ATOM   2406 HG23 THR A 153       0.030   6.137  28.163  1.00 85.93           H  
ATOM   2407  OG1 THR A 153      -2.385   7.066  28.500  1.00 85.93           O  
ATOM   2408  HG1 THR A 153      -3.325   6.872  28.503  1.00 85.93           H  
ATOM   2409  N   THR A 154      -3.994   4.343  30.722  1.00 86.98           N  
ATOM   2410  H   THR A 154      -3.262   4.226  31.408  1.00 86.98           H  
ATOM   2411  CA  THR A 154      -5.378   4.219  31.205  1.00 86.98           C  
ATOM   2412  HA  THR A 154      -5.767   3.266  30.848  1.00 86.98           H  
ATOM   2413  C   THR A 154      -6.256   5.357  30.673  1.00 86.98           C  
ATOM   2414  CB  THR A 154      -5.417   4.211  32.740  1.00 86.98           C  
ATOM   2415  HB  THR A 154      -5.092   5.183  33.111  1.00 86.98           H  
ATOM   2416  O   THR A 154      -5.905   6.530  30.802  1.00 86.98           O  
ATOM   2417  CG2 THR A 154      -6.787   3.890  33.336  1.00 86.98           C  
ATOM   2418 HG21 THR A 154      -7.544   4.567  32.940  1.00 86.98           H  
ATOM   2419 HG22 THR A 154      -7.065   2.862  33.105  1.00 86.98           H  
ATOM   2420 HG23 THR A 154      -6.750   4.012  34.419  1.00 86.98           H  
ATOM   2421  OG1 THR A 154      -4.528   3.226  33.212  1.00 86.98           O  
ATOM   2422  HG1 THR A 154      -4.765   3.017  34.119  1.00 86.98           H  
ATOM   2423  N   GLY A 155      -7.389   5.015  30.059  1.00 88.05           N  
ATOM   2424  H   GLY A 155      -7.634   4.036  30.041  1.00 88.05           H  
ATOM   2425  CA  GLY A 155      -8.343   5.969  29.490  1.00 88.05           C  
ATOM   2426  HA2 GLY A 155      -8.625   6.685  30.262  1.00 88.05           H  
ATOM   2427  HA3 GLY A 155      -9.235   5.416  29.194  1.00 88.05           H  
ATOM   2428  C   GLY A 155      -7.862   6.761  28.264  1.00 88.05           C  
ATOM   2429  O   GLY A 155      -8.525   7.729  27.894  1.00 88.05           O  
ATOM   2430  N   GLU A 156      -6.738   6.400  27.626  1.00 91.01           N  
ATOM   2431  H   GLU A 156      -6.229   5.598  27.969  1.00 91.01           H  
ATOM   2432  CA  GLU A 156      -6.209   7.126  26.453  1.00 91.01           C  
ATOM   2433  HA  GLU A 156      -6.113   8.176  26.730  1.00 91.01           H  
ATOM   2434  C   GLU A 156      -7.152   7.058  25.234  1.00 91.01           C  
ATOM   2435  CB  GLU A 156      -4.809   6.581  26.074  1.00 91.01           C  
ATOM   2436  HB2 GLU A 156      -4.273   6.311  26.983  1.00 91.01           H  
ATOM   2437  HB3 GLU A 156      -4.915   5.691  25.453  1.00 91.01           H  
ATOM   2438  O   GLU A 156      -7.154   7.944  24.369  1.00 91.01           O  
ATOM   2439  CG  GLU A 156      -3.951   7.632  25.351  1.00 91.01           C  
ATOM   2440  HG2 GLU A 156      -3.759   8.448  26.048  1.00 91.01           H  
ATOM   2441  HG3 GLU A 156      -4.534   8.063  24.536  1.00 91.01           H  
ATOM   2442  CD  GLU A 156      -2.594   7.150  24.792  1.00 91.01           C  
ATOM   2443  OE1 GLU A 156      -2.087   7.860  23.877  1.00 91.01           O  
ATOM   2444  OE2 GLU A 156      -2.025   6.129  25.246  1.00 91.01           O  
ATOM   2445  N   VAL A 157      -7.957   5.999  25.154  1.00 92.12           N  
ATOM   2446  H   VAL A 157      -7.948   5.339  25.918  1.00 92.12           H  
ATOM   2447  CA  VAL A 157      -8.809   5.689  24.003  1.00 92.12           C  
ATOM   2448  HA  VAL A 157      -8.497   6.279  23.141  1.00 92.12           H  
ATOM   2449  C   VAL A 157     -10.248   6.042  24.340  1.00 92.12           C  
ATOM   2450  CB  VAL A 157      -8.644   4.223  23.603  1.00 92.12           C  
ATOM   2451  HB  VAL A 157      -8.902   3.589  24.452  1.00 92.12           H  
ATOM   2452  O   VAL A 157     -10.849   5.446  25.228  1.00 92.12           O  
ATOM   2453  CG1 VAL A 157      -9.549   3.861  22.418  1.00 92.12           C  
ATOM   2454 HG11 VAL A 157      -9.282   4.469  21.554  1.00 92.12           H  
ATOM   2455 HG12 VAL A 157      -9.424   2.808  22.166  1.00 92.12           H  
ATOM   2456 HG13 VAL A 157     -10.597   4.024  22.667  1.00 92.12           H  
ATOM   2457  CG2 VAL A 157      -7.176   3.983  23.214  1.00 92.12           C  
ATOM   2458 HG21 VAL A 157      -6.480   4.477  23.893  1.00 92.12           H  
ATOM   2459 HG22 VAL A 157      -6.956   2.920  23.317  1.00 92.12           H  
ATOM   2460 HG23 VAL A 157      -6.982   4.331  22.199  1.00 92.12           H  
ATOM   2461  N   VAL A 158     -10.808   7.023  23.640  1.00 94.91           N  
ATOM   2462  H   VAL A 158     -10.287   7.425  22.874  1.00 94.91           H  
ATOM   2463  CA  VAL A 158     -12.114   7.602  23.959  1.00 94.91           C  
ATOM   2464  HA  VAL A 158     -12.343   7.395  25.005  1.00 94.91           H  
ATOM   2465  C   VAL A 158     -13.190   6.948  23.102  1.00 94.91           C  
ATOM   2466  CB  VAL A 158     -12.104   9.132  23.798  1.00 94.91           C  
ATOM   2467  HB  VAL A 158     -11.873   9.390  22.765  1.00 94.91           H  
ATOM   2468  O   VAL A 158     -13.242   7.148  21.890  1.00 94.91           O  
ATOM   2469  CG1 VAL A 158     -13.469   9.736  24.164  1.00 94.91           C  
ATOM   2470 HG11 VAL A 158     -13.741   9.447  25.180  1.00 94.91           H  
ATOM   2471 HG12 VAL A 158     -14.235   9.379  23.477  1.00 94.91           H  
ATOM   2472 HG13 VAL A 158     -13.424  10.823  24.100  1.00 94.91           H  
ATOM   2473  CG2 VAL A 158     -11.051   9.783  24.708  1.00 94.91           C  
ATOM   2474 HG21 VAL A 158     -11.249   9.526  25.749  1.00 94.91           H  
ATOM   2475 HG22 VAL A 158     -11.075  10.867  24.593  1.00 94.91           H  
ATOM   2476 HG23 VAL A 158     -10.053   9.430  24.448  1.00 94.91           H  
ATOM   2477  N   VAL A 159     -14.088   6.214  23.752  1.00 95.37           N  
ATOM   2478  H   VAL A 159     -13.972   6.110  24.750  1.00 95.37           H  
ATOM   2479  CA  VAL A 159     -15.245   5.559  23.140  1.00 95.37           C  
ATOM   2480  HA  VAL A 159     -15.115   5.539  22.058  1.00 95.37           H  
ATOM   2481  C   VAL A 159     -16.497   6.367  23.461  1.00 95.37           C  
ATOM   2482  CB  VAL A 159     -15.371   4.098  23.606  1.00 95.37           C  
ATOM   2483  HB  VAL A 159     -15.565   4.076  24.679  1.00 95.37           H  
ATOM   2484  O   VAL A 159     -16.952   6.429  24.607  1.00 95.37           O  
ATOM   2485  CG1 VAL A 159     -16.519   3.389  22.878  1.00 95.37           C  
ATOM   2486 HG11 VAL A 159     -17.472   3.870  23.102  1.00 95.37           H  
ATOM   2487 HG12 VAL A 159     -16.347   3.409  21.802  1.00 95.37           H  
ATOM   2488 HG13 VAL A 159     -16.576   2.351  23.205  1.00 95.37           H  
ATOM   2489  CG2 VAL A 159     -14.082   3.313  23.331  1.00 95.37           C  
ATOM   2490 HG21 VAL A 159     -13.850   3.325  22.267  1.00 95.37           H  
ATOM   2491 HG22 VAL A 159     -14.208   2.283  23.666  1.00 95.37           H  
ATOM   2492 HG23 VAL A 159     -13.250   3.745  23.887  1.00 95.37           H  
ATOM   2493  N   LYS A 160     -17.060   6.996  22.433  1.00 95.43           N  
ATOM   2494  H   LYS A 160     -16.685   6.812  21.513  1.00 95.43           H  
ATOM   2495  CA  LYS A 160     -18.335   7.705  22.496  1.00 95.43           C  
ATOM   2496  HA  LYS A 160     -18.499   8.013  23.528  1.00 95.43           H  
ATOM   2497  C   LYS A 160     -19.478   6.788  22.082  1.00 95.43           C  
ATOM   2498  CB  LYS A 160     -18.326   8.960  21.624  1.00 95.43           C  
ATOM   2499  HB2 LYS A 160     -19.294   9.451  21.728  1.00 95.43           H  
ATOM   2500  HB3 LYS A 160     -18.206   8.670  20.580  1.00 95.43           H  
ATOM   2501  O   LYS A 160     -19.399   6.105  21.063  1.00 95.43           O  
ATOM   2502  CG  LYS A 160     -17.223   9.950  22.008  1.00 95.43           C  
ATOM   2503  HG2 LYS A 160     -17.270  10.171  23.074  1.00 95.43           H  
ATOM   2504  HG3 LYS A 160     -16.251   9.520  21.767  1.00 95.43           H  
ATOM   2505  CD  LYS A 160     -17.427  11.242  21.224  1.00 95.43           C  
ATOM   2506  HD2 LYS A 160     -18.314  11.754  21.597  1.00 95.43           H  
ATOM   2507  HD3 LYS A 160     -17.595  10.992  20.177  1.00 95.43           H  
ATOM   2508  CE  LYS A 160     -16.206  12.149  21.354  1.00 95.43           C  
ATOM   2509  HE2 LYS A 160     -16.233  12.641  22.326  1.00 95.43           H  
ATOM   2510  HE3 LYS A 160     -15.310  11.531  21.305  1.00 95.43           H  
ATOM   2511  NZ  LYS A 160     -16.200  13.132  20.247  1.00 95.43           N  
ATOM   2512  HZ1 LYS A 160     -15.416  13.765  20.316  1.00 95.43           H  
ATOM   2513  HZ2 LYS A 160     -17.062  13.659  20.246  1.00 95.43           H  
ATOM   2514  HZ3 LYS A 160     -16.144  12.631  19.372  1.00 95.43           H  
ATOM   2515  N   PHE A 161     -20.561   6.799  22.840  1.00 93.20           N  
ATOM   2516  H   PHE A 161     -20.591   7.404  23.648  1.00 93.20           H  
ATOM   2517  CA  PHE A 161     -21.719   5.952  22.566  1.00 93.20           C  
ATOM   2518  HA  PHE A 161     -21.713   5.656  21.517  1.00 93.20           H  
ATOM   2519  C   PHE A 161     -23.019   6.717  22.796  1.00 93.20           C  
ATOM   2520  CB  PHE A 161     -21.625   4.671  23.406  1.00 93.20           C  
ATOM   2521  HB2 PHE A 161     -22.424   4.000  23.090  1.00 93.20           H  
ATOM   2522  HB3 PHE A 161     -20.684   4.168  23.183  1.00 93.20           H  
ATOM   2523  O   PHE A 161     -23.070   7.638  23.610  1.00 93.20           O  
ATOM   2524  CG  PHE A 161     -21.725   4.890  24.904  1.00 93.20           C  
ATOM   2525  CD1 PHE A 161     -20.585   5.255  25.645  1.00 93.20           C  
ATOM   2526  HD1 PHE A 161     -19.632   5.377  25.150  1.00 93.20           H  
ATOM   2527  CD2 PHE A 161     -22.973   4.794  25.546  1.00 93.20           C  
ATOM   2528  HD2 PHE A 161     -23.857   4.546  24.978  1.00 93.20           H  
ATOM   2529  CE1 PHE A 161     -20.707   5.543  27.016  1.00 93.20           C  
ATOM   2530  HE1 PHE A 161     -19.864   5.935  27.565  1.00 93.20           H  
ATOM   2531  CE2 PHE A 161     -23.083   5.045  26.924  1.00 93.20           C  
ATOM   2532  HE2 PHE A 161     -24.048   4.991  27.406  1.00 93.20           H  
ATOM   2533  CZ  PHE A 161     -21.948   5.419  27.660  1.00 93.20           C  
ATOM   2534  HZ  PHE A 161     -22.050   5.667  28.706  1.00 93.20           H  
ATOM   2535  N   PHE A 162     -24.068   6.341  22.071  1.00 88.65           N  
ATOM   2536  H   PHE A 162     -23.960   5.583  21.413  1.00 88.65           H  
ATOM   2537  CA  PHE A 162     -25.395   6.933  22.188  1.00 88.65           C  
ATOM   2538  HA  PHE A 162     -25.347   7.857  22.764  1.00 88.65           H  
ATOM   2539  C   PHE A 162     -26.320   5.957  22.918  1.00 88.65           C  
ATOM   2540  CB  PHE A 162     -25.889   7.286  20.781  1.00 88.65           C  
ATOM   2541  HB2 PHE A 162     -25.181   7.985  20.335  1.00 88.65           H  
ATOM   2542  HB3 PHE A 162     -25.904   6.388  20.163  1.00 88.65           H  
ATOM   2543  O   PHE A 162     -26.640   4.899  22.374  1.00 88.65           O  
ATOM   2544  CG  PHE A 162     -27.257   7.925  20.777  1.00 88.65           C  
ATOM   2545  CD1 PHE A 162     -28.385   7.196  20.359  1.00 88.65           C  
ATOM   2546  HD1 PHE A 162     -28.272   6.178  20.017  1.00 88.65           H  
ATOM   2547  CD2 PHE A 162     -27.399   9.251  21.215  1.00 88.65           C  
ATOM   2548  HD2 PHE A 162     -26.526   9.820  21.499  1.00 88.65           H  
ATOM   2549  CE1 PHE A 162     -29.656   7.793  20.395  1.00 88.65           C  
ATOM   2550  HE1 PHE A 162     -30.523   7.243  20.058  1.00 88.65           H  
ATOM   2551  CE2 PHE A 162     -28.670   9.841  21.280  1.00 88.65           C  
ATOM   2552  HE2 PHE A 162     -28.782  10.854  21.635  1.00 88.65           H  
ATOM   2553  CZ  PHE A 162     -29.793   9.106  20.872  1.00 88.65           C  
ATOM   2554  HZ  PHE A 162     -30.771   9.563  20.919  1.00 88.65           H  
ATOM   2555  N   LYS A 163     -26.728   6.315  24.145  1.00 83.12           N  
ATOM   2556  H   LYS A 163     -26.413   7.214  24.479  1.00 83.12           H  
ATOM   2557  CA  LYS A 163     -27.495   5.509  25.121  1.00 83.12           C  
ATOM   2558  HA  LYS A 163     -27.623   6.115  26.018  1.00 83.12           H  
ATOM   2559  C   LYS A 163     -26.815   4.226  25.608  1.00 83.12           C  
ATOM   2560  CB  LYS A 163     -28.894   5.168  24.590  1.00 83.12           C  
ATOM   2561  HB2 LYS A 163     -28.799   4.489  23.743  1.00 83.12           H  
ATOM   2562  HB3 LYS A 163     -29.426   4.636  25.379  1.00 83.12           H  
ATOM   2563  O   LYS A 163     -26.644   4.036  26.806  1.00 83.12           O  
ATOM   2564  CG  LYS A 163     -29.732   6.376  24.163  1.00 83.12           C  
ATOM   2565  HG2 LYS A 163     -29.808   7.082  24.990  1.00 83.12           H  
ATOM   2566  HG3 LYS A 163     -29.275   6.866  23.304  1.00 83.12           H  
ATOM   2567  CD  LYS A 163     -31.125   5.866  23.787  1.00 83.12           C  
ATOM   2568  HD2 LYS A 163     -31.035   5.143  22.976  1.00 83.12           H  
ATOM   2569  HD3 LYS A 163     -31.571   5.375  24.652  1.00 83.12           H  
ATOM   2570  CE  LYS A 163     -32.011   7.020  23.345  1.00 83.12           C  
ATOM   2571  HE2 LYS A 163     -31.546   7.495  22.481  1.00 83.12           H  
ATOM   2572  HE3 LYS A 163     -32.068   7.762  24.142  1.00 83.12           H  
ATOM   2573  NZ  LYS A 163     -33.363   6.534  22.982  1.00 83.12           N  
ATOM   2574  HZ1 LYS A 163     -33.908   6.297  23.799  1.00 83.12           H  
ATOM   2575  HZ2 LYS A 163     -33.298   5.727  22.378  1.00 83.12           H  
ATOM   2576  HZ3 LYS A 163     -33.822   7.260  22.452  1.00 83.12           H  
ATOM   2577  N   GLU A 164     -26.416   3.348  24.695  1.00 83.20           N  
ATOM   2578  H   GLU A 164     -26.556   3.589  23.724  1.00 83.20           H  
ATOM   2579  CA  GLU A 164     -25.864   2.027  25.003  1.00 83.20           C  
ATOM   2580  HA  GLU A 164     -25.734   1.931  26.081  1.00 83.20           H  
ATOM   2581  C   GLU A 164     -24.492   1.831  24.356  1.00 83.20           C  
ATOM   2582  CB  GLU A 164     -26.829   0.920  24.562  1.00 83.20           C  
ATOM   2583  HB2 GLU A 164     -26.339  -0.041  24.721  1.00 83.20           H  
ATOM   2584  HB3 GLU A 164     -27.040   1.034  23.499  1.00 83.20           H  
ATOM   2585  O   GLU A 164     -24.227   2.302  23.246  1.00 83.20           O  
ATOM   2586  CG  GLU A 164     -28.146   0.939  25.356  1.00 83.20           C  
ATOM   2587  HG2 GLU A 164     -27.914   0.834  26.416  1.00 83.20           H  
ATOM   2588  HG3 GLU A 164     -28.636   1.902  25.210  1.00 83.20           H  
ATOM   2589  CD  GLU A 164     -29.116  -0.175  24.937  1.00 83.20           C  
ATOM   2590  OE1 GLU A 164     -30.265  -0.135  25.430  1.00 83.20           O  
ATOM   2591  OE2 GLU A 164     -28.716  -1.038  24.122  1.00 83.20           O  
ATOM   2592  N   LYS A 165     -23.604   1.110  25.050  1.00 80.65           N  
ATOM   2593  H   LYS A 165     -23.909   0.706  25.924  1.00 80.65           H  
ATOM   2594  CA  LYS A 165     -22.269   0.756  24.550  1.00 80.65           C  
ATOM   2595  HA  LYS A 165     -21.821   1.632  24.080  1.00 80.65           H  
ATOM   2596  C   LYS A 165     -22.388  -0.320  23.469  1.00 80.65           C  
ATOM   2597  CB  LYS A 165     -21.353   0.304  25.697  1.00 80.65           C  
ATOM   2598  HB2 LYS A 165     -21.813  -0.536  26.217  1.00 80.65           H  
ATOM   2599  HB3 LYS A 165     -20.412  -0.038  25.266  1.00 80.65           H  
ATOM   2600  O   LYS A 165     -22.255  -1.508  23.742  1.00 80.65           O  
ATOM   2601  CG  LYS A 165     -21.051   1.422  26.703  1.00 80.65           C  
ATOM   2602  HG2 LYS A 165     -20.625   2.279  26.180  1.00 80.65           H  
ATOM   2603  HG3 LYS A 165     -21.970   1.728  27.202  1.00 80.65           H  
ATOM   2604  CD  LYS A 165     -20.047   0.911  27.742  1.00 80.65           C  
ATOM   2605  HD2 LYS A 165     -19.114   0.665  27.236  1.00 80.65           H  
ATOM   2606  HD3 LYS A 165     -20.443   0.011  28.212  1.00 80.65           H  
ATOM   2607  CE  LYS A 165     -19.791   1.973  28.813  1.00 80.65           C  
ATOM   2608  HE2 LYS A 165     -20.718   2.144  29.360  1.00 80.65           H  
ATOM   2609  HE3 LYS A 165     -19.517   2.905  28.320  1.00 80.65           H  
ATOM   2610  NZ  LYS A 165     -18.710   1.543  29.735  1.00 80.65           N  
ATOM   2611  HZ1 LYS A 165     -18.922   0.641  30.138  1.00 80.65           H  
ATOM   2612  HZ2 LYS A 165     -17.837   1.472  29.232  1.00 80.65           H  
ATOM   2613  HZ3 LYS A 165     -18.584   2.215  30.478  1.00 80.65           H  
ATOM   2614  N   SER A 166     -22.672   0.112  22.246  1.00 81.22           N  
ATOM   2615  H   SER A 166     -22.901   1.091  22.147  1.00 81.22           H  
ATOM   2616  CA  SER A 166     -22.785  -0.770  21.087  1.00 81.22           C  
ATOM   2617  HA  SER A 166     -23.484  -1.569  21.336  1.00 81.22           H  
ATOM   2618  C   SER A 166     -21.438  -1.402  20.715  1.00 81.22           C  
ATOM   2619  CB  SER A 166     -23.343   0.014  19.901  1.00 81.22           C  
ATOM   2620  HB2 SER A 166     -22.591   0.718  19.545  1.00 81.22           H  
ATOM   2621  HB3 SER A 166     -24.233   0.566  20.206  1.00 81.22           H  
ATOM   2622  O   SER A 166     -20.399  -0.749  20.784  1.00 81.22           O  
ATOM   2623  OG  SER A 166     -23.680  -0.882  18.867  1.00 81.22           O  
ATOM   2624  HG  SER A 166     -24.557  -1.235  19.034  1.00 81.22           H  
ATOM   2625  N   THR A 167     -21.465  -2.657  20.266  1.00 83.53           N  
ATOM   2626  H   THR A 167     -22.335  -3.169  20.296  1.00 83.53           H  
ATOM   2627  CA  THR A 167     -20.333  -3.339  19.608  1.00 83.53           C  
ATOM   2628  HA  THR A 167     -19.407  -2.859  19.927  1.00 83.53           H  
ATOM   2629  C   THR A 167     -20.383  -3.210  18.077  1.00 83.53           C  
ATOM   2630  CB  THR A 167     -20.254  -4.810  20.036  1.00 83.53           C  
ATOM   2631  HB  THR A 167     -19.454  -5.310  19.490  1.00 83.53           H  
ATOM   2632  O   THR A 167     -19.588  -3.825  17.358  1.00 83.53           O  
ATOM   2633  CG2 THR A 167     -19.982  -4.956  21.532  1.00 83.53           C  
ATOM   2634 HG21 THR A 167     -19.895  -6.012  21.788  1.00 83.53           H  
ATOM   2635 HG22 THR A 167     -19.041  -4.467  21.784  1.00 83.53           H  
ATOM   2636 HG23 THR A 167     -20.785  -4.512  22.120  1.00 83.53           H  
ATOM   2637  OG1 THR A 167     -21.479  -5.454  19.771  1.00 83.53           O  
ATOM   2638  HG1 THR A 167     -21.475  -6.268  20.279  1.00 83.53           H  
ATOM   2639  N   ASP A 168     -21.311  -2.394  17.566  1.00 87.29           N  
ATOM   2640  H   ASP A 168     -21.938  -1.922  18.202  1.00 87.29           H  
ATOM   2641  CA  ASP A 168     -21.383  -1.982  16.170  1.00 87.29           C  
ATOM   2642  HA  ASP A 168     -21.040  -2.801  15.539  1.00 87.29           H  
ATOM   2643  C   ASP A 168     -20.471  -0.767  15.945  1.00 87.29           C  
ATOM   2644  CB  ASP A 168     -22.843  -1.700  15.790  1.00 87.29           C  
ATOM   2645  HB2 ASP A 168     -23.216  -0.853  16.367  1.00 87.29           H  
ATOM   2646  HB3 ASP A 168     -23.450  -2.572  16.033  1.00 87.29           H  
ATOM   2647  O   ASP A 168     -20.656   0.311  16.520  1.00 87.29           O  
ATOM   2648  CG  ASP A 168     -22.991  -1.372  14.308  1.00 87.29           C  
ATOM   2649  OD1 ASP A 168     -23.582  -2.195  13.585  1.00 87.29           O  
ATOM   2650  OD2 ASP A 168     -22.503  -0.291  13.907  1.00 87.29           O  
ATOM   2651  N   VAL A 169     -19.464  -0.942  15.090  1.00 88.43           N  
ATOM   2652  H   VAL A 169     -19.374  -1.843  14.644  1.00 88.43           H  
ATOM   2653  CA  VAL A 169     -18.486   0.109  14.773  1.00 88.43           C  
ATOM   2654  HA  VAL A 169     -18.005   0.437  15.694  1.00 88.43           H  
ATOM   2655  C   VAL A 169     -19.168   1.329  14.147  1.00 88.43           C  
ATOM   2656  CB  VAL A 169     -17.413  -0.451  13.824  1.00 88.43           C  
ATOM   2657  HB  VAL A 169     -17.940  -0.889  12.976  1.00 88.43           H  
ATOM   2658  O   VAL A 169     -18.788   2.457  14.454  1.00 88.43           O  
ATOM   2659  CG1 VAL A 169     -16.430   0.613  13.312  1.00 88.43           C  
ATOM   2660 HG11 VAL A 169     -15.654   0.143  12.708  1.00 88.43           H  
ATOM   2661 HG12 VAL A 169     -15.963   1.124  14.154  1.00 88.43           H  
ATOM   2662 HG13 VAL A 169     -16.948   1.343  12.690  1.00 88.43           H  
ATOM   2663  CG2 VAL A 169     -16.589  -1.567  14.477  1.00 88.43           C  
ATOM   2664 HG21 VAL A 169     -15.906  -1.994  13.742  1.00 88.43           H  
ATOM   2665 HG22 VAL A 169     -16.020  -1.172  15.319  1.00 88.43           H  
ATOM   2666 HG23 VAL A 169     -17.242  -2.368  14.824  1.00 88.43           H  
ATOM   2667  N   GLY A 170     -20.187   1.131  13.306  1.00 88.55           N  
ATOM   2668  H   GLY A 170     -20.611   0.214  13.276  1.00 88.55           H  
ATOM   2669  CA  GLY A 170     -20.955   2.212  12.695  1.00 88.55           C  
ATOM   2670  HA2 GLY A 170     -20.294   2.856  12.115  1.00 88.55           H  
ATOM   2671  HA3 GLY A 170     -21.703   1.775  12.032  1.00 88.55           H  
ATOM   2672  C   GLY A 170     -21.686   3.060  13.734  1.00 88.55           C  
ATOM   2673  O   GLY A 170     -21.620   4.284  13.665  1.00 88.55           O  
ATOM   2674  N   MET A 171     -22.304   2.440  14.743  1.00 90.36           N  
ATOM   2675  H   MET A 171     -22.341   1.431  14.709  1.00 90.36           H  
ATOM   2676  CA  MET A 171     -22.964   3.149  15.850  1.00 90.36           C  
ATOM   2677  HA  MET A 171     -23.687   3.853  15.436  1.00 90.36           H  
ATOM   2678  C   MET A 171     -21.978   3.965  16.694  1.00 90.36           C  
ATOM   2679  CB  MET A 171     -23.703   2.153  16.753  1.00 90.36           C  
ATOM   2680  HB2 MET A 171     -24.025   2.661  17.662  1.00 90.36           H  
ATOM   2681  HB3 MET A 171     -23.020   1.357  17.050  1.00 90.36           H  
ATOM   2682  O   MET A 171     -22.262   5.113  17.055  1.00 90.36           O  
ATOM   2683  CG  MET A 171     -24.930   1.534  16.075  1.00 90.36           C  
ATOM   2684  HG2 MET A 171     -25.357   0.796  16.755  1.00 90.36           H  
ATOM   2685  HG3 MET A 171     -24.603   1.004  15.181  1.00 90.36           H  
ATOM   2686  SD  MET A 171     -26.245   2.695  15.595  1.00 90.36           S  
ATOM   2687  CE  MET A 171     -26.709   3.403  17.199  1.00 90.36           C  
ATOM   2688  HE1 MET A 171     -25.901   4.027  17.579  1.00 90.36           H  
ATOM   2689  HE2 MET A 171     -27.602   4.017  17.076  1.00 90.36           H  
ATOM   2690  HE3 MET A 171     -26.916   2.602  17.909  1.00 90.36           H  
ATOM   2691  N   LEU A 172     -20.801   3.406  16.987  1.00 92.93           N  
ATOM   2692  H   LEU A 172     -20.642   2.453  16.691  1.00 92.93           H  
ATOM   2693  CA  LEU A 172     -19.746   4.110  17.722  1.00 92.93           C  
ATOM   2694  HA  LEU A 172     -20.157   4.510  18.649  1.00 92.93           H  
ATOM   2695  C   LEU A 172     -19.206   5.302  16.926  1.00 92.93           C  
ATOM   2696  CB  LEU A 172     -18.612   3.127  18.051  1.00 92.93           C  
ATOM   2697  HB2 LEU A 172     -17.772   3.683  18.468  1.00 92.93           H  
ATOM   2698  HB3 LEU A 172     -18.278   2.664  17.122  1.00 92.93           H  
ATOM   2699  O   LEU A 172     -19.044   6.393  17.478  1.00 92.93           O  
ATOM   2700  CG  LEU A 172     -18.999   2.022  19.045  1.00 92.93           C  
ATOM   2701  HG  LEU A 172     -19.871   1.479  18.681  1.00 92.93           H  
ATOM   2702  CD1 LEU A 172     -17.834   1.044  19.159  1.00 92.93           C  
ATOM   2703 HD11 LEU A 172     -17.575   0.657  18.174  1.00 92.93           H  
ATOM   2704 HD12 LEU A 172     -16.969   1.531  19.609  1.00 92.93           H  
ATOM   2705 HD13 LEU A 172     -18.154   0.204  19.776  1.00 92.93           H  
ATOM   2706  CD2 LEU A 172     -19.321   2.586  20.431  1.00 92.93           C  
ATOM   2707 HD21 LEU A 172     -20.250   3.155  20.397  1.00 92.93           H  
ATOM   2708 HD22 LEU A 172     -18.514   3.235  20.771  1.00 92.93           H  
ATOM   2709 HD23 LEU A 172     -19.449   1.764  21.136  1.00 92.93           H  
ATOM   2710  N   VAL A 173     -18.961   5.117  15.626  1.00 93.10           N  
ATOM   2711  H   VAL A 173     -19.095   4.192  15.242  1.00 93.10           H  
ATOM   2712  CA  VAL A 173     -18.489   6.181  14.730  1.00 93.10           C  
ATOM   2713  HA  VAL A 173     -17.624   6.663  15.184  1.00 93.10           H  
ATOM   2714  C   VAL A 173     -19.547   7.262  14.558  1.00 93.10           C  
ATOM   2715  CB  VAL A 173     -18.054   5.612  13.371  1.00 93.10           C  
ATOM   2716  HB  VAL A 173     -18.851   4.984  12.971  1.00 93.10           H  
ATOM   2717  O   VAL A 173     -19.222   8.438  14.681  1.00 93.10           O  
ATOM   2718  CG1 VAL A 173     -17.735   6.712  12.351  1.00 93.10           C  
ATOM   2719 HG11 VAL A 173     -16.964   7.373  12.748  1.00 93.10           H  
ATOM   2720 HG12 VAL A 173     -17.402   6.254  11.420  1.00 93.10           H  
ATOM   2721 HG13 VAL A 173     -18.621   7.308  12.133  1.00 93.10           H  
ATOM   2722  CG2 VAL A 173     -16.778   4.773  13.520  1.00 93.10           C  
ATOM   2723 HG21 VAL A 173     -16.882   4.049  14.328  1.00 93.10           H  
ATOM   2724 HG22 VAL A 173     -16.608   4.227  12.593  1.00 93.10           H  
ATOM   2725 HG23 VAL A 173     -15.927   5.416  13.745  1.00 93.10           H  
ATOM   2726  N   ALA A 174     -20.815   6.901  14.361  1.00 91.99           N  
ATOM   2727  H   ALA A 174     -21.030   5.924  14.227  1.00 91.99           H  
ATOM   2728  CA  ALA A 174     -21.920   7.857  14.305  1.00 91.99           C  
ATOM   2729  HA  ALA A 174     -21.763   8.534  13.465  1.00 91.99           H  
ATOM   2730  C   ALA A 174     -22.007   8.703  15.585  1.00 91.99           C  
ATOM   2731  CB  ALA A 174     -23.209   7.072  14.070  1.00 91.99           C  
ATOM   2732  HB1 ALA A 174     -23.139   6.553  13.113  1.00 91.99           H  
ATOM   2733  HB2 ALA A 174     -23.357   6.342  14.866  1.00 91.99           H  
ATOM   2734  HB3 ALA A 174     -24.064   7.748  14.049  1.00 91.99           H  
ATOM   2735  O   ALA A 174     -22.239   9.910  15.512  1.00 91.99           O  
ATOM   2736  N   SER A 175     -21.707   8.093  16.738  1.00 93.81           N  
ATOM   2737  H   SER A 175     -21.546   7.096  16.706  1.00 93.81           H  
ATOM   2738  CA  SER A 175     -21.598   8.760  18.043  1.00 93.81           C  
ATOM   2739  HA  SER A 175     -22.452   9.429  18.148  1.00 93.81           H  
ATOM   2740  C   SER A 175     -20.333   9.626  18.200  1.00 93.81           C  
ATOM   2741  CB  SER A 175     -21.686   7.730  19.176  1.00 93.81           C  
ATOM   2742  HB2 SER A 175     -21.711   8.251  20.133  1.00 93.81           H  
ATOM   2743  HB3 SER A 175     -20.808   7.084  19.153  1.00 93.81           H  
ATOM   2744  O   SER A 175     -20.121  10.247  19.238  1.00 93.81           O  
ATOM   2745  OG  SER A 175     -22.850   6.932  19.056  1.00 93.81           O  
ATOM   2746  HG  SER A 175     -22.721   6.317  18.330  1.00 93.81           H  
ATOM   2747  N   GLY A 176     -19.469   9.695  17.186  1.00 93.43           N  
ATOM   2748  H   GLY A 176     -19.684   9.183  16.343  1.00 93.43           H  
ATOM   2749  CA  GLY A 176     -18.252  10.506  17.176  1.00 93.43           C  
ATOM   2750  HA2 GLY A 176     -18.005  10.730  16.138  1.00 93.43           H  
ATOM   2751  HA3 GLY A 176     -18.436  11.448  17.693  1.00 93.43           H  
ATOM   2752  C   GLY A 176     -17.030   9.829  17.796  1.00 93.43           C  
ATOM   2753  O   GLY A 176     -16.069  10.527  18.144  1.00 93.43           O  
ATOM   2754  N   THR A 177     -17.059   8.503  17.972  1.00 95.47           N  
ATOM   2755  H   THR A 177     -17.889   8.000  17.692  1.00 95.47           H  
ATOM   2756  CA  THR A 177     -15.851   7.710  18.243  1.00 95.47           C  
ATOM   2757  HA  THR A 177     -15.292   8.173  19.056  1.00 95.47           H  
ATOM   2758  C   THR A 177     -14.989   7.684  16.992  1.00 95.47           C  
ATOM   2759  CB  THR A 177     -16.168   6.264  18.642  1.00 95.47           C  
ATOM   2760  HB  THR A 177     -16.639   5.732  17.816  1.00 95.47           H  
ATOM   2761  O   THR A 177     -15.486   7.468  15.887  1.00 95.47           O  
ATOM   2762  CG2 THR A 177     -14.944   5.485  19.107  1.00 95.47           C  
ATOM   2763 HG21 THR A 177     -15.249   4.518  19.508  1.00 95.47           H  
ATOM   2764 HG22 THR A 177     -14.279   5.310  18.261  1.00 95.47           H  
ATOM   2765 HG23 THR A 177     -14.407   6.042  19.875  1.00 95.47           H  
ATOM   2766  OG1 THR A 177     -17.009   6.271  19.751  1.00 95.47           O  
ATOM   2767  HG1 THR A 177     -17.922   6.234  19.456  1.00 95.47           H  
ATOM   2768  N   LYS A 178     -13.682   7.887  17.142  1.00 95.91           N  
ATOM   2769  H   LYS A 178     -13.294   7.964  18.071  1.00 95.91           H  
ATOM   2770  CA  LYS A 178     -12.773   7.823  15.995  1.00 95.91           C  
ATOM   2771  HA  LYS A 178     -13.210   8.393  15.174  1.00 95.91           H  
ATOM   2772  C   LYS A 178     -12.627   6.378  15.524  1.00 95.91           C  
ATOM   2773  CB  LYS A 178     -11.428   8.443  16.348  1.00 95.91           C  
ATOM   2774  HB2 LYS A 178     -10.985   7.862  17.156  1.00 95.91           H  
ATOM   2775  HB3 LYS A 178     -10.776   8.375  15.477  1.00 95.91           H  
ATOM   2776  O   LYS A 178     -12.744   5.440  16.308  1.00 95.91           O  
ATOM   2777  CG  LYS A 178     -11.547   9.922  16.747  1.00 95.91           C  
ATOM   2778  HG2 LYS A 178     -12.305  10.059  17.519  1.00 95.91           H  
ATOM   2779  HG3 LYS A 178     -11.802  10.522  15.873  1.00 95.91           H  
ATOM   2780  CD  LYS A 178     -10.202  10.355  17.305  1.00 95.91           C  
ATOM   2781  HD2 LYS A 178     -10.006   9.707  18.159  1.00 95.91           H  
ATOM   2782  HD3 LYS A 178      -9.446  10.213  16.533  1.00 95.91           H  
ATOM   2783  CE  LYS A 178     -10.172  11.796  17.804  1.00 95.91           C  
ATOM   2784  HE2 LYS A 178     -10.571  12.444  17.023  1.00 95.91           H  
ATOM   2785  HE3 LYS A 178     -10.806  11.873  18.687  1.00 95.91           H  
ATOM   2786  NZ  LYS A 178      -8.778  12.190  18.113  1.00 95.91           N  
ATOM   2787  HZ1 LYS A 178      -8.722  13.092  18.563  1.00 95.91           H  
ATOM   2788  HZ2 LYS A 178      -8.294  12.252  17.229  1.00 95.91           H  
ATOM   2789  HZ3 LYS A 178      -8.297  11.471  18.635  1.00 95.91           H  
ATOM   2790  N   ILE A 179     -12.363   6.186  14.235  1.00 93.08           N  
ATOM   2791  H   ILE A 179     -12.236   6.999  13.650  1.00 93.08           H  
ATOM   2792  CA  ILE A 179     -12.487   4.864  13.608  1.00 93.08           C  
ATOM   2793  HA  ILE A 179     -13.501   4.524  13.817  1.00 93.08           H  
ATOM   2794  C   ILE A 179     -11.557   3.801  14.211  1.00 93.08           C  
ATOM   2795  CB  ILE A 179     -12.342   4.985  12.078  1.00 93.08           C  
ATOM   2796  HB  ILE A 179     -13.090   5.706  11.748  1.00 93.08           H  
ATOM   2797  O   ILE A 179     -11.999   2.675  14.423  1.00 93.08           O  
ATOM   2798  CG1 ILE A 179     -12.611   3.662  11.331  1.00 93.08           C  
ATOM   2799 HG12 ILE A 179     -11.829   2.940  11.566  1.00 93.08           H  
ATOM   2800 HG13 ILE A 179     -12.573   3.858  10.259  1.00 93.08           H  
ATOM   2801  CG2 ILE A 179     -10.967   5.535  11.651  1.00 93.08           C  
ATOM   2802 HG21 ILE A 179     -10.976   5.737  10.580  1.00 93.08           H  
ATOM   2803 HG22 ILE A 179     -10.181   4.811  11.867  1.00 93.08           H  
ATOM   2804 HG23 ILE A 179     -10.749   6.469  12.167  1.00 93.08           H  
ATOM   2805  CD1 ILE A 179     -13.973   3.032  11.641  1.00 93.08           C  
ATOM   2806 HD11 ILE A 179     -14.138   2.182  10.980  1.00 93.08           H  
ATOM   2807 HD12 ILE A 179     -14.014   2.677  12.671  1.00 93.08           H  
ATOM   2808 HD13 ILE A 179     -14.759   3.771  11.480  1.00 93.08           H  
ATOM   2809  N   LEU A 180     -10.302   4.129  14.540  1.00 92.39           N  
ATOM   2810  H   LEU A 180      -9.991   5.085  14.445  1.00 92.39           H  
ATOM   2811  CA  LEU A 180      -9.404   3.154  15.172  1.00 92.39           C  
ATOM   2812  HA  LEU A 180      -9.504   2.197  14.659  1.00 92.39           H  
ATOM   2813  C   LEU A 180      -9.781   2.882  16.630  1.00 92.39           C  
ATOM   2814  CB  LEU A 180      -7.937   3.596  15.088  1.00 92.39           C  
ATOM   2815  HB2 LEU A 180      -7.336   2.852  15.610  1.00 92.39           H  
ATOM   2816  HB3 LEU A 180      -7.831   4.536  15.630  1.00 92.39           H  
ATOM   2817  O   LEU A 180      -9.608   1.755  17.083  1.00 92.39           O  
ATOM   2818  CG  LEU A 180      -7.369   3.760  13.672  1.00 92.39           C  
ATOM   2819  HG  LEU A 180      -7.864   4.596  13.177  1.00 92.39           H  
ATOM   2820  CD1 LEU A 180      -5.869   4.055  13.754  1.00 92.39           C  
ATOM   2821 HD11 LEU A 180      -5.349   3.198  14.183  1.00 92.39           H  
ATOM   2822 HD12 LEU A 180      -5.472   4.256  12.759  1.00 92.39           H  
ATOM   2823 HD13 LEU A 180      -5.699   4.920  14.395  1.00 92.39           H  
ATOM   2824  CD2 LEU A 180      -7.551   2.504  12.821  1.00 92.39           C  
ATOM   2825 HD21 LEU A 180      -8.609   2.343  12.614  1.00 92.39           H  
ATOM   2826 HD22 LEU A 180      -7.146   1.637  13.343  1.00 92.39           H  
ATOM   2827 HD23 LEU A 180      -7.030   2.636  11.872  1.00 92.39           H  
ATOM   2828  N   ASP A 181     -10.330   3.871  17.338  1.00 93.18           N  
ATOM   2829  H   ASP A 181     -10.479   4.765  16.892  1.00 93.18           H  
ATOM   2830  CA  ASP A 181     -10.801   3.699  18.717  1.00 93.18           C  
ATOM   2831  HA  ASP A 181     -10.006   3.247  19.310  1.00 93.18           H  
ATOM   2832  C   ASP A 181     -12.009   2.752  18.749  1.00 93.18           C  
ATOM   2833  CB  ASP A 181     -11.163   5.058  19.349  1.00 93.18           C  
ATOM   2834  HB2 ASP A 181     -11.513   4.886  20.367  1.00 93.18           H  
ATOM   2835  HB3 ASP A 181     -11.987   5.503  18.791  1.00 93.18           H  
ATOM   2836  O   ASP A 181     -12.040   1.817  19.546  1.00 93.18           O  
ATOM   2837  CG  ASP A 181     -10.015   6.070  19.396  1.00 93.18           C  
ATOM   2838  OD1 ASP A 181      -8.831   5.678  19.306  1.00 93.18           O  
ATOM   2839  OD2 ASP A 181     -10.287   7.289  19.440  1.00 93.18           O  
ATOM   2840  N   ALA A 182     -12.962   2.937  17.827  1.00 91.99           N  
ATOM   2841  H   ALA A 182     -12.872   3.731  17.209  1.00 91.99           H  
ATOM   2842  CA  ALA A 182     -14.127   2.067  17.675  1.00 91.99           C  
ATOM   2843  HA  ALA A 182     -14.665   2.029  18.623  1.00 91.99           H  
ATOM   2844  C   ALA A 182     -13.714   0.633  17.317  1.00 91.99           C  
ATOM   2845  CB  ALA A 182     -15.055   2.658  16.603  1.00 91.99           C  
ATOM   2846  HB1 ALA A 182     -15.390   3.652  16.900  1.00 91.99           H  
ATOM   2847  HB2 ALA A 182     -15.928   2.016  16.486  1.00 91.99           H  
ATOM   2848  HB3 ALA A 182     -14.533   2.729  15.649  1.00 91.99           H  
ATOM   2849  O   ALA A 182     -14.176  -0.322  17.938  1.00 91.99           O  
ATOM   2850  N   LEU A 183     -12.807   0.480  16.348  1.00 89.10           N  
ATOM   2851  H   LEU A 183     -12.473   1.304  15.869  1.00 89.10           H  
ATOM   2852  CA  LEU A 183     -12.295  -0.826  15.936  1.00 89.10           C  
ATOM   2853  HA  LEU A 183     -13.133  -1.473  15.678  1.00 89.10           H  
ATOM   2854  C   LEU A 183     -11.530  -1.537  17.060  1.00 89.10           C  
ATOM   2855  CB  LEU A 183     -11.386  -0.633  14.716  1.00 89.10           C  
ATOM   2856  HB2 LEU A 183     -10.810  -1.552  14.608  1.00 89.10           H  
ATOM   2857  HB3 LEU A 183     -10.686   0.176  14.923  1.00 89.10           H  
ATOM   2858  O   LEU A 183     -11.697  -2.740  17.248  1.00 89.10           O  
ATOM   2859  CG  LEU A 183     -12.138  -0.344  13.403  1.00 89.10           C  
ATOM   2860  HG  LEU A 183     -12.891   0.425  13.573  1.00 89.10           H  
ATOM   2861  CD1 LEU A 183     -11.180   0.162  12.319  1.00 89.10           C  
ATOM   2862 HD11 LEU A 183     -11.752   0.415  11.427  1.00 89.10           H  
ATOM   2863 HD12 LEU A 183     -10.440  -0.597  12.065  1.00 89.10           H  
ATOM   2864 HD13 LEU A 183     -10.674   1.057  12.679  1.00 89.10           H  
ATOM   2865  CD2 LEU A 183     -12.854  -1.592  12.884  1.00 89.10           C  
ATOM   2866 HD21 LEU A 183     -13.334  -1.378  11.929  1.00 89.10           H  
ATOM   2867 HD22 LEU A 183     -12.149  -2.415  12.768  1.00 89.10           H  
ATOM   2868 HD23 LEU A 183     -13.624  -1.898  13.591  1.00 89.10           H  
ATOM   2869  N   MET A 184     -10.711  -0.805  17.817  1.00 87.99           N  
ATOM   2870  H   MET A 184     -10.596   0.176  17.608  1.00 87.99           H  
ATOM   2871  CA  MET A 184      -9.961  -1.367  18.938  1.00 87.99           C  
ATOM   2872  HA  MET A 184      -9.467  -2.278  18.600  1.00 87.99           H  
ATOM   2873  C   MET A 184     -10.873  -1.747  20.104  1.00 87.99           C  
ATOM   2874  CB  MET A 184      -8.890  -0.371  19.375  1.00 87.99           C  
ATOM   2875  HB2 MET A 184      -9.367   0.520  19.784  1.00 87.99           H  
ATOM   2876  HB3 MET A 184      -8.301  -0.087  18.503  1.00 87.99           H  
ATOM   2877  O   MET A 184     -10.685  -2.811  20.684  1.00 87.99           O  
ATOM   2878  CG  MET A 184      -7.944  -0.985  20.409  1.00 87.99           C  
ATOM   2879  HG2 MET A 184      -8.458  -1.078  21.366  1.00 87.99           H  
ATOM   2880  HG3 MET A 184      -7.660  -1.984  20.079  1.00 87.99           H  
ATOM   2881  SD  MET A 184      -6.428  -0.033  20.644  1.00 87.99           S  
ATOM   2882  CE  MET A 184      -7.152   1.494  21.248  1.00 87.99           C  
ATOM   2883  HE1 MET A 184      -7.799   1.939  20.492  1.00 87.99           H  
ATOM   2884  HE2 MET A 184      -7.717   1.282  22.155  1.00 87.99           H  
ATOM   2885  HE3 MET A 184      -6.330   2.181  21.448  1.00 87.99           H  
ATOM   2886  N   PHE A 185     -11.879  -0.926  20.421  1.00 89.98           N  
ATOM   2887  H   PHE A 185     -11.972  -0.046  19.933  1.00 89.98           H  
ATOM   2888  CA  PHE A 185     -12.875  -1.258  21.438  1.00 89.98           C  
ATOM   2889  HA  PHE A 185     -12.370  -1.459  22.383  1.00 89.98           H  
ATOM   2890  C   PHE A 185     -13.631  -2.531  21.069  1.00 89.98           C  
ATOM   2891  CB  PHE A 185     -13.833  -0.081  21.646  1.00 89.98           C  
ATOM   2892  HB2 PHE A 185     -14.224   0.240  20.681  1.00 89.98           H  
ATOM   2893  HB3 PHE A 185     -13.273   0.753  22.069  1.00 89.98           H  
ATOM   2894  O   PHE A 185     -13.639  -3.477  21.846  1.00 89.98           O  
ATOM   2895  CG  PHE A 185     -14.992  -0.419  22.565  1.00 89.98           C  
ATOM   2896  CD1 PHE A 185     -16.282  -0.592  22.033  1.00 89.98           C  
ATOM   2897  HD1 PHE A 185     -16.443  -0.472  20.972  1.00 89.98           H  
ATOM   2898  CD2 PHE A 185     -14.769  -0.647  23.935  1.00 89.98           C  
ATOM   2899  HD2 PHE A 185     -13.773  -0.557  24.343  1.00 89.98           H  
ATOM   2900  CE1 PHE A 185     -17.354  -0.959  22.864  1.00 89.98           C  
ATOM   2901  HE1 PHE A 185     -18.339  -1.101  22.445  1.00 89.98           H  
ATOM   2902  CE2 PHE A 185     -15.834  -1.045  24.763  1.00 89.98           C  
ATOM   2903  HE2 PHE A 185     -15.649  -1.275  25.802  1.00 89.98           H  
ATOM   2904  CZ  PHE A 185     -17.129  -1.190  24.232  1.00 89.98           C  
ATOM   2905  HZ  PHE A 185     -17.942  -1.520  24.860  1.00 89.98           H  
ATOM   2906  N   VAL A 186     -14.189  -2.611  19.859  1.00 87.49           N  
ATOM   2907  H   VAL A 186     -14.135  -1.814  19.240  1.00 87.49           H  
ATOM   2908  CA  VAL A 186     -14.917  -3.809  19.417  1.00 87.49           C  
ATOM   2909  HA  VAL A 186     -15.730  -3.996  20.118  1.00 87.49           H  
ATOM   2910  C   VAL A 186     -14.025  -5.052  19.460  1.00 87.49           C  
ATOM   2911  CB  VAL A 186     -15.531  -3.576  18.027  1.00 87.49           C  
ATOM   2912  HB  VAL A 186     -14.767  -3.203  17.344  1.00 87.49           H  
ATOM   2913  O   VAL A 186     -14.478  -6.102  19.903  1.00 87.49           O  
ATOM   2914  CG1 VAL A 186     -16.138  -4.847  17.428  1.00 87.49           C  
ATOM   2915 HG11 VAL A 186     -16.856  -5.280  18.125  1.00 87.49           H  
ATOM   2916 HG12 VAL A 186     -15.355  -5.575  17.220  1.00 87.49           H  
ATOM   2917 HG13 VAL A 186     -16.643  -4.597  16.494  1.00 87.49           H  
ATOM   2918  CG2 VAL A 186     -16.658  -2.541  18.141  1.00 87.49           C  
ATOM   2919 HG21 VAL A 186     -17.411  -2.897  18.845  1.00 87.49           H  
ATOM   2920 HG22 VAL A 186     -17.132  -2.382  17.173  1.00 87.49           H  
ATOM   2921 HG23 VAL A 186     -16.274  -1.587  18.501  1.00 87.49           H  
ATOM   2922  N   ALA A 187     -12.744  -4.933  19.106  1.00 83.62           N  
ATOM   2923  H   ALA A 187     -12.414  -4.054  18.733  1.00 83.62           H  
ATOM   2924  CA  ALA A 187     -11.821  -6.062  19.144  1.00 83.62           C  
ATOM   2925  HA  ALA A 187     -12.334  -6.920  18.709  1.00 83.62           H  
ATOM   2926  C   ALA A 187     -11.382  -6.500  20.554  1.00 83.62           C  
ATOM   2927  CB  ALA A 187     -10.615  -5.713  18.270  1.00 83.62           C  
ATOM   2928  HB1 ALA A 187     -10.938  -5.541  17.243  1.00 83.62           H  
ATOM   2929  HB2 ALA A 187     -10.136  -4.813  18.656  1.00 83.62           H  
ATOM   2930  HB3 ALA A 187      -9.898  -6.534  18.290  1.00 83.62           H  
ATOM   2931  O   ALA A 187     -11.039  -7.667  20.738  1.00 83.62           O  
ATOM   2932  N   MET A 188     -11.370  -5.582  21.527  1.00 84.24           N  
ATOM   2933  H   MET A 188     -11.649  -4.642  21.285  1.00 84.24           H  
ATOM   2934  CA  MET A 188     -10.724  -5.783  22.832  1.00 84.24           C  
ATOM   2935  HA  MET A 188     -10.356  -6.807  22.898  1.00 84.24           H  
ATOM   2936  C   MET A 188     -11.658  -5.595  24.036  1.00 84.24           C  
ATOM   2937  CB  MET A 188      -9.512  -4.846  22.961  1.00 84.24           C  
ATOM   2938  HB2 MET A 188      -9.871  -3.817  22.948  1.00 84.24           H  
ATOM   2939  HB3 MET A 188      -9.030  -5.009  23.925  1.00 84.24           H  
ATOM   2940  O   MET A 188     -11.196  -5.730  25.163  1.00 84.24           O  
ATOM   2941  CG  MET A 188      -8.457  -5.010  21.859  1.00 84.24           C  
ATOM   2942  HG2 MET A 188      -7.719  -4.216  21.979  1.00 84.24           H  
ATOM   2943  HG3 MET A 188      -8.930  -4.866  20.888  1.00 84.24           H  
ATOM   2944  SD  MET A 188      -7.581  -6.597  21.835  1.00 84.24           S  
ATOM   2945  CE  MET A 188      -6.645  -6.469  23.379  1.00 84.24           C  
ATOM   2946  HE1 MET A 188      -5.867  -7.232  23.401  1.00 84.24           H  
ATOM   2947  HE2 MET A 188      -6.189  -5.481  23.453  1.00 84.24           H  
ATOM   2948  HE3 MET A 188      -7.317  -6.603  24.226  1.00 84.24           H  
ATOM   2949  N   HIS A 189     -12.944  -5.283  23.846  1.00 83.81           N  
ATOM   2950  H   HIS A 189     -13.256  -5.064  22.910  1.00 83.81           H  
ATOM   2951  CA  HIS A 189     -13.876  -5.012  24.952  1.00 83.81           C  
ATOM   2952  HA  HIS A 189     -13.465  -4.186  25.532  1.00 83.81           H  
ATOM   2953  C   HIS A 189     -14.036  -6.190  25.930  1.00 83.81           C  
ATOM   2954  CB  HIS A 189     -15.246  -4.568  24.415  1.00 83.81           C  
ATOM   2955  HB2 HIS A 189     -15.129  -3.699  23.767  1.00 83.81           H  
ATOM   2956  HB3 HIS A 189     -15.841  -4.238  25.266  1.00 83.81           H  
ATOM   2957  O   HIS A 189     -14.264  -5.963  27.120  1.00 83.81           O  
ATOM   2958  CG  HIS A 189     -16.036  -5.628  23.682  1.00 83.81           C  
ATOM   2959  CD2 HIS A 189     -17.209  -6.191  24.111  1.00 83.81           C  
ATOM   2960  HD2 HIS A 189     -17.712  -5.986  25.045  1.00 83.81           H  
ATOM   2961  ND1 HIS A 189     -15.751  -6.195  22.458  1.00 83.81           N  
ATOM   2962  HD1 HIS A 189     -14.968  -6.008  21.847  1.00 83.81           H  
ATOM   2963  CE1 HIS A 189     -16.717  -7.083  22.174  1.00 83.81           C  
ATOM   2964  HE1 HIS A 189     -16.743  -7.711  21.297  1.00 83.81           H  
ATOM   2965  NE2 HIS A 189     -17.663  -7.062  23.120  1.00 83.81           N  
ATOM   2966  N   ASP A 190     -13.852  -7.419  25.443  1.00 83.24           N  
ATOM   2967  H   ASP A 190     -13.801  -7.523  24.440  1.00 83.24           H  
ATOM   2968  CA  ASP A 190     -13.874  -8.647  26.246  1.00 83.24           C  
ATOM   2969  HA  ASP A 190     -14.603  -8.536  27.048  1.00 83.24           H  
ATOM   2970  C   ASP A 190     -12.519  -8.978  26.902  1.00 83.24           C  
ATOM   2971  CB  ASP A 190     -14.327  -9.817  25.359  1.00 83.24           C  
ATOM   2972  HB2 ASP A 190     -14.293 -10.738  25.942  1.00 83.24           H  
ATOM   2973  HB3 ASP A 190     -13.626  -9.921  24.530  1.00 83.24           H  
ATOM   2974  O   ASP A 190     -12.437  -9.881  27.732  1.00 83.24           O  
ATOM   2975  CG  ASP A 190     -15.748  -9.658  24.815  1.00 83.24           C  
ATOM   2976  OD1 ASP A 190     -16.605  -9.147  25.571  1.00 83.24           O  
ATOM   2977  OD2 ASP A 190     -15.944 -10.080  23.651  1.00 83.24           O  
ATOM   2978  N   ASN A 191     -11.438  -8.270  26.552  1.00 82.46           N  
ATOM   2979  H   ASN A 191     -11.565  -7.458  25.965  1.00 82.46           H  
ATOM   2980  CA  ASN A 191     -10.115  -8.491  27.133  1.00 82.46           C  
ATOM   2981  HA  ASN A 191     -10.027  -9.540  27.415  1.00 82.46           H  
ATOM   2982  C   ASN A 191      -9.951  -7.658  28.416  1.00 82.46           C  
ATOM   2983  CB  ASN A 191      -9.030  -8.218  26.072  1.00 82.46           C  
ATOM   2984  HB2 ASN A 191      -9.069  -7.172  25.768  1.00 82.46           H  
ATOM   2985  HB3 ASN A 191      -9.225  -8.843  25.200  1.00 82.46           H  
ATOM   2986  O   ASN A 191      -9.795  -6.438  28.355  1.00 82.46           O  
ATOM   2987  CG  ASN A 191      -7.627  -8.517  26.583  1.00 82.46           C  
ATOM   2988  ND2 ASN A 191      -6.676  -8.766  25.716  1.00 82.46           N  
ATOM   2989 HD21 ASN A 191      -6.858  -8.806  24.724  1.00 82.46           H  
ATOM   2990 HD22 ASN A 191      -5.774  -8.964  26.124  1.00 82.46           H  
ATOM   2991  OD1 ASN A 191      -7.357  -8.538  27.768  1.00 82.46           O  
ATOM   2992  N   GLU A 192      -9.946  -8.330  29.572  1.00 79.69           N  
ATOM   2993  H   GLU A 192     -10.104  -9.327  29.535  1.00 79.69           H  
ATOM   2994  CA  GLU A 192      -9.806  -7.713  30.901  1.00 79.69           C  
ATOM   2995  HA  GLU A 192     -10.666  -7.070  31.090  1.00 79.69           H  
ATOM   2996  C   GLU A 192      -8.560  -6.823  31.038  1.00 79.69           C  
ATOM   2997  CB  GLU A 192      -9.760  -8.804  31.988  1.00 79.69           C  
ATOM   2998  HB2 GLU A 192      -9.550  -8.334  32.949  1.00 79.69           H  
ATOM   2999  HB3 GLU A 192      -8.933  -9.479  31.768  1.00 79.69           H  
ATOM   3000  O   GLU A 192      -8.645  -5.748  31.632  1.00 79.69           O  
ATOM   3001  CG  GLU A 192     -11.042  -9.642  32.132  1.00 79.69           C  
ATOM   3002  HG2 GLU A 192     -10.865 -10.403  32.892  1.00 79.69           H  
ATOM   3003  HG3 GLU A 192     -11.230 -10.158  31.191  1.00 79.69           H  
ATOM   3004  CD  GLU A 192     -12.285  -8.833  32.531  1.00 79.69           C  
ATOM   3005  OE1 GLU A 192     -13.416  -9.294  32.264  1.00 79.69           O  
ATOM   3006  OE2 GLU A 192     -12.185  -7.683  33.016  1.00 79.69           O  
ATOM   3007  N   GLU A 193      -7.427  -7.211  30.445  1.00 75.97           N  
ATOM   3008  H   GLU A 193      -7.428  -8.053  29.887  1.00 75.97           H  
ATOM   3009  CA  GLU A 193      -6.175  -6.441  30.508  1.00 75.97           C  
ATOM   3010  HA  GLU A 193      -5.963  -6.180  31.545  1.00 75.97           H  
ATOM   3011  C   GLU A 193      -6.277  -5.127  29.720  1.00 75.97           C  
ATOM   3012  CB  GLU A 193      -5.002  -7.283  29.972  1.00 75.97           C  
ATOM   3013  HB2 GLU A 193      -4.097  -6.678  30.020  1.00 75.97           H  
ATOM   3014  HB3 GLU A 193      -5.191  -7.533  28.927  1.00 75.97           H  
ATOM   3015  O   GLU A 193      -5.700  -4.109  30.099  1.00 75.97           O  
ATOM   3016  CG  GLU A 193      -4.769  -8.575  30.776  1.00 75.97           C  
ATOM   3017  HG2 GLU A 193      -4.608  -8.304  31.819  1.00 75.97           H  
ATOM   3018  HG3 GLU A 193      -5.665  -9.194  30.725  1.00 75.97           H  
ATOM   3019  CD  GLU A 193      -3.573  -9.406  30.276  1.00 75.97           C  
ATOM   3020  OE1 GLU A 193      -3.208 -10.361  30.998  1.00 75.97           O  
ATOM   3021  OE2 GLU A 193      -3.038  -9.107  29.184  1.00 75.97           O  
ATOM   3022  N   ALA A 194      -7.076  -5.116  28.649  1.00 79.98           N  
ATOM   3023  H   ALA A 194      -7.578  -5.965  28.433  1.00 79.98           H  
ATOM   3024  CA  ALA A 194      -7.261  -3.947  27.797  1.00 79.98           C  
ATOM   3025  HA  ALA A 194      -6.333  -3.375  27.799  1.00 79.98           H  
ATOM   3026  C   ALA A 194      -8.371  -3.002  28.285  1.00 79.98           C  
ATOM   3027  CB  ALA A 194      -7.509  -4.428  26.365  1.00 79.98           C  
ATOM   3028  HB1 ALA A 194      -6.691  -5.078  26.053  1.00 79.98           H  
ATOM   3029  HB2 ALA A 194      -7.561  -3.570  25.694  1.00 79.98           H  
ATOM   3030  HB3 ALA A 194      -8.451  -4.974  26.322  1.00 79.98           H  
ATOM   3031  O   ALA A 194      -8.424  -1.853  27.842  1.00 79.98           O  
ATOM   3032  N   LYS A 195      -9.256  -3.431  29.201  1.00 80.84           N  
ATOM   3033  H   LYS A 195      -9.174  -4.386  29.519  1.00 80.84           H  
ATOM   3034  CA  LYS A 195     -10.407  -2.616  29.643  1.00 80.84           C  
ATOM   3035  HA  LYS A 195     -11.040  -2.418  28.778  1.00 80.84           H  
ATOM   3036  C   LYS A 195     -10.002  -1.252  30.195  1.00 80.84           C  
ATOM   3037  CB  LYS A 195     -11.238  -3.362  30.695  1.00 80.84           C  
ATOM   3038  HB2 LYS A 195     -11.890  -2.647  31.197  1.00 80.84           H  
ATOM   3039  HB3 LYS A 195     -10.580  -3.807  31.442  1.00 80.84           H  
ATOM   3040  O   LYS A 195     -10.693  -0.268  29.935  1.00 80.84           O  
ATOM   3041  CG  LYS A 195     -12.119  -4.441  30.061  1.00 80.84           C  
ATOM   3042  HG2 LYS A 195     -11.486  -5.217  29.631  1.00 80.84           H  
ATOM   3043  HG3 LYS A 195     -12.734  -4.006  29.273  1.00 80.84           H  
ATOM   3044  CD  LYS A 195     -13.025  -5.066  31.120  1.00 80.84           C  
ATOM   3045  HD2 LYS A 195     -13.737  -4.325  31.483  1.00 80.84           H  
ATOM   3046  HD3 LYS A 195     -12.404  -5.401  31.951  1.00 80.84           H  
ATOM   3047  CE  LYS A 195     -13.770  -6.262  30.524  1.00 80.84           C  
ATOM   3048  HE2 LYS A 195     -14.453  -5.937  29.740  1.00 80.84           H  
ATOM   3049  HE3 LYS A 195     -13.034  -6.921  30.065  1.00 80.84           H  
ATOM   3050  NZ  LYS A 195     -14.472  -7.005  31.589  1.00 80.84           N  
ATOM   3051  HZ1 LYS A 195     -14.680  -7.950  31.299  1.00 80.84           H  
ATOM   3052  HZ2 LYS A 195     -15.279  -6.537  31.978  1.00 80.84           H  
ATOM   3053  HZ3 LYS A 195     -13.805  -7.220  32.316  1.00 80.84           H  
ATOM   3054  N   GLY A 196      -8.877  -1.180  30.911  1.00 85.39           N  
ATOM   3055  H   GLY A 196      -8.360  -2.036  31.052  1.00 85.39           H  
ATOM   3056  CA  GLY A 196      -8.368   0.063  31.496  1.00 85.39           C  
ATOM   3057  HA2 GLY A 196      -7.480  -0.167  32.086  1.00 85.39           H  
ATOM   3058  HA3 GLY A 196      -9.125   0.487  32.157  1.00 85.39           H  
ATOM   3059  C   GLY A 196      -7.981   1.131  30.466  1.00 85.39           C  
ATOM   3060  O   GLY A 196      -7.950   2.314  30.793  1.00 85.39           O  
ATOM   3061  N   ILE A 197      -7.728   0.752  29.212  1.00 88.97           N  
ATOM   3062  H   ILE A 197      -7.814  -0.226  28.977  1.00 88.97           H  
ATOM   3063  CA  ILE A 197      -7.314   1.671  28.141  1.00 88.97           C  
ATOM   3064  HA  ILE A 197      -6.525   2.323  28.516  1.00 88.97           H  
ATOM   3065  C   ILE A 197      -8.475   2.577  27.688  1.00 88.97           C  
ATOM   3066  CB  ILE A 197      -6.732   0.836  26.974  1.00 88.97           C  
ATOM   3067  HB  ILE A 197      -7.478   0.103  26.670  1.00 88.97           H  
ATOM   3068  O   ILE A 197      -8.245   3.689  27.203  1.00 88.97           O  
ATOM   3069  CG1 ILE A 197      -5.453   0.083  27.418  1.00 88.97           C  
ATOM   3070 HG12 ILE A 197      -4.644   0.795  27.579  1.00 88.97           H  
ATOM   3071 HG13 ILE A 197      -5.634  -0.425  28.365  1.00 88.97           H  
ATOM   3072  CG2 ILE A 197      -6.467   1.722  25.752  1.00 88.97           C  
ATOM   3073 HG21 ILE A 197      -7.426   2.001  25.315  1.00 88.97           H  
ATOM   3074 HG22 ILE A 197      -5.907   1.184  24.986  1.00 88.97           H  
ATOM   3075 HG23 ILE A 197      -5.932   2.622  26.054  1.00 88.97           H  
ATOM   3076  CD1 ILE A 197      -4.995  -1.000  26.430  1.00 88.97           C  
ATOM   3077 HD11 ILE A 197      -5.817  -1.688  26.227  1.00 88.97           H  
ATOM   3078 HD12 ILE A 197      -4.657  -0.564  25.490  1.00 88.97           H  
ATOM   3079 HD13 ILE A 197      -4.168  -1.559  26.868  1.00 88.97           H  
ATOM   3080  N   PHE A 198      -9.722   2.128  27.858  1.00 91.96           N  
ATOM   3081  H   PHE A 198      -9.858   1.249  28.336  1.00 91.96           H  
ATOM   3082  CA  PHE A 198     -10.899   2.803  27.319  1.00 91.96           C  
ATOM   3083  HA  PHE A 198     -10.585   3.368  26.442  1.00 91.96           H  
ATOM   3084  C   PHE A 198     -11.519   3.792  28.314  1.00 91.96           C  
ATOM   3085  CB  PHE A 198     -11.924   1.773  26.830  1.00 91.96           C  
ATOM   3086  HB2 PHE A 198     -12.297   1.214  27.688  1.00 91.96           H  
ATOM   3087  HB3 PHE A 198     -12.769   2.301  26.388  1.00 91.96           H  
ATOM   3088  O   PHE A 198     -11.861   3.447  29.443  1.00 91.96           O  
ATOM   3089  CG  PHE A 198     -11.370   0.804  25.802  1.00 91.96           C  
ATOM   3090  CD1 PHE A 198     -11.103   1.238  24.490  1.00 91.96           C  
ATOM   3091  HD1 PHE A 198     -11.317   2.259  24.207  1.00 91.96           H  
ATOM   3092  CD2 PHE A 198     -11.086  -0.524  26.168  1.00 91.96           C  
ATOM   3093  HD2 PHE A 198     -11.266  -0.858  27.179  1.00 91.96           H  
ATOM   3094  CE1 PHE A 198     -10.551   0.350  23.551  1.00 91.96           C  
ATOM   3095  HE1 PHE A 198     -10.353   0.680  22.542  1.00 91.96           H  
ATOM   3096  CE2 PHE A 198     -10.535  -1.415  25.230  1.00 91.96           C  
ATOM   3097  HE2 PHE A 198     -10.303  -2.428  25.522  1.00 91.96           H  
ATOM   3098  CZ  PHE A 198     -10.260  -0.973  23.925  1.00 91.96           C  
ATOM   3099  HZ  PHE A 198      -9.824  -1.650  23.205  1.00 91.96           H  
ATOM   3100  N   SER A 199     -11.732   5.023  27.855  1.00 94.29           N  
ATOM   3101  H   SER A 199     -11.431   5.219  26.912  1.00 94.29           H  
ATOM   3102  CA  SER A 199     -12.560   6.033  28.511  1.00 94.29           C  
ATOM   3103  HA  SER A 199     -12.752   5.735  29.542  1.00 94.29           H  
ATOM   3104  C   SER A 199     -13.893   6.151  27.778  1.00 94.29           C  
ATOM   3105  CB  SER A 199     -11.827   7.371  28.543  1.00 94.29           C  
ATOM   3106  HB2 SER A 199     -10.895   7.253  29.094  1.00 94.29           H  
ATOM   3107  HB3 SER A 199     -11.602   7.693  27.526  1.00 94.29           H  
ATOM   3108  O   SER A 199     -13.929   6.202  26.549  1.00 94.29           O  
ATOM   3109  OG  SER A 199     -12.629   8.340  29.187  1.00 94.29           O  
ATOM   3110  HG  SER A 199     -12.075   9.101  29.373  1.00 94.29           H  
ATOM   3111  N   PHE A 200     -14.997   6.189  28.519  1.00 94.31           N  
ATOM   3112  H   PHE A 200     -14.898   6.267  29.521  1.00 94.31           H  
ATOM   3113  CA  PHE A 200     -16.346   6.141  27.958  1.00 94.31           C  
ATOM   3114  HA  PHE A 200     -16.287   5.911  26.894  1.00 94.31           H  
ATOM   3115  C   PHE A 200     -17.057   7.484  28.108  1.00 94.31           C  
ATOM   3116  CB  PHE A 200     -17.129   5.008  28.626  1.00 94.31           C  
ATOM   3117  HB2 PHE A 200     -18.158   5.022  28.266  1.00 94.31           H  
ATOM   3118  HB3 PHE A 200     -17.160   5.180  29.702  1.00 94.31           H  
ATOM   3119  O   PHE A 200     -17.084   8.055  29.196  1.00 94.31           O  
ATOM   3120  CG  PHE A 200     -16.574   3.631  28.348  1.00 94.31           C  
ATOM   3121  CD1 PHE A 200     -16.861   2.990  27.128  1.00 94.31           C  
ATOM   3122  HD1 PHE A 200     -17.459   3.487  26.378  1.00 94.31           H  
ATOM   3123  CD2 PHE A 200     -15.753   2.998  29.299  1.00 94.31           C  
ATOM   3124  HD2 PHE A 200     -15.484   3.505  30.213  1.00 94.31           H  
ATOM   3125  CE1 PHE A 200     -16.329   1.718  26.863  1.00 94.31           C  
ATOM   3126  HE1 PHE A 200     -16.516   1.248  25.909  1.00 94.31           H  
ATOM   3127  CE2 PHE A 200     -15.223   1.725  29.033  1.00 94.31           C  
ATOM   3128  HE2 PHE A 200     -14.543   1.265  29.734  1.00 94.31           H  
ATOM   3129  CZ  PHE A 200     -15.510   1.085  27.816  1.00 94.31           C  
ATOM   3130  HZ  PHE A 200     -15.060   0.128  27.596  1.00 94.31           H  
ATOM   3131  N   MET A 201     -17.680   7.959  27.030  1.00 94.83           N  
ATOM   3132  H   MET A 201     -17.595   7.449  26.162  1.00 94.83           H  
ATOM   3133  CA  MET A 201     -18.446   9.205  27.018  1.00 94.83           C  
ATOM   3134  HA  MET A 201     -18.615   9.539  28.042  1.00 94.83           H  
ATOM   3135  C   MET A 201     -19.812   8.987  26.366  1.00 94.83           C  
ATOM   3136  CB  MET A 201     -17.617  10.282  26.307  1.00 94.83           C  
ATOM   3137  HB2 MET A 201     -16.666  10.381  26.830  1.00 94.83           H  
ATOM   3138  HB3 MET A 201     -17.410   9.958  25.287  1.00 94.83           H  
ATOM   3139  O   MET A 201     -19.901   8.656  25.186  1.00 94.83           O  
ATOM   3140  CG  MET A 201     -18.307  11.651  26.268  1.00 94.83           C  
ATOM   3141  HG2 MET A 201     -19.246  11.553  25.724  1.00 94.83           H  
ATOM   3142  HG3 MET A 201     -18.537  11.964  27.286  1.00 94.83           H  
ATOM   3143  SD  MET A 201     -17.329  12.955  25.460  1.00 94.83           S  
ATOM   3144  CE  MET A 201     -16.010  13.182  26.686  1.00 94.83           C  
ATOM   3145  HE1 MET A 201     -16.447  13.405  27.659  1.00 94.83           H  
ATOM   3146  HE2 MET A 201     -15.407  12.277  26.758  1.00 94.83           H  
ATOM   3147  HE3 MET A 201     -15.371  14.012  26.382  1.00 94.83           H  
ATOM   3148  N   GLU A 202     -20.882   9.192  27.129  1.00 93.66           N  
ATOM   3149  H   GLU A 202     -20.773   9.466  28.095  1.00 93.66           H  
ATOM   3150  CA  GLU A 202     -22.237   9.135  26.587  1.00 93.66           C  
ATOM   3151  HA  GLU A 202     -22.300   8.295  25.895  1.00 93.66           H  
ATOM   3152  C   GLU A 202     -22.558  10.427  25.826  1.00 93.66           C  
ATOM   3153  CB  GLU A 202     -23.247   8.875  27.705  1.00 93.66           C  
ATOM   3154  HB2 GLU A 202     -23.294   9.749  28.355  1.00 93.66           H  
ATOM   3155  HB3 GLU A 202     -22.912   8.020  28.293  1.00 93.66           H  
ATOM   3156  O   GLU A 202     -22.420  11.537  26.349  1.00 93.66           O  
ATOM   3157  CG  GLU A 202     -24.641   8.573  27.133  1.00 93.66           C  
ATOM   3158  HG2 GLU A 202     -24.580   7.688  26.500  1.00 93.66           H  
ATOM   3159  HG3 GLU A 202     -24.959   9.410  26.511  1.00 93.66           H  
ATOM   3160  CD  GLU A 202     -25.699   8.350  28.220  1.00 93.66           C  
ATOM   3161  OE1 GLU A 202     -26.876   8.192  27.826  1.00 93.66           O  
ATOM   3162  OE2 GLU A 202     -25.341   8.394  29.420  1.00 93.66           O  
ATOM   3163  N   VAL A 203     -23.009  10.282  24.584  1.00 91.04           N  
ATOM   3164  H   VAL A 203     -23.116   9.343  24.228  1.00 91.04           H  
ATOM   3165  CA  VAL A 203     -23.522  11.379  23.767  1.00 91.04           C  
ATOM   3166  HA  VAL A 203     -23.083  12.314  24.114  1.00 91.04           H  
ATOM   3167  C   VAL A 203     -25.028  11.448  23.962  1.00 91.04           C  
ATOM   3168  CB  VAL A 203     -23.134  11.205  22.291  1.00 91.04           C  
ATOM   3169  HB  VAL A 203     -23.547  10.276  21.898  1.00 91.04           H  
ATOM   3170  O   VAL A 203     -25.743  10.505  23.640  1.00 91.04           O  
ATOM   3171  CG1 VAL A 203     -23.647  12.378  21.449  1.00 91.04           C  
ATOM   3172 HG11 VAL A 203     -24.736  12.358  21.412  1.00 91.04           H  
ATOM   3173 HG12 VAL A 203     -23.311  13.328  21.865  1.00 91.04           H  
ATOM   3174 HG13 VAL A 203     -23.277  12.290  20.428  1.00 91.04           H  
ATOM   3175  CG2 VAL A 203     -21.609  11.163  22.166  1.00 91.04           C  
ATOM   3176 HG21 VAL A 203     -21.229  10.256  22.637  1.00 91.04           H  
ATOM   3177 HG22 VAL A 203     -21.165  12.035  22.647  1.00 91.04           H  
ATOM   3178 HG23 VAL A 203     -21.335  11.156  21.111  1.00 91.04           H  
ATOM   3179  N   LYS A 204     -25.512  12.571  24.500  1.00 85.11           N  
ATOM   3180  H   LYS A 204     -24.847  13.271  24.796  1.00 85.11           H  
ATOM   3181  CA  LYS A 204     -26.935  12.755  24.831  1.00 85.11           C  
ATOM   3182  HA  LYS A 204     -27.322  11.830  25.257  1.00 85.11           H  
ATOM   3183  C   LYS A 204     -27.810  13.046  23.614  1.00 85.11           C  
ATOM   3184  CB  LYS A 204     -27.090  13.879  25.865  1.00 85.11           C  
ATOM   3185  HB2 LYS A 204     -28.154  14.038  26.041  1.00 85.11           H  
ATOM   3186  HB3 LYS A 204     -26.667  14.801  25.468  1.00 85.11           H  
ATOM   3187  O   LYS A 204     -28.982  12.691  23.603  1.00 85.11           O  
ATOM   3188  CG  LYS A 204     -26.419  13.532  27.200  1.00 85.11           C  
ATOM   3189  HG2 LYS A 204     -25.344  13.424  27.058  1.00 85.11           H  
ATOM   3190  HG3 LYS A 204     -26.822  12.588  27.569  1.00 85.11           H  
ATOM   3191  CD  LYS A 204     -26.682  14.631  28.234  1.00 85.11           C  
ATOM   3192  HD2 LYS A 204     -27.758  14.739  28.373  1.00 85.11           H  
ATOM   3193  HD3 LYS A 204     -26.267  15.573  27.873  1.00 85.11           H  
ATOM   3194  CE  LYS A 204     -26.024  14.240  29.559  1.00 85.11           C  
ATOM   3195  HE2 LYS A 204     -26.412  13.267  29.860  1.00 85.11           H  
ATOM   3196  HE3 LYS A 204     -24.952  14.127  29.399  1.00 85.11           H  
ATOM   3197  NZ  LYS A 204     -26.290  15.246  30.616  1.00 85.11           N  
ATOM   3198  HZ1 LYS A 204     -27.285  15.327  30.770  1.00 85.11           H  
ATOM   3199  HZ2 LYS A 204     -25.859  14.957  31.482  1.00 85.11           H  
ATOM   3200  HZ3 LYS A 204     -25.923  16.148  30.348  1.00 85.11           H  
ATOM   3201  N   GLU A 205     -27.254  13.715  22.608  1.00 82.38           N  
ATOM   3202  H   GLU A 205     -26.268  13.930  22.652  1.00 82.38           H  
ATOM   3203  CA  GLU A 205     -27.988  14.172  21.428  1.00 82.38           C  
ATOM   3204  HA  GLU A 205     -28.911  13.602  21.323  1.00 82.38           H  
ATOM   3205  C   GLU A 205     -27.146  13.951  20.168  1.00 82.38           C  
ATOM   3206  CB  GLU A 205     -28.360  15.662  21.560  1.00 82.38           C  
ATOM   3207  HB2 GLU A 205     -28.880  15.956  20.649  1.00 82.38           H  
ATOM   3208  HB3 GLU A 205     -27.443  16.248  21.634  1.00 82.38           H  
ATOM   3209  O   GLU A 205     -25.971  14.321  20.127  1.00 82.38           O  
ATOM   3210  CG  GLU A 205     -29.262  15.999  22.765  1.00 82.38           C  
ATOM   3211  HG2 GLU A 205     -30.141  15.355  22.730  1.00 82.38           H  
ATOM   3212  HG3 GLU A 205     -28.721  15.794  23.689  1.00 82.38           H  
ATOM   3213  CD  GLU A 205     -29.718  17.471  22.775  1.00 82.38           C  
ATOM   3214  OE1 GLU A 205     -30.665  17.833  23.505  1.00 82.38           O  
ATOM   3215  OE2 GLU A 205     -29.199  18.303  21.998  1.00 82.38           O  
ATOM   3216  N   LEU A 206     -27.758  13.374  19.134  1.00 88.40           N  
ATOM   3217  H   LEU A 206     -28.723  13.094  19.232  1.00 88.40           H  
ATOM   3218  CA  LEU A 206     -27.187  13.269  17.792  1.00 88.40           C  
ATOM   3219  HA  LEU A 206     -26.206  13.743  17.772  1.00 88.40           H  
ATOM   3220  C   LEU A 206     -28.051  14.047  16.801  1.00 88.40           C  
ATOM   3221  CB  LEU A 206     -27.042  11.787  17.394  1.00 88.40           C  
ATOM   3222  HB2 LEU A 206     -28.002  11.292  17.545  1.00 88.40           H  
ATOM   3223  HB3 LEU A 206     -26.803  11.730  16.332  1.00 88.40           H  
ATOM   3224  O   LEU A 206     -29.231  14.283  17.044  1.00 88.40           O  
ATOM   3225  CG  LEU A 206     -25.956  11.025  18.174  1.00 88.40           C  
ATOM   3226  HG  LEU A 206     -26.146  11.104  19.245  1.00 88.40           H  
ATOM   3227  CD1 LEU A 206     -25.984   9.549  17.780  1.00 88.40           C  
ATOM   3228 HD11 LEU A 206     -26.940   9.116  18.072  1.00 88.40           H  
ATOM   3229 HD12 LEU A 206     -25.184   9.012  18.290  1.00 88.40           H  
ATOM   3230 HD13 LEU A 206     -25.850   9.442  16.704  1.00 88.40           H  
ATOM   3231  CD2 LEU A 206     -24.554  11.563  17.879  1.00 88.40           C  
ATOM   3232 HD21 LEU A 206     -23.828  10.989  18.454  1.00 88.40           H  
ATOM   3233 HD22 LEU A 206     -24.470  12.602  18.198  1.00 88.40           H  
ATOM   3234 HD23 LEU A 206     -24.328  11.477  16.816  1.00 88.40           H  
ATOM   3235  N   SER A 207     -27.479  14.442  15.671  1.00 88.54           N  
ATOM   3236  H   SER A 207     -26.512  14.214  15.491  1.00 88.54           H  
ATOM   3237  CA  SER A 207     -28.228  14.981  14.538  1.00 88.54           C  
ATOM   3238  HA  SER A 207     -29.295  14.814  14.688  1.00 88.54           H  
ATOM   3239  C   SER A 207     -27.826  14.230  13.277  1.00 88.54           C  
ATOM   3240  CB  SER A 207     -28.014  16.493  14.404  1.00 88.54           C  
ATOM   3241  HB2 SER A 207     -28.210  16.965  15.366  1.00 88.54           H  
ATOM   3242  HB3 SER A 207     -28.722  16.890  13.676  1.00 88.54           H  
ATOM   3243  O   SER A 207     -26.741  13.650  13.204  1.00 88.54           O  
ATOM   3244  OG  SER A 207     -26.695  16.801  13.981  1.00 88.54           O  
ATOM   3245  HG  SER A 207     -26.506  17.713  14.215  1.00 88.54           H  
ATOM   3246  N   ALA A 208     -28.684  14.240  12.258  1.00 86.64           N  
ATOM   3247  H   ALA A 208     -29.590  14.674  12.367  1.00 86.64           H  
ATOM   3248  CA  ALA A 208     -28.350  13.598  10.988  1.00 86.64           C  
ATOM   3249  HA  ALA A 208     -28.171  12.540  11.174  1.00 86.64           H  
ATOM   3250  C   ALA A 208     -27.063  14.182  10.367  1.00 86.64           C  
ATOM   3251  CB  ALA A 208     -29.552  13.735  10.050  1.00 86.64           C  
ATOM   3252  HB1 ALA A 208     -30.446  13.329  10.524  1.00 86.64           H  
ATOM   3253  HB2 ALA A 208     -29.722  14.782   9.800  1.00 86.64           H  
ATOM   3254  HB3 ALA A 208     -29.356  13.170   9.139  1.00 86.64           H  
ATOM   3255  O   ALA A 208     -26.263  13.448   9.788  1.00 86.64           O  
ATOM   3256  N   LEU A 209     -26.838  15.489  10.556  1.00 87.18           N  
ATOM   3257  H   LEU A 209     -27.537  16.017  11.057  1.00 87.18           H  
ATOM   3258  CA  LEU A 209     -25.633  16.191  10.118  1.00 87.18           C  
ATOM   3259  HA  LEU A 209     -25.480  15.980   9.059  1.00 87.18           H  
ATOM   3260  C   LEU A 209     -24.380  15.705  10.859  1.00 87.18           C  
ATOM   3261  CB  LEU A 209     -25.868  17.704  10.276  1.00 87.18           C  
ATOM   3262  HB2 LEU A 209     -26.033  17.933  11.329  1.00 87.18           H  
ATOM   3263  HB3 LEU A 209     -26.786  17.955   9.746  1.00 87.18           H  
ATOM   3264  O   LEU A 209     -23.406  15.348  10.201  1.00 87.18           O  
ATOM   3265  CG  LEU A 209     -24.708  18.563   9.723  1.00 87.18           C  
ATOM   3266  HG  LEU A 209     -23.988  17.934   9.200  1.00 87.18           H  
ATOM   3267  CD1 LEU A 209     -25.238  19.598   8.728  1.00 87.18           C  
ATOM   3268 HD11 LEU A 209     -25.946  20.266   9.219  1.00 87.18           H  
ATOM   3269 HD12 LEU A 209     -24.402  20.181   8.342  1.00 87.18           H  
ATOM   3270 HD13 LEU A 209     -25.726  19.093   7.895  1.00 87.18           H  
ATOM   3271  CD2 LEU A 209     -23.996  19.304  10.854  1.00 87.18           C  
ATOM   3272 HD21 LEU A 209     -24.688  19.953  11.391  1.00 87.18           H  
ATOM   3273 HD22 LEU A 209     -23.188  19.907  10.439  1.00 87.18           H  
ATOM   3274 HD23 LEU A 209     -23.545  18.586  11.538  1.00 87.18           H  
ATOM   3275  N   SER A 210     -24.411  15.609  12.195  1.00 90.19           N  
ATOM   3276  H   SER A 210     -25.258  15.829  12.699  1.00 90.19           H  
ATOM   3277  CA  SER A 210     -23.241  15.147  12.957  1.00 90.19           C  
ATOM   3278  HA  SER A 210     -22.384  15.744  12.647  1.00 90.19           H  
ATOM   3279  C   SER A 210     -22.901  13.687  12.656  1.00 90.19           C  
ATOM   3280  CB  SER A 210     -23.423  15.360  14.463  1.00 90.19           C  
ATOM   3281  HB2 SER A 210     -23.677  16.404  14.647  1.00 90.19           H  
ATOM   3282  HB3 SER A 210     -22.471  15.150  14.951  1.00 90.19           H  
ATOM   3283  O   SER A 210     -21.728  13.344  12.521  1.00 90.19           O  
ATOM   3284  OG  SER A 210     -24.417  14.526  15.035  1.00 90.19           O  
ATOM   3285  HG  SER A 210     -24.281  14.526  15.985  1.00 90.19           H  
ATOM   3286  N   ILE A 211     -23.915  12.835  12.465  1.00 89.82           N  
ATOM   3287  H   ILE A 211     -24.851  13.168  12.646  1.00 89.82           H  
ATOM   3288  CA  ILE A 211     -23.720  11.452  12.014  1.00 89.82           C  
ATOM   3289  HA  ILE A 211     -23.051  10.951  12.714  1.00 89.82           H  
ATOM   3290  C   ILE A 211     -23.029  11.451  10.647  1.00 89.82           C  
ATOM   3291  CB  ILE A 211     -25.060  10.682  11.990  1.00 89.82           C  
ATOM   3292  HB  ILE A 211     -25.776  11.255  11.400  1.00 89.82           H  
ATOM   3293  O   ILE A 211     -21.984  10.824  10.491  1.00 89.82           O  
ATOM   3294  CG1 ILE A 211     -25.618  10.528  13.423  1.00 89.82           C  
ATOM   3295 HG12 ILE A 211     -25.005   9.826  13.988  1.00 89.82           H  
ATOM   3296 HG13 ILE A 211     -25.574  11.484  13.945  1.00 89.82           H  
ATOM   3297  CG2 ILE A 211     -24.888   9.299  11.326  1.00 89.82           C  
ATOM   3298 HG21 ILE A 211     -24.099   8.737  11.827  1.00 89.82           H  
ATOM   3299 HG22 ILE A 211     -25.814   8.726  11.371  1.00 89.82           H  
ATOM   3300 HG23 ILE A 211     -24.629   9.408  10.273  1.00 89.82           H  
ATOM   3301  CD1 ILE A 211     -27.079  10.064  13.447  1.00 89.82           C  
ATOM   3302 HD11 ILE A 211     -27.455  10.115  14.468  1.00 89.82           H  
ATOM   3303 HD12 ILE A 211     -27.171   9.040  13.085  1.00 89.82           H  
ATOM   3304 HD13 ILE A 211     -27.676  10.719  12.812  1.00 89.82           H  
ATOM   3305  N   ALA A 212     -23.559  12.179   9.659  1.00 87.99           N  
ATOM   3306  H   ALA A 212     -24.395  12.715   9.838  1.00 87.99           H  
ATOM   3307  CA  ALA A 212     -22.981  12.219   8.317  1.00 87.99           C  
ATOM   3308  HA  ALA A 212     -22.967  11.203   7.921  1.00 87.99           H  
ATOM   3309  C   ALA A 212     -21.527  12.733   8.310  1.00 87.99           C  
ATOM   3310  CB  ALA A 212     -23.889  13.073   7.424  1.00 87.99           C  
ATOM   3311  HB1 ALA A 212     -23.497  13.091   6.408  1.00 87.99           H  
ATOM   3312  HB2 ALA A 212     -23.936  14.093   7.807  1.00 87.99           H  
ATOM   3313  HB3 ALA A 212     -24.896  12.655   7.411  1.00 87.99           H  
ATOM   3314  O   ALA A 212     -20.676  12.166   7.617  1.00 87.99           O  
ATOM   3315  N   GLU A 213     -21.224  13.762   9.104  1.00 91.16           N  
ATOM   3316  H   GLU A 213     -21.970  14.206   9.620  1.00 91.16           H  
ATOM   3317  CA  GLU A 213     -19.873  14.306   9.270  1.00 91.16           C  
ATOM   3318  HA  GLU A 213     -19.472  14.579   8.295  1.00 91.16           H  
ATOM   3319  C   GLU A 213     -18.915  13.284   9.885  1.00 91.16           C  
ATOM   3320  CB  GLU A 213     -19.916  15.567  10.142  1.00 91.16           C  
ATOM   3321  HB2 GLU A 213     -18.901  15.812  10.456  1.00 91.16           H  
ATOM   3322  HB3 GLU A 213     -20.517  15.365  11.029  1.00 91.16           H  
ATOM   3323  O   GLU A 213     -17.855  13.025   9.308  1.00 91.16           O  
ATOM   3324  CG  GLU A 213     -20.485  16.769   9.376  1.00 91.16           C  
ATOM   3325  HG2 GLU A 213     -19.820  16.979   8.538  1.00 91.16           H  
ATOM   3326  HG3 GLU A 213     -21.461  16.516   8.962  1.00 91.16           H  
ATOM   3327  CD  GLU A 213     -20.616  18.026  10.248  1.00 91.16           C  
ATOM   3328  OE1 GLU A 213     -20.848  19.096   9.646  1.00 91.16           O  
ATOM   3329  OE2 GLU A 213     -20.468  17.923  11.488  1.00 91.16           O  
ATOM   3330  N   ASN A 214     -19.300  12.648  10.995  1.00 92.76           N  
ATOM   3331  H   ASN A 214     -20.175  12.916  11.423  1.00 92.76           H  
ATOM   3332  CA  ASN A 214     -18.481  11.638  11.665  1.00 92.76           C  
ATOM   3333  HA  ASN A 214     -17.529  12.083  11.952  1.00 92.76           H  
ATOM   3334  C   ASN A 214     -18.182  10.450  10.738  1.00 92.76           C  
ATOM   3335  CB  ASN A 214     -19.207  11.152  12.929  1.00 92.76           C  
ATOM   3336  HB2 ASN A 214     -20.209  10.806  12.678  1.00 92.76           H  
ATOM   3337  HB3 ASN A 214     -18.636  10.312  13.327  1.00 92.76           H  
ATOM   3338  O   ASN A 214     -17.032  10.021  10.607  1.00 92.76           O  
ATOM   3339  CG  ASN A 214     -19.296  12.177  14.044  1.00 92.76           C  
ATOM   3340  ND2 ASN A 214     -20.234  12.028  14.951  1.00 92.76           N  
ATOM   3341 HD21 ASN A 214     -20.327  12.778  15.621  1.00 92.76           H  
ATOM   3342 HD22 ASN A 214     -20.925  11.296  14.875  1.00 92.76           H  
ATOM   3343  OD1 ASN A 214     -18.492  13.085  14.165  1.00 92.76           O  
ATOM   3344  N   MET A 215     -19.202   9.955  10.030  1.00 90.41           N  
ATOM   3345  H   MET A 215     -20.119  10.347  10.189  1.00 90.41           H  
ATOM   3346  CA  MET A 215     -19.063   8.847   9.080  1.00 90.41           C  
ATOM   3347  HA  MET A 215     -18.597   8.004   9.590  1.00 90.41           H  
ATOM   3348  C   MET A 215     -18.158   9.232   7.897  1.00 90.41           C  
ATOM   3349  CB  MET A 215     -20.457   8.412   8.593  1.00 90.41           C  
ATOM   3350  HB2 MET A 215     -20.955   9.265   8.133  1.00 90.41           H  
ATOM   3351  HB3 MET A 215     -20.345   7.639   7.832  1.00 90.41           H  
ATOM   3352  O   MET A 215     -17.319   8.439   7.460  1.00 90.41           O  
ATOM   3353  CG  MET A 215     -21.360   7.872   9.717  1.00 90.41           C  
ATOM   3354  HG2 MET A 215     -22.353   7.685   9.307  1.00 90.41           H  
ATOM   3355  HG3 MET A 215     -21.466   8.630  10.492  1.00 90.41           H  
ATOM   3356  SD  MET A 215     -20.821   6.390  10.599  1.00 90.41           S  
ATOM   3357  CE  MET A 215     -20.989   5.186   9.278  1.00 90.41           C  
ATOM   3358  HE1 MET A 215     -21.958   5.301   8.792  1.00 90.41           H  
ATOM   3359  HE2 MET A 215     -20.881   4.177   9.678  1.00 90.41           H  
ATOM   3360  HE3 MET A 215     -20.199   5.383   8.554  1.00 90.41           H  
ATOM   3361  N   SER A 216     -18.279  10.464   7.391  1.00 90.87           N  
ATOM   3362  H   SER A 216     -18.981  11.070   7.789  1.00 90.87           H  
ATOM   3363  CA  SER A 216     -17.427  10.997   6.320  1.00 90.87           C  
ATOM   3364  HA  SER A 216     -17.465  10.318   5.468  1.00 90.87           H  
ATOM   3365  C   SER A 216     -15.964  11.124   6.756  1.00 90.87           C  
ATOM   3366  CB  SER A 216     -17.972  12.356   5.873  1.00 90.87           C  
ATOM   3367  HB2 SER A 216     -17.932  13.058   6.706  1.00 90.87           H  
ATOM   3368  HB3 SER A 216     -19.013  12.239   5.571  1.00 90.87           H  
ATOM   3369  O   SER A 216     -15.063  10.667   6.045  1.00 90.87           O  
ATOM   3370  OG  SER A 216     -17.234  12.879   4.782  1.00 90.87           O  
ATOM   3371  HG  SER A 216     -17.618  13.738   4.590  1.00 90.87           H  
ATOM   3372  N   GLN A 217     -15.714  11.674   7.948  1.00 92.73           N  
ATOM   3373  H   GLN A 217     -16.492  12.013   8.496  1.00 92.73           H  
ATOM   3374  CA  GLN A 217     -14.371  11.797   8.517  1.00 92.73           C  
ATOM   3375  HA  GLN A 217     -13.734  12.346   7.824  1.00 92.73           H  
ATOM   3376  C   GLN A 217     -13.730  10.427   8.735  1.00 92.73           C  
ATOM   3377  CB  GLN A 217     -14.425  12.561   9.844  1.00 92.73           C  
ATOM   3378  HB2 GLN A 217     -13.467  12.443  10.350  1.00 92.73           H  
ATOM   3379  HB3 GLN A 217     -15.202  12.135  10.479  1.00 92.73           H  
ATOM   3380  O   GLN A 217     -12.612  10.200   8.274  1.00 92.73           O  
ATOM   3381  CG  GLN A 217     -14.682  14.063   9.654  1.00 92.73           C  
ATOM   3382  HG2 GLN A 217     -13.879  14.492   9.054  1.00 92.73           H  
ATOM   3383  HG3 GLN A 217     -15.622  14.221   9.127  1.00 92.73           H  
ATOM   3384  CD  GLN A 217     -14.738  14.808  10.985  1.00 92.73           C  
ATOM   3385  NE2 GLN A 217     -15.018  16.091  10.976  1.00 92.73           N  
ATOM   3386 HE21 GLN A 217     -15.147  16.506  11.887  1.00 92.73           H  
ATOM   3387 HE22 GLN A 217     -15.342  16.552  10.137  1.00 92.73           H  
ATOM   3388  OE1 GLN A 217     -14.494  14.269  12.050  1.00 92.73           O  
ATOM   3389  N   ALA A 218     -14.453   9.483   9.342  1.00 92.75           N  
ATOM   3390  H   ALA A 218     -15.352   9.735   9.727  1.00 92.75           H  
ATOM   3391  CA  ALA A 218     -13.974   8.121   9.551  1.00 92.75           C  
ATOM   3392  HA  ALA A 218     -13.081   8.151  10.176  1.00 92.75           H  
ATOM   3393  C   ALA A 218     -13.601   7.433   8.231  1.00 92.75           C  
ATOM   3394  CB  ALA A 218     -15.066   7.350  10.294  1.00 92.75           C  
ATOM   3395  HB1 ALA A 218     -14.792   6.300  10.394  1.00 92.75           H  
ATOM   3396  HB2 ALA A 218     -16.013   7.423   9.760  1.00 92.75           H  
ATOM   3397  HB3 ALA A 218     -15.190   7.781  11.288  1.00 92.75           H  
ATOM   3398  O   ALA A 218     -12.553   6.792   8.142  1.00 92.75           O  
ATOM   3399  N   LYS A 219     -14.421   7.607   7.184  1.00 91.27           N  
ATOM   3400  H   LYS A 219     -15.267   8.136   7.342  1.00 91.27           H  
ATOM   3401  CA  LYS A 219     -14.172   7.062   5.843  1.00 91.27           C  
ATOM   3402  HA  LYS A 219     -14.019   5.986   5.925  1.00 91.27           H  
ATOM   3403  C   LYS A 219     -12.907   7.648   5.215  1.00 91.27           C  
ATOM   3404  CB  LYS A 219     -15.412   7.321   4.978  1.00 91.27           C  
ATOM   3405  HB2 LYS A 219     -15.614   8.392   4.957  1.00 91.27           H  
ATOM   3406  HB3 LYS A 219     -16.266   6.829   5.444  1.00 91.27           H  
ATOM   3407  O   LYS A 219     -12.080   6.890   4.709  1.00 91.27           O  
ATOM   3408  CG  LYS A 219     -15.281   6.817   3.534  1.00 91.27           C  
ATOM   3409  HG2 LYS A 219     -14.451   7.315   3.034  1.00 91.27           H  
ATOM   3410  HG3 LYS A 219     -15.118   5.739   3.535  1.00 91.27           H  
ATOM   3411  CD  LYS A 219     -16.580   7.138   2.789  1.00 91.27           C  
ATOM   3412  HD2 LYS A 219     -16.752   8.214   2.824  1.00 91.27           H  
ATOM   3413  HD3 LYS A 219     -17.403   6.641   3.302  1.00 91.27           H  
ATOM   3414  CE  LYS A 219     -16.547   6.679   1.331  1.00 91.27           C  
ATOM   3415  HE2 LYS A 219     -15.774   7.238   0.804  1.00 91.27           H  
ATOM   3416  HE3 LYS A 219     -16.293   5.619   1.308  1.00 91.27           H  
ATOM   3417  NZ  LYS A 219     -17.877   6.900   0.706  1.00 91.27           N  
ATOM   3418  HZ1 LYS A 219     -17.907   6.572  -0.249  1.00 91.27           H  
ATOM   3419  HZ2 LYS A 219     -18.601   6.422   1.222  1.00 91.27           H  
ATOM   3420  HZ3 LYS A 219     -18.127   7.879   0.725  1.00 91.27           H  
ATOM   3421  N   LYS A 220     -12.737   8.975   5.248  1.00 93.57           N  
ATOM   3422  H   LYS A 220     -13.455   9.532   5.689  1.00 93.57           H  
ATOM   3423  CA  LYS A 220     -11.527   9.646   4.736  1.00 93.57           C  
ATOM   3424  HA  LYS A 220     -11.363   9.353   3.699  1.00 93.57           H  
ATOM   3425  C   LYS A 220     -10.284   9.188   5.515  1.00 93.57           C  
ATOM   3426  CB  LYS A 220     -11.690  11.181   4.802  1.00 93.57           C  
ATOM   3427  HB2 LYS A 220     -11.998  11.463   5.809  1.00 93.57           H  
ATOM   3428  HB3 LYS A 220     -10.713  11.630   4.620  1.00 93.57           H  
ATOM   3429  O   LYS A 220      -9.288   8.793   4.907  1.00 93.57           O  
ATOM   3430  CG  LYS A 220     -12.680  11.786   3.781  1.00 93.57           C  
ATOM   3431  HG2 LYS A 220     -13.674  11.364   3.935  1.00 93.57           H  
ATOM   3432  HG3 LYS A 220     -12.350  11.533   2.774  1.00 93.57           H  
ATOM   3433  CD  LYS A 220     -12.751  13.326   3.927  1.00 93.57           C  
ATOM   3434  HD2 LYS A 220     -11.747  13.729   3.799  1.00 93.57           H  
ATOM   3435  HD3 LYS A 220     -13.088  13.561   4.936  1.00 93.57           H  
ATOM   3436  CE  LYS A 220     -13.690  14.021   2.914  1.00 93.57           C  
ATOM   3437  HE2 LYS A 220     -13.342  13.778   1.910  1.00 93.57           H  
ATOM   3438  HE3 LYS A 220     -14.689  13.604   3.037  1.00 93.57           H  
ATOM   3439  NZ  LYS A 220     -13.745  15.516   3.077  1.00 93.57           N  
ATOM   3440  HZ1 LYS A 220     -12.870  15.993   2.918  1.00 93.57           H  
ATOM   3441  HZ2 LYS A 220     -14.050  15.809   3.994  1.00 93.57           H  
ATOM   3442  HZ3 LYS A 220     -14.362  15.978   2.424  1.00 93.57           H  
ATOM   3443  N   ALA A 221     -10.373   9.158   6.844  1.00 94.85           N  
ATOM   3444  H   ALA A 221     -11.218   9.504   7.274  1.00 94.85           H  
ATOM   3445  CA  ALA A 221      -9.274   8.798   7.732  1.00 94.85           C  
ATOM   3446  HA  ALA A 221      -8.434   9.464   7.535  1.00 94.85           H  
ATOM   3447  C   ALA A 221      -8.784   7.362   7.500  1.00 94.85           C  
ATOM   3448  CB  ALA A 221      -9.733   9.029   9.177  1.00 94.85           C  
ATOM   3449  HB1 ALA A 221      -8.915   8.826   9.868  1.00 94.85           H  
ATOM   3450  HB2 ALA A 221     -10.576   8.382   9.420  1.00 94.85           H  
ATOM   3451  HB3 ALA A 221     -10.037  10.068   9.299  1.00 94.85           H  
ATOM   3452  O   ALA A 221      -7.591   7.152   7.275  1.00 94.85           O  
ATOM   3453  N   ILE A 222      -9.681   6.370   7.476  1.00 93.02           N  
ATOM   3454  H   ILE A 222     -10.649   6.584   7.670  1.00 93.02           H  
ATOM   3455  CA  ILE A 222      -9.285   4.963   7.310  1.00 93.02           C  
ATOM   3456  HA  ILE A 222      -8.467   4.784   8.007  1.00 93.02           H  
ATOM   3457  C   ILE A 222      -8.736   4.670   5.902  1.00 93.02           C  
ATOM   3458  CB  ILE A 222     -10.450   4.033   7.711  1.00 93.02           C  
ATOM   3459  HB  ILE A 222     -10.872   4.397   8.648  1.00 93.02           H  
ATOM   3460  O   ILE A 222      -7.794   3.891   5.756  1.00 93.02           O  
ATOM   3461  CG1 ILE A 222     -10.036   2.562   7.918  1.00 93.02           C  
ATOM   3462 HG12 ILE A 222      -9.467   2.203   7.060  1.00 93.02           H  
ATOM   3463 HG13 ILE A 222     -10.930   1.945   8.010  1.00 93.02           H  
ATOM   3464  CG2 ILE A 222     -11.556   4.055   6.666  1.00 93.02           C  
ATOM   3465 HG21 ILE A 222     -11.875   5.078   6.462  1.00 93.02           H  
ATOM   3466 HG22 ILE A 222     -11.186   3.595   5.750  1.00 93.02           H  
ATOM   3467 HG23 ILE A 222     -12.409   3.495   7.049  1.00 93.02           H  
ATOM   3468  CD1 ILE A 222      -9.218   2.364   9.194  1.00 93.02           C  
ATOM   3469 HD11 ILE A 222      -8.956   1.311   9.298  1.00 93.02           H  
ATOM   3470 HD12 ILE A 222      -8.305   2.959   9.157  1.00 93.02           H  
ATOM   3471 HD13 ILE A 222      -9.804   2.667  10.062  1.00 93.02           H  
ATOM   3472  N   GLN A 223      -9.253   5.336   4.861  1.00 93.52           N  
ATOM   3473  H   GLN A 223     -10.027   5.963   5.027  1.00 93.52           H  
ATOM   3474  CA  GLN A 223      -8.695   5.241   3.507  1.00 93.52           C  
ATOM   3475  HA  GLN A 223      -8.622   4.193   3.216  1.00 93.52           H  
ATOM   3476  C   GLN A 223      -7.288   5.835   3.445  1.00 93.52           C  
ATOM   3477  CB  GLN A 223      -9.596   5.979   2.512  1.00 93.52           C  
ATOM   3478  HB2 GLN A 223      -9.071   6.078   1.563  1.00 93.52           H  
ATOM   3479  HB3 GLN A 223      -9.814   6.978   2.892  1.00 93.52           H  
ATOM   3480  O   GLN A 223      -6.384   5.238   2.857  1.00 93.52           O  
ATOM   3481  CG  GLN A 223     -10.902   5.227   2.258  1.00 93.52           C  
ATOM   3482  HG2 GLN A 223     -10.682   4.287   1.753  1.00 93.52           H  
ATOM   3483  HG3 GLN A 223     -11.385   4.989   3.206  1.00 93.52           H  
ATOM   3484  CD  GLN A 223     -11.875   6.021   1.397  1.00 93.52           C  
ATOM   3485  NE2 GLN A 223     -13.067   5.512   1.200  1.00 93.52           N  
ATOM   3486 HE21 GLN A 223     -13.325   4.648   1.655  1.00 93.52           H  
ATOM   3487 HE22 GLN A 223     -13.653   6.036   0.566  1.00 93.52           H  
ATOM   3488  OE1 GLN A 223     -11.600   7.072   0.843  1.00 93.52           O  
ATOM   3489  N   ALA A 224      -7.084   6.995   4.073  1.00 95.26           N  
ATOM   3490  H   ALA A 224      -7.862   7.453   4.526  1.00 95.26           H  
ATOM   3491  CA  ALA A 224      -5.775   7.622   4.158  1.00 95.26           C  
ATOM   3492  HA  ALA A 224      -5.375   7.735   3.150  1.00 95.26           H  
ATOM   3493  C   ALA A 224      -4.787   6.756   4.946  1.00 95.26           C  
ATOM   3494  CB  ALA A 224      -5.938   9.012   4.769  1.00 95.26           C  
ATOM   3495  HB1 ALA A 224      -6.363   8.941   5.770  1.00 95.26           H  
ATOM   3496  HB2 ALA A 224      -6.608   9.597   4.140  1.00 95.26           H  
ATOM   3497  HB3 ALA A 224      -4.967   9.504   4.828  1.00 95.26           H  
ATOM   3498  O   ALA A 224      -3.657   6.586   4.495  1.00 95.26           O  
ATOM   3499  N   ALA A 225      -5.213   6.155   6.061  1.00 94.49           N  
ATOM   3500  H   ALA A 225      -6.139   6.374   6.401  1.00 94.49           H  
ATOM   3501  CA  ALA A 225      -4.416   5.195   6.819  1.00 94.49           C  
ATOM   3502  HA  ALA A 225      -3.516   5.689   7.183  1.00 94.49           H  
ATOM   3503  C   ALA A 225      -3.973   4.013   5.953  1.00 94.49           C  
ATOM   3504  CB  ALA A 225      -5.220   4.707   8.023  1.00 94.49           C  
ATOM   3505  HB1 ALA A 225      -6.204   4.354   7.716  1.00 94.49           H  
ATOM   3506  HB2 ALA A 225      -5.327   5.519   8.741  1.00 94.49           H  
ATOM   3507  HB3 ALA A 225      -4.693   3.880   8.500  1.00 94.49           H  
ATOM   3508  O   ALA A 225      -2.779   3.734   5.898  1.00 94.49           O  
ATOM   3509  N   GLY A 226      -4.896   3.384   5.215  1.00 93.19           N  
ATOM   3510  H   GLY A 226      -5.865   3.645   5.326  1.00 93.19           H  
ATOM   3511  CA  GLY A 226      -4.562   2.309   4.279  1.00 93.19           C  
ATOM   3512  HA2 GLY A 226      -5.454   2.033   3.716  1.00 93.19           H  
ATOM   3513  HA3 GLY A 226      -4.209   1.440   4.834  1.00 93.19           H  
ATOM   3514  C   GLY A 226      -3.471   2.732   3.293  1.00 93.19           C  
ATOM   3515  O   GLY A 226      -2.426   2.095   3.211  1.00 93.19           O  
ATOM   3516  N   VAL A 227      -3.640   3.869   2.614  1.00 94.51           N  
ATOM   3517  H   VAL A 227      -4.503   4.378   2.745  1.00 94.51           H  
ATOM   3518  CA  VAL A 227      -2.637   4.370   1.656  1.00 94.51           C  
ATOM   3519  HA  VAL A 227      -2.443   3.588   0.923  1.00 94.51           H  
ATOM   3520  C   VAL A 227      -1.297   4.685   2.327  1.00 94.51           C  
ATOM   3521  CB  VAL A 227      -3.174   5.608   0.915  1.00 94.51           C  
ATOM   3522  HB  VAL A 227      -3.490   6.359   1.638  1.00 94.51           H  
ATOM   3523  O   VAL A 227      -0.242   4.343   1.792  1.00 94.51           O  
ATOM   3524  CG1 VAL A 227      -2.132   6.242  -0.013  1.00 94.51           C  
ATOM   3525 HG11 VAL A 227      -1.709   5.473  -0.660  1.00 94.51           H  
ATOM   3526 HG12 VAL A 227      -1.345   6.696   0.590  1.00 94.51           H  
ATOM   3527 HG13 VAL A 227      -2.594   7.023  -0.616  1.00 94.51           H  
ATOM   3528  CG2 VAL A 227      -4.372   5.233   0.043  1.00 94.51           C  
ATOM   3529 HG21 VAL A 227      -4.762   6.118  -0.460  1.00 94.51           H  
ATOM   3530 HG22 VAL A 227      -5.158   4.832   0.683  1.00 94.51           H  
ATOM   3531 HG23 VAL A 227      -4.093   4.477  -0.690  1.00 94.51           H  
ATOM   3532  N   LEU A 228      -1.314   5.341   3.488  1.00 94.81           N  
ATOM   3533  H   LEU A 228      -2.210   5.562   3.900  1.00 94.81           H  
ATOM   3534  CA  LEU A 228      -0.106   5.747   4.205  1.00 94.81           C  
ATOM   3535  HA  LEU A 228       0.565   6.248   3.507  1.00 94.81           H  
ATOM   3536  C   LEU A 228       0.669   4.547   4.744  1.00 94.81           C  
ATOM   3537  CB  LEU A 228      -0.475   6.713   5.342  1.00 94.81           C  
ATOM   3538  HB2 LEU A 228      -1.294   6.276   5.914  1.00 94.81           H  
ATOM   3539  HB3 LEU A 228       0.375   6.813   6.017  1.00 94.81           H  
ATOM   3540  O   LEU A 228       1.894   4.562   4.674  1.00 94.81           O  
ATOM   3541  CG  LEU A 228      -0.882   8.113   4.850  1.00 94.81           C  
ATOM   3542  HG  LEU A 228      -1.603   8.035   4.036  1.00 94.81           H  
ATOM   3543  CD1 LEU A 228      -1.512   8.907   5.991  1.00 94.81           C  
ATOM   3544 HD11 LEU A 228      -0.798   9.014   6.807  1.00 94.81           H  
ATOM   3545 HD12 LEU A 228      -1.815   9.893   5.640  1.00 94.81           H  
ATOM   3546 HD13 LEU A 228      -2.397   8.382   6.351  1.00 94.81           H  
ATOM   3547  CD2 LEU A 228       0.320   8.914   4.349  1.00 94.81           C  
ATOM   3548 HD21 LEU A 228      -0.022   9.889   4.003  1.00 94.81           H  
ATOM   3549 HD22 LEU A 228       0.810   8.389   3.529  1.00 94.81           H  
ATOM   3550 HD23 LEU A 228       1.031   9.057   5.163  1.00 94.81           H  
ATOM   3551  N   VAL A 229      -0.007   3.490   5.196  1.00 93.88           N  
ATOM   3552  H   VAL A 229      -1.014   3.536   5.256  1.00 93.88           H  
ATOM   3553  CA  VAL A 229       0.674   2.267   5.626  1.00 93.88           C  
ATOM   3554  HA  VAL A 229       1.427   2.543   6.365  1.00 93.88           H  
ATOM   3555  C   VAL A 229       1.429   1.626   4.464  1.00 93.88           C  
ATOM   3556  CB  VAL A 229      -0.291   1.276   6.300  1.00 93.88           C  
ATOM   3557  HB  VAL A 229      -1.166   1.109   5.672  1.00 93.88           H  
ATOM   3558  O   VAL A 229       2.593   1.285   4.643  1.00 93.88           O  
ATOM   3559  CG1 VAL A 229       0.416  -0.061   6.549  1.00 93.88           C  
ATOM   3560 HG11 VAL A 229      -0.181  -0.702   7.198  1.00 93.88           H  
ATOM   3561 HG12 VAL A 229       0.579  -0.590   5.610  1.00 93.88           H  
ATOM   3562 HG13 VAL A 229       1.371   0.131   7.037  1.00 93.88           H  
ATOM   3563  CG2 VAL A 229      -0.728   1.827   7.663  1.00 93.88           C  
ATOM   3564 HG21 VAL A 229      -1.244   2.780   7.543  1.00 93.88           H  
ATOM   3565 HG22 VAL A 229      -1.404   1.125   8.151  1.00 93.88           H  
ATOM   3566 HG23 VAL A 229       0.145   1.992   8.295  1.00 93.88           H  
ATOM   3567  N   TYR A 230       0.821   1.527   3.277  1.00 92.80           N  
ATOM   3568  H   TYR A 230      -0.137   1.838   3.194  1.00 92.80           H  
ATOM   3569  CA  TYR A 230       1.478   0.926   2.109  1.00 92.80           C  
ATOM   3570  HA  TYR A 230       1.927  -0.020   2.412  1.00 92.80           H  
ATOM   3571  C   TYR A 230       2.620   1.784   1.542  1.00 92.80           C  
ATOM   3572  CB  TYR A 230       0.448   0.621   1.013  1.00 92.80           C  
ATOM   3573  HB2 TYR A 230      -0.262   1.444   0.932  1.00 92.80           H  
ATOM   3574  HB3 TYR A 230       0.973   0.552   0.060  1.00 92.80           H  
ATOM   3575  O   TYR A 230       3.579   1.238   1.007  1.00 92.80           O  
ATOM   3576  CG  TYR A 230      -0.305  -0.681   1.211  1.00 92.80           C  
ATOM   3577  CD1 TYR A 230       0.007  -1.814   0.435  1.00 92.80           C  
ATOM   3578  HD1 TYR A 230       0.787  -1.753  -0.309  1.00 92.80           H  
ATOM   3579  CD2 TYR A 230      -1.313  -0.769   2.184  1.00 92.80           C  
ATOM   3580  HD2 TYR A 230      -1.517   0.072   2.830  1.00 92.80           H  
ATOM   3581  CE1 TYR A 230      -0.703  -3.017   0.635  1.00 92.80           C  
ATOM   3582  HE1 TYR A 230      -0.488  -3.904   0.057  1.00 92.80           H  
ATOM   3583  CE2 TYR A 230      -2.038  -1.952   2.373  1.00 92.80           C  
ATOM   3584  HE2 TYR A 230      -2.811  -2.002   3.125  1.00 92.80           H  
ATOM   3585  OH  TYR A 230      -2.416  -4.226   1.810  1.00 92.80           O  
ATOM   3586  HH  TYR A 230      -3.055  -4.134   2.521  1.00 92.80           H  
ATOM   3587  CZ  TYR A 230      -1.725  -3.083   1.604  1.00 92.80           C  
ATOM   3588  N   ILE A 231       2.526   3.117   1.619  1.00 90.11           N  
ATOM   3589  H   ILE A 231       1.685   3.510   2.017  1.00 90.11           H  
ATOM   3590  CA  ILE A 231       3.562   4.017   1.077  1.00 90.11           C  
ATOM   3591  HA  ILE A 231       4.030   3.536   0.219  1.00 90.11           H  
ATOM   3592  C   ILE A 231       4.685   4.261   2.092  1.00 90.11           C  
ATOM   3593  CB  ILE A 231       2.939   5.347   0.584  1.00 90.11           C  
ATOM   3594  HB  ILE A 231       2.407   5.809   1.415  1.00 90.11           H  
ATOM   3595  O   ILE A 231       5.859   4.201   1.739  1.00 90.11           O  
ATOM   3596  CG1 ILE A 231       1.949   5.096  -0.577  1.00 90.11           C  
ATOM   3597 HG12 ILE A 231       1.209   4.354  -0.279  1.00 90.11           H  
ATOM   3598 HG13 ILE A 231       2.497   4.692  -1.428  1.00 90.11           H  
ATOM   3599  CG2 ILE A 231       4.022   6.327   0.085  1.00 90.11           C  
ATOM   3600 HG21 ILE A 231       4.519   5.923  -0.796  1.00 90.11           H  
ATOM   3601 HG22 ILE A 231       4.783   6.493   0.847  1.00 90.11           H  
ATOM   3602 HG23 ILE A 231       3.590   7.303  -0.138  1.00 90.11           H  
ATOM   3603  CD1 ILE A 231       1.196   6.348  -1.042  1.00 90.11           C  
ATOM   3604 HD11 ILE A 231       1.865   7.012  -1.588  1.00 90.11           H  
ATOM   3605 HD12 ILE A 231       0.384   6.051  -1.706  1.00 90.11           H  
ATOM   3606 HD13 ILE A 231       0.789   6.875  -0.179  1.00 90.11           H  
ATOM   3607  N   ASN A 232       4.329   4.567   3.340  1.00 88.23           N  
ATOM   3608  H   ASN A 232       3.349   4.532   3.581  1.00 88.23           H  
ATOM   3609  CA  ASN A 232       5.256   5.052   4.364  1.00 88.23           C  
ATOM   3610  HA  ASN A 232       6.195   5.337   3.890  1.00 88.23           H  
ATOM   3611  C   ASN A 232       5.611   3.990   5.412  1.00 88.23           C  
ATOM   3612  CB  ASN A 232       4.665   6.302   5.047  1.00 88.23           C  
ATOM   3613  HB2 ASN A 232       5.337   6.611   5.846  1.00 88.23           H  
ATOM   3614  HB3 ASN A 232       3.709   6.051   5.507  1.00 88.23           H  
ATOM   3615  O   ASN A 232       6.436   4.263   6.281  1.00 88.23           O  
ATOM   3616  CG  ASN A 232       4.482   7.502   4.138  1.00 88.23           C  
ATOM   3617  ND2 ASN A 232       3.754   8.494   4.590  1.00 88.23           N  
ATOM   3618 HD21 ASN A 232       3.295   8.421   5.487  1.00 88.23           H  
ATOM   3619 HD22 ASN A 232       3.695   9.310   3.997  1.00 88.23           H  
ATOM   3620  OD1 ASN A 232       5.005   7.610   3.045  1.00 88.23           O  
ATOM   3621  N   GLY A 233       4.979   2.813   5.386  1.00 88.91           N  
ATOM   3622  H   GLY A 233       4.300   2.625   4.662  1.00 88.91           H  
ATOM   3623  CA  GLY A 233       5.218   1.768   6.378  1.00 88.91           C  
ATOM   3624  HA2 GLY A 233       6.289   1.587   6.463  1.00 88.91           H  
ATOM   3625  HA3 GLY A 233       4.737   0.852   6.037  1.00 88.91           H  
ATOM   3626  C   GLY A 233       4.670   2.093   7.768  1.00 88.91           C  
ATOM   3627  O   GLY A 233       5.145   1.530   8.747  1.00 88.91           O  
ATOM   3628  N   GLY A 234       3.690   2.992   7.891  1.00 91.38           N  
ATOM   3629  H   GLY A 234       3.327   3.448   7.067  1.00 91.38           H  
ATOM   3630  CA  GLY A 234       3.129   3.345   9.192  1.00 91.38           C  
ATOM   3631  HA2 GLY A 234       3.899   3.829   9.793  1.00 91.38           H  
ATOM   3632  HA3 GLY A 234       2.827   2.433   9.706  1.00 91.38           H  
ATOM   3633  C   GLY A 234       1.926   4.276   9.116  1.00 91.38           C  
ATOM   3634  O   GLY A 234       1.641   4.876   8.078  1.00 91.38           O  
ATOM   3635  N   LEU A 235       1.226   4.392  10.244  1.00 93.06           N  
ATOM   3636  H   LEU A 235       1.547   3.903  11.067  1.00 93.06           H  
ATOM   3637  CA  LEU A 235       0.122   5.330  10.409  1.00 93.06           C  
ATOM   3638  HA  LEU A 235      -0.466   5.320   9.491  1.00 93.06           H  
ATOM   3639  C   LEU A 235       0.633   6.763  10.600  1.00 93.06           C  
ATOM   3640  CB  LEU A 235      -0.754   4.890  11.594  1.00 93.06           C  
ATOM   3641  HB2 LEU A 235      -0.116   4.722  12.461  1.00 93.06           H  
ATOM   3642  HB3 LEU A 235      -1.448   5.690  11.852  1.00 93.06           H  
ATOM   3643  O   LEU A 235       1.731   6.963  11.132  1.00 93.06           O  
ATOM   3644  CG  LEU A 235      -1.562   3.617  11.302  1.00 93.06           C  
ATOM   3645  HG  LEU A 235      -0.899   2.823  10.960  1.00 93.06           H  
ATOM   3646  CD1 LEU A 235      -2.251   3.156  12.577  1.00 93.06           C  
ATOM   3647 HD11 LEU A 235      -2.899   2.308  12.359  1.00 93.06           H  
ATOM   3648 HD12 LEU A 235      -1.492   2.855  13.299  1.00 93.06           H  
ATOM   3649 HD13 LEU A 235      -2.850   3.961  13.003  1.00 93.06           H  
ATOM   3650  CD2 LEU A 235      -2.630   3.859  10.239  1.00 93.06           C  
ATOM   3651 HD21 LEU A 235      -3.184   2.935  10.075  1.00 93.06           H  
ATOM   3652 HD22 LEU A 235      -3.319   4.635  10.569  1.00 93.06           H  
ATOM   3653 HD23 LEU A 235      -2.182   4.141   9.286  1.00 93.06           H  
ATOM   3654  N   PRO A 236      -0.146   7.777  10.187  1.00 93.67           N  
ATOM   3655  CA  PRO A 236       0.191   9.152  10.506  1.00 93.67           C  
ATOM   3656  HA  PRO A 236       1.195   9.365  10.138  1.00 93.67           H  
ATOM   3657  C   PRO A 236       0.110   9.364  12.028  1.00 93.67           C  
ATOM   3658  CB  PRO A 236      -0.813  10.014   9.750  1.00 93.67           C  
ATOM   3659  HB2 PRO A 236      -1.043  10.926  10.301  1.00 93.67           H  
ATOM   3660  HB3 PRO A 236      -0.425  10.250   8.759  1.00 93.67           H  
ATOM   3661  O   PRO A 236      -0.838   8.884  12.662  1.00 93.67           O  
ATOM   3662  CG  PRO A 236      -2.036   9.111   9.632  1.00 93.67           C  
ATOM   3663  HG2 PRO A 236      -2.625   9.211  10.544  1.00 93.67           H  
ATOM   3664  HG3 PRO A 236      -2.639   9.355   8.757  1.00 93.67           H  
ATOM   3665  CD  PRO A 236      -1.452   7.701   9.543  1.00 93.67           C  
ATOM   3666  HD2 PRO A 236      -1.326   7.412   8.500  1.00 93.67           H  
ATOM   3667  HD3 PRO A 236      -2.112   6.997  10.049  1.00 93.67           H  
ATOM   3668  N   PRO A 237       1.084  10.063  12.634  1.00 93.79           N  
ATOM   3669  CA  PRO A 237       1.019  10.415  14.046  1.00 93.79           C  
ATOM   3670  HA  PRO A 237       0.924   9.517  14.657  1.00 93.79           H  
ATOM   3671  C   PRO A 237      -0.169  11.343  14.310  1.00 93.79           C  
ATOM   3672  CB  PRO A 237       2.356  11.083  14.361  1.00 93.79           C  
ATOM   3673  HB2 PRO A 237       2.267  11.857  15.123  1.00 93.79           H  
ATOM   3674  HB3 PRO A 237       3.063  10.315  14.674  1.00 93.79           H  
ATOM   3675  O   PRO A 237      -0.558  12.099  13.431  1.00 93.79           O  
ATOM   3676  CG  PRO A 237       2.808  11.656  13.021  1.00 93.79           C  
ATOM   3677  HG2 PRO A 237       2.369  12.641  12.861  1.00 93.79           H  
ATOM   3678  HG3 PRO A 237       3.895  11.707  12.955  1.00 93.79           H  
ATOM   3679  CD  PRO A 237       2.230  10.692  11.993  1.00 93.79           C  
ATOM   3680  HD2 PRO A 237       2.969   9.931  11.743  1.00 93.79           H  
ATOM   3681  HD3 PRO A 237       1.935  11.245  11.101  1.00 93.79           H  
ATOM   3682  N   ASN A 238      -0.723  11.310  15.519  1.00 92.64           N  
ATOM   3683  H   ASN A 238      -0.469  10.568  16.155  1.00 92.64           H  
ATOM   3684  CA  ASN A 238      -1.760  12.245  15.975  1.00 92.64           C  
ATOM   3685  HA  ASN A 238      -2.066  12.889  15.150  1.00 92.64           H  
ATOM   3686  C   ASN A 238      -1.284  13.184  17.095  1.00 92.64           C  
ATOM   3687  CB  ASN A 238      -2.979  11.430  16.407  1.00 92.64           C  
ATOM   3688  HB2 ASN A 238      -3.821  12.109  16.537  1.00 92.64           H  
ATOM   3689  HB3 ASN A 238      -3.213  10.702  15.630  1.00 92.64           H  
ATOM   3690  O   ASN A 238      -2.066  13.952  17.641  1.00 92.64           O  
ATOM   3691  CG  ASN A 238      -2.799  10.639  17.679  1.00 92.64           C  
ATOM   3692  ND2 ASN A 238      -3.900  10.279  18.283  1.00 92.64           N  
ATOM   3693 HD21 ASN A 238      -4.802  10.478  17.875  1.00 92.64           H  
ATOM   3694 HD22 ASN A 238      -3.841   9.537  18.966  1.00 92.64           H  
ATOM   3695  OD1 ASN A 238      -1.702  10.276  18.088  1.00 92.64           O  
ATOM   3696  N   LYS A 239      -0.009  13.078  17.475  1.00 87.50           N  
ATOM   3697  H   LYS A 239       0.570  12.434  16.956  1.00 87.50           H  
ATOM   3698  CA  LYS A 239       0.655  13.880  18.504  1.00 87.50           C  
ATOM   3699  HA  LYS A 239       0.127  14.828  18.608  1.00 87.50           H  
ATOM   3700  C   LYS A 239       2.085  14.180  18.047  1.00 87.50           C  
ATOM   3701  CB  LYS A 239       0.640  13.139  19.862  1.00 87.50           C  
ATOM   3702  HB2 LYS A 239       1.243  13.702  20.574  1.00 87.50           H  
ATOM   3703  HB3 LYS A 239       1.102  12.160  19.730  1.00 87.50           H  
ATOM   3704  O   LYS A 239       2.687  13.388  17.314  1.00 87.50           O  
ATOM   3705  CG  LYS A 239      -0.766  12.947  20.474  1.00 87.50           C  
ATOM   3706  HG2 LYS A 239      -1.396  12.408  19.766  1.00 87.50           H  
ATOM   3707  HG3 LYS A 239      -1.211  13.925  20.657  1.00 87.50           H  
ATOM   3708  CD  LYS A 239      -0.742  12.142  21.790  1.00 87.50           C  
ATOM   3709  HD2 LYS A 239      -0.179  12.693  22.544  1.00 87.50           H  
ATOM   3710  HD3 LYS A 239      -0.252  11.187  21.604  1.00 87.50           H  
ATOM   3711  CE  LYS A 239      -2.175  11.879  22.295  1.00 87.50           C  
ATOM   3712  HE2 LYS A 239      -2.756  11.459  21.474  1.00 87.50           H  
ATOM   3713  HE3 LYS A 239      -2.632  12.835  22.551  1.00 87.50           H  
ATOM   3714  NZ  LYS A 239      -2.248  10.950  23.465  1.00 87.50           N  
ATOM   3715  HZ1 LYS A 239      -1.947  10.010  23.249  1.00 87.50           H  
ATOM   3716  HZ2 LYS A 239      -3.208  10.834  23.755  1.00 87.50           H  
ATOM   3717  HZ3 LYS A 239      -1.719  11.281  24.259  1.00 87.50           H  
ATOM   3718  N   GLY A 240       2.638  15.288  18.533  1.00 84.85           N  
ATOM   3719  H   GLY A 240       2.049  15.914  19.064  1.00 84.85           H  
ATOM   3720  CA  GLY A 240       3.996  15.736  18.216  1.00 84.85           C  
ATOM   3721  HA2 GLY A 240       4.663  14.875  18.184  1.00 84.85           H  
ATOM   3722  HA3 GLY A 240       4.348  16.406  19.000  1.00 84.85           H  
ATOM   3723  C   GLY A 240       4.089  16.477  16.882  1.00 84.85           C  
ATOM   3724  O   GLY A 240       3.096  16.983  16.366  1.00 84.85           O  
ATOM   3725  N   THR A 241       5.298  16.554  16.331  1.00 81.15           N  
ATOM   3726  H   THR A 241       6.094  16.141  16.797  1.00 81.15           H  
ATOM   3727  CA  THR A 241       5.569  17.219  15.055  1.00 81.15           C  
ATOM   3728  HA  THR A 241       4.700  17.811  14.769  1.00 81.15           H  
ATOM   3729  C   THR A 241       5.794  16.185  13.952  1.00 81.15           C  
ATOM   3730  CB  THR A 241       6.747  18.201  15.182  1.00 81.15           C  
ATOM   3731  HB  THR A 241       6.990  18.599  14.197  1.00 81.15           H  
ATOM   3732  O   THR A 241       6.546  15.222  14.111  1.00 81.15           O  
ATOM   3733  CG2 THR A 241       6.409  19.364  16.118  1.00 81.15           C  
ATOM   3734 HG21 THR A 241       6.241  19.001  17.133  1.00 81.15           H  
ATOM   3735 HG22 THR A 241       5.509  19.868  15.767  1.00 81.15           H  
ATOM   3736 HG23 THR A 241       7.229  20.081  16.127  1.00 81.15           H  
ATOM   3737  OG1 THR A 241       7.880  17.567  15.727  1.00 81.15           O  
ATOM   3738  HG1 THR A 241       8.577  18.223  15.804  1.00 81.15           H  
ATOM   3739  N   ASP A 242       5.122  16.371  12.817  1.00 83.77           N  
ATOM   3740  H   ASP A 242       4.464  17.135  12.758  1.00 83.77           H  
ATOM   3741  CA  ASP A 242       5.388  15.636  11.581  1.00 83.77           C  
ATOM   3742  HA  ASP A 242       6.368  15.163  11.647  1.00 83.77           H  
ATOM   3743  C   ASP A 242       5.418  16.637  10.430  1.00 83.77           C  
ATOM   3744  CB  ASP A 242       4.352  14.526  11.360  1.00 83.77           C  
ATOM   3745  HB2 ASP A 242       4.255  13.975  12.296  1.00 83.77           H  
ATOM   3746  HB3 ASP A 242       3.381  14.958  11.119  1.00 83.77           H  
ATOM   3747  O   ASP A 242       4.393  17.205  10.053  1.00 83.77           O  
ATOM   3748  CG  ASP A 242       4.757  13.534  10.261  1.00 83.77           C  
ATOM   3749  OD1 ASP A 242       5.609  13.841   9.398  1.00 83.77           O  
ATOM   3750  OD2 ASP A 242       4.250  12.391  10.285  1.00 83.77           O  
ATOM   3751  N   THR A 243       6.617  16.896   9.916  1.00 85.58           N  
ATOM   3752  H   THR A 243       7.422  16.403  10.275  1.00 85.58           H  
ATOM   3753  CA  THR A 243       6.868  17.880   8.856  1.00 85.58           C  
ATOM   3754  HA  THR A 243       6.127  18.677   8.923  1.00 85.58           H  
ATOM   3755  C   THR A 243       6.741  17.281   7.459  1.00 85.58           C  
ATOM   3756  CB  THR A 243       8.259  18.505   9.026  1.00 85.58           C  
ATOM   3757  HB  THR A 243       8.458  19.182   8.195  1.00 85.58           H  
ATOM   3758  O   THR A 243       6.910  17.989   6.465  1.00 85.58           O  
ATOM   3759  CG2 THR A 243       8.378  19.284  10.335  1.00 85.58           C  
ATOM   3760 HG21 THR A 243       7.592  20.037  10.387  1.00 85.58           H  
ATOM   3761 HG22 THR A 243       8.288  18.614  11.190  1.00 85.58           H  
ATOM   3762 HG23 THR A 243       9.344  19.787  10.375  1.00 85.58           H  
ATOM   3763  OG1 THR A 243       9.237  17.488   9.054  1.00 85.58           O  
ATOM   3764  HG1 THR A 243      10.094  17.920   9.052  1.00 85.58           H  
ATOM   3765  N   ARG A 244       6.459  15.976   7.347  1.00 90.60           N  
ATOM   3766  H   ARG A 244       6.244  15.448   8.181  1.00 90.60           H  
ATOM   3767  CA  ARG A 244       6.343  15.326   6.042  1.00 90.60           C  
ATOM   3768  HA  ARG A 244       7.225  15.610   5.467  1.00 90.60           H  
ATOM   3769  C   ARG A 244       5.092  15.833   5.320  1.00 90.60           C  
ATOM   3770  CB  ARG A 244       6.313  13.805   6.181  1.00 90.60           C  
ATOM   3771  HB2 ARG A 244       6.171  13.360   5.196  1.00 90.60           H  
ATOM   3772  HB3 ARG A 244       5.458  13.538   6.802  1.00 90.60           H  
ATOM   3773  O   ARG A 244       4.019  15.918   5.923  1.00 90.60           O  
ATOM   3774  CG  ARG A 244       7.598  13.240   6.803  1.00 90.60           C  
ATOM   3775  HG2 ARG A 244       8.437  13.434   6.134  1.00 90.60           H  
ATOM   3776  HG3 ARG A 244       7.801  13.721   7.760  1.00 90.60           H  
ATOM   3777  CD  ARG A 244       7.471  11.732   7.030  1.00 90.60           C  
ATOM   3778  HD2 ARG A 244       7.255  11.254   6.075  1.00 90.60           H  
ATOM   3779  HD3 ARG A 244       8.425  11.362   7.404  1.00 90.60           H  
ATOM   3780  NE  ARG A 244       6.411  11.414   8.007  1.00 90.60           N  
ATOM   3781  HE  ARG A 244       6.027  12.187   8.531  1.00 90.60           H  
ATOM   3782  NH1 ARG A 244       6.372   9.141   7.686  1.00 90.60           N  
ATOM   3783 HH11 ARG A 244       6.054   8.228   7.980  1.00 90.60           H  
ATOM   3784 HH12 ARG A 244       7.140   9.239   7.038  1.00 90.60           H  
ATOM   3785  NH2 ARG A 244       4.989  10.067   9.160  1.00 90.60           N  
ATOM   3786 HH21 ARG A 244       4.654  10.905   9.615  1.00 90.60           H  
ATOM   3787 HH22 ARG A 244       4.624   9.164   9.426  1.00 90.60           H  
ATOM   3788  CZ  ARG A 244       5.929  10.216   8.279  1.00 90.60           C  
ATOM   3789  N   PRO A 245       5.186  16.116   4.011  1.00 91.62           N  
ATOM   3790  CA  PRO A 245       4.025  16.521   3.240  1.00 91.62           C  
ATOM   3791  HA  PRO A 245       3.545  17.373   3.720  1.00 91.62           H  
ATOM   3792  C   PRO A 245       3.020  15.370   3.136  1.00 91.62           C  
ATOM   3793  CB  PRO A 245       4.570  16.950   1.876  1.00 91.62           C  
ATOM   3794  HB2 PRO A 245       4.833  18.008   1.908  1.00 91.62           H  
ATOM   3795  HB3 PRO A 245       3.863  16.760   1.068  1.00 91.62           H  
ATOM   3796  O   PRO A 245       3.387  14.201   2.981  1.00 91.62           O  
ATOM   3797  CG  PRO A 245       5.843  16.116   1.726  1.00 91.62           C  
ATOM   3798  HG2 PRO A 245       6.566  16.594   1.065  1.00 91.62           H  
ATOM   3799  HG3 PRO A 245       5.590  15.120   1.363  1.00 91.62           H  
ATOM   3800  CD  PRO A 245       6.364  16.020   3.159  1.00 91.62           C  
ATOM   3801  HD2 PRO A 245       6.888  15.075   3.301  1.00 91.62           H  
ATOM   3802  HD3 PRO A 245       7.028  16.859   3.370  1.00 91.62           H  
ATOM   3803  N   VAL A 246       1.730  15.707   3.157  1.00 93.54           N  
ATOM   3804  H   VAL A 246       1.486  16.675   3.311  1.00 93.54           H  
ATOM   3805  CA  VAL A 246       0.666  14.740   2.864  1.00 93.54           C  
ATOM   3806  HA  VAL A 246       0.785  13.901   3.549  1.00 93.54           H  
ATOM   3807  C   VAL A 246       0.823  14.272   1.411  1.00 93.54           C  
ATOM   3808  CB  VAL A 246      -0.735  15.336   3.094  1.00 93.54           C  
ATOM   3809  HB  VAL A 246      -0.888  16.175   2.415  1.00 93.54           H  
ATOM   3810  O   VAL A 246       0.879  15.117   0.512  1.00 93.54           O  
ATOM   3811  CG1 VAL A 246      -1.832  14.293   2.844  1.00 93.54           C  
ATOM   3812 HG11 VAL A 246      -2.808  14.734   3.047  1.00 93.54           H  
ATOM   3813 HG12 VAL A 246      -1.691  13.432   3.497  1.00 93.54           H  
ATOM   3814 HG13 VAL A 246      -1.818  13.972   1.803  1.00 93.54           H  
ATOM   3815  CG2 VAL A 246      -0.897  15.842   4.530  1.00 93.54           C  
ATOM   3816 HG21 VAL A 246      -1.897  16.254   4.668  1.00 93.54           H  
ATOM   3817 HG22 VAL A 246      -0.751  15.025   5.237  1.00 93.54           H  
ATOM   3818 HG23 VAL A 246      -0.175  16.631   4.738  1.00 93.54           H  
ATOM   3819  N   PRO A 247       0.871  12.954   1.132  1.00 93.76           N  
ATOM   3820  CA  PRO A 247       0.966  12.459  -0.235  1.00 93.76           C  
ATOM   3821  HA  PRO A 247       1.941  12.744  -0.632  1.00 93.76           H  
ATOM   3822  C   PRO A 247      -0.145  13.027  -1.119  1.00 93.76           C  
ATOM   3823  CB  PRO A 247       0.882  10.933  -0.132  1.00 93.76           C  
ATOM   3824  HB2 PRO A 247      -0.157  10.606  -0.170  1.00 93.76           H  
ATOM   3825  HB3 PRO A 247       1.469  10.442  -0.908  1.00 93.76           H  
ATOM   3826  O   PRO A 247      -1.313  13.009  -0.732  1.00 93.76           O  
ATOM   3827  CG  PRO A 247       1.443  10.654   1.259  1.00 93.76           C  
ATOM   3828  HG2 PRO A 247       1.076   9.706   1.653  1.00 93.76           H  
ATOM   3829  HG3 PRO A 247       2.532  10.660   1.225  1.00 93.76           H  
ATOM   3830  CD  PRO A 247       0.949  11.848   2.076  1.00 93.76           C  
ATOM   3831  HD2 PRO A 247      -0.044  11.645   2.475  1.00 93.76           H  
ATOM   3832  HD3 PRO A 247       1.653  12.056   2.882  1.00 93.76           H  
ATOM   3833  N   LYS A 248       0.210  13.462  -2.334  1.00 92.98           N  
ATOM   3834  H   LYS A 248       1.201  13.520  -2.520  1.00 92.98           H  
ATOM   3835  CA  LYS A 248      -0.698  14.126  -3.289  1.00 92.98           C  
ATOM   3836  HA  LYS A 248      -0.936  15.118  -2.904  1.00 92.98           H  
ATOM   3837  C   LYS A 248      -2.039  13.401  -3.454  1.00 92.98           C  
ATOM   3838  CB  LYS A 248       0.034  14.286  -4.635  1.00 92.98           C  
ATOM   3839  HB2 LYS A 248       0.182  13.308  -5.094  1.00 92.98           H  
ATOM   3840  HB3 LYS A 248       1.010  14.736  -4.453  1.00 92.98           H  
ATOM   3841  O   LYS A 248      -3.085  14.026  -3.381  1.00 92.98           O  
ATOM   3842  CG  LYS A 248      -0.737  15.193  -5.601  1.00 92.98           C  
ATOM   3843  HG2 LYS A 248      -0.884  16.157  -5.115  1.00 92.98           H  
ATOM   3844  HG3 LYS A 248      -1.710  14.749  -5.809  1.00 92.98           H  
ATOM   3845  CD  LYS A 248      -0.001  15.411  -6.935  1.00 92.98           C  
ATOM   3846  HD2 LYS A 248       0.992  15.819  -6.743  1.00 92.98           H  
ATOM   3847  HD3 LYS A 248       0.078  14.465  -7.470  1.00 92.98           H  
ATOM   3848  CE  LYS A 248      -0.820  16.413  -7.754  1.00 92.98           C  
ATOM   3849  HE2 LYS A 248      -0.903  17.328  -7.168  1.00 92.98           H  
ATOM   3850  HE3 LYS A 248      -1.832  16.027  -7.868  1.00 92.98           H  
ATOM   3851  NZ  LYS A 248      -0.266  16.753  -9.079  1.00 92.98           N  
ATOM   3852  HZ1 LYS A 248      -0.887  17.434  -9.493  1.00 92.98           H  
ATOM   3853  HZ2 LYS A 248      -0.236  15.941  -9.678  1.00 92.98           H  
ATOM   3854  HZ3 LYS A 248       0.643  17.183  -8.984  1.00 92.98           H  
ATOM   3855  N   PHE A 249      -2.009  12.072  -3.582  1.00 93.87           N  
ATOM   3856  H   PHE A 249      -1.105  11.622  -3.604  1.00 93.87           H  
ATOM   3857  CA  PHE A 249      -3.222  11.252  -3.665  1.00 93.87           C  
ATOM   3858  HA  PHE A 249      -3.807  11.575  -4.526  1.00 93.87           H  
ATOM   3859  C   PHE A 249      -4.125  11.407  -2.430  1.00 93.87           C  
ATOM   3860  CB  PHE A 249      -2.824   9.782  -3.863  1.00 93.87           C  
ATOM   3861  HB2 PHE A 249      -2.207   9.701  -4.758  1.00 93.87           H  
ATOM   3862  HB3 PHE A 249      -2.224   9.453  -3.015  1.00 93.87           H  
ATOM   3863  O   PHE A 249      -5.321  11.618  -2.564  1.00 93.87           O  
ATOM   3864  CG  PHE A 249      -4.014   8.853  -4.012  1.00 93.87           C  
ATOM   3865  CD1 PHE A 249      -4.576   8.227  -2.880  1.00 93.87           C  
ATOM   3866  HD1 PHE A 249      -4.168   8.402  -1.896  1.00 93.87           H  
ATOM   3867  CD2 PHE A 249      -4.587   8.646  -5.281  1.00 93.87           C  
ATOM   3868  HD2 PHE A 249      -4.185   9.145  -6.150  1.00 93.87           H  
ATOM   3869  CE1 PHE A 249      -5.695   7.390  -3.023  1.00 93.87           C  
ATOM   3870  HE1 PHE A 249      -6.140   6.917  -2.160  1.00 93.87           H  
ATOM   3871  CE2 PHE A 249      -5.708   7.810  -5.420  1.00 93.87           C  
ATOM   3872  HE2 PHE A 249      -6.161   7.660  -6.388  1.00 93.87           H  
ATOM   3873  CZ  PHE A 249      -6.260   7.182  -4.291  1.00 93.87           C  
ATOM   3874  HZ  PHE A 249      -7.132   6.555  -4.397  1.00 93.87           H  
ATOM   3875  N   VAL A 250      -3.565  11.346  -1.221  1.00 95.61           N  
ATOM   3876  H   VAL A 250      -2.558  11.354  -1.151  1.00 95.61           H  
ATOM   3877  CA  VAL A 250      -4.341  11.506   0.018  1.00 95.61           C  
ATOM   3878  HA  VAL A 250      -5.193  10.827  -0.006  1.00 95.61           H  
ATOM   3879  C   VAL A 250      -4.902  12.927   0.112  1.00 95.61           C  
ATOM   3880  CB  VAL A 250      -3.479  11.160   1.248  1.00 95.61           C  
ATOM   3881  HB  VAL A 250      -2.592  11.794   1.257  1.00 95.61           H  
ATOM   3882  O   VAL A 250      -6.088  13.099   0.381  1.00 95.61           O  
ATOM   3883  CG1 VAL A 250      -4.236  11.380   2.558  1.00 95.61           C  
ATOM   3884 HG11 VAL A 250      -5.178  10.832   2.547  1.00 95.61           H  
ATOM   3885 HG12 VAL A 250      -4.441  12.440   2.708  1.00 95.61           H  
ATOM   3886 HG13 VAL A 250      -3.628  11.036   3.395  1.00 95.61           H  
ATOM   3887  CG2 VAL A 250      -3.011   9.698   1.206  1.00 95.61           C  
ATOM   3888 HG21 VAL A 250      -2.405   9.514   0.318  1.00 95.61           H  
ATOM   3889 HG22 VAL A 250      -2.403   9.481   2.084  1.00 95.61           H  
ATOM   3890 HG23 VAL A 250      -3.870   9.028   1.202  1.00 95.61           H  
ATOM   3891  N   LYS A 251      -4.074  13.938  -0.172  1.00 95.86           N  
ATOM   3892  H   LYS A 251      -3.120  13.718  -0.419  1.00 95.86           H  
ATOM   3893  CA  LYS A 251      -4.475  15.346  -0.104  1.00 95.86           C  
ATOM   3894  HA  LYS A 251      -4.902  15.534   0.881  1.00 95.86           H  
ATOM   3895  C   LYS A 251      -5.576  15.683  -1.112  1.00 95.86           C  
ATOM   3896  CB  LYS A 251      -3.235  16.241  -0.274  1.00 95.86           C  
ATOM   3897  HB2 LYS A 251      -2.466  15.928   0.433  1.00 95.86           H  
ATOM   3898  HB3 LYS A 251      -2.841  16.135  -1.284  1.00 95.86           H  
ATOM   3899  O   LYS A 251      -6.601  16.223  -0.720  1.00 95.86           O  
ATOM   3900  CG  LYS A 251      -3.579  17.713  -0.008  1.00 95.86           C  
ATOM   3901  HG2 LYS A 251      -4.328  18.041  -0.729  1.00 95.86           H  
ATOM   3902  HG3 LYS A 251      -3.998  17.806   0.994  1.00 95.86           H  
ATOM   3903  CD  LYS A 251      -2.354  18.627  -0.123  1.00 95.86           C  
ATOM   3904  HD2 LYS A 251      -1.617  18.344   0.629  1.00 95.86           H  
ATOM   3905  HD3 LYS A 251      -1.922  18.531  -1.119  1.00 95.86           H  
ATOM   3906  CE  LYS A 251      -2.812  20.074   0.106  1.00 95.86           C  
ATOM   3907  HE2 LYS A 251      -3.553  20.322  -0.654  1.00 95.86           H  
ATOM   3908  HE3 LYS A 251      -3.311  20.133   1.074  1.00 95.86           H  
ATOM   3909  NZ  LYS A 251      -1.692  21.046   0.058  1.00 95.86           N  
ATOM   3910  HZ1 LYS A 251      -1.246  21.036  -0.848  1.00 95.86           H  
ATOM   3911  HZ2 LYS A 251      -1.016  20.855   0.783  1.00 95.86           H  
ATOM   3912  HZ3 LYS A 251      -2.052  21.977   0.215  1.00 95.86           H  
ATOM   3913  N   GLU A 252      -5.389  15.351  -2.386  1.00 94.00           N  
ATOM   3914  H   GLU A 252      -4.516  14.912  -2.642  1.00 94.00           H  
ATOM   3915  CA  GLU A 252      -6.278  15.779  -3.474  1.00 94.00           C  
ATOM   3916  HA  GLU A 252      -6.668  16.774  -3.258  1.00 94.00           H  
ATOM   3917  C   GLU A 252      -7.483  14.855  -3.670  1.00 94.00           C  
ATOM   3918  CB  GLU A 252      -5.492  15.854  -4.791  1.00 94.00           C  
ATOM   3919  HB2 GLU A 252      -5.035  14.883  -4.985  1.00 94.00           H  
ATOM   3920  HB3 GLU A 252      -6.189  16.070  -5.600  1.00 94.00           H  
ATOM   3921  O   GLU A 252      -8.585  15.336  -3.915  1.00 94.00           O  
ATOM   3922  CG  GLU A 252      -4.415  16.946  -4.778  1.00 94.00           C  
ATOM   3923  HG2 GLU A 252      -3.747  16.788  -3.931  1.00 94.00           H  
ATOM   3924  HG3 GLU A 252      -4.904  17.912  -4.650  1.00 94.00           H  
ATOM   3925  CD  GLU A 252      -3.575  16.972  -6.061  1.00 94.00           C  
ATOM   3926  OE1 GLU A 252      -2.662  17.822  -6.133  1.00 94.00           O  
ATOM   3927  OE2 GLU A 252      -3.746  16.099  -6.946  1.00 94.00           O  
ATOM   3928  N   PHE A 253      -7.303  13.533  -3.570  1.00 91.54           N  
ATOM   3929  H   PHE A 253      -6.392  13.174  -3.323  1.00 91.54           H  
ATOM   3930  CA  PHE A 253      -8.377  12.581  -3.865  1.00 91.54           C  
ATOM   3931  HA  PHE A 253      -9.057  13.037  -4.585  1.00 91.54           H  
ATOM   3932  C   PHE A 253      -9.228  12.255  -2.634  1.00 91.54           C  
ATOM   3933  CB  PHE A 253      -7.810  11.319  -4.535  1.00 91.54           C  
ATOM   3934  HB2 PHE A 253      -7.307  11.599  -5.461  1.00 91.54           H  
ATOM   3935  HB3 PHE A 253      -7.078  10.839  -3.885  1.00 91.54           H  
ATOM   3936  O   PHE A 253     -10.454  12.309  -2.712  1.00 91.54           O  
ATOM   3937  CG  PHE A 253      -8.868  10.287  -4.840  1.00 91.54           C  
ATOM   3938  CD1 PHE A 253      -9.032   9.173  -3.997  1.00 91.54           C  
ATOM   3939  HD1 PHE A 253      -8.370   9.027  -3.156  1.00 91.54           H  
ATOM   3940  CD2 PHE A 253      -9.754  10.490  -5.908  1.00 91.54           C  
ATOM   3941  HD2 PHE A 253      -9.662  11.377  -6.517  1.00 91.54           H  
ATOM   3942  CE1 PHE A 253     -10.082   8.270  -4.219  1.00 91.54           C  
ATOM   3943  HE1 PHE A 253     -10.227   7.437  -3.547  1.00 91.54           H  
ATOM   3944  CE2 PHE A 253     -10.804   9.581  -6.130  1.00 91.54           C  
ATOM   3945  HE2 PHE A 253     -11.536   9.750  -6.906  1.00 91.54           H  
ATOM   3946  CZ  PHE A 253     -10.968   8.474  -5.288  1.00 91.54           C  
ATOM   3947  HZ  PHE A 253     -11.808   7.810  -5.427  1.00 91.54           H  
ATOM   3948  N   ILE A 254      -8.597  11.938  -1.498  1.00 93.58           N  
ATOM   3949  H   ILE A 254      -7.587  11.950  -1.490  1.00 93.58           H  
ATOM   3950  CA  ILE A 254      -9.323  11.541  -0.279  1.00 93.58           C  
ATOM   3951  HA  ILE A 254     -10.186  10.942  -0.569  1.00 93.58           H  
ATOM   3952  C   ILE A 254      -9.873  12.777   0.442  1.00 93.58           C  
ATOM   3953  CB  ILE A 254      -8.441  10.663   0.642  1.00 93.58           C  
ATOM   3954  HB  ILE A 254      -7.565  11.233   0.950  1.00 93.58           H  
ATOM   3955  O   ILE A 254     -11.057  12.832   0.776  1.00 93.58           O  
ATOM   3956  CG1 ILE A 254      -7.954   9.400  -0.111  1.00 93.58           C  
ATOM   3957 HG12 ILE A 254      -8.817   8.825  -0.448  1.00 93.58           H  
ATOM   3958 HG13 ILE A 254      -7.385   9.705  -0.989  1.00 93.58           H  
ATOM   3959  CG2 ILE A 254      -9.206  10.283   1.920  1.00 93.58           C  
ATOM   3960 HG21 ILE A 254     -10.078   9.679   1.671  1.00 93.58           H  
ATOM   3961 HG22 ILE A 254      -8.561   9.722   2.597  1.00 93.58           H  
ATOM   3962 HG23 ILE A 254      -9.527  11.174   2.461  1.00 93.58           H  
ATOM   3963  CD1 ILE A 254      -7.045   8.482   0.713  1.00 93.58           C  
ATOM   3964 HD11 ILE A 254      -7.623   7.985   1.492  1.00 93.58           H  
ATOM   3965 HD12 ILE A 254      -6.616   7.719   0.064  1.00 93.58           H  
ATOM   3966 HD13 ILE A 254      -6.242   9.061   1.170  1.00 93.58           H  
ATOM   3967  N   TYR A 255      -9.021  13.782   0.655  1.00 94.48           N  
ATOM   3968  H   TYR A 255      -8.055  13.655   0.388  1.00 94.48           H  
ATOM   3969  CA  TYR A 255      -9.357  14.975   1.437  1.00 94.48           C  
ATOM   3970  HA  TYR A 255     -10.246  14.769   2.033  1.00 94.48           H  
ATOM   3971  C   TYR A 255      -9.711  16.211   0.616  1.00 94.48           C  
ATOM   3972  CB  TYR A 255      -8.221  15.275   2.415  1.00 94.48           C  
ATOM   3973  HB2 TYR A 255      -7.259  15.162   1.915  1.00 94.48           H  
ATOM   3974  HB3 TYR A 255      -8.293  16.311   2.745  1.00 94.48           H  
ATOM   3975  O   TYR A 255     -10.112  17.203   1.205  1.00 94.48           O  
ATOM   3976  CG  TYR A 255      -8.280  14.400   3.644  1.00 94.48           C  
ATOM   3977  CD1 TYR A 255      -9.159  14.745   4.688  1.00 94.48           C  
ATOM   3978  HD1 TYR A 255      -9.769  15.632   4.610  1.00 94.48           H  
ATOM   3979  CD2 TYR A 255      -7.472  13.254   3.746  1.00 94.48           C  
ATOM   3980  HD2 TYR A 255      -6.807  12.989   2.937  1.00 94.48           H  
ATOM   3981  CE1 TYR A 255      -9.220  13.950   5.843  1.00 94.48           C  
ATOM   3982  HE1 TYR A 255      -9.894  14.219   6.643  1.00 94.48           H  
ATOM   3983  CE2 TYR A 255      -7.524  12.466   4.912  1.00 94.48           C  
ATOM   3984  HE2 TYR A 255      -6.890  11.600   5.029  1.00 94.48           H  
ATOM   3985  OH  TYR A 255      -8.421  12.060   7.091  1.00 94.48           O  
ATOM   3986  HH  TYR A 255      -8.987  12.455   7.759  1.00 94.48           H  
ATOM   3987  CZ  TYR A 255      -8.393  12.815   5.965  1.00 94.48           C  
ATOM   3988  N   GLN A 256      -9.587  16.178  -0.712  1.00 91.74           N  
ATOM   3989  H   GLN A 256      -9.224  15.340  -1.144  1.00 91.74           H  
ATOM   3990  CA  GLN A 256      -9.994  17.289  -1.585  1.00 91.74           C  
ATOM   3991  HA  GLN A 256      -9.618  17.070  -2.584  1.00 91.74           H  
ATOM   3992  C   GLN A 256      -9.353  18.641  -1.211  1.00 91.74           C  
ATOM   3993  CB  GLN A 256     -11.528  17.343  -1.695  1.00 91.74           C  
ATOM   3994  HB2 GLN A 256     -11.955  17.650  -0.740  1.00 91.74           H  
ATOM   3995  HB3 GLN A 256     -11.800  18.084  -2.446  1.00 91.74           H  
ATOM   3996  O   GLN A 256      -9.960  19.691  -1.364  1.00 91.74           O  
ATOM   3997  CG  GLN A 256     -12.119  15.983  -2.101  1.00 91.74           C  
ATOM   3998  HG2 GLN A 256     -11.662  15.657  -3.036  1.00 91.74           H  
ATOM   3999  HG3 GLN A 256     -11.896  15.239  -1.336  1.00 91.74           H  
ATOM   4000  CD  GLN A 256     -13.628  16.007  -2.281  1.00 91.74           C  
ATOM   4001  NE2 GLN A 256     -14.242  14.866  -2.505  1.00 91.74           N  
ATOM   4002 HE21 GLN A 256     -15.248  14.948  -2.461  1.00 91.74           H  
ATOM   4003 HE22 GLN A 256     -13.745  14.003  -2.335  1.00 91.74           H  
ATOM   4004  OE1 GLN A 256     -14.298  17.015  -2.280  1.00 91.74           O  
ATOM   4005  N   ASN A 257      -8.097  18.607  -0.757  1.00 91.28           N  
ATOM   4006  H   ASN A 257      -7.673  17.693  -0.686  1.00 91.28           H  
ATOM   4007  CA  ASN A 257      -7.311  19.742  -0.259  1.00 91.28           C  
ATOM   4008  HA  ASN A 257      -6.329  19.336  -0.015  1.00 91.28           H  
ATOM   4009  C   ASN A 257      -7.788  20.364   1.066  1.00 91.28           C  
ATOM   4010  CB  ASN A 257      -7.077  20.786  -1.366  1.00 91.28           C  
ATOM   4011  HB2 ASN A 257      -6.421  21.572  -0.991  1.00 91.28           H  
ATOM   4012  HB3 ASN A 257      -8.020  21.262  -1.638  1.00 91.28           H  
ATOM   4013  O   ASN A 257      -7.218  21.362   1.491  1.00 91.28           O  
ATOM   4014  CG  ASN A 257      -6.420  20.185  -2.586  1.00 91.28           C  
ATOM   4015  ND2 ASN A 257      -7.112  20.129  -3.699  1.00 91.28           N  
ATOM   4016 HD21 ASN A 257      -6.638  19.788  -4.523  1.00 91.28           H  
ATOM   4017 HD22 ASN A 257      -8.049  20.507  -3.710  1.00 91.28           H  
ATOM   4018  OD1 ASN A 257      -5.282  19.741  -2.534  1.00 91.28           O  
ATOM   4019  N   GLU A 258      -8.737  19.742   1.766  1.00 91.58           N  
ATOM   4020  H   GLU A 258      -9.231  18.972   1.338  1.00 91.58           H  
ATOM   4021  CA  GLU A 258      -9.297  20.243   3.033  1.00 91.58           C  
ATOM   4022  HA  GLU A 258      -9.325  21.332   3.006  1.00 91.58           H  
ATOM   4023  C   GLU A 258      -8.473  19.845   4.276  1.00 91.58           C  
ATOM   4024  CB  GLU A 258     -10.744  19.740   3.189  1.00 91.58           C  
ATOM   4025  HB2 GLU A 258     -10.712  18.655   3.293  1.00 91.58           H  
ATOM   4026  HB3 GLU A 258     -11.167  20.150   4.105  1.00 91.58           H  
ATOM   4027  O   GLU A 258      -8.874  20.117   5.404  1.00 91.58           O  
ATOM   4028  CG  GLU A 258     -11.672  20.124   2.025  1.00 91.58           C  
ATOM   4029  HG2 GLU A 258     -11.765  21.210   2.002  1.00 91.58           H  
ATOM   4030  HG3 GLU A 258     -11.230  19.804   1.081  1.00 91.58           H  
ATOM   4031  CD  GLU A 258     -13.063  19.475   2.135  1.00 91.58           C  
ATOM   4032  OE1 GLU A 258     -14.006  20.053   1.557  1.00 91.58           O  
ATOM   4033  OE2 GLU A 258     -13.186  18.357   2.718  1.00 91.58           O  
ATOM   4034  N   ILE A 259      -7.333  19.163   4.105  1.00 92.79           N  
ATOM   4035  H   ILE A 259      -7.006  19.040   3.157  1.00 92.79           H  
ATOM   4036  CA  ILE A 259      -6.522  18.642   5.215  1.00 92.79           C  
ATOM   4037  HA  ILE A 259      -7.104  18.771   6.128  1.00 92.79           H  
ATOM   4038  C   ILE A 259      -5.232  19.445   5.408  1.00 92.79           C  
ATOM   4039  CB  ILE A 259      -6.297  17.124   5.056  1.00 92.79           C  
ATOM   4040  HB  ILE A 259      -7.268  16.692   4.811  1.00 92.79           H  
ATOM   4041  O   ILE A 259      -4.458  19.631   4.467  1.00 92.79           O  
ATOM   4042  CG1 ILE A 259      -5.822  16.435   6.348  1.00 92.79           C  
ATOM   4043 HG12 ILE A 259      -5.609  15.394   6.104  1.00 92.79           H  
ATOM   4044 HG13 ILE A 259      -4.902  16.895   6.707  1.00 92.79           H  
ATOM   4045  CG2 ILE A 259      -5.336  16.761   3.907  1.00 92.79           C  
ATOM   4046 HG21 ILE A 259      -5.351  15.683   3.748  1.00 92.79           H  
ATOM   4047 HG22 ILE A 259      -5.651  17.256   2.989  1.00 92.79           H  
ATOM   4048 HG23 ILE A 259      -4.319  17.068   4.152  1.00 92.79           H  
ATOM   4049  CD1 ILE A 259      -6.869  16.435   7.470  1.00 92.79           C  
ATOM   4050 HD11 ILE A 259      -6.995  17.439   7.875  1.00 92.79           H  
ATOM   4051 HD12 ILE A 259      -7.826  16.074   7.093  1.00 92.79           H  
ATOM   4052 HD13 ILE A 259      -6.540  15.771   8.269  1.00 92.79           H  
ATOM   4053  N   GLY A 260      -4.981  19.887   6.645  1.00 86.79           N  
ATOM   4054  H   GLY A 260      -5.700  19.772   7.344  1.00 86.79           H  
ATOM   4055  CA  GLY A 260      -3.814  20.712   6.979  1.00 86.79           C  
ATOM   4056  HA2 GLY A 260      -3.742  21.538   6.272  1.00 86.79           H  
ATOM   4057  HA3 GLY A 260      -3.955  21.133   7.975  1.00 86.79           H  
ATOM   4058  C   GLY A 260      -2.480  19.955   6.970  1.00 86.79           C  
ATOM   4059  O   GLY A 260      -1.468  20.490   6.526  1.00 86.79           O  
ATOM   4060  N   GLY A 261      -2.458  18.695   7.415  1.00 92.38           N  
ATOM   4061  H   GLY A 261      -3.318  18.276   7.739  1.00 92.38           H  
ATOM   4062  CA  GLY A 261      -1.225  17.910   7.525  1.00 92.38           C  
ATOM   4063  HA2 GLY A 261      -0.708  17.918   6.566  1.00 92.38           H  
ATOM   4064  HA3 GLY A 261      -0.571  18.381   8.259  1.00 92.38           H  
ATOM   4065  C   GLY A 261      -1.464  16.462   7.948  1.00 92.38           C  
ATOM   4066  O   GLY A 261      -2.600  16.060   8.194  1.00 92.38           O  
ATOM   4067  N   LEU A 262      -0.390  15.671   8.055  1.00 94.43           N  
ATOM   4068  H   LEU A 262       0.524  16.054   7.856  1.00 94.43           H  
ATOM   4069  CA  LEU A 262      -0.486  14.273   8.497  1.00 94.43           C  
ATOM   4070  HA  LEU A 262      -1.212  13.755   7.870  1.00 94.43           H  
ATOM   4071  C   LEU A 262      -1.020  14.159   9.932  1.00 94.43           C  
ATOM   4072  CB  LEU A 262       0.881  13.576   8.370  1.00 94.43           C  
ATOM   4073  HB2 LEU A 262       0.831  12.619   8.890  1.00 94.43           H  
ATOM   4074  HB3 LEU A 262       1.628  14.182   8.883  1.00 94.43           H  
ATOM   4075  O   LEU A 262      -1.798  13.248  10.201  1.00 94.43           O  
ATOM   4076  CG  LEU A 262       1.348  13.314   6.927  1.00 94.43           C  
ATOM   4077  HG  LEU A 262       1.392  14.255   6.379  1.00 94.43           H  
ATOM   4078  CD1 LEU A 262       2.745  12.703   6.957  1.00 94.43           C  
ATOM   4079 HD11 LEU A 262       3.398  13.366   7.525  1.00 94.43           H  
ATOM   4080 HD12 LEU A 262       3.136  12.614   5.944  1.00 94.43           H  
ATOM   4081 HD13 LEU A 262       2.727  11.730   7.447  1.00 94.43           H  
ATOM   4082  CD2 LEU A 262       0.439  12.337   6.173  1.00 94.43           C  
ATOM   4083 HD21 LEU A 262       0.325  11.417   6.747  1.00 94.43           H  
ATOM   4084 HD22 LEU A 262      -0.540  12.788   6.012  1.00 94.43           H  
ATOM   4085 HD23 LEU A 262       0.879  12.105   5.203  1.00 94.43           H  
ATOM   4086  N   ILE A 263      -0.679  15.110  10.811  1.00 95.10           N  
ATOM   4087  H   ILE A 263      -0.018  15.818  10.523  1.00 95.10           H  
ATOM   4088  CA  ILE A 263      -1.174  15.147  12.196  1.00 95.10           C  
ATOM   4089  HA  ILE A 263      -0.888  14.215  12.684  1.00 95.10           H  
ATOM   4090  C   ILE A 263      -2.704  15.187  12.244  1.00 95.10           C  
ATOM   4091  CB  ILE A 263      -0.532  16.303  12.996  1.00 95.10           C  
ATOM   4092  HB  ILE A 263      -0.724  17.231  12.457  1.00 95.10           H  
ATOM   4093  O   ILE A 263      -3.306  14.373  12.935  1.00 95.10           O  
ATOM   4094  CG1 ILE A 263       1.004  16.150  13.123  1.00 95.10           C  
ATOM   4095 HG12 ILE A 263       1.410  17.084  13.511  1.00 95.10           H  
ATOM   4096 HG13 ILE A 263       1.437  16.001  12.134  1.00 95.10           H  
ATOM   4097  CG2 ILE A 263      -1.166  16.441  14.391  1.00 95.10           C  
ATOM   4098 HG21 ILE A 263      -1.177  15.485  14.915  1.00 95.10           H  
ATOM   4099 HG22 ILE A 263      -0.616  17.168  14.988  1.00 95.10           H  
ATOM   4100 HG23 ILE A 263      -2.193  16.800  14.317  1.00 95.10           H  
ATOM   4101  CD1 ILE A 263       1.478  15.017  14.044  1.00 95.10           C  
ATOM   4102 HD11 ILE A 263       1.225  15.243  15.080  1.00 95.10           H  
ATOM   4103 HD12 ILE A 263       1.005  14.076  13.763  1.00 95.10           H  
ATOM   4104 HD13 ILE A 263       2.561  14.918  13.970  1.00 95.10           H  
ATOM   4105  N   ALA A 264      -3.336  16.034  11.426  1.00 95.22           N  
ATOM   4106  H   ALA A 264      -2.788  16.673  10.868  1.00 95.22           H  
ATOM   4107  CA  ALA A 264      -4.794  16.135  11.359  1.00 95.22           C  
ATOM   4108  HA  ALA A 264      -5.174  16.365  12.355  1.00 95.22           H  
ATOM   4109  C   ALA A 264      -5.461  14.821  10.897  1.00 95.22           C  
ATOM   4110  CB  ALA A 264      -5.139  17.305  10.431  1.00 95.22           C  
ATOM   4111  HB1 ALA A 264      -4.754  17.121   9.428  1.00 95.22           H  
ATOM   4112  HB2 ALA A 264      -4.710  18.225  10.828  1.00 95.22           H  
ATOM   4113  HB3 ALA A 264      -6.223  17.419  10.390  1.00 95.22           H  
ATOM   4114  O   ALA A 264      -6.555  14.484  11.343  1.00 95.22           O  
ATOM   4115  N   ILE A 265      -4.795  14.036  10.040  1.00 95.89           N  
ATOM   4116  H   ILE A 265      -3.881  14.338   9.731  1.00 95.89           H  
ATOM   4117  CA  ILE A 265      -5.274  12.696   9.657  1.00 95.89           C  
ATOM   4118  HA  ILE A 265      -6.328  12.768   9.389  1.00 95.89           H  
ATOM   4119  C   ILE A 265      -5.173  11.743  10.853  1.00 95.89           C  
ATOM   4120  CB  ILE A 265      -4.505  12.134   8.437  1.00 95.89           C  
ATOM   4121  HB  ILE A 265      -3.455  12.014   8.705  1.00 95.89           H  
ATOM   4122  O   ILE A 265      -6.117  11.009  11.139  1.00 95.89           O  
ATOM   4123  CG1 ILE A 265      -4.593  13.110   7.245  1.00 95.89           C  
ATOM   4124 HG12 ILE A 265      -4.191  14.077   7.546  1.00 95.89           H  
ATOM   4125 HG13 ILE A 265      -5.641  13.248   6.977  1.00 95.89           H  
ATOM   4126  CG2 ILE A 265      -5.052  10.748   8.041  1.00 95.89           C  
ATOM   4127 HG21 ILE A 265      -6.092  10.836   7.724  1.00 95.89           H  
ATOM   4128 HG22 ILE A 265      -5.009  10.055   8.881  1.00 95.89           H  
ATOM   4129 HG23 ILE A 265      -4.461  10.317   7.233  1.00 95.89           H  
ATOM   4130  CD1 ILE A 265      -3.814  12.675   6.000  1.00 95.89           C  
ATOM   4131 HD11 ILE A 265      -4.303  11.820   5.535  1.00 95.89           H  
ATOM   4132 HD12 ILE A 265      -2.793  12.412   6.276  1.00 95.89           H  
ATOM   4133 HD13 ILE A 265      -3.795  13.497   5.284  1.00 95.89           H  
ATOM   4134  N   GLY A 266      -4.049  11.765  11.575  1.00 95.78           N  
ATOM   4135  H   GLY A 266      -3.324  12.422  11.324  1.00 95.78           H  
ATOM   4136  CA  GLY A 266      -3.876  10.991  12.804  1.00 95.78           C  
ATOM   4137  HA2 GLY A 266      -3.932   9.924  12.589  1.00 95.78           H  
ATOM   4138  HA3 GLY A 266      -2.893  11.212  13.218  1.00 95.78           H  
ATOM   4139  C   GLY A 266      -4.924  11.337  13.864  1.00 95.78           C  
ATOM   4140  O   GLY A 266      -5.494  10.445  14.492  1.00 95.78           O  
ATOM   4141  N   GLU A 267      -5.216  12.623  14.045  1.00 95.89           N  
ATOM   4142  H   GLU A 267      -4.674  13.314  13.547  1.00 95.89           H  
ATOM   4143  CA  GLU A 267      -6.242  13.107  14.968  1.00 95.89           C  
ATOM   4144  HA  GLU A 267      -6.030  12.735  15.971  1.00 95.89           H  
ATOM   4145  C   GLU A 267      -7.638  12.617  14.586  1.00 95.89           C  
ATOM   4146  CB  GLU A 267      -6.239  14.637  15.002  1.00 95.89           C  
ATOM   4147  HB2 GLU A 267      -7.143  14.982  15.505  1.00 95.89           H  
ATOM   4148  HB3 GLU A 267      -6.256  15.000  13.974  1.00 95.89           H  
ATOM   4149  O   GLU A 267      -8.436  12.351  15.476  1.00 95.89           O  
ATOM   4150  CG  GLU A 267      -5.029  15.212  15.751  1.00 95.89           C  
ATOM   4151  HG2 GLU A 267      -5.108  14.920  16.798  1.00 95.89           H  
ATOM   4152  HG3 GLU A 267      -4.111  14.777  15.356  1.00 95.89           H  
ATOM   4153  CD  GLU A 267      -4.949  16.743  15.643  1.00 95.89           C  
ATOM   4154  OE1 GLU A 267      -4.169  17.327  16.425  1.00 95.89           O  
ATOM   4155  OE2 GLU A 267      -5.644  17.315  14.772  1.00 95.89           O  
ATOM   4156  N   GLN A 268      -7.943  12.433  13.301  1.00 95.88           N  
ATOM   4157  H   GLN A 268      -7.274  12.715  12.600  1.00 95.88           H  
ATOM   4158  CA  GLN A 268      -9.212  11.836  12.869  1.00 95.88           C  
ATOM   4159  HA  GLN A 268     -10.022  12.230  13.483  1.00 95.88           H  
ATOM   4160  C   GLN A 268      -9.242  10.307  13.029  1.00 95.88           C  
ATOM   4161  CB  GLN A 268      -9.484  12.230  11.415  1.00 95.88           C  
ATOM   4162  HB2 GLN A 268     -10.334  11.657  11.046  1.00 95.88           H  
ATOM   4163  HB3 GLN A 268      -8.612  11.991  10.805  1.00 95.88           H  
ATOM   4164  O   GLN A 268     -10.318   9.717  13.125  1.00 95.88           O  
ATOM   4165  CG  GLN A 268      -9.822  13.721  11.281  1.00 95.88           C  
ATOM   4166  HG2 GLN A 268     -10.760  13.921  11.799  1.00 95.88           H  
ATOM   4167  HG3 GLN A 268      -9.048  14.331  11.747  1.00 95.88           H  
ATOM   4168  CD  GLN A 268      -9.972  14.157   9.831  1.00 95.88           C  
ATOM   4169  NE2 GLN A 268     -10.214  15.427   9.591  1.00 95.88           N  
ATOM   4170 HE21 GLN A 268     -10.277  16.075  10.363  1.00 95.88           H  
ATOM   4171 HE22 GLN A 268     -10.304  15.724   8.630  1.00 95.88           H  
ATOM   4172  OE1 GLN A 268      -9.886  13.378   8.890  1.00 95.88           O  
ATOM   4173  N   LEU A 269      -8.078   9.651  13.074  1.00 95.54           N  
ATOM   4174  H   LEU A 269      -7.230  10.189  12.964  1.00 95.54           H  
ATOM   4175  CA  LEU A 269      -7.973   8.198  13.207  1.00 95.54           C  
ATOM   4176  HA  LEU A 269      -8.752   7.739  12.597  1.00 95.54           H  
ATOM   4177  C   LEU A 269      -8.213   7.698  14.633  1.00 95.54           C  
ATOM   4178  CB  LEU A 269      -6.595   7.730  12.713  1.00 95.54           C  
ATOM   4179  HB2 LEU A 269      -5.832   8.412  13.088  1.00 95.54           H  
ATOM   4180  HB3 LEU A 269      -6.380   6.748  13.134  1.00 95.54           H  
ATOM   4181  O   LEU A 269      -8.924   6.709  14.799  1.00 95.54           O  
ATOM   4182  CG  LEU A 269      -6.485   7.626  11.188  1.00 95.54           C  
ATOM   4183  HG  LEU A 269      -6.857   8.539  10.723  1.00 95.54           H  
ATOM   4184  CD1 LEU A 269      -5.020   7.451  10.799  1.00 95.54           C  
ATOM   4185 HD11 LEU A 269      -4.447   8.268  11.239  1.00 95.54           H  
ATOM   4186 HD12 LEU A 269      -4.640   6.502  11.178  1.00 95.54           H  
ATOM   4187 HD13 LEU A 269      -4.922   7.502   9.715  1.00 95.54           H  
ATOM   4188  CD2 LEU A 269      -7.276   6.425  10.664  1.00 95.54           C  
ATOM   4189 HD21 LEU A 269      -7.170   6.364   9.580  1.00 95.54           H  
ATOM   4190 HD22 LEU A 269      -6.909   5.501  11.112  1.00 95.54           H  
ATOM   4191 HD23 LEU A 269      -8.337   6.538  10.888  1.00 95.54           H  
ATOM   4192  N   SER A 270      -7.608   8.339  15.637  1.00 95.34           N  
ATOM   4193  H   SER A 270      -7.039   9.145  15.417  1.00 95.34           H  
ATOM   4194  CA  SER A 270      -7.618   7.861  17.030  1.00 95.34           C  
ATOM   4195  HA  SER A 270      -8.571   7.376  17.240  1.00 95.34           H  
ATOM   4196  C   SER A 270      -7.416   8.991  18.046  1.00 95.34           C  
ATOM   4197  CB  SER A 270      -6.505   6.823  17.206  1.00 95.34           C  
ATOM   4198  HB2 SER A 270      -6.610   6.043  16.453  1.00 95.34           H  
ATOM   4199  HB3 SER A 270      -5.544   7.315  17.054  1.00 95.34           H  
ATOM   4200  O   SER A 270      -6.800  10.023  17.749  1.00 95.34           O  
ATOM   4201  OG  SER A 270      -6.497   6.227  18.483  1.00 95.34           O  
ATOM   4202  HG  SER A 270      -7.377   5.927  18.723  1.00 95.34           H  
ATOM   4203  N   SER A 271      -7.966   8.844  19.253  1.00 95.11           N  
ATOM   4204  H   SER A 271      -8.570   8.051  19.413  1.00 95.11           H  
ATOM   4205  CA  SER A 271      -7.641   9.680  20.416  1.00 95.11           C  
ATOM   4206  HA  SER A 271      -7.469  10.709  20.100  1.00 95.11           H  
ATOM   4207  C   SER A 271      -6.356   9.203  21.087  1.00 95.11           C  
ATOM   4208  CB  SER A 271      -8.797   9.678  21.422  1.00 95.11           C  
ATOM   4209  HB2 SER A 271      -8.633  10.461  22.162  1.00 95.11           H  
ATOM   4210  HB3 SER A 271      -9.731   9.879  20.898  1.00 95.11           H  
ATOM   4211  O   SER A 271      -5.566  10.022  21.564  1.00 95.11           O  
ATOM   4212  OG  SER A 271      -8.896   8.442  22.087  1.00 95.11           O  
ATOM   4213  HG  SER A 271      -8.250   8.392  22.795  1.00 95.11           H  
ATOM   4214  N   GLY A 272      -6.130   7.890  21.069  1.00 91.29           N  
ATOM   4215  H   GLY A 272      -6.817   7.300  20.622  1.00 91.29           H  
ATOM   4216  CA  GLY A 272      -4.904   7.259  21.528  1.00 91.29           C  
ATOM   4217  HA2 GLY A 272      -5.064   6.185  21.627  1.00 91.29           H  
ATOM   4218  HA3 GLY A 272      -4.638   7.660  22.506  1.00 91.29           H  
ATOM   4219  C   GLY A 272      -3.747   7.501  20.568  1.00 91.29           C  
ATOM   4220  O   GLY A 272      -3.942   7.822  19.399  1.00 91.29           O  
ATOM   4221  N   ASN A 273      -2.510   7.370  21.044  1.00 90.93           N  
ATOM   4222  H   ASN A 273      -2.380   7.188  22.029  1.00 90.93           H  
ATOM   4223  CA  ASN A 273      -1.337   7.544  20.191  1.00 90.93           C  
ATOM   4224  HA  ASN A 273      -1.369   8.549  19.772  1.00 90.93           H  
ATOM   4225  C   ASN A 273      -1.334   6.544  19.014  1.00 90.93           C  
ATOM   4226  CB  ASN A 273      -0.087   7.446  21.073  1.00 90.93           C  
ATOM   4227  HB2 ASN A 273      -0.035   6.447  21.507  1.00 90.93           H  
ATOM   4228  HB3 ASN A 273      -0.182   8.160  21.891  1.00 90.93           H  
ATOM   4229  O   ASN A 273      -1.155   5.339  19.200  1.00 90.93           O  
ATOM   4230  CG  ASN A 273       1.205   7.736  20.330  1.00 90.93           C  
ATOM   4231  ND2 ASN A 273       2.264   8.010  21.055  1.00 90.93           N  
ATOM   4232 HD21 ASN A 273       2.188   8.090  22.059  1.00 90.93           H  
ATOM   4233 HD22 ASN A 273       3.123   8.200  20.559  1.00 90.93           H  
ATOM   4234  OD1 ASN A 273       1.303   7.732  19.112  1.00 90.93           O  
ATOM   4235  N   THR A 274      -1.469   7.050  17.785  1.00 91.96           N  
ATOM   4236  H   THR A 274      -1.612   8.045  17.689  1.00 91.96           H  
ATOM   4237  CA  THR A 274      -1.543   6.221  16.568  1.00 91.96           C  
ATOM   4238  HA  THR A 274      -2.320   5.469  16.706  1.00 91.96           H  
ATOM   4239  C   THR A 274      -0.249   5.472  16.259  1.00 91.96           C  
ATOM   4240  CB  THR A 274      -1.903   7.053  15.331  1.00 91.96           C  
ATOM   4241  HB  THR A 274      -1.804   6.433  14.440  1.00 91.96           H  
ATOM   4242  O   THR A 274      -0.291   4.465  15.558  1.00 91.96           O  
ATOM   4243  CG2 THR A 274      -3.326   7.597  15.372  1.00 91.96           C  
ATOM   4244 HG21 THR A 274      -3.479   8.193  16.272  1.00 91.96           H  
ATOM   4245 HG22 THR A 274      -4.028   6.764  15.370  1.00 91.96           H  
ATOM   4246 HG23 THR A 274      -3.510   8.216  14.494  1.00 91.96           H  
ATOM   4247  OG1 THR A 274      -1.031   8.150  15.216  1.00 91.96           O  
ATOM   4248  HG1 THR A 274      -1.083   8.434  14.300  1.00 91.96           H  
ATOM   4249  N   ARG A 275       0.903   5.907  16.793  1.00 88.58           N  
ATOM   4250  H   ARG A 275       0.866   6.716  17.396  1.00 88.58           H  
ATOM   4251  CA  ARG A 275       2.184   5.190  16.628  1.00 88.58           C  
ATOM   4252  HA  ARG A 275       2.328   4.946  15.575  1.00 88.58           H  
ATOM   4253  C   ARG A 275       2.215   3.861  17.370  1.00 88.58           C  
ATOM   4254  CB  ARG A 275       3.361   6.035  17.125  1.00 88.58           C  
ATOM   4255  HB2 ARG A 275       3.231   6.260  18.184  1.00 88.58           H  
ATOM   4256  HB3 ARG A 275       4.267   5.440  17.022  1.00 88.58           H  
ATOM   4257  O   ARG A 275       2.984   2.982  17.003  1.00 88.58           O  
ATOM   4258  CG  ARG A 275       3.546   7.335  16.339  1.00 88.58           C  
ATOM   4259  HG2 ARG A 275       3.605   7.112  15.274  1.00 88.58           H  
ATOM   4260  HG3 ARG A 275       2.706   8.005  16.523  1.00 88.58           H  
ATOM   4261  CD  ARG A 275       4.848   7.998  16.796  1.00 88.58           C  
ATOM   4262  HD2 ARG A 275       4.781   8.212  17.862  1.00 88.58           H  
ATOM   4263  HD3 ARG A 275       5.663   7.293  16.633  1.00 88.58           H  
ATOM   4264  NE  ARG A 275       5.106   9.251  16.063  1.00 88.58           N  
ATOM   4265  HE  ARG A 275       4.295   9.779  15.776  1.00 88.58           H  
ATOM   4266  NH1 ARG A 275       7.401   9.231  16.182  1.00 88.58           N  
ATOM   4267 HH11 ARG A 275       7.364   8.372  16.712  1.00 88.58           H  
ATOM   4268 HH12 ARG A 275       8.290   9.671  15.992  1.00 88.58           H  
ATOM   4269  NH2 ARG A 275       6.363  10.914  15.145  1.00 88.58           N  
ATOM   4270 HH21 ARG A 275       5.531  11.426  14.890  1.00 88.58           H  
ATOM   4271 HH22 ARG A 275       7.260  11.352  14.986  1.00 88.58           H  
ATOM   4272  CZ  ARG A 275       6.285   9.788  15.799  1.00 88.58           C  
ATOM   4273  N   LYS A 276       1.403   3.744  18.419  1.00 86.28           N  
ATOM   4274  H   LYS A 276       0.786   4.516  18.631  1.00 86.28           H  
ATOM   4275  CA  LYS A 276       1.281   2.538  19.237  1.00 86.28           C  
ATOM   4276  HA  LYS A 276       2.235   2.011  19.263  1.00 86.28           H  
ATOM   4277  C   LYS A 276       0.272   1.557  18.643  1.00 86.28           C  
ATOM   4278  CB  LYS A 276       0.914   2.939  20.666  1.00 86.28           C  
ATOM   4279  HB2 LYS A 276      -0.125   3.268  20.694  1.00 86.28           H  
ATOM   4280  HB3 LYS A 276       1.006   2.056  21.298  1.00 86.28           H  
ATOM   4281  O   LYS A 276       0.257   0.385  19.003  1.00 86.28           O  
ATOM   4282  CG  LYS A 276       1.818   4.066  21.210  1.00 86.28           C  
ATOM   4283  HG2 LYS A 276       1.608   5.004  20.696  1.00 86.28           H  
ATOM   4284  HG3 LYS A 276       2.868   3.805  21.079  1.00 86.28           H  
ATOM   4285  CD  LYS A 276       1.512   4.210  22.687  1.00 86.28           C  
ATOM   4286  HD2 LYS A 276       0.428   4.235  22.806  1.00 86.28           H  
ATOM   4287  HD3 LYS A 276       1.928   3.294  23.107  1.00 86.28           H  
ATOM   4288  CE  LYS A 276       2.114   5.374  23.486  1.00 86.28           C  
ATOM   4289  HE2 LYS A 276       3.191   5.222  23.555  1.00 86.28           H  
ATOM   4290  HE3 LYS A 276       1.915   6.305  22.954  1.00 86.28           H  
ATOM   4291  NZ  LYS A 276       1.523   5.445  24.855  1.00 86.28           N  
ATOM   4292  HZ1 LYS A 276       0.533   5.645  24.836  1.00 86.28           H  
ATOM   4293  HZ2 LYS A 276       2.002   6.066  25.491  1.00 86.28           H  
ATOM   4294  HZ3 LYS A 276       1.550   4.518  25.256  1.00 86.28           H  
ATOM   4295  N   PHE A 277      -0.528   2.026  17.684  1.00 87.49           N  
ATOM   4296  H   PHE A 277      -0.427   2.986  17.389  1.00 87.49           H  
ATOM   4297  CA  PHE A 277      -1.443   1.174  16.955  1.00 87.49           C  
ATOM   4298  HA  PHE A 277      -1.942   0.547  17.694  1.00 87.49           H  
ATOM   4299  C   PHE A 277      -0.658   0.319  15.951  1.00 87.49           C  
ATOM   4300  CB  PHE A 277      -2.522   2.002  16.262  1.00 87.49           C  
ATOM   4301  HB2 PHE A 277      -2.910   2.750  16.953  1.00 87.49           H  
ATOM   4302  HB3 PHE A 277      -2.085   2.540  15.421  1.00 87.49           H  
ATOM   4303  O   PHE A 277       0.137   0.850  15.165  1.00 87.49           O  
ATOM   4304  CG  PHE A 277      -3.674   1.153  15.778  1.00 87.49           C  
ATOM   4305  CD1 PHE A 277      -3.637   0.559  14.503  1.00 87.49           C  
ATOM   4306  HD1 PHE A 277      -2.767   0.679  13.875  1.00 87.49           H  
ATOM   4307  CD2 PHE A 277      -4.783   0.944  16.617  1.00 87.49           C  
ATOM   4308  HD2 PHE A 277      -4.806   1.370  17.609  1.00 87.49           H  
ATOM   4309  CE1 PHE A 277      -4.740  -0.175  14.039  1.00 87.49           C  
ATOM   4310  HE1 PHE A 277      -4.741  -0.577  13.037  1.00 87.49           H  
ATOM   4311  CE2 PHE A 277      -5.873   0.185  16.164  1.00 87.49           C  
ATOM   4312  HE2 PHE A 277      -6.732   0.042  16.803  1.00 87.49           H  
ATOM   4313  CZ  PHE A 277      -5.860  -0.355  14.870  1.00 87.49           C  
ATOM   4314  HZ  PHE A 277      -6.730  -0.886  14.514  1.00 87.49           H  
ATOM   4315  N   PRO A 278      -0.882  -1.001  15.916  1.00 85.27           N  
ATOM   4316  CA  PRO A 278      -0.102  -1.907  15.087  1.00 85.27           C  
ATOM   4317  HA  PRO A 278       0.959  -1.684  15.206  1.00 85.27           H  
ATOM   4318  C   PRO A 278      -0.465  -1.773  13.598  1.00 85.27           C  
ATOM   4319  CB  PRO A 278      -0.373  -3.284  15.682  1.00 85.27           C  
ATOM   4320  HB2 PRO A 278      -0.279  -4.066  14.928  1.00 85.27           H  
ATOM   4321  HB3 PRO A 278       0.325  -3.469  16.498  1.00 85.27           H  
ATOM   4322  O   PRO A 278      -1.279  -2.517  13.054  1.00 85.27           O  
ATOM   4323  CG  PRO A 278      -1.789  -3.148  16.253  1.00 85.27           C  
ATOM   4324  HG2 PRO A 278      -1.976  -3.865  17.053  1.00 85.27           H  
ATOM   4325  HG3 PRO A 278      -2.530  -3.240  15.460  1.00 85.27           H  
ATOM   4326  CD  PRO A 278      -1.802  -1.729  16.777  1.00 85.27           C  
ATOM   4327  HD2 PRO A 278      -1.434  -1.712  17.803  1.00 85.27           H  
ATOM   4328  HD3 PRO A 278      -2.813  -1.325  16.729  1.00 85.27           H  
ATOM   4329  N   ALA A 279       0.203  -0.846  12.906  1.00 89.70           N  
ATOM   4330  H   ALA A 279       0.749  -0.200  13.459  1.00 89.70           H  
ATOM   4331  CA  ALA A 279      -0.039  -0.497  11.502  1.00 89.70           C  
ATOM   4332  HA  ALA A 279      -1.020  -0.028  11.428  1.00 89.70           H  
ATOM   4333  C   ALA A 279      -0.026  -1.697  10.534  1.00 89.70           C  
ATOM   4334  CB  ALA A 279       1.026   0.527  11.094  1.00 89.70           C  
ATOM   4335  HB1 ALA A 279       0.957   1.406  11.735  1.00 89.70           H  
ATOM   4336  HB2 ALA A 279       0.868   0.824  10.057  1.00 89.70           H  
ATOM   4337  HB3 ALA A 279       2.021   0.093  11.189  1.00 89.70           H  
ATOM   4338  O   ALA A 279      -0.708  -1.665   9.509  1.00 89.70           O  
ATOM   4339  N   LYS A 280       0.702  -2.777  10.863  1.00 88.11           N  
ATOM   4340  H   LYS A 280       1.203  -2.744  11.740  1.00 88.11           H  
ATOM   4341  CA  LYS A 280       0.770  -4.005  10.051  1.00 88.11           C  
ATOM   4342  HA  LYS A 280       1.120  -3.720   9.059  1.00 88.11           H  
ATOM   4343  C   LYS A 280      -0.602  -4.651   9.809  1.00 88.11           C  
ATOM   4344  CB  LYS A 280       1.811  -4.991  10.631  1.00 88.11           C  
ATOM   4345  HB2 LYS A 280       1.954  -5.797   9.911  1.00 88.11           H  
ATOM   4346  HB3 LYS A 280       2.763  -4.471  10.737  1.00 88.11           H  
ATOM   4347  O   LYS A 280      -0.762  -5.345   8.811  1.00 88.11           O  
ATOM   4348  CG  LYS A 280       1.443  -5.611  11.989  1.00 88.11           C  
ATOM   4349  HG2 LYS A 280       1.290  -4.813  12.715  1.00 88.11           H  
ATOM   4350  HG3 LYS A 280       0.509  -6.155  11.845  1.00 88.11           H  
ATOM   4351  CD  LYS A 280       2.520  -6.588  12.525  1.00 88.11           C  
ATOM   4352  HD2 LYS A 280       3.474  -6.061  12.566  1.00 88.11           H  
ATOM   4353  HD3 LYS A 280       2.619  -7.416  11.824  1.00 88.11           H  
ATOM   4354  CE  LYS A 280       2.199  -7.145  13.933  1.00 88.11           C  
ATOM   4355  HE2 LYS A 280       1.259  -7.695  13.886  1.00 88.11           H  
ATOM   4356  HE3 LYS A 280       2.062  -6.306  14.615  1.00 88.11           H  
ATOM   4357  NZ  LYS A 280       3.217  -8.066  14.494  1.00 88.11           N  
ATOM   4358  HZ1 LYS A 280       4.107  -7.604  14.614  1.00 88.11           H  
ATOM   4359  HZ2 LYS A 280       3.345  -8.878  13.907  1.00 88.11           H  
ATOM   4360  HZ3 LYS A 280       2.927  -8.396  15.404  1.00 88.11           H  
ATOM   4361  N   VAL A 281      -1.610  -4.359  10.635  1.00 85.22           N  
ATOM   4362  H   VAL A 281      -1.430  -3.774  11.439  1.00 85.22           H  
ATOM   4363  CA  VAL A 281      -2.981  -4.848  10.427  1.00 85.22           C  
ATOM   4364  HA  VAL A 281      -2.941  -5.937  10.422  1.00 85.22           H  
ATOM   4365  C   VAL A 281      -3.582  -4.417   9.085  1.00 85.22           C  
ATOM   4366  CB  VAL A 281      -3.870  -4.420  11.601  1.00 85.22           C  
ATOM   4367  HB  VAL A 281      -3.326  -4.636  12.521  1.00 85.22           H  
ATOM   4368  O   VAL A 281      -4.312  -5.187   8.469  1.00 85.22           O  
ATOM   4369  CG1 VAL A 281      -4.215  -2.927  11.599  1.00 85.22           C  
ATOM   4370 HG11 VAL A 281      -3.316  -2.324  11.469  1.00 85.22           H  
ATOM   4371 HG12 VAL A 281      -4.936  -2.691  10.817  1.00 85.22           H  
ATOM   4372 HG13 VAL A 281      -4.649  -2.692  12.571  1.00 85.22           H  
ATOM   4373  CG2 VAL A 281      -5.151  -5.252  11.621  1.00 85.22           C  
ATOM   4374 HG21 VAL A 281      -5.640  -5.122  12.587  1.00 85.22           H  
ATOM   4375 HG22 VAL A 281      -5.825  -4.953  10.819  1.00 85.22           H  
ATOM   4376 HG23 VAL A 281      -4.916  -6.311  11.512  1.00 85.22           H  
ATOM   4377  N   PHE A 282      -3.208  -3.245   8.558  1.00 89.37           N  
ATOM   4378  H   PHE A 282      -2.562  -2.666   9.075  1.00 89.37           H  
ATOM   4379  CA  PHE A 282      -3.678  -2.769   7.251  1.00 89.37           C  
ATOM   4380  HA  PHE A 282      -4.764  -2.853   7.213  1.00 89.37           H  
ATOM   4381  C   PHE A 282      -3.135  -3.591   6.073  1.00 89.37           C  
ATOM   4382  CB  PHE A 282      -3.305  -1.295   7.075  1.00 89.37           C  
ATOM   4383  HB2 PHE A 282      -2.258  -1.159   7.347  1.00 89.37           H  
ATOM   4384  HB3 PHE A 282      -3.402  -1.025   6.023  1.00 89.37           H  
ATOM   4385  O   PHE A 282      -3.699  -3.531   4.981  1.00 89.37           O  
ATOM   4386  CG  PHE A 282      -4.154  -0.341   7.882  1.00 89.37           C  
ATOM   4387  CD1 PHE A 282      -5.289   0.242   7.291  1.00 89.37           C  
ATOM   4388  HD1 PHE A 282      -5.555   0.002   6.272  1.00 89.37           H  
ATOM   4389  CD2 PHE A 282      -3.824  -0.044   9.217  1.00 89.37           C  
ATOM   4390  HD2 PHE A 282      -2.961  -0.499   9.681  1.00 89.37           H  
ATOM   4391  CE1 PHE A 282      -6.077   1.143   8.023  1.00 89.37           C  
ATOM   4392  HE1 PHE A 282      -6.939   1.602   7.561  1.00 89.37           H  
ATOM   4393  CE2 PHE A 282      -4.634   0.829   9.961  1.00 89.37           C  
ATOM   4394  HE2 PHE A 282      -4.405   1.038  10.995  1.00 89.37           H  
ATOM   4395  CZ  PHE A 282      -5.746   1.435   9.356  1.00 89.37           C  
ATOM   4396  HZ  PHE A 282      -6.355   2.126   9.920  1.00 89.37           H  
ATOM   4397  N   LEU A 283      -2.066  -4.372   6.267  1.00 89.05           N  
ATOM   4398  H   LEU A 283      -1.660  -4.429   7.190  1.00 89.05           H  
ATOM   4399  CA  LEU A 283      -1.619  -5.332   5.255  1.00 89.05           C  
ATOM   4400  HA  LEU A 283      -1.644  -4.861   4.272  1.00 89.05           H  
ATOM   4401  C   LEU A 283      -2.542  -6.550   5.175  1.00 89.05           C  
ATOM   4402  CB  LEU A 283      -0.188  -5.800   5.541  1.00 89.05           C  
ATOM   4403  HB2 LEU A 283       0.066  -6.541   4.783  1.00 89.05           H  
ATOM   4404  HB3 LEU A 283      -0.166  -6.308   6.505  1.00 89.05           H  
ATOM   4405  O   LEU A 283      -2.682  -7.129   4.100  1.00 89.05           O  
ATOM   4406  CG  LEU A 283       0.888  -4.707   5.524  1.00 89.05           C  
ATOM   4407  HG  LEU A 283       0.733  -4.013   6.350  1.00 89.05           H  
ATOM   4408  CD1 LEU A 283       2.231  -5.411   5.714  1.00 89.05           C  
ATOM   4409 HD11 LEU A 283       2.267  -5.871   6.701  1.00 89.05           H  
ATOM   4410 HD12 LEU A 283       2.360  -6.185   4.957  1.00 89.05           H  
ATOM   4411 HD13 LEU A 283       3.049  -4.697   5.615  1.00 89.05           H  
ATOM   4412  CD2 LEU A 283       0.914  -3.919   4.211  1.00 89.05           C  
ATOM   4413 HD21 LEU A 283       1.031  -4.597   3.366  1.00 89.05           H  
ATOM   4414 HD22 LEU A 283      -0.013  -3.357   4.097  1.00 89.05           H  
ATOM   4415 HD23 LEU A 283       1.732  -3.199   4.219  1.00 89.05           H  
ATOM   4416  N   ASN A 284      -3.185  -6.910   6.286  1.00 84.59           N  
ATOM   4417  H   ASN A 284      -3.048  -6.368   7.127  1.00 84.59           H  
ATOM   4418  CA  ASN A 284      -4.086  -8.056   6.353  1.00 84.59           C  
ATOM   4419  HA  ASN A 284      -3.705  -8.851   5.711  1.00 84.59           H  
ATOM   4420  C   ASN A 284      -5.487  -7.717   5.839  1.00 84.59           C  
ATOM   4421  CB  ASN A 284      -4.127  -8.582   7.794  1.00 84.59           C  
ATOM   4422  HB2 ASN A 284      -4.479  -7.798   8.463  1.00 84.59           H  
ATOM   4423  HB3 ASN A 284      -4.831  -9.413   7.844  1.00 84.59           H  
ATOM   4424  O   ASN A 284      -6.202  -8.617   5.429  1.00 84.59           O  
ATOM   4425  CG  ASN A 284      -2.787  -9.102   8.280  1.00 84.59           C  
ATOM   4426  ND2 ASN A 284      -2.605  -9.181   9.576  1.00 84.59           N  
ATOM   4427 HD21 ASN A 284      -3.361  -8.960  10.208  1.00 84.59           H  
ATOM   4428 HD22 ASN A 284      -1.737  -9.607   9.867  1.00 84.59           H  
ATOM   4429  OD1 ASN A 284      -1.889  -9.445   7.532  1.00 84.59           O  
ATOM   4430  N   VAL A 285      -5.876  -6.440   5.824  1.00 85.30           N  
ATOM   4431  H   VAL A 285      -5.245  -5.739   6.186  1.00 85.30           H  
ATOM   4432  CA  VAL A 285      -7.155  -6.019   5.241  1.00 85.30           C  
ATOM   4433  HA  VAL A 285      -7.948  -6.601   5.711  1.00 85.30           H  
ATOM   4434  C   VAL A 285      -7.167  -6.334   3.741  1.00 85.30           C  
ATOM   4435  CB  VAL A 285      -7.431  -4.526   5.513  1.00 85.30           C  
ATOM   4436  HB  VAL A 285      -6.631  -3.924   5.083  1.00 85.30           H  
ATOM   4437  O   VAL A 285      -6.240  -5.964   3.009  1.00 85.30           O  
ATOM   4438  CG1 VAL A 285      -8.764  -4.076   4.907  1.00 85.30           C  
ATOM   4439 HG11 VAL A 285      -9.575  -4.707   5.271  1.00 85.30           H  
ATOM   4440 HG12 VAL A 285      -8.964  -3.037   5.170  1.00 85.30           H  
ATOM   4441 HG13 VAL A 285      -8.713  -4.136   3.820  1.00 85.30           H  
ATOM   4442  CG2 VAL A 285      -7.505  -4.237   7.019  1.00 85.30           C  
ATOM   4443 HG21 VAL A 285      -6.562  -4.491   7.504  1.00 85.30           H  
ATOM   4444 HG22 VAL A 285      -7.703  -3.178   7.187  1.00 85.30           H  
ATOM   4445 HG23 VAL A 285      -8.301  -4.826   7.474  1.00 85.30           H  
ATOM   4446  N   ASP A 286      -8.230  -6.998   3.279  1.00 85.92           N  
ATOM   4447  H   ASP A 286      -8.917  -7.352   3.930  1.00 85.92           H  
ATOM   4448  CA  ASP A 286      -8.458  -7.213   1.850  1.00 85.92           C  
ATOM   4449  HA  ASP A 286      -7.612  -7.768   1.445  1.00 85.92           H  
ATOM   4450  C   ASP A 286      -8.538  -5.855   1.143  1.00 85.92           C  
ATOM   4451  CB  ASP A 286      -9.726  -8.050   1.596  1.00 85.92           C  
ATOM   4452  HB2 ASP A 286      -9.635  -8.995   2.131  1.00 85.92           H  
ATOM   4453  HB3 ASP A 286     -10.593  -7.518   1.987  1.00 85.92           H  
ATOM   4454  O   ASP A 286      -9.351  -5.006   1.493  1.00 85.92           O  
ATOM   4455  CG  ASP A 286      -9.948  -8.347   0.100  1.00 85.92           C  
ATOM   4456  OD1 ASP A 286      -9.136  -7.884  -0.738  1.00 85.92           O  
ATOM   4457  OD2 ASP A 286     -10.950  -9.005  -0.234  1.00 85.92           O  
ATOM   4458  N   LEU A 287      -7.699  -5.636   0.129  1.00 87.76           N  
ATOM   4459  H   LEU A 287      -7.213  -6.440  -0.241  1.00 87.76           H  
ATOM   4460  CA  LEU A 287      -7.705  -4.377  -0.610  1.00 87.76           C  
ATOM   4461  HA  LEU A 287      -7.649  -3.568   0.118  1.00 87.76           H  
ATOM   4462  C   LEU A 287      -9.015  -4.143  -1.366  1.00 87.76           C  
ATOM   4463  CB  LEU A 287      -6.489  -4.300  -1.546  1.00 87.76           C  
ATOM   4464  HB2 LEU A 287      -6.624  -3.453  -2.217  1.00 87.76           H  
ATOM   4465  HB3 LEU A 287      -6.452  -5.208  -2.148  1.00 87.76           H  
ATOM   4466  O   LEU A 287      -9.317  -2.992  -1.669  1.00 87.76           O  
ATOM   4467  CG  LEU A 287      -5.154  -4.118  -0.802  1.00 87.76           C  
ATOM   4468  HG  LEU A 287      -4.963  -4.980  -0.162  1.00 87.76           H  
ATOM   4469  CD1 LEU A 287      -4.015  -4.008  -1.816  1.00 87.76           C  
ATOM   4470 HD11 LEU A 287      -3.062  -4.033  -1.289  1.00 87.76           H  
ATOM   4471 HD12 LEU A 287      -4.058  -4.846  -2.512  1.00 87.76           H  
ATOM   4472 HD13 LEU A 287      -4.101  -3.066  -2.358  1.00 87.76           H  
ATOM   4473  CD2 LEU A 287      -5.134  -2.838   0.040  1.00 87.76           C  
ATOM   4474 HD21 LEU A 287      -5.735  -2.984   0.937  1.00 87.76           H  
ATOM   4475 HD22 LEU A 287      -5.536  -2.001  -0.531  1.00 87.76           H  
ATOM   4476 HD23 LEU A 287      -4.116  -2.610   0.357  1.00 87.76           H  
ATOM   4477  N   ASN A 288      -9.797  -5.189  -1.635  1.00 86.00           N  
ATOM   4478  H   ASN A 288      -9.505  -6.108  -1.335  1.00 86.00           H  
ATOM   4479  CA  ASN A 288     -11.119  -5.063  -2.244  1.00 86.00           C  
ATOM   4480  HA  ASN A 288     -11.060  -4.360  -3.075  1.00 86.00           H  
ATOM   4481  C   ASN A 288     -12.176  -4.497  -1.275  1.00 86.00           C  
ATOM   4482  CB  ASN A 288     -11.538  -6.426  -2.808  1.00 86.00           C  
ATOM   4483  HB2 ASN A 288     -12.491  -6.325  -3.327  1.00 86.00           H  
ATOM   4484  HB3 ASN A 288     -11.688  -7.119  -1.981  1.00 86.00           H  
ATOM   4485  O   ASN A 288     -13.234  -4.071  -1.728  1.00 86.00           O  
ATOM   4486  CG  ASN A 288     -10.539  -7.021  -3.789  1.00 86.00           C  
ATOM   4487  ND2 ASN A 288     -10.335  -8.313  -3.691  1.00 86.00           N  
ATOM   4488 HD21 ASN A 288      -9.685  -8.762  -4.321  1.00 86.00           H  
ATOM   4489 HD22 ASN A 288     -10.663  -8.773  -2.855  1.00 86.00           H  
ATOM   4490  OD1 ASN A 288      -9.924  -6.352  -4.621  1.00 86.00           O  
ATOM   4491  N   SER A 289     -11.888  -4.420   0.034  1.00 85.65           N  
ATOM   4492  H   SER A 289     -11.009  -4.784   0.373  1.00 85.65           H  
ATOM   4493  CA  SER A 289     -12.752  -3.725   1.003  1.00 85.65           C  
ATOM   4494  HA  SER A 289     -13.786  -4.004   0.805  1.00 85.65           H  
ATOM   4495  C   SER A 289     -12.656  -2.196   0.899  1.00 85.65           C  
ATOM   4496  CB  SER A 289     -12.416  -4.165   2.431  1.00 85.65           C  
ATOM   4497  HB2 SER A 289     -13.232  -3.874   3.094  1.00 85.65           H  
ATOM   4498  HB3 SER A 289     -12.303  -5.249   2.463  1.00 85.65           H  
ATOM   4499  O   SER A 289     -13.514  -1.472   1.414  1.00 85.65           O  
ATOM   4500  OG  SER A 289     -11.246  -3.529   2.904  1.00 85.65           O  
ATOM   4501  HG  SER A 289     -10.864  -4.085   3.588  1.00 85.65           H  
ATOM   4502  N   PHE A 290     -11.616  -1.688   0.228  1.00 86.90           N  
ATOM   4503  H   PHE A 290     -10.973  -2.343  -0.194  1.00 86.90           H  
ATOM   4504  CA  PHE A 290     -11.451  -0.272  -0.070  1.00 86.90           C  
ATOM   4505  HA  PHE A 290     -11.970   0.293   0.704  1.00 86.90           H  
ATOM   4506  C   PHE A 290     -12.052   0.085  -1.435  1.00 86.90           C  
ATOM   4507  CB  PHE A 290      -9.970   0.121  -0.027  1.00 86.90           C  
ATOM   4508  HB2 PHE A 290      -9.871   1.141  -0.400  1.00 86.90           H  
ATOM   4509  HB3 PHE A 290      -9.403  -0.521  -0.700  1.00 86.90           H  
ATOM   4510  O   PHE A 290     -12.012  -0.722  -2.363  1.00 86.90           O  
ATOM   4511  CG  PHE A 290      -9.356   0.078   1.355  1.00 86.90           C  
ATOM   4512  CD1 PHE A 290      -9.575   1.136   2.258  1.00 86.90           C  
ATOM   4513  HD1 PHE A 290     -10.200   1.969   1.970  1.00 86.90           H  
ATOM   4514  CD2 PHE A 290      -8.576  -1.023   1.746  1.00 86.90           C  
ATOM   4515  HD2 PHE A 290      -8.456  -1.861   1.076  1.00 86.90           H  
ATOM   4516  CE1 PHE A 290      -9.003   1.098   3.542  1.00 86.90           C  
ATOM   4517  HE1 PHE A 290      -9.183   1.898   4.244  1.00 86.90           H  
ATOM   4518  CE2 PHE A 290      -7.995  -1.058   3.025  1.00 86.90           C  
ATOM   4519  HE2 PHE A 290      -7.416  -1.919   3.326  1.00 86.90           H  
ATOM   4520  CZ  PHE A 290      -8.210   0.002   3.923  1.00 86.90           C  
ATOM   4521  HZ  PHE A 290      -7.789  -0.040   4.917  1.00 86.90           H  
ATOM   4522  N   PRO A 291     -12.509   1.339  -1.629  1.00 87.65           N  
ATOM   4523  CA  PRO A 291     -12.890   1.811  -2.954  1.00 87.65           C  
ATOM   4524  HA  PRO A 291     -13.758   1.240  -3.286  1.00 87.65           H  
ATOM   4525  C   PRO A 291     -11.751   1.652  -3.960  1.00 87.65           C  
ATOM   4526  CB  PRO A 291     -13.273   3.281  -2.786  1.00 87.65           C  
ATOM   4527  HB2 PRO A 291     -12.402   3.921  -2.930  1.00 87.65           H  
ATOM   4528  HB3 PRO A 291     -14.078   3.569  -3.461  1.00 87.65           H  
ATOM   4529  O   PRO A 291     -10.591   1.927  -3.638  1.00 87.65           O  
ATOM   4530  CG  PRO A 291     -13.705   3.345  -1.327  1.00 87.65           C  
ATOM   4531  HG2 PRO A 291     -14.728   2.980  -1.230  1.00 87.65           H  
ATOM   4532  HG3 PRO A 291     -13.623   4.365  -0.951  1.00 87.65           H  
ATOM   4533  CD  PRO A 291     -12.749   2.374  -0.635  1.00 87.65           C  
ATOM   4534  HD2 PRO A 291     -11.811   2.874  -0.393  1.00 87.65           H  
ATOM   4535  HD3 PRO A 291     -13.217   1.970   0.262  1.00 87.65           H  
ATOM   4536  N   LEU A 292     -12.099   1.299  -5.198  1.00 88.94           N  
ATOM   4537  H   LEU A 292     -13.062   1.037  -5.356  1.00 88.94           H  
ATOM   4538  CA  LEU A 292     -11.148   0.960  -6.258  1.00 88.94           C  
ATOM   4539  HA  LEU A 292     -10.732  -0.015  -6.005  1.00 88.94           H  
ATOM   4540  C   LEU A 292      -9.951   1.927  -6.381  1.00 88.94           C  
ATOM   4541  CB  LEU A 292     -11.927   0.797  -7.577  1.00 88.94           C  
ATOM   4542  HB2 LEU A 292     -12.640  -0.019  -7.459  1.00 88.94           H  
ATOM   4543  HB3 LEU A 292     -12.513   1.693  -7.782  1.00 88.94           H  
ATOM   4544  O   LEU A 292      -8.822   1.442  -6.420  1.00 88.94           O  
ATOM   4545  CG  LEU A 292     -11.047   0.501  -8.803  1.00 88.94           C  
ATOM   4546  HG  LEU A 292     -10.268   1.258  -8.900  1.00 88.94           H  
ATOM   4547  CD1 LEU A 292     -10.393  -0.877  -8.707  1.00 88.94           C  
ATOM   4548 HD11 LEU A 292      -9.707  -0.913  -7.861  1.00 88.94           H  
ATOM   4549 HD12 LEU A 292     -11.159  -1.644  -8.593  1.00 88.94           H  
ATOM   4550 HD13 LEU A 292      -9.831  -1.079  -9.619  1.00 88.94           H  
ATOM   4551  CD2 LEU A 292     -11.912   0.572 -10.053  1.00 88.94           C  
ATOM   4552 HD21 LEU A 292     -12.757  -0.107  -9.940  1.00 88.94           H  
ATOM   4553 HD22 LEU A 292     -11.335   0.276 -10.929  1.00 88.94           H  
ATOM   4554 HD23 LEU A 292     -12.292   1.583 -10.200  1.00 88.94           H  
ATOM   4555  N   PRO A 293     -10.103   3.269  -6.372  1.00 90.60           N  
ATOM   4556  CA  PRO A 293      -8.946   4.163  -6.480  1.00 90.60           C  
ATOM   4557  HA  PRO A 293      -8.423   3.942  -7.410  1.00 90.60           H  
ATOM   4558  C   PRO A 293      -7.955   4.030  -5.313  1.00 90.60           C  
ATOM   4559  CB  PRO A 293      -9.535   5.574  -6.557  1.00 90.60           C  
ATOM   4560  HB2 PRO A 293      -8.942   6.227  -7.197  1.00 90.60           H  
ATOM   4561  HB3 PRO A 293      -9.618   5.992  -5.554  1.00 90.60           H  
ATOM   4562  O   PRO A 293      -6.743   4.118  -5.513  1.00 90.60           O  
ATOM   4563  CG  PRO A 293     -10.934   5.340  -7.125  1.00 90.60           C  
ATOM   4564  HG2 PRO A 293     -10.875   5.187  -8.202  1.00 90.60           H  
ATOM   4565  HG3 PRO A 293     -11.625   6.151  -6.894  1.00 90.60           H  
ATOM   4566  CD  PRO A 293     -11.337   4.040  -6.442  1.00 90.60           C  
ATOM   4567  HD2 PRO A 293     -11.697   4.245  -5.434  1.00 90.60           H  
ATOM   4568  HD3 PRO A 293     -12.116   3.551  -7.027  1.00 90.60           H  
ATOM   4569  N   VAL A 294      -8.460   3.796  -4.097  1.00 91.94           N  
ATOM   4570  H   VAL A 294      -9.445   3.579  -4.035  1.00 91.94           H  
ATOM   4571  CA  VAL A 294      -7.650   3.572  -2.890  1.00 91.94           C  
ATOM   4572  HA  VAL A 294      -6.866   4.327  -2.835  1.00 91.94           H  
ATOM   4573  C   VAL A 294      -6.965   2.211  -2.978  1.00 91.94           C  
ATOM   4574  CB  VAL A 294      -8.519   3.677  -1.618  1.00 91.94           C  
ATOM   4575  HB  VAL A 294      -9.356   2.982  -1.690  1.00 91.94           H  
ATOM   4576  O   VAL A 294      -5.748   2.135  -2.815  1.00 91.94           O  
ATOM   4577  CG1 VAL A 294      -7.736   3.341  -0.346  1.00 91.94           C  
ATOM   4578 HG11 VAL A 294      -6.853   3.977  -0.285  1.00 91.94           H  
ATOM   4579 HG12 VAL A 294      -8.358   3.503   0.534  1.00 91.94           H  
ATOM   4580 HG13 VAL A 294      -7.427   2.296  -0.350  1.00 91.94           H  
ATOM   4581  CG2 VAL A 294      -9.091   5.093  -1.467  1.00 91.94           C  
ATOM   4582 HG21 VAL A 294      -8.285   5.819  -1.365  1.00 91.94           H  
ATOM   4583 HG22 VAL A 294      -9.727   5.138  -0.583  1.00 91.94           H  
ATOM   4584 HG23 VAL A 294      -9.704   5.346  -2.333  1.00 91.94           H  
ATOM   4585  N   ALA A 295      -7.718   1.165  -3.327  1.00 92.01           N  
ATOM   4586  H   ALA A 295      -8.709   1.303  -3.462  1.00 92.01           H  
ATOM   4587  CA  ALA A 295      -7.194  -0.183  -3.524  1.00 92.01           C  
ATOM   4588  HA  ALA A 295      -6.798  -0.549  -2.577  1.00 92.01           H  
ATOM   4589  C   ALA A 295      -6.063  -0.203  -4.565  1.00 92.01           C  
ATOM   4590  CB  ALA A 295      -8.355  -1.086  -3.950  1.00 92.01           C  
ATOM   4591  HB1 ALA A 295      -8.031  -2.126  -3.968  1.00 92.01           H  
ATOM   4592  HB2 ALA A 295      -9.180  -0.989  -3.244  1.00 92.01           H  
ATOM   4593  HB3 ALA A 295      -8.718  -0.809  -4.940  1.00 92.01           H  
ATOM   4594  O   ALA A 295      -4.976  -0.718  -4.302  1.00 92.01           O  
ATOM   4595  N   THR A 296      -6.277   0.430  -5.722  1.00 90.29           N  
ATOM   4596  H   THR A 296      -7.209   0.770  -5.911  1.00 90.29           H  
ATOM   4597  CA  THR A 296      -5.275   0.577  -6.783  1.00 90.29           C  
ATOM   4598  HA  THR A 296      -4.947  -0.415  -7.094  1.00 90.29           H  
ATOM   4599  C   THR A 296      -4.052   1.331  -6.283  1.00 90.29           C  
ATOM   4600  CB  THR A 296      -5.886   1.272  -8.010  1.00 90.29           C  
ATOM   4601  HB  THR A 296      -6.342   2.218  -7.715  1.00 90.29           H  
ATOM   4602  O   THR A 296      -2.925   0.902  -6.533  1.00 90.29           O  
ATOM   4603  CG2 THR A 296      -4.880   1.519  -9.134  1.00 90.29           C  
ATOM   4604 HG21 THR A 296      -4.372   0.589  -9.389  1.00 90.29           H  
ATOM   4605 HG22 THR A 296      -4.146   2.264  -8.825  1.00 90.29           H  
ATOM   4606 HG23 THR A 296      -5.399   1.893 -10.016  1.00 90.29           H  
ATOM   4607  OG1 THR A 296      -6.868   0.416  -8.531  1.00 90.29           O  
ATOM   4608  HG1 THR A 296      -7.280   0.825  -9.296  1.00 90.29           H  
ATOM   4609  N   ARG A 297      -4.225   2.418  -5.519  1.00 91.68           N  
ATOM   4610  H   ARG A 297      -5.163   2.729  -5.312  1.00 91.68           H  
ATOM   4611  CA  ARG A 297      -3.083   3.148  -4.958  1.00 91.68           C  
ATOM   4612  HA  ARG A 297      -2.424   3.373  -5.797  1.00 91.68           H  
ATOM   4613  C   ARG A 297      -2.262   2.287  -3.997  1.00 91.68           C  
ATOM   4614  CB  ARG A 297      -3.552   4.456  -4.299  1.00 91.68           C  
ATOM   4615  HB2 ARG A 297      -4.189   4.223  -3.446  1.00 91.68           H  
ATOM   4616  HB3 ARG A 297      -4.145   5.027  -5.014  1.00 91.68           H  
ATOM   4617  O   ARG A 297      -1.036   2.320  -4.095  1.00 91.68           O  
ATOM   4618  CG  ARG A 297      -2.382   5.328  -3.816  1.00 91.68           C  
ATOM   4619  HG2 ARG A 297      -1.786   4.778  -3.088  1.00 91.68           H  
ATOM   4620  HG3 ARG A 297      -2.787   6.209  -3.318  1.00 91.68           H  
ATOM   4621  CD  ARG A 297      -1.491   5.779  -4.980  1.00 91.68           C  
ATOM   4622  HD2 ARG A 297      -2.097   6.361  -5.675  1.00 91.68           H  
ATOM   4623  HD3 ARG A 297      -1.099   4.901  -5.494  1.00 91.68           H  
ATOM   4624  NE  ARG A 297      -0.347   6.581  -4.516  1.00 91.68           N  
ATOM   4625  HE  ARG A 297      -0.254   6.692  -3.517  1.00 91.68           H  
ATOM   4626  NH1 ARG A 297       0.601   6.918  -6.580  1.00 91.68           N  
ATOM   4627 HH11 ARG A 297       1.341   7.290  -7.156  1.00 91.68           H  
ATOM   4628 HH12 ARG A 297      -0.177   6.425  -6.996  1.00 91.68           H  
ATOM   4629  NH2 ARG A 297       1.624   7.694  -4.753  1.00 91.68           N  
ATOM   4630 HH21 ARG A 297       2.386   8.012  -5.334  1.00 91.68           H  
ATOM   4631 HH22 ARG A 297       1.716   7.732  -3.747  1.00 91.68           H  
ATOM   4632  CZ  ARG A 297       0.616   7.060  -5.282  1.00 91.68           C  
ATOM   4633  N   CYS A 298      -2.910   1.510  -3.129  1.00 92.38           N  
ATOM   4634  H   CYS A 298      -3.916   1.583  -3.072  1.00 92.38           H  
ATOM   4635  CA  CYS A 298      -2.236   0.568  -2.235  1.00 92.38           C  
ATOM   4636  HA  CYS A 298      -1.493   1.102  -1.644  1.00 92.38           H  
ATOM   4637  C   CYS A 298      -1.488  -0.507  -3.032  1.00 92.38           C  
ATOM   4638  CB  CYS A 298      -3.249  -0.054  -1.267  1.00 92.38           C  
ATOM   4639  HB2 CYS A 298      -4.067  -0.517  -1.820  1.00 92.38           H  
ATOM   4640  HB3 CYS A 298      -2.752  -0.816  -0.666  1.00 92.38           H  
ATOM   4641  O   CYS A 298      -0.291  -0.678  -2.819  1.00 92.38           O  
ATOM   4642  SG  CYS A 298      -3.907   1.223  -0.159  1.00 92.38           S  
ATOM   4643  HG  CYS A 298      -4.662   0.414   0.590  1.00 92.38           H  
ATOM   4644  N   LYS A 299      -2.137  -1.143  -4.022  1.00 90.58           N  
ATOM   4645  H   LYS A 299      -3.119  -0.943  -4.145  1.00 90.58           H  
ATOM   4646  CA  LYS A 299      -1.507  -2.135  -4.917  1.00 90.58           C  
ATOM   4647  HA  LYS A 299      -1.178  -2.984  -4.318  1.00 90.58           H  
ATOM   4648  C   LYS A 299      -0.244  -1.565  -5.574  1.00 90.58           C  
ATOM   4649  CB  LYS A 299      -2.517  -2.648  -5.972  1.00 90.58           C  
ATOM   4650  HB2 LYS A 299      -2.977  -1.795  -6.471  1.00 90.58           H  
ATOM   4651  HB3 LYS A 299      -1.977  -3.226  -6.722  1.00 90.58           H  
ATOM   4652  O   LYS A 299       0.804  -2.201  -5.545  1.00 90.58           O  
ATOM   4653  CG  LYS A 299      -3.623  -3.551  -5.384  1.00 90.58           C  
ATOM   4654  HG2 LYS A 299      -3.166  -4.456  -4.983  1.00 90.58           H  
ATOM   4655  HG3 LYS A 299      -4.107  -3.025  -4.561  1.00 90.58           H  
ATOM   4656  CD  LYS A 299      -4.720  -3.945  -6.397  1.00 90.58           C  
ATOM   4657  HD2 LYS A 299      -5.122  -3.041  -6.854  1.00 90.58           H  
ATOM   4658  HD3 LYS A 299      -4.286  -4.573  -7.175  1.00 90.58           H  
ATOM   4659  CE  LYS A 299      -5.865  -4.702  -5.688  1.00 90.58           C  
ATOM   4660  HE2 LYS A 299      -5.457  -5.603  -5.229  1.00 90.58           H  
ATOM   4661  HE3 LYS A 299      -6.242  -4.073  -4.881  1.00 90.58           H  
ATOM   4662  NZ  LYS A 299      -7.001  -5.075  -6.584  1.00 90.58           N  
ATOM   4663  HZ1 LYS A 299      -6.719  -5.722  -7.306  1.00 90.58           H  
ATOM   4664  HZ2 LYS A 299      -7.737  -5.524  -6.059  1.00 90.58           H  
ATOM   4665  HZ3 LYS A 299      -7.418  -4.267  -7.024  1.00 90.58           H  
ATOM   4666  N   LEU A 300      -0.293  -0.337  -6.102  1.00 89.02           N  
ATOM   4667  H   LEU A 300      -1.188   0.130  -6.097  1.00 89.02           H  
ATOM   4668  CA  LEU A 300       0.857   0.338  -6.734  1.00 89.02           C  
ATOM   4669  HA  LEU A 300       1.284  -0.323  -7.489  1.00 89.02           H  
ATOM   4670  C   LEU A 300       2.001   0.683  -5.765  1.00 89.02           C  
ATOM   4671  CB  LEU A 300       0.379   1.627  -7.427  1.00 89.02           C  
ATOM   4672  HB2 LEU A 300      -0.140   2.233  -6.685  1.00 89.02           H  
ATOM   4673  HB3 LEU A 300       1.250   2.191  -7.763  1.00 89.02           H  
ATOM   4674  O   LEU A 300       3.132   0.875  -6.223  1.00 89.02           O  
ATOM   4675  CG  LEU A 300      -0.550   1.418  -8.637  1.00 89.02           C  
ATOM   4676  HG  LEU A 300      -1.370   0.752  -8.368  1.00 89.02           H  
ATOM   4677  CD1 LEU A 300      -1.118   2.777  -9.050  1.00 89.02           C  
ATOM   4678 HD11 LEU A 300      -1.714   3.184  -8.233  1.00 89.02           H  
ATOM   4679 HD12 LEU A 300      -0.318   3.469  -9.310  1.00 89.02           H  
ATOM   4680 HD13 LEU A 300      -1.774   2.646  -9.911  1.00 89.02           H  
ATOM   4681  CD2 LEU A 300       0.134   0.811  -9.861  1.00 89.02           C  
ATOM   4682 HD21 LEU A 300      -0.638   0.463 -10.547  1.00 89.02           H  
ATOM   4683 HD22 LEU A 300       0.744  -0.047  -9.580  1.00 89.02           H  
ATOM   4684 HD23 LEU A 300       0.716   1.571 -10.382  1.00 89.02           H  
ATOM   4685  N   ALA A 301       1.703   0.804  -4.471  1.00 88.65           N  
ATOM   4686  H   ALA A 301       0.749   0.642  -4.182  1.00 88.65           H  
ATOM   4687  CA  ALA A 301       2.649   1.163  -3.418  1.00 88.65           C  
ATOM   4688  HA  ALA A 301       3.472   1.730  -3.854  1.00 88.65           H  
ATOM   4689  C   ALA A 301       3.285  -0.049  -2.718  1.00 88.65           C  
ATOM   4690  CB  ALA A 301       1.926   2.075  -2.425  1.00 88.65           C  
ATOM   4691  HB1 ALA A 301       1.059   1.561  -2.010  1.00 88.65           H  
ATOM   4692  HB2 ALA A 301       1.593   2.983  -2.928  1.00 88.65           H  
ATOM   4693  HB3 ALA A 301       2.604   2.332  -1.611  1.00 88.65           H  
ATOM   4694  O   ALA A 301       4.261   0.126  -1.995  1.00 88.65           O  
ATOM   4695  N   ILE A 302       2.787  -1.270  -2.949  1.00 86.82           N  
ATOM   4696  H   ILE A 302       1.957  -1.359  -3.518  1.00 86.82           H  
ATOM   4697  CA  ILE A 302       3.398  -2.485  -2.397  1.00 86.82           C  
ATOM   4698  HA  ILE A 302       3.345  -2.425  -1.310  1.00 86.82           H  
ATOM   4699  C   ILE A 302       4.874  -2.542  -2.806  1.00 86.82           C  
ATOM   4700  CB  ILE A 302       2.644  -3.754  -2.851  1.00 86.82           C  
ATOM   4701  HB  ILE A 302       2.597  -3.770  -3.940  1.00 86.82           H  
ATOM   4702  O   ILE A 302       5.200  -2.476  -3.992  1.00 86.82           O  
ATOM   4703  CG1 ILE A 302       1.210  -3.777  -2.300  1.00 86.82           C  
ATOM   4704 HG12 ILE A 302       0.736  -2.815  -2.493  1.00 86.82           H  
ATOM   4705 HG13 ILE A 302       1.260  -3.929  -1.222  1.00 86.82           H  
ATOM   4706  CG2 ILE A 302       3.381  -5.008  -2.359  1.00 86.82           C  
ATOM   4707 HG21 ILE A 302       4.328  -5.130  -2.884  1.00 86.82           H  
ATOM   4708 HG22 ILE A 302       2.781  -5.894  -2.570  1.00 86.82           H  
ATOM   4709 HG23 ILE A 302       3.553  -4.959  -1.284  1.00 86.82           H  
ATOM   4710  CD1 ILE A 302       0.299  -4.845  -2.914  1.00 86.82           C  
ATOM   4711 HD11 ILE A 302      -0.724  -4.662  -2.584  1.00 86.82           H  
ATOM   4712 HD12 ILE A 302       0.592  -5.842  -2.586  1.00 86.82           H  
ATOM   4713 HD13 ILE A 302       0.339  -4.793  -4.002  1.00 86.82           H  
ATOM   4714  N   ALA A 303       5.768  -2.699  -1.827  1.00 78.06           N  
ATOM   4715  H   ALA A 303       5.432  -2.662  -0.875  1.00 78.06           H  
ATOM   4716  CA  ALA A 303       7.215  -2.645  -2.041  1.00 78.06           C  
ATOM   4717  HA  ALA A 303       7.476  -1.637  -2.362  1.00 78.06           H  
ATOM   4718  C   ALA A 303       7.709  -3.618  -3.133  1.00 78.06           C  
ATOM   4719  CB  ALA A 303       7.895  -2.918  -0.696  1.00 78.06           C  
ATOM   4720  HB1 ALA A 303       7.639  -3.919  -0.350  1.00 78.06           H  
ATOM   4721  HB2 ALA A 303       7.572  -2.178   0.036  1.00 78.06           H  
ATOM   4722  HB3 ALA A 303       8.977  -2.850  -0.814  1.00 78.06           H  
ATOM   4723  O   ALA A 303       8.552  -3.248  -3.948  1.00 78.06           O  
ATOM   4724  N   GLY A 304       7.140  -4.828  -3.208  1.00 77.50           N  
ATOM   4725  H   GLY A 304       6.449  -5.075  -2.513  1.00 77.50           H  
ATOM   4726  CA  GLY A 304       7.467  -5.821  -4.241  1.00 77.50           C  
ATOM   4727  HA2 GLY A 304       7.046  -6.782  -3.947  1.00 77.50           H  
ATOM   4728  HA3 GLY A 304       8.549  -5.932  -4.307  1.00 77.50           H  
ATOM   4729  C   GLY A 304       6.936  -5.494  -5.645  1.00 77.50           C  
ATOM   4730  O   GLY A 304       7.424  -6.038  -6.631  1.00 77.50           O  
ATOM   4731  N   ASN A 305       5.975  -4.576  -5.778  1.00 88.82           N  
ATOM   4732  H   ASN A 305       5.648  -4.083  -4.960  1.00 88.82           H  
ATOM   4733  CA  ASN A 305       5.277  -4.338  -7.044  1.00 88.82           C  
ATOM   4734  HA  ASN A 305       5.020  -5.305  -7.479  1.00 88.82           H  
ATOM   4735  C   ASN A 305       6.121  -3.577  -8.078  1.00 88.82           C  
ATOM   4736  CB  ASN A 305       3.972  -3.584  -6.748  1.00 88.82           C  
ATOM   4737  HB2 ASN A 305       4.192  -2.559  -6.450  1.00 88.82           H  
ATOM   4738  HB3 ASN A 305       3.449  -4.076  -5.928  1.00 88.82           H  
ATOM   4739  O   ASN A 305       5.842  -3.612  -9.274  1.00 88.82           O  
ATOM   4740  CG  ASN A 305       3.021  -3.570  -7.933  1.00 88.82           C  
ATOM   4741  ND2 ASN A 305       2.068  -2.681  -7.943  1.00 88.82           N  
ATOM   4742 HD21 ASN A 305       1.378  -2.872  -8.655  1.00 88.82           H  
ATOM   4743 HD22 ASN A 305       1.794  -2.332  -7.035  1.00 88.82           H  
ATOM   4744  OD1 ASN A 305       3.095  -4.330  -8.878  1.00 88.82           O  
ATOM   4745  N   LYS A 306       7.156  -2.836  -7.659  1.00 90.76           N  
ATOM   4746  H   LYS A 306       7.384  -2.850  -6.676  1.00 90.76           H  
ATOM   4747  CA  LYS A 306       7.953  -2.031  -8.601  1.00 90.76           C  
ATOM   4748  HA  LYS A 306       7.275  -1.413  -9.189  1.00 90.76           H  
ATOM   4749  C   LYS A 306       8.674  -2.911  -9.630  1.00 90.76           C  
ATOM   4750  CB  LYS A 306       8.901  -1.100  -7.833  1.00 90.76           C  
ATOM   4751  HB2 LYS A 306       9.660  -1.690  -7.319  1.00 90.76           H  
ATOM   4752  HB3 LYS A 306       8.329  -0.548  -7.087  1.00 90.76           H  
ATOM   4753  O   LYS A 306       8.480  -2.714 -10.825  1.00 90.76           O  
ATOM   4754  CG  LYS A 306       9.575  -0.101  -8.783  1.00 90.76           C  
ATOM   4755  HG2 LYS A 306      10.185  -0.643  -9.505  1.00 90.76           H  
ATOM   4756  HG3 LYS A 306       8.811   0.461  -9.320  1.00 90.76           H  
ATOM   4757  CD  LYS A 306      10.470   0.876  -8.011  1.00 90.76           C  
ATOM   4758  HD2 LYS A 306      11.220   0.313  -7.456  1.00 90.76           H  
ATOM   4759  HD3 LYS A 306       9.871   1.470  -7.321  1.00 90.76           H  
ATOM   4760  CE  LYS A 306      11.160   1.784  -9.026  1.00 90.76           C  
ATOM   4761  HE2 LYS A 306      10.415   2.381  -9.552  1.00 90.76           H  
ATOM   4762  HE3 LYS A 306      11.634   1.151  -9.775  1.00 90.76           H  
ATOM   4763  NZ  LYS A 306      12.200   2.664  -8.445  1.00 90.76           N  
ATOM   4764  HZ1 LYS A 306      12.894   2.138  -7.934  1.00 90.76           H  
ATOM   4765  HZ2 LYS A 306      12.701   3.054  -9.231  1.00 90.76           H  
ATOM   4766  HZ3 LYS A 306      11.821   3.423  -7.897  1.00 90.76           H  
ATOM   4767  N   ALA A 307       9.428  -3.909  -9.167  1.00 93.37           N  
ATOM   4768  H   ALA A 307       9.496  -4.046  -8.169  1.00 93.37           H  
ATOM   4769  CA  ALA A 307      10.137  -4.840 -10.045  1.00 93.37           C  
ATOM   4770  HA  ALA A 307      10.752  -4.270 -10.742  1.00 93.37           H  
ATOM   4771  C   ALA A 307       9.171  -5.698 -10.881  1.00 93.37           C  
ATOM   4772  CB  ALA A 307      11.062  -5.705  -9.184  1.00 93.37           C  
ATOM   4773  HB1 ALA A 307      11.772  -5.076  -8.646  1.00 93.37           H  
ATOM   4774  HB2 ALA A 307      10.482  -6.293  -8.473  1.00 93.37           H  
ATOM   4775  HB3 ALA A 307      11.619  -6.383  -9.832  1.00 93.37           H  
ATOM   4776  O   ALA A 307       9.414  -5.914 -12.064  1.00 93.37           O  
ATOM   4777  N   VAL A 308       8.039  -6.115 -10.302  1.00 95.19           N  
ATOM   4778  H   VAL A 308       7.908  -5.950  -9.314  1.00 95.19           H  
ATOM   4779  CA  VAL A 308       6.982  -6.841 -11.028  1.00 95.19           C  
ATOM   4780  HA  VAL A 308       7.407  -7.745 -11.463  1.00 95.19           H  
ATOM   4781  C   VAL A 308       6.443  -6.004 -12.190  1.00 95.19           C  
ATOM   4782  CB  VAL A 308       5.853  -7.263 -10.068  1.00 95.19           C  
ATOM   4783  HB  VAL A 308       5.498  -6.386  -9.527  1.00 95.19           H  
ATOM   4784  O   VAL A 308       6.409  -6.479 -13.322  1.00 95.19           O  
ATOM   4785  CG1 VAL A 308       4.659  -7.885 -10.801  1.00 95.19           C  
ATOM   4786 HG11 VAL A 308       3.944  -8.276 -10.078  1.00 95.19           H  
ATOM   4787 HG12 VAL A 308       4.991  -8.701 -11.444  1.00 95.19           H  
ATOM   4788 HG13 VAL A 308       4.151  -7.137 -11.409  1.00 95.19           H  
ATOM   4789  CG2 VAL A 308       6.385  -8.279  -9.050  1.00 95.19           C  
ATOM   4790 HG21 VAL A 308       6.769  -9.156  -9.571  1.00 95.19           H  
ATOM   4791 HG22 VAL A 308       7.187  -7.849  -8.451  1.00 95.19           H  
ATOM   4792 HG23 VAL A 308       5.583  -8.587  -8.379  1.00 95.19           H  
ATOM   4793  N   ARG A 309       6.103  -4.729 -11.959  1.00 94.07           N  
ATOM   4794  H   ARG A 309       6.133  -4.392 -11.007  1.00 94.07           H  
ATOM   4795  CA  ARG A 309       5.644  -3.822 -13.024  1.00 94.07           C  
ATOM   4796  HA  ARG A 309       4.781  -4.266 -13.520  1.00 94.07           H  
ATOM   4797  C   ARG A 309       6.682  -3.626 -14.123  1.00 94.07           C  
ATOM   4798  CB  ARG A 309       5.259  -2.461 -12.442  1.00 94.07           C  
ATOM   4799  HB2 ARG A 309       5.207  -1.743 -13.261  1.00 94.07           H  
ATOM   4800  HB3 ARG A 309       6.024  -2.126 -11.742  1.00 94.07           H  
ATOM   4801  O   ARG A 309       6.314  -3.598 -15.293  1.00 94.07           O  
ATOM   4802  CG  ARG A 309       3.886  -2.499 -11.770  1.00 94.07           C  
ATOM   4803  HG2 ARG A 309       3.154  -2.888 -12.478  1.00 94.07           H  
ATOM   4804  HG3 ARG A 309       3.911  -3.163 -10.906  1.00 94.07           H  
ATOM   4805  CD  ARG A 309       3.444  -1.096 -11.344  1.00 94.07           C  
ATOM   4806  HD2 ARG A 309       2.427  -1.169 -10.959  1.00 94.07           H  
ATOM   4807  HD3 ARG A 309       3.443  -0.445 -12.218  1.00 94.07           H  
ATOM   4808  NE  ARG A 309       4.327  -0.545 -10.301  1.00 94.07           N  
ATOM   4809  HE  ARG A 309       5.044  -1.176  -9.970  1.00 94.07           H  
ATOM   4810  NH1 ARG A 309       3.211   1.428  -9.977  1.00 94.07           N  
ATOM   4811 HH11 ARG A 309       3.137   2.310  -9.490  1.00 94.07           H  
ATOM   4812 HH12 ARG A 309       2.629   1.204 -10.772  1.00 94.07           H  
ATOM   4813  NH2 ARG A 309       4.879   0.893  -8.624  1.00 94.07           N  
ATOM   4814 HH21 ARG A 309       4.460   1.458  -7.899  1.00 94.07           H  
ATOM   4815 HH22 ARG A 309       5.583   0.234  -8.325  1.00 94.07           H  
ATOM   4816  CZ  ARG A 309       4.144   0.586  -9.649  1.00 94.07           C  
ATOM   4817  N   TYR A 310       7.956  -3.507 -13.760  1.00 95.63           N  
ATOM   4818  H   TYR A 310       8.182  -3.496 -12.775  1.00 95.63           H  
ATOM   4819  CA  TYR A 310       9.049  -3.400 -14.728  1.00 95.63           C  
ATOM   4820  HA  TYR A 310       8.844  -2.592 -15.431  1.00 95.63           H  
ATOM   4821  C   TYR A 310       9.165  -4.657 -15.583  1.00 95.63           C  
ATOM   4822  CB  TYR A 310      10.352  -3.085 -13.981  1.00 95.63           C  
ATOM   4823  HB2 TYR A 310      11.188  -3.223 -14.666  1.00 95.63           H  
ATOM   4824  HB3 TYR A 310      10.480  -3.804 -13.171  1.00 95.63           H  
ATOM   4825  O   TYR A 310       9.214  -4.553 -16.806  1.00 95.63           O  
ATOM   4826  CG  TYR A 310      10.466  -1.690 -13.395  1.00 95.63           C  
ATOM   4827  CD1 TYR A 310       9.474  -0.710 -13.621  1.00 95.63           C  
ATOM   4828  HD1 TYR A 310       8.598  -0.910 -14.221  1.00 95.63           H  
ATOM   4829  CD2 TYR A 310      11.612  -1.357 -12.644  1.00 95.63           C  
ATOM   4830  HD2 TYR A 310      12.387  -2.094 -12.490  1.00 95.63           H  
ATOM   4831  CE1 TYR A 310       9.627   0.580 -13.101  1.00 95.63           C  
ATOM   4832  HE1 TYR A 310       8.885   1.340 -13.296  1.00 95.63           H  
ATOM   4833  CE2 TYR A 310      11.779  -0.051 -12.143  1.00 95.63           C  
ATOM   4834  HE2 TYR A 310      12.684   0.216 -11.617  1.00 95.63           H  
ATOM   4835  OH  TYR A 310      10.891   2.191 -11.933  1.00 95.63           O  
ATOM   4836  HH  TYR A 310      11.781   2.400 -11.640  1.00 95.63           H  
ATOM   4837  CZ  TYR A 310      10.782   0.919 -12.385  1.00 95.63           C  
ATOM   4838  N   ALA A 311       9.112  -5.837 -14.966  1.00 96.99           N  
ATOM   4839  H   ALA A 311       9.078  -5.862 -13.957  1.00 96.99           H  
ATOM   4840  CA  ALA A 311       9.178  -7.108 -15.676  1.00 96.99           C  
ATOM   4841  HA  ALA A 311      10.080  -7.121 -16.288  1.00 96.99           H  
ATOM   4842  C   ALA A 311       7.974  -7.313 -16.612  1.00 96.99           C  
ATOM   4843  CB  ALA A 311       9.283  -8.222 -14.633  1.00 96.99           C  
ATOM   4844  HB1 ALA A 311       8.359  -8.300 -14.061  1.00 96.99           H  
ATOM   4845  HB2 ALA A 311      10.111  -8.023 -13.952  1.00 96.99           H  
ATOM   4846  HB3 ALA A 311       9.478  -9.168 -15.139  1.00 96.99           H  
ATOM   4847  O   ALA A 311       8.140  -7.750 -17.749  1.00 96.99           O  
ATOM   4848  N   VAL A 312       6.763  -6.956 -16.166  1.00 96.10           N  
ATOM   4849  H   VAL A 312       6.682  -6.656 -15.206  1.00 96.10           H  
ATOM   4850  CA  VAL A 312       5.545  -7.009 -16.995  1.00 96.10           C  
ATOM   4851  HA  VAL A 312       5.437  -8.010 -17.414  1.00 96.10           H  
ATOM   4852  C   VAL A 312       5.657  -6.059 -18.183  1.00 96.10           C  
ATOM   4853  CB  VAL A 312       4.290  -6.711 -16.152  1.00 96.10           C  
ATOM   4854  HB  VAL A 312       4.440  -5.782 -15.602  1.00 96.10           H  
ATOM   4855  O   VAL A 312       5.434  -6.470 -19.319  1.00 96.10           O  
ATOM   4856  CG1 VAL A 312       3.023  -6.572 -17.006  1.00 96.10           C  
ATOM   4857 HG11 VAL A 312       3.085  -5.693 -17.647  1.00 96.10           H  
ATOM   4858 HG12 VAL A 312       2.152  -6.455 -16.362  1.00 96.10           H  
ATOM   4859 HG13 VAL A 312       2.886  -7.457 -17.628  1.00 96.10           H  
ATOM   4860  CG2 VAL A 312       4.033  -7.842 -15.151  1.00 96.10           C  
ATOM   4861 HG21 VAL A 312       3.227  -7.548 -14.477  1.00 96.10           H  
ATOM   4862 HG22 VAL A 312       4.920  -8.048 -14.552  1.00 96.10           H  
ATOM   4863 HG23 VAL A 312       3.749  -8.754 -15.675  1.00 96.10           H  
ATOM   4864  N   PHE A 313       6.063  -4.810 -17.948  1.00 95.57           N  
ATOM   4865  H   PHE A 313       6.256  -4.531 -16.997  1.00 95.57           H  
ATOM   4866  CA  PHE A 313       6.172  -3.801 -19.000  1.00 95.57           C  
ATOM   4867  HA  PHE A 313       5.219  -3.744 -19.526  1.00 95.57           H  
ATOM   4868  C   PHE A 313       7.252  -4.142 -20.039  1.00 95.57           C  
ATOM   4869  CB  PHE A 313       6.441  -2.453 -18.335  1.00 95.57           C  
ATOM   4870  HB2 PHE A 313       5.696  -2.307 -17.554  1.00 95.57           H  
ATOM   4871  HB3 PHE A 313       7.423  -2.465 -17.862  1.00 95.57           H  
ATOM   4872  O   PHE A 313       7.017  -4.026 -21.247  1.00 95.57           O  
ATOM   4873  CG  PHE A 313       6.356  -1.290 -19.295  1.00 95.57           C  
ATOM   4874  CD1 PHE A 313       7.504  -0.848 -19.975  1.00 95.57           C  
ATOM   4875  HD1 PHE A 313       8.453  -1.336 -19.810  1.00 95.57           H  
ATOM   4876  CD2 PHE A 313       5.116  -0.666 -19.527  1.00 95.57           C  
ATOM   4877  HD2 PHE A 313       4.228  -1.012 -19.018  1.00 95.57           H  
ATOM   4878  CE1 PHE A 313       7.408   0.205 -20.898  1.00 95.57           C  
ATOM   4879  HE1 PHE A 313       8.278   0.511 -21.460  1.00 95.57           H  
ATOM   4880  CE2 PHE A 313       5.028   0.409 -20.426  1.00 95.57           C  
ATOM   4881  HE2 PHE A 313       4.081   0.895 -20.609  1.00 95.57           H  
ATOM   4882  CZ  PHE A 313       6.175   0.845 -21.107  1.00 95.57           C  
ATOM   4883  HZ  PHE A 313       6.100   1.666 -21.805  1.00 95.57           H  
ATOM   4884  N   ALA A 314       8.407  -4.623 -19.572  1.00 96.88           N  
ATOM   4885  H   ALA A 314       8.540  -4.667 -18.571  1.00 96.88           H  
ATOM   4886  CA  ALA A 314       9.501  -5.117 -20.404  1.00 96.88           C  
ATOM   4887  HA  ALA A 314       9.718  -4.384 -21.181  1.00 96.88           H  
ATOM   4888  C   ALA A 314       9.171  -6.446 -21.101  1.00 96.88           C  
ATOM   4889  CB  ALA A 314      10.739  -5.269 -19.515  1.00 96.88           C  
ATOM   4890  HB1 ALA A 314      11.569  -5.651 -20.109  1.00 96.88           H  
ATOM   4891  HB2 ALA A 314      10.538  -5.977 -18.711  1.00 96.88           H  
ATOM   4892  HB3 ALA A 314      11.019  -4.306 -19.087  1.00 96.88           H  
ATOM   4893  O   ALA A 314       9.837  -6.820 -22.061  1.00 96.88           O  
ATOM   4894  N   GLY A 315       8.127  -7.153 -20.665  1.00 95.47           N  
ATOM   4895  H   GLY A 315       7.626  -6.802 -19.862  1.00 95.47           H  
ATOM   4896  CA  GLY A 315       7.854  -8.527 -21.061  1.00 95.47           C  
ATOM   4897  HA2 GLY A 315       6.987  -8.852 -20.485  1.00 95.47           H  
ATOM   4898  HA3 GLY A 315       8.713  -9.140 -20.788  1.00 95.47           H  
ATOM   4899  C   GLY A 315       7.548  -8.762 -22.545  1.00 95.47           C  
ATOM   4900  O   GLY A 315       7.658  -9.896 -23.012  1.00 95.47           O  
ATOM   4901  N   SER A 316       7.166  -7.729 -23.292  1.00 94.13           N  
ATOM   4902  H   SER A 316       7.097  -6.821 -22.854  1.00 94.13           H  
ATOM   4903  CA  SER A 316       6.977  -7.830 -24.745  1.00 94.13           C  
ATOM   4904  HA  SER A 316       6.767  -8.867 -25.005  1.00 94.13           H  
ATOM   4905  C   SER A 316       8.217  -7.426 -25.554  1.00 94.13           C  
ATOM   4906  CB  SER A 316       5.760  -7.012 -25.180  1.00 94.13           C  
ATOM   4907  HB2 SER A 316       4.951  -7.133 -24.460  1.00 94.13           H  
ATOM   4908  HB3 SER A 316       5.419  -7.366 -26.153  1.00 94.13           H  
ATOM   4909  O   SER A 316       8.146  -7.409 -26.778  1.00 94.13           O  
ATOM   4910  OG  SER A 316       6.122  -5.650 -25.290  1.00 94.13           O  
ATOM   4911  HG  SER A 316       6.626  -5.590 -26.105  1.00 94.13           H  
ATOM   4912  N   CYS A 317       9.306  -7.018 -24.898  1.00 97.07           N  
ATOM   4913  H   CYS A 317       9.346  -7.116 -23.894  1.00 97.07           H  
ATOM   4914  CA  CYS A 317      10.530  -6.578 -25.564  1.00 97.07           C  
ATOM   4915  HA  CYS A 317      10.269  -6.084 -26.500  1.00 97.07           H  
ATOM   4916  C   CYS A 317      11.411  -7.784 -25.905  1.00 97.07           C  
ATOM   4917  CB  CYS A 317      11.275  -5.557 -24.691  1.00 97.07           C  
ATOM   4918  HB2 CYS A 317      11.670  -6.050 -23.802  1.00 97.07           H  
ATOM   4919  HB3 CYS A 317      12.108  -5.142 -25.259  1.00 97.07           H  
ATOM   4920  O   CYS A 317      11.318  -8.843 -25.277  1.00 97.07           O  
ATOM   4921  SG  CYS A 317      10.176  -4.205 -24.182  1.00 97.07           S  
ATOM   4922  HG  CYS A 317       9.521  -4.950 -23.287  1.00 97.07           H  
ATOM   4923  N   GLN A 318      12.284  -7.629 -26.898  1.00 97.47           N  
ATOM   4924  H   GLN A 318      12.278  -6.766 -27.423  1.00 97.47           H  
ATOM   4925  CA  GLN A 318      13.157  -8.713 -27.330  1.00 97.47           C  
ATOM   4926  HA  GLN A 318      12.519  -9.566 -27.560  1.00 97.47           H  
ATOM   4927  C   GLN A 318      14.135  -9.126 -26.218  1.00 97.47           C  
ATOM   4928  CB  GLN A 318      13.893  -8.322 -28.617  1.00 97.47           C  
ATOM   4929  HB2 GLN A 318      14.645  -7.570 -28.380  1.00 97.47           H  
ATOM   4930  HB3 GLN A 318      13.188  -7.895 -29.329  1.00 97.47           H  
ATOM   4931  O   GLN A 318      14.923  -8.323 -25.713  1.00 97.47           O  
ATOM   4932  CG  GLN A 318      14.546  -9.560 -29.257  1.00 97.47           C  
ATOM   4933  HG2 GLN A 318      13.762 -10.233 -29.603  1.00 97.47           H  
ATOM   4934  HG3 GLN A 318      15.153 -10.090 -28.523  1.00 97.47           H  
ATOM   4935  CD  GLN A 318      15.459  -9.212 -30.422  1.00 97.47           C  
ATOM   4936  NE2 GLN A 318      15.611 -10.067 -31.405  1.00 97.47           N  
ATOM   4937 HE21 GLN A 318      16.214  -9.769 -32.158  1.00 97.47           H  
ATOM   4938 HE22 GLN A 318      15.094 -10.935 -31.430  1.00 97.47           H
[truncated: 171,162 more chars]
