# Supplementary material for: Using structure prediction of negative sense RNA virus nucleoproteins to assess evolutionary relationships
Source: bioRxiv. 2024 May 22:2024.02.16.580771. Originally published 2024 Feb 17. Preprint. [Version 2] doi: 10.1101/2024.02.16.580771 (PMC10888975; doi:10.1101/2024.02.16.580771)
Supplement: Supplement 3 — Supplementary File 1: Initial Dataset NP PDBs (.pdb files) [file media-3.zip]

Archive with 68 entries (68 files):
- Initial Dataset NP PDBs/LEAVaf.pdb
- Initial Dataset NP PDBs/BUNVaf.pdb
- Initial Dataset NP PDBs/ANDVaf.pdb
- Initial Dataset NP PDBs/IDVaf.pdb
- Initial Dataset NP PDBs/RABVaf.pdb
- Initial Dataset NP PDBs/SNVaf.pdb
- Initial Dataset NP PDBs/MeVaf.pdb
- Initial Dataset NP PDBs/TSWVaf.pdb
- Initial Dataset NP PDBs/RVFVaf.pdb
- Initial Dataset NP PDBs/RSVaf.pdb
- Initial Dataset NP PDBs/HAZVaf.pdb
- Initial Dataset NP PDBs/TOSVaf.pdb
- Initial Dataset NP PDBs/LACVaf.pdb
- Initial Dataset NP PDBs/HTNVaf.pdb
- Initial Dataset NP PDBs/JUNVaf.pdb
- Initial Dataset NP PDBs/ERVEVaf.pdb
- Initial Dataset NP PDBs/SENaf.pdb
- Initial Dataset NP PDBs/CeMVaf.pdb
- Initial Dataset NP PDBs/BoDVaf.pdb
- Initial Dataset NP PDBs/LFVaf.pdb
- Initial Dataset NP PDBs/TCRVaf.pdb
- Initial Dataset NP PDBs/HPIV5af.pdb
- Initial Dataset NP PDBs/VSVaf.pdb
- Initial Dataset NP PDBs/SBVaf.pdb
- Initial Dataset NP PDBs/NDVaf.pdb
- Initial Dataset NP PDBs/KUPEVaf.pdb
- Initial Dataset NP PDBs/ISAVaf.pdb
- Initial Dataset NP PDBs/MuVaf.pdb
- Initial Dataset NP PDBs/SUDVaf.pdb
- Initial Dataset NP PDBs/6I2N.pdb
- Initial Dataset NP PDBs/CCHRVaf.pdb
- Initial Dataset NP PDBs/EBOVaf.pdb
- Initial Dataset NP PDBs/4EWC.pdb
- Initial Dataset NP PDBs/4K7E.pdb
- Initial Dataset NP PDBs/1N93.pdb
- Initial Dataset NP PDBs/3TJ0.pdb
- Initial Dataset NP PDBs/IAVaf.pdb
- Initial Dataset NP PDBs/NiVaf.pdb
- Initial Dataset NP PDBs/5E06.pdb
- Initial Dataset NP PDBs/6EHL.pdb
- Initial Dataset NP PDBs/4J1J.pdb
- Initial Dataset NP PDBs/4GVE.pdb
- Initial Dataset NP PDBs/3ZLA.pdb
- Initial Dataset NP PDBs/5E04.pdb
- Initial Dataset NP PDBs/4BHH.pdb
- Initial Dataset NP PDBs/3OV9.pdb
- Initial Dataset NP PDBs/5N2U.pdb
- Initial Dataset NP PDBs/4XZC.pdb
- Initial Dataset NP PDBs/5IP1.pdb
- Initial Dataset NP PDBs/IBVaf.pdb
- Initial Dataset NP PDBs/5WKN.pdb
- Initial Dataset NP PDBs/6OAF.pdb
- Initial Dataset NP PDBs/4IDU.pdb
- Initial Dataset NP PDBs/7EWQ.pdb
- Initial Dataset NP PDBs/6JC3.pdb
- Initial Dataset NP PDBs/5E4V.pdb
- Initial Dataset NP PDBs/3MWP.pdb
- Initial Dataset NP PDBs/4XZA.pdb
- Initial Dataset NP PDBs/5FVA.pdb
- Initial Dataset NP PDBs/7OI3.pdb
- Initial Dataset NP PDBs/4AQG.pdb
- Initial Dataset NP PDBs/4XZE.pdb
- Initial Dataset NP PDBs/4CO6.pdb
- Initial Dataset NP PDBs/2IQH.pdb
- Initial Dataset NP PDBs/6M7D.pdb
- Initial Dataset NP PDBs/3PTO.pdb
- Initial Dataset NP PDBs/2WJ8.pdb
- Initial Dataset NP PDBs/2GTT.pdb
