# Supplementary material for: Using structure prediction of negative sense RNA virus nucleoproteins to assess evolutionary relationships
Source: bioRxiv. 2024 May 22:2024.02.16.580771. Originally published 2024 Feb 17. Preprint. [Version 2] doi: 10.1101/2024.02.16.580771 (PMC10888975; doi:10.1101/2024.02.16.580771)
Supplement: Supplement 3 — Supplementary File 1: Initial Dataset NP PDBs (.pdb files) [file media-3.zip › Initial Dataset NP PDBs/6I2N.pdb]

HEADER    VIRAL PROTEIN                           01-NOV-18   6I2N              
TITLE     HELICAL RNA-BOUND HANTAAN VIRUS NUCLEOCAPSID                          
COMPND    MOL_ID: 1;                                                            
COMPND   2 MOLECULE: RNA (5'-R(P*UP*UP*U)-3');                                  
COMPND   3 CHAIN: U;                                                            
COMPND   4 OTHER_DETAILS: A POLY-U HAS BEEN BUILT BUT THE RNA CORRESPONDS TO    
COMPND   5 HETEROGENEOUS INSECT CELL RNA THAT BIND TO NUCLEOPROTEINS DURING     
COMPND   6 EXPRESSION.;                                                         
COMPND   7 MOL_ID: 2;                                                           
COMPND   8 MOLECULE: NUCLEOPROTEIN;                                             
COMPND   9 CHAIN: D;                                                            
COMPND  10 SYNONYM: NUCLEOCAPSID PROTEIN,PROTEIN N;                             
COMPND  11 ENGINEERED: YES                                                      
SOURCE    MOL_ID: 1;                                                            
SOURCE   2 ORGANISM_SCIENTIFIC: SPODOPTERA FRUGIPERDA;                          
SOURCE   3 ORGANISM_COMMON: FALL ARMYWORM;                                      
SOURCE   4 ORGANISM_TAXID: 7108;                                                
SOURCE   5 CELL_LINE: SF21;                                                     
SOURCE   6 MOL_ID: 2;                                                           
SOURCE   7 ORGANISM_SCIENTIFIC: HANTAAN ORTHOHANTAVIRUS;                        
SOURCE   8 ORGANISM_COMMON: KOREAN HEMORRHAGIC FEVER VIRUS;                     
SOURCE   9 ORGANISM_TAXID: 1980471;                                             
SOURCE  10 VARIANT: KHF;                                                        
SOURCE  11 EXPRESSION_SYSTEM: SPODOPTERA FRUGIPERDA;                            
SOURCE  12 EXPRESSION_SYSTEM_COMMON: FALL ARMYWORM;                             
SOURCE  13 EXPRESSION_SYSTEM_TAXID: 7108;                                       
SOURCE  14 EXPRESSION_SYSTEM_CELL_LINE: SF21;                                   
SOURCE  15 EXPRESSION_SYSTEM_PLASMID: PFASTBAC                                  
KEYWDS    NUCLEOPROTEIN, NUCLEOCAPSID, RNA-BINDING, VIRAL PROTEIN               
EXPDTA    ELECTRON MICROSCOPY                                                   
AUTHOR    B.ARRAGAIN,J.REGUERA,A.DESFOSSES,I.GUTSCHE,G.SCHOEHN,H.MALET          
REVDAT   3   18-DEC-19 6I2N    1       SCALE                                    
REVDAT   2   24-APR-19 6I2N    1       SOURCE                                   
REVDAT   1   23-JAN-19 6I2N    0                                                
JRNL        AUTH   B.ARRAGAIN,J.REGUERA,A.DESFOSSES,I.GUTSCHE,G.SCHOEHN,H.MALET 
JRNL        TITL   HIGH RESOLUTION CRYO-EM STRUCTURE OF THE HELICAL RNA-BOUND   
JRNL        TITL 2 HANTAAN VIRUS NUCLEOCAPSID REVEALS ITS ASSEMBLY MECHANISMS.  
JRNL        REF    ELIFE                         V.   8       2019              
JRNL        REFN                   ESSN 2050-084X                               
JRNL        PMID   30638449                                                     
JRNL        DOI    10.7554/ELIFE.43075                                          
REMARK   2                                                                      
REMARK   2 RESOLUTION.    3.30 ANGSTROMS.                                       
REMARK   3                                                                      
REMARK   3 REFINEMENT.                                                          
REMARK   3   SOFTWARE PACKAGES      : RELION, EPU, GCTF, GCTF, RELION, UCSF     
REMARK   3                            CHIMERA, RELION, RELION, RELION, PHENIX,  
REMARK   3                            COOT                                      
REMARK   3   RECONSTRUCTION SCHEMA  : NULL                                      
REMARK   3                                                                      
REMARK   3 EM MAP-MODEL FITTING AND REFINEMENT                                  
REMARK   3   PDB ENTRY                    : 5FSG                                
REMARK   3   REFINEMENT SPACE             : REAL                                
REMARK   3   REFINEMENT PROTOCOL          : AB INITIO MODEL                     
REMARK   3   REFINEMENT TARGET            : NULL                                
REMARK   3   OVERALL ANISOTROPIC B VALUE  : 103.000                             
REMARK   3                                                                      
REMARK   3 FITTING PROCEDURE : FIBER MODEL WAS ITERATIVELY REBUILT AND ALL      
REMARK   3  -ATOM REFINED USING STEREOCHEMICAL AND NCS RESTRAINTS               
REMARK   3                                                                      
REMARK   3 EM IMAGE RECONSTRUCTION STATISTICS                                   
REMARK   3   NOMINAL PIXEL SIZE (ANGSTROMS)    : NULL                           
REMARK   3   ACTUAL PIXEL SIZE  (ANGSTROMS)    : NULL                           
REMARK   3   EFFECTIVE RESOLUTION (ANGSTROMS)  : 3.300                          
REMARK   3   NUMBER OF PARTICLES               : 105665                         
REMARK   3   CTF CORRECTION METHOD             : PHASE FLIPPING AND AMPLITUDE   
REMARK   3                                       CORRECTION                     
REMARK   3                                                                      
REMARK   3 EM RECONSTRUCTION MAGNIFICATION CALIBRATION: NULL                    
REMARK   3                                                                      
REMARK   3 OTHER DETAILS: NULL                                                  
REMARK   4                                                                      
REMARK   4 6I2N COMPLIES WITH FORMAT V. 3.30, 13-JUL-11                         
REMARK 100                                                                      
REMARK 100 THIS ENTRY HAS BEEN PROCESSED BY PDBE ON 02-NOV-18.                  
REMARK 100 THE DEPOSITION ID IS D_1200012695.                                   
REMARK 245                                                                      
REMARK 245 EXPERIMENTAL DETAILS                                                 
REMARK 245   RECONSTRUCTION METHOD          : HELICAL                           
REMARK 245   SPECIMEN TYPE                  : NULL                              
REMARK 245                                                                      
REMARK 245 ELECTRON MICROSCOPE SAMPLE                                           
REMARK 245   SAMPLE TYPE                    : FILAMENT                          
REMARK 245   PARTICLE TYPE                  : HELICAL                           
REMARK 245   NAME OF SAMPLE                 : RNA-BOUND HANTAAN VIRUS           
REMARK 245                                    NUCLEOCAPSID; HANTAAN VIRUS       
REMARK 245                                    NUCLEOPROTEIN; RNA                
REMARK 245   SAMPLE CONCENTRATION (MG ML-1) : 0.60                              
REMARK 245   SAMPLE SUPPORT DETAILS         : 30 MA                             
REMARK 245   SAMPLE VITRIFICATION DETAILS   : 3 UL OF SAMPLE WERE APPLIED ON    
REMARK 245                                    THE RESULTING GLOW-DISCHARGED     
REMARK 245                                    GRIDS AND EXCESS SOLUTION WAS     
REMARK 245                                    BLOTTED DURING 2.5 SEC FORCE 7    
REMARK 245   SAMPLE BUFFER                  : NULL                              
REMARK 245   PH                             : 8.00                              
REMARK 245   SAMPLE DETAILS                 : NULL                              
REMARK 245                                                                      
REMARK 245 DATA ACQUISITION                                                     
REMARK 245   DATE OF EXPERIMENT                : NULL                           
REMARK 245   NUMBER OF MICROGRAPHS-IMAGES      : 4328                           
REMARK 245   TEMPERATURE (KELVIN)              : NULL                           
REMARK 245   MICROSCOPE MODEL                  : FEI TITAN KRIOS                
REMARK 245   DETECTOR TYPE                     : GATAN K2 SUMMIT (4K X 4K)      
REMARK 245   MINIMUM DEFOCUS (NM)              : NULL                           
REMARK 245   MAXIMUM DEFOCUS (NM)              : NULL                           
REMARK 245   MINIMUM TILT ANGLE (DEGREES)      : NULL                           
REMARK 245   MAXIMUM TILT ANGLE (DEGREES)      : NULL                           
REMARK 245   NOMINAL CS                        : 2.70                           
REMARK 245   IMAGING MODE                      : BRIGHT FIELD                   
REMARK 245   ELECTRON DOSE (ELECTRONS NM**-2)  : 40.00                          
REMARK 245   ILLUMINATION MODE                 : FLOOD BEAM                     
REMARK 245   NOMINAL MAGNIFICATION             : NULL                           
REMARK 245   CALIBRATED MAGNIFICATION          : 46860                          
REMARK 245   SOURCE                            : FIELD EMISSION GUN             
REMARK 245   ACCELERATION VOLTAGE (KV)         : 300                            
REMARK 245   IMAGING DETAILS                   : NULL                           
REMARK 247                                                                      
REMARK 247 ELECTRON MICROSCOPY                                                  
REMARK 247  THE COORDINATES IN THIS ENTRY WERE GENERATED FROM ELECTRON          
REMARK 247  MICROSCOPY DATA. PROTEIN DATA BANK CONVENTIONS REQUIRE              
REMARK 247  THAT CRYST1 AND SCALE RECORDS BE INCLUDED, BUT THE VALUES           
REMARK 247  ON THESE RECORDS ARE MEANINGLESS EXCEPT FOR THE CALCULATION         
REMARK 247  OF THE STRUCTURE FACTORS.                                           
REMARK 300                                                                      
REMARK 300 BIOMOLECULE: 1                                                       
REMARK 300 SEE REMARK 350 FOR THE AUTHOR PROVIDED AND/OR PROGRAM                
REMARK 300 GENERATED ASSEMBLY INFORMATION FOR THE STRUCTURE IN                  
REMARK 300 THIS ENTRY. THE REMARK MAY ALSO PROVIDE INFORMATION ON               
REMARK 300 BURIED SURFACE AREA.                                                 
REMARK 350                                                                      
REMARK 350 COORDINATES FOR A COMPLETE MULTIMER REPRESENTING THE KNOWN           
REMARK 350 BIOLOGICALLY SIGNIFICANT OLIGOMERIZATION STATE OF THE                
REMARK 350 MOLECULE CAN BE GENERATED BY APPLYING BIOMT TRANSFORMATIONS          
REMARK 350 GIVEN BELOW.  BOTH NON-CRYSTALLOGRAPHIC AND                          
REMARK 350 CRYSTALLOGRAPHIC OPERATIONS ARE GIVEN.                               
REMARK 350                                                                      
REMARK 350 BIOMOLECULE: 1                                                       
REMARK 350 AUTHOR DETERMINED BIOLOGICAL UNIT: TETRADECAMERIC                    
REMARK 350 SOFTWARE DETERMINED QUATERNARY STRUCTURE: TETRADECAMERIC             
REMARK 350 SOFTWARE USED: PISA                                                  
REMARK 350 TOTAL BURIED SURFACE AREA: 900 ANGSTROM**2                           
REMARK 350 SURFACE AREA OF THE COMPLEX: 20000 ANGSTROM**2                       
REMARK 350 CHANGE IN SOLVENT FREE ENERGY: -8.0 KCAL/MOL                         
REMARK 350 APPLY THE FOLLOWING TO CHAINS: U, D                                  
REMARK 350   BIOMT1   1  1.000000  0.000000  0.000000        0.00000            
REMARK 350   BIOMT2   1  0.000000  1.000000  0.000000        0.00000            
REMARK 350   BIOMT3   1  0.000000  0.000000  1.000000        0.00000            
REMARK 350   BIOMT1   2  0.497394  0.867524 -0.000995      -77.68531            
REMARK 350   BIOMT2   2 -0.867524  0.497395  0.000784      292.15055            
REMARK 350   BIOMT3   2  0.001175  0.000473  0.999999      -56.97050            
REMARK 350   BIOMT1   3 -0.940376  0.340136 -0.000078      341.48819            
REMARK 350   BIOMT2   3 -0.340135 -0.940373  0.002487      486.10716            
REMARK 350   BIOMT3   3  0.000773  0.002365  0.999997      -38.41495            
REMARK 350   BIOMT1   4 -0.172661 -0.984980  0.001442      460.13791            
REMARK 350   BIOMT2   4  0.984981 -0.172659  0.001290       39.77173            
REMARK 350   BIOMT3   4 -0.001022  0.001643  0.999998      -19.00519            
REMARK 350   BIOMT1   5 -0.172661  0.984981 -0.001022       40.25395            
REMARK 350   BIOMT2   5 -0.984980 -0.172659  0.001643      460.12489            
REMARK 350   BIOMT3   5  0.001442  0.001290  0.999998       18.29047            
REMARK 350   BIOMT1   6 -0.940376 -0.340135  0.000773      486.49926            
REMARK 350   BIOMT2   6  0.340136 -0.940373  0.002365      341.06060            
REMARK 350   BIOMT3   6 -0.000078  0.002487  0.999997       37.23250            
REMARK 350   BIOMT1   7  0.497394 -0.867524  0.001175      292.15461            
REMARK 350   BIOMT2   7  0.867524  0.497395  0.000473      -77.89335            
REMARK 350   BIOMT3   7 -0.000995  0.000784  0.999999       56.66413            
REMARK 465                                                                      
REMARK 465 MISSING RESIDUES                                                     
REMARK 465 THE FOLLOWING RESIDUES WERE NOT LOCATED IN THE                       
REMARK 465 EXPERIMENT. (M=MODEL NUMBER; RES=RESIDUE NAME; C=CHAIN               
REMARK 465 IDENTIFIER; SSSEQ=SEQUENCE NUMBER; I=INSERTION CODE.)                
REMARK 465                                                                      
REMARK 465   M RES C SSSEQI                                                     
REMARK 465     GLY D     0                                                      
REMARK 465     MET D     1                                                      
REMARK 465     ALA D     2                                                      
REMARK 465     THR D     3                                                      
REMARK 465     MET D     4                                                      
REMARK 465     GLU D     5                                                      
REMARK 465     GLU D     6                                                      
REMARK 465     LEU D     7                                                      
REMARK 465     GLN D     8                                                      
REMARK 465     ARG D     9                                                      
REMARK 465     GLU D    10                                                      
REMARK 465     ILE D    11                                                      
REMARK 465     ASN D    12                                                      
REMARK 465     ALA D    13                                                      
REMARK 465     HIS D    14                                                      
REMARK 465     GLU D    15                                                      
REMARK 465     GLY D    16                                                      
REMARK 465     GLN D    17                                                      
REMARK 465     LEU D    18                                                      
REMARK 465     VAL D    19                                                      
REMARK 465     ILE D    20                                                      
REMARK 465     ALA D    21                                                      
REMARK 465     ARG D    22                                                      
REMARK 465     GLN D    23                                                      
REMARK 465     LYS D    24                                                      
REMARK 465     VAL D    25                                                      
REMARK 465     ARG D    26                                                      
REMARK 465     ASP D    27                                                      
REMARK 465     ALA D    28                                                      
REMARK 465     GLU D    29                                                      
REMARK 465     LYS D    30                                                      
REMARK 465     GLN D    31                                                      
REMARK 465     TYR D    32                                                      
REMARK 465     GLU D    33                                                      
REMARK 465     LYS D    34                                                      
REMARK 465     ASP D    35                                                      
REMARK 465     PRO D    36                                                      
REMARK 465     ASP D    37                                                      
REMARK 465     GLU D    38                                                      
REMARK 465     LEU D    39                                                      
REMARK 465     ASN D    40                                                      
REMARK 465     LYS D    41                                                      
REMARK 465     ARG D    42                                                      
REMARK 465     THR D    43                                                      
REMARK 465     LEU D    44                                                      
REMARK 465     THR D    45                                                      
REMARK 465     ASP D    46                                                      
REMARK 465     ARG D    47                                                      
REMARK 465     GLU D    48                                                      
REMARK 465     GLY D    49                                                      
REMARK 465     VAL D    50                                                      
REMARK 465     ALA D    51                                                      
REMARK 465     VAL D    52                                                      
REMARK 465     SER D    53                                                      
REMARK 465     ILE D    54                                                      
REMARK 465     GLN D    55                                                      
REMARK 465     ALA D    56                                                      
REMARK 465     LYS D    57                                                      
REMARK 465     ILE D    58                                                      
REMARK 465     ASP D    59                                                      
REMARK 465     GLU D    60                                                      
REMARK 465     LEU D    61                                                      
REMARK 465     LYS D    62                                                      
REMARK 465     ARG D    63                                                      
REMARK 465     GLN D    64                                                      
REMARK 465     LEU D    65                                                      
REMARK 465     ALA D    66                                                      
REMARK 465     ASP D    67                                                      
REMARK 465     ARG D    68                                                      
REMARK 465     ILE D    69                                                      
REMARK 465     ALA D    70                                                      
REMARK 465     THR D    71                                                      
REMARK 465     GLY D    72                                                      
REMARK 465     LYS D    73                                                      
REMARK 465     ASN D    74                                                      
REMARK 465     LEU D    75                                                      
REMARK 465     GLY D    76                                                      
REMARK 465     LYS D    77                                                      
REMARK 465     GLU D    78                                                      
REMARK 465     GLN D    79                                                      
REMARK 465     LEU D   246                                                      
REMARK 465     LEU D   247                                                      
REMARK 465     PRO D   248                                                      
REMARK 465     ASP D   249                                                      
REMARK 465     THR D   250                                                      
REMARK 465     ALA D   251                                                      
REMARK 465     ALA D   252                                                      
REMARK 465     VAL D   253                                                      
REMARK 465     SER D   254                                                      
REMARK 465     LEU D   255                                                      
REMARK 465     LEU D   256                                                      
REMARK 465     GLY D   257                                                      
REMARK 465     GLY D   258                                                      
REMARK 465     PRO D   259                                                      
REMARK 500                                                                      
REMARK 500 GEOMETRY AND STEREOCHEMISTRY                                         
REMARK 500 SUBTOPIC: TORSION ANGLES                                             
REMARK 500                                                                      
REMARK 500 TORSION ANGLES OUTSIDE THE EXPECTED RAMACHANDRAN REGIONS:            
REMARK 500 (M=MODEL NUMBER; RES=RESIDUE NAME; C=CHAIN IDENTIFIER;               
REMARK 500 SSEQ=SEQUENCE NUMBER; I=INSERTION CODE).                             
REMARK 500                                                                      
REMARK 500 STANDARD TABLE:                                                      
REMARK 500 FORMAT:(10X,I3,1X,A3,1X,A1,I4,A1,4X,F7.2,3X,F7.2)                    
REMARK 500                                                                      
REMARK 500 EXPECTED VALUES: GJ KLEYWEGT AND TA JONES (1996). PHI/PSI-           
REMARK 500 CHOLOGY: RAMACHANDRAN REVISITED. STRUCTURE 4, 1395 - 1400            
REMARK 500                                                                      
REMARK 500  M RES CSSEQI        PSI       PHI                                   
REMARK 500    HIS D  89        8.86     56.85                                   
REMARK 500    TRP D 119       -4.51     64.62                                   
REMARK 500    THR D 142      -64.42    -97.00                                   
REMARK 500    GLN D 185       79.85   -113.21                                   
REMARK 500    SER D 303       51.48    -95.83                                   
REMARK 500    ALA D 311       74.60     53.87                                   
REMARK 500    PHE D 321       38.06    -99.51                                   
REMARK 500    ALA D 323       70.38     61.02                                   
REMARK 500                                                                      
REMARK 500 REMARK: NULL                                                         
REMARK 900                                                                      
REMARK 900 RELATED ENTRIES                                                      
REMARK 900 RELATED ID: EMD-0333   RELATED DB: EMDB                              
REMARK 900 HELICAL RNA-BOUND HANTAAN VIRUS NUCLEOCAPSID                         
DBREF  6I2N U    1     3  PDB    6I2N     6I2N             1      3             
DBREF  6I2N D    1   429  UNP    P05133   NCAP_HANTV       1    429             
SEQADV 6I2N GLY D    0  UNP  P05133              EXPRESSION TAG                 
SEQRES   1 U    3    U   U   U                                                  
SEQRES   1 D  430  GLY MET ALA THR MET GLU GLU LEU GLN ARG GLU ILE ASN          
SEQRES   2 D  430  ALA HIS GLU GLY GLN LEU VAL ILE ALA ARG GLN LYS VAL          
SEQRES   3 D  430  ARG ASP ALA GLU LYS GLN TYR GLU LYS ASP PRO ASP GLU          
SEQRES   4 D  430  LEU ASN LYS ARG THR LEU THR ASP ARG GLU GLY VAL ALA          
SEQRES   5 D  430  VAL SER ILE GLN ALA LYS ILE ASP GLU LEU LYS ARG GLN          
SEQRES   6 D  430  LEU ALA ASP ARG ILE ALA THR GLY LYS ASN LEU GLY LYS          
SEQRES   7 D  430  GLU GLN ASP PRO THR GLY VAL GLU PRO GLY ASP HIS LEU          
SEQRES   8 D  430  LYS GLU ARG SER MET LEU SER TYR GLY ASN VAL LEU ASP          
SEQRES   9 D  430  LEU ASN HIS LEU ASP ILE ASP GLU PRO THR GLY GLN THR          
SEQRES  10 D  430  ALA ASP TRP LEU SER ILE ILE VAL TYR LEU THR SER PHE          
SEQRES  11 D  430  VAL VAL PRO ILE LEU LEU LYS ALA LEU TYR MET LEU THR          
SEQRES  12 D  430  THR ARG GLY ARG GLN THR THR LYS ASP ASN LYS GLY THR          
SEQRES  13 D  430  ARG ILE ARG PHE LYS ASP ASP SER SER PHE GLU ASP VAL          
SEQRES  14 D  430  ASN GLY ILE ARG LYS PRO LYS HIS LEU TYR VAL SER LEU          
SEQRES  15 D  430  PRO ASN ALA GLN SER SER MET LYS ALA GLU GLU ILE THR          
SEQRES  16 D  430  PRO GLY ARG TYR ARG THR ALA VAL CYS GLY LEU TYR PRO          
SEQRES  17 D  430  ALA GLN ILE LYS ALA ARG GLN MET ILE SER PRO VAL MET          
SEQRES  18 D  430  SER VAL ILE GLY PHE LEU ALA LEU ALA LYS ASP TRP SER          
SEQRES  19 D  430  ASP ARG ILE GLU GLN TRP LEU ILE GLU PRO CYS LYS LEU          
SEQRES  20 D  430  LEU PRO ASP THR ALA ALA VAL SER LEU LEU GLY GLY PRO          
SEQRES  21 D  430  ALA THR ASN ARG ASP TYR LEU ARG GLN ARG GLN VAL ALA          
SEQRES  22 D  430  LEU GLY ASN MET GLU THR LYS GLU SER LYS ALA ILE ARG          
SEQRES  23 D  430  GLN HIS ALA GLU ALA ALA GLY CYS SER MET ILE GLU ASP          
SEQRES  24 D  430  ILE GLU SER PRO SER SER ILE TRP VAL PHE ALA GLY ALA          
SEQRES  25 D  430  PRO ASP ARG CYS PRO PRO THR CYS LEU PHE ILE ALA GLY          
SEQRES  26 D  430  ILE ALA GLU LEU GLY ALA PHE PHE SER ILE LEU GLN ASP          
SEQRES  27 D  430  MET ARG ASN THR ILE MET ALA SER LYS THR VAL GLY THR          
SEQRES  28 D  430  SER GLU GLU LYS LEU ARG LYS LYS SER SER PHE TYR GLN          
SEQRES  29 D  430  SER TYR LEU ARG ARG THR GLN SER MET GLY ILE GLN LEU          
SEQRES  30 D  430  GLY GLN ARG ILE ILE VAL LEU PHE MET VAL ALA TRP GLY          
SEQRES  31 D  430  LYS GLU ALA VAL ASP ASN PHE HIS LEU GLY ASP ASP MET          
SEQRES  32 D  430  ASP PRO GLU LEU ARG THR LEU ALA GLN SER LEU ILE ASP          
SEQRES  33 D  430  VAL LYS VAL LYS GLU ILE SER ASN GLN GLU PRO LEU LYS          
SEQRES  34 D  430  LEU                                                          
HELIX    1 AA1 SER D  121  SER D  128  1                                   8    
HELIX    2 AA2 VAL D  131  THR D  142  1                                  12    
HELIX    3 AA3 GLY D  145  ASP D  151  1                                   7    
HELIX    4 AA4 PRO D  195  LEU D  205  1                                  11    
HELIX    5 AA5 PRO D  207  ARG D  213  1                                   7    
HELIX    6 AA6 PRO D  218  SER D  221  1                                   4    
HELIX    7 AA7 PHE D  225  LYS D  230  1                                   6    
HELIX    8 AA8 TRP D  232  LEU D  240  1                                   9    
HELIX    9 AA9 ASN D  262  ASN D  275  1                                  14    
HELIX   10 AB1 LYS D  279  ALA D  291  1                                  13    
HELIX   11 AB2 ILE D  305  PHE D  308  1                                   4    
HELIX   12 AB3 ALA D  326  LYS D  346  1                                  21    
HELIX   13 AB4 SER D  351  LYS D  357  1                                   7    
HELIX   14 AB5 PHE D  361  MET D  372  1                                  12    
HELIX   15 AB6 GLN D  378  TRP D  388  1                                  11    
HELIX   16 AB8 LYS D  390  ASN D  395  1                                   6    
HELIX   17 AB9 PRO D  404  ILE D  421  1                                  18    
SHEET    1 AA1 1 VAL D 101  ASP D 103  0                                        
SHEET    1 AA2 1 THR D 155  LYS D 160  0                                        
SHEET    1 AA3 1 HIS D 176  LEU D 181  0                                        
CRYST1    1.000    1.000    1.000  90.00  90.00  90.00 P 1           1          
ORIGX1      1.000000  0.000000  0.000000        0.00000                         
ORIGX2      0.000000  1.000000  0.000000        0.00000                         
ORIGX3      0.000000  0.000000  1.000000        0.00000                         
SCALE1      1.000000  0.000000  0.000000        0.00000                         
SCALE2      0.000000  1.000000  0.000000        0.00000                         
SCALE3      0.000000  0.000000  1.000000        0.00000                         
ATOM      1  P     U U   1     225.281 198.370 205.338  1.00 62.93           P  
ATOM      2  OP1   U U   1     225.670 198.666 206.739  1.00 62.93           O  
ATOM      3  OP2   U U   1     225.247 196.965 204.869  1.00 62.93           O  
ATOM      4  O5'   U U   1     223.836 198.988 205.087  1.00 62.93           O  
ATOM      5  C5'   U U   1     223.035 198.543 204.005  1.00 62.93           C  
ATOM      6  C4'   U U   1     221.705 199.250 203.966  1.00 62.93           C  
ATOM      7  O4'   U U   1     220.809 198.692 204.965  1.00 62.93           O  
ATOM      8  C3'   U U   1     221.727 200.732 204.290  1.00 62.93           C  
ATOM      9  O3'   U U   1     222.170 201.539 203.217  1.00 62.93           O  
ATOM     10  C2'   U U   1     220.288 200.992 204.701  1.00 62.93           C  
ATOM     11  O2'   U U   1     219.449 201.057 203.560  1.00 62.93           O  
ATOM     12  C1'   U U   1     219.957 199.706 205.463  1.00 62.93           C  
ATOM     13  N1    U U   1     220.175 199.841 206.927  1.00 62.93           N  
ATOM     14  C2    U U   1     219.321 200.628 207.698  1.00 62.93           C  
ATOM     15  O2    U U   1     218.362 201.254 207.277  1.00 62.93           O  
ATOM     16  N3    U U   1     219.625 200.672 209.034  1.00 62.93           N  
ATOM     17  C4    U U   1     220.657 200.033 209.681  1.00 62.93           C  
ATOM     18  O4    U U   1     220.792 200.177 210.896  1.00 62.93           O  
ATOM     19  C5    U U   1     221.486 199.241 208.831  1.00 62.93           C  
ATOM     20  C6    U U   1     221.218 199.173 207.527  1.00 62.93           C  
ATOM     21  P     U U   2     223.100 202.814 203.510  1.00 68.46           P  
ATOM     22  OP1   U U   2     223.777 203.217 202.255  1.00 68.46           O  
ATOM     23  OP2   U U   2     223.921 202.496 204.702  1.00 68.46           O  
ATOM     24  O5'   U U   2     222.069 203.958 203.918  1.00 68.46           O  
ATOM     25  C5'   U U   2     220.986 204.306 203.069  1.00 68.46           C  
ATOM     26  C4'   U U   2     219.905 205.036 203.822  1.00 68.46           C  
ATOM     27  O4'   U U   2     219.475 204.233 204.951  1.00 68.46           O  
ATOM     28  C3'   U U   2     220.318 206.362 204.438  1.00 68.46           C  
ATOM     29  O3'   U U   2     220.257 207.432 203.513  1.00 68.46           O  
ATOM     30  C2'   U U   2     219.345 206.515 205.597  1.00 68.46           C  
ATOM     31  O2'   U U   2     218.092 206.993 205.130  1.00 68.46           O  
ATOM     32  C1'   U U   2     219.166 205.064 206.048  1.00 68.46           C  
ATOM     33  N1    U U   2     220.034 204.677 207.191  1.00 68.46           N  
ATOM     34  C2    U U   2     219.797 205.165 208.469  1.00 68.46           C  
ATOM     35  O2    U U   2     218.914 205.948 208.754  1.00 68.46           O  
ATOM     36  N3    U U   2     220.654 204.715 209.441  1.00 68.46           N  
ATOM     37  C4    U U   2     221.700 203.833 209.290  1.00 68.46           C  
ATOM     38  O4    U U   2     222.383 203.522 210.267  1.00 68.46           O  
ATOM     39  C5    U U   2     221.874 203.360 207.956  1.00 68.46           C  
ATOM     40  C6    U U   2     221.057 203.782 206.991  1.00 68.46           C  
ATOM     41  P     U U   3     221.411 208.549 203.482  1.00 73.14           P  
ATOM     42  OP1   U U   3     221.142 209.463 202.344  1.00 73.14           O  
ATOM     43  OP2   U U   3     222.716 207.849 203.577  1.00 73.14           O  
ATOM     44  O5'   U U   3     221.192 209.372 204.828  1.00 73.14           O  
ATOM     45  C5'   U U   3     220.013 210.135 205.039  1.00 73.14           C  
ATOM     46  C4'   U U   3     219.908 210.585 206.474  1.00 73.14           C  
ATOM     47  O4'   U U   3     219.913 209.423 207.344  1.00 73.14           O  
ATOM     48  C3'   U U   3     221.064 211.432 206.981  1.00 73.14           C  
ATOM     49  O3'   U U   3     220.950 212.797 206.620  1.00 73.14           O  
ATOM     50  C2'   U U   3     221.028 211.186 208.484  1.00 73.14           C  
ATOM     51  O2'   U U   3     220.022 211.977 209.098  1.00 73.14           O  
ATOM     52  C1'   U U   3     220.593 209.720 208.545  1.00 73.14           C  
ATOM     53  N1    U U   3     221.738 208.785 208.694  1.00 73.14           N  
ATOM     54  C2    U U   3     222.254 208.587 209.961  1.00 73.14           C  
ATOM     55  O2    U U   3     221.823 209.143 210.955  1.00 73.14           O  
ATOM     56  N3    U U   3     223.307 207.710 210.032  1.00 73.14           N  
ATOM     57  C4    U U   3     223.888 207.016 208.993  1.00 73.14           C  
ATOM     58  O4    U U   3     224.832 206.259 209.218  1.00 73.14           O  
ATOM     59  C5    U U   3     223.302 207.263 207.715  1.00 73.14           C  
ATOM     60  C6    U U   3     222.274 208.111 207.618  1.00 73.14           C  
TER      61        U U   3                                                      
ATOM     62  N   ASP D  80     184.465 215.655 200.152  1.00 72.27           N  
ATOM     63  CA  ASP D  80     185.432 216.441 200.907  1.00 72.27           C  
ATOM     64  C   ASP D  80     186.845 216.016 200.513  1.00 72.27           C  
ATOM     65  O   ASP D  80     187.207 214.851 200.674  1.00 72.27           O  
ATOM     66  CB  ASP D  80     185.207 216.264 202.412  1.00 72.27           C  
ATOM     67  CG  ASP D  80     185.917 217.319 203.248  1.00 72.27           C  
ATOM     68  OD1 ASP D  80     186.584 218.206 202.677  1.00 72.27           O  
ATOM     69  OD2 ASP D  80     185.800 217.263 204.490  1.00 72.27           O  
ATOM     70  N   PRO D  81     187.631 216.957 199.977  1.00 69.99           N  
ATOM     71  CA  PRO D  81     189.019 216.618 199.617  1.00 69.99           C  
ATOM     72  C   PRO D  81     189.902 216.357 200.821  1.00 69.99           C  
ATOM     73  O   PRO D  81     190.887 215.618 200.710  1.00 69.99           O  
ATOM     74  CB  PRO D  81     189.486 217.850 198.831  1.00 69.99           C  
ATOM     75  CG  PRO D  81     188.232 218.495 198.352  1.00 69.99           C  
ATOM     76  CD  PRO D  81     187.233 218.268 199.442  1.00 69.99           C  
ATOM     77  N   THR D  82     189.585 216.952 201.969  1.00 63.74           N  
ATOM     78  CA  THR D  82     190.322 216.728 203.202  1.00 63.74           C  
ATOM     79  C   THR D  82     189.531 215.900 204.210  1.00 63.74           C  
ATOM     80  O   THR D  82     189.889 215.862 205.392  1.00 63.74           O  
ATOM     81  CB  THR D  82     190.738 218.066 203.814  1.00 63.74           C  
ATOM     82  OG1 THR D  82     191.532 217.833 204.983  1.00 63.74           O  
ATOM     83  CG2 THR D  82     189.521 218.903 204.172  1.00 63.74           C  
ATOM     84  N   GLY D  83     188.477 215.222 203.763  1.00 63.67           N  
ATOM     85  CA  GLY D  83     187.630 214.463 204.661  1.00 63.67           C  
ATOM     86  C   GLY D  83     188.247 213.180 205.176  1.00 63.67           C  
ATOM     87  O   GLY D  83     188.576 213.095 206.360  1.00 63.67           O  
ATOM     88  N   VAL D  84     188.425 212.193 204.296  1.00 56.78           N  
ATOM     89  CA  VAL D  84     188.992 210.897 204.659  1.00 56.78           C  
ATOM     90  C   VAL D  84     189.399 210.209 203.361  1.00 56.78           C  
ATOM     91  O   VAL D  84     188.806 210.450 202.306  1.00 56.78           O  
ATOM     92  CB  VAL D  84     187.983 210.060 205.496  1.00 56.78           C  
ATOM     93  CG1 VAL D  84     186.770 209.629 204.678  1.00 56.78           C  
ATOM     94  CG2 VAL D  84     188.648 208.888 206.179  1.00 56.78           C  
ATOM     95  N   GLU D  85     190.448 209.383 203.425  1.00 52.32           N  
ATOM     96  CA  GLU D  85     190.830 208.679 202.211  1.00 52.32           C  
ATOM     97  C   GLU D  85     189.992 207.426 202.016  1.00 52.32           C  
ATOM     98  O   GLU D  85     189.366 206.931 202.955  1.00 52.32           O  
ATOM     99  CB  GLU D  85     192.307 208.298 202.249  1.00 52.32           C  
ATOM    100  CG  GLU D  85     193.256 209.427 201.973  1.00 52.32           C  
ATOM    101  CD  GLU D  85     194.665 208.928 201.750  1.00 52.32           C  
ATOM    102  OE1 GLU D  85     194.895 207.711 201.904  1.00 52.32           O  
ATOM    103  OE2 GLU D  85     195.546 209.744 201.412  1.00 52.32           O  
ATOM    104  N   PRO D  86     189.929 206.906 200.793  1.00 54.38           N  
ATOM    105  CA  PRO D  86     189.400 205.554 200.605  1.00 54.38           C  
ATOM    106  C   PRO D  86     190.314 204.516 201.234  1.00 54.38           C  
ATOM    107  O   PRO D  86     191.538 204.657 201.246  1.00 54.38           O  
ATOM    108  CB  PRO D  86     189.352 205.400 199.081  1.00 54.38           C  
ATOM    109  CG  PRO D  86     189.255 206.790 198.571  1.00 54.38           C  
ATOM    110  CD  PRO D  86     190.072 207.617 199.508  1.00 54.38           C  
ATOM    111  N   GLY D  87     189.699 203.463 201.762  1.00 51.45           N  
ATOM    112  CA  GLY D  87     190.447 202.406 202.422  1.00 51.45           C  
ATOM    113  C   GLY D  87     191.064 202.831 203.736  1.00 51.45           C  
ATOM    114  O   GLY D  87     192.252 202.580 203.969  1.00 51.45           O  
ATOM    115  N   ASP D  88     190.281 203.456 204.610  1.00 50.75           N  
ATOM    116  CA  ASP D  88     190.822 204.113 205.787  1.00 50.75           C  
ATOM    117  C   ASP D  88     190.453 203.419 207.091  1.00 50.75           C  
ATOM    118  O   ASP D  88     191.058 203.718 208.121  1.00 50.75           O  
ATOM    119  CB  ASP D  88     190.343 205.570 205.812  1.00 50.75           C  
ATOM    120  CG  ASP D  88     191.092 206.428 206.806  1.00 50.75           C  
ATOM    121  OD1 ASP D  88     192.241 206.812 206.532  1.00 50.75           O  
ATOM    122  OD2 ASP D  88     190.519 206.730 207.866  1.00 50.75           O  
ATOM    123  N   HIS D  89     189.439 202.553 207.072  1.00 49.12           N  
ATOM    124  CA  HIS D  89     188.936 201.703 208.157  1.00 49.12           C  
ATOM    125  C   HIS D  89     188.516 202.442 209.426  1.00 49.12           C  
ATOM    126  O   HIS D  89     188.224 201.796 210.437  1.00 49.12           O  
ATOM    127  CB  HIS D  89     189.932 200.581 208.527  1.00 49.12           C  
ATOM    128  CG  HIS D  89     191.027 200.971 209.479  1.00 49.12           C  
ATOM    129  ND1 HIS D  89     190.852 200.978 210.846  1.00 49.12           N  
ATOM    130  CD2 HIS D  89     192.332 201.267 209.271  1.00 49.12           C  
ATOM    131  CE1 HIS D  89     191.981 201.329 211.434  1.00 49.12           C  
ATOM    132  NE2 HIS D  89     192.895 201.512 210.500  1.00 49.12           N  
ATOM    133  N   LEU D  90     188.458 203.767 209.412  1.00 55.63           N  
ATOM    134  CA  LEU D  90     187.826 204.493 210.500  1.00 55.63           C  
ATOM    135  C   LEU D  90     187.000 205.626 209.920  1.00 55.63           C  
ATOM    136  O   LEU D  90     187.466 206.380 209.062  1.00 55.63           O  
ATOM    137  CB  LEU D  90     188.831 205.018 211.544  1.00 55.63           C  
ATOM    138  CG  LEU D  90     189.859 206.124 211.339  1.00 55.63           C  
ATOM    139  CD1 LEU D  90     190.128 206.777 212.667  1.00 55.63           C  
ATOM    140  CD2 LEU D  90     191.135 205.518 210.852  1.00 55.63           C  
ATOM    141  N   LYS D  91     185.759 205.721 210.392  1.00 67.32           N  
ATOM    142  CA  LYS D  91     184.776 206.589 209.761  1.00 67.32           C  
ATOM    143  C   LYS D  91     185.013 208.051 210.103  1.00 67.32           C  
ATOM    144  O   LYS D  91     184.643 208.939 209.329  1.00 67.32           O  
ATOM    145  CB  LYS D  91     183.374 206.156 210.178  1.00 67.32           C  
ATOM    146  CG  LYS D  91     183.009 204.773 209.678  1.00 67.32           C  
ATOM    147  CD  LYS D  91     181.628 204.361 210.144  1.00 67.32           C  
ATOM    148  CE  LYS D  91     181.223 203.026 209.544  1.00 67.32           C  
ATOM    149  NZ  LYS D  91     182.080 201.912 210.033  1.00 67.32           N  
ATOM    150  N   GLU D  92     185.619 208.321 211.249  1.00 67.42           N  
ATOM    151  CA  GLU D  92     185.917 209.692 211.616  1.00 67.42           C  
ATOM    152  C   GLU D  92     187.316 210.077 211.161  1.00 67.42           C  
ATOM    153  O   GLU D  92     188.203 209.233 211.019  1.00 67.42           O  
ATOM    154  CB  GLU D  92     185.785 209.885 213.125  1.00 67.42           C  
ATOM    155  CG  GLU D  92     184.365 209.736 213.631  1.00 67.42           C  
ATOM    156  CD  GLU D  92     183.453 210.841 213.135  1.00 67.42           C  
ATOM    157  OE1 GLU D  92     183.930 211.985 212.976  1.00 67.42           O  
ATOM    158  OE2 GLU D  92     182.260 210.563 212.896  1.00 67.42           O  
ATOM    159  N   ARG D  93     187.495 211.370 210.919  1.00 55.85           N  
ATOM    160  CA  ARG D  93     188.809 211.907 210.602  1.00 55.85           C  
ATOM    161  C   ARG D  93     189.712 211.817 211.823  1.00 55.85           C  
ATOM    162  O   ARG D  93     189.335 212.244 212.917  1.00 55.85           O  
ATOM    163  CB  ARG D  93     188.679 213.356 210.144  1.00 55.85           C  
ATOM    164  CG  ARG D  93     189.990 214.082 209.908  1.00 55.85           C  
ATOM    165  CD  ARG D  93     190.743 213.527 208.722  1.00 55.85           C  
ATOM    166  NE  ARG D  93     191.930 214.318 208.422  1.00 55.85           N  
ATOM    167  CZ  ARG D  93     193.134 214.079 208.925  1.00 55.85           C  
ATOM    168  NH1 ARG D  93     194.155 214.857 208.600  1.00 55.85           N  
ATOM    169  NH2 ARG D  93     193.321 213.052 209.739  1.00 55.85           N  
ATOM    170  N   SER D  94     190.897 211.247 211.640  1.00 50.35           N  
ATOM    171  CA  SER D  94     191.860 211.183 212.724  1.00 50.35           C  
ATOM    172  C   SER D  94     192.425 212.567 213.013  1.00 50.35           C  
ATOM    173  O   SER D  94     192.356 213.481 212.190  1.00 50.35           O  
ATOM    174  CB  SER D  94     192.994 210.223 212.382  1.00 50.35           C  
ATOM    175  OG  SER D  94     193.956 210.203 213.418  1.00 50.35           O  
ATOM    176  N   MET D  95     192.988 212.719 214.210  1.00 47.33           N  
ATOM    177  CA  MET D  95     193.570 214.004 214.571  1.00 47.33           C  
ATOM    178  C   MET D  95     194.897 214.230 213.865  1.00 47.33           C  
ATOM    179  O   MET D  95     195.299 215.379 213.658  1.00 47.33           O  
ATOM    180  CB  MET D  95     193.747 214.092 216.084  1.00 47.33           C  
ATOM    181  CG  MET D  95     192.445 214.047 216.854  1.00 47.33           C  
ATOM    182  SD  MET D  95     191.320 215.374 216.394  1.00 47.33           S  
ATOM    183  CE  MET D  95     192.192 216.796 217.033  1.00 47.33           C  
ATOM    184  N   LEU D  96     195.578 213.159 213.478  1.00 43.19           N  
ATOM    185  CA  LEU D  96     196.861 213.261 212.805  1.00 43.19           C  
ATOM    186  C   LEU D  96     196.673 213.314 211.298  1.00 43.19           C  
ATOM    187  O   LEU D  96     195.804 212.637 210.742  1.00 43.19           O  
ATOM    188  CB  LEU D  96     197.751 212.079 213.171  1.00 43.19           C  
ATOM    189  CG  LEU D  96     198.192 212.033 214.624  1.00 43.19           C  
ATOM    190  CD1 LEU D  96     198.955 210.772 214.872  1.00 43.19           C  
ATOM    191  CD2 LEU D  96     199.049 213.234 214.943  1.00 43.19           C  
ATOM    192  N   SER D  97     197.497 214.118 210.640  1.00 42.93           N  
ATOM    193  CA  SER D  97     197.448 214.213 209.195  1.00 42.93           C  
ATOM    194  C   SER D  97     198.199 213.048 208.567  1.00 42.93           C  
ATOM    195  O   SER D  97     199.019 212.391 209.208  1.00 42.93           O  
ATOM    196  CB  SER D  97     198.039 215.538 208.735  1.00 42.93           C  
ATOM    197  OG  SER D  97     197.272 216.619 209.228  1.00 42.93           O  
ATOM    198  N   TYR D  98     197.902 212.786 207.299  1.00 40.45           N  
ATOM    199  CA  TYR D  98     198.529 211.666 206.620  1.00 40.45           C  
ATOM    200  C   TYR D  98     199.970 211.989 206.262  1.00 40.45           C  
ATOM    201  O   TYR D  98     200.384 213.147 206.210  1.00 40.45           O  
ATOM    202  CB  TYR D  98     197.761 211.300 205.359  1.00 40.45           C  
ATOM    203  CG  TYR D  98     196.417 210.704 205.627  1.00 40.45           C  
ATOM    204  CD1 TYR D  98     196.281 209.359 205.914  1.00 40.45           C  
ATOM    205  CD2 TYR D  98     195.282 211.488 205.601  1.00 40.45           C  
ATOM    206  CE1 TYR D  98     195.050 208.810 206.160  1.00 40.45           C  
ATOM    207  CE2 TYR D  98     194.048 210.950 205.847  1.00 40.45           C  
ATOM    208  CZ  TYR D  98     193.939 209.613 206.126  1.00 40.45           C  
ATOM    209  OH  TYR D  98     192.703 209.083 206.372  1.00 40.45           O  
ATOM    210  N   GLY D  99     200.741 210.938 206.020  1.00 37.91           N  
ATOM    211  CA  GLY D  99     202.146 211.101 205.727  1.00 37.91           C  
ATOM    212  C   GLY D  99     202.608 210.254 204.566  1.00 37.91           C  
ATOM    213  O   GLY D  99     201.796 209.738 203.796  1.00 37.91           O  
ATOM    214  N   ASN D 100     203.918 210.103 204.438  1.00 39.57           N  
ATOM    215  CA  ASN D 100     204.490 209.413 203.297  1.00 39.57           C  
ATOM    216  C   ASN D 100     204.260 207.908 203.377  1.00 39.57           C  
ATOM    217  O   ASN D 100     204.041 207.345 204.448  1.00 39.57           O  
ATOM    218  CB  ASN D 100     205.974 209.741 203.198  1.00 39.57           C  
ATOM    219  CG  ASN D 100     206.683 209.600 204.515  1.00 39.57           C  
ATOM    220  OD1 ASN D 100     206.097 209.174 205.505  1.00 39.57           O  
ATOM    221  ND2 ASN D 100     207.949 209.980 204.546  1.00 39.57           N  
ATOM    222  N   VAL D 101     204.299 207.265 202.218  1.00 41.38           N  
ATOM    223  CA  VAL D 101     204.028 205.840 202.095  1.00 41.38           C  
ATOM    224  C   VAL D 101     205.339 205.079 202.224  1.00 41.38           C  
ATOM    225  O   VAL D 101     206.321 205.397 201.545  1.00 41.38           O  
ATOM    226  CB  VAL D 101     203.348 205.534 200.753  1.00 41.38           C  
ATOM    227  CG1 VAL D 101     203.052 204.058 200.618  1.00 41.38           C  
ATOM    228  CG2 VAL D 101     202.093 206.361 200.597  1.00 41.38           C  
ATOM    229  N   LEU D 102     205.365 204.076 203.094  1.00 43.20           N  
ATOM    230  CA  LEU D 102     206.535 203.222 203.246  1.00 43.20           C  
ATOM    231  C   LEU D 102     206.399 202.012 202.333  1.00 43.20           C  
ATOM    232  O   LEU D 102     205.456 201.228 202.469  1.00 43.20           O  
ATOM    233  CB  LEU D 102     206.717 202.792 204.699  1.00 43.20           C  
ATOM    234  CG  LEU D 102     207.558 203.707 205.592  1.00 43.20           C  
ATOM    235  CD1 LEU D 102     206.884 205.016 205.912  1.00 43.20           C  
ATOM    236  CD2 LEU D 102     207.933 202.985 206.865  1.00 43.20           C  
ATOM    237  N   ASP D 103     207.338 201.864 201.406  1.00 46.73           N  
ATOM    238  CA  ASP D 103     207.272 200.824 200.391  1.00 46.73           C  
ATOM    239  C   ASP D 103     208.085 199.623 200.847  1.00 46.73           C  
ATOM    240  O   ASP D 103     209.310 199.705 200.968  1.00 46.73           O  
ATOM    241  CB  ASP D 103     207.788 201.350 199.055  1.00 46.73           C  
ATOM    242  CG  ASP D 103     207.589 200.366 197.923  1.00 46.73           C  
ATOM    243  OD1 ASP D 103     206.437 200.192 197.480  1.00 46.73           O  
ATOM    244  OD2 ASP D 103     208.586 199.774 197.463  1.00 46.73           O  
ATOM    245  N   LEU D 104     207.405 198.504 201.079  1.00 43.87           N  
ATOM    246  CA  LEU D 104     208.025 197.307 201.622  1.00 43.87           C  
ATOM    247  C   LEU D 104     208.411 196.312 200.539  1.00 43.87           C  
ATOM    248  O   LEU D 104     208.642 195.138 200.841  1.00 43.87           O  
ATOM    249  CB  LEU D 104     207.080 196.645 202.620  1.00 43.87           C  
ATOM    250  CG  LEU D 104     206.693 197.499 203.818  1.00 43.87           C  
ATOM    251  CD1 LEU D 104     205.658 196.778 204.635  1.00 43.87           C  
ATOM    252  CD2 LEU D 104     207.907 197.820 204.648  1.00 43.87           C  
ATOM    253  N   ASN D 105     208.475 196.752 199.285  1.00 44.51           N  
ATOM    254  CA  ASN D 105     208.758 195.833 198.192  1.00 44.51           C  
ATOM    255  C   ASN D 105     210.223 195.428 198.170  1.00 44.51           C  
ATOM    256  O   ASN D 105     210.547 194.272 197.884  1.00 44.51           O  
ATOM    257  CB  ASN D 105     208.372 196.472 196.861  1.00 44.51           C  
ATOM    258  CG  ASN D 105     206.883 196.672 196.722  1.00 44.51           C  
ATOM    259  OD1 ASN D 105     206.094 195.804 197.079  1.00 44.51           O  
ATOM    260  ND2 ASN D 105     206.489 197.825 196.205  1.00 44.51           N  
ATOM    261  N   HIS D 106     211.116 196.358 198.482  1.00 45.85           N  
ATOM    262  CA  HIS D 106     212.547 196.129 198.383  1.00 45.85           C  
ATOM    263  C   HIS D 106     213.146 195.598 199.671  1.00 45.85           C  
ATOM    264  O   HIS D 106     214.369 195.617 199.824  1.00 45.85           O  
ATOM    265  CB  HIS D 106     213.250 197.421 197.982  1.00 45.85           C  
ATOM    266  CG  HIS D 106     212.788 197.968 196.671  1.00 45.85           C  
ATOM    267  ND1 HIS D 106     213.122 197.393 195.466  1.00 45.85           N  
ATOM    268  CD2 HIS D 106     212.012 199.037 196.376  1.00 45.85           C  
ATOM    269  CE1 HIS D 106     212.571 198.083 194.484  1.00 45.85           C  
ATOM    270  NE2 HIS D 106     211.893 199.086 195.010  1.00 45.85           N  
ATOM    271  N   LEU D 107     212.321 195.129 200.595  1.00 48.26           N  
ATOM    272  CA  LEU D 107     212.789 194.624 201.873  1.00 48.26           C  
ATOM    273  C   LEU D 107     212.687 193.110 201.903  1.00 48.26           C  
ATOM    274  O   LEU D 107     211.707 192.530 201.431  1.00 48.26           O  
ATOM    275  CB  LEU D 107     211.985 195.234 203.022  1.00 48.26           C  
ATOM    276  CG  LEU D 107     212.381 194.928 204.464  1.00 48.26           C  
ATOM    277  CD1 LEU D 107     212.209 196.166 205.256  1.00 48.26           C  
ATOM    278  CD2 LEU D 107     211.490 193.866 205.064  1.00 48.26           C  
ATOM    279  N   ASP D 108     213.705 192.480 202.465  1.00 58.59           N  
ATOM    280  CA  ASP D 108     213.692 191.056 202.732  1.00 58.59           C  
ATOM    281  C   ASP D 108     213.717 190.850 204.240  1.00 58.59           C  
ATOM    282  O   ASP D 108     214.134 191.726 205.001  1.00 58.59           O  
ATOM    283  CB  ASP D 108     214.887 190.369 202.065  1.00 58.59           C  
ATOM    284  CG  ASP D 108     214.713 188.871 201.951  1.00 58.59           C  
ATOM    285  OD1 ASP D 108     213.670 188.352 202.401  1.00 58.59           O  
ATOM    286  OD2 ASP D 108     215.617 188.210 201.400  1.00 58.59           O  
ATOM    287  N   ILE D 109     213.239 189.689 204.675  1.00 61.39           N  
ATOM    288  CA  ILE D 109     213.273 189.331 206.081  1.00 61.39           C  
ATOM    289  C   ILE D 109     214.320 188.262 206.372  1.00 61.39           C  
ATOM    290  O   ILE D 109     215.010 188.346 207.395  1.00 61.39           O  
ATOM    291  CB  ILE D 109     211.873 188.876 206.548  1.00 61.39           C  
ATOM    292  CG1 ILE D 109     210.863 190.002 206.375  1.00 61.39           C  
ATOM    293  CG2 ILE D 109     211.866 188.461 208.003  1.00 61.39           C  
ATOM    294  CD1 ILE D 109     209.445 189.556 206.595  1.00 61.39           C  
ATOM    295  N   ASP D 110     214.536 187.330 205.453  1.00 65.60           N  
ATOM    296  CA  ASP D 110     215.320 186.128 205.693  1.00 65.60           C  
ATOM    297  C   ASP D 110     216.830 186.359 205.694  1.00 65.60           C  
ATOM    298  O   ASP D 110     217.579 185.379 205.651  1.00 65.60           O  
ATOM    299  CB  ASP D 110     214.959 185.079 204.643  1.00 65.60           C  
ATOM    300  CG  ASP D 110     213.517 184.635 204.744  1.00 65.60           C  
ATOM    301  OD1 ASP D 110     212.958 184.680 205.860  1.00 65.60           O  
ATOM    302  OD2 ASP D 110     212.939 184.245 203.709  1.00 65.60           O  
ATOM    303  N   GLU D 111     217.302 187.602 205.735  1.00 66.69           N  
ATOM    304  CA  GLU D 111     218.728 187.836 205.867  1.00 66.69           C  
ATOM    305  C   GLU D 111     219.163 187.549 207.305  1.00 66.69           C  
ATOM    306  O   GLU D 111     218.345 187.604 208.229  1.00 66.69           O  
ATOM    307  CB  GLU D 111     219.080 189.277 205.484  1.00 66.69           C  
ATOM    308  CG  GLU D 111     218.672 190.346 206.491  1.00 66.69           C  
ATOM    309  CD  GLU D 111     217.278 190.879 206.255  1.00 66.69           C  
ATOM    310  OE1 GLU D 111     216.523 190.241 205.501  1.00 66.69           O  
ATOM    311  OE2 GLU D 111     216.940 191.940 206.817  1.00 66.69           O  
ATOM    312  N   PRO D 112     220.429 187.200 207.522  1.00 75.86           N  
ATOM    313  CA  PRO D 112     220.927 187.097 208.896  1.00 75.86           C  
ATOM    314  C   PRO D 112     221.053 188.470 209.536  1.00 75.86           C  
ATOM    315  O   PRO D 112     221.128 189.499 208.862  1.00 75.86           O  
ATOM    316  CB  PRO D 112     222.293 186.423 208.736  1.00 75.86           C  
ATOM    317  CG  PRO D 112     222.702 186.729 207.345  1.00 75.86           C  
ATOM    318  CD  PRO D 112     221.434 186.742 206.546  1.00 75.86           C  
ATOM    319  N   THR D 113     221.067 188.468 210.873  1.00 82.38           N  
ATOM    320  CA  THR D 113     221.066 189.721 211.621  1.00 82.38           C  
ATOM    321  C   THR D 113     222.395 190.455 211.504  1.00 82.38           C  
ATOM    322  O   THR D 113     222.432 191.686 211.611  1.00 82.38           O  
ATOM    323  CB  THR D 113     220.734 189.459 213.089  1.00 82.38           C  
ATOM    324  OG1 THR D 113     221.727 188.597 213.659  1.00 82.38           O  
ATOM    325  CG2 THR D 113     219.369 188.803 213.212  1.00 82.38           C  
ATOM    326  N   GLY D 114     223.488 189.728 211.291  1.00 78.53           N  
ATOM    327  CA  GLY D 114     224.748 190.372 210.985  1.00 78.53           C  
ATOM    328  C   GLY D 114     225.289 189.923 209.646  1.00 78.53           C  
ATOM    329  O   GLY D 114     225.737 188.782 209.498  1.00 78.53           O  
ATOM    330  N   GLN D 115     225.256 190.818 208.660  1.00 70.84           N  
ATOM    331  CA  GLN D 115     225.716 190.529 207.303  1.00 70.84           C  
ATOM    332  C   GLN D 115     226.514 191.741 206.839  1.00 70.84           C  
ATOM    333  O   GLN D 115     225.970 192.656 206.216  1.00 70.84           O  
ATOM    334  CB  GLN D 115     224.543 190.234 206.376  1.00 70.84           C  
ATOM    335  CG  GLN D 115     224.942 189.755 204.996  1.00 70.84           C  
ATOM    336  CD  GLN D 115     223.743 189.454 204.131  1.00 70.84           C  
ATOM    337  OE1 GLN D 115     222.604 189.688 204.530  1.00 70.84           O  
ATOM    338  NE2 GLN D 115     223.989 188.917 202.944  1.00 70.84           N  
ATOM    339  N   THR D 116     227.806 191.743 207.137  1.00 63.51           N  
ATOM    340  CA  THR D 116     228.649 192.860 206.756  1.00 63.51           C  
ATOM    341  C   THR D 116     229.039 192.738 205.287  1.00 63.51           C  
ATOM    342  O   THR D 116     228.670 191.789 204.592  1.00 63.51           O  
ATOM    343  CB  THR D 116     229.880 192.923 207.653  1.00 63.51           C  
ATOM    344  OG1 THR D 116     230.633 191.713 207.516  1.00 63.51           O  
ATOM    345  CG2 THR D 116     229.461 193.088 209.099  1.00 63.51           C  
ATOM    346  N   ALA D 117     229.793 193.718 204.805  1.00 54.44           N  
ATOM    347  CA  ALA D 117     230.266 193.669 203.437  1.00 54.44           C  
ATOM    348  C   ALA D 117     231.370 192.632 203.288  1.00 54.44           C  
ATOM    349  O   ALA D 117     232.036 192.247 204.251  1.00 54.44           O  
ATOM    350  CB  ALA D 117     230.780 195.031 202.999  1.00 54.44           C  
ATOM    351  N   ASP D 118     231.554 192.177 202.050  1.00 52.21           N  
ATOM    352  CA  ASP D 118     232.560 191.159 201.783  1.00 52.21           C  
ATOM    353  C   ASP D 118     233.958 191.760 201.793  1.00 52.21           C  
ATOM    354  O   ASP D 118     234.890 191.170 202.351  1.00 52.21           O  
ATOM    355  CB  ASP D 118     232.262 190.492 200.442  1.00 52.21           C  
ATOM    356  CG  ASP D 118     232.995 189.180 200.255  1.00 52.21           C  
ATOM    357  OD1 ASP D 118     233.741 188.755 201.161  1.00 52.21           O  
ATOM    358  OD2 ASP D 118     232.816 188.559 199.188  1.00 52.21           O  
ATOM    359  N   TRP D 119     234.126 192.902 201.124  1.00 48.53           N  
ATOM    360  CA  TRP D 119     235.340 193.712 201.010  1.00 48.53           C  
ATOM    361  C   TRP D 119     236.502 193.046 200.288  1.00 48.53           C  
ATOM    362  O   TRP D 119     237.519 193.697 200.057  1.00 48.53           O  
ATOM    363  CB  TRP D 119     235.845 194.210 202.368  1.00 48.53           C  
ATOM    364  CG  TRP D 119     234.992 195.251 202.965  1.00 48.53           C  
ATOM    365  CD1 TRP D 119     234.221 195.137 204.076  1.00 48.53           C  
ATOM    366  CD2 TRP D 119     234.754 196.558 202.442  1.00 48.53           C  
ATOM    367  NE1 TRP D 119     233.555 196.309 204.309  1.00 48.53           N  
ATOM    368  CE2 TRP D 119     233.855 197.193 203.308  1.00 48.53           C  
ATOM    369  CE3 TRP D 119     235.226 197.260 201.330  1.00 48.53           C  
ATOM    370  CZ2 TRP D 119     233.420 198.490 203.101  1.00 48.53           C  
ATOM    371  CZ3 TRP D 119     234.792 198.544 201.128  1.00 48.53           C  
ATOM    372  CH2 TRP D 119     233.898 199.147 202.007  1.00 48.53           C  
ATOM    373  N   LEU D 120     236.373 191.783 199.905  1.00 47.95           N  
ATOM    374  CA  LEU D 120     237.299 191.177 198.965  1.00 47.95           C  
ATOM    375  C   LEU D 120     236.758 191.250 197.553  1.00 47.95           C  
ATOM    376  O   LEU D 120     237.514 191.502 196.614  1.00 47.95           O  
ATOM    377  CB  LEU D 120     237.576 189.721 199.364  1.00 47.95           C  
ATOM    378  CG  LEU D 120     238.668 188.847 198.725  1.00 47.95           C  
ATOM    379  CD1 LEU D 120     238.237 188.135 197.441  1.00 47.95           C  
ATOM    380  CD2 LEU D 120     239.907 189.675 198.467  1.00 47.95           C  
ATOM    381  N   SER D 121     235.449 191.053 197.400  1.00 46.99           N  
ATOM    382  CA  SER D 121     234.820 191.187 196.095  1.00 46.99           C  
ATOM    383  C   SER D 121     234.741 192.645 195.668  1.00 46.99           C  
ATOM    384  O   SER D 121     234.830 192.954 194.475  1.00 46.99           O  
ATOM    385  CB  SER D 121     233.431 190.558 196.128  1.00 46.99           C  
ATOM    386  OG  SER D 121     232.779 190.709 194.883  1.00 46.99           O  
ATOM    387  N   ILE D 122     234.600 193.557 196.630  1.00 45.10           N  
ATOM    388  CA  ILE D 122     234.434 194.965 196.296  1.00 45.10           C  
ATOM    389  C   ILE D 122     235.751 195.566 195.822  1.00 45.10           C  
ATOM    390  O   ILE D 122     235.784 196.326 194.848  1.00 45.10           O  
ATOM    391  CB  ILE D 122     233.846 195.722 197.498  1.00 45.10           C  
ATOM    392  CG1 ILE D 122     232.459 195.180 197.818  1.00 45.10           C  
ATOM    393  CG2 ILE D 122     233.743 197.201 197.219  1.00 45.10           C  
ATOM    394  CD1 ILE D 122     231.889 195.707 199.097  1.00 45.10           C  
ATOM    395  N   ILE D 123     236.860 195.206 196.467  1.00 46.03           N  
ATOM    396  CA  ILE D 123     238.154 195.728 196.040  1.00 46.03           C  
ATOM    397  C   ILE D 123     238.579 195.115 194.710  1.00 46.03           C  
ATOM    398  O   ILE D 123     239.088 195.824 193.832  1.00 46.03           O  
ATOM    399  CB  ILE D 123     239.199 195.506 197.146  1.00 46.03           C  
ATOM    400  CG1 ILE D 123     238.773 196.248 198.409  1.00 46.03           C  
ATOM    401  CG2 ILE D 123     240.572 195.983 196.714  1.00 46.03           C  
ATOM    402  CD1 ILE D 123     238.665 197.735 198.235  1.00 46.03           C  
ATOM    403  N   VAL D 124     238.328 193.818 194.504  1.00 45.85           N  
ATOM    404  CA  VAL D 124     238.683 193.208 193.227  1.00 45.85           C  
ATOM    405  C   VAL D 124     237.748 193.676 192.116  1.00 45.85           C  
ATOM    406  O   VAL D 124     238.122 193.634 190.940  1.00 45.85           O  
ATOM    407  CB  VAL D 124     238.710 191.670 193.343  1.00 45.85           C  
ATOM    408  CG1 VAL D 124     237.325 191.075 193.342  1.00 45.85           C  
ATOM    409  CG2 VAL D 124     239.556 191.041 192.256  1.00 45.85           C  
ATOM    410  N   TYR D 125     236.561 194.179 192.457  1.00 42.89           N  
ATOM    411  CA  TYR D 125     235.700 194.768 191.441  1.00 42.89           C  
ATOM    412  C   TYR D 125     236.149 196.175 191.081  1.00 42.89           C  
ATOM    413  O   TYR D 125     236.261 196.512 189.901  1.00 42.89           O  
ATOM    414  CB  TYR D 125     234.253 194.772 191.921  1.00 42.89           C  
ATOM    415  CG  TYR D 125     233.296 195.408 190.949  1.00 42.89           C  
ATOM    416  CD1 TYR D 125     232.941 194.769 189.776  1.00 42.89           C  
ATOM    417  CD2 TYR D 125     232.734 196.645 191.214  1.00 42.89           C  
ATOM    418  CE1 TYR D 125     232.065 195.353 188.886  1.00 42.89           C  
ATOM    419  CE2 TYR D 125     231.851 197.232 190.335  1.00 42.89           C  
ATOM    420  CZ  TYR D 125     231.522 196.580 189.175  1.00 42.89           C  
ATOM    421  OH  TYR D 125     230.646 197.158 188.293  1.00 42.89           O  
ATOM    422  N   LEU D 126     236.420 197.010 192.080  1.00 41.68           N  
ATOM    423  CA  LEU D 126     236.789 198.393 191.810  1.00 41.68           C  
ATOM    424  C   LEU D 126     238.220 198.563 191.325  1.00 41.68           C  
ATOM    425  O   LEU D 126     238.547 199.632 190.804  1.00 41.68           O  
ATOM    426  CB  LEU D 126     236.585 199.265 193.047  1.00 41.68           C  
ATOM    427  CG  LEU D 126     235.221 199.921 193.250  1.00 41.68           C  
ATOM    428  CD1 LEU D 126     234.172 198.938 193.640  1.00 41.68           C  
ATOM    429  CD2 LEU D 126     235.334 200.973 194.311  1.00 41.68           C  
ATOM    430  N   THR D 127     239.085 197.571 191.487  1.00 44.21           N  
ATOM    431  CA  THR D 127     240.401 197.650 190.875  1.00 44.21           C  
ATOM    432  C   THR D 127     240.425 197.086 189.466  1.00 44.21           C  
ATOM    433  O   THR D 127     241.490 197.050 188.846  1.00 44.21           O  
ATOM    434  CB  THR D 127     241.440 196.933 191.735  1.00 44.21           C  
ATOM    435  OG1 THR D 127     240.998 195.598 192.007  1.00 44.21           O  
ATOM    436  CG2 THR D 127     241.678 197.690 193.025  1.00 44.21           C  
ATOM    437  N   SER D 128     239.284 196.647 188.948  1.00 41.29           N  
ATOM    438  CA  SER D 128     239.200 196.229 187.560  1.00 41.29           C  
ATOM    439  C   SER D 128     239.019 197.396 186.609  1.00 41.29           C  
ATOM    440  O   SER D 128     239.023 197.184 185.396  1.00 41.29           O  
ATOM    441  CB  SER D 128     238.041 195.254 187.368  1.00 41.29           C  
ATOM    442  OG  SER D 128     238.247 194.064 188.099  1.00 41.29           O  
ATOM    443  N   PHE D 129     238.850 198.609 187.114  1.00 39.55           N  
ATOM    444  CA  PHE D 129     238.481 199.733 186.269  1.00 39.55           C  
ATOM    445  C   PHE D 129     239.666 200.670 186.105  1.00 39.55           C  
ATOM    446  O   PHE D 129     240.740 200.467 186.673  1.00 39.55           O  
ATOM    447  CB  PHE D 129     237.292 200.511 186.843  1.00 39.55           C  
ATOM    448  CG  PHE D 129     235.989 199.749 186.888  1.00 39.55           C  
ATOM    449  CD1 PHE D 129     235.835 198.499 186.320  1.00 39.55           C  
ATOM    450  CD2 PHE D 129     234.893 200.330 187.464  1.00 39.55           C  
ATOM    451  CE1 PHE D 129     234.636 197.833 186.391  1.00 39.55           C  
ATOM    452  CE2 PHE D 129     233.696 199.672 187.509  1.00 39.55           C  
ATOM    453  CZ  PHE D 129     233.568 198.431 186.973  1.00 39.55           C  
ATOM    454  N   VAL D 130     239.458 201.702 185.327  1.00 42.21           N  
ATOM    455  CA  VAL D 130     240.483 202.707 185.085  1.00 42.21           C  
ATOM    456  C   VAL D 130     240.087 203.964 185.843  1.00 42.21           C  
ATOM    457  O   VAL D 130     238.925 204.365 185.830  1.00 42.21           O  
ATOM    458  CB  VAL D 130     240.642 202.961 183.572  1.00 42.21           C  
ATOM    459  CG1 VAL D 130     241.805 203.887 183.291  1.00 42.21           C  
ATOM    460  CG2 VAL D 130     240.815 201.647 182.837  1.00 42.21           C  
ATOM    461  N   VAL D 131     241.054 204.601 186.496  1.00 43.16           N  
ATOM    462  CA  VAL D 131     240.796 205.647 187.491  1.00 43.16           C  
ATOM    463  C   VAL D 131     240.032 206.912 187.073  1.00 43.16           C  
ATOM    464  O   VAL D 131     239.499 207.565 187.985  1.00 43.16           O  
ATOM    465  CB  VAL D 131     242.110 206.051 188.185  1.00 43.16           C  
ATOM    466  CG1 VAL D 131     242.619 204.900 189.002  1.00 43.16           C  
ATOM    467  CG2 VAL D 131     243.178 206.453 187.198  1.00 43.16           C  
ATOM    468  N   PRO D 132     239.929 207.345 185.797  1.00 43.41           N  
ATOM    469  CA  PRO D 132     239.034 208.491 185.546  1.00 43.41           C  
ATOM    470  C   PRO D 132     237.560 208.210 185.779  1.00 43.41           C  
ATOM    471  O   PRO D 132     236.866 209.100 186.284  1.00 43.41           O  
ATOM    472  CB  PRO D 132     239.315 208.849 184.083  1.00 43.41           C  
ATOM    473  CG  PRO D 132     240.662 208.415 183.861  1.00 43.41           C  
ATOM    474  CD  PRO D 132     240.785 207.145 184.609  1.00 43.41           C  
ATOM    475  N   ILE D 133     237.057 207.012 185.463  1.00 41.49           N  
ATOM    476  CA  ILE D 133     235.648 206.754 185.750  1.00 41.49           C  
ATOM    477  C   ILE D 133     235.427 206.633 187.255  1.00 41.49           C  
ATOM    478  O   ILE D 133     234.380 207.054 187.765  1.00 41.49           O  
ATOM    479  CB  ILE D 133     235.120 205.524 184.975  1.00 41.49           C  
ATOM    480  CG1 ILE D 133     233.601 205.425 185.091  1.00 41.49           C  
ATOM    481  CG2 ILE D 133     235.717 204.225 185.445  1.00 41.49           C  
ATOM    482  CD1 ILE D 133     232.993 204.381 184.208  1.00 41.49           C  
ATOM    483  N   LEU D 134     236.434 206.163 188.000  1.00 39.12           N  
ATOM    484  CA  LEU D 134     236.303 206.080 189.449  1.00 39.12           C  
ATOM    485  C   LEU D 134     236.293 207.460 190.081  1.00 39.12           C  
ATOM    486  O   LEU D 134     235.467 207.736 190.956  1.00 39.12           O  
ATOM    487  CB  LEU D 134     237.423 205.235 190.040  1.00 39.12           C  
ATOM    488  CG  LEU D 134     237.360 203.754 189.696  1.00 39.12           C  
ATOM    489  CD1 LEU D 134     238.541 203.029 190.290  1.00 39.12           C  
ATOM    490  CD2 LEU D 134     236.071 203.160 190.194  1.00 39.12           C  
ATOM    491  N   LEU D 135     237.172 208.354 189.629  1.00 40.11           N  
ATOM    492  CA  LEU D 135     237.173 209.696 190.195  1.00 40.11           C  
ATOM    493  C   LEU D 135     235.960 210.505 189.752  1.00 40.11           C  
ATOM    494  O   LEU D 135     235.470 211.336 190.519  1.00 40.11           O  
ATOM    495  CB  LEU D 135     238.464 210.421 189.842  1.00 40.11           C  
ATOM    496  CG  LEU D 135     239.705 209.814 190.496  1.00 40.11           C  
ATOM    497  CD1 LEU D 135     240.958 210.550 190.064  1.00 40.11           C  
ATOM    498  CD2 LEU D 135     239.577 209.815 192.001  1.00 40.11           C  
ATOM    499  N   LYS D 136     235.423 210.252 188.556  1.00 41.05           N  
ATOM    500  CA  LYS D 136     234.212 210.962 188.153  1.00 41.05           C  
ATOM    501  C   LYS D 136     232.987 210.459 188.906  1.00 41.05           C  
ATOM    502  O   LYS D 136     232.107 211.252 189.267  1.00 41.05           O  
ATOM    503  CB  LYS D 136     234.004 210.844 186.648  1.00 41.05           C  
ATOM    504  CG  LYS D 136     234.948 211.689 185.823  1.00 41.05           C  
ATOM    505  CD  LYS D 136     234.666 211.521 184.348  1.00 41.05           C  
ATOM    506  CE  LYS D 136     235.609 212.353 183.509  1.00 41.05           C  
ATOM    507  NZ  LYS D 136     235.333 212.176 182.060  1.00 41.05           N  
ATOM    508  N   ALA D 137     232.911 209.153 189.172  1.00 39.36           N  
ATOM    509  CA  ALA D 137     231.813 208.651 189.987  1.00 39.36           C  
ATOM    510  C   ALA D 137     231.941 209.107 191.431  1.00 39.36           C  
ATOM    511  O   ALA D 137     230.928 209.377 192.087  1.00 39.36           O  
ATOM    512  CB  ALA D 137     231.749 207.130 189.909  1.00 39.36           C  
ATOM    513  N   LEU D 138     233.173 209.238 191.930  1.00 41.21           N  
ATOM    514  CA  LEU D 138     233.381 209.805 193.256  1.00 41.21           C  
ATOM    515  C   LEU D 138     232.978 211.270 193.294  1.00 41.21           C  
ATOM    516  O   LEU D 138     232.462 211.746 194.307  1.00 41.21           O  
ATOM    517  CB  LEU D 138     234.840 209.648 193.669  1.00 41.21           C  
ATOM    518  CG  LEU D 138     235.204 210.088 195.084  1.00 41.21           C  
ATOM    519  CD1 LEU D 138     234.557 209.174 196.091  1.00 41.21           C  
ATOM    520  CD2 LEU D 138     236.695 210.119 195.268  1.00 41.21           C  
ATOM    521  N   TYR D 139     233.194 211.997 192.197  1.00 41.38           N  
ATOM    522  CA  TYR D 139     232.744 213.382 192.136  1.00 41.38           C  
ATOM    523  C   TYR D 139     231.227 213.468 192.133  1.00 41.38           C  
ATOM    524  O   TYR D 139     230.652 214.356 192.767  1.00 41.38           O  
ATOM    525  CB  TYR D 139     233.305 214.070 190.898  1.00 41.38           C  
ATOM    526  CG  TYR D 139     232.986 215.542 190.826  1.00 41.38           C  
ATOM    527  CD1 TYR D 139     233.728 216.460 191.543  1.00 41.38           C  
ATOM    528  CD2 TYR D 139     231.936 216.011 190.051  1.00 41.38           C  
ATOM    529  CE1 TYR D 139     233.444 217.803 191.483  1.00 41.38           C  
ATOM    530  CE2 TYR D 139     231.640 217.350 189.992  1.00 41.38           C  
ATOM    531  CZ  TYR D 139     232.398 218.240 190.708  1.00 41.38           C  
ATOM    532  OH  TYR D 139     232.109 219.580 190.649  1.00 41.38           O  
ATOM    533  N   MET D 140     230.558 212.562 191.422  1.00 44.08           N  
ATOM    534  CA  MET D 140     229.102 212.637 191.389  1.00 44.08           C  
ATOM    535  C   MET D 140     228.470 212.094 192.661  1.00 44.08           C  
ATOM    536  O   MET D 140     227.299 212.375 192.931  1.00 44.08           O  
ATOM    537  CB  MET D 140     228.538 211.911 190.172  1.00 44.08           C  
ATOM    538  CG  MET D 140     228.819 212.634 188.887  1.00 44.08           C  
ATOM    539  SD  MET D 140     228.308 214.355 189.018  1.00 44.08           S  
ATOM    540  CE  MET D 140     226.539 214.223 189.119  1.00 44.08           C  
ATOM    541  N   LEU D 141     229.208 211.321 193.450  1.00 41.20           N  
ATOM    542  CA  LEU D 141     228.653 210.857 194.712  1.00 41.20           C  
ATOM    543  C   LEU D 141     229.029 211.725 195.905  1.00 41.20           C  
ATOM    544  O   LEU D 141     228.307 211.708 196.905  1.00 41.20           O  
ATOM    545  CB  LEU D 141     229.066 209.410 194.978  1.00 41.20           C  
ATOM    546  CG  LEU D 141     228.358 208.427 194.051  1.00 41.20           C  
ATOM    547  CD1 LEU D 141     228.860 207.027 194.267  1.00 41.20           C  
ATOM    548  CD2 LEU D 141     226.865 208.489 194.274  1.00 41.20           C  
ATOM    549  N   THR D 142     230.132 212.471 195.846  1.00 41.95           N  
ATOM    550  CA  THR D 142     230.485 213.370 196.940  1.00 41.95           C  
ATOM    551  C   THR D 142     230.040 214.804 196.683  1.00 41.95           C  
ATOM    552  O   THR D 142     229.171 215.316 197.391  1.00 41.95           O  
ATOM    553  CB  THR D 142     231.993 213.347 197.201  1.00 41.95           C  
ATOM    554  OG1 THR D 142     232.691 213.788 196.033  1.00 41.95           O  
ATOM    555  CG2 THR D 142     232.447 211.955 197.585  1.00 41.95           C  
ATOM    556  N   THR D 143     230.598 215.450 195.659  1.00 42.24           N  
ATOM    557  CA  THR D 143     230.404 216.887 195.500  1.00 42.24           C  
ATOM    558  C   THR D 143     229.022 217.207 194.950  1.00 42.24           C  
ATOM    559  O   THR D 143     228.362 218.139 195.421  1.00 42.24           O  
ATOM    560  CB  THR D 143     231.496 217.463 194.604  1.00 42.24           C  
ATOM    561  OG1 THR D 143     232.776 217.157 195.167  1.00 42.24           O  
ATOM    562  CG2 THR D 143     231.372 218.967 194.501  1.00 42.24           C  
ATOM    563  N   ARG D 144     228.557 216.438 193.972  1.00 46.37           N  
ATOM    564  CA  ARG D 144     227.178 216.521 193.501  1.00 46.37           C  
ATOM    565  C   ARG D 144     226.354 215.353 194.012  1.00 46.37           C  
ATOM    566  O   ARG D 144     225.521 214.803 193.294  1.00 46.37           O  
ATOM    567  CB  ARG D 144     227.139 216.589 191.982  1.00 46.37           C  
ATOM    568  CG  ARG D 144     227.720 217.867 191.432  1.00 46.37           C  
ATOM    569  CD  ARG D 144     227.672 217.903 189.923  1.00 46.37           C  
ATOM    570  NE  ARG D 144     228.256 219.137 189.415  1.00 46.37           N  
ATOM    571  CZ  ARG D 144     228.386 219.427 188.127  1.00 46.37           C  
ATOM    572  NH1 ARG D 144     227.969 218.571 187.211  1.00 46.37           N  
ATOM    573  NH2 ARG D 144     228.930 220.575 187.758  1.00 46.37           N  
ATOM    574  N   GLY D 145     226.582 214.950 195.261  1.00 50.18           N  
ATOM    575  CA  GLY D 145     225.918 213.777 195.794  1.00 50.18           C  
ATOM    576  C   GLY D 145     224.473 213.983 196.177  1.00 50.18           C  
ATOM    577  O   GLY D 145     223.679 213.044 196.062  1.00 50.18           O  
ATOM    578  N   ARG D 146     224.110 215.187 196.627  1.00 58.68           N  
ATOM    579  CA  ARG D 146     222.734 215.434 197.043  1.00 58.68           C  
ATOM    580  C   ARG D 146     221.791 215.423 195.852  1.00 58.68           C  
ATOM    581  O   ARG D 146     220.659 214.940 195.955  1.00 58.68           O  
ATOM    582  CB  ARG D 146     222.633 216.764 197.788  1.00 58.68           C  
ATOM    583  CG  ARG D 146     223.448 216.858 199.079  1.00 58.68           C  
ATOM    584  CD  ARG D 146     222.794 216.162 200.286  1.00 58.68           C  
ATOM    585  NE  ARG D 146     222.958 214.708 200.300  1.00 58.68           N  
ATOM    586  CZ  ARG D 146     224.067 214.075 200.675  1.00 58.68           C  
ATOM    587  NH1 ARG D 146     224.114 212.750 200.648  1.00 58.68           N  
ATOM    588  NH2 ARG D 146     225.128 214.761 201.081  1.00 58.68           N  
ATOM    589  N   GLN D 147     222.259 215.903 194.701  1.00 53.05           N  
ATOM    590  CA  GLN D 147     221.426 215.895 193.507  1.00 53.05           C  
ATOM    591  C   GLN D 147     221.227 214.482 192.974  1.00 53.05           C  
ATOM    592  O   GLN D 147     220.122 214.126 192.551  1.00 53.05           O  
ATOM    593  CB  GLN D 147     222.042 216.797 192.443  1.00 53.05           C  
ATOM    594  CG  GLN D 147     221.223 216.906 191.181  1.00 53.05           C  
ATOM    595  CD  GLN D 147     219.859 217.512 191.428  1.00 53.05           C  
ATOM    596  OE1 GLN D 147     219.712 218.436 192.227  1.00 53.05           O  
ATOM    597  NE2 GLN D 147     218.853 217.010 190.723  1.00 53.05           N  
ATOM    598  N   THR D 148     222.271 213.653 193.017  1.00 48.09           N  
ATOM    599  CA  THR D 148     222.128 212.277 192.556  1.00 48.09           C  
ATOM    600  C   THR D 148     221.284 211.452 193.515  1.00 48.09           C  
ATOM    601  O   THR D 148     220.546 210.564 193.083  1.00 48.09           O  
ATOM    602  CB  THR D 148     223.492 211.629 192.368  1.00 48.09           C  
ATOM    603  OG1 THR D 148     224.210 211.667 193.602  1.00 48.09           O  
ATOM    604  CG2 THR D 148     224.271 212.359 191.327  1.00 48.09           C  
ATOM    605  N   THR D 149     221.368 211.720 194.814  1.00 48.03           N  
ATOM    606  CA  THR D 149     220.473 211.020 195.722  1.00 48.03           C  
ATOM    607  C   THR D 149     219.056 211.566 195.680  1.00 48.03           C  
ATOM    608  O   THR D 149     218.128 210.857 196.069  1.00 48.03           O  
ATOM    609  CB  THR D 149     221.000 211.070 197.152  1.00 48.03           C  
ATOM    610  OG1 THR D 149     221.196 212.433 197.540  1.00 48.03           O  
ATOM    611  CG2 THR D 149     222.303 210.305 197.266  1.00 48.03           C  
ATOM    612  N   LYS D 150     218.856 212.798 195.219  1.00 47.49           N  
ATOM    613  CA  LYS D 150     217.489 213.274 195.068  1.00 47.49           C  
ATOM    614  C   LYS D 150     216.854 212.725 193.800  1.00 47.49           C  
ATOM    615  O   LYS D 150     215.658 212.416 193.789  1.00 47.49           O  
ATOM    616  CB  LYS D 150     217.454 214.802 195.069  1.00 47.49           C  
ATOM    617  CG  LYS D 150     216.050 215.387 195.064  1.00 47.49           C  
ATOM    618  CD  LYS D 150     216.055 216.889 195.246  1.00 47.49           C  
ATOM    619  CE  LYS D 150     216.500 217.599 193.986  1.00 47.49           C  
ATOM    620  NZ  LYS D 150     215.487 217.469 192.909  1.00 47.49           N  
ATOM    621  N   ASP D 151     217.643 212.569 192.735  1.00 49.58           N  
ATOM    622  CA  ASP D 151     217.083 212.166 191.450  1.00 49.58           C  
ATOM    623  C   ASP D 151     216.659 210.705 191.456  1.00 49.58           C  
ATOM    624  O   ASP D 151     215.475 210.392 191.305  1.00 49.58           O  
ATOM    625  CB  ASP D 151     218.091 212.420 190.333  1.00 49.58           C  
ATOM    626  CG  ASP D 151     218.286 213.890 190.054  1.00 49.58           C  
ATOM    627  OD1 ASP D 151     217.348 214.672 190.306  1.00 49.58           O  
ATOM    628  OD2 ASP D 151     219.378 214.264 189.578  1.00 49.58           O  
ATOM    629  N   ASN D 152     217.603 209.791 191.638  1.00 44.23           N  
ATOM    630  CA  ASN D 152     217.309 208.362 191.537  1.00 44.23           C  
ATOM    631  C   ASN D 152     217.771 207.627 192.791  1.00 44.23           C  
ATOM    632  O   ASN D 152     218.832 207.012 192.822  1.00 44.23           O  
ATOM    633  CB  ASN D 152     217.920 207.790 190.254  1.00 44.23           C  
ATOM    634  CG  ASN D 152     219.348 208.235 190.034  1.00 44.23           C  
ATOM    635  OD1 ASN D 152     219.942 208.888 190.879  1.00 44.23           O  
ATOM    636  ND2 ASN D 152     219.896 207.901 188.877  1.00 44.23           N  
ATOM    637  N   LYS D 153     216.921 207.653 193.810  1.00 43.84           N  
ATOM    638  CA  LYS D 153     217.129 206.931 195.054  1.00 43.84           C  
ATOM    639  C   LYS D 153     216.166 205.756 195.115  1.00 43.84           C  
ATOM    640  O   LYS D 153     214.987 205.890 194.779  1.00 43.84           O  
ATOM    641  CB  LYS D 153     216.906 207.852 196.249  1.00 43.84           C  
ATOM    642  CG  LYS D 153     217.194 207.241 197.594  1.00 43.84           C  
ATOM    643  CD  LYS D 153     217.045 208.278 198.687  1.00 43.84           C  
ATOM    644  CE  LYS D 153     217.183 207.658 200.059  1.00 43.84           C  
ATOM    645  NZ  LYS D 153     218.558 207.148 200.293  1.00 43.84           N  
ATOM    646  N   GLY D 154     216.667 204.605 195.543  1.00 40.59           N  
ATOM    647  CA  GLY D 154     215.866 203.403 195.534  1.00 40.59           C  
ATOM    648  C   GLY D 154     216.031 202.572 194.289  1.00 40.59           C  
ATOM    649  O   GLY D 154     215.120 201.818 193.935  1.00 40.59           O  
ATOM    650  N   THR D 155     217.173 202.678 193.619  1.00 40.17           N  
ATOM    651  CA  THR D 155     217.389 202.009 192.347  1.00 40.17           C  
ATOM    652  C   THR D 155     218.887 201.861 192.129  1.00 40.17           C  
ATOM    653  O   THR D 155     219.693 202.467 192.834  1.00 40.17           O  
ATOM    654  CB  THR D 155     216.740 202.791 191.209  1.00 40.17           C  
ATOM    655  OG1 THR D 155     216.825 202.031 190.005  1.00 40.17           O  
ATOM    656  CG2 THR D 155     217.439 204.115 191.010  1.00 40.17           C  
ATOM    657  N   ARG D 156     219.258 201.045 191.147  1.00 37.17           N  
ATOM    658  CA  ARG D 156     220.659 200.854 190.796  1.00 37.17           C  
ATOM    659  C   ARG D 156     221.052 201.777 189.655  1.00 37.17           C  
ATOM    660  O   ARG D 156     220.280 201.992 188.720  1.00 37.17           O  
ATOM    661  CB  ARG D 156     220.953 199.414 190.396  1.00 37.17           C  
ATOM    662  CG  ARG D 156     220.825 198.433 191.514  1.00 37.17           C  
ATOM    663  CD  ARG D 156     221.173 197.046 191.044  1.00 37.17           C  
ATOM    664  NE  ARG D 156     222.586 196.909 190.714  1.00 37.17           N  
ATOM    665  CZ  ARG D 156     223.520 196.577 191.595  1.00 37.17           C  
ATOM    666  NH1 ARG D 156     224.783 196.456 191.231  1.00 37.17           N  
ATOM    667  NH2 ARG D 156     223.184 196.362 192.849  1.00 37.17           N  
ATOM    668  N   ILE D 157     222.265 202.304 189.727  1.00 39.51           N  
ATOM    669  CA  ILE D 157     222.760 203.292 188.783  1.00 39.51           C  
ATOM    670  C   ILE D 157     223.883 202.681 187.963  1.00 39.51           C  
ATOM    671  O   ILE D 157     224.819 202.092 188.514  1.00 39.51           O  
ATOM    672  CB  ILE D 157     223.225 204.561 189.513  1.00 39.51           C  
ATOM    673  CG1 ILE D 157     222.022 205.358 189.979  1.00 39.51           C  
ATOM    674  CG2 ILE D 157     224.139 205.408 188.662  1.00 39.51           C  
ATOM    675  CD1 ILE D 157     222.412 206.534 190.788  1.00 39.51           C  
ATOM    676  N   ARG D 158     223.776 202.809 186.647  1.00 40.45           N  
ATOM    677  CA  ARG D 158     224.859 202.505 185.730  1.00 40.45           C  
ATOM    678  C   ARG D 158     225.674 203.767 185.489  1.00 40.45           C  
ATOM    679  O   ARG D 158     225.116 204.810 185.144  1.00 40.45           O  
ATOM    680  CB  ARG D 158     224.296 201.987 184.409  1.00 40.45           C  
ATOM    681  CG  ARG D 158     224.025 200.507 184.348  1.00 40.45           C  
ATOM    682  CD  ARG D 158     222.789 200.057 185.088  1.00 40.45           C  
ATOM    683  NE  ARG D 158     221.551 200.600 184.552  1.00 40.45           N  
ATOM    684  CZ  ARG D 158     220.854 200.025 183.582  1.00 40.45           C  
ATOM    685  NH1 ARG D 158     221.285 198.897 183.045  1.00 40.45           N  
ATOM    686  NH2 ARG D 158     219.726 200.572 183.155  1.00 40.45           N  
ATOM    687  N   PHE D 159     226.984 203.681 185.680  1.00 40.78           N  
ATOM    688  CA  PHE D 159     227.889 204.755 185.297  1.00 40.78           C  
ATOM    689  C   PHE D 159     228.603 204.387 184.008  1.00 40.78           C  
ATOM    690  O   PHE D 159     229.185 203.304 183.905  1.00 40.78           O  
ATOM    691  CB  PHE D 159     228.913 205.051 186.387  1.00 40.78           C  
ATOM    692  CG  PHE D 159     228.377 205.866 187.514  1.00 40.78           C  
ATOM    693  CD1 PHE D 159     228.208 207.227 187.368  1.00 40.78           C  
ATOM    694  CD2 PHE D 159     228.068 205.285 188.725  1.00 40.78           C  
ATOM    695  CE1 PHE D 159     227.725 207.990 188.401  1.00 40.78           C  
ATOM    696  CE2 PHE D 159     227.587 206.048 189.761  1.00 40.78           C  
ATOM    697  CZ  PHE D 159     227.413 207.401 189.597  1.00 40.78           C  
ATOM    698  N   LYS D 160     228.567 205.293 183.037  1.00 42.38           N  
ATOM    699  CA  LYS D 160     229.135 205.052 181.721  1.00 42.38           C  
ATOM    700  C   LYS D 160     230.125 206.154 181.386  1.00 42.38           C  
ATOM    701  O   LYS D 160     229.841 207.336 181.589  1.00 42.38           O  
ATOM    702  CB  LYS D 160     228.039 204.983 180.653  1.00 42.38           C  
ATOM    703  CG  LYS D 160     228.546 204.627 179.269  1.00 42.38           C  
ATOM    704  CD  LYS D 160     227.412 204.402 178.285  1.00 42.38           C  
ATOM    705  CE  LYS D 160     226.758 205.705 177.891  1.00 42.38           C  
ATOM    706  NZ  LYS D 160     227.686 206.545 177.092  1.00 42.38           N  
ATOM    707  N   ASP D 161     231.290 205.760 180.881  1.00 49.83           N  
ATOM    708  CA  ASP D 161     232.310 206.701 180.449  1.00 49.83           C  
ATOM    709  C   ASP D 161     233.039 206.094 179.259  1.00 49.83           C  
ATOM    710  O   ASP D 161     232.987 204.885 179.026  1.00 49.83           O  
ATOM    711  CB  ASP D 161     233.285 207.028 181.592  1.00 49.83           C  
ATOM    712  CG  ASP D 161     234.151 208.248 181.310  1.00 49.83           C  
ATOM    713  OD1 ASP D 161     234.018 208.849 180.227  1.00 49.83           O  
ATOM    714  OD2 ASP D 161     234.977 208.606 182.173  1.00 49.83           O  
ATOM    715  N   ASP D 162     233.719 206.954 178.496  1.00 54.64           N  
ATOM    716  CA  ASP D 162     234.485 206.497 177.344  1.00 54.64           C  
ATOM    717  C   ASP D 162     235.723 205.708 177.736  1.00 54.64           C  
ATOM    718  O   ASP D 162     236.256 204.975 176.902  1.00 54.64           O  
ATOM    719  CB  ASP D 162     234.912 207.683 176.485  1.00 54.64           C  
ATOM    720  CG  ASP D 162     233.748 208.353 175.801  1.00 54.64           C  
ATOM    721  OD1 ASP D 162     232.740 207.666 175.538  1.00 54.64           O  
ATOM    722  OD2 ASP D 162     233.841 209.566 175.521  1.00 54.64           O  
ATOM    723  N   SER D 163     236.197 205.842 178.973  1.00 48.97           N  
ATOM    724  CA  SER D 163     237.467 205.235 179.347  1.00 48.97           C  
ATOM    725  C   SER D 163     237.341 203.747 179.646  1.00 48.97           C  
ATOM    726  O   SER D 163     238.353 203.041 179.665  1.00 48.97           O  
ATOM    727  CB  SER D 163     238.052 205.967 180.550  1.00 48.97           C  
ATOM    728  OG  SER D 163     238.333 207.314 180.219  1.00 48.97           O  
ATOM    729  N   SER D 164     236.131 203.253 179.886  1.00 49.45           N  
ATOM    730  CA  SER D 164     235.941 201.840 180.182  1.00 49.45           C  
ATOM    731  C   SER D 164     235.611 201.068 178.908  1.00 49.45           C  
ATOM    732  O   SER D 164     234.729 201.463 178.142  1.00 49.45           O  
ATOM    733  CB  SER D 164     234.837 201.666 181.218  1.00 49.45           C  
ATOM    734  OG  SER D 164     233.581 202.053 180.695  1.00 49.45           O  
ATOM    735  N   PHE D 165     236.321 199.965 178.684  1.00 51.08           N  
ATOM    736  CA  PHE D 165     236.247 199.220 177.437  1.00 51.08           C  
ATOM    737  C   PHE D 165     235.749 197.806 177.677  1.00 51.08           C  
ATOM    738  O   PHE D 165     235.792 197.282 178.791  1.00 51.08           O  
ATOM    739  CB  PHE D 165     237.615 199.100 176.751  1.00 51.08           C  
ATOM    740  CG  PHE D 165     238.164 200.383 176.223  1.00 51.08           C  
ATOM    741  CD1 PHE D 165     237.356 201.481 176.017  1.00 51.08           C  
ATOM    742  CD2 PHE D 165     239.512 200.485 175.932  1.00 51.08           C  
ATOM    743  CE1 PHE D 165     237.883 202.653 175.540  1.00 51.08           C  
ATOM    744  CE2 PHE D 165     240.043 201.656 175.448  1.00 51.08           C  
ATOM    745  CZ  PHE D 165     239.226 202.742 175.250  1.00 51.08           C  
ATOM    746  N   GLU D 166     235.290 197.195 176.594  1.00 56.65           N  
ATOM    747  CA  GLU D 166     235.201 195.751 176.448  1.00 56.65           C  
ATOM    748  C   GLU D 166     235.632 195.415 175.033  1.00 56.65           C  
ATOM    749  O   GLU D 166     234.829 195.525 174.103  1.00 56.65           O  
ATOM    750  CB  GLU D 166     233.785 195.231 176.700  1.00 56.65           C  
ATOM    751  CG  GLU D 166     233.371 195.161 178.151  1.00 56.65           C  
ATOM    752  CD  GLU D 166     234.073 194.044 178.887  1.00 56.65           C  
ATOM    753  OE1 GLU D 166     234.376 193.014 178.244  1.00 56.65           O  
ATOM    754  OE2 GLU D 166     234.311 194.182 180.105  1.00 56.65           O  
ATOM    755  N   ASP D 167     236.884 194.997 174.870  1.00 61.23           N  
ATOM    756  CA  ASP D 167     237.469 194.767 173.551  1.00 61.23           C  
ATOM    757  C   ASP D 167     236.891 193.483 172.980  1.00 61.23           C  
ATOM    758  O   ASP D 167     237.408 192.392 173.223  1.00 61.23           O  
ATOM    759  CB  ASP D 167     238.988 194.691 173.626  1.00 61.23           C  
ATOM    760  CG  ASP D 167     239.621 196.037 173.858  1.00 61.23           C  
ATOM    761  OD1 ASP D 167     239.023 197.047 173.436  1.00 61.23           O  
ATOM    762  OD2 ASP D 167     240.718 196.087 174.452  1.00 61.23           O  
ATOM    763  N   VAL D 168     235.815 193.619 172.214  1.00 57.34           N  
ATOM    764  CA  VAL D 168     235.277 192.491 171.471  1.00 57.34           C  
ATOM    765  C   VAL D 168     235.659 192.648 170.004  1.00 57.34           C  
ATOM    766  O   VAL D 168     234.924 193.242 169.205  1.00 57.34           O  
ATOM    767  CB  VAL D 168     233.758 192.355 171.691  1.00 57.34           C  
ATOM    768  CG1 VAL D 168     233.507 191.674 173.001  1.00 57.34           C  
ATOM    769  CG2 VAL D 168     233.102 193.722 171.782  1.00 57.34           C  
ATOM    770  N   ASN D 169     236.832 192.099 169.666  1.00 59.65           N  
ATOM    771  CA  ASN D 169     237.414 192.098 168.321  1.00 59.65           C  
ATOM    772  C   ASN D 169     237.549 193.518 167.767  1.00 59.65           C  
ATOM    773  O   ASN D 169     237.274 193.788 166.598  1.00 59.65           O  
ATOM    774  CB  ASN D 169     236.608 191.195 167.384  1.00 59.65           C  
ATOM    775  CG  ASN D 169     237.398 190.757 166.175  1.00 59.65           C  
ATOM    776  OD1 ASN D 169     238.550 191.147 165.996  1.00 59.65           O  
ATOM    777  ND2 ASN D 169     236.785 189.934 165.340  1.00 59.65           N  
ATOM    778  N   GLY D 170     237.969 194.441 168.625  1.00 54.66           N  
ATOM    779  CA  GLY D 170     238.189 195.812 168.240  1.00 54.66           C  
ATOM    780  C   GLY D 170     237.044 196.750 168.553  1.00 54.66           C  
ATOM    781  O   GLY D 170     237.242 197.969 168.532  1.00 54.66           O  
ATOM    782  N   ILE D 171     235.859 196.224 168.837  1.00 51.89           N  
ATOM    783  CA  ILE D 171     234.711 197.066 169.151  1.00 51.89           C  
ATOM    784  C   ILE D 171     234.831 197.522 170.598  1.00 51.89           C  
ATOM    785  O   ILE D 171     235.011 196.704 171.504  1.00 51.89           O  
ATOM    786  CB  ILE D 171     233.393 196.317 168.923  1.00 51.89           C  
ATOM    787  CG1 ILE D 171     233.314 195.791 167.496  1.00 51.89           C  
ATOM    788  CG2 ILE D 171     232.228 197.242 169.164  1.00 51.89           C  
ATOM    789  CD1 ILE D 171     232.179 194.827 167.281  1.00 51.89           C  
ATOM    790  N   ARG D 172     234.725 198.830 170.821  1.00 52.73           N  
ATOM    791  CA  ARG D 172     234.875 199.413 172.153  1.00 52.73           C  
ATOM    792  C   ARG D 172     233.518 199.425 172.850  1.00 52.73           C  
ATOM    793  O   ARG D 172     232.856 200.457 172.980  1.00 52.73           O  
ATOM    794  CB  ARG D 172     235.468 200.809 172.042  1.00 52.73           C  
ATOM    795  CG  ARG D 172     236.911 200.816 171.590  1.00 52.73           C  
ATOM    796  CD  ARG D 172     237.386 202.214 171.254  1.00 52.73           C  
ATOM    797  NE  ARG D 172     237.315 203.113 172.398  1.00 52.73           N  
ATOM    798  CZ  ARG D 172     237.573 204.414 172.339  1.00 52.73           C  
ATOM    799  NH1 ARG D 172     237.477 205.165 173.425  1.00 52.73           N  
ATOM    800  NH2 ARG D 172     237.935 204.966 171.192  1.00 52.73           N  
ATOM    801  N   LYS D 173     233.103 198.246 173.305  1.00 51.07           N  
ATOM    802  CA  LYS D 173     231.863 198.125 174.067  1.00 51.07           C  
ATOM    803  C   LYS D 173     232.043 198.751 175.445  1.00 51.07           C  
ATOM    804  O   LYS D 173     233.040 198.470 176.117  1.00 51.07           O  
ATOM    805  CB  LYS D 173     231.465 196.659 174.208  1.00 51.07           C  
ATOM    806  CG  LYS D 173     230.175 196.438 174.975  1.00 51.07           C  
ATOM    807  CD  LYS D 173     229.912 194.971 175.247  1.00 51.07           C  
ATOM    808  CE  LYS D 173     229.434 194.253 174.007  1.00 51.07           C  
ATOM    809  NZ  LYS D 173     229.065 192.842 174.300  1.00 51.07           N  
ATOM    810  N   PRO D 174     231.117 199.597 175.898  1.00 47.63           N  
ATOM    811  CA  PRO D 174     231.322 200.293 177.174  1.00 47.63           C  
ATOM    812  C   PRO D 174     231.125 199.369 178.367  1.00 47.63           C  
ATOM    813  O   PRO D 174     230.169 198.594 178.425  1.00 47.63           O  
ATOM    814  CB  PRO D 174     230.269 201.405 177.143  1.00 47.63           C  
ATOM    815  CG  PRO D 174     229.207 200.885 176.258  1.00 47.63           C  
ATOM    816  CD  PRO D 174     229.910 200.079 175.206  1.00 47.63           C  
ATOM    817  N   LYS D 175     232.055 199.453 179.312  1.00 45.10           N  
ATOM    818  CA  LYS D 175     231.944 198.781 180.596  1.00 45.10           C  
ATOM    819  C   LYS D 175     231.320 199.742 181.596  1.00 45.10           C  
ATOM    820  O   LYS D 175     231.633 200.934 181.605  1.00 45.10           O  
ATOM    821  CB  LYS D 175     233.321 198.332 181.082  1.00 45.10           C  
ATOM    822  CG  LYS D 175     233.320 197.492 182.332  1.00 45.10           C  
ATOM    823  CD  LYS D 175     234.718 197.391 182.898  1.00 45.10           C  
ATOM    824  CE  LYS D 175     235.609 196.468 182.123  1.00 45.10           C  
ATOM    825  NZ  LYS D 175     236.938 196.372 182.775  1.00 45.10           N  
ATOM    826  N   HIS D 176     230.432 199.225 182.433  1.00 40.70           N  
ATOM    827  CA  HIS D 176     229.646 200.047 183.337  1.00 40.70           C  
ATOM    828  C   HIS D 176     230.023 199.793 184.791  1.00 40.70           C  
ATOM    829  O   HIS D 176     230.359 198.672 185.177  1.00 40.70           O  
ATOM    830  CB  HIS D 176     228.156 199.779 183.148  1.00 40.70           C  
ATOM    831  CG  HIS D 176     227.577 200.365 181.901  1.00 40.70           C  
ATOM    832  ND1 HIS D 176     226.328 200.020 181.435  1.00 40.70           N  
ATOM    833  CD2 HIS D 176     228.051 201.301 181.048  1.00 40.70           C  
ATOM    834  CE1 HIS D 176     226.066 200.701 180.336  1.00 40.70           C  
ATOM    835  NE2 HIS D 176     227.095 201.487 180.080  1.00 40.70           N  
ATOM    836  N   LEU D 177     229.959 200.852 185.592  1.00 40.41           N  
ATOM    837  CA  LEU D 177     230.114 200.776 187.039  1.00 40.41           C  
ATOM    838  C   LEU D 177     228.738 200.772 187.683  1.00 40.41           C  
ATOM    839  O   LEU D 177     227.925 201.660 187.414  1.00 40.41           O  
ATOM    840  CB  LEU D 177     230.945 201.945 187.556  1.00 40.41           C  
ATOM    841  CG  LEU D 177     231.023 202.210 189.058  1.00 40.41           C  
ATOM    842  CD1 LEU D 177     231.484 201.028 189.879  1.00 40.41           C  
ATOM    843  CD2 LEU D 177     231.968 203.367 189.261  1.00 40.41           C  
ATOM    844  N   TYR D 178     228.480 199.785 188.533  1.00 42.16           N  
ATOM    845  CA  TYR D 178     227.170 199.632 189.150  1.00 42.16           C  
ATOM    846  C   TYR D 178     227.262 200.004 190.620  1.00 42.16           C  
ATOM    847  O   TYR D 178     227.874 199.279 191.409  1.00 42.16           O  
ATOM    848  CB  TYR D 178     226.623 198.209 189.044  1.00 42.16           C  
ATOM    849  CG  TYR D 178     226.242 197.688 187.676  1.00 42.16           C  
ATOM    850  CD1 TYR D 178     226.479 198.408 186.526  1.00 42.16           C  
ATOM    851  CD2 TYR D 178     225.537 196.505 187.555  1.00 42.16           C  
ATOM    852  CE1 TYR D 178     226.119 197.916 185.300  1.00 42.16           C  
ATOM    853  CE2 TYR D 178     225.146 196.035 186.325  1.00 42.16           C  
ATOM    854  CZ  TYR D 178     225.440 196.745 185.204  1.00 42.16           C  
ATOM    855  OH  TYR D 178     225.061 196.276 183.970  1.00 42.16           O  
ATOM    856  N   VAL D 179     226.637 201.114 190.993  1.00 38.46           N  
ATOM    857  CA  VAL D 179     226.371 201.405 192.389  1.00 38.46           C  
ATOM    858  C   VAL D 179     224.881 201.225 192.607  1.00 38.46           C  
ATOM    859  O   VAL D 179     224.109 201.058 191.667  1.00 38.46           O  
ATOM    860  CB  VAL D 179     226.819 202.813 192.806  1.00 38.46           C  
ATOM    861  CG1 VAL D 179     228.282 203.006 192.500  1.00 38.46           C  
ATOM    862  CG2 VAL D 179     225.983 203.847 192.119  1.00 38.46           C  
ATOM    863  N   SER D 180     224.480 201.263 193.868  1.00 36.64           N  
ATOM    864  CA  SER D 180     223.102 201.000 194.249  1.00 36.64           C  
ATOM    865  C   SER D 180     222.736 201.975 195.346  1.00 36.64           C  
ATOM    866  O   SER D 180     223.363 201.957 196.405  1.00 36.64           O  
ATOM    867  CB  SER D 180     222.945 199.563 194.734  1.00 36.64           C  
ATOM    868  OG  SER D 180     221.637 199.329 195.198  1.00 36.64           O  
ATOM    869  N   LEU D 181     221.750 202.835 195.101  1.00 38.41           N  
ATOM    870  CA  LEU D 181     221.372 203.827 196.096  1.00 38.41           C  
ATOM    871  C   LEU D 181     220.157 203.315 196.850  1.00 38.41           C  
ATOM    872  O   LEU D 181     219.040 203.399 196.324  1.00 38.41           O  
ATOM    873  CB  LEU D 181     221.062 205.165 195.452  1.00 38.41           C  
ATOM    874  CG  LEU D 181     222.080 205.829 194.532  1.00 38.41           C  
ATOM    875  CD1 LEU D 181     221.683 207.266 194.319  1.00 38.41           C  
ATOM    876  CD2 LEU D 181     223.483 205.745 195.030  1.00 38.41           C  
ATOM    877  N   PRO D 182     220.303 202.814 198.070  1.00 41.23           N  
ATOM    878  CA  PRO D 182     219.201 202.113 198.721  1.00 41.23           C  
ATOM    879  C   PRO D 182     218.256 203.064 199.434  1.00 41.23           C  
ATOM    880  O   PRO D 182     218.580 204.213 199.731  1.00 41.23           O  
ATOM    881  CB  PRO D 182     219.924 201.215 199.727  1.00 41.23           C  
ATOM    882  CG  PRO D 182     221.088 202.003 200.098  1.00 41.23           C  
ATOM    883  CD  PRO D 182     221.514 202.787 198.902  1.00 41.23           C  
ATOM    884  N   ASN D 183     217.068 202.550 199.702  1.00 43.77           N  
ATOM    885  CA  ASN D 183     216.036 203.298 200.387  1.00 43.77           C  
ATOM    886  C   ASN D 183     216.200 203.067 201.888  1.00 43.77           C  
ATOM    887  O   ASN D 183     217.102 202.355 202.331  1.00 43.77           O  
ATOM    888  CB  ASN D 183     214.669 202.861 199.865  1.00 43.77           C  
ATOM    889  CG  ASN D 183     213.595 203.887 200.103  1.00 43.77           C  
ATOM    890  OD1 ASN D 183     213.855 204.951 200.661  1.00 43.77           O  
ATOM    891  ND2 ASN D 183     212.376 203.575 199.686  1.00 43.77           N  
ATOM    892  N   ALA D 184     215.329 203.676 202.692  1.00 46.59           N  
ATOM    893  CA  ALA D 184     215.329 203.379 204.118  1.00 46.59           C  
ATOM    894  C   ALA D 184     214.787 201.986 204.400  1.00 46.59           C  
ATOM    895  O   ALA D 184     215.139 201.380 205.416  1.00 46.59           O  
ATOM    896  CB  ALA D 184     214.513 204.422 204.874  1.00 46.59           C  
ATOM    897  N   GLN D 185     213.945 201.462 203.518  1.00 44.58           N  
ATOM    898  CA  GLN D 185     213.331 200.150 203.684  1.00 44.58           C  
ATOM    899  C   GLN D 185     213.898 199.262 202.589  1.00 44.58           C  
ATOM    900  O   GLN D 185     213.230 199.022 201.581  1.00 44.58           O  
ATOM    901  CB  GLN D 185     211.814 200.234 203.563  1.00 44.58           C  
ATOM    902  CG  GLN D 185     211.128 201.138 204.561  1.00 44.58           C  
ATOM    903  CD  GLN D 185     211.100 202.582 204.131  1.00 44.58           C  
ATOM    904  OE1 GLN D 185     211.264 202.890 202.956  1.00 44.58           O  
ATOM    905  NE2 GLN D 185     210.919 203.481 205.085  1.00 44.58           N  
ATOM    906  N   SER D 186     215.108 198.748 202.786  1.00 47.64           N  
ATOM    907  CA  SER D 186     215.772 198.051 201.694  1.00 47.64           C  
ATOM    908  C   SER D 186     216.852 197.101 202.180  1.00 47.64           C  
ATOM    909  O   SER D 186     217.898 197.537 202.666  1.00 47.64           O  
ATOM    910  CB  SER D 186     216.381 199.056 200.724  1.00 47.64           C  
ATOM    911  OG  SER D 186     217.406 199.786 201.360  1.00 47.64           O  
ATOM    912  N   SER D 187     216.616 195.806 202.032  1.00 48.32           N  
ATOM    913  CA  SER D 187     217.639 194.822 202.339  1.00 48.32           C  
ATOM    914  C   SER D 187     218.670 194.788 201.221  1.00 48.32           C  
ATOM    915  O   SER D 187     218.325 194.830 200.039  1.00 48.32           O  
ATOM    916  CB  SER D 187     217.001 193.450 202.522  1.00 48.32           C  
ATOM    917  OG  SER D 187     217.978 192.461 202.768  1.00 48.32           O  
ATOM    918  N   MET D 188     219.943 194.724 201.593  1.00 48.46           N  
ATOM    919  CA  MET D 188     221.031 194.787 200.630  1.00 48.46           C  
ATOM    920  C   MET D 188     221.873 193.523 200.712  1.00 48.46           C  
ATOM    921  O   MET D 188     221.905 192.845 201.740  1.00 48.46           O  
ATOM    922  CB  MET D 188     221.903 196.010 200.876  1.00 48.46           C  
ATOM    923  CG  MET D 188     221.117 197.291 200.800  1.00 48.46           C  
ATOM    924  SD  MET D 188     220.392 197.624 199.196  1.00 48.46           S  
ATOM    925  CE  MET D 188     221.837 198.230 198.350  1.00 48.46           C  
ATOM    926  N   LYS D 189     222.551 193.210 199.614  1.00 49.89           N  
ATOM    927  CA  LYS D 189     223.374 192.015 199.549  1.00 49.89           C  
ATOM    928  C   LYS D 189     224.717 192.271 200.222  1.00 49.89           C  
ATOM    929  O   LYS D 189     225.001 193.364 200.717  1.00 49.89           O  
ATOM    930  CB  LYS D 189     223.567 191.579 198.101  1.00 49.89           C  
ATOM    931  CG  LYS D 189     222.283 191.271 197.364  1.00 49.89           C  
ATOM    932  CD  LYS D 189     221.600 190.045 197.920  1.00 49.89           C  
ATOM    933  CE  LYS D 189     220.361 189.713 197.118  1.00 49.89           C  
ATOM    934  NZ  LYS D 189     219.642 188.544 197.679  1.00 49.89           N  
ATOM    935  N   ALA D 190     225.565 191.245 200.232  1.00 49.24           N  
ATOM    936  CA  ALA D 190     226.858 191.366 200.890  1.00 49.24           C  
ATOM    937  C   ALA D 190     227.841 192.176 200.060  1.00 49.24           C  
ATOM    938  O   ALA D 190     228.523 193.057 200.590  1.00 49.24           O  
ATOM    939  CB  ALA D 190     227.427 189.981 201.179  1.00 49.24           C  
ATOM    940  N   GLU D 191     227.930 191.895 198.765  1.00 50.65           N  
ATOM    941  CA  GLU D 191     228.882 192.549 197.879  1.00 50.65           C  
ATOM    942  C   GLU D 191     228.277 193.704 197.099  1.00 50.65           C  
ATOM    943  O   GLU D 191     228.975 194.320 196.293  1.00 50.65           O  
ATOM    944  CB  GLU D 191     229.475 191.529 196.905  1.00 50.65           C  
ATOM    945  CG  GLU D 191     228.467 190.950 195.930  1.00 50.65           C  
ATOM    946  CD  GLU D 191     227.783 189.698 196.453  1.00 50.65           C  
ATOM    947  OE1 GLU D 191     227.904 189.407 197.660  1.00 50.65           O  
ATOM    948  OE2 GLU D 191     227.115 189.006 195.658  1.00 50.65           O  
ATOM    949  N   GLU D 192     227.004 194.008 197.317  1.00 45.40           N  
ATOM    950  CA  GLU D 192     226.351 195.087 196.595  1.00 45.40           C  
ATOM    951  C   GLU D 192     226.850 196.436 197.089  1.00 45.40           C  
ATOM    952  O   GLU D 192     226.926 196.683 198.293  1.00 45.40           O  
ATOM    953  CB  GLU D 192     224.841 194.974 196.758  1.00 45.40           C  
ATOM    954  CG  GLU D 192     224.063 196.033 196.041  1.00 45.40           C  
ATOM    955  CD  GLU D 192     222.587 195.727 196.001  1.00 45.40           C  
ATOM    956  OE1 GLU D 192     222.189 194.670 196.526  1.00 45.40           O  
ATOM    957  OE2 GLU D 192     221.823 196.542 195.449  1.00 45.40           O  
ATOM    958  N   ILE D 193     227.191 197.311 196.154  1.00 40.05           N  
ATOM    959  CA  ILE D 193     227.940 198.523 196.454  1.00 40.05           C  
ATOM    960  C   ILE D 193     226.964 199.674 196.628  1.00 40.05           C  
ATOM    961  O   ILE D 193     226.400 200.182 195.657  1.00 40.05           O  
ATOM    962  CB  ILE D 193     228.963 198.827 195.359  1.00 40.05           C  
ATOM    963  CG1 ILE D 193     229.924 197.664 195.234  1.00 40.05           C  
ATOM    964  CG2 ILE D 193     229.747 200.062 195.700  1.00 40.05           C  
ATOM    965  CD1 ILE D 193     230.720 197.722 194.005  1.00 40.05           C  
ATOM    966  N   THR D 194     226.771 200.079 197.867  1.00 42.09           N  
ATOM    967  CA  THR D 194     226.127 201.332 198.223  1.00 42.09           C  
ATOM    968  C   THR D 194     227.101 202.475 197.987  1.00 42.09           C  
ATOM    969  O   THR D 194     228.290 202.242 197.775  1.00 42.09           O  
ATOM    970  CB  THR D 194     225.679 201.252 199.679  1.00 42.09           C  
ATOM    971  OG1 THR D 194     226.818 201.004 200.511  1.00 42.09           O  
ATOM    972  CG2 THR D 194     224.670 200.144 199.850  1.00 42.09           C  
ATOM    973  N   PRO D 195     226.648 203.737 197.974  1.00 42.45           N  
ATOM    974  CA  PRO D 195     227.618 204.839 197.885  1.00 42.45           C  
ATOM    975  C   PRO D 195     228.502 204.990 199.110  1.00 42.45           C  
ATOM    976  O   PRO D 195     229.602 205.542 198.981  1.00 42.45           O  
ATOM    977  CB  PRO D 195     226.735 206.073 197.684  1.00 42.45           C  
ATOM    978  CG  PRO D 195     225.429 205.688 198.186  1.00 42.45           C  
ATOM    979  CD  PRO D 195     225.277 204.253 197.843  1.00 42.45           C  
ATOM    980  N   GLY D 196     228.076 204.509 200.278  1.00 44.04           N  
ATOM    981  CA  GLY D 196     228.968 204.495 201.424  1.00 44.04           C  
ATOM    982  C   GLY D 196     230.130 203.541 201.228  1.00 44.04           C  
ATOM    983  O   GLY D 196     231.289 203.899 201.465  1.00 44.04           O  
ATOM    984  N   ARG D 197     229.831 202.322 200.764  1.00 41.22           N  
ATOM    985  CA  ARG D 197     230.873 201.347 200.457  1.00 41.22           C  
ATOM    986  C   ARG D 197     231.782 201.839 199.342  1.00 41.22           C  
ATOM    987  O   ARG D 197     232.998 201.614 199.375  1.00 41.22           O  
ATOM    988  CB  ARG D 197     230.248 200.014 200.058  1.00 41.22           C  
ATOM    989  CG  ARG D 197     229.542 199.249 201.153  1.00 41.22           C  
ATOM    990  CD  ARG D 197     229.077 197.924 200.588  1.00 41.22           C  
ATOM    991  NE  ARG D 197     228.528 197.016 201.583  1.00 41.22           N  
ATOM    992  CZ  ARG D 197     227.237 196.843 201.821  1.00 41.22           C  
ATOM    993  NH1 ARG D 197     226.842 195.985 202.746  1.00 41.22           N  
ATOM    994  NH2 ARG D 197     226.341 197.509 201.121  1.00 41.22           N  
ATOM    995  N   TYR D 198     231.211 202.543 198.364  1.00 41.09           N  
ATOM    996  CA  TYR D 198     231.997 203.044 197.244  1.00 41.09           C  
ATOM    997  C   TYR D 198     232.949 204.144 197.685  1.00 41.09           C  
ATOM    998  O   TYR D 198     234.118 204.155 197.283  1.00 41.09           O  
ATOM    999  CB  TYR D 198     231.077 203.555 196.137  1.00 41.09           C  
ATOM   1000  CG  TYR D 198     231.834 204.040 194.928  1.00 41.09           C  
ATOM   1001  CD1 TYR D 198     232.363 203.142 194.017  1.00 41.09           C  
ATOM   1002  CD2 TYR D 198     232.039 205.394 194.709  1.00 41.09           C  
ATOM   1003  CE1 TYR D 198     233.062 203.578 192.924  1.00 41.09           C  
ATOM   1004  CE2 TYR D 198     232.740 205.835 193.621  1.00 41.09           C  
ATOM   1005  CZ  TYR D 198     233.243 204.924 192.733  1.00 41.09           C  
ATOM   1006  OH  TYR D 198     233.942 205.367 191.647  1.00 41.09           O  
ATOM   1007  N   ARG D 199     232.458 205.092 198.490  1.00 44.79           N  
ATOM   1008  CA  ARG D 199     233.322 206.160 198.983  1.00 44.79           C  
ATOM   1009  C   ARG D 199     234.407 205.612 199.893  1.00 44.79           C  
ATOM   1010  O   ARG D 199     235.554 206.068 199.833  1.00 44.79           O  
ATOM   1011  CB  ARG D 199     232.503 207.219 199.710  1.00 44.79           C  
ATOM   1012  CG  ARG D 199     231.670 208.083 198.796  1.00 44.79           C  
ATOM   1013  CD  ARG D 199     230.849 209.054 199.600  1.00 44.79           C  
ATOM   1014  NE  ARG D 199     229.853 208.355 200.399  1.00 44.79           N  
ATOM   1015  CZ  ARG D 199     229.092 208.938 201.315  1.00 44.79           C  
ATOM   1016  NH1 ARG D 199     229.215 210.234 201.549  1.00 44.79           N  
ATOM   1017  NH2 ARG D 199     228.209 208.224 201.998  1.00 44.79           N  
ATOM   1018  N   THR D 200     234.073 204.589 200.685  1.00 43.31           N  
ATOM   1019  CA  THR D 200     235.059 203.933 201.535  1.00 43.31           C  
ATOM   1020  C   THR D 200     236.169 203.286 200.715  1.00 43.31           C  
ATOM   1021  O   THR D 200     237.357 203.536 200.956  1.00 43.31           O  
ATOM   1022  CB  THR D 200     234.359 202.899 202.404  1.00 43.31           C  
ATOM   1023  OG1 THR D 200     233.405 203.557 203.243  1.00 43.31           O  
ATOM   1024  CG2 THR D 200     235.345 202.196 203.255  1.00 43.31           C  
ATOM   1025  N   ALA D 201     235.796 202.502 199.698  1.00 44.14           N  
ATOM   1026  CA  ALA D 201     236.789 201.792 198.896  1.00 44.14           C  
ATOM   1027  C   ALA D 201     237.639 202.744 198.060  1.00 44.14           C  
ATOM   1028  O   ALA D 201     238.865 202.588 198.002  1.00 44.14           O  
ATOM   1029  CB  ALA D 201     236.099 200.768 198.003  1.00 44.14           C  
ATOM   1030  N   VAL D 202     237.022 203.749 197.430  1.00 43.79           N  
ATOM   1031  CA  VAL D 202     237.782 204.657 196.574  1.00 43.79           C  
ATOM   1032  C   VAL D 202     238.687 205.559 197.404  1.00 43.79           C  
ATOM   1033  O   VAL D 202     239.853 205.773 197.052  1.00 43.79           O  
ATOM   1034  CB  VAL D 202     236.833 205.466 195.673  1.00 43.79           C  
ATOM   1035  CG1 VAL D 202     237.586 206.516 194.893  1.00 43.79           C  
ATOM   1036  CG2 VAL D 202     236.157 204.553 194.706  1.00 43.79           C  
ATOM   1037  N   CYS D 203     238.195 206.068 198.538  1.00 43.17           N  
ATOM   1038  CA  CYS D 203     239.044 206.891 199.384  1.00 43.17           C  
ATOM   1039  C   CYS D 203     240.127 206.084 200.083  1.00 43.17           C  
ATOM   1040  O   CYS D 203     241.153 206.653 200.462  1.00 43.17           O  
ATOM   1041  CB  CYS D 203     238.192 207.627 200.410  1.00 43.17           C  
ATOM   1042  SG  CYS D 203     237.130 208.896 199.714  1.00 43.17           S  
ATOM   1043  N   GLY D 204     239.940 204.774 200.249  1.00 43.67           N  
ATOM   1044  CA  GLY D 204     241.022 203.958 200.759  1.00 43.67           C  
ATOM   1045  C   GLY D 204     242.063 203.609 199.722  1.00 43.67           C  
ATOM   1046  O   GLY D 204     243.245 203.482 200.053  1.00 43.67           O  
ATOM   1047  N   LEU D 205     241.655 203.450 198.462  1.00 46.74           N  
ATOM   1048  CA  LEU D 205     242.609 203.033 197.440  1.00 46.74           C  
ATOM   1049  C   LEU D 205     243.441 204.195 196.917  1.00 46.74           C  
ATOM   1050  O   LEU D 205     244.663 204.078 196.800  1.00 46.74           O  
ATOM   1051  CB  LEU D 205     241.886 202.338 196.291  1.00 46.74           C  
ATOM   1052  CG  LEU D 205     241.360 200.948 196.627  1.00 46.74           C  
ATOM   1053  CD1 LEU D 205     240.548 200.395 195.479  1.00 46.74           C  
ATOM   1054  CD2 LEU D 205     242.509 200.029 196.958  1.00 46.74           C  
ATOM   1055  N   TYR D 206     242.812 205.325 196.591  1.00 48.40           N  
ATOM   1056  CA  TYR D 206     243.483 206.411 195.876  1.00 48.40           C  
ATOM   1057  C   TYR D 206     243.403 207.727 196.640  1.00 48.40           C  
ATOM   1058  O   TYR D 206     242.632 208.617 196.256  1.00 48.40           O  
ATOM   1059  CB  TYR D 206     242.871 206.595 194.490  1.00 48.40           C  
ATOM   1060  CG  TYR D 206     242.980 205.379 193.613  1.00 48.40           C  
ATOM   1061  CD1 TYR D 206     244.171 205.064 192.977  1.00 48.40           C  
ATOM   1062  CD2 TYR D 206     241.888 204.549 193.415  1.00 48.40           C  
ATOM   1063  CE1 TYR D 206     244.271 203.950 192.176  1.00 48.40           C  
ATOM   1064  CE2 TYR D 206     241.978 203.435 192.617  1.00 48.40           C  
ATOM   1065  CZ  TYR D 206     243.171 203.139 192.003  1.00 48.40           C  
ATOM   1066  OH  TYR D 206     243.261 202.027 191.203  1.00 48.40           O  
ATOM   1067  N   PRO D 207     244.209 207.917 197.691  1.00 49.84           N  
ATOM   1068  CA  PRO D 207     244.166 209.200 198.400  1.00 49.84           C  
ATOM   1069  C   PRO D 207     245.007 210.280 197.741  1.00 49.84           C  
ATOM   1070  O   PRO D 207     244.747 211.472 197.940  1.00 49.84           O  
ATOM   1071  CB  PRO D 207     244.709 208.845 199.784  1.00 49.84           C  
ATOM   1072  CG  PRO D 207     245.631 207.739 199.527  1.00 49.84           C  
ATOM   1073  CD  PRO D 207     245.058 206.944 198.397  1.00 49.84           C  
ATOM   1074  N   ALA D 208     246.005 209.883 196.947  1.00 53.14           N  
ATOM   1075  CA  ALA D 208     246.936 210.852 196.379  1.00 53.14           C  
ATOM   1076  C   ALA D 208     246.285 211.678 195.279  1.00 53.14           C  
ATOM   1077  O   ALA D 208     246.527 212.886 195.179  1.00 53.14           O  
ATOM   1078  CB  ALA D 208     248.174 210.135 195.850  1.00 53.14           C  
ATOM   1079  N   GLN D 209     245.446 211.049 194.453  1.00 52.99           N  
ATOM   1080  CA  GLN D 209     244.741 211.789 193.412  1.00 52.99           C  
ATOM   1081  C   GLN D 209     243.679 212.708 193.998  1.00 52.99           C  
ATOM   1082  O   GLN D 209     243.443 213.798 193.464  1.00 52.99           O  
ATOM   1083  CB  GLN D 209     244.112 210.825 192.407  1.00 52.99           C  
ATOM   1084  CG  GLN D 209     245.100 210.124 191.492  1.00 52.99           C  
ATOM   1085  CD  GLN D 209     245.734 208.912 192.131  1.00 52.99           C  
ATOM   1086  OE1 GLN D 209     245.249 208.409 193.137  1.00 52.99           O  
ATOM   1087  NE2 GLN D 209     246.826 208.439 191.550  1.00 52.99           N  
ATOM   1088  N   ILE D 210     243.043 212.292 195.096  1.00 50.46           N  
ATOM   1089  CA  ILE D 210     242.094 213.156 195.788  1.00 50.46           C  
ATOM   1090  C   ILE D 210     242.818 214.343 196.407  1.00 50.46           C  
ATOM   1091  O   ILE D 210     242.304 215.468 196.412  1.00 50.46           O  
ATOM   1092  CB  ILE D 210     241.317 212.343 196.838  1.00 50.46           C  
ATOM   1093  CG1 ILE D 210     240.553 211.210 196.170  1.00 50.46           C  
ATOM   1094  CG2 ILE D 210     240.323 213.201 197.577  1.00 50.46           C  
ATOM   1095  CD1 ILE D 210     239.931 210.264 197.154  1.00 50.46           C  
ATOM   1096  N   LYS D 211     244.034 214.114 196.911  1.00 51.21           N  
ATOM   1097  CA  LYS D 211     244.856 215.208 197.417  1.00 51.21           C  
ATOM   1098  C   LYS D 211     245.238 216.174 196.306  1.00 51.21           C  
ATOM   1099  O   LYS D 211     245.185 217.396 196.488  1.00 51.21           O  
ATOM   1100  CB  LYS D 211     246.117 214.655 198.075  1.00 51.21           C  
ATOM   1101  CG  LYS D 211     247.021 215.724 198.656  1.00 51.21           C  
ATOM   1102  CD  LYS D 211     248.267 215.130 199.270  1.00 51.21           C  
ATOM   1103  CE  LYS D 211     249.088 216.205 199.950  1.00 51.21           C  
ATOM   1104  NZ  LYS D 211     249.626 217.183 198.972  1.00 51.21           N  
ATOM   1105  N   ALA D 212     245.613 215.639 195.143  1.00 52.07           N  
ATOM   1106  CA  ALA D 212     246.064 216.481 194.044  1.00 52.07           C  
ATOM   1107  C   ALA D 212     244.921 217.267 193.423  1.00 52.07           C  
ATOM   1108  O   ALA D 212     245.126 218.396 192.966  1.00 52.07           O  
ATOM   1109  CB  ALA D 212     246.755 215.629 192.984  1.00 52.07           C  
ATOM   1110  N   ARG D 213     243.717 216.707 193.405  1.00 54.68           N  
ATOM   1111  CA  ARG D 213     242.598 217.374 192.759  1.00 54.68           C  
ATOM   1112  C   ARG D 213     241.759 218.215 193.709  1.00 54.68           C  
ATOM   1113  O   ARG D 213     240.835 218.887 193.238  1.00 54.68           O  
ATOM   1114  CB  ARG D 213     241.706 216.347 192.064  1.00 54.68           C  
ATOM   1115  CG  ARG D 213     242.396 215.662 190.913  1.00 54.68           C  
ATOM   1116  CD  ARG D 213     241.488 214.678 190.223  1.00 54.68           C  
ATOM   1117  NE  ARG D 213     242.199 213.943 189.184  1.00 54.68           N  
ATOM   1118  CZ  ARG D 213     242.334 214.367 187.934  1.00 54.68           C  
ATOM   1119  NH1 ARG D 213     241.809 215.526 187.565  1.00 54.68           N  
ATOM   1120  NH2 ARG D 213     242.997 213.633 187.054  1.00 54.68           N  
ATOM   1121  N   GLN D 214     242.067 218.186 195.015  1.00 51.51           N  
ATOM   1122  CA  GLN D 214     241.360 218.939 196.062  1.00 51.51           C  
ATOM   1123  C   GLN D 214     239.870 218.602 196.078  1.00 51.51           C  
ATOM   1124  O   GLN D 214     239.009 219.479 196.000  1.00 51.51           O  
ATOM   1125  CB  GLN D 214     241.581 220.448 195.917  1.00 51.51           C  
ATOM   1126  CG  GLN D 214     243.030 220.877 196.011  1.00 51.51           C  
ATOM   1127  CD  GLN D 214     243.606 220.695 197.393  1.00 51.51           C  
ATOM   1128  OE1 GLN D 214     242.944 220.967 198.392  1.00 51.51           O  
ATOM   1129  NE2 GLN D 214     244.846 220.229 197.461  1.00 51.51           N  
ATOM   1130  N   MET D 215     239.572 217.313 196.171  1.00 51.56           N  
ATOM   1131  CA  MET D 215     238.212 216.805 196.031  1.00 51.56           C  
ATOM   1132  C   MET D 215     237.671 216.468 197.415  1.00 51.56           C  
ATOM   1133  O   MET D 215     237.801 215.337 197.884  1.00 51.56           O  
ATOM   1134  CB  MET D 215     238.199 215.584 195.120  1.00 51.56           C  
ATOM   1135  CG  MET D 215     236.822 215.075 194.759  1.00 51.56           C  
ATOM   1136  SD  MET D 215     236.922 213.583 193.762  1.00 51.56           S  
ATOM   1137  CE  MET D 215     237.572 214.257 192.249  1.00 51.56           C  
ATOM   1138  N   ILE D 216     237.053 217.447 198.069  1.00 47.17           N  
ATOM   1139  CA  ILE D 216     236.451 217.252 199.380  1.00 47.17           C  
ATOM   1140  C   ILE D 216     234.938 217.317 199.245  1.00 47.17           C  
ATOM   1141  O   ILE D 216     234.403 218.113 198.466  1.00 47.17           O  
ATOM   1142  CB  ILE D 216     236.973 218.277 200.410  1.00 47.17           C  
ATOM   1143  CG1 ILE D 216     236.797 219.709 199.913  1.00 47.17           C  
ATOM   1144  CG2 ILE D 216     238.423 218.025 200.719  1.00 47.17           C  
ATOM   1145  CD1 ILE D 216     237.143 220.750 200.945  1.00 47.17           C  
ATOM   1146  N   SER D 217     234.252 216.451 199.979  1.00 41.49           N  
ATOM   1147  CA  SER D 217     232.806 216.432 199.956  1.00 41.49           C  
ATOM   1148  C   SER D 217     232.269 217.615 200.755  1.00 41.49           C  
ATOM   1149  O   SER D 217     232.971 218.160 201.608  1.00 41.49           O  
ATOM   1150  CB  SER D 217     232.296 215.112 200.524  1.00 41.49           C  
ATOM   1151  OG  SER D 217     232.646 214.982 201.883  1.00 41.49           O  
ATOM   1152  N   PRO D 218     231.041 218.062 200.474  1.00 40.16           N  
ATOM   1153  CA  PRO D 218     230.488 219.184 201.244  1.00 40.16           C  
ATOM   1154  C   PRO D 218     230.178 218.848 202.688  1.00 40.16           C  
ATOM   1155  O   PRO D 218     230.041 219.771 203.498  1.00 40.16           O  
ATOM   1156  CB  PRO D 218     229.213 219.545 200.475  1.00 40.16           C  
ATOM   1157  CG  PRO D 218     229.446 219.046 199.116  1.00 40.16           C  
ATOM   1158  CD  PRO D 218     230.224 217.789 199.282  1.00 40.16           C  
ATOM   1159  N   VAL D 219     230.060 217.568 203.045  1.00 40.21           N  
ATOM   1160  CA  VAL D 219     229.853 217.226 204.443  1.00 40.21           C  
ATOM   1161  C   VAL D 219     231.164 217.308 205.225  1.00 40.21           C  
ATOM   1162  O   VAL D 219     231.148 217.557 206.434  1.00 40.21           O  
ATOM   1163  CB  VAL D 219     229.161 215.850 204.532  1.00 40.21           C  
ATOM   1164  CG1 VAL D 219     230.061 214.747 204.050  1.00 40.21           C  
ATOM   1165  CG2 VAL D 219     228.637 215.573 205.933  1.00 40.21           C  
ATOM   1166  N   MET D 220     232.310 217.148 204.558  1.00 40.33           N  
ATOM   1167  CA  MET D 220     233.589 217.483 205.172  1.00 40.33           C  
ATOM   1168  C   MET D 220     233.834 218.982 205.192  1.00 40.33           C  
ATOM   1169  O   MET D 220     234.510 219.482 206.092  1.00 40.33           O  
ATOM   1170  CB  MET D 220     234.733 216.808 204.425  1.00 40.33           C  
ATOM   1171  CG  MET D 220     234.915 215.333 204.672  1.00 40.33           C  
ATOM   1172  SD  MET D 220     235.535 214.992 206.323  1.00 40.33           S  
ATOM   1173  CE  MET D 220     234.113 214.234 207.070  1.00 40.33           C  
ATOM   1174  N   SER D 221     233.298 219.710 204.216  1.00 39.90           N  
ATOM   1175  CA  SER D 221     233.579 221.134 204.100  1.00 39.90           C  
ATOM   1176  C   SER D 221     232.874 221.962 205.162  1.00 39.90           C  
ATOM   1177  O   SER D 221     233.254 223.116 205.378  1.00 39.90           O  
ATOM   1178  CB  SER D 221     233.178 221.631 202.714  1.00 39.90           C  
ATOM   1179  OG  SER D 221     233.385 223.025 202.597  1.00 39.90           O  
ATOM   1180  N   VAL D 222     231.858 221.410 205.825  1.00 43.14           N  
ATOM   1181  CA  VAL D 222     231.153 222.174 206.846  1.00 43.14           C  
ATOM   1182  C   VAL D 222     231.726 221.952 208.237  1.00 43.14           C  
ATOM   1183  O   VAL D 222     231.475 222.764 209.133  1.00 43.14           O  
ATOM   1184  CB  VAL D 222     229.654 221.842 206.835  1.00 43.14           C  
ATOM   1185  CG1 VAL D 222     229.038 222.290 205.535  1.00 43.14           C  
ATOM   1186  CG2 VAL D 222     229.448 220.363 207.023  1.00 43.14           C  
ATOM   1187  N   ILE D 223     232.496 220.885 208.449  1.00 40.40           N  
ATOM   1188  CA  ILE D 223     233.118 220.642 209.743  1.00 40.40           C  
ATOM   1189  C   ILE D 223     234.583 221.063 209.754  1.00 40.40           C  
ATOM   1190  O   ILE D 223     235.333 220.663 210.646  1.00 40.40           O  
ATOM   1191  CB  ILE D 223     232.928 219.179 210.184  1.00 40.40           C  
ATOM   1192  CG1 ILE D 223     233.458 218.179 209.160  1.00 40.40           C  
ATOM   1193  CG2 ILE D 223     231.468 218.892 210.399  1.00 40.40           C  
ATOM   1194  CD1 ILE D 223     234.826 217.629 209.451  1.00 40.40           C  
ATOM   1195  N   GLY D 224     235.004 221.870 208.787  1.00 43.86           N  
ATOM   1196  CA  GLY D 224     236.331 222.448 208.801  1.00 43.86           C  
ATOM   1197  C   GLY D 224     237.442 221.498 208.408  1.00 43.86           C  
ATOM   1198  O   GLY D 224     238.469 221.426 209.086  1.00 43.86           O  
ATOM   1199  N   PHE D 225     237.256 220.766 207.312  1.00 45.25           N  
ATOM   1200  CA  PHE D 225     238.297 219.857 206.853  1.00 45.25           C  
ATOM   1201  C   PHE D 225     239.419 220.605 206.157  1.00 45.25           C  
ATOM   1202  O   PHE D 225     240.570 220.152 206.171  1.00 45.25           O  
ATOM   1203  CB  PHE D 225     237.705 218.824 205.901  1.00 45.25           C  
ATOM   1204  CG  PHE D 225     238.641 217.720 205.550  1.00 45.25           C  
ATOM   1205  CD1 PHE D 225     238.812 216.655 206.409  1.00 45.25           C  
ATOM   1206  CD2 PHE D 225     239.354 217.745 204.368  1.00 45.25           C  
ATOM   1207  CE1 PHE D 225     239.666 215.632 206.093  1.00 45.25           C  
ATOM   1208  CE2 PHE D 225     240.217 216.728 204.051  1.00 45.25           C  
ATOM   1209  CZ  PHE D 225     240.372 215.670 204.914  1.00 45.25           C  
ATOM   1210  N   LEU D 226     239.099 221.749 205.553  1.00 50.91           N  
ATOM   1211  CA  LEU D 226     240.074 222.461 204.739  1.00 50.91           C  
ATOM   1212  C   LEU D 226     241.164 223.083 205.600  1.00 50.91           C  
ATOM   1213  O   LEU D 226     242.345 223.015 205.248  1.00 50.91           O  
ATOM   1214  CB  LEU D 226     239.355 223.510 203.887  1.00 50.91           C  
ATOM   1215  CG  LEU D 226     240.047 224.242 202.733  1.00 50.91           C  
ATOM   1216  CD1 LEU D 226     240.810 225.485 203.159  1.00 50.91           C  
ATOM   1217  CD2 LEU D 226     240.975 223.282 202.012  1.00 50.91           C  
ATOM   1218  N   ALA D 227     240.794 223.683 206.734  1.00 51.31           N  
ATOM   1219  CA  ALA D 227     241.795 224.274 207.612  1.00 51.31           C  
ATOM   1220  C   ALA D 227     242.622 223.225 208.336  1.00 51.31           C  
ATOM   1221  O   ALA D 227     243.774 223.496 208.685  1.00 51.31           O  
ATOM   1222  CB  ALA D 227     241.136 225.192 208.631  1.00 51.31           C  
ATOM   1223  N   LEU D 228     242.065 222.042 208.577  1.00 52.17           N  
ATOM   1224  CA  LEU D 228     242.874 220.953 209.099  1.00 52.17           C  
ATOM   1225  C   LEU D 228     243.763 220.341 208.031  1.00 52.17           C  
ATOM   1226  O   LEU D 228     244.751 219.685 208.369  1.00 52.17           O  
ATOM   1227  CB  LEU D 228     241.988 219.865 209.703  1.00 52.17           C  
ATOM   1228  CG  LEU D 228     241.151 220.246 210.921  1.00 52.17           C  
ATOM   1229  CD1 LEU D 228     240.274 219.084 211.329  1.00 52.17           C  
ATOM   1230  CD2 LEU D 228     242.037 220.673 212.064  1.00 52.17           C  
ATOM   1231  N   ALA D 229     243.436 220.534 206.756  1.00 52.62           N  
ATOM   1232  CA  ALA D 229     244.235 219.988 205.672  1.00 52.62           C  
ATOM   1233  C   ALA D 229     245.105 221.025 204.973  1.00 52.62           C  
ATOM   1234  O   ALA D 229     245.740 220.693 203.969  1.00 52.62           O  
ATOM   1235  CB  ALA D 229     243.328 219.306 204.649  1.00 52.62           C  
ATOM   1236  N   LYS D 230     245.134 222.270 205.457  1.00 54.79           N  
ATOM   1237  CA  LYS D 230     246.056 223.258 204.900  1.00 54.79           C  
ATOM   1238  C   LYS D 230     247.503 222.880 205.175  1.00 54.79           C  
ATOM   1239  O   LYS D 230     248.338 222.874 204.265  1.00 54.79           O  
ATOM   1240  CB  LYS D 230     245.783 224.646 205.475  1.00 54.79           C  
ATOM   1241  CG  LYS D 230     244.568 225.365 204.954  1.00 54.79           C  
ATOM   1242  CD  LYS D 230     244.489 226.743 205.590  1.00 54.79           C  
ATOM   1243  CE  LYS D 230     243.243 227.495 205.174  1.00 54.79           C  
ATOM   1244  NZ  LYS D 230     243.272 227.860 203.733  1.00 54.79           N  
ATOM   1245  N   ASP D 231     247.816 222.564 206.426  1.00 58.66           N  
ATOM   1246  CA  ASP D 231     249.186 222.404 206.890  1.00 58.66           C  
ATOM   1247  C   ASP D 231     249.341 221.098 207.646  1.00 58.66           C  
ATOM   1248  O   ASP D 231     249.871 221.060 208.755  1.00 58.66           O  
ATOM   1249  CB  ASP D 231     249.590 223.582 207.767  1.00 58.66           C  
ATOM   1250  CG  ASP D 231     249.686 224.880 206.990  1.00 58.66           C  
ATOM   1251  OD1 ASP D 231     249.983 224.828 205.778  1.00 58.66           O  
ATOM   1252  OD2 ASP D 231     249.465 225.952 207.592  1.00 58.66           O  
ATOM   1253  N   TRP D 232     248.867 220.005 207.041  1.00 53.06           N  
ATOM   1254  CA  TRP D 232     248.827 218.714 207.722  1.00 53.06           C  
ATOM   1255  C   TRP D 232     250.216 218.153 208.004  1.00 53.06           C  
ATOM   1256  O   TRP D 232     250.403 217.456 209.009  1.00 53.06           O  
ATOM   1257  CB  TRP D 232     248.014 217.723 206.896  1.00 53.06           C  
ATOM   1258  CG  TRP D 232     247.973 216.356 207.472  1.00 53.06           C  
ATOM   1259  CD1 TRP D 232     248.625 215.260 207.009  1.00 53.06           C  
ATOM   1260  CD2 TRP D 232     247.267 215.939 208.642  1.00 53.06           C  
ATOM   1261  NE1 TRP D 232     248.357 214.178 207.803  1.00 53.06           N  
ATOM   1262  CE2 TRP D 232     247.526 214.570 208.817  1.00 53.06           C  
ATOM   1263  CE3 TRP D 232     246.438 216.590 209.557  1.00 53.06           C  
ATOM   1264  CZ2 TRP D 232     246.985 213.837 209.868  1.00 53.06           C  
ATOM   1265  CZ3 TRP D 232     245.900 215.862 210.596  1.00 53.06           C  
ATOM   1266  CH2 TRP D 232     246.176 214.500 210.744  1.00 53.06           C  
ATOM   1267  N   SER D 233     251.201 218.471 207.162  1.00 59.95           N  
ATOM   1268  CA  SER D 233     252.545 217.935 207.356  1.00 59.95           C  
ATOM   1269  C   SER D 233     253.228 218.534 208.576  1.00 59.95           C  
ATOM   1270  O   SER D 233     254.064 217.873 209.202  1.00 59.95           O  
ATOM   1271  CB  SER D 233     253.391 218.180 206.111  1.00 59.95           C  
ATOM   1272  OG  SER D 233     254.709 217.702 206.305  1.00 59.95           O  
ATOM   1273  N   ASP D 234     252.894 219.772 208.927  1.00 60.33           N  
ATOM   1274  CA  ASP D 234     253.370 220.364 210.169  1.00 60.33           C  
ATOM   1275  C   ASP D 234     252.451 220.056 211.338  1.00 60.33           C  
ATOM   1276  O   ASP D 234     252.917 219.953 212.479  1.00 60.33           O  
ATOM   1277  CB  ASP D 234     253.507 221.879 210.008  1.00 60.33           C  
ATOM   1278  CG  ASP D 234     254.103 222.543 211.229  1.00 60.33           C  
ATOM   1279  OD1 ASP D 234     255.319 222.384 211.460  1.00 60.33           O  
ATOM   1280  OD2 ASP D 234     253.355 223.225 211.959  1.00 60.33           O  
ATOM   1281  N   ARG D 235     251.160 219.875 211.058  1.00 55.45           N  
ATOM   1282  CA  ARG D 235     250.174 219.604 212.097  1.00 55.45           C  
ATOM   1283  C   ARG D 235     250.419 218.250 212.749  1.00 55.45           C  
ATOM   1284  O   ARG D 235     250.520 218.148 213.979  1.00 55.45           O  
ATOM   1285  CB  ARG D 235     248.778 219.678 211.482  1.00 55.45           C  
ATOM   1286  CG  ARG D 235     247.636 219.591 212.439  1.00 55.45           C  
ATOM   1287  CD  ARG D 235     246.321 219.818 211.739  1.00 55.45           C  
ATOM   1288  NE  ARG D 235     246.256 221.167 211.193  1.00 55.45           N  
ATOM   1289  CZ  ARG D 235     245.846 222.231 211.871  1.00 55.45           C  
ATOM   1290  NH1 ARG D 235     245.444 222.106 213.124  1.00 55.45           N  
ATOM   1291  NH2 ARG D 235     245.826 223.420 211.290  1.00 55.45           N  
ATOM   1292  N   ILE D 236     250.578 217.202 211.938  1.00 55.61           N  
ATOM   1293  CA  ILE D 236     250.831 215.888 212.507  1.00 55.61           C  
ATOM   1294  C   ILE D 236     252.244 215.796 213.077  1.00 55.61           C  
ATOM   1295  O   ILE D 236     252.487 215.010 213.995  1.00 55.61           O  
ATOM   1296  CB  ILE D 236     250.535 214.802 211.452  1.00 55.61           C  
ATOM   1297  CG1 ILE D 236     250.343 213.444 212.108  1.00 55.61           C  
ATOM   1298  CG2 ILE D 236     251.632 214.712 210.406  1.00 55.61           C  
ATOM   1299  CD1 ILE D 236     249.163 213.384 213.030  1.00 55.61           C  
ATOM   1300  N   GLU D 237     253.172 216.639 212.619  1.00 61.70           N  
ATOM   1301  CA  GLU D 237     254.502 216.651 213.216  1.00 61.70           C  
ATOM   1302  C   GLU D 237     254.479 217.286 214.600  1.00 61.70           C  
ATOM   1303  O   GLU D 237     255.162 216.813 215.514  1.00 61.70           O  
ATOM   1304  CB  GLU D 237     255.485 217.373 212.295  1.00 61.70           C  
ATOM   1305  CG  GLU D 237     256.905 217.470 212.838  1.00 61.70           C  
ATOM   1306  CD  GLU D 237     257.586 216.121 213.004  1.00 61.70           C  
ATOM   1307  OE1 GLU D 237     257.254 215.170 212.265  1.00 61.70           O  
ATOM   1308  OE2 GLU D 237     258.462 216.015 213.886  1.00 61.70           O  
ATOM   1309  N   GLN D 238     253.689 218.347 214.783  1.00 61.55           N  
ATOM   1310  CA  GLN D 238     253.527 218.899 216.124  1.00 61.55           C  
ATOM   1311  C   GLN D 238     252.729 217.973 217.026  1.00 61.55           C  
ATOM   1312  O   GLN D 238     252.904 218.004 218.246  1.00 61.55           O  
ATOM   1313  CB  GLN D 238     252.848 220.262 216.080  1.00 61.55           C  
ATOM   1314  CG  GLN D 238     253.705 221.376 215.554  1.00 61.55           C  
ATOM   1315  CD  GLN D 238     252.995 222.708 215.627  1.00 61.55           C  
ATOM   1316  OE1 GLN D 238     251.828 222.781 216.015  1.00 61.55           O  
ATOM   1317  NE2 GLN D 238     253.695 223.774 215.260  1.00 61.55           N  
ATOM   1318  N   TRP D 239     251.839 217.159 216.460  1.00 58.25           N  
ATOM   1319  CA  TRP D 239     251.090 216.234 217.305  1.00 58.25           C  
ATOM   1320  C   TRP D 239     251.957 215.068 217.757  1.00 58.25           C  
ATOM   1321  O   TRP D 239     251.839 214.609 218.897  1.00 58.25           O  
ATOM   1322  CB  TRP D 239     249.872 215.698 216.575  1.00 58.25           C  
ATOM   1323  CG  TRP D 239     248.982 214.935 217.471  1.00 58.25           C  
ATOM   1324  CD1 TRP D 239     248.160 215.443 218.422  1.00 58.25           C  
ATOM   1325  CD2 TRP D 239     248.861 213.517 217.551  1.00 58.25           C  
ATOM   1326  NE1 TRP D 239     247.502 214.432 219.067  1.00 58.25           N  
ATOM   1327  CE2 TRP D 239     247.920 213.236 218.551  1.00 58.25           C  
ATOM   1328  CE3 TRP D 239     249.444 212.457 216.861  1.00 58.25           C  
ATOM   1329  CZ2 TRP D 239     247.553 211.940 218.881  1.00 58.25           C  
ATOM   1330  CZ3 TRP D 239     249.078 211.175 217.189  1.00 58.25           C  
ATOM   1331  CH2 TRP D 239     248.143 210.925 218.188  1.00 58.25           C  
ATOM   1332  N   LEU D 240     252.818 214.561 216.871  1.00 62.19           N  
ATOM   1333  CA  LEU D 240     253.676 213.437 217.224  1.00 62.19           C  
ATOM   1334  C   LEU D 240     254.779 213.815 218.203  1.00 62.19           C  
ATOM   1335  O   LEU D 240     255.369 212.922 218.819  1.00 62.19           O  
ATOM   1336  CB  LEU D 240     254.308 212.827 215.971  1.00 62.19           C  
ATOM   1337  CG  LEU D 240     253.670 211.634 215.250  1.00 62.19           C  
ATOM   1338  CD1 LEU D 240     253.658 210.445 216.152  1.00 62.19           C  
ATOM   1339  CD2 LEU D 240     252.283 211.886 214.785  1.00 62.19           C  
ATOM   1340  N   ILE D 241     255.078 215.107 218.360  1.00 64.81           N  
ATOM   1341  CA  ILE D 241     256.174 215.529 219.229  1.00 64.81           C  
ATOM   1342  C   ILE D 241     255.694 215.839 220.646  1.00 64.81           C  
ATOM   1343  O   ILE D 241     256.524 216.073 221.539  1.00 64.81           O  
ATOM   1344  CB  ILE D 241     256.891 216.731 218.576  1.00 64.81           C  
ATOM   1345  CG1 ILE D 241     258.342 216.848 219.048  1.00 64.81           C  
ATOM   1346  CG2 ILE D 241     256.159 218.022 218.878  1.00 64.81           C  
ATOM   1347  CD1 ILE D 241     259.176 217.793 218.227  1.00 64.81           C  
ATOM   1348  N   GLU D 242     254.386 215.816 220.892  1.00 68.73           N  
ATOM   1349  CA  GLU D 242     253.873 216.132 222.218  1.00 68.73           C  
ATOM   1350  C   GLU D 242     254.143 214.983 223.189  1.00 68.73           C  
ATOM   1351  O   GLU D 242     254.089 213.813 222.799  1.00 68.73           O  
ATOM   1352  CB  GLU D 242     252.374 216.414 222.167  1.00 68.73           C  
ATOM   1353  CG  GLU D 242     252.003 217.646 221.377  1.00 68.73           C  
ATOM   1354  CD  GLU D 242     252.501 218.926 222.010  1.00 68.73           C  
ATOM   1355  OE1 GLU D 242     252.538 219.008 223.255  1.00 68.73           O  
ATOM   1356  OE2 GLU D 242     252.863 219.854 221.258  1.00 68.73           O  
ATOM   1357  N   PRO D 243     254.441 215.285 224.452  1.00 70.40           N  
ATOM   1358  CA  PRO D 243     254.686 214.214 225.424  1.00 70.40           C  
ATOM   1359  C   PRO D 243     253.388 213.551 225.854  1.00 70.40           C  
ATOM   1360  O   PRO D 243     252.380 214.218 226.094  1.00 70.40           O  
ATOM   1361  CB  PRO D 243     255.341 214.949 226.598  1.00 70.40           C  
ATOM   1362  CG  PRO D 243     255.828 216.242 226.025  1.00 70.40           C  
ATOM   1363  CD  PRO D 243     254.825 216.601 224.985  1.00 70.40           C  
ATOM   1364  N   CYS D 244     253.423 212.228 225.962  1.00 73.78           N  
ATOM   1365  CA  CYS D 244     252.254 211.486 226.403  1.00 73.78           C  
ATOM   1366  C   CYS D 244     252.184 211.470 227.927  1.00 73.78           C  
ATOM   1367  O   CYS D 244     253.069 211.968 228.625  1.00 73.78           O  
ATOM   1368  CB  CYS D 244     252.270 210.060 225.851  1.00 73.78           C  
ATOM   1369  SG  CYS D 244     253.575 208.996 226.500  1.00 73.78           S  
ATOM   1370  N   LYS D 245     251.105 210.894 228.442  1.00 78.44           N  
ATOM   1371  CA  LYS D 245     250.901 210.812 229.881  1.00 78.44           C  
ATOM   1372  C   LYS D 245     250.825 209.360 230.340  1.00 78.44           C  
ATOM   1373  O   LYS D 245     249.904 208.974 231.058  1.00 78.44           O  
ATOM   1374  CB  LYS D 245     249.630 211.562 230.282  1.00 78.44           C  
ATOM   1375  CG  LYS D 245     249.650 213.044 229.943  1.00 78.44           C  
ATOM   1376  CD  LYS D 245     250.706 213.774 230.754  1.00 78.44           C  
ATOM   1377  CE  LYS D 245     250.615 215.277 230.559  1.00 78.44           C  
ATOM   1378  NZ  LYS D 245     251.027 215.687 229.191  1.00 78.44           N  
ATOM   1379  N   ALA D 260     258.534 210.536 227.385  1.00 68.24           N  
ATOM   1380  CA  ALA D 260     258.206 209.834 226.152  1.00 68.24           C  
ATOM   1381  C   ALA D 260     257.079 210.539 225.414  1.00 68.24           C  
ATOM   1382  O   ALA D 260     256.116 210.998 226.025  1.00 68.24           O  
ATOM   1383  CB  ALA D 260     257.825 208.393 226.443  1.00 68.24           C  
ATOM   1384  N   THR D 261     257.213 210.630 224.097  1.00 70.81           N  
ATOM   1385  CA  THR D 261     256.171 211.194 223.258  1.00 70.81           C  
ATOM   1386  C   THR D 261     255.239 210.094 222.767  1.00 70.81           C  
ATOM   1387  O   THR D 261     255.557 208.905 222.806  1.00 70.81           O  
ATOM   1388  CB  THR D 261     256.776 211.938 222.073  1.00 70.81           C  
ATOM   1389  OG1 THR D 261     257.572 211.031 221.301  1.00 70.81           O  
ATOM   1390  CG2 THR D 261     257.643 213.080 222.556  1.00 70.81           C  
ATOM   1391  N   ASN D 262     254.085 210.513 222.255  1.00 69.00           N  
ATOM   1392  CA  ASN D 262     253.041 209.593 221.823  1.00 69.00           C  
ATOM   1393  C   ASN D 262     253.357 208.877 220.515  1.00 69.00           C  
ATOM   1394  O   ASN D 262     252.551 208.046 220.082  1.00 69.00           O  
ATOM   1395  CB  ASN D 262     251.713 210.346 221.735  1.00 69.00           C  
ATOM   1396  CG  ASN D 262     251.829 211.639 220.971  1.00 69.00           C  
ATOM   1397  OD1 ASN D 262     252.847 211.916 220.340  1.00 69.00           O  
ATOM   1398  ND2 ASN D 262     250.800 212.468 221.064  1.00 69.00           N  
ATOM   1399  N   ARG D 263     254.498 209.175 219.885  1.00 75.82           N  
ATOM   1400  CA  ARG D 263     255.024 208.314 218.830  1.00 75.82           C  
ATOM   1401  C   ARG D 263     255.279 206.911 219.357  1.00 75.82           C  
ATOM   1402  O   ARG D 263     255.024 205.923 218.660  1.00 75.82           O  
ATOM   1403  CB  ARG D 263     256.305 208.923 218.245  1.00 75.82           C  
ATOM   1404  CG  ARG D 263     256.965 208.136 217.102  1.00 75.82           C  
ATOM   1405  CD  ARG D 263     258.169 207.306 217.575  1.00 75.82           C  
ATOM   1406  NE  ARG D 263     258.767 206.514 216.504  1.00 75.82           N  
ATOM   1407  CZ  ARG D 263     259.745 206.942 215.716  1.00 75.82           C  
ATOM   1408  NH1 ARG D 263     260.248 208.157 215.885  1.00 75.82           N  
ATOM   1409  NH2 ARG D 263     260.226 206.153 214.765  1.00 75.82           N  
ATOM   1410  N   ASP D 264     255.776 206.804 220.592  1.00 74.45           N  
ATOM   1411  CA  ASP D 264     255.989 205.498 221.200  1.00 74.45           C  
ATOM   1412  C   ASP D 264     254.662 204.808 221.491  1.00 74.45           C  
ATOM   1413  O   ASP D 264     254.563 203.580 221.382  1.00 74.45           O  
ATOM   1414  CB  ASP D 264     256.814 205.660 222.477  1.00 74.45           C  
ATOM   1415  CG  ASP D 264     257.441 204.356 222.951  1.00 74.45           C  
ATOM   1416  OD1 ASP D 264     257.274 203.315 222.283  1.00 74.45           O  
ATOM   1417  OD2 ASP D 264     258.115 204.378 224.003  1.00 74.45           O  
ATOM   1418  N   TYR D 265     253.625 205.583 221.814  1.00 71.21           N  
ATOM   1419  CA  TYR D 265     252.305 205.005 222.031  1.00 71.21           C  
ATOM   1420  C   TYR D 265     251.715 204.478 220.731  1.00 71.21           C  
ATOM   1421  O   TYR D 265     251.140 203.382 220.700  1.00 71.21           O  
ATOM   1422  CB  TYR D 265     251.381 206.043 222.659  1.00 71.21           C  
ATOM   1423  CG  TYR D 265     250.013 205.510 222.986  1.00 71.21           C  
ATOM   1424  CD1 TYR D 265     249.831 204.619 224.034  1.00 71.21           C  
ATOM   1425  CD2 TYR D 265     248.900 205.910 222.266  1.00 71.21           C  
ATOM   1426  CE1 TYR D 265     248.583 204.129 224.346  1.00 71.21           C  
ATOM   1427  CE2 TYR D 265     247.645 205.428 222.571  1.00 71.21           C  
ATOM   1428  CZ  TYR D 265     247.493 204.538 223.612  1.00 71.21           C  
ATOM   1429  OH  TYR D 265     246.245 204.052 223.923  1.00 71.21           O  
ATOM   1430  N   LEU D 266     251.876 205.234 219.642  1.00 68.29           N  
ATOM   1431  CA  LEU D 266     251.436 204.754 218.337  1.00 68.29           C  
ATOM   1432  C   LEU D 266     252.261 203.569 217.863  1.00 68.29           C  
ATOM   1433  O   LEU D 266     251.735 202.695 217.175  1.00 68.29           O  
ATOM   1434  CB  LEU D 266     251.502 205.875 217.308  1.00 68.29           C  
ATOM   1435  CG  LEU D 266     250.504 207.009 217.494  1.00 68.29           C  
ATOM   1436  CD1 LEU D 266     250.751 208.075 216.457  1.00 68.29           C  
ATOM   1437  CD2 LEU D 266     249.096 206.474 217.391  1.00 68.29           C  
ATOM   1438  N   ARG D 267     253.540 203.507 218.236  1.00 72.65           N  
ATOM   1439  CA  ARG D 267     254.368 202.367 217.856  1.00 72.65           C  
ATOM   1440  C   ARG D 267     253.962 201.113 218.618  1.00 72.65           C  
ATOM   1441  O   ARG D 267     253.959 200.009 218.058  1.00 72.65           O  
ATOM   1442  CB  ARG D 267     255.836 202.698 218.098  1.00 72.65           C  
ATOM   1443  CG  ARG D 267     256.804 201.635 217.638  1.00 72.65           C  
ATOM   1444  CD  ARG D 267     258.222 202.071 217.922  1.00 72.65           C  
ATOM   1445  NE  ARG D 267     258.470 202.160 219.355  1.00 72.65           N  
ATOM   1446  CZ  ARG D 267     259.552 202.711 219.891  1.00 72.65           C  
ATOM   1447  NH1 ARG D 267     260.489 203.230 219.111  1.00 72.65           N  
ATOM   1448  NH2 ARG D 267     259.695 202.748 221.208  1.00 72.65           N  
ATOM   1449  N   GLN D 268     253.600 201.268 219.892  1.00 73.02           N  
ATOM   1450  CA  GLN D 268     253.063 200.150 220.660  1.00 73.02           C  
ATOM   1451  C   GLN D 268     251.723 199.690 220.097  1.00 73.02           C  
ATOM   1452  O   GLN D 268     251.452 198.483 220.018  1.00 73.02           O  
ATOM   1453  CB  GLN D 268     252.928 200.560 222.124  1.00 73.02           C  
ATOM   1454  CG  GLN D 268     252.506 199.452 223.058  1.00 73.02           C  
ATOM   1455  CD  GLN D 268     252.417 199.928 224.492  1.00 73.02           C  
ATOM   1456  OE1 GLN D 268     252.611 201.110 224.775  1.00 73.02           O  
ATOM   1457  NE2 GLN D 268     252.130 199.010 225.407  1.00 73.02           N  
ATOM   1458  N   ARG D 269     250.887 200.644 219.669  1.00 68.68           N  
ATOM   1459  CA  ARG D 269     249.637 200.316 218.989  1.00 68.68           C  
ATOM   1460  C   ARG D 269     249.904 199.596 217.671  1.00 68.68           C  
ATOM   1461  O   ARG D 269     249.175 198.670 217.304  1.00 68.68           O  
ATOM   1462  CB  ARG D 269     248.842 201.601 218.752  1.00 68.68           C  
ATOM   1463  CG  ARG D 269     247.424 201.456 218.206  1.00 68.68           C  
ATOM   1464  CD  ARG D 269     246.404 201.227 219.311  1.00 68.68           C  
ATOM   1465  NE  ARG D 269     246.166 199.818 219.598  1.00 68.68           N  
ATOM   1466  CZ  ARG D 269     245.282 199.072 218.941  1.00 68.68           C  
ATOM   1467  NH1 ARG D 269     245.116 197.795 219.259  1.00 68.68           N  
ATOM   1468  NH2 ARG D 269     244.549 199.610 217.975  1.00 68.68           N  
ATOM   1469  N   GLN D 270     250.974 199.986 216.976  1.00 68.39           N  
ATOM   1470  CA  GLN D 270     251.335 199.367 215.706  1.00 68.39           C  
ATOM   1471  C   GLN D 270     251.791 197.930 215.899  1.00 68.39           C  
ATOM   1472  O   GLN D 270     251.454 197.057 215.095  1.00 68.39           O  
ATOM   1473  CB  GLN D 270     252.426 200.193 215.029  1.00 68.39           C  
ATOM   1474  CG  GLN D 270     252.858 199.682 213.677  1.00 68.39           C  
ATOM   1475  CD  GLN D 270     251.731 199.683 212.680  1.00 68.39           C  
ATOM   1476  OE1 GLN D 270     251.191 198.633 212.336  1.00 68.39           O  
ATOM   1477  NE2 GLN D 270     251.359 200.867 212.212  1.00 68.39           N  
ATOM   1478  N   VAL D 271     252.546 197.667 216.966  1.00 69.57           N  
ATOM   1479  CA  VAL D 271     252.951 196.297 217.270  1.00 69.57           C  
ATOM   1480  C   VAL D 271     251.741 195.459 217.671  1.00 69.57           C  
ATOM   1481  O   VAL D 271     251.606 194.295 217.259  1.00 69.57           O  
ATOM   1482  CB  VAL D 271     254.041 196.301 218.357  1.00 69.57           C  
ATOM   1483  CG1 VAL D 271     254.397 194.889 218.789  1.00 69.57           C  
ATOM   1484  CG2 VAL D 271     255.277 197.002 217.838  1.00 69.57           C  
ATOM   1485  N   ALA D 272     250.817 196.056 218.432  1.00 71.83           N  
ATOM   1486  CA  ALA D 272     249.607 195.346 218.836  1.00 71.83           C  
ATOM   1487  C   ALA D 272     248.707 195.028 217.648  1.00 71.83           C  
ATOM   1488  O   ALA D 272     248.015 194.006 217.654  1.00 71.83           O  
ATOM   1489  CB  ALA D 272     248.839 196.166 219.868  1.00 71.83           C  
ATOM   1490  N   LEU D 273     248.709 195.876 216.620  1.00 69.42           N  
ATOM   1491  CA  LEU D 273     247.939 195.571 215.419  1.00 69.42           C  
ATOM   1492  C   LEU D 273     248.682 194.633 214.482  1.00 69.42           C  
ATOM   1493  O   LEU D 273     248.046 193.889 213.731  1.00 69.42           O  
ATOM   1494  CB  LEU D 273     247.570 196.856 214.681  1.00 69.42           C  
ATOM   1495  CG  LEU D 273     246.610 197.736 215.473  1.00 69.42           C  
ATOM   1496  CD1 LEU D 273     246.296 199.002 214.721  1.00 69.42           C  
ATOM   1497  CD2 LEU D 273     245.354 196.973 215.810  1.00 69.42           C  
ATOM   1498  N   GLY D 274     250.014 194.657 214.501  1.00 72.26           N  
ATOM   1499  CA  GLY D 274     250.770 193.692 213.727  1.00 72.26           C  
ATOM   1500  C   GLY D 274     250.623 192.286 214.260  1.00 72.26           C  
ATOM   1501  O   GLY D 274     250.702 191.318 213.499  1.00 72.26           O  
ATOM   1502  N   ASN D 275     250.401 192.151 215.567  1.00 76.33           N  
ATOM   1503  CA  ASN D 275     250.041 190.845 216.106  1.00 76.33           C  
ATOM   1504  C   ASN D 275     248.596 190.491 215.767  1.00 76.33           C  
ATOM   1505  O   ASN D 275     248.295 189.336 215.448  1.00 76.33           O  
ATOM   1506  CB  ASN D 275     250.254 190.830 217.620  1.00 76.33           C  
ATOM   1507  CG  ASN D 275     250.245 189.427 218.204  1.00 76.33           C  
ATOM   1508  OD1 ASN D 275     250.136 188.435 217.483  1.00 76.33           O  
ATOM   1509  ND2 ASN D 275     250.352 189.340 219.526  1.00 76.33           N  
ATOM   1510  N   MET D 276     247.695 191.470 215.815  1.00 77.28           N  
ATOM   1511  CA  MET D 276     246.257 191.233 215.688  1.00 77.28           C  
ATOM   1512  C   MET D 276     245.773 191.786 214.351  1.00 77.28           C  
ATOM   1513  O   MET D 276     245.377 192.947 214.243  1.00 77.28           O  
ATOM   1514  CB  MET D 276     245.507 191.869 216.854  1.00 77.28           C  
ATOM   1515  CG  MET D 276     244.004 191.616 216.865  1.00 77.28           C  
ATOM   1516  SD  MET D 276     243.194 192.391 218.275  1.00 77.28           S  
ATOM   1517  CE  MET D 276     241.475 192.044 217.915  1.00 77.28           C  
ATOM   1518  N   GLU D 277     245.800 190.939 213.325  1.00 73.95           N  
ATOM   1519  CA  GLU D 277     245.189 191.263 212.045  1.00 73.95           C  
ATOM   1520  C   GLU D 277     244.815 189.971 211.341  1.00 73.95           C  
ATOM   1521  O   GLU D 277     245.395 188.914 211.597  1.00 73.95           O  
ATOM   1522  CB  GLU D 277     246.105 192.103 211.148  1.00 73.95           C  
ATOM   1523  CG  GLU D 277     247.363 191.409 210.699  1.00 73.95           C  
ATOM   1524  CD  GLU D 277     248.233 192.307 209.852  1.00 73.95           C  
ATOM   1525  OE1 GLU D 277     247.822 193.456 209.595  1.00 73.95           O  
ATOM   1526  OE2 GLU D 277     249.334 191.873 209.458  1.00 73.95           O  
ATOM   1527  N   THR D 278     243.831 190.068 210.457  1.00 72.80           N  
ATOM   1528  CA  THR D 278     243.368 188.904 209.727  1.00 72.80           C  
ATOM   1529  C   THR D 278     244.146 188.752 208.425  1.00 72.80           C  
ATOM   1530  O   THR D 278     244.808 189.677 207.951  1.00 72.80           O  
ATOM   1531  CB  THR D 278     241.874 189.016 209.440  1.00 72.80           C  
ATOM   1532  OG1 THR D 278     241.628 190.201 208.674  1.00 72.80           O  
ATOM   1533  CG2 THR D 278     241.089 189.088 210.736  1.00 72.80           C  
ATOM   1534  N   LYS D 279     244.060 187.557 207.844  1.00 71.04           N  
ATOM   1535  CA  LYS D 279     244.652 187.312 206.537  1.00 71.04           C  
ATOM   1536  C   LYS D 279     243.855 187.945 205.408  1.00 71.04           C  
ATOM   1537  O   LYS D 279     244.386 188.088 204.301  1.00 71.04           O  
ATOM   1538  CB  LYS D 279     244.782 185.809 206.288  1.00 71.04           C  
ATOM   1539  CG  LYS D 279     243.452 185.094 206.172  1.00 71.04           C  
ATOM   1540  CD  LYS D 279     243.646 183.606 205.988  1.00 71.04           C  
ATOM   1541  CE  LYS D 279     244.191 183.299 204.607  1.00 71.04           C  
ATOM   1542  NZ  LYS D 279     244.276 181.835 204.359  1.00 71.04           N  
ATOM   1543  N   GLU D 280     242.602 188.326 205.667  1.00 67.34           N  
ATOM   1544  CA  GLU D 280     241.785 188.973 204.649  1.00 67.34           C  
ATOM   1545  C   GLU D 280     242.325 190.356 204.314  1.00 67.34           C  
ATOM   1546  O   GLU D 280     242.429 190.716 203.137  1.00 67.34           O  
ATOM   1547  CB  GLU D 280     240.335 189.039 205.128  1.00 67.34           C  
ATOM   1548  CG  GLU D 280     239.317 189.484 204.093  1.00 67.34           C  
ATOM   1549  CD  GLU D 280     239.091 190.982 204.096  1.00 67.34           C  
ATOM   1550  OE1 GLU D 280     239.270 191.607 205.160  1.00 67.34           O  
ATOM   1551  OE2 GLU D 280     238.733 191.534 203.037  1.00 67.34           O  
ATOM   1552  N   SER D 281     242.710 191.131 205.329  1.00 67.51           N  
ATOM   1553  CA  SER D 281     243.327 192.426 205.066  1.00 67.51           C  
ATOM   1554  C   SER D 281     244.712 192.276 204.452  1.00 67.51           C  
ATOM   1555  O   SER D 281     245.145 193.148 203.689  1.00 67.51           O  
ATOM   1556  CB  SER D 281     243.409 193.245 206.348  1.00 67.51           C  
ATOM   1557  OG  SER D 281     244.052 194.485 206.111  1.00 67.51           O  
ATOM   1558  N   LYS D 282     245.409 191.178 204.758  1.00 68.65           N  
ATOM   1559  CA  LYS D 282     246.667 190.881 204.080  1.00 68.65           C  
ATOM   1560  C   LYS D 282     246.439 190.635 202.597  1.00 68.65           C  
ATOM   1561  O   LYS D 282     247.212 191.108 201.754  1.00 68.65           O  
ATOM   1562  CB  LYS D 282     247.335 189.668 204.723  1.00 68.65           C  
ATOM   1563  CG  LYS D 282     247.678 189.859 206.184  1.00 68.65           C  
ATOM   1564  CD  LYS D 282     248.676 190.984 206.364  1.00 68.65           C  
ATOM   1565  CE  LYS D 282     250.032 190.606 205.809  1.00 68.65           C  
ATOM   1566  NZ  LYS D 282     250.621 189.468 206.563  1.00 68.65           N  
ATOM   1567  N   ALA D 283     245.359 189.922 202.261  1.00 65.79           N  
ATOM   1568  CA  ALA D 283     244.996 189.720 200.865  1.00 65.79           C  
ATOM   1569  C   ALA D 283     244.598 191.025 200.192  1.00 65.79           C  
ATOM   1570  O   ALA D 283     244.916 191.228 199.018  1.00 65.79           O  
ATOM   1571  CB  ALA D 283     243.859 188.708 200.756  1.00 65.79           C  
ATOM   1572  N   ILE D 284     243.936 191.924 200.926  1.00 63.01           N  
ATOM   1573  CA  ILE D 284     243.555 193.218 200.361  1.00 63.01           C  
ATOM   1574  C   ILE D 284     244.783 194.065 200.056  1.00 63.01           C  
ATOM   1575  O   ILE D 284     244.884 194.662 198.977  1.00 63.01           O  
ATOM   1576  CB  ILE D 284     242.578 193.955 201.297  1.00 63.01           C  
ATOM   1577  CG1 ILE D 284     241.278 193.179 201.411  1.00 63.01           C  
ATOM   1578  CG2 ILE D 284     242.277 195.344 200.789  1.00 63.01           C  
ATOM   1579  CD1 ILE D 284     240.650 192.927 200.093  1.00 63.01           C  
ATOM   1580  N   ARG D 285     245.741 194.119 200.985  1.00 68.00           N  
ATOM   1581  CA  ARG D 285     246.950 194.903 200.746  1.00 68.00           C  
ATOM   1582  C   ARG D 285     247.792 194.296 199.629  1.00 68.00           C  
ATOM   1583  O   ARG D 285     248.301 195.025 198.766  1.00 68.00           O  
ATOM   1584  CB  ARG D 285     247.769 195.028 202.032  1.00 68.00           C  
ATOM   1585  CG  ARG D 285     247.045 195.746 203.167  1.00 68.00           C  
ATOM   1586  CD  ARG D 285     246.813 197.216 202.873  1.00 68.00           C  
ATOM   1587  NE  ARG D 285     248.049 197.987 202.828  1.00 68.00           N  
ATOM   1588  CZ  ARG D 285     248.601 198.560 203.891  1.00 68.00           C  
ATOM   1589  NH1 ARG D 285     248.023 198.447 205.076  1.00 68.00           N  
ATOM   1590  NH2 ARG D 285     249.726 199.249 203.771  1.00 68.00           N  
ATOM   1591  N   GLN D 286     247.894 192.960 199.595  1.00 68.37           N  
ATOM   1592  CA  GLN D 286     248.653 192.282 198.548  1.00 68.37           C  
ATOM   1593  C   GLN D 286     248.011 192.469 197.179  1.00 68.37           C  
ATOM   1594  O   GLN D 286     248.713 192.629 196.174  1.00 68.37           O  
ATOM   1595  CB  GLN D 286     248.772 190.794 198.880  1.00 68.37           C  
ATOM   1596  CG  GLN D 286     249.624 189.995 197.908  1.00 68.37           C  
ATOM   1597  CD  GLN D 286     249.709 188.529 198.278  1.00 68.37           C  
ATOM   1598  OE1 GLN D 286     249.085 188.082 199.239  1.00 68.37           O  
ATOM   1599  NE2 GLN D 286     250.486 187.770 197.515  1.00 68.37           N  
ATOM   1600  N   HIS D 287     246.679 192.482 197.123  1.00 64.67           N  
ATOM   1601  CA  HIS D 287     245.990 192.654 195.854  1.00 64.67           C  
ATOM   1602  C   HIS D 287     246.061 194.093 195.365  1.00 64.67           C  
ATOM   1603  O   HIS D 287     246.325 194.337 194.182  1.00 64.67           O  
ATOM   1604  CB  HIS D 287     244.535 192.219 195.993  1.00 64.67           C  
ATOM   1605  CG  HIS D 287     243.787 192.216 194.702  1.00 64.67           C  
ATOM   1606  ND1 HIS D 287     243.178 193.342 194.194  1.00 64.67           N  
ATOM   1607  CD2 HIS D 287     243.554 191.226 193.811  1.00 64.67           C  
ATOM   1608  CE1 HIS D 287     242.601 193.045 193.044  1.00 64.67           C  
ATOM   1609  NE2 HIS D 287     242.816 191.767 192.788  1.00 64.67           N  
ATOM   1610  N   ALA D 288     245.831 195.056 196.253  1.00 68.00           N  
ATOM   1611  CA  ALA D 288     245.821 196.448 195.839  1.00 68.00           C  
ATOM   1612  C   ALA D 288     247.215 196.996 195.584  1.00 68.00           C  
ATOM   1613  O   ALA D 288     247.341 198.014 194.898  1.00 68.00           O  
ATOM   1614  CB  ALA D 288     245.107 197.301 196.883  1.00 68.00           C  
ATOM   1615  N   GLU D 289     248.265 196.358 196.111  1.00 73.35           N  
ATOM   1616  CA  GLU D 289     249.608 196.759 195.709  1.00 73.35           C  
ATOM   1617  C   GLU D 289     249.879 196.379 194.260  1.00 73.35           C  
ATOM   1618  O   GLU D 289     250.426 197.180 193.493  1.00 73.35           O  
ATOM   1619  CB  GLU D 289     250.651 196.130 196.627  1.00 73.35           C  
ATOM   1620  CG  GLU D 289     252.065 196.583 196.315  1.00 73.35           C  
ATOM   1621  CD  GLU D 289     253.100 195.953 197.219  1.00 73.35           C  
ATOM   1622  OE1 GLU D 289     252.720 195.127 198.076  1.00 73.35           O  
ATOM   1623  OE2 GLU D 289     254.294 196.285 197.073  1.00 73.35           O  
ATOM   1624  N   ALA D 290     249.491 195.165 193.863  1.00 72.38           N  
ATOM   1625  CA  ALA D 290     249.670 194.735 192.482  1.00 72.38           C  
ATOM   1626  C   ALA D 290     248.690 195.408 191.534  1.00 72.38           C  
ATOM   1627  O   ALA D 290     248.953 195.457 190.329  1.00 72.38           O  
ATOM   1628  CB  ALA D 290     249.528 193.217 192.378  1.00 72.38           C  
ATOM   1629  N   ALA D 291     247.566 195.915 192.044  1.00 70.62           N  
ATOM   1630  CA  ALA D 291     246.644 196.648 191.184  1.00 70.62           C  
ATOM   1631  C   ALA D 291     247.215 197.996 190.768  1.00 70.62           C  
ATOM   1632  O   ALA D 291     246.885 198.499 189.689  1.00 70.62           O  
ATOM   1633  CB  ALA D 291     245.300 196.835 191.884  1.00 70.62           C  
ATOM   1634  N   GLY D 292     248.063 198.596 191.597  1.00 73.08           N  
ATOM   1635  CA  GLY D 292     248.765 199.796 191.194  1.00 73.08           C  
ATOM   1636  C   GLY D 292     248.507 201.037 192.023  1.00 73.08           C  
ATOM   1637  O   GLY D 292     249.005 202.112 191.674  1.00 73.08           O  
ATOM   1638  N   CYS D 293     247.745 200.930 193.106  1.00 73.16           N  
ATOM   1639  CA  CYS D 293     247.537 202.090 193.958  1.00 73.16           C  
ATOM   1640  C   CYS D 293     248.654 202.187 194.989  1.00 73.16           C  
ATOM   1641  O   CYS D 293     249.242 201.182 195.399  1.00 73.16           O  
ATOM   1642  CB  CYS D 293     246.182 202.028 194.660  1.00 73.16           C  
ATOM   1643  SG  CYS D 293     246.036 200.768 195.933  1.00 73.16           S  
ATOM   1644  N   SER D 294     248.950 203.415 195.399  1.00 74.48           N  
ATOM   1645  CA  SER D 294     250.048 203.681 196.317  1.00 74.48           C  
ATOM   1646  C   SER D 294     249.561 203.527 197.752  1.00 74.48           C  
ATOM   1647  O   SER D 294     248.546 204.118 198.138  1.00 74.48           O  
ATOM   1648  CB  SER D 294     250.615 205.080 196.082  1.00 74.48           C  
ATOM   1649  OG  SER D 294     251.180 205.185 194.787  1.00 74.48           O  
ATOM   1650  N   MET D 295     250.287 202.738 198.537  1.00 75.93           N  
ATOM   1651  CA  MET D 295     249.915 202.479 199.917  1.00 75.93           C  
ATOM   1652  C   MET D 295     250.354 203.621 200.828  1.00 75.93           C  
ATOM   1653  O   MET D 295     251.054 204.552 200.422  1.00 75.93           O  
ATOM   1654  CB  MET D 295     250.526 201.167 200.401  1.00 75.93           C  
ATOM   1655  CG  MET D 295     249.902 199.934 199.798  1.00 75.93           C  
ATOM   1656  SD  MET D 295     248.178 199.799 200.287  1.00 75.93           S  
ATOM   1657  CE  MET D 295     247.683 198.369 199.344  1.00 75.93           C  
ATOM   1658  N   ILE D 296     249.921 203.535 202.083  1.00 68.80           N  
ATOM   1659  CA  ILE D 296     250.299 204.473 203.132  1.00 68.80           C  
ATOM   1660  C   ILE D 296     250.910 203.673 204.272  1.00 68.80           C  
ATOM   1661  O   ILE D 296     250.325 202.682 204.722  1.00 68.80           O  
ATOM   1662  CB  ILE D 296     249.094 205.297 203.617  1.00 68.80           C  
ATOM   1663  CG1 ILE D 296     248.562 206.159 202.483  1.00 68.80           C  
ATOM   1664  CG2 ILE D 296     249.477 206.193 204.767  1.00 68.80           C  
ATOM   1665  CD1 ILE D 296     247.273 206.815 202.806  1.00 68.80           C  
ATOM   1666  N   GLU D 297     252.088 204.095 204.726  1.00 69.75           N  
ATOM   1667  CA  GLU D 297     252.827 203.365 205.746  1.00 69.75           C  
ATOM   1668  C   GLU D 297     252.496 203.806 207.166  1.00 69.75           C  
ATOM   1669  O   GLU D 297     252.410 202.956 208.057  1.00 69.75           O  
ATOM   1670  CB  GLU D 297     254.335 203.512 205.499  1.00 69.75           C  
ATOM   1671  CG  GLU D 297     255.234 202.727 206.451  1.00 69.75           C  
ATOM   1672  CD  GLU D 297     255.102 201.220 206.294  1.00 69.75           C  
ATOM   1673  OE1 GLU D 297     254.765 200.752 205.184  1.00 69.75           O  
ATOM   1674  OE2 GLU D 297     255.336 200.502 207.289  1.00 69.75           O  
ATOM   1675  N   ASP D 298     252.295 205.101 207.400  1.00 67.04           N  
ATOM   1676  CA  ASP D 298     252.003 205.600 208.736  1.00 67.04           C  
ATOM   1677  C   ASP D 298     251.174 206.874 208.631  1.00 67.04           C  
ATOM   1678  O   ASP D 298     250.903 207.375 207.539  1.00 67.04           O  
ATOM   1679  CB  ASP D 298     253.293 205.819 209.534  1.00 67.04           C  
ATOM   1680  CG  ASP D 298     254.284 206.726 208.822  1.00 67.04           C  
ATOM   1681  OD1 ASP D 298     254.052 207.093 207.651  1.00 67.04           O  
ATOM   1682  OD2 ASP D 298     255.309 207.077 209.444  1.00 67.04           O  
ATOM   1683  N   ILE D 299     250.795 207.413 209.792  1.00 60.36           N  
ATOM   1684  CA  ILE D 299     250.025 208.650 209.852  1.00 60.36           C  
ATOM   1685  C   ILE D 299     250.868 209.868 209.498  1.00 60.36           C  
ATOM   1686  O   ILE D 299     250.322 210.938 209.209  1.00 60.36           O  
ATOM   1687  CB  ILE D 299     249.401 208.761 211.262  1.00 60.36           C  
ATOM   1688  CG1 ILE D 299     248.243 209.759 211.308  1.00 60.36           C  
ATOM   1689  CG2 ILE D 299     250.445 209.144 212.283  1.00 60.36           C  
ATOM   1690  CD1 ILE D 299     247.455 209.694 212.582  1.00 60.36           C  
ATOM   1691  N   GLU D 300     252.193 209.722 209.459  1.00 61.69           N  
ATOM   1692  CA  GLU D 300     253.095 210.825 209.164  1.00 61.69           C  
ATOM   1693  C   GLU D 300     253.077 211.217 207.685  1.00 61.69           C  
ATOM   1694  O   GLU D 300     253.598 212.283 207.337  1.00 61.69           O  
ATOM   1695  CB  GLU D 300     254.503 210.424 209.628  1.00 61.69           C  
ATOM   1696  CG  GLU D 300     255.527 211.546 209.759  1.00 61.69           C  
ATOM   1697  CD  GLU D 300     256.873 211.049 210.243  1.00 61.69           C  
ATOM   1698  OE1 GLU D 300     257.019 209.824 210.441  1.00 61.69           O  
ATOM   1699  OE2 GLU D 300     257.784 211.884 210.426  1.00 61.69           O  
ATOM   1700  N   SER D 301     252.466 210.399 206.824  1.00 59.48           N  
ATOM   1701  CA  SER D 301     252.420 210.672 205.392  1.00 59.48           C  
ATOM   1702  C   SER D 301     251.596 211.925 205.106  1.00 59.48           C  
ATOM   1703  O   SER D 301     250.643 212.217 205.833  1.00 59.48           O  
ATOM   1704  CB  SER D 301     251.816 209.485 204.649  1.00 59.48           C  
ATOM   1705  OG  SER D 301     252.613 208.327 204.805  1.00 59.48           O  
ATOM   1706  N   PRO D 302     251.953 212.699 204.077  1.00 55.85           N  
ATOM   1707  CA  PRO D 302     251.189 213.922 203.791  1.00 55.85           C  
ATOM   1708  C   PRO D 302     249.804 213.648 203.247  1.00 55.85           C  
ATOM   1709  O   PRO D 302     248.908 214.482 203.415  1.00 55.85           O  
ATOM   1710  CB  PRO D 302     252.062 214.649 202.759  1.00 55.85           C  
ATOM   1711  CG  PRO D 302     253.423 214.087 202.949  1.00 55.85           C  
ATOM   1712  CD  PRO D 302     253.206 212.651 203.308  1.00 55.85           C  
ATOM   1713  N   SER D 303     249.604 212.518 202.586  1.00 54.53           N  
ATOM   1714  CA  SER D 303     248.280 212.112 202.122  1.00 54.53           C  
ATOM   1715  C   SER D 303     247.621 211.166 203.112  1.00 54.53           C  
ATOM   1716  O   SER D 303     247.157 210.095 202.742  1.00 54.53           O  
ATOM   1717  CB  SER D 303     248.386 211.465 200.751  1.00 54.53           C  
ATOM   1718  OG  SER D 303     249.072 210.229 200.835  1.00 54.53           O  
ATOM   1719  N   SER D 304     247.569 211.543 204.386  1.00 53.34           N  
ATOM   1720  CA  SER D 304     246.966 210.693 205.403  1.00 53.34           C  
ATOM   1721  C   SER D 304     245.605 211.203 205.850  1.00 53.34           C  
ATOM   1722  O   SER D 304     244.696 210.408 206.092  1.00 53.34           O  
ATOM   1723  CB  SER D 304     247.893 210.569 206.612  1.00 53.34           C  
ATOM   1724  OG  SER D 304     247.306 209.753 207.605  1.00 53.34           O  
ATOM   1725  N   ILE D 305     245.444 212.523 205.964  1.00 49.06           N  
ATOM   1726  CA  ILE D 305     244.132 213.073 206.259  1.00 49.06           C  
ATOM   1727  C   ILE D 305     243.224 212.968 205.041  1.00 49.06           C  
ATOM   1728  O   ILE D 305     241.998 212.931 205.183  1.00 49.06           O  
ATOM   1729  CB  ILE D 305     244.270 214.524 206.770  1.00 49.06           C  
ATOM   1730  CG1 ILE D 305     242.976 215.015 207.414  1.00 49.06           C  
ATOM   1731  CG2 ILE D 305     244.682 215.470 205.666  1.00 49.06           C  
ATOM   1732  CD1 ILE D 305     243.118 216.317 208.148  1.00 49.06           C  
ATOM   1733  N   TRP D 306     243.795 212.833 203.842  1.00 45.16           N  
ATOM   1734  CA  TRP D 306     243.004 212.772 202.621  1.00 45.16           C  
ATOM   1735  C   TRP D 306     242.334 211.430 202.411  1.00 45.16           C  
ATOM   1736  O   TRP D 306     241.593 211.285 201.437  1.00 45.16           O  
ATOM   1737  CB  TRP D 306     243.883 213.111 201.426  1.00 45.16           C  
ATOM   1738  CG  TRP D 306     244.343 214.504 201.472  1.00 45.16           C  
ATOM   1739  CD1 TRP D 306     245.545 214.950 201.910  1.00 45.16           C  
ATOM   1740  CD2 TRP D 306     243.596 215.660 201.098  1.00 45.16           C  
ATOM   1741  NE1 TRP D 306     245.606 216.315 201.818  1.00 45.16           N  
ATOM   1742  CE2 TRP D 306     244.417 216.775 201.321  1.00 45.16           C  
ATOM   1743  CE3 TRP D 306     242.315 215.859 200.588  1.00 45.16           C  
ATOM   1744  CZ2 TRP D 306     244.000 218.070 201.052  1.00 45.16           C  
ATOM   1745  CZ3 TRP D 306     241.903 217.140 200.322  1.00 45.16           C  
ATOM   1746  CH2 TRP D 306     242.740 218.231 200.555  1.00 45.16           C  
ATOM   1747  N   VAL D 307     242.574 210.454 203.284  1.00 41.77           N  
ATOM   1748  CA  VAL D 307     241.799 209.223 203.256  1.00 41.77           C  
ATOM   1749  C   VAL D 307     240.355 209.509 203.644  1.00 41.77           C  
ATOM   1750  O   VAL D 307     239.422 208.872 203.148  1.00 41.77           O  
ATOM   1751  CB  VAL D 307     242.451 208.184 204.183  1.00 41.77           C  
ATOM   1752  CG1 VAL D 307     241.734 206.854 204.125  1.00 41.77           C  
ATOM   1753  CG2 VAL D 307     243.896 208.016 203.825  1.00 41.77           C  
ATOM   1754  N   PHE D 308     240.142 210.495 204.507  1.00 43.25           N  
ATOM   1755  CA  PHE D 308     238.803 210.848 204.961  1.00 43.25           C  
ATOM   1756  C   PHE D 308     238.305 212.125 204.310  1.00 43.25           C  
ATOM   1757  O   PHE D 308     237.560 212.887 204.920  1.00 43.25           O  
ATOM   1758  CB  PHE D 308     238.787 210.971 206.477  1.00 43.25           C  
ATOM   1759  CG  PHE D 308     239.154 209.706 207.173  1.00 43.25           C  
ATOM   1760  CD1 PHE D 308     238.240 208.679 207.292  1.00 43.25           C  
ATOM   1761  CD2 PHE D 308     240.422 209.533 207.687  1.00 43.25           C  
ATOM   1762  CE1 PHE D 308     238.584 207.504 207.918  1.00 43.25           C  
ATOM   1763  CE2 PHE D 308     240.770 208.364 208.318  1.00 43.25           C  
ATOM   1764  CZ  PHE D 308     239.851 207.349 208.433  1.00 43.25           C  
ATOM   1765  N   ALA D 309     238.701 212.388 203.069  1.00 43.99           N  
ATOM   1766  CA  ALA D 309     238.250 213.591 202.385  1.00 43.99           C  
ATOM   1767  C   ALA D 309     236.901 213.409 201.716  1.00 43.99           C  
ATOM   1768  O   ALA D 309     236.116 214.360 201.655  1.00 43.99           O  
ATOM   1769  CB  ALA D 309     239.275 214.026 201.340  1.00 43.99           C  
ATOM   1770  N   GLY D 310     236.620 212.220 201.205  1.00 43.27           N  
ATOM   1771  CA  GLY D 310     235.331 211.914 200.633  1.00 43.27           C  
ATOM   1772  C   GLY D 310     234.301 211.438 201.627  1.00 43.27           C  
ATOM   1773  O   GLY D 310     233.211 211.030 201.211  1.00 43.27           O  
ATOM   1774  N   ALA D 311     234.620 211.493 202.926  1.00 42.91           N  
ATOM   1775  CA  ALA D 311     233.788 211.120 204.067  1.00 42.91           C  
ATOM   1776  C   ALA D 311     233.236 209.705 203.965  1.00 42.91           C  
ATOM   1777  O   ALA D 311     232.051 209.528 203.663  1.00 42.91           O  
ATOM   1778  CB  ALA D 311     232.640 212.114 204.237  1.00 42.91           C  
ATOM   1779  N   PRO D 312     234.055 208.681 204.184  1.00 42.69           N  
ATOM   1780  CA  PRO D 312     233.542 207.312 204.135  1.00 42.69           C  
ATOM   1781  C   PRO D 312     232.647 207.009 205.322  1.00 42.69           C  
ATOM   1782  O   PRO D 312     232.688 207.687 206.350  1.00 42.69           O  
ATOM   1783  CB  PRO D 312     234.813 206.466 204.174  1.00 42.69           C  
ATOM   1784  CG  PRO D 312     235.779 207.290 204.887  1.00 42.69           C  
ATOM   1785  CD  PRO D 312     235.488 208.709 204.519  1.00 42.69           C  
ATOM   1786  N   ASP D 313     231.822 205.974 205.171  1.00 46.81           N  
ATOM   1787  CA  ASP D 313     230.919 205.605 206.255  1.00 46.81           C  
ATOM   1788  C   ASP D 313     231.636 204.830 207.356  1.00 46.81           C  
ATOM   1789  O   ASP D 313     231.279 204.950 208.531  1.00 46.81           O  
ATOM   1790  CB  ASP D 313     229.731 204.813 205.707  1.00 46.81           C  
ATOM   1791  CG  ASP D 313     230.154 203.630 204.870  1.00 46.81           C  
ATOM   1792  OD1 ASP D 313     231.360 203.512 204.581  1.00 46.81           O  
ATOM   1793  OD2 ASP D 313     229.282 202.811 204.503  1.00 46.81           O  
ATOM   1794  N   ARG D 314     232.632 204.026 206.997  1.00 46.65           N  
ATOM   1795  CA  ARG D 314     233.511 203.373 207.955  1.00 46.65           C  
ATOM   1796  C   ARG D 314     234.936 203.538 207.455  1.00 46.65           C  
ATOM   1797  O   ARG D 314     235.159 204.021 206.346  1.00 46.65           O  
ATOM   1798  CB  ARG D 314     233.160 201.890 208.145  1.00 46.65           C  
ATOM   1799  CG  ARG D 314     233.721 200.915 207.120  1.00 46.65           C  
ATOM   1800  CD  ARG D 314     232.984 200.933 205.792  1.00 46.65           C  
ATOM   1801  NE  ARG D 314     231.553 200.684 205.888  1.00 46.65           N  
ATOM   1802  CZ  ARG D 314     231.007 199.478 205.966  1.00 46.65           C  
ATOM   1803  NH1 ARG D 314     231.774 198.401 205.980  1.00 46.65           N  
ATOM   1804  NH2 ARG D 314     229.691 199.349 206.035  1.00 46.65           N  
ATOM   1805  N   CYS D 315     235.912 203.167 208.277  1.00 50.84           N  
ATOM   1806  CA  CYS D 315     237.293 203.279 207.838  1.00 50.84           C  
ATOM   1807  C   CYS D 315     237.592 202.205 206.792  1.00 50.84           C  
ATOM   1808  O   CYS D 315     237.026 201.109 206.840  1.00 50.84           O  
ATOM   1809  CB  CYS D 315     238.253 203.159 209.015  1.00 50.84           C  
ATOM   1810  SG  CYS D 315     238.281 201.557 209.762  1.00 50.84           S  
ATOM   1811  N   PRO D 316     238.439 202.509 205.811  1.00 50.19           N  
ATOM   1812  CA  PRO D 316     238.648 201.588 204.689  1.00 50.19           C  
ATOM   1813  C   PRO D 316     239.445 200.365 205.092  1.00 50.19           C  
ATOM   1814  O   PRO D 316     240.128 200.374 206.127  1.00 50.19           O  
ATOM   1815  CB  PRO D 316     239.403 202.448 203.671  1.00 50.19           C  
ATOM   1816  CG  PRO D 316     239.996 203.545 204.460  1.00 50.19           C  
ATOM   1817  CD  PRO D 316     239.062 203.822 205.561  1.00 50.19           C  
ATOM   1818  N   PRO D 317     239.345 199.271 204.328  1.00 50.02           N  
ATOM   1819  CA  PRO D 317     240.140 198.077 204.657  1.00 50.02           C  
ATOM   1820  C   PRO D 317     241.629 198.273 204.453  1.00 50.02           C  
ATOM   1821  O   PRO D 317     242.426 197.805 205.274  1.00 50.02           O  
ATOM   1822  CB  PRO D 317     239.567 197.011 203.719  1.00 50.02           C  
ATOM   1823  CG  PRO D 317     238.201 197.481 203.417  1.00 50.02           C  
ATOM   1824  CD  PRO D 317     238.290 198.967 203.350  1.00 50.02           C  
ATOM   1825  N   THR D 318     242.037 198.934 203.378  1.00 52.54           N  
ATOM   1826  CA  THR D 318     243.364 199.520 203.372  1.00 52.54           C  
ATOM   1827  C   THR D 318     243.372 200.680 204.352  1.00 52.54           C  
ATOM   1828  O   THR D 318     242.347 201.325 204.567  1.00 52.54           O  
ATOM   1829  CB  THR D 318     243.745 200.011 201.978  1.00 52.54           C  
ATOM   1830  OG1 THR D 318     242.866 201.073 201.589  1.00 52.54           O  
ATOM   1831  CG2 THR D 318     243.632 198.883 200.971  1.00 52.54           C  
ATOM   1832  N   CYS D 319     244.539 200.934 204.948  1.00 57.26           N  
ATOM   1833  CA  CYS D 319     244.718 201.906 206.036  1.00 57.26           C  
ATOM   1834  C   CYS D 319     243.813 201.608 207.229  1.00 57.26           C  
ATOM   1835  O   CYS D 319     243.206 202.512 207.804  1.00 57.26           O  
ATOM   1836  CB  CYS D 319     244.527 203.352 205.563  1.00 57.26           C  
ATOM   1837  SG  CYS D 319     245.738 203.877 204.347  1.00 57.26           S  
ATOM   1838  N   LEU D 320     243.716 200.335 207.605  1.00 52.57           N  
ATOM   1839  CA  LEU D 320     243.004 199.911 208.804  1.00 52.57           C  
ATOM   1840  C   LEU D 320     243.961 199.569 209.938  1.00 52.57           C  
ATOM   1841  O   LEU D 320     243.745 199.979 211.081  1.00 52.57           O  
ATOM   1842  CB  LEU D 320     242.112 198.711 208.483  1.00 52.57           C  
ATOM   1843  CG  LEU D 320     241.418 197.965 209.623  1.00 52.57           C  
ATOM   1844  CD1 LEU D 320     240.534 198.856 210.416  1.00 52.57           C  
ATOM   1845  CD2 LEU D 320     240.599 196.826 209.065  1.00 52.57           C  
ATOM   1846  N   PHE D 321     245.023 198.829 209.637  1.00 58.26           N  
ATOM   1847  CA  PHE D 321     245.987 198.371 210.633  1.00 58.26           C  
ATOM   1848  C   PHE D 321     247.231 199.241 210.657  1.00 58.26           C  
ATOM   1849  O   PHE D 321     248.347 198.745 210.815  1.00 58.26           O  
ATOM   1850  CB  PHE D 321     246.351 196.918 210.375  1.00 58.26           C  
ATOM   1851  CG  PHE D 321     245.210 195.980 210.564  1.00 58.26           C  
ATOM   1852  CD1 PHE D 321     244.837 195.575 211.829  1.00 58.26           C  
ATOM   1853  CD2 PHE D 321     244.501 195.509 209.479  1.00 58.26           C  
ATOM   1854  CE1 PHE D 321     243.779 194.711 212.008  1.00 58.26           C  
ATOM   1855  CE2 PHE D 321     243.445 194.643 209.654  1.00 58.26           C  
ATOM   1856  CZ  PHE D 321     243.085 194.244 210.919  1.00 58.26           C  
ATOM   1857  N   ILE D 322     247.058 200.547 210.487  1.00 59.15           N  
ATOM   1858  CA  ILE D 322     248.157 201.499 210.413  1.00 59.15           C  
ATOM   1859  C   ILE D 322     248.283 202.296 211.717  1.00 59.15           C  
ATOM   1860  O   ILE D 322     249.200 203.116 211.866  1.00 59.15           O  
ATOM   1861  CB  ILE D 322     247.980 202.385 209.163  1.00 59.15           C  
ATOM   1862  CG1 ILE D 322     247.773 201.471 207.962  1.00 59.15           C  
ATOM   1863  CG2 ILE D 322     249.206 203.183 208.761  1.00 59.15           C  
ATOM   1864  CD1 ILE D 322     248.927 200.513 207.672  1.00 59.15           C  
ATOM   1865  N   ALA D 323     247.420 202.004 212.698  1.00 59.85           N  
ATOM   1866  CA  ALA D 323     247.538 202.454 214.090  1.00 59.85           C  
ATOM   1867  C   ALA D 323     247.510 203.982 214.205  1.00 59.85           C  
ATOM   1868  O   ALA D 323     248.513 204.642 214.471  1.00 59.85           O  
ATOM   1869  CB  ALA D 323     248.784 201.871 214.765  1.00 59.85           C  
ATOM   1870  N   GLY D 324     246.328 204.524 213.948  1.00 55.09           N  
ATOM   1871  CA  GLY D 324     246.099 205.929 214.193  1.00 55.09           C  
ATOM   1872  C   GLY D 324     245.177 206.551 213.175  1.00 55.09           C  
ATOM   1873  O   GLY D 324     244.842 207.733 213.269  1.00 55.09           O  
ATOM   1874  N   ILE D 325     244.748 205.758 212.201  1.00 53.72           N  
ATOM   1875  CA  ILE D 325     243.908 206.250 211.123  1.00 53.72           C  
ATOM   1876  C   ILE D 325     242.430 206.009 211.404  1.00 53.72           C  
ATOM   1877  O   ILE D 325     241.608 206.897 211.173  1.00 53.72           O  
ATOM   1878  CB  ILE D 325     244.360 205.629 209.783  1.00 53.72           C  
ATOM   1879  CG1 ILE D 325     245.713 206.215 209.386  1.00 53.72           C  
ATOM   1880  CG2 ILE D 325     243.360 205.863 208.674  1.00 53.72           C  
ATOM   1881  CD1 ILE D 325     246.317 205.588 208.172  1.00 53.72           C  
ATOM   1882  N   ALA D 326     242.081 204.838 211.947  1.00 49.63           N  
ATOM   1883  CA  ALA D 326     240.681 204.539 212.241  1.00 49.63           C  
ATOM   1884  C   ALA D 326     240.138 205.436 213.346  1.00 49.63           C  
ATOM   1885  O   ALA D 326     238.980 205.871 213.293  1.00 49.63           O  
ATOM   1886  CB  ALA D 326     240.534 203.070 212.623  1.00 49.63           C  
ATOM   1887  N   GLU D 327     240.977 205.755 214.332  1.00 51.06           N  
ATOM   1888  CA  GLU D 327     240.577 206.690 215.374  1.00 51.06           C  
ATOM   1889  C   GLU D 327     240.431 208.102 214.831  1.00 51.06           C  
ATOM   1890  O   GLU D 327     239.620 208.879 215.342  1.00 51.06           O  
ATOM   1891  CB  GLU D 327     241.583 206.662 216.522  1.00 51.06           C  
ATOM   1892  CG  GLU D 327     241.577 205.372 217.326  1.00 51.06           C  
ATOM   1893  CD  GLU D 327     242.483 204.305 216.748  1.00 51.06           C  
ATOM   1894  OE1 GLU D 327     243.195 204.596 215.766  1.00 51.06           O  
ATOM   1895  OE2 GLU D 327     242.482 203.173 217.275  1.00 51.06           O  
ATOM   1896  N   LEU D 328     241.174 208.444 213.781  1.00 48.00           N  
ATOM   1897  CA  LEU D 328     241.016 209.760 213.178  1.00 48.00           C  
ATOM   1898  C   LEU D 328     239.702 209.860 212.410  1.00 48.00           C  
ATOM   1899  O   LEU D 328     239.044 210.912 212.428  1.00 48.00           O  
ATOM   1900  CB  LEU D 328     242.234 210.055 212.304  1.00 48.00           C  
ATOM   1901  CG  LEU D 328     242.475 211.437 211.716  1.00 48.00           C  
ATOM   1902  CD1 LEU D 328     243.936 211.757 211.772  1.00 48.00           C  
ATOM   1903  CD2 LEU D 328     242.093 211.378 210.291  1.00 48.00           C  
ATOM   1904  N   GLY D 329     239.271 208.765 211.783  1.00 45.58           N  
ATOM   1905  CA  GLY D 329     237.940 208.733 211.209  1.00 45.58           C  
ATOM   1906  C   GLY D 329     236.843 208.782 212.246  1.00 45.58           C  
ATOM   1907  O   GLY D 329     235.799 209.402 212.013  1.00 45.58           O  
ATOM   1908  N   ALA D 330     237.068 208.158 213.406  1.00 44.04           N  
ATOM   1909  CA  ALA D 330     236.118 208.294 214.505  1.00 44.04           C  
ATOM   1910  C   ALA D 330     236.053 209.724 215.013  1.00 44.04           C  
ATOM   1911  O   ALA D 330     234.972 210.206 215.360  1.00 44.04           O  
ATOM   1912  CB  ALA D 330     236.487 207.346 215.639  1.00 44.04           C  
ATOM   1913  N   PHE D 331     237.193 210.414 215.040  1.00 42.07           N  
ATOM   1914  CA  PHE D 331     237.226 211.826 215.408  1.00 42.07           C  
ATOM   1915  C   PHE D 331     236.413 212.681 214.442  1.00 42.07           C  
ATOM   1916  O   PHE D 331     235.648 213.559 214.864  1.00 42.07           O  
ATOM   1917  CB  PHE D 331     238.676 212.294 215.470  1.00 42.07           C  
ATOM   1918  CG  PHE D 331     238.834 213.777 215.541  1.00 42.07           C  
ATOM   1919  CD1 PHE D 331     238.419 214.489 216.647  1.00 42.07           C  
ATOM   1920  CD2 PHE D 331     239.454 214.455 214.508  1.00 42.07           C  
ATOM   1921  CE1 PHE D 331     238.585 215.858 216.701  1.00 42.07           C  
ATOM   1922  CE2 PHE D 331     239.628 215.819 214.557  1.00 42.07           C  
ATOM   1923  CZ  PHE D 331     239.193 216.520 215.656  1.00 42.07           C  
ATOM   1924  N   PHE D 332     236.540 212.422 213.139  1.00 44.44           N  
ATOM   1925  CA  PHE D 332     235.738 213.190 212.184  1.00 44.44           C  
ATOM   1926  C   PHE D 332     234.254 212.847 212.258  1.00 44.44           C  
ATOM   1927  O   PHE D 332     233.405 213.726 212.044  1.00 44.44           O  
ATOM   1928  CB  PHE D 332     236.258 213.008 210.761  1.00 44.44           C  
ATOM   1929  CG  PHE D 332     237.462 213.836 210.457  1.00 44.44           C  
ATOM   1930  CD1 PHE D 332     237.333 215.199 210.301  1.00 44.44           C  
ATOM   1931  CD2 PHE D 332     238.702 213.265 210.293  1.00 44.44           C  
ATOM   1932  CE1 PHE D 332     238.419 215.988 210.019  1.00 44.44           C  
ATOM   1933  CE2 PHE D 332     239.797 214.054 210.006  1.00 44.44           C  
ATOM   1934  CZ  PHE D 332     239.654 215.407 209.870  1.00 44.44           C  
ATOM   1935  N   SER D 333     233.918 211.603 212.598  1.00 44.40           N  
ATOM   1936  CA  SER D 333     232.513 211.251 212.770  1.00 44.40           C  
ATOM   1937  C   SER D 333     231.919 211.926 214.001  1.00 44.40           C  
ATOM   1938  O   SER D 333     230.753 212.350 213.992  1.00 44.40           O  
ATOM   1939  CB  SER D 333     232.371 209.738 212.863  1.00 44.40           C  
ATOM   1940  OG  SER D 333     231.020 209.378 213.027  1.00 44.40           O  
ATOM   1941  N   ILE D 334     232.718 212.055 215.061  1.00 43.68           N  
ATOM   1942  CA  ILE D 334     232.284 212.777 216.251  1.00 43.68           C  
ATOM   1943  C   ILE D 334     232.101 214.258 215.947  1.00 43.68           C  
ATOM   1944  O   ILE D 334     231.150 214.880 216.431  1.00 43.68           O  
ATOM   1945  CB  ILE D 334     233.278 212.521 217.398  1.00 43.68           C  
ATOM   1946  CG1 ILE D 334     233.115 211.086 217.872  1.00 43.68           C  
ATOM   1947  CG2 ILE D 334     233.066 213.455 218.565  1.00 43.68           C  
ATOM   1948  CD1 ILE D 334     234.252 210.573 218.670  1.00 43.68           C  
ATOM   1949  N   LEU D 335     232.968 214.832 215.104  1.00 41.33           N  
ATOM   1950  CA  LEU D 335     232.777 216.222 214.683  1.00 41.33           C  
ATOM   1951  C   LEU D 335     231.492 216.404 213.881  1.00 41.33           C  
ATOM   1952  O   LEU D 335     230.801 217.422 214.028  1.00 41.33           O  
ATOM   1953  CB  LEU D 335     233.969 216.708 213.866  1.00 41.33           C  
ATOM   1954  CG  LEU D 335     235.270 217.033 214.585  1.00 41.33           C  
ATOM   1955  CD1 LEU D 335     236.341 217.370 213.579  1.00 41.33           C  
ATOM   1956  CD2 LEU D 335     235.045 218.202 215.500  1.00 41.33           C  
ATOM   1957  N   GLN D 336     231.153 215.424 213.037  1.00 45.02           N  
ATOM   1958  CA  GLN D 336     229.882 215.473 212.314  1.00 45.02           C  
ATOM   1959  C   GLN D 336     228.688 215.423 213.259  1.00 45.02           C  
ATOM   1960  O   GLN D 336     227.721 216.179 213.085  1.00 45.02           O  
ATOM   1961  CB  GLN D 336     229.799 214.335 211.303  1.00 45.02           C  
ATOM   1962  CG  GLN D 336     230.579 214.567 210.035  1.00 45.02           C  
ATOM   1963  CD  GLN D 336     230.518 213.378 209.115  1.00 45.02           C  
ATOM   1964  OE1 GLN D 336     230.055 212.310 209.498  1.00 45.02           O  
ATOM   1965  NE2 GLN D 336     230.952 213.562 207.885  1.00 45.02           N  
ATOM   1966  N   ASP D 337     228.738 214.549 214.268  1.00 47.65           N  
ATOM   1967  CA  ASP D 337     227.639 214.496 215.231  1.00 47.65           C  
ATOM   1968  C   ASP D 337     227.552 215.757 216.084  1.00 47.65           C  
ATOM   1969  O   ASP D 337     226.446 216.184 216.433  1.00 47.65           O  
ATOM   1970  CB  ASP D 337     227.767 213.268 216.124  1.00 47.65           C  
ATOM   1971  CG  ASP D 337     227.368 212.001 215.417  1.00 47.65           C  
ATOM   1972  OD1 ASP D 337     226.546 212.082 214.484  1.00 47.65           O  
ATOM   1973  OD2 ASP D 337     227.856 210.920 215.799  1.00 47.65           O  
ATOM   1974  N   MET D 338     228.691 216.376 216.401  1.00 43.86           N  
ATOM   1975  CA  MET D 338     228.680 217.630 217.147  1.00 43.86           C  
ATOM   1976  C   MET D 338     228.050 218.754 216.339  1.00 43.86           C  
ATOM   1977  O   MET D 338     227.248 219.531 216.875  1.00 43.86           O  
ATOM   1978  CB  MET D 338     230.097 218.010 217.568  1.00 43.86           C  
ATOM   1979  CG  MET D 338     230.670 217.156 218.676  1.00 43.86           C  
ATOM   1980  SD  MET D 338     232.414 217.478 218.950  1.00 43.86           S  
ATOM   1981  CE  MET D 338     232.328 219.118 219.636  1.00 43.86           C  
ATOM   1982  N   ARG D 339     228.385 218.846 215.046  1.00 43.82           N  
ATOM   1983  CA  ARG D 339     227.762 219.863 214.202  1.00 43.82           C  
ATOM   1984  C   ARG D 339     226.267 219.618 214.047  1.00 43.82           C  
ATOM   1985  O   ARG D 339     225.474 220.568 214.069  1.00 43.82           O  
ATOM   1986  CB  ARG D 339     228.422 219.909 212.829  1.00 43.82           C  
ATOM   1987  CG  ARG D 339     227.849 221.017 211.978  1.00 43.82           C  
ATOM   1988  CD  ARG D 339     228.357 221.040 210.572  1.00 43.82           C  
ATOM   1989  NE  ARG D 339     227.696 222.108 209.834  1.00 43.82           N  
ATOM   1990  CZ  ARG D 339     226.542 221.964 209.194  1.00 43.82           C  
ATOM   1991  NH1 ARG D 339     225.923 220.794 209.194  1.00 43.82           N  
ATOM   1992  NH2 ARG D 339     226.007 222.990 208.552  1.00 43.82           N  
ATOM   1993  N   ASN D 340     225.861 218.352 213.922  1.00 44.79           N  
ATOM   1994  CA  ASN D 340     224.438 218.052 213.798  1.00 44.79           C  
ATOM   1995  C   ASN D 340     223.674 218.376 215.077  1.00 44.79           C  
ATOM   1996  O   ASN D 340     222.539 218.852 215.009  1.00 44.79           O  
ATOM   1997  CB  ASN D 340     224.231 216.595 213.402  1.00 44.79           C  
ATOM   1998  CG  ASN D 340     224.503 216.354 211.939  1.00 44.79           C  
ATOM   1999  OD1 ASN D 340     224.128 217.159 211.091  1.00 44.79           O  
ATOM   2000  ND2 ASN D 340     225.148 215.240 211.632  1.00 44.79           N  
ATOM   2001  N   THR D 341     224.282 218.168 216.248  1.00 43.77           N  
ATOM   2002  CA  THR D 341     223.587 218.544 217.478  1.00 43.77           C  
ATOM   2003  C   THR D 341     223.528 220.054 217.672  1.00 43.77           C  
ATOM   2004  O   THR D 341     222.531 220.557 218.201  1.00 43.77           O  
ATOM   2005  CB  THR D 341     224.233 217.898 218.695  1.00 43.77           C  
ATOM   2006  OG1 THR D 341     225.621 218.234 218.728  1.00 43.77           O  
ATOM   2007  CG2 THR D 341     224.055 216.399 218.662  1.00 43.77           C  
ATOM   2008  N   ILE D 342     224.560 220.793 217.247  1.00 43.61           N  
ATOM   2009  CA  ILE D 342     224.481 222.253 217.319  1.00 43.61           C  
ATOM   2010  C   ILE D 342     223.404 222.780 216.375  1.00 43.61           C  
ATOM   2011  O   ILE D 342     222.601 223.645 216.750  1.00 43.61           O  
ATOM   2012  CB  ILE D 342     225.851 222.892 217.027  1.00 43.61           C  
ATOM   2013  CG1 ILE D 342     226.861 222.510 218.097  1.00 43.61           C  
ATOM   2014  CG2 ILE D 342     225.751 224.395 217.011  1.00 43.61           C  
ATOM   2015  CD1 ILE D 342     228.266 222.912 217.757  1.00 43.61           C  
ATOM   2016  N   MET D 343     223.332 222.233 215.158  1.00 48.85           N  
ATOM   2017  CA  MET D 343     222.306 222.663 214.213  1.00 48.85           C  
ATOM   2018  C   MET D 343     220.913 222.219 214.636  1.00 48.85           C  
ATOM   2019  O   MET D 343     219.931 222.889 214.308  1.00 48.85           O  
ATOM   2020  CB  MET D 343     222.619 222.141 212.815  1.00 48.85           C  
ATOM   2021  CG  MET D 343     223.795 222.823 212.157  1.00 48.85           C  
ATOM   2022  SD  MET D 343     223.482 224.573 211.900  1.00 48.85           S  
ATOM   2023  CE  MET D 343     222.236 224.508 210.622  1.00 48.85           C  
ATOM   2024  N   ALA D 344     220.801 221.105 215.355  1.00 45.05           N  
ATOM   2025  CA  ALA D 344     219.502 220.693 215.860  1.00 45.05           C  
ATOM   2026  C   ALA D 344     219.063 221.542 217.036  1.00 45.05           C  
ATOM   2027  O   ALA D 344     217.867 221.800 217.193  1.00 45.05           O  
ATOM   2028  CB  ALA D 344     219.533 219.223 216.270  1.00 45.05           C  
ATOM   2029  N   SER D 345     220.005 221.989 217.864  1.00 44.24           N  
ATOM   2030  CA  SER D 345     219.633 222.826 218.993  1.00 44.24           C  
ATOM   2031  C   SER D 345     219.380 224.267 218.581  1.00 44.24           C  
ATOM   2032  O   SER D 345     218.661 224.974 219.285  1.00 44.24           O  
ATOM   2033  CB  SER D 345     220.713 222.775 220.067  1.00 44.24           C  
ATOM   2034  OG  SER D 345     221.903 223.376 219.608  1.00 44.24           O  
ATOM   2035  N   LYS D 346     219.944 224.718 217.457  1.00 45.22           N  
ATOM   2036  CA  LYS D 346     219.717 226.094 217.014  1.00 45.22           C  
ATOM   2037  C   LYS D 346     218.280 226.341 216.574  1.00 45.22           C  
ATOM   2038  O   LYS D 346     217.761 227.446 216.759  1.00 45.22           O  
ATOM   2039  CB  LYS D 346     220.647 226.449 215.860  1.00 45.22           C  
ATOM   2040  CG  LYS D 346     222.053 226.842 216.234  1.00 45.22           C  
ATOM   2041  CD  LYS D 346     222.923 226.971 214.988  1.00 45.22           C  
ATOM   2042  CE  LYS D 346     222.906 228.372 214.384  1.00 45.22           C  
ATOM   2043  NZ  LYS D 346     221.655 228.721 213.656  1.00 45.22           N  
ATOM   2044  N   THR D 347     217.629 225.348 215.980  1.00 42.18           N  
ATOM   2045  CA  THR D 347     216.356 225.582 215.314  1.00 42.18           C  
ATOM   2046  C   THR D 347     215.216 225.657 216.314  1.00 42.18           C  
ATOM   2047  O   THR D 347     214.994 224.722 217.084  1.00 42.18           O  
ATOM   2048  CB  THR D 347     216.066 224.479 214.302  1.00 42.18           C  
ATOM   2049  OG1 THR D 347     215.957 223.225 214.981  1.00 42.18           O  
ATOM   2050  CG2 THR D 347     217.172 224.407 213.274  1.00 42.18           C  
ATOM   2051  N   VAL D 348     214.488 226.772 216.291  1.00 39.52           N  
ATOM   2052  CA  VAL D 348     213.216 226.849 216.993  1.00 39.52           C  
ATOM   2053  C   VAL D 348     212.217 225.921 216.317  1.00 39.52           C  
ATOM   2054  O   VAL D 348     212.055 225.934 215.091  1.00 39.52           O  
ATOM   2055  CB  VAL D 348     212.729 228.307 217.058  1.00 39.52           C  
ATOM   2056  CG1 VAL D 348     212.808 228.987 215.703  1.00 39.52           C  
ATOM   2057  CG2 VAL D 348     211.305 228.369 217.565  1.00 39.52           C  
ATOM   2058  N   GLY D 349     211.583 225.066 217.107  1.00 39.41           N  
ATOM   2059  CA  GLY D 349     210.631 224.131 216.552  1.00 39.41           C  
ATOM   2060  C   GLY D 349     210.245 223.088 217.577  1.00 39.41           C  
ATOM   2061  O   GLY D 349     210.649 223.151 218.736  1.00 39.41           O  
ATOM   2062  N   THR D 350     209.467 222.116 217.117  1.00 41.10           N  
ATOM   2063  CA  THR D 350     208.930 221.106 218.009  1.00 41.10           C  
ATOM   2064  C   THR D 350     210.002 220.085 218.376  1.00 41.10           C  
ATOM   2065  O   THR D 350     211.165 220.189 217.983  1.00 41.10           O  
ATOM   2066  CB  THR D 350     207.716 220.431 217.380  1.00 41.10           C  
ATOM   2067  OG1 THR D 350     207.156 219.500 218.312  1.00 41.10           O  
ATOM   2068  CG2 THR D 350     208.106 219.701 216.126  1.00 41.10           C  
ATOM   2069  N   SER D 351     209.604 219.080 219.152  1.00 42.64           N  
ATOM   2070  CA  SER D 351     210.579 218.131 219.669  1.00 42.64           C  
ATOM   2071  C   SER D 351     211.022 217.140 218.608  1.00 42.64           C  
ATOM   2072  O   SER D 351     212.217 216.832 218.508  1.00 42.64           O  
ATOM   2073  CB  SER D 351     210.006 217.380 220.864  1.00 42.64           C  
ATOM   2074  OG  SER D 351     210.939 216.426 221.336  1.00 42.64           O  
ATOM   2075  N   GLU D 352     210.083 216.630 217.812  1.00 45.27           N  
ATOM   2076  CA  GLU D 352     210.434 215.585 216.865  1.00 45.27           C  
ATOM   2077  C   GLU D 352     211.246 216.093 215.686  1.00 45.27           C  
ATOM   2078  O   GLU D 352     212.052 215.330 215.160  1.00 45.27           O  
ATOM   2079  CB  GLU D 352     209.191 214.849 216.358  1.00 45.27           C  
ATOM   2080  CG  GLU D 352     208.250 215.651 215.490  1.00 45.27           C  
ATOM   2081  CD  GLU D 352     207.118 216.270 216.273  1.00 45.27           C  
ATOM   2082  OE1 GLU D 352     207.207 216.314 217.517  1.00 45.27           O  
ATOM   2083  OE2 GLU D 352     206.130 216.703 215.643  1.00 45.27           O  
ATOM   2084  N   GLU D 353     211.128 217.358 215.288  1.00 45.83           N  
ATOM   2085  CA  GLU D 353     211.989 217.822 214.209  1.00 45.83           C  
ATOM   2086  C   GLU D 353     213.373 218.234 214.688  1.00 45.83           C  
ATOM   2087  O   GLU D 353     214.337 218.115 213.921  1.00 45.83           O  
ATOM   2088  CB  GLU D 353     211.337 218.970 213.435  1.00 45.83           C  
ATOM   2089  CG  GLU D 353     211.185 220.271 214.160  1.00 45.83           C  
ATOM   2090  CD  GLU D 353     210.454 221.289 213.316  1.00 45.83           C  
ATOM   2091  OE1 GLU D 353     210.063 220.942 212.183  1.00 45.83           O  
ATOM   2092  OE2 GLU D 353     210.267 222.431 213.776  1.00 45.83           O  
ATOM   2093  N   LYS D 354     213.504 218.682 215.940  1.00 40.53           N  
ATOM   2094  CA  LYS D 354     214.825 218.789 216.549  1.00 40.53           C  
ATOM   2095  C   LYS D 354     215.487 217.426 216.656  1.00 40.53           C  
ATOM   2096  O   LYS D 354     216.697 217.296 216.448  1.00 40.53           O  
ATOM   2097  CB  LYS D 354     214.734 219.417 217.937  1.00 40.53           C  
ATOM   2098  CG  LYS D 354     214.524 220.907 218.005  1.00 40.53           C  
ATOM   2099  CD  LYS D 354     214.550 221.315 219.465  1.00 40.53           C  
ATOM   2100  CE  LYS D 354     214.388 222.794 219.660  1.00 40.53           C  
ATOM   2101  NZ  LYS D 354     215.594 223.511 219.185  1.00 40.53           N  
ATOM   2102  N   LEU D 355     214.708 216.397 216.990  1.00 44.36           N  
ATOM   2103  CA  LEU D 355     215.261 215.053 217.067  1.00 44.36           C  
ATOM   2104  C   LEU D 355     215.568 214.502 215.681  1.00 44.36           C  
ATOM   2105  O   LEU D 355     216.505 213.715 215.517  1.00 44.36           O  
ATOM   2106  CB  LEU D 355     214.286 214.144 217.810  1.00 44.36           C  
ATOM   2107  CG  LEU D 355     214.734 212.728 218.153  1.00 44.36           C  
ATOM   2108  CD1 LEU D 355     215.912 212.782 219.100  1.00 44.36           C  
ATOM   2109  CD2 LEU D 355     213.589 211.944 218.761  1.00 44.36           C  
ATOM   2110  N   ARG D 356     214.799 214.918 214.679  1.00 46.05           N  
ATOM   2111  CA  ARG D 356     215.004 214.483 213.307  1.00 46.05           C  
ATOM   2112  C   ARG D 356     216.237 215.121 212.692  1.00 46.05           C  
ATOM   2113  O   ARG D 356     216.904 214.496 211.864  1.00 46.05           O  
ATOM   2114  CB  ARG D 356     213.762 214.821 212.479  1.00 46.05           C  
ATOM   2115  CG  ARG D 356     213.755 214.279 211.074  1.00 46.05           C  
ATOM   2116  CD  ARG D 356     212.479 214.644 210.341  1.00 46.05           C  
ATOM   2117  NE  ARG D 356     211.300 214.059 210.968  1.00 46.05           N  
ATOM   2118  CZ  ARG D 356     210.296 214.765 211.472  1.00 46.05           C  
ATOM   2119  NH1 ARG D 356     209.263 214.149 212.027  1.00 46.05           N  
ATOM   2120  NH2 ARG D 356     210.317 216.087 211.402  1.00 46.05           N  
ATOM   2121  N   LYS D 357     216.564 216.348 213.091  1.00 44.82           N  
ATOM   2122  CA  LYS D 357     217.671 217.048 212.454  1.00 44.82           C  
ATOM   2123  C   LYS D 357     219.029 216.523 212.905  1.00 44.82           C  
ATOM   2124  O   LYS D 357     219.983 216.547 212.123  1.00 44.82           O  
ATOM   2125  CB  LYS D 357     217.551 218.547 212.718  1.00 44.82           C  
ATOM   2126  CG  LYS D 357     218.478 219.403 211.885  1.00 44.82           C  
ATOM   2127  CD  LYS D 357     218.223 220.874 212.106  1.00 44.82           C  
ATOM   2128  CE  LYS D 357     217.316 221.433 211.029  1.00 44.82           C  
ATOM   2129  NZ  LYS D 357     215.890 221.081 211.256  1.00 44.82           N  
ATOM   2130  N   LYS D 358     219.146 216.025 214.131  1.00 46.76           N  
ATOM   2131  CA  LYS D 358     220.427 215.477 214.550  1.00 46.76           C  
ATOM   2132  C   LYS D 358     220.612 214.068 214.003  1.00 46.76           C  
ATOM   2133  O   LYS D 358     219.661 213.393 213.610  1.00 46.76           O  
ATOM   2134  CB  LYS D 358     220.559 215.455 216.071  1.00 46.76           C  
ATOM   2135  CG  LYS D 358     219.646 214.483 216.766  1.00 46.76           C  
ATOM   2136  CD  LYS D 358     219.931 214.470 218.249  1.00 46.76           C  
ATOM   2137  CE  LYS D 358     219.458 215.745 218.896  1.00 46.76           C  
ATOM   2138  NZ  LYS D 358     219.591 215.672 220.369  1.00 46.76           N  
ATOM   2139  N   SER D 359     221.862 213.625 213.995  1.00 52.76           N  
ATOM   2140  CA  SER D 359     222.243 212.373 213.366  1.00 52.76           C  
ATOM   2141  C   SER D 359     223.110 211.548 214.302  1.00 52.76           C  
ATOM   2142  O   SER D 359     223.724 212.067 215.235  1.00 52.76           O  
ATOM   2143  CB  SER D 359     223.005 212.616 212.067  1.00 52.76           C  
ATOM   2144  OG  SER D 359     223.452 211.388 211.526  1.00 52.76           O  
ATOM   2145  N   SER D 360     223.160 210.247 214.029  1.00 55.62           N  
ATOM   2146  CA  SER D 360     223.960 209.295 214.796  1.00 55.62           C  
ATOM   2147  C   SER D 360     224.980 208.687 213.846  1.00 55.62           C  
ATOM   2148  O   SER D 360     224.782 207.595 213.314  1.00 55.62           O  
ATOM   2149  CB  SER D 360     223.092 208.235 215.417  1.00 55.62           C  
ATOM   2150  OG  SER D 360     222.526 207.409 214.417  1.00 55.62           O  
ATOM   2151  N   PHE D 361     226.084 209.396 213.649  1.00 53.36           N  
ATOM   2152  CA  PHE D 361     227.143 208.927 212.770  1.00 53.36           C  
ATOM   2153  C   PHE D 361     228.200 208.123 213.502  1.00 53.36           C  
ATOM   2154  O   PHE D 361     228.755 207.182 212.924  1.00 53.36           O  
ATOM   2155  CB  PHE D 361     227.788 210.115 212.058  1.00 53.36           C  
ATOM   2156  CG  PHE D 361     226.977 210.648 210.916  1.00 53.36           C  
ATOM   2157  CD1 PHE D 361     226.116 209.818 210.221  1.00 53.36           C  
ATOM   2158  CD2 PHE D 361     227.036 211.984 210.568  1.00 53.36           C  
ATOM   2159  CE1 PHE D 361     225.366 210.298 209.171  1.00 53.36           C  
ATOM   2160  CE2 PHE D 361     226.277 212.475 209.524  1.00 53.36           C  
ATOM   2161  CZ  PHE D 361     225.439 211.631 208.830  1.00 53.36           C  
ATOM   2162  N   TYR D 362     228.492 208.470 214.757  1.00 50.30           N  
ATOM   2163  CA  TYR D 362     229.518 207.750 215.501  1.00 50.30           C  
ATOM   2164  C   TYR D 362     229.082 206.336 215.838  1.00 50.30           C  
ATOM   2165  O   TYR D 362     229.919 205.431 215.868  1.00 50.30           O  
ATOM   2166  CB  TYR D 362     229.882 208.504 216.776  1.00 50.30           C  
ATOM   2167  CG  TYR D 362     230.913 207.794 217.616  1.00 50.30           C  
ATOM   2168  CD1 TYR D 362     232.231 207.717 217.204  1.00 50.30           C  
ATOM   2169  CD2 TYR D 362     230.567 207.201 218.821  1.00 50.30           C  
ATOM   2170  CE1 TYR D 362     233.178 207.074 217.965  1.00 50.30           C  
ATOM   2171  CE2 TYR D 362     231.506 206.552 219.586  1.00 50.30           C  
ATOM   2172  CZ  TYR D 362     232.809 206.493 219.152  1.00 50.30           C  
ATOM   2173  OH  TYR D 362     233.752 205.849 219.912  1.00 50.30           O  
ATOM   2174  N   GLN D 363     227.786 206.125 216.057  1.00 54.55           N  
ATOM   2175  CA  GLN D 363     227.279 204.787 216.336  1.00 54.55           C  
ATOM   2176  C   GLN D 363     227.461 203.872 215.134  1.00 54.55           C  
ATOM   2177  O   GLN D 363     227.940 202.740 215.267  1.00 54.55           O  
ATOM   2178  CB  GLN D 363     225.805 204.865 216.721  1.00 54.55           C  
ATOM   2179  CG  GLN D 363     225.548 205.678 217.957  1.00 54.55           C  
ATOM   2180  CD  GLN D 363     226.256 205.108 219.151  1.00 54.55           C  
ATOM   2181  OE1 GLN D 363     227.214 205.692 219.653  1.00 54.55           O  
ATOM   2182  NE2 GLN D 363     225.800 203.952 219.611  1.00 54.55           N  
ATOM   2183  N   SER D 364     227.104 204.366 213.948  1.00 52.75           N  
ATOM   2184  CA  SER D 364     227.240 203.574 212.733  1.00 52.75           C  
ATOM   2185  C   SER D 364     228.701 203.363 212.370  1.00 52.75           C  
ATOM   2186  O   SER D 364     229.076 202.270 211.929  1.00 52.75           O  
ATOM   2187  CB  SER D 364     226.498 204.252 211.588  1.00 52.75           C  
ATOM   2188  OG  SER D 364     227.104 205.490 211.269  1.00 52.75           O  
ATOM   2189  N   TYR D 365     229.535 204.393 212.558  1.00 45.95           N  
ATOM   2190  CA  TYR D 365     230.968 204.258 212.313  1.00 45.95           C  
ATOM   2191  C   TYR D 365     231.580 203.218 213.233  1.00 45.95           C  
ATOM   2192  O   TYR D 365     232.376 202.383 212.792  1.00 45.95           O  
ATOM   2193  CB  TYR D 365     231.674 205.595 212.518  1.00 45.95           C  
ATOM   2194  CG  TYR D 365     233.134 205.585 212.123  1.00 45.95           C  
ATOM   2195  CD1 TYR D 365     233.513 205.809 210.812  1.00 45.95           C  
ATOM   2196  CD2 TYR D 365     234.131 205.327 213.053  1.00 45.95           C  
ATOM   2197  CE1 TYR D 365     234.840 205.799 210.443  1.00 45.95           C  
ATOM   2198  CE2 TYR D 365     235.452 205.296 212.689  1.00 45.95           C  
ATOM   2199  CZ  TYR D 365     235.801 205.542 211.389  1.00 45.95           C  
ATOM   2200  OH  TYR D 365     237.123 205.524 211.034  1.00 45.95           O  
ATOM   2201  N   LEU D 366     231.202 203.247 214.512  1.00 50.98           N  
ATOM   2202  CA  LEU D 366     231.724 202.300 215.483  1.00 50.98           C  
ATOM   2203  C   LEU D 366     231.277 200.882 215.170  1.00 50.98           C  
ATOM   2204  O   LEU D 366     232.091 199.961 215.208  1.00 50.98           O  
ATOM   2205  CB  LEU D 366     231.274 202.702 216.883  1.00 50.98           C  
ATOM   2206  CG  LEU D 366     231.784 201.850 218.036  1.00 50.98           C  
ATOM   2207  CD1 LEU D 366     233.276 202.005 218.162  1.00 50.98           C  
ATOM   2208  CD2 LEU D 366     231.090 202.230 219.325  1.00 50.98           C  
ATOM   2209  N   ARG D 367     229.998 200.699 214.829  1.00 53.78           N  
ATOM   2210  CA  ARG D 367     229.481 199.372 214.506  1.00 53.78           C  
ATOM   2211  C   ARG D 367     230.181 198.797 213.279  1.00 53.78           C  
ATOM   2212  O   ARG D 367     230.720 197.682 213.320  1.00 53.78           O  
ATOM   2213  CB  ARG D 367     227.966 199.468 214.298  1.00 53.78           C  
ATOM   2214  CG  ARG D 367     227.182 198.158 214.188  1.00 53.78           C  
ATOM   2215  CD  ARG D 367     226.971 197.706 212.744  1.00 53.78           C  
ATOM   2216  NE  ARG D 367     226.433 198.776 211.908  1.00 53.78           N  
ATOM   2217  CZ  ARG D 367     225.148 199.099 211.829  1.00 53.78           C  
ATOM   2218  NH1 ARG D 367     224.247 198.432 212.534  1.00 53.78           N  
ATOM   2219  NH2 ARG D 367     224.763 200.090 211.038  1.00 53.78           N  
ATOM   2220  N   ARG D 368     230.243 199.579 212.200  1.00 52.81           N  
ATOM   2221  CA  ARG D 368     230.836 199.114 210.955  1.00 52.81           C  
ATOM   2222  C   ARG D 368     232.348 198.974 211.034  1.00 52.81           C  
ATOM   2223  O   ARG D 368     232.923 198.204 210.261  1.00 52.81           O  
ATOM   2224  CB  ARG D 368     230.452 200.079 209.843  1.00 52.81           C  
ATOM   2225  CG  ARG D 368     228.986 200.046 209.528  1.00 52.81           C  
ATOM   2226  CD  ARG D 368     228.585 201.210 208.665  1.00 52.81           C  
ATOM   2227  NE  ARG D 368     227.159 201.166 208.387  1.00 52.81           N  
ATOM   2228  CZ  ARG D 368     226.485 202.141 207.796  1.00 52.81           C  
ATOM   2229  NH1 ARG D 368     227.103 203.255 207.435  1.00 52.81           N  
ATOM   2230  NH2 ARG D 368     225.186 202.009 207.584  1.00 52.81           N  
ATOM   2231  N   THR D 369     233.006 199.681 211.952  1.00 49.47           N  
ATOM   2232  CA  THR D 369     234.447 199.539 212.087  1.00 49.47           C  
ATOM   2233  C   THR D 369     234.806 198.361 212.982  1.00 49.47           C  
ATOM   2234  O   THR D 369     235.676 197.558 212.627  1.00 49.47           O  
ATOM   2235  CB  THR D 369     235.038 200.839 212.624  1.00 49.47           C  
ATOM   2236  OG1 THR D 369     234.765 201.899 211.704  1.00 49.47           O  
ATOM   2237  CG2 THR D 369     236.520 200.725 212.799  1.00 49.47           C  
ATOM   2238  N   GLN D 370     234.124 198.214 214.126  1.00 55.06           N  
ATOM   2239  CA  GLN D 370     234.349 197.074 215.007  1.00 55.06           C  
ATOM   2240  C   GLN D 370     233.903 195.760 214.380  1.00 55.06           C  
ATOM   2241  O   GLN D 370     234.355 194.699 214.819  1.00 55.06           O  
ATOM   2242  CB  GLN D 370     233.608 197.262 216.337  1.00 55.06           C  
ATOM   2243  CG  GLN D 370     234.030 198.452 217.202  1.00 55.06           C  
ATOM   2244  CD  GLN D 370     235.418 198.353 217.755  1.00 55.06           C  
ATOM   2245  OE1 GLN D 370     236.321 199.071 217.334  1.00 55.06           O  
ATOM   2246  NE2 GLN D 370     235.594 197.482 218.732  1.00 55.06           N  
ATOM   2247  N   SER D 371     233.026 195.800 213.370  1.00 56.83           N  
ATOM   2248  CA  SER D 371     232.646 194.575 212.677  1.00 56.83           C  
ATOM   2249  C   SER D 371     233.766 194.008 211.815  1.00 56.83           C  
ATOM   2250  O   SER D 371     233.716 192.827 211.461  1.00 56.83           O  
ATOM   2251  CB  SER D 371     231.417 194.827 211.810  1.00 56.83           C  
ATOM   2252  OG  SER D 371     230.304 195.183 212.607  1.00 56.83           O  
ATOM   2253  N   MET D 372     234.767 194.811 211.469  1.00 54.37           N  
ATOM   2254  CA  MET D 372     235.850 194.378 210.599  1.00 54.37           C  
ATOM   2255  C   MET D 372     237.004 193.737 211.355  1.00 54.37           C  
ATOM   2256  O   MET D 372     238.044 193.461 210.750  1.00 54.37           O  
ATOM   2257  CB  MET D 372     236.367 195.560 209.778  1.00 54.37           C  
ATOM   2258  CG  MET D 372     235.390 196.058 208.730  1.00 54.37           C  
ATOM   2259  SD  MET D 372     235.952 197.562 207.920  1.00 54.37           S  
ATOM   2260  CE  MET D 372     237.353 196.933 207.017  1.00 54.37           C  
ATOM   2261  N   GLY D 373     236.853 193.494 212.652  1.00 55.67           N  
ATOM   2262  CA  GLY D 373     237.908 192.870 213.421  1.00 55.67           C  
ATOM   2263  C   GLY D 373     238.886 193.830 214.052  1.00 55.67           C  
ATOM   2264  O   GLY D 373     240.098 193.650 213.899  1.00 55.67           O  
ATOM   2265  N   ILE D 374     238.404 194.855 214.743  1.00 54.76           N  
ATOM   2266  CA  ILE D 374     239.273 195.856 215.337  1.00 54.76           C  
ATOM   2267  C   ILE D 374     238.652 196.288 216.662  1.00 54.76           C  
ATOM   2268  O   ILE D 374     237.477 196.035 216.939  1.00 54.76           O  
ATOM   2269  CB  ILE D 374     239.481 197.053 214.379  1.00 54.76           C  
ATOM   2270  CG1 ILE D 374     240.807 197.761 214.634  1.00 54.76           C  
ATOM   2271  CG2 ILE D 374     238.362 198.046 214.509  1.00 54.76           C  
ATOM   2272  CD1 ILE D 374     241.978 196.909 214.308  1.00 54.76           C  
ATOM   2273  N   GLN D 375     239.472 196.911 217.504  1.00 56.79           N  
ATOM   2274  CA  GLN D 375     239.015 197.546 218.734  1.00 56.79           C  
ATOM   2275  C   GLN D 375     239.542 198.971 218.741  1.00 56.79           C  
ATOM   2276  O   GLN D 375     240.755 199.182 218.830  1.00 56.79           O  
ATOM   2277  CB  GLN D 375     239.491 196.781 219.966  1.00 56.79           C  
ATOM   2278  CG  GLN D 375     238.900 195.396 220.089  1.00 56.79           C  
ATOM   2279  CD  GLN D 375     237.410 195.435 220.321  1.00 56.79           C  
ATOM   2280  OE1 GLN D 375     236.909 196.289 221.051  1.00 56.79           O  
ATOM   2281  NE2 GLN D 375     236.686 194.520 219.689  1.00 56.79           N  
ATOM   2282  N   LEU D 376     238.642 199.941 218.634  1.00 54.67           N  
ATOM   2283  CA  LEU D 376     239.048 201.339 218.650  1.00 54.67           C  
ATOM   2284  C   LEU D 376     239.491 201.744 220.046  1.00 54.67           C  
ATOM   2285  O   LEU D 376     238.727 201.624 221.009  1.00 54.67           O  
ATOM   2286  CB  LEU D 376     237.910 202.238 218.181  1.00 54.67           C  
ATOM   2287  CG  LEU D 376     237.587 202.212 216.696  1.00 54.67           C  
ATOM   2288  CD1 LEU D 376     236.397 203.093 216.411  1.00 54.67           C  
ATOM   2289  CD2 LEU D 376     238.792 202.687 215.925  1.00 54.67           C  
ATOM   2290  N   GLY D 377     240.727 202.224 220.157  1.00 55.67           N  
ATOM   2291  CA  GLY D 377     241.190 202.788 221.409  1.00 55.67           C  
ATOM   2292  C   GLY D 377     240.634 204.184 221.571  1.00 55.67           C  
ATOM   2293  O   GLY D 377     240.888 205.066 220.745  1.00 55.67           O  
ATOM   2294  N   GLN D 378     239.864 204.389 222.639  1.00 55.15           N  
ATOM   2295  CA  GLN D 378     239.227 205.678 222.868  1.00 55.15           C  
ATOM   2296  C   GLN D 378     240.229 206.749 223.273  1.00 55.15           C  
ATOM   2297  O   GLN D 378     239.946 207.943 223.104  1.00 55.15           O  
ATOM   2298  CB  GLN D 378     238.161 205.541 223.951  1.00 55.15           C  
ATOM   2299  CG  GLN D 378     237.069 204.529 223.647  1.00 55.15           C  
ATOM   2300  CD  GLN D 378     236.225 204.905 222.455  1.00 55.15           C  
ATOM   2301  OE1 GLN D 378     236.292 204.266 221.409  1.00 55.15           O  
ATOM   2302  NE2 GLN D 378     235.415 205.943 222.608  1.00 55.15           N  
ATOM   2303  N   ARG D 379     241.391 206.339 223.792  1.00 58.00           N  
ATOM   2304  CA  ARG D 379     242.395 207.279 224.278  1.00 58.00           C  
ATOM   2305  C   ARG D 379     242.949 208.136 223.151  1.00 58.00           C  
ATOM   2306  O   ARG D 379     243.201 209.330 223.341  1.00 58.00           O  
ATOM   2307  CB  ARG D 379     243.528 206.517 224.962  1.00 58.00           C  
ATOM   2308  CG  ARG D 379     243.139 205.752 226.220  1.00 58.00           C  
ATOM   2309  CD  ARG D 379     242.833 206.678 227.393  1.00 58.00           C  
ATOM   2310  NE  ARG D 379     241.425 207.045 227.486  1.00 58.00           N  
ATOM   2311  CZ  ARG D 379     240.965 208.033 228.244  1.00 58.00           C  
ATOM   2312  NH1 ARG D 379     241.805 208.756 228.972  1.00 58.00           N  
ATOM   2313  NH2 ARG D 379     239.667 208.302 228.273  1.00 58.00           N  
ATOM   2314  N   ILE D 380     243.107 207.551 221.963  1.00 52.69           N  
ATOM   2315  CA  ILE D 380     243.649 208.291 220.830  1.00 52.69           C  
ATOM   2316  C   ILE D 380     242.631 209.316 220.344  1.00 52.69           C  
ATOM   2317  O   ILE D 380     242.997 210.436 219.962  1.00 52.69           O  
ATOM   2318  CB  ILE D 380     244.068 207.325 219.703  1.00 52.69           C  
ATOM   2319  CG1 ILE D 380     245.010 206.231 220.209  1.00 52.69           C  
ATOM   2320  CG2 ILE D 380     244.806 208.056 218.619  1.00 52.69           C  
ATOM   2321  CD1 ILE D 380     244.348 204.882 220.469  1.00 52.69           C  
ATOM   2322  N   ILE D 381     241.342 208.969 220.394  1.00 48.16           N  
ATOM   2323  CA  ILE D 381     240.285 209.904 220.023  1.00 48.16           C  
ATOM   2324  C   ILE D 381     240.236 211.065 221.007  1.00 48.16           C  
ATOM   2325  O   ILE D 381     240.032 212.224 220.619  1.00 48.16           O  
ATOM   2326  CB  ILE D 381     238.938 209.165 219.961  1.00 48.16           C  
ATOM   2327  CG1 ILE D 381     239.024 207.969 219.029  1.00 48.16           C  
ATOM   2328  CG2 ILE D 381     237.859 210.074 219.458  1.00 48.16           C  
ATOM   2329  CD1 ILE D 381     237.839 207.056 219.141  1.00 48.16           C  
ATOM   2330  N   VAL D 382     240.446 210.772 222.294  1.00 52.08           N  
ATOM   2331  CA  VAL D 382     240.517 211.825 223.303  1.00 52.08           C  
ATOM   2332  C   VAL D 382     241.740 212.709 223.072  1.00 52.08           C  
ATOM   2333  O   VAL D 382     241.680 213.931 223.255  1.00 52.08           O  
ATOM   2334  CB  VAL D 382     240.496 211.197 224.709  1.00 52.08           C  
ATOM   2335  CG1 VAL D 382     240.727 212.231 225.794  1.00 52.08           C  
ATOM   2336  CG2 VAL D 382     239.164 210.526 224.947  1.00 52.08           C  
ATOM   2337  N   LEU D 383     242.845 212.116 222.609  1.00 51.81           N  
ATOM   2338  CA  LEU D 383     244.029 212.901 222.262  1.00 51.81           C  
ATOM   2339  C   LEU D 383     243.758 213.848 221.101  1.00 51.81           C  
ATOM   2340  O   LEU D 383     244.190 215.006 221.126  1.00 51.81           O  
ATOM   2341  CB  LEU D 383     245.199 211.982 221.926  1.00 51.81           C  
ATOM   2342  CG  LEU D 383     245.856 211.263 223.095  1.00 51.81           C  
ATOM   2343  CD1 LEU D 383     246.861 210.256 222.585  1.00 51.81           C  
ATOM   2344  CD2 LEU D 383     246.525 212.278 223.995  1.00 51.81           C  
ATOM   2345  N   PHE D 384     243.020 213.386 220.088  1.00 50.99           N  
ATOM   2346  CA  PHE D 384     242.683 214.278 218.979  1.00 50.99           C  
ATOM   2347  C   PHE D 384     241.712 215.374 219.408  1.00 50.99           C  
ATOM   2348  O   PHE D 384     241.819 216.514 218.939  1.00 50.99           O  
ATOM   2349  CB  PHE D 384     242.107 213.505 217.794  1.00 50.99           C  
ATOM   2350  CG  PHE D 384     243.124 212.726 217.019  1.00 50.99           C  
ATOM   2351  CD1 PHE D 384     244.084 213.381 216.272  1.00 50.99           C  
ATOM   2352  CD2 PHE D 384     243.069 211.349 216.965  1.00 50.99           C  
ATOM   2353  CE1 PHE D 384     245.010 212.671 215.544  1.00 50.99           C  
ATOM   2354  CE2 PHE D 384     243.989 210.637 216.235  1.00 50.99           C  
ATOM   2355  CZ  PHE D 384     244.959 211.295 215.526  1.00 50.99           C  
ATOM   2356  N   MET D 385     240.762 215.056 220.295  1.00 47.55           N  
ATOM   2357  CA  MET D 385     239.842 216.085 220.781  1.00 47.55           C  
ATOM   2358  C   MET D 385     240.541 217.127 221.635  1.00 47.55           C  
ATOM   2359  O   MET D 385     240.168 218.303 221.596  1.00 47.55           O  
ATOM   2360  CB  MET D 385     238.695 215.469 221.571  1.00 47.55           C  
ATOM   2361  CG  MET D 385     237.584 214.934 220.718  1.00 47.55           C  
ATOM   2362  SD  MET D 385     236.793 216.263 219.800  1.00 47.55           S  
ATOM   2363  CE  MET D 385     236.070 217.209 221.136  1.00 47.55           C  
ATOM   2364  N   VAL D 386     241.539 216.722 222.417  1.00 50.39           N  
ATOM   2365  CA  VAL D 386     242.324 217.698 223.162  1.00 50.39           C  
ATOM   2366  C   VAL D 386     243.187 218.513 222.208  1.00 50.39           C  
ATOM   2367  O   VAL D 386     243.344 219.730 222.374  1.00 50.39           O  
ATOM   2368  CB  VAL D 386     243.154 216.988 224.250  1.00 50.39           C  
ATOM   2369  CG1 VAL D 386     244.132 217.933 224.920  1.00 50.39           C  
ATOM   2370  CG2 VAL D 386     242.234 216.411 225.303  1.00 50.39           C  
ATOM   2371  N   ALA D 387     243.689 217.876 221.148  1.00 50.39           N  
ATOM   2372  CA  ALA D 387     244.622 218.543 220.247  1.00 50.39           C  
ATOM   2373  C   ALA D 387     243.924 219.584 219.375  1.00 50.39           C  
ATOM   2374  O   ALA D 387     244.219 220.780 219.468  1.00 50.39           O  
ATOM   2375  CB  ALA D 387     245.336 217.502 219.389  1.00 50.39           C  
ATOM   2376  N   TRP D 388     242.987 219.160 218.526  1.00 54.88           N  
ATOM   2377  CA  TRP D 388     242.324 220.095 217.612  1.00 54.88           C  
ATOM   2378  C   TRP D 388     240.824 219.904 217.628  1.00 54.88           C  
ATOM   2379  O   TRP D 388     240.173 219.801 216.589  1.00 54.88           O  
ATOM   2380  CB  TRP D 388     242.851 219.991 216.185  1.00 54.88           C  
ATOM   2381  CG  TRP D 388     244.251 220.413 216.146  1.00 54.88           C  
ATOM   2382  CD1 TRP D 388     244.719 221.689 216.232  1.00 54.88           C  
ATOM   2383  CD2 TRP D 388     245.390 219.571 216.011  1.00 54.88           C  
ATOM   2384  NE1 TRP D 388     246.087 221.694 216.178  1.00 54.88           N  
ATOM   2385  CE2 TRP D 388     246.525 220.404 216.035  1.00 54.88           C  
ATOM   2386  CE3 TRP D 388     245.563 218.193 215.863  1.00 54.88           C  
ATOM   2387  CZ2 TRP D 388     247.813 219.905 215.938  1.00 54.88           C  
ATOM   2388  CZ3 TRP D 388     246.840 217.701 215.764  1.00 54.88           C  
ATOM   2389  CH2 TRP D 388     247.949 218.555 215.801  1.00 54.88           C  
ATOM   2390  N   GLY D 389     240.252 219.853 218.820  1.00 52.48           N  
ATOM   2391  CA  GLY D 389     238.813 219.872 218.934  1.00 52.48           C  
ATOM   2392  C   GLY D 389     238.287 221.288 218.900  1.00 52.48           C  
ATOM   2393  O   GLY D 389     237.197 221.535 218.385  1.00 52.48           O  
ATOM   2394  N   LYS D 390     239.061 222.233 219.434  1.00 53.53           N  
ATOM   2395  CA  LYS D 390     238.584 223.608 219.525  1.00 53.53           C  
ATOM   2396  C   LYS D 390     238.643 224.314 218.178  1.00 53.53           C  
ATOM   2397  O   LYS D 390     237.733 225.077 217.838  1.00 53.53           O  
ATOM   2398  CB  LYS D 390     239.389 224.378 220.570  1.00 53.53           C  
ATOM   2399  CG  LYS D 390     238.996 225.839 220.687  1.00 53.53           C  
ATOM   2400  CD  LYS D 390     237.557 225.979 221.132  1.00 53.53           C  
ATOM   2401  CE  LYS D 390     237.116 227.426 221.101  1.00 53.53           C  
ATOM   2402  NZ  LYS D 390     237.859 228.259 222.076  1.00 53.53           N  
ATOM   2403  N   GLU D 391     239.697 224.070 217.397  1.00 55.62           N  
ATOM   2404  CA  GLU D 391     239.864 224.776 216.130  1.00 55.62           C  
ATOM   2405  C   GLU D 391     238.833 224.333 215.101  1.00 55.62           C  
ATOM   2406  O   GLU D 391     238.335 225.159 214.324  1.00 55.62           O  
ATOM   2407  CB  GLU D 391     241.280 224.557 215.602  1.00 55.62           C  
ATOM   2408  CG  GLU D 391     241.624 225.370 214.374  1.00 55.62           C  
ATOM   2409  CD  GLU D 391     243.066 225.192 213.948  1.00 55.62           C  
ATOM   2410  OE1 GLU D 391     243.783 224.392 214.585  1.00 55.62           O  
ATOM   2411  OE2 GLU D 391     243.488 225.862 212.983  1.00 55.62           O  
ATOM   2412  N   ALA D 392     238.477 223.047 215.113  1.00 51.22           N  
ATOM   2413  CA  ALA D 392     237.446 222.546 214.216  1.00 51.22           C  
ATOM   2414  C   ALA D 392     236.087 223.147 214.542  1.00 51.22           C  
ATOM   2415  O   ALA D 392     235.382 223.602 213.641  1.00 51.22           O  
ATOM   2416  CB  ALA D 392     237.388 221.024 214.286  1.00 51.22           C  
ATOM   2417  N   VAL D 393     235.715 223.187 215.823  1.00 48.09           N  
ATOM   2418  CA  VAL D 393     234.416 223.734 216.210  1.00 48.09           C  
ATOM   2419  C   VAL D 393     234.397 225.243 216.025  1.00 48.09           C  
ATOM   2420  O   VAL D 393     233.364 225.827 215.675  1.00 48.09           O  
ATOM   2421  CB  VAL D 393     234.091 223.305 217.651  1.00 48.09           C  
ATOM   2422  CG1 VAL D 393     232.793 223.912 218.154  1.00 48.09           C  
ATOM   2423  CG2 VAL D 393     233.982 221.814 217.691  1.00 48.09           C  
ATOM   2424  N   ASP D 394     235.548 225.888 216.179  1.00 53.89           N  
ATOM   2425  CA  ASP D 394     235.668 227.293 215.826  1.00 53.89           C  
ATOM   2426  C   ASP D 394     235.526 227.513 214.328  1.00 53.89           C  
ATOM   2427  O   ASP D 394     235.121 228.601 213.905  1.00 53.89           O  
ATOM   2428  CB  ASP D 394     237.010 227.829 216.320  1.00 53.89           C  
ATOM   2429  CG  ASP D 394     237.132 229.325 216.166  1.00 53.89           C  
ATOM   2430  OD1 ASP D 394     236.491 230.056 216.948  1.00 53.89           O  
ATOM   2431  OD2 ASP D 394     237.863 229.769 215.256  1.00 53.89           O  
ATOM   2432  N   ASN D 395     235.822 226.496 213.517  1.00 51.75           N  
ATOM   2433  CA  ASN D 395     235.680 226.597 212.072  1.00 51.75           C  
ATOM   2434  C   ASN D 395     234.568 225.690 211.532  1.00 51.75           C  
ATOM   2435  O   ASN D 395     234.691 225.121 210.447  1.00 51.75           O  
ATOM   2436  CB  ASN D 395     237.021 226.290 211.412  1.00 51.75           C  
ATOM   2437  CG  ASN D 395     237.139 226.883 210.035  1.00 51.75           C  
ATOM   2438  OD1 ASN D 395     236.192 227.466 209.512  1.00 51.75           O  
ATOM   2439  ND2 ASN D 395     238.314 226.767 209.449  1.00 51.75           N  
ATOM   2440  N   PHE D 396     233.484 225.520 212.288  1.00 47.98           N  
ATOM   2441  CA  PHE D 396     232.292 224.917 211.712  1.00 47.98           C  
ATOM   2442  C   PHE D 396     231.602 225.906 210.784  1.00 47.98           C  
ATOM   2443  O   PHE D 396     231.863 227.110 210.811  1.00 47.98           O  
ATOM   2444  CB  PHE D 396     231.296 224.471 212.783  1.00 47.98           C  
ATOM   2445  CG  PHE D 396     231.615 223.150 213.418  1.00 47.98           C  
ATOM   2446  CD1 PHE D 396     232.610 222.340 212.919  1.00 47.98           C  
ATOM   2447  CD2 PHE D 396     230.862 222.692 214.480  1.00 47.98           C  
ATOM   2448  CE1 PHE D 396     232.889 221.124 213.503  1.00 47.98           C  
ATOM   2449  CE2 PHE D 396     231.129 221.475 215.059  1.00 47.98           C  
ATOM   2450  CZ  PHE D 396     232.142 220.690 214.565  1.00 47.98           C  
ATOM   2451  N   HIS D 397     230.697 225.387 209.956  1.00 54.52           N  
ATOM   2452  CA  HIS D 397     229.988 226.268 209.030  1.00 54.52           C  
ATOM   2453  C   HIS D 397     228.850 226.991 209.742  1.00 54.52           C  
ATOM   2454  O   HIS D 397     228.895 228.214 209.910  1.00 54.52           O  
ATOM   2455  CB  HIS D 397     229.472 225.473 207.831  1.00 54.52           C  
ATOM   2456  CG  HIS D 397     228.938 226.334 206.733  1.00 54.52           C  
ATOM   2457  ND1 HIS D 397     227.631 226.770 206.698  1.00 54.52           N  
ATOM   2458  CD2 HIS D 397     229.539 226.858 205.640  1.00 54.52           C  
ATOM   2459  CE1 HIS D 397     227.448 227.518 205.625  1.00 54.52           C  
ATOM   2460  NE2 HIS D 397     228.590 227.588 204.967  1.00 54.52           N  
ATOM   2461  N   LEU D 398     227.838 226.228 210.182  1.00 52.50           N  
ATOM   2462  CA  LEU D 398     226.734 226.690 211.038  1.00 52.50           C  
ATOM   2463  C   LEU D 398     225.981 227.876 210.446  1.00 52.50           C  
ATOM   2464  O   LEU D 398     225.569 228.784 211.169  1.00 52.50           O  
ATOM   2465  CB  LEU D 398     227.233 227.037 212.442  1.00 52.50           C  
ATOM   2466  CG  LEU D 398     227.845 225.867 213.203  1.00 52.50           C  
ATOM   2467  CD1 LEU D 398     228.452 226.340 214.501  1.00 52.50           C  
ATOM   2468  CD2 LEU D 398     226.814 224.798 213.454  1.00 52.50           C  
ATOM   2469  N   GLY D 399     225.806 227.886 209.127  1.00 57.60           N  
ATOM   2470  CA  GLY D 399     225.290 229.065 208.457  1.00 57.60           C  
ATOM   2471  C   GLY D 399     223.788 229.189 208.602  1.00 57.60           C  
ATOM   2472  O   GLY D 399     223.046 228.233 208.356  1.00 57.60           O  
ATOM   2473  N   ASP D 400     223.338 230.370 209.011  1.00 62.13           N  
ATOM   2474  CA  ASP D 400     221.915 230.687 209.017  1.00 62.13           C  
ATOM   2475  C   ASP D 400     221.473 230.895 207.574  1.00 62.13           C  
ATOM   2476  O   ASP D 400     221.846 231.885 206.937  1.00 62.13           O  
ATOM   2477  CB  ASP D 400     221.656 231.926 209.869  1.00 62.13           C  
ATOM   2478  CG  ASP D 400     220.189 232.104 210.223  1.00 62.13           C  
ATOM   2479  OD1 ASP D 400     219.357 231.269 209.811  1.00 62.13           O  
ATOM   2480  OD2 ASP D 400     219.869 233.085 210.925  1.00 62.13           O  
ATOM   2481  N   ASP D 401     220.681 229.956 207.058  1.00 60.14           N  
ATOM   2482  CA  ASP D 401     220.412 229.905 205.625  1.00 60.14           C  
ATOM   2483  C   ASP D 401     219.433 230.995 205.204  1.00 60.14           C  
ATOM   2484  O   ASP D 401     219.580 231.593 204.133  1.00 60.14           O  
ATOM   2485  CB  ASP D 401     219.870 228.522 205.271  1.00 60.14           C  
ATOM   2486  CG  ASP D 401     219.940 228.219 203.795  1.00 60.14           C  
ATOM   2487  OD1 ASP D 401     220.432 229.063 203.017  1.00 60.14           O  
ATOM   2488  OD2 ASP D 401     219.503 227.115 203.413  1.00 60.14           O  
ATOM   2489  N   MET D 402     218.441 231.273 206.041  1.00 57.79           N  
ATOM   2490  CA  MET D 402     217.353 232.174 205.708  1.00 57.79           C  
ATOM   2491  C   MET D 402     217.054 233.018 206.938  1.00 57.79           C  
ATOM   2492  O   MET D 402     217.351 232.601 208.060  1.00 57.79           O  
ATOM   2493  CB  MET D 402     216.126 231.366 205.268  1.00 57.79           C  
ATOM   2494  CG  MET D 402     215.001 232.139 204.621  1.00 57.79           C  
ATOM   2495  SD  MET D 402     213.668 231.020 204.171  1.00 57.79           S  
ATOM   2496  CE  MET D 402     214.439 230.117 202.840  1.00 57.79           C  
ATOM   2497  N   ASP D 403     216.520 234.214 206.720  1.00 58.44           N  
ATOM   2498  CA  ASP D 403     216.037 235.042 207.816  1.00 58.44           C  
ATOM   2499  C   ASP D 403     214.894 234.309 208.517  1.00 58.44           C  
ATOM   2500  O   ASP D 403     213.959 233.859 207.844  1.00 58.44           O  
ATOM   2501  CB  ASP D 403     215.566 236.390 207.264  1.00 58.44           C  
ATOM   2502  CG  ASP D 403     215.393 237.460 208.336  1.00 58.44           C  
ATOM   2503  OD1 ASP D 403     215.615 237.190 209.528  1.00 58.44           O  
ATOM   2504  OD2 ASP D 403     215.033 238.598 207.975  1.00 58.44           O  
ATOM   2505  N   PRO D 404     214.967 234.099 209.844  1.00 57.37           N  
ATOM   2506  CA  PRO D 404     213.914 233.337 210.534  1.00 57.37           C  
ATOM   2507  C   PRO D 404     212.540 233.984 210.507  1.00 57.37           C  
ATOM   2508  O   PRO D 404     211.529 233.274 210.515  1.00 57.37           O  
ATOM   2509  CB  PRO D 404     214.447 233.234 211.966  1.00 57.37           C  
ATOM   2510  CG  PRO D 404     215.911 233.304 211.813  1.00 57.37           C  
ATOM   2511  CD  PRO D 404     216.158 234.261 210.695  1.00 57.37           C  
ATOM   2512  N   GLU D 405     212.487 235.318 210.468  1.00 57.63           N  
ATOM   2513  CA  GLU D 405     211.211 236.002 210.293  1.00 57.63           C  
ATOM   2514  C   GLU D 405     210.610 235.713 208.930  1.00 57.63           C  
ATOM   2515  O   GLU D 405     209.388 235.578 208.809  1.00 57.63           O  
ATOM   2516  CB  GLU D 405     211.389 237.509 210.472  1.00 57.63           C  
ATOM   2517  CG  GLU D 405     210.094 238.300 210.394  1.00 57.63           C  
ATOM   2518  CD  GLU D 405     210.298 239.780 210.608  1.00 57.63           C  
ATOM   2519  OE1 GLU D 405     211.456 240.195 210.808  1.00 57.63           O  
ATOM   2520  OE2 GLU D 405     209.302 240.531 210.573  1.00 57.63           O  
ATOM   2521  N   LEU D 406     211.449 235.584 207.910  1.00 53.37           N  
ATOM   2522  CA  LEU D 406     211.016 235.220 206.572  1.00 53.37           C  
ATOM   2523  C   LEU D 406     210.518 233.780 206.537  1.00 53.37           C  
ATOM   2524  O   LEU D 406     209.450 233.502 205.978  1.00 53.37           O  
ATOM   2525  CB  LEU D 406     212.185 235.437 205.601  1.00 53.37           C  
ATOM   2526  CG  LEU D 406     212.043 235.501 204.085  1.00 53.37           C  
ATOM   2527  CD1 LEU D 406     211.948 234.147 203.448  1.00 53.37           C  
ATOM   2528  CD2 LEU D 406     210.829 236.309 203.759  1.00 53.37           C  
ATOM   2529  N   ARG D 407     211.290 232.868 207.135  1.00 52.05           N  
ATOM   2530  CA  ARG D 407     210.975 231.445 207.090  1.00 52.05           C  
ATOM   2531  C   ARG D 407     209.706 231.129 207.863  1.00 52.05           C  
ATOM   2532  O   ARG D 407     208.892 230.318 207.410  1.00 52.05           O  
ATOM   2533  CB  ARG D 407     212.146 230.636 207.641  1.00 52.05           C  
ATOM   2534  CG  ARG D 407     211.925 229.142 207.621  1.00 52.05           C  
ATOM   2535  CD  ARG D 407     213.118 228.398 208.182  1.00 52.05           C  
ATOM   2536  NE  ARG D 407     214.284 228.504 207.316  1.00 52.05           N  
ATOM   2537  CZ  ARG D 407     214.513 227.706 206.280  1.00 52.05           C  
ATOM   2538  NH1 ARG D 407     213.654 226.741 205.981  1.00 52.05           N  
ATOM   2539  NH2 ARG D 407     215.600 227.872 205.542  1.00 52.05           N  
ATOM   2540  N   THR D 408     209.516 231.776 209.016  1.00 50.95           N  
ATOM   2541  CA  THR D 408     208.315 231.564 209.819  1.00 50.95           C  
ATOM   2542  C   THR D 408     207.069 232.015 209.074  1.00 50.95           C  
ATOM   2543  O   THR D 408     206.058 231.302 209.040  1.00 50.95           O  
ATOM   2544  CB  THR D 408     208.446 232.320 211.140  1.00 50.95           C  
ATOM   2545  OG1 THR D 408     209.587 231.834 211.857  1.00 50.95           O  
ATOM   2546  CG2 THR D 408     207.204 232.147 211.992  1.00 50.95           C  
ATOM   2547  N   LEU D 409     207.159 233.165 208.411  1.00 45.94           N  
ATOM   2548  CA  LEU D 409     206.029 233.734 207.692  1.00 45.94           C  
ATOM   2549  C   LEU D 409     205.668 232.881 206.479  1.00 45.94           C  
ATOM   2550  O   LEU D 409     204.492 232.539 206.268  1.00 45.94           O  
ATOM   2551  CB  LEU D 409     206.395 235.159 207.288  1.00 45.94           C  
ATOM   2552  CG  LEU D 409     205.374 236.171 206.817  1.00 45.94           C  
ATOM   2553  CD1 LEU D 409     204.417 236.443 207.938  1.00 45.94           C  
ATOM   2554  CD2 LEU D 409     206.116 237.431 206.464  1.00 45.94           C  
ATOM   2555  N   ALA D 410     206.685 232.472 205.711  1.00 45.65           N  
ATOM   2556  CA  ALA D 410     206.452 231.645 204.532  1.00 45.65           C  
ATOM   2557  C   ALA D 410     205.931 230.263 204.905  1.00 45.65           C  
ATOM   2558  O   ALA D 410     205.017 229.749 204.252  1.00 45.65           O  
ATOM   2559  CB  ALA D 410     207.735 231.525 203.717  1.00 45.65           C  
ATOM   2560  N   GLN D 411     206.480 229.658 205.962  1.00 42.95           N  
ATOM   2561  CA  GLN D 411     206.035 228.334 206.374  1.00 42.95           C  
ATOM   2562  C   GLN D 411     204.621 228.372 206.934  1.00 42.95           C  
ATOM   2563  O   GLN D 411     203.842 227.441 206.711  1.00 42.95           O  
ATOM   2564  CB  GLN D 411     207.014 227.751 207.390  1.00 42.95           C  
ATOM   2565  CG  GLN D 411     206.660 226.363 207.870  1.00 42.95           C  
ATOM   2566  CD  GLN D 411     206.694 225.339 206.767  1.00 42.95           C  
ATOM   2567  OE1 GLN D 411     207.615 225.315 205.955  1.00 42.95           O  
ATOM   2568  NE2 GLN D 411     205.680 224.489 206.722  1.00 42.95           N  
ATOM   2569  N   SER D 412     204.256 229.459 207.623  1.00 44.97           N  
ATOM   2570  CA  SER D 412     202.882 229.613 208.089  1.00 44.97           C  
ATOM   2571  C   SER D 412     201.912 229.726 206.924  1.00 44.97           C  
ATOM   2572  O   SER D 412     200.819 229.145 206.957  1.00 44.97           O  
ATOM   2573  CB  SER D 412     202.770 230.844 208.978  1.00 44.97           C  
ATOM   2574  OG  SER D 412     202.996 232.015 208.218  1.00 44.97           O  
ATOM   2575  N   LEU D 413     202.316 230.434 205.871  1.00 44.00           N  
ATOM   2576  CA  LEU D 413     201.438 230.594 204.716  1.00 44.00           C  
ATOM   2577  C   LEU D 413     201.282 229.282 203.943  1.00 44.00           C  
ATOM   2578  O   LEU D 413     200.172 228.940 203.499  1.00 44.00           O  
ATOM   2579  CB  LEU D 413     201.994 231.712 203.849  1.00 44.00           C  
ATOM   2580  CG  LEU D 413     201.178 232.319 202.736  1.00 44.00           C  
ATOM   2581  CD1 LEU D 413     199.850 232.748 203.286  1.00 44.00           C  
ATOM   2582  CD2 LEU D 413     201.955 233.532 202.331  1.00 44.00           C  
ATOM   2583  N   ILE D 414     202.377 228.519 203.823  1.00 40.70           N  
ATOM   2584  CA  ILE D 414     202.331 227.167 203.264  1.00 40.70           C  
ATOM   2585  C   ILE D 414     201.397 226.273 204.070  1.00 40.70           C  
ATOM   2586  O   ILE D 414     200.584 225.535 203.500  1.00 40.70           O  
ATOM   2587  CB  ILE D 414     203.749 226.567 203.201  1.00 40.70           C  
ATOM   2588  CG1 ILE D 414     204.610 227.292 202.182  1.00 40.70           C  
ATOM   2589  CG2 ILE D 414     203.720 225.095 202.861  1.00 40.70           C  
ATOM   2590  CD1 ILE D 414     206.055 226.929 202.292  1.00 40.70           C  
ATOM   2591  N   ASP D 415     201.485 226.338 205.405  1.00 45.30           N  
ATOM   2592  CA  ASP D 415     200.686 225.457 206.253  1.00 45.30           C  
ATOM   2593  C   ASP D 415     199.203 225.777 206.151  1.00 45.30           C  
ATOM   2594  O   ASP D 415     198.374 224.860 206.104  1.00 45.30           O  
ATOM   2595  CB  ASP D 415     201.135 225.553 207.708  1.00 45.30           C  
ATOM   2596  CG  ASP D 415     202.510 224.966 207.938  1.00 45.30           C  
ATOM   2597  OD1 ASP D 415     202.944 224.121 207.134  1.00 45.30           O  
ATOM   2598  OD2 ASP D 415     203.157 225.340 208.937  1.00 45.30           O  
ATOM   2599  N   VAL D 416     198.860 227.068 206.083  1.00 44.48           N  
ATOM   2600  CA  VAL D 416     197.463 227.466 205.915  1.00 44.48           C  
ATOM   2601  C   VAL D 416     196.918 226.967 204.580  1.00 44.48           C  
ATOM   2602  O   VAL D 416     195.824 226.391 204.521  1.00 44.48           O  
ATOM   2603  CB  VAL D 416     197.316 228.990 206.056  1.00 44.48           C  
ATOM   2604  CG1 VAL D 416     195.917 229.431 205.680  1.00 44.48           C  
ATOM   2605  CG2 VAL D 416     197.599 229.400 207.477  1.00 44.48           C  
ATOM   2606  N   LYS D 417     197.701 227.118 203.502  1.00 45.62           N  
ATOM   2607  CA  LYS D 417     197.215 226.686 202.190  1.00 45.62           C  
ATOM   2608  C   LYS D 417     197.067 225.166 202.098  1.00 45.62           C  
ATOM   2609  O   LYS D 417     196.066 224.670 201.563  1.00 45.62           O  
ATOM   2610  CB  LYS D 417     198.133 227.213 201.090  1.00 45.62           C  
ATOM   2611  CG  LYS D 417     197.745 226.776 199.688  1.00 45.62           C  
ATOM   2612  CD  LYS D 417     196.330 227.193 199.327  1.00 45.62           C  
ATOM   2613  CE  LYS D 417     196.201 228.679 199.121  1.00 45.62           C  
ATOM   2614  NZ  LYS D 417     194.810 229.021 198.720  1.00 45.62           N  
ATOM   2615  N   VAL D 418     198.024 224.413 202.646  1.00 42.62           N  
ATOM   2616  CA  VAL D 418     197.954 222.957 202.552  1.00 42.62           C  
ATOM   2617  C   VAL D 418     196.824 222.415 203.421  1.00 42.62           C  
ATOM   2618  O   VAL D 418     196.099 221.500 203.012  1.00 42.62           O  
ATOM   2619  CB  VAL D 418     199.315 222.332 202.907  1.00 42.62           C  
ATOM   2620  CG1 VAL D 418     199.232 220.827 202.956  1.00 42.62           C  
ATOM   2621  CG2 VAL D 418     200.334 222.718 201.878  1.00 42.62           C  
ATOM   2622  N   LYS D 419     196.606 223.007 204.600  1.00 47.45           N  
ATOM   2623  CA  LYS D 419     195.472 222.590 205.416  1.00 47.45           C  
ATOM   2624  C   LYS D 419     194.137 223.008 204.816  1.00 47.45           C  
ATOM   2625  O   LYS D 419     193.117 222.389 205.131  1.00 47.45           O  
ATOM   2626  CB  LYS D 419     195.614 223.146 206.831  1.00 47.45           C  
ATOM   2627  CG  LYS D 419     196.728 222.492 207.627  1.00 47.45           C  
ATOM   2628  CD  LYS D 419     196.889 223.132 208.989  1.00 47.45           C  
ATOM   2629  CE  LYS D 419     198.052 222.518 209.750  1.00 47.45           C  
ATOM   2630  NZ  LYS D 419     198.259 223.178 211.068  1.00 47.45           N  
ATOM   2631  N   GLU D 420     194.114 224.031 203.958  1.00 50.57           N  
ATOM   2632  CA  GLU D 420     192.888 224.315 203.216  1.00 50.57           C  
ATOM   2633  C   GLU D 420     192.642 223.287 202.119  1.00 50.57           C  
ATOM   2634  O   GLU D 420     191.499 222.866 201.910  1.00 50.57           O  
ATOM   2635  CB  GLU D 420     192.928 225.718 202.614  1.00 50.57           C  
ATOM   2636  CG  GLU D 420     192.750 226.850 203.607  1.00 50.57           C  
ATOM   2637  CD  GLU D 420     191.356 226.907 204.195  1.00 50.57           C  
ATOM   2638  OE1 GLU D 420     190.394 226.539 203.489  1.00 50.57           O  
ATOM   2639  OE2 GLU D 420     191.221 227.327 205.364  1.00 50.57           O  
ATOM   2640  N   ILE D 421     193.688 222.874 201.402  1.00 49.62           N  
ATOM   2641  CA  ILE D 421     193.481 222.059 200.203  1.00 49.62           C  
ATOM   2642  C   ILE D 421     193.202 220.603 200.558  1.00 49.62           C  
ATOM   2643  O   ILE D 421     192.130 220.071 200.250  1.00 49.62           O  
ATOM   2644  CB  ILE D 421     194.682 222.164 199.249  1.00 49.62           C  
ATOM   2645  CG1 ILE D 421     194.824 223.575 198.706  1.00 49.62           C  
ATOM   2646  CG2 ILE D 421     194.509 221.214 198.095  1.00 49.62           C  
ATOM   2647  CD1 ILE D 421     196.096 223.762 197.942  1.00 49.62           C  
ATOM   2648  N   SER D 422     194.161 219.930 201.191  1.00 50.16           N  
ATOM   2649  CA  SER D 422     194.133 218.478 201.294  1.00 50.16           C  
ATOM   2650  C   SER D 422     194.325 218.043 202.741  1.00 50.16           C  
ATOM   2651  O   SER D 422     194.390 218.862 203.659  1.00 50.16           O  
ATOM   2652  CB  SER D 422     195.209 217.846 200.410  1.00 50.16           C  
ATOM   2653  OG  SER D 422     196.494 218.164 200.905  1.00 50.16           O  
ATOM   2654  N   ASN D 423     194.423 216.729 202.936  1.00 49.73           N  
ATOM   2655  CA  ASN D 423     194.561 216.134 204.256  1.00 49.73           C  
ATOM   2656  C   ASN D 423     195.950 215.563 204.510  1.00 49.73           C  
ATOM   2657  O   ASN D 423     196.090 214.624 205.297  1.00 49.73           O  
ATOM   2658  CB  ASN D 423     193.498 215.055 204.463  1.00 49.73           C  
ATOM   2659  CG  ASN D 423     193.519 213.985 203.385  1.00 49.73           C  
ATOM   2660  OD1 ASN D 423     194.350 213.996 202.479  1.00 49.73           O  
ATOM   2661  ND2 ASN D 423     192.591 213.047 203.483  1.00 49.73           N  
ATOM   2662  N   GLN D 424     196.967 216.087 203.845  1.00 41.10           N  
ATOM   2663  CA  GLN D 424     198.332 215.638 204.051  1.00 41.10           C  
ATOM   2664  C   GLN D 424     199.041 216.539 205.052  1.00 41.10           C  
ATOM   2665  O   GLN D 424     198.608 217.655 205.337  1.00 41.10           O  
ATOM   2666  CB  GLN D 424     199.101 215.643 202.739  1.00 41.10           C  
ATOM   2667  CG  GLN D 424     198.634 214.678 201.681  1.00 41.10           C  
ATOM   2668  CD  GLN D 424     198.911 213.246 202.031  1.00 41.10           C  
ATOM   2669  OE1 GLN D 424     197.996 212.464 202.254  1.00 41.10           O  
ATOM   2670  NE2 GLN D 424     200.184 212.890 202.080  1.00 41.10           N  
ATOM   2671  N   GLU D 425     200.146 216.044 205.574  1.00 43.25           N  
ATOM   2672  CA  GLU D 425     200.972 216.850 206.459  1.00 43.25           C  
ATOM   2673  C   GLU D 425     201.830 217.792 205.628  1.00 43.25           C  
ATOM   2674  O   GLU D 425     202.523 217.340 204.715  1.00 43.25           O  
ATOM   2675  CB  GLU D 425     201.858 215.964 207.323  1.00 43.25           C  
ATOM   2676  CG  GLU D 425     202.745 216.712 208.308  1.00 43.25           C  
ATOM   2677  CD  GLU D 425     201.968 217.389 209.426  1.00 43.25           C  
ATOM   2678  OE1 GLU D 425     200.860 216.921 209.761  1.00 43.25           O  
ATOM   2679  OE2 GLU D 425     202.473 218.388 209.981  1.00 43.25           O  
ATOM   2680  N   PRO D 426     201.806 219.095 205.905  1.00 41.03           N  
ATOM   2681  CA  PRO D 426     202.568 220.040 205.081  1.00 41.03           C  
ATOM   2682  C   PRO D 426     204.064 219.925 205.327  1.00 41.03           C  
ATOM   2683  O   PRO D 426     204.522 219.909 206.469  1.00 41.03           O  
ATOM   2684  CB  PRO D 426     202.027 221.402 205.521  1.00 41.03           C  
ATOM   2685  CG  PRO D 426     201.505 221.176 206.879  1.00 41.03           C  
ATOM   2686  CD  PRO D 426     200.974 219.784 206.903  1.00 41.03           C  
ATOM   2687  N   LEU D 427     204.821 219.840 204.238  1.00 39.77           N  
ATOM   2688  CA  LEU D 427     206.263 219.694 204.318  1.00 39.77           C  
ATOM   2689  C   LEU D 427     206.912 221.013 204.721  1.00 39.77           C  
ATOM   2690  O   LEU D 427     206.296 222.078 204.693  1.00 39.77           O  
ATOM   2691  CB  LEU D 427     206.835 219.222 202.984  1.00 39.77           C  
ATOM   2692  CG  LEU D 427     206.995 217.729 202.693  1.00 39.77           C  
ATOM   2693  CD1 LEU D 427     207.995 217.131 203.655  1.00 39.77           C  
ATOM   2694  CD2 LEU D 427     205.689 216.972 202.756  1.00 39.77           C  
ATOM   2695  N   LYS D 428     208.182 220.928 205.097  1.00 44.63           N  
ATOM   2696  CA  LYS D 428     208.924 222.102 205.524  1.00 44.63           C  
ATOM   2697  C   LYS D 428     209.481 222.840 204.317  1.00 44.63           C  
ATOM   2698  O   LYS D 428     209.888 222.223 203.330  1.00 44.63           O  
ATOM   2699  CB  LYS D 428     210.064 221.699 206.457  1.00 44.63           C  
ATOM   2700  CG  LYS D 428     209.611 220.986 207.719  1.00 44.63           C  
ATOM   2701  CD  LYS D 428     208.791 221.890 208.621  1.00 44.63           C  
ATOM   2702  CE  LYS D 428     209.665 222.934 209.286  1.00 44.63           C  
ATOM   2703  NZ  LYS D 428     208.894 223.762 210.249  1.00 44.63           N  
ATOM   2704  N   LEU D 429     209.500 224.164 204.401  1.00 44.92           N  
ATOM   2705  CA  LEU D 429     210.047 224.988 203.329  1.00 44.92           C  
ATOM   2706  C   LEU D 429     211.565 224.858 203.316  1.00 44.92           C  
ATOM   2707  O   LEU D 429     212.130 224.172 202.464  1.00 44.92           O  
ATOM   2708  CB  LEU D 429     209.611 226.450 203.501  1.00 44.92           C  
ATOM   2709  CG  LEU D 429     209.829 227.521 202.422  1.00 44.92           C  
ATOM   2710  CD1 LEU D 429     211.198 228.183 202.459  1.00 44.92           C  
ATOM   2711  CD2 LEU D 429     209.599 226.914 201.062  1.00 44.92           C  
TER    2712      LEU D 429                                                      
MASTER      254    0    0   17    3    0    0    6 2710    2    0   35          
END                                                                             
