# Supplementary material for: Using structure prediction of negative sense RNA virus nucleoproteins to assess evolutionary relationships
Source: bioRxiv. 2024 May 22:2024.02.16.580771. Originally published 2024 Feb 17. Preprint. [Version 2] doi: 10.1101/2024.02.16.580771 (PMC10888975; doi:10.1101/2024.02.16.580771)
Supplement: Supplement 3 — Supplementary File 1: Initial Dataset NP PDBs (.pdb files) [file media-3.zip › Initial Dataset NP PDBs/4EWC.pdb]

HEADER    RNA BINDING PROTEIN                     26-APR-12   4EWC              
TITLE     CRYSTAL STRUCTURE OF THE INFECTIOUS SALMON ANEMIA VIRUS NUCLEOPROTEIN 
COMPND    MOL_ID: 1;                                                            
COMPND   2 MOLECULE: PUTATIVE NUCLEOPROTEIN;                                    
COMPND   3 CHAIN: A;                                                            
COMPND   4 ENGINEERED: YES                                                      
SOURCE    MOL_ID: 1;                                                            
SOURCE   2 ORGANISM_SCIENTIFIC: INFECTIOUS SALMON ANEMIA VIRUS;                 
SOURCE   3 ORGANISM_TAXID: 55987;                                               
SOURCE   4 EXPRESSION_SYSTEM: ESCHERICHIA COLI;                                 
SOURCE   5 EXPRESSION_SYSTEM_TAXID: 562                                         
KEYWDS    ALPHA-HELICAL, RNA ENCAPSIDATION, ISAVIRUS, ORTHOMYOXOVIRUS,          
KEYWDS   2 NUCLEOPROTEIN, NP, RNA BINDING, REPLICATION, TRANSCRIPTION, VIRAL    
KEYWDS   3 RNA PACKAGING, RNA BINDING PROTEIN                                   
EXPDTA    X-RAY DIFFRACTION                                                     
AUTHOR    W.ZHENG,Y.J.TAO                                                       
REVDAT   2   25-FEB-15 4EWC    1       JRNL                                     
REVDAT   1   08-MAY-13 4EWC    0                                                
JRNL        AUTH   W.ZHENG,J.OLSON,V.VAKHARIA,Y.J.TAO                           
JRNL        TITL   THE CRYSTAL STRUCTURE AND RNA-BINDING OF AN ORTHOMYXOVIRUS   
JRNL        TITL 2 NUCLEOPROTEIN.                                               
JRNL        REF    PLOS PATHOG.                  V.   9 03624 2013              
JRNL        REFN                   ISSN 1553-7366                               
JRNL        PMID   24068932                                                     
JRNL        DOI    10.1371/JOURNAL.PPAT.1003624                                 
REMARK   2                                                                      
REMARK   2 RESOLUTION.    2.70 ANGSTROMS.                                       
REMARK   3                                                                      
REMARK   3 REFINEMENT.                                                          
REMARK   3   PROGRAM     : PHENIX (PHENIX.REFINE: 1.7.3_928)                    
REMARK   3   AUTHORS     : PAUL ADAMS,PAVEL AFONINE,VINCENT CHEN,IAN            
REMARK   3               : DAVIS,KRESHNA GOPAL,RALF GROSSE-                     
REMARK   3               : KUNSTLEVE,LI-WEI HUNG,ROBERT IMMORMINO,              
REMARK   3               : TOM IOERGER,AIRLIE MCCOY,ERIK MCKEE,NIGEL            
REMARK   3               : MORIARTY,REETAL PAI,RANDY READ,JANE                  
REMARK   3               : RICHARDSON,DAVID RICHARDSON,TOD ROMO,JIM             
REMARK   3               : SACCHETTINI,NICHOLAS SAUTER,JACOB SMITH,             
REMARK   3               : LAURENT STORONI,TOM TERWILLIGER,PETER                
REMARK   3               : ZWART                                                
REMARK   3                                                                      
REMARK   3    REFINEMENT TARGET : ML                                            
REMARK   3                                                                      
REMARK   3  DATA USED IN REFINEMENT.                                            
REMARK   3   RESOLUTION RANGE HIGH (ANGSTROMS) : 2.70                           
REMARK   3   RESOLUTION RANGE LOW  (ANGSTROMS) : 46.98                          
REMARK   3   MIN(FOBS/SIGMA_FOBS)              : 1.340                          
REMARK   3   COMPLETENESS FOR RANGE        (%) : 99.1                           
REMARK   3   NUMBER OF REFLECTIONS             : 18757                          
REMARK   3                                                                      
REMARK   3  FIT TO DATA USED IN REFINEMENT.                                     
REMARK   3   R VALUE     (WORKING + TEST SET) : 0.268                           
REMARK   3   R VALUE            (WORKING SET) : 0.268                           
REMARK   3   FREE R VALUE                     : 0.271                           
REMARK   3   FREE R VALUE TEST SET SIZE   (%) : 5.160                           
REMARK   3   FREE R VALUE TEST SET COUNT      : 968                             
REMARK   3                                                                      
REMARK   3  FIT TO DATA USED IN REFINEMENT (IN BINS).                           
REMARK   3   BIN  RESOLUTION RANGE  COMPL.    NWORK NFREE   RWORK  RFREE        
REMARK   3     1 46.9851 -  5.1632    0.99     2712   138  0.2597 0.2496        
REMARK   3     2  5.1632 -  4.0989    0.98     2571   131  0.2168 0.2576        
REMARK   3     3  4.0989 -  3.5810    0.98     2490   149  0.2438 0.2149        
REMARK   3     4  3.5810 -  3.2537    0.99     2501   150  0.2827 0.3318        
REMARK   3     5  3.2537 -  3.0205    1.00     2515   134  0.3249 0.2875        
REMARK   3     6  3.0205 -  2.8425    0.99     2491   135  0.3492 0.3594        
REMARK   3     7  2.8425 -  2.7000    1.00     2509   131  0.3721 0.3349        
REMARK   3                                                                      
REMARK   3  BULK SOLVENT MODELLING.                                             
REMARK   3   METHOD USED        : FLAT BULK SOLVENT MODEL                       
REMARK   3   SOLVENT RADIUS     : 1.30                                          
REMARK   3   SHRINKAGE RADIUS   : 1.11                                          
REMARK   3   K_SOL              : 0.31                                          
REMARK   3   B_SOL              : 41.26                                         
REMARK   3                                                                      
REMARK   3  ERROR ESTIMATES.                                                    
REMARK   3   COORDINATE ERROR (MAXIMUM-LIKELIHOOD BASED)     : 0.330            
REMARK   3   PHASE ERROR (DEGREES, MAXIMUM-LIKELIHOOD BASED) : 28.880           
REMARK   3                                                                      
REMARK   3  B VALUES.                                                           
REMARK   3   FROM WILSON PLOT           (A**2) : 53.63                          
REMARK   3   MEAN B VALUE      (OVERALL, A**2) : 59.12                          
REMARK   3   OVERALL ANISOTROPIC B VALUE.                                       
REMARK   3    B11 (A**2) : -12.61190                                            
REMARK   3    B22 (A**2) : -12.61190                                            
REMARK   3    B33 (A**2) : 30.71270                                             
REMARK   3    B12 (A**2) : -0.00000                                             
REMARK   3    B13 (A**2) : 0.00000                                              
REMARK   3    B23 (A**2) : 0.00000                                              
REMARK   3                                                                      
REMARK   3  TWINNING INFORMATION.                                               
REMARK   3   FRACTION: NULL                                                     
REMARK   3   OPERATOR: NULL                                                     
REMARK   3                                                                      
REMARK   3  DEVIATIONS FROM IDEAL VALUES.                                       
REMARK   3                 RMSD          COUNT                                  
REMARK   3   BOND      :  0.009           3612                                  
REMARK   3   ANGLE     :  1.133           4871                                  
REMARK   3   CHIRALITY :  0.075            586                                  
REMARK   3   PLANARITY :  0.004            620                                  
REMARK   3   DIHEDRAL  : 12.612           1270                                  
REMARK   3                                                                      
REMARK   3  TLS DETAILS                                                         
REMARK   3   NUMBER OF TLS GROUPS  : NULL                                       
REMARK   3                                                                      
REMARK   3  NCS DETAILS                                                         
REMARK   3   NUMBER OF NCS GROUPS : NULL                                        
REMARK   3                                                                      
REMARK   3  OTHER REFINEMENT REMARKS: NULL                                      
REMARK   4                                                                      
REMARK   4 4EWC COMPLIES WITH FORMAT V. 3.30, 13-JUL-11                         
REMARK 100                                                                      
REMARK 100 THIS ENTRY HAS BEEN PROCESSED BY RCSB ON 27-APR-12.                  
REMARK 100 THE RCSB ID CODE IS RCSB072150.                                      
REMARK 200                                                                      
REMARK 200 EXPERIMENTAL DETAILS                                                 
REMARK 200  EXPERIMENT TYPE                : X-RAY DIFFRACTION                  
REMARK 200  DATE OF DATA COLLECTION        : 01-APR-11                          
REMARK 200  TEMPERATURE           (KELVIN) : 100                                
REMARK 200  PH                             : 4.0                                
REMARK 200  NUMBER OF CRYSTALS USED        : 1                                  
REMARK 200                                                                      
REMARK 200  SYNCHROTRON              (Y/N) : Y                                  
REMARK 200  RADIATION SOURCE               : ALS                                
REMARK 200  BEAMLINE                       : 4.2.2                              
REMARK 200  X-RAY GENERATOR MODEL          : NULL                               
REMARK 200  MONOCHROMATIC OR LAUE    (M/L) : M                                  
REMARK 200  WAVELENGTH OR RANGE        (A) : 0.97895                            
REMARK 200  MONOCHROMATOR                  : ROSENBAUM-ROCK SI(111) SAGITALLY   
REMARK 200                                   FOCUSED MONOCHROMATOR              
REMARK 200  OPTICS                         : NULL                               
REMARK 200                                                                      
REMARK 200  DETECTOR TYPE                  : CCD                                
REMARK 200  DETECTOR MANUFACTURER          : NOIR-1                             
REMARK 200  INTENSITY-INTEGRATION SOFTWARE : HKL-2000                           
REMARK 200  DATA SCALING SOFTWARE          : HKL-2000                           
REMARK 200                                                                      
REMARK 200  NUMBER OF UNIQUE REFLECTIONS   : 18972                              
REMARK 200  RESOLUTION RANGE HIGH      (A) : 2.700                              
REMARK 200  RESOLUTION RANGE LOW       (A) : 50.000                             
REMARK 200  REJECTION CRITERIA  (SIGMA(I)) : -2.000                             
REMARK 200                                                                      
REMARK 200 OVERALL.                                                             
REMARK 200  COMPLETENESS FOR RANGE     (%) : 99.9                               
REMARK 200  DATA REDUNDANCY                : 5.400                              
REMARK 200  R MERGE                    (I) : 0.12000                            
REMARK 200  R SYM                      (I) : NULL                               
REMARK 200  <I/SIGMA(I)> FOR THE DATA SET  : 9.8000                             
REMARK 200                                                                      
REMARK 200 IN THE HIGHEST RESOLUTION SHELL.                                     
REMARK 200  HIGHEST RESOLUTION SHELL, RANGE HIGH (A) : 2.70                     
REMARK 200  HIGHEST RESOLUTION SHELL, RANGE LOW  (A) : 2.75                     
REMARK 200  COMPLETENESS FOR SHELL     (%) : 99.8                               
REMARK 200  DATA REDUNDANCY IN SHELL       : 4.90                               
REMARK 200  R MERGE FOR SHELL          (I) : 0.45800                            
REMARK 200  R SYM FOR SHELL            (I) : NULL                               
REMARK 200  <I/SIGMA(I)> FOR SHELL         : 2.900                              
REMARK 200                                                                      
REMARK 200 DIFFRACTION PROTOCOL: SINGLE WAVELENGTH                              
REMARK 200 METHOD USED TO DETERMINE THE STRUCTURE: SAD                          
REMARK 200 SOFTWARE USED: PHENIX                                                
REMARK 200 STARTING MODEL: NULL                                                 
REMARK 200                                                                      
REMARK 200 REMARK: NULL                                                         
REMARK 280                                                                      
REMARK 280 CRYSTAL                                                              
REMARK 280 SOLVENT CONTENT, VS   (%): 49.06                                     
REMARK 280 MATTHEWS COEFFICIENT, VM (ANGSTROMS**3/DA): 2.41                     
REMARK 280                                                                      
REMARK 280 CRYSTALLIZATION CONDITIONS: 20% PEG6000, 0.8M LITHIUM CHLORIDE,      
REMARK 280  0.1M SODIUM CITRATE, PH 4.0, VAPOR DIFFUSION, TEMPERATURE 283K      
REMARK 290                                                                      
REMARK 290 CRYSTALLOGRAPHIC SYMMETRY                                            
REMARK 290 SYMMETRY OPERATORS FOR SPACE GROUP: P 41 21 2                        
REMARK 290                                                                      
REMARK 290      SYMOP   SYMMETRY                                                
REMARK 290     NNNMMM   OPERATOR                                                
REMARK 290       1555   X,Y,Z                                                   
REMARK 290       2555   -X,-Y,Z+1/2                                             
REMARK 290       3555   -Y+1/2,X+1/2,Z+1/4                                      
REMARK 290       4555   Y+1/2,-X+1/2,Z+3/4                                      
REMARK 290       5555   -X+1/2,Y+1/2,-Z+1/4                                     
REMARK 290       6555   X+1/2,-Y+1/2,-Z+3/4                                     
REMARK 290       7555   Y,X,-Z                                                  
REMARK 290       8555   -Y,-X,-Z+1/2                                            
REMARK 290                                                                      
REMARK 290     WHERE NNN -> OPERATOR NUMBER                                     
REMARK 290           MMM -> TRANSLATION VECTOR                                  
REMARK 290                                                                      
REMARK 290 CRYSTALLOGRAPHIC SYMMETRY TRANSFORMATIONS                            
REMARK 290 THE FOLLOWING TRANSFORMATIONS OPERATE ON THE ATOM/HETATM             
REMARK 290 RECORDS IN THIS ENTRY TO PRODUCE CRYSTALLOGRAPHICALLY                
REMARK 290 RELATED MOLECULES.                                                   
REMARK 290   SMTRY1   1  1.000000  0.000000  0.000000        0.00000            
REMARK 290   SMTRY2   1  0.000000  1.000000  0.000000        0.00000            
REMARK 290   SMTRY3   1  0.000000  0.000000  1.000000        0.00000            
REMARK 290   SMTRY1   2 -1.000000  0.000000  0.000000        0.00000            
REMARK 290   SMTRY2   2  0.000000 -1.000000  0.000000        0.00000            
REMARK 290   SMTRY3   2  0.000000  0.000000  1.000000       51.65500            
REMARK 290   SMTRY1   3  0.000000 -1.000000  0.000000       56.49150            
REMARK 290   SMTRY2   3  1.000000  0.000000  0.000000       56.49150            
REMARK 290   SMTRY3   3  0.000000  0.000000  1.000000       25.82750            
REMARK 290   SMTRY1   4  0.000000  1.000000  0.000000       56.49150            
REMARK 290   SMTRY2   4 -1.000000  0.000000  0.000000       56.49150            
REMARK 290   SMTRY3   4  0.000000  0.000000  1.000000       77.48250            
REMARK 290   SMTRY1   5 -1.000000  0.000000  0.000000       56.49150            
REMARK 290   SMTRY2   5  0.000000  1.000000  0.000000       56.49150            
REMARK 290   SMTRY3   5  0.000000  0.000000 -1.000000       25.82750            
REMARK 290   SMTRY1   6  1.000000  0.000000  0.000000       56.49150            
REMARK 290   SMTRY2   6  0.000000 -1.000000  0.000000       56.49150            
REMARK 290   SMTRY3   6  0.000000  0.000000 -1.000000       77.48250            
REMARK 290   SMTRY1   7  0.000000  1.000000  0.000000        0.00000            
REMARK 290   SMTRY2   7  1.000000  0.000000  0.000000        0.00000            
REMARK 290   SMTRY3   7  0.000000  0.000000 -1.000000        0.00000            
REMARK 290   SMTRY1   8  0.000000 -1.000000  0.000000        0.00000            
REMARK 290   SMTRY2   8 -1.000000  0.000000  0.000000        0.00000            
REMARK 290   SMTRY3   8  0.000000  0.000000 -1.000000       51.65500            
REMARK 290                                                                      
REMARK 290 REMARK: NULL                                                         
REMARK 300                                                                      
REMARK 300 BIOMOLECULE: 1                                                       
REMARK 300 SEE REMARK 350 FOR THE AUTHOR PROVIDED AND/OR PROGRAM                
REMARK 300 GENERATED ASSEMBLY INFORMATION FOR THE STRUCTURE IN                  
REMARK 300 THIS ENTRY. THE REMARK MAY ALSO PROVIDE INFORMATION ON               
REMARK 300 BURIED SURFACE AREA.                                                 
REMARK 350                                                                      
REMARK 350 COORDINATES FOR A COMPLETE MULTIMER REPRESENTING THE KNOWN           
REMARK 350 BIOLOGICALLY SIGNIFICANT OLIGOMERIZATION STATE OF THE                
REMARK 350 MOLECULE CAN BE GENERATED BY APPLYING BIOMT TRANSFORMATIONS          
REMARK 350 GIVEN BELOW.  BOTH NON-CRYSTALLOGRAPHIC AND                          
REMARK 350 CRYSTALLOGRAPHIC OPERATIONS ARE GIVEN.                               
REMARK 350                                                                      
REMARK 350 BIOMOLECULE: 1                                                       
REMARK 350 AUTHOR DETERMINED BIOLOGICAL UNIT: DIMERIC                           
REMARK 350 SOFTWARE DETERMINED QUATERNARY STRUCTURE: DIMERIC                    
REMARK 350 SOFTWARE USED: PISA                                                  
REMARK 350 TOTAL BURIED SURFACE AREA: 7020 ANGSTROM**2                          
REMARK 350 SURFACE AREA OF THE COMPLEX: 40530 ANGSTROM**2                       
REMARK 350 CHANGE IN SOLVENT FREE ENERGY: -48.0 KCAL/MOL                        
REMARK 350 APPLY THE FOLLOWING TO CHAINS: A                                     
REMARK 350   BIOMT1   1  1.000000  0.000000  0.000000        0.00000            
REMARK 350   BIOMT2   1  0.000000  1.000000  0.000000        0.00000            
REMARK 350   BIOMT3   1  0.000000  0.000000  1.000000        0.00000            
REMARK 350   BIOMT1   2  0.000000 -1.000000  0.000000      112.98300            
REMARK 350   BIOMT2   2 -1.000000  0.000000  0.000000      112.98300            
REMARK 350   BIOMT3   2  0.000000  0.000000 -1.000000       51.65500            
REMARK 465                                                                      
REMARK 465 MISSING RESIDUES                                                     
REMARK 465 THE FOLLOWING RESIDUES WERE NOT LOCATED IN THE                       
REMARK 465 EXPERIMENT. (M=MODEL NUMBER; RES=RESIDUE NAME; C=CHAIN               
REMARK 465 IDENTIFIER; SSSEQ=SEQUENCE NUMBER; I=INSERTION CODE.)                
REMARK 465                                                                      
REMARK 465   M RES C SSSEQI                                                     
REMARK 465     MSE A    -6                                                      
REMARK 465     GLY A    -5                                                      
REMARK 465     HIS A    -4                                                      
REMARK 465     HIS A    -3                                                      
REMARK 465     HIS A    -2                                                      
REMARK 465     HIS A    -1                                                      
REMARK 465     HIS A     0                                                      
REMARK 465     HIS A     1                                                      
REMARK 465     ALA A     2                                                      
REMARK 465     ASP A     3                                                      
REMARK 465     LYS A     4                                                      
REMARK 465     LYS A    26                                                      
REMARK 465     THR A    39                                                      
REMARK 465     SER A    40                                                      
REMARK 465     PHE A    46                                                      
REMARK 465     ALA A    47                                                      
REMARK 465     GLY A    48                                                      
REMARK 465     THR A    49                                                      
REMARK 465     GLU A    50                                                      
REMARK 465     ASP A    51                                                      
REMARK 465     GLU A    52                                                      
REMARK 465     PHE A    53                                                      
REMARK 465     TRP A    54                                                      
REMARK 465     VAL A    55                                                      
REMARK 465     GLU A    56                                                      
REMARK 465     LEU A    57                                                      
REMARK 465     ASP A    58                                                      
REMARK 465     GLN A    59                                                      
REMARK 465     ASP A    60                                                      
REMARK 465     MSE A    76                                                      
REMARK 465     LYS A    77                                                      
REMARK 465     ASP A    78                                                      
REMARK 465     MSE A    79                                                      
REMARK 465     SER A    80                                                      
REMARK 465     THR A    81                                                      
REMARK 465     ARG A    82                                                      
REMARK 465     VAL A    83                                                      
REMARK 465     SER A    84                                                      
REMARK 465     GLY A    85                                                      
REMARK 465     VAL A   113                                                      
REMARK 465     ASP A   114                                                      
REMARK 465     ASP A   115                                                      
REMARK 465     GLU A   116                                                      
REMARK 465     GLU A   117                                                      
REMARK 465     ALA A   118                                                      
REMARK 465     GLY A   119                                                      
REMARK 465     GLY A   120                                                      
REMARK 465     SER A   121                                                      
REMARK 465     GLY A   122                                                      
REMARK 465     LEU A   123                                                      
REMARK 465     VAL A   124                                                      
REMARK 465     ASP A   125                                                      
REMARK 465     ASN A   126                                                      
REMARK 465     LYS A   127                                                      
REMARK 465     ARG A   128                                                      
REMARK 465     LYS A   129                                                      
REMARK 465     ASN A   130                                                      
REMARK 465     LYS A   131                                                      
REMARK 465     GLY A   132                                                      
REMARK 465     ASP A   183                                                      
REMARK 465     GLY A   184                                                      
REMARK 465     LYS A   185                                                      
REMARK 465     ARG A   186                                                      
REMARK 465     GLN A   187                                                      
REMARK 465     THR A   188                                                      
REMARK 465     ARG A   189                                                      
REMARK 465     THR A   190                                                      
REMARK 465     GLY A   191                                                      
REMARK 465     GLY A   192                                                      
REMARK 465     GLN A   193                                                      
REMARK 465     ARG A   194                                                      
REMARK 465     VAL A   195                                                      
REMARK 465     ASP A   196                                                      
REMARK 465     MSE A   197                                                      
REMARK 465     ALA A   198                                                      
REMARK 465     ASP A   199                                                      
REMARK 465     VAL A   200                                                      
REMARK 465     PRO A   321                                                      
REMARK 465     GLU A   322                                                      
REMARK 465     GLY A   323                                                      
REMARK 465     ALA A   324                                                      
REMARK 465     THR A   498                                                      
REMARK 465     SER A   499                                                      
REMARK 465     GLN A   500                                                      
REMARK 465     SER A   501                                                      
REMARK 465     ASN A   502                                                      
REMARK 465     THR A   503                                                      
REMARK 465     GLY A   531                                                      
REMARK 465     ASP A   532                                                      
REMARK 465     GLY A   533                                                      
REMARK 465     THR A   534                                                      
REMARK 465     SER A   535                                                      
REMARK 465     GLU A   536                                                      
REMARK 465     THR A   537                                                      
REMARK 465     THR A   538                                                      
REMARK 465     SER A   539                                                      
REMARK 465     VAL A   540                                                      
REMARK 465     ASN A   541                                                      
REMARK 465     GLU A   587                                                      
REMARK 465     GLY A   588                                                      
REMARK 465     VAL A   589                                                      
REMARK 465     GLU A   590                                                      
REMARK 465     GLU A   591                                                      
REMARK 465     ALA A   592                                                      
REMARK 465     GLU A   593                                                      
REMARK 465     ARG A   594                                                      
REMARK 465     ILE A   595                                                      
REMARK 465     THR A   596                                                      
REMARK 465     ASP A   597                                                      
REMARK 465     MSE A   598                                                      
REMARK 465     THR A   599                                                      
REMARK 465     PRO A   600                                                      
REMARK 470                                                                      
REMARK 470 MISSING ATOM                                                         
REMARK 470 THE FOLLOWING RESIDUES HAVE MISSING ATOMS (M=MODEL NUMBER;           
REMARK 470 RES=RESIDUE NAME; C=CHAIN IDENTIFIER; SSEQ=SEQUENCE NUMBER;          
REMARK 470 I=INSERTION CODE):                                                   
REMARK 470   M RES CSSEQI  ATOMS                                                
REMARK 470     MSE A   6    CG  SE    CE                                        
REMARK 470     VAL A  12    CG1  CG2                                            
REMARK 470     ARG A  13    CG   CD   NE   CZ   NH1  NH2                        
REMARK 470     ASP A  14    CG   OD1  OD2                                       
REMARK 470     ASN A  15    CG   OD1  ND2                                       
REMARK 470     THR A  16    OG1  CG2                                            
REMARK 470     LEU A  17    CG   CD1  CD2                                       
REMARK 470     VAL A  18    CG1  CG2                                            
REMARK 470     VAL A  19    CG1  CG2                                            
REMARK 470     ARG A  34    CG   CD   NE   CZ   NH1  NH2                        
REMARK 470     GLU A  35    CG   CD   OE1  OE2                                  
REMARK 470     ASP A  36    CG   OD1  OD2                                       
REMARK 470     ARG A  37    CG   CD   NE   CZ   NH1  NH2                        
REMARK 470     LEU A  41    CG   CD1  CD2                                       
REMARK 470     LEU A  42    CG   CD1  CD2                                       
REMARK 470     GLN A  43    CG   CD   OE1  NE2                                  
REMARK 470     LYS A  44    CG   CD   CE   NZ                                   
REMARK 470     ASP A  64    CG   OD1  OD2                                       
REMARK 470     LYS A  65    CG   CD   CE   NZ                                   
REMARK 470     LYS A  66    CG   CD   CE   NZ                                   
REMARK 470     ILE A  67    CG1  CG2  CD1                                       
REMARK 470     LYS A  69    CG   CD   CE   NZ                                   
REMARK 470     PHE A  70    CG   CD1  CD2  CE1  CE2  CZ                         
REMARK 470     LEU A  71    CG   CD1  CD2                                       
REMARK 470     GLU A  72    CG   CD   OE1  OE2                                  
REMARK 470     GLU A  73    OE1  OE2                                            
REMARK 470     GLU A  74    OE1  OE2                                            
REMARK 470     LYS A  75    CG   CD   CE   NZ                                   
REMARK 470     GLU A  92    CG   CD   OE1  OE2                                  
REMARK 470     ARG A  93    CG   CD   NE   CZ   NH1  NH2                        
REMARK 470     GLU A  96    CG   CD   OE1  OE2                                  
REMARK 470     GLU A 109    CG   CD   OE1  OE2                                  
REMARK 470     GLU A 182    CG   CD   OE1  OE2                                  
REMARK 470     LYS A 202    CG   CD   CE   NZ                                   
REMARK 470     LEU A 203    CG   CD1  CD2                                       
REMARK 470     ASN A 209    CG   OD1  ND2                                       
REMARK 470     LYS A 211    CG   CD   CE   NZ                                   
REMARK 470     LYS A 213    CG   CD   CE   NZ                                   
REMARK 470     LYS A 238    CG   CD   CE   NZ                                   
REMARK 470     GLN A 240    CG   CD   OE1  NE2                                  
REMARK 470     LYS A 296    CG   CD   CE   NZ                                   
REMARK 470     ARG A 299    CG   CD   NE   CZ   NH1  NH2                        
REMARK 470     LYS A 325    CG   CD   CE   NZ                                   
REMARK 470     SER A 326    OG                                                  
REMARK 470     LYS A 327    CG   CD   CE   NZ                                   
REMARK 470     GLU A 358    CG   CD   OE1  OE2                                  
REMARK 470     ASN A 359    CG   OD1  ND2                                       
REMARK 470     LYS A 360    CG   CD   CE   NZ                                   
REMARK 470     GLN A 362    CG   CD   OE1  NE2                                  
REMARK 470     ARG A 363    CG   CD   NE   CZ   NH1  NH2                        
REMARK 470     GLN A 395    CG   CD   OE1  NE2                                  
REMARK 470     GLU A 396    CG   CD   OE1  OE2                                  
REMARK 470     LYS A 475    CG   CD   CE   NZ                                   
REMARK 470     LYS A 476    CG   CD   CE   NZ                                   
REMARK 470     ASP A 477    CG   OD1  OD2                                       
REMARK 470     ARG A 486    CG   CD   NE   CZ   NH1  NH2                        
REMARK 470     GLU A 497    CG   CD   OE1  OE2                                  
REMARK 470     ARG A 505    CG   CD   NE   CZ   NH1  NH2                        
REMARK 470     VAL A 542    CG1  CG2                                            
REMARK 470     ARG A 543    CG   CD   NE   CZ   NH1  NH2                        
REMARK 470     LYS A 547    CG   CD   CE   NZ                                   
REMARK 470     GLU A 555    CG   CD   OE1  OE2                                  
REMARK 470     ARG A 559    CG   CD   NE   CZ   NH1  NH2                        
REMARK 470     GLN A 569    CG   CD   OE1  NE2                                  
REMARK 470     ASP A 585    CG   OD1  OD2                                       
REMARK 470     PHE A 586    CG   CD1  CD2  CE1  CE2  CZ                         
REMARK 500                                                                      
REMARK 500 GEOMETRY AND STEREOCHEMISTRY                                         
REMARK 500 SUBTOPIC: TORSION ANGLES                                             
REMARK 500                                                                      
REMARK 500 TORSION ANGLES OUTSIDE THE EXPECTED RAMACHANDRAN REGIONS:            
REMARK 500 (M=MODEL NUMBER; RES=RESIDUE NAME; C=CHAIN IDENTIFIER;               
REMARK 500 SSEQ=SEQUENCE NUMBER; I=INSERTION CODE).                             
REMARK 500                                                                      
REMARK 500 STANDARD TABLE:                                                      
REMARK 500 FORMAT:(10X,I3,1X,A3,1X,A1,I4,A1,4X,F7.2,3X,F7.2)                    
REMARK 500                                                                      
REMARK 500 EXPECTED VALUES: GJ KLEYWEGT AND TA JONES (1996). PHI/PSI-           
REMARK 500 CHOLOGY: RAMACHANDRAN REVISITED. STRUCTURE 4, 1395 - 1400            
REMARK 500                                                                      
REMARK 500  M RES CSSEQI        PSI       PHI                                   
REMARK 500    MSE A   6      -50.25   -144.94                                   
REMARK 500    ARG A  13      -70.92    -57.65                                   
REMARK 500    ASP A  14     -110.87    -94.42                                   
REMARK 500    ASP A  64      162.71     71.23                                   
REMARK 500    GLU A  73      -72.77    -54.28                                   
REMARK 500    ALA A 208      -93.13   -108.00                                   
REMARK 500    ASN A 319      -70.29    -93.83                                   
REMARK 500    SER A 326      -53.51     66.60                                   
REMARK 500    SER A 355       52.81   -107.72                                   
REMARK 500    LYS A 360       -8.65     69.53                                   
REMARK 500    LYS A 381      165.67    177.40                                   
REMARK 500    ASN A 408     -168.49   -171.15                                   
REMARK 500    LYS A 420       71.27   -117.99                                   
REMARK 500    LYS A 476      -28.99     81.30                                   
REMARK 500    LEU A 485       78.12   -105.41                                   
REMARK 500    ASN A 489       -1.81     63.38                                   
REMARK 500    ARG A 505       30.55    -83.35                                   
REMARK 500                                                                      
REMARK 500 REMARK: NULL                                                         
REMARK 999                                                                      
REMARK 999 SEQUENCE                                                             
REMARK 999 THE SEQUENCE CORRESPONDS TO THE GENEBANK ENTRY JX070881              
DBREF  4EWC A    2   600  UNP    Q91BR3   Q91BR3_9ORTO     2    600             
SEQADV 4EWC MSE A   -6  UNP  Q91BR3              EXPRESSION TAG                 
SEQADV 4EWC GLY A   -5  UNP  Q91BR3              EXPRESSION TAG                 
SEQADV 4EWC HIS A   -4  UNP  Q91BR3              EXPRESSION TAG                 
SEQADV 4EWC HIS A   -3  UNP  Q91BR3              EXPRESSION TAG                 
SEQADV 4EWC HIS A   -2  UNP  Q91BR3              EXPRESSION TAG                 
SEQADV 4EWC HIS A   -1  UNP  Q91BR3              EXPRESSION TAG                 
SEQADV 4EWC HIS A    0  UNP  Q91BR3              EXPRESSION TAG                 
SEQADV 4EWC HIS A    1  UNP  Q91BR3              EXPRESSION TAG                 
SEQADV 4EWC LYS A  127  UNP  Q91BR3    ARG   127 SEE REMARK 999                 
SEQADV 4EWC MSE A  174  UNP  Q91BR3    ILE   174 SEE REMARK 999                 
SEQRES   1 A  607  MSE GLY HIS HIS HIS HIS HIS HIS ALA ASP LYS GLY MSE          
SEQRES   2 A  607  THR TYR SER PHE ASP VAL ARG ASP ASN THR LEU VAL VAL          
SEQRES   3 A  607  ARG ARG SER THR ALA THR LYS SER GLY ILE LYS ILE SER          
SEQRES   4 A  607  TYR ARG GLU ASP ARG GLY THR SER LEU LEU GLN LYS ALA          
SEQRES   5 A  607  PHE ALA GLY THR GLU ASP GLU PHE TRP VAL GLU LEU ASP          
SEQRES   6 A  607  GLN ASP VAL TYR VAL ASP LYS LYS ILE ARG LYS PHE LEU          
SEQRES   7 A  607  GLU GLU GLU LYS MSE LYS ASP MSE SER THR ARG VAL SER          
SEQRES   8 A  607  GLY ALA VAL ALA ALA ALA ILE GLU ARG SER VAL GLU PHE          
SEQRES   9 A  607  ASP ASN PHE SER LYS GLU ALA ALA ALA ASN ILE GLU MSE          
SEQRES  10 A  607  ALA GLY VAL ASP ASP GLU GLU ALA GLY GLY SER GLY LEU          
SEQRES  11 A  607  VAL ASP ASN LYS ARG LYS ASN LYS GLY VAL SER ASN MSE          
SEQRES  12 A  607  ALA TYR ASN LEU SER LEU PHE ILE GLY MSE VAL PHE PRO          
SEQRES  13 A  607  ALA LEU THR THR PHE PHE SER ALA ILE LEU SER GLU GLY          
SEQRES  14 A  607  GLU MSE SER ILE TRP GLN ASN GLY GLN ALA ILE MSE ARG          
SEQRES  15 A  607  ILE LEU ALA LEU ALA ASP GLU ASP GLY LYS ARG GLN THR          
SEQRES  16 A  607  ARG THR GLY GLY GLN ARG VAL ASP MSE ALA ASP VAL THR          
SEQRES  17 A  607  LYS LEU ASN VAL VAL THR ALA ASN GLY LYS VAL LYS GLN          
SEQRES  18 A  607  VAL GLU VAL ASN LEU ASN ASP LEU LYS ALA ALA PHE ARG          
SEQRES  19 A  607  GLN SER ARG PRO LYS ARG SER ASP TYR ARG LYS GLY GLN          
SEQRES  20 A  607  GLY SER LYS ALA THR GLU SER SER ILE SER ASN GLN CYS          
SEQRES  21 A  607  MSE ALA LEU ILE MSE LYS SER VAL LEU SER ALA ASP GLN          
SEQRES  22 A  607  LEU PHE ALA PRO GLY VAL LYS MSE MSE ARG THR ASN GLY          
SEQRES  23 A  607  PHE ASN ALA SER TYR THR THR LEU ALA GLU GLY ALA ASN          
SEQRES  24 A  607  ILE PRO SER LYS TYR LEU ARG HIS MSE ARG ASN CYS GLY          
SEQRES  25 A  607  GLY VAL ALA LEU ASP LEU MSE GLY MSE LYS ARG ILE LYS          
SEQRES  26 A  607  ASN SER PRO GLU GLY ALA LYS SER LYS ILE PHE SER ILE          
SEQRES  27 A  607  ILE GLN LYS LYS VAL ARG GLY ARG CYS ARG THR GLU GLU          
SEQRES  28 A  607  GLN ARG LEU LEU THR SER ALA LEU LYS ILE SER ASP GLY          
SEQRES  29 A  607  GLU ASN LYS PHE GLN ARG ILE MSE ASP THR LEU CYS THR          
SEQRES  30 A  607  SER PHE LEU ILE ASP PRO PRO ARG THR THR LYS CYS PHE          
SEQRES  31 A  607  ILE PRO PRO ILE SER SER LEU MSE MSE TYR ILE GLN GLU          
SEQRES  32 A  607  GLY ASN SER VAL LEU ALA MSE ASP PHE MSE LYS ASN GLY          
SEQRES  33 A  607  GLU ASP ALA CYS LYS ILE CYS ARG GLU ALA LYS LEU LYS          
SEQRES  34 A  607  VAL GLY VAL ASN SER THR PHE THR MSE SER VAL ALA ARG          
SEQRES  35 A  607  THR CYS VAL ALA VAL SER MSE VAL ALA THR ALA PHE CYS          
SEQRES  36 A  607  SER ALA ASP ILE ILE GLU ASN ALA VAL PRO GLY SER GLU          
SEQRES  37 A  607  ARG TYR ARG SER ASN ILE LYS ALA ASN THR THR LYS PRO          
SEQRES  38 A  607  LYS LYS ASP SER THR TYR THR ILE GLN GLY LEU ARG LEU          
SEQRES  39 A  607  SER ASN VAL ARG TYR GLU ALA ARG PRO GLU THR SER GLN          
SEQRES  40 A  607  SER ASN THR ASP ARG SER TRP GLN VAL ASN VAL THR ASP          
SEQRES  41 A  607  SER PHE GLY GLY LEU ALA VAL PHE ASN GLN GLY ALA ILE          
SEQRES  42 A  607  ARG GLU MSE LEU GLY ASP GLY THR SER GLU THR THR SER          
SEQRES  43 A  607  VAL ASN VAL ARG ALA LEU VAL LYS ARG ILE LEU LYS SER          
SEQRES  44 A  607  ALA SER GLU ARG SER ALA ARG ALA VAL LYS THR PHE MSE          
SEQRES  45 A  607  VAL GLY GLU GLN GLY LYS SER ALA ILE VAL ILE SER GLY          
SEQRES  46 A  607  VAL GLY LEU PHE SER ILE ASP PHE GLU GLY VAL GLU GLU          
SEQRES  47 A  607  ALA GLU ARG ILE THR ASP MSE THR PRO                          
MODRES 4EWC MSE A    6  MET  SELENOMETHIONINE                                   
MODRES 4EWC MSE A  110  MET  SELENOMETHIONINE                                   
MODRES 4EWC MSE A  136  MET  SELENOMETHIONINE                                   
MODRES 4EWC MSE A  146  MET  SELENOMETHIONINE                                   
MODRES 4EWC MSE A  164  MET  SELENOMETHIONINE                                   
MODRES 4EWC MSE A  174  MET  SELENOMETHIONINE                                   
MODRES 4EWC MSE A  254  MET  SELENOMETHIONINE                                   
MODRES 4EWC MSE A  258  MET  SELENOMETHIONINE                                   
MODRES 4EWC MSE A  274  MET  SELENOMETHIONINE                                   
MODRES 4EWC MSE A  275  MET  SELENOMETHIONINE                                   
MODRES 4EWC MSE A  301  MET  SELENOMETHIONINE                                   
MODRES 4EWC MSE A  312  MET  SELENOMETHIONINE                                   
MODRES 4EWC MSE A  314  MET  SELENOMETHIONINE                                   
MODRES 4EWC MSE A  365  MET  SELENOMETHIONINE                                   
MODRES 4EWC MSE A  391  MET  SELENOMETHIONINE                                   
MODRES 4EWC MSE A  392  MET  SELENOMETHIONINE                                   
MODRES 4EWC MSE A  403  MET  SELENOMETHIONINE                                   
MODRES 4EWC MSE A  406  MET  SELENOMETHIONINE                                   
MODRES 4EWC MSE A  431  MET  SELENOMETHIONINE                                   
MODRES 4EWC MSE A  442  MET  SELENOMETHIONINE                                   
MODRES 4EWC MSE A  529  MET  SELENOMETHIONINE                                   
MODRES 4EWC MSE A  565  MET  SELENOMETHIONINE                                   
HET    MSE  A   6       5                                                       
HET    MSE  A 110       8                                                       
HET    MSE  A 136       8                                                       
HET    MSE  A 146       8                                                       
HET    MSE  A 164       8                                                       
HET    MSE  A 174       8                                                       
HET    MSE  A 254       8                                                       
HET    MSE  A 258       8                                                       
HET    MSE  A 274       8                                                       
HET    MSE  A 275       8                                                       
HET    MSE  A 301       8                                                       
HET    MSE  A 312       8                                                       
HET    MSE  A 314       8                                                       
HET    MSE  A 365       8                                                       
HET    MSE  A 391       8                                                       
HET    MSE  A 392       8                                                       
HET    MSE  A 403       8                                                       
HET    MSE  A 406       8                                                       
HET    MSE  A 431       8                                                       
HET    MSE  A 442       8                                                       
HET    MSE  A 529       8                                                       
HET    MSE  A 565       8                                                       
HETNAM     MSE SELENOMETHIONINE                                                 
FORMUL   1  MSE    22(C5 H11 N O2 SE)                                           
FORMUL   2  HOH   *43(H2 O)                                                     
HELIX    1   1 ASP A   64  GLU A   74  1                                  11    
HELIX    2   2 ALA A   88  ILE A  108  1                                  21    
HELIX    3   3 GLU A  109  GLY A  112  5                                   4    
HELIX    4   4 SER A  134  SER A  156  1                                  23    
HELIX    5   5 SER A  160  SER A  165  1                                   6    
HELIX    6   6 ILE A  166  GLU A  182  1                                  17    
HELIX    7   7 ASN A  218  ARG A  230  1                                  13    
HELIX    8   8 THR A  245  SER A  263  1                                  19    
HELIX    9   9 ALA A  264  ALA A  269  1                                   6    
HELIX   10  10 GLY A  271  ASN A  278  1                                   8    
HELIX   11  11 ASN A  281  GLU A  289  5                                   9    
HELIX   12  12 PRO A  294  ARG A  299  1                                   6    
HELIX   13  13 HIS A  300  GLY A  306  5                                   7    
HELIX   14  14 VAL A  307  SER A  320  1                                  14    
HELIX   15  15 SER A  326  CYS A  340  1                                  15    
HELIX   16  16 THR A  342  LEU A  352  1                                  11    
HELIX   17  17 PHE A  361  ASP A  375  1                                  15    
HELIX   18  18 PRO A  386  GLU A  396  1                                  11    
HELIX   19  19 GLY A  409  ALA A  419  1                                  11    
HELIX   20  20 THR A  430  VAL A  443  1                                  14    
HELIX   21  21 SER A  449  VAL A  457  1                                   9    
HELIX   22  22 TYR A  463  ILE A  467  5                                   5    
HELIX   23  23 ASN A  522  LEU A  530  1                                   9    
HELIX   24  24 ARG A  543  ALA A  558  1                                  16    
SHEET    1   A 3 THR A   7  ASP A  11  0                                        
SHEET    2   A 3 VAL A  18  ALA A  24 -1  O  SER A  22   N  THR A   7           
SHEET    3   A 3 ILE A  29  ARG A  34 -1  O  SER A  32   N  ARG A  21           
SHEET    1   B 2 LYS A 202  THR A 207  0                                        
SHEET    2   B 2 VAL A 212  VAL A 217 -1  O  LYS A 213   N  VAL A 206           
SHEET    1   C 2 LYS A 422  VAL A 425  0                                        
SHEET    2   C 2 THR A 481  GLY A 484 -1  O  THR A 481   N  VAL A 425           
SHEET    1   D 3 TYR A 492  GLU A 493  0                                        
SHEET    2   D 3 VAL A 561  GLY A 567 -1  O  VAL A 566   N  TYR A 492           
SHEET    3   D 3 GLY A 570  ILE A 576 -1  O  ILE A 574   N  THR A 563           
SHEET    1   E 2 ASN A 510  THR A 512  0                                        
SHEET    2   E 2 ALA A 519  PHE A 521 -1  O  VAL A 520   N  VAL A 511           
LINK         C   GLY A   5                 N   MSE A   6     1555   1555  1.33  
LINK         C   MSE A   6                 N   THR A   7     1555   1555  1.33  
LINK         C   GLU A 109                 N   MSE A 110     1555   1555  1.33  
LINK         C   MSE A 110                 N   ALA A 111     1555   1555  1.33  
LINK         C   ASN A 135                 N   MSE A 136     1555   1555  1.33  
LINK         C   MSE A 136                 N   ALA A 137     1555   1555  1.33  
LINK         C   GLY A 145                 N   MSE A 146     1555   1555  1.34  
LINK         C   MSE A 146                 N   VAL A 147     1555   1555  1.33  
LINK         C   GLU A 163                 N   MSE A 164     1555   1555  1.33  
LINK         C   MSE A 164                 N   SER A 165     1555   1555  1.33  
LINK         C   ILE A 173                 N   MSE A 174     1555   1555  1.33  
LINK         C   MSE A 174                 N   ARG A 175     1555   1555  1.33  
LINK         C   CYS A 253                 N   MSE A 254     1555   1555  1.33  
LINK         C   MSE A 254                 N   ALA A 255     1555   1555  1.32  
LINK         C   ILE A 257                 N   MSE A 258     1555   1555  1.33  
LINK         C   MSE A 258                 N   LYS A 259     1555   1555  1.34  
LINK         C   LYS A 273                 N   MSE A 274     1555   1555  1.33  
LINK         C   MSE A 274                 N   MSE A 275     1555   1555  1.33  
LINK         C   MSE A 275                 N   ARG A 276     1555   1555  1.34  
LINK         C   HIS A 300                 N   MSE A 301     1555   1555  1.33  
LINK         C   MSE A 301                 N   ARG A 302     1555   1555  1.33  
LINK         C   LEU A 311                 N   MSE A 312     1555   1555  1.33  
LINK         C   MSE A 312                 N   GLY A 313     1555   1555  1.33  
LINK         C   GLY A 313                 N   MSE A 314     1555   1555  1.33  
LINK         C   MSE A 314                 N   LYS A 315     1555   1555  1.33  
LINK         C   ILE A 364                 N   MSE A 365     1555   1555  1.33  
LINK         C   MSE A 365                 N   ASP A 366     1555   1555  1.32  
LINK         C   LEU A 390                 N   MSE A 391     1555   1555  1.33  
LINK         C   MSE A 391                 N   MSE A 392     1555   1555  1.33  
LINK         C   MSE A 392                 N   TYR A 393     1555   1555  1.33  
LINK         C   ALA A 402                 N   MSE A 403     1555   1555  1.33  
LINK         C   MSE A 403                 N   ASP A 404     1555   1555  1.33  
LINK         C   PHE A 405                 N   MSE A 406     1555   1555  1.34  
LINK         C   MSE A 406                 N   LYS A 407     1555   1555  1.33  
LINK         C   THR A 430                 N   MSE A 431     1555   1555  1.33  
LINK         C   MSE A 431                 N   SER A 432     1555   1555  1.33  
LINK         C   SER A 441                 N   MSE A 442     1555   1555  1.33  
LINK         C   MSE A 442                 N   VAL A 443     1555   1555  1.33  
LINK         C   GLU A 528                 N   MSE A 529     1555   1555  1.33  
LINK         C   MSE A 529                 N   LEU A 530     1555   1555  1.33  
LINK         C   PHE A 564                 N   MSE A 565     1555   1555  1.33  
LINK         C   MSE A 565                 N   VAL A 566     1555   1555  1.33  
CISPEP   1 ASP A  585    PHE A  586          0         2.27                     
CRYST1  112.983  112.983  103.310  90.00  90.00  90.00 P 41 21 2     8          
ORIGX1      1.000000  0.000000  0.000000        0.00000                         
ORIGX2      0.000000  1.000000  0.000000        0.00000                         
ORIGX3      0.000000  0.000000  1.000000        0.00000                         
SCALE1      0.008851  0.000000  0.000000        0.00000                         
SCALE2      0.000000  0.008851  0.000000        0.00000                         
SCALE3      0.000000  0.000000  0.009680        0.00000                         
ATOM      1  N   GLY A   5     119.157  39.481  68.175  1.00 83.15           N  
ATOM      2  CA  GLY A   5     118.344  40.317  67.312  1.00 79.41           C  
ATOM      3  C   GLY A   5     119.058  41.600  66.933  1.00 89.67           C  
ATOM      4  O   GLY A   5     119.947  42.066  67.656  1.00 90.81           O  
HETATM    5  N   MSE A   6     118.687  42.168  65.788  1.00 90.07           N  
HETATM    6  CA  MSE A   6     119.155  43.505  65.411  1.00 89.98           C  
HETATM    7  C   MSE A   6     118.068  44.262  64.653  1.00 88.35           C  
HETATM    8  O   MSE A   6     117.746  45.392  64.998  1.00 96.65           O  
HETATM    9  CB  MSE A   6     120.455  43.451  64.596  1.00 80.74           C  
ATOM     10  N   THR A   7     117.495  43.630  63.634  1.00 85.60           N  
ATOM     11  CA  THR A   7     116.481  44.274  62.799  1.00 90.83           C  
ATOM     12  C   THR A   7     115.247  43.374  62.580  1.00 92.72           C  
ATOM     13  O   THR A   7     115.367  42.145  62.507  1.00 89.58           O  
ATOM     14  CB  THR A   7     117.102  44.756  61.451  1.00 90.83           C  
ATOM     15  OG1 THR A   7     117.897  45.926  61.690  1.00 89.43           O  
ATOM     16  CG2 THR A   7     116.033  45.088  60.413  1.00 91.07           C  
ATOM     17  N   TYR A   8     114.066  43.992  62.496  1.00 94.26           N  
ATOM     18  CA  TYR A   8     112.809  43.256  62.354  1.00 91.28           C  
ATOM     19  C   TYR A   8     111.930  43.780  61.209  1.00 89.03           C  
ATOM     20  O   TYR A   8     111.982  44.959  60.866  1.00 84.71           O  
ATOM     21  CB  TYR A   8     112.043  43.271  63.680  1.00 89.84           C  
ATOM     22  CG  TYR A   8     112.772  42.554  64.803  1.00 96.29           C  
ATOM     23  CD1 TYR A   8     113.689  43.227  65.610  1.00 93.07           C  
ATOM     24  CD2 TYR A   8     112.550  41.201  65.051  1.00 91.45           C  
ATOM     25  CE1 TYR A   8     114.363  42.572  66.636  1.00 90.50           C  
ATOM     26  CE2 TYR A   8     113.218  40.536  66.079  1.00 95.21           C  
ATOM     27  CZ  TYR A   8     114.124  41.225  66.868  1.00 96.01           C  
ATOM     28  OH  TYR A   8     114.787  40.566  67.888  1.00 92.76           O  
ATOM     29  N   SER A   9     111.130  42.890  60.624  1.00 90.49           N  
ATOM     30  CA  SER A   9     110.273  43.237  59.489  1.00 89.90           C  
ATOM     31  C   SER A   9     109.200  42.174  59.234  1.00 88.94           C  
ATOM     32  O   SER A   9     109.226  41.101  59.829  1.00 86.42           O  
ATOM     33  CB  SER A   9     111.111  43.411  58.219  1.00 84.27           C  
ATOM     34  OG  SER A   9     111.776  42.203  57.885  1.00 80.83           O  
ATOM     35  N   PHE A  10     108.259  42.485  58.347  1.00 86.46           N  
ATOM     36  CA  PHE A  10     107.285  41.504  57.882  1.00 85.88           C  
ATOM     37  C   PHE A  10     107.657  41.056  56.470  1.00 85.11           C  
ATOM     38  O   PHE A  10     108.103  41.866  55.659  1.00 82.09           O  
ATOM     39  CB  PHE A  10     105.866  42.095  57.894  1.00 84.81           C  
ATOM     40  CG  PHE A  10     105.170  42.005  59.232  1.00 83.81           C  
ATOM     41  CD1 PHE A  10     105.132  40.813  59.935  1.00 85.08           C  
ATOM     42  CD2 PHE A  10     104.554  43.117  59.787  1.00 88.04           C  
ATOM     43  CE1 PHE A  10     104.492  40.727  61.166  1.00 82.06           C  
ATOM     44  CE2 PHE A  10     103.917  43.037  61.021  1.00 86.91           C  
ATOM     45  CZ  PHE A  10     103.888  41.839  61.711  1.00 79.69           C  
ATOM     46  N   ASP A  11     107.469  39.771  56.180  1.00 83.83           N  
ATOM     47  CA  ASP A  11     107.800  39.220  54.869  1.00 88.04           C  
ATOM     48  C   ASP A  11     106.851  38.068  54.548  1.00 88.42           C  
ATOM     49  O   ASP A  11     106.074  37.650  55.406  1.00 88.73           O  
ATOM     50  CB  ASP A  11     109.255  38.732  54.862  1.00 91.30           C  
ATOM     51  CG  ASP A  11     109.833  38.602  53.460  1.00 92.64           C  
ATOM     52  OD1 ASP A  11     109.570  39.484  52.613  1.00 85.07           O  
ATOM     53  OD2 ASP A  11     110.563  37.614  53.210  1.00 97.93           O  
ATOM     54  N   VAL A  12     106.908  37.561  53.318  1.00 91.10           N  
ATOM     55  CA  VAL A  12     106.146  36.369  52.930  1.00 93.86           C  
ATOM     56  C   VAL A  12     107.073  35.245  52.474  1.00 99.53           C  
ATOM     57  O   VAL A  12     107.393  35.160  51.288  1.00106.83           O  
ATOM     58  CB  VAL A  12     105.173  36.675  51.775  1.00 83.85           C  
ATOM     59  N   ARG A  13     107.499  34.386  53.400  1.00 99.00           N  
ATOM     60  CA  ARG A  13     108.448  33.321  53.069  1.00101.22           C  
ATOM     61  C   ARG A  13     107.917  32.415  51.961  1.00104.97           C  
ATOM     62  O   ARG A  13     108.417  32.445  50.828  1.00104.43           O  
ATOM     63  CB  ARG A  13     108.797  32.489  54.310  1.00 97.77           C  
ATOM     64  N   ASP A  14     106.907  31.613  52.294  1.00 97.68           N  
ATOM     65  CA  ASP A  14     106.245  30.782  51.301  1.00 96.59           C  
ATOM     66  C   ASP A  14     105.034  31.550  50.801  1.00100.34           C  
ATOM     67  O   ASP A  14     105.169  32.576  50.121  1.00 94.87           O  
ATOM     68  CB  ASP A  14     105.813  29.443  51.904  1.00 93.25           C  
ATOM     69  N   ASN A  15     103.850  31.056  51.154  1.00 94.01           N  
ATOM     70  CA  ASN A  15     102.619  31.773  50.855  1.00 87.52           C  
ATOM     71  C   ASN A  15     101.973  32.337  52.127  1.00 86.82           C  
ATOM     72  O   ASN A  15     100.827  32.774  52.100  1.00 85.13           O  
ATOM     73  CB  ASN A  15     101.658  30.884  50.077  1.00 82.57           C  
ATOM     74  N   THR A  16     102.727  32.332  53.231  1.00 85.45           N  
ATOM     75  CA  THR A  16     102.286  32.907  54.507  1.00 78.33           C  
ATOM     76  C   THR A  16     103.134  34.123  54.907  1.00 84.16           C  
ATOM     77  O   THR A  16     104.243  34.299  54.404  1.00 89.62           O  
ATOM     78  CB  THR A  16     102.368  31.880  55.644  1.00 71.44           C  
ATOM     79  N   LEU A  17     102.612  34.954  55.811  1.00 82.23           N  
ATOM     80  CA  LEU A  17     103.336  36.142  56.289  1.00 83.37           C  
ATOM     81  C   LEU A  17     103.941  35.930  57.676  1.00 84.43           C  
ATOM     82  O   LEU A  17     103.229  35.630  58.639  1.00 77.70           O  
ATOM     83  CB  LEU A  17     102.458  37.401  56.269  1.00 84.12           C  
ATOM     84  N   VAL A  18     105.264  36.103  57.751  1.00 87.57           N  
ATOM     85  CA  VAL A  18     106.070  35.736  58.915  1.00 84.29           C  
ATOM     86  C   VAL A  18     106.895  36.918  59.402  1.00 82.26           C  
ATOM     87  O   VAL A  18     106.993  37.931  58.714  1.00 82.90           O  
ATOM     88  CB  VAL A  18     107.030  34.565  58.578  1.00 77.67           C  
ATOM     89  N   VAL A  19     107.502  36.786  60.578  1.00 84.25           N  
ATOM     90  CA  VAL A  19     108.357  37.850  61.116  1.00 89.89           C  
ATOM     91  C   VAL A  19     109.834  37.596  60.826  1.00 89.46           C  
ATOM     92  O   VAL A  19     110.414  36.620  61.313  1.00 89.76           O  
ATOM     93  CB  VAL A  19     108.182  38.018  62.635  1.00 89.86           C  
ATOM     94  N   ARG A  20     110.439  38.493  60.051  1.00 87.86           N  
ATOM     95  CA  ARG A  20     111.828  38.342  59.600  1.00 87.98           C  
ATOM     96  C   ARG A  20     112.840  39.146  60.419  1.00 83.11           C  
ATOM     97  O   ARG A  20     112.791  40.379  60.466  1.00 82.33           O  
ATOM     98  CB  ARG A  20     111.934  38.738  58.130  1.00 86.89           C  
ATOM     99  CG  ARG A  20     113.323  38.667  57.553  1.00 86.30           C  
ATOM    100  CD  ARG A  20     113.264  39.090  56.104  1.00 89.21           C  
ATOM    101  NE  ARG A  20     114.517  38.883  55.387  1.00 92.61           N  
ATOM    102  CZ  ARG A  20     115.514  39.757  55.367  1.00 90.08           C  
ATOM    103  NH1 ARG A  20     115.414  40.891  56.048  1.00 86.92           N  
ATOM    104  NH2 ARG A  20     116.612  39.493  54.675  1.00 89.28           N  
ATOM    105  N   ARG A  21     113.769  38.433  61.046  1.00 83.20           N  
ATOM    106  CA  ARG A  21     114.804  39.059  61.866  1.00 86.40           C  
ATOM    107  C   ARG A  21     116.191  38.997  61.222  1.00 85.86           C  
ATOM    108  O   ARG A  21     116.703  37.919  60.906  1.00 81.48           O  
ATOM    109  CB  ARG A  21     114.839  38.417  63.252  1.00 86.61           C  
ATOM    110  CG  ARG A  21     116.055  38.774  64.084  1.00 87.16           C  
ATOM    111  CD  ARG A  21     115.850  38.290  65.506  1.00 87.49           C  
ATOM    112  NE  ARG A  21     116.984  37.539  66.026  1.00 85.69           N  
ATOM    113  CZ  ARG A  21     117.060  36.213  66.057  1.00 85.69           C  
ATOM    114  NH1 ARG A  21     116.060  35.475  65.593  1.00 92.35           N  
ATOM    115  NH2 ARG A  21     118.140  35.624  66.559  1.00 88.25           N  
ATOM    116  N   SER A  22     116.790  40.165  61.024  1.00 83.48           N  
ATOM    117  CA  SER A  22     118.142  40.242  60.495  1.00 82.94           C  
ATOM    118  C   SER A  22     119.115  40.634  61.606  1.00 81.32           C  
ATOM    119  O   SER A  22     118.895  41.606  62.319  1.00 81.01           O  
ATOM    120  CB  SER A  22     118.208  41.237  59.337  1.00 78.96           C  
ATOM    121  OG  SER A  22     119.464  41.179  58.686  1.00 75.12           O  
ATOM    122  N   THR A  23     120.179  39.855  61.757  1.00 80.91           N  
ATOM    123  CA  THR A  23     121.247  40.175  62.693  1.00 78.54           C  
ATOM    124  C   THR A  23     122.536  40.375  61.917  1.00 77.62           C  
ATOM    125  O   THR A  23     122.942  39.507  61.139  1.00 77.58           O  
ATOM    126  CB  THR A  23     121.488  39.046  63.696  1.00 76.57           C  
ATOM    127  OG1 THR A  23     121.936  37.888  62.989  1.00 88.98           O  
ATOM    128  CG2 THR A  23     120.213  38.707  64.450  1.00 79.82           C  
ATOM    129  N   ALA A  24     123.177  41.520  62.127  1.00 74.53           N  
ATOM    130  CA  ALA A  24     124.397  41.855  61.405  1.00 75.93           C  
ATOM    131  C   ALA A  24     125.595  41.930  62.345  1.00 78.83           C  
ATOM    132  O   ALA A  24     125.491  42.428  63.459  1.00 76.01           O  
ATOM    133  CB  ALA A  24     124.222  43.159  60.661  1.00 74.40           C  
ATOM    134  N   THR A  25     126.737  41.430  61.887  1.00 81.78           N  
ATOM    135  CA  THR A  25     127.948  41.412  62.704  1.00 85.30           C  
ATOM    136  C   THR A  25     129.202  41.599  61.852  1.00 84.89           C  
ATOM    137  O   THR A  25     129.159  42.243  60.803  1.00 83.06           O  
ATOM    138  CB  THR A  25     128.067  40.104  63.542  1.00 85.41           C  
ATOM    139  OG1 THR A  25     127.720  38.970  62.734  1.00 79.77           O  
ATOM    140  CG2 THR A  25     127.133  40.151  64.756  1.00 83.39           C  
ATOM    141  N   SER A  27     130.897  36.277  59.462  1.00 72.35           N  
ATOM    142  CA  SER A  27     130.315  37.200  60.416  1.00 70.31           C  
ATOM    143  C   SER A  27     129.806  38.386  59.631  1.00 75.89           C  
ATOM    144  O   SER A  27     130.425  39.464  59.630  1.00 83.25           O  
ATOM    145  CB  SER A  27     131.361  37.645  61.445  1.00 77.34           C  
ATOM    146  OG  SER A  27     130.755  38.274  62.565  1.00 85.84           O  
ATOM    147  N   GLY A  28     128.688  38.164  58.943  1.00 71.63           N  
ATOM    148  CA  GLY A  28     128.014  39.195  58.178  1.00 66.77           C  
ATOM    149  C   GLY A  28     126.591  39.384  58.665  1.00 71.55           C  
ATOM    150  O   GLY A  28     126.377  39.960  59.726  1.00 78.18           O  
ATOM    151  N   ILE A  29     125.625  38.889  57.892  1.00 66.31           N  
ATOM    152  CA  ILE A  29     124.204  39.019  58.214  1.00 68.82           C  
ATOM    153  C   ILE A  29     123.494  37.661  58.214  1.00 72.43           C  
ATOM    154  O   ILE A  29     123.559  36.907  57.240  1.00 68.11           O  
ATOM    155  CB  ILE A  29     123.475  39.935  57.202  1.00 67.27           C  
ATOM    156  CG1 ILE A  29     123.855  41.398  57.412  1.00 59.47           C  
ATOM    157  CG2 ILE A  29     121.961  39.765  57.310  1.00 70.47           C  
ATOM    158  CD1 ILE A  29     123.363  42.287  56.307  1.00 58.67           C  
ATOM    159  N   LYS A  30     122.805  37.349  59.303  1.00 72.53           N  
ATOM    160  CA  LYS A  30     122.072  36.090  59.372  1.00 77.25           C  
ATOM    161  C   LYS A  30     120.549  36.299  59.468  1.00 81.58           C  
ATOM    162  O   LYS A  30     120.067  37.177  60.187  1.00 79.82           O  
ATOM    163  CB  LYS A  30     122.612  35.233  60.516  1.00 74.32           C  
ATOM    164  CG  LYS A  30     124.099  34.895  60.364  1.00 83.38           C  
ATOM    165  CD  LYS A  30     124.408  34.222  59.011  1.00 80.81           C  
ATOM    166  CE  LYS A  30     125.886  33.860  58.862  1.00 75.83           C  
ATOM    167  NZ  LYS A  30     126.811  35.034  59.012  1.00 72.36           N  
ATOM    168  N   ILE A  31     119.801  35.493  58.721  1.00 80.90           N  
ATOM    169  CA  ILE A  31     118.357  35.672  58.593  1.00 80.46           C  
ATOM    170  C   ILE A  31     117.568  34.625  59.370  1.00 81.31           C  
ATOM    171  O   ILE A  31     117.755  33.428  59.186  1.00 81.15           O  
ATOM    172  CB  ILE A  31     117.930  35.648  57.120  1.00 76.06           C  
ATOM    173  CG1 ILE A  31     118.523  36.854  56.391  1.00 78.48           C  
ATOM    174  CG2 ILE A  31     116.429  35.634  57.004  1.00 88.19           C  
ATOM    175  CD1 ILE A  31     118.347  38.158  57.141  1.00 78.86           C  
ATOM    176  N   SER A  32     116.691  35.092  60.250  1.00 85.27           N  
ATOM    177  CA  SER A  32     115.852  34.212  61.053  1.00 87.21           C  
ATOM    178  C   SER A  32     114.374  34.566  60.891  1.00 86.32           C  
ATOM    179  O   SER A  32     114.008  35.723  60.699  1.00 83.02           O  
ATOM    180  CB  SER A  32     116.248  34.295  62.526  1.00 82.52           C  
ATOM    181  OG  SER A  32     115.316  33.599  63.336  1.00 88.50           O  
ATOM    182  N   TYR A  33     113.521  33.558  60.955  1.00 87.12           N  
ATOM    183  CA  TYR A  33     112.089  33.802  60.883  1.00 95.32           C  
ATOM    184  C   TYR A  33     111.426  33.438  62.209  1.00 93.79           C  
ATOM    185  O   TYR A  33     111.005  32.301  62.416  1.00 96.45           O  
ATOM    186  CB  TYR A  33     111.472  33.049  59.702  1.00 93.64           C  
ATOM    187  CG  TYR A  33     111.856  33.630  58.355  1.00 92.71           C  
ATOM    188  CD1 TYR A  33     111.251  34.789  57.884  1.00 87.28           C  
ATOM    189  CD2 TYR A  33     112.821  33.024  57.558  1.00 89.37           C  
ATOM    190  CE1 TYR A  33     111.590  35.332  56.655  1.00 90.97           C  
ATOM    191  CE2 TYR A  33     113.170  33.563  56.322  1.00 93.20           C  
ATOM    192  CZ  TYR A  33     112.548  34.716  55.877  1.00 94.92           C  
ATOM    193  OH  TYR A  33     112.883  35.257  54.654  1.00 94.12           O  
ATOM    194  N   ARG A  34     111.356  34.415  63.109  1.00 94.37           N  
ATOM    195  CA  ARG A  34     110.883  34.172  64.465  1.00 99.09           C  
ATOM    196  C   ARG A  34     109.405  33.797  64.477  1.00 99.16           C  
ATOM    197  O   ARG A  34     108.553  34.532  63.968  1.00 94.69           O  
ATOM    198  CB  ARG A  34     111.151  35.380  65.367  1.00 97.21           C  
ATOM    199  N   GLU A  35     109.122  32.634  65.051  1.00 99.05           N  
ATOM    200  CA  GLU A  35     107.774  32.099  65.090  1.00107.25           C  
ATOM    201  C   GLU A  35     107.121  32.422  66.427  1.00108.75           C  
ATOM    202  O   GLU A  35     106.041  31.924  66.738  1.00108.04           O  
ATOM    203  CB  GLU A  35     107.795  30.585  64.855  1.00107.31           C  
ATOM    204  N   ASP A  36     107.785  33.265  67.211  1.00108.76           N  
ATOM    205  CA  ASP A  36     107.286  33.664  68.523  1.00107.57           C  
ATOM    206  C   ASP A  36     105.957  34.418  68.449  1.00110.59           C  
ATOM    207  O   ASP A  36     105.046  34.138  69.225  1.00115.36           O  
ATOM    208  CB  ASP A  36     108.331  34.500  69.266  1.00107.33           C  
ATOM    209  N   ARG A  37     105.855  35.369  67.522  1.00108.57           N  
ATOM    210  CA  ARG A  37     104.637  36.171  67.332  1.00110.92           C  
ATOM    211  C   ARG A  37     104.118  36.836  68.620  1.00112.40           C  
ATOM    212  O   ARG A  37     102.909  36.885  68.861  1.00109.40           O  
ATOM    213  CB  ARG A  37     103.527  35.339  66.669  1.00106.46           C  
ATOM    214  N   GLY A  38     105.035  37.355  69.433  1.00113.80           N  
ATOM    215  CA  GLY A  38     104.677  37.979  70.697  1.00108.43           C  
ATOM    216  C   GLY A  38     104.154  39.400  70.581  1.00 99.92           C  
ATOM    217  O   GLY A  38     104.312  40.055  69.553  1.00100.99           O  
ATOM    218  N   LEU A  41     107.158  41.947  70.125  1.00101.53           N  
ATOM    219  CA  LEU A  41     107.910  41.612  68.914  1.00106.18           C  
ATOM    220  C   LEU A  41     107.208  42.140  67.665  1.00104.11           C  
ATOM    221  O   LEU A  41     107.845  42.696  66.764  1.00 98.25           O  
ATOM    222  CB  LEU A  41     108.104  40.095  68.798  1.00 97.39           C  
ATOM    223  N   LEU A  42     105.890  41.967  67.626  1.00102.35           N  
ATOM    224  CA  LEU A  42     105.107  42.283  66.438  1.00 98.85           C  
ATOM    225  C   LEU A  42     105.160  43.766  66.104  1.00 96.82           C  
ATOM    226  O   LEU A  42     104.933  44.154  64.957  1.00 97.86           O  
ATOM    227  CB  LEU A  42     103.657  41.814  66.605  1.00 97.96           C  
ATOM    228  N   GLN A  43     105.473  44.587  67.105  1.00 95.95           N  
ATOM    229  CA  GLN A  43     105.538  46.034  66.924  1.00 92.20           C  
ATOM    230  C   GLN A  43     106.727  46.465  66.058  1.00 95.52           C  
ATOM    231  O   GLN A  43     106.572  47.274  65.136  1.00 87.61           O  
ATOM    232  CB  GLN A  43     105.583  46.737  68.284  1.00 89.58           C  
ATOM    233  N   LYS A  44     107.908  45.913  66.351  1.00 97.95           N  
ATOM    234  CA  LYS A  44     109.143  46.275  65.640  1.00 95.75           C  
ATOM    235  C   LYS A  44     109.101  45.913  64.152  1.00 94.42           C  
ATOM    236  O   LYS A  44     109.723  46.583  63.320  1.00 91.62           O  
ATOM    237  CB  LYS A  44     110.356  45.623  66.304  1.00 94.09           C  
ATOM    238  N   ALA A  45     108.359  44.855  63.833  1.00 91.51           N  
ATOM    239  CA  ALA A  45     108.180  44.401  62.458  1.00 90.22           C  
ATOM    240  C   ALA A  45     107.637  45.491  61.540  1.00 88.98           C  
ATOM    241  O   ALA A  45     106.697  46.208  61.902  1.00 95.75           O  
ATOM    242  CB  ALA A  45     107.266  43.189  62.433  1.00 89.65           C  
ATOM    243  N   VAL A  61     100.123  35.477  51.777  1.00 86.56           N  
ATOM    244  CA  VAL A  61      98.659  35.534  51.800  1.00 86.61           C  
ATOM    245  C   VAL A  61      98.068  35.262  53.200  1.00 83.23           C  
ATOM    246  O   VAL A  61      97.159  35.963  53.622  1.00 83.54           O  
ATOM    247  CB  VAL A  61      98.020  34.590  50.730  1.00 84.96           C  
ATOM    248  CG1 VAL A  61      96.577  34.984  50.442  1.00 80.89           C  
ATOM    249  CG2 VAL A  61      98.833  34.624  49.439  1.00 91.50           C  
ATOM    250  N   TYR A  62      98.585  34.270  53.926  1.00 79.01           N  
ATOM    251  CA  TYR A  62      98.010  33.924  55.237  1.00 83.23           C  
ATOM    252  C   TYR A  62      98.516  34.769  56.409  1.00 85.40           C  
ATOM    253  O   TYR A  62      99.666  34.622  56.848  1.00 85.23           O  
ATOM    254  CB  TYR A  62      98.188  32.434  55.576  1.00 82.51           C  
ATOM    255  CG  TYR A  62      97.526  32.046  56.892  1.00 80.23           C  
ATOM    256  CD1 TYR A  62      96.139  31.985  57.001  1.00 81.52           C  
ATOM    257  CD2 TYR A  62      98.281  31.767  58.023  1.00 76.71           C  
ATOM    258  CE1 TYR A  62      95.525  31.648  58.193  1.00 81.29           C  
ATOM    259  CE2 TYR A  62      97.679  31.418  59.216  1.00 75.93           C  
ATOM    260  CZ  TYR A  62      96.298  31.370  59.304  1.00 83.19           C  
ATOM    261  OH  TYR A  62      95.680  31.032  60.497  1.00 79.63           O  
ATOM    262  N   VAL A  63      97.646  35.624  56.942  1.00 84.54           N  
ATOM    263  CA  VAL A  63      98.064  36.546  57.997  1.00 89.42           C  
ATOM    264  C   VAL A  63      98.127  35.937  59.406  1.00 93.09           C  
ATOM    265  O   VAL A  63      98.883  36.412  60.251  1.00 98.39           O  
ATOM    266  CB  VAL A  63      97.220  37.817  58.002  1.00 85.74           C  
ATOM    267  CG1 VAL A  63      97.823  38.855  58.939  1.00 89.22           C  
ATOM    268  CG2 VAL A  63      97.132  38.374  56.598  1.00 86.01           C  
ATOM    269  N   ASP A  64      97.358  34.883  59.654  1.00 87.53           N  
ATOM    270  CA  ASP A  64      97.388  34.200  60.952  1.00 87.08           C  
ATOM    271  C   ASP A  64      96.757  35.018  62.057  1.00 88.71           C  
ATOM    272  O   ASP A  64      96.581  36.225  61.928  1.00 94.74           O  
ATOM    273  CB  ASP A  64      98.804  33.736  61.349  1.00 83.22           C  
ATOM    274  N   LYS A  65      96.428  34.342  63.151  1.00 88.97           N  
ATOM    275  CA  LYS A  65      95.537  34.890  64.169  1.00 92.00           C  
ATOM    276  C   LYS A  65      96.170  35.992  64.998  1.00 96.37           C  
ATOM    277  O   LYS A  65      95.658  37.110  65.045  1.00 94.96           O  
ATOM    278  CB  LYS A  65      95.027  33.783  65.091  1.00 94.63           C  
ATOM    279  N   LYS A  66      97.275  35.675  65.664  1.00 92.18           N  
ATOM    280  CA  LYS A  66      97.912  36.644  66.545  1.00 88.59           C  
ATOM    281  C   LYS A  66      98.284  37.925  65.798  1.00 92.95           C  
ATOM    282  O   LYS A  66      98.093  39.027  66.311  1.00 95.69           O  
ATOM    283  CB  LYS A  66      99.136  36.037  67.230  1.00 90.95           C  
ATOM    284  N   ILE A  67      98.784  37.784  64.576  1.00 94.51           N  
ATOM    285  CA  ILE A  67      99.161  38.949  63.783  1.00 93.09           C  
ATOM    286  C   ILE A  67      97.945  39.724  63.278  1.00 96.86           C  
ATOM    287  O   ILE A  67      98.019  40.939  63.078  1.00 95.94           O  
ATOM    288  CB  ILE A  67     100.071  38.570  62.591  1.00 89.95           C  
ATOM    289  N   ARG A  68      96.823  39.037  63.075  1.00 95.18           N  
ATOM    290  CA  ARG A  68      95.623  39.720  62.590  1.00 95.50           C  
ATOM    291  C   ARG A  68      94.923  40.469  63.719  1.00 91.66           C  
ATOM    292  O   ARG A  68      94.303  41.499  63.490  1.00 88.97           O  
ATOM    293  CB  ARG A  68      94.662  38.751  61.890  1.00 95.62           C  
ATOM    294  CG  ARG A  68      93.851  37.864  62.807  1.00 93.75           C  
ATOM    295  CD  ARG A  68      92.770  37.124  62.055  1.00 95.68           C  
ATOM    296  NE  ARG A  68      93.301  36.071  61.196  1.00 92.20           N  
ATOM    297  CZ  ARG A  68      93.204  34.771  61.451  1.00 92.48           C  
ATOM    298  NH1 ARG A  68      92.595  34.346  62.550  1.00 91.24           N  
ATOM    299  NH2 ARG A  68      93.718  33.893  60.601  1.00 91.61           N  
ATOM    300  N   LYS A  69      95.045  39.946  64.937  1.00 92.71           N  
ATOM    301  CA  LYS A  69      94.495  40.592  66.123  1.00 94.14           C  
ATOM    302  C   LYS A  69      95.289  41.851  66.473  1.00 98.33           C  
ATOM    303  O   LYS A  69      94.721  42.870  66.867  1.00 96.81           O  
ATOM    304  CB  LYS A  69      94.499  39.624  67.310  1.00 89.71           C  
ATOM    305  N   PHE A  70      96.609  41.769  66.327  1.00100.19           N  
ATOM    306  CA  PHE A  70      97.495  42.893  66.608  1.00 97.32           C  
ATOM    307  C   PHE A  70      97.383  43.973  65.535  1.00 97.97           C  
ATOM    308  O   PHE A  70      97.470  45.166  65.829  1.00 97.05           O  
ATOM    309  CB  PHE A  70      98.946  42.417  66.723  1.00 96.47           C  
ATOM    310  N   LEU A  71      97.197  43.549  64.291  1.00 97.26           N  
ATOM    311  CA  LEU A  71      97.057  44.486  63.185  1.00 99.68           C  
ATOM    312  C   LEU A  71      95.669  45.146  63.169  1.00101.22           C  
ATOM    313  O   LEU A  71      95.518  46.275  62.698  1.00101.87           O  
ATOM    314  CB  LEU A  71      97.353  43.794  61.848  1.00 98.37           C  
ATOM    315  N   GLU A  72      94.663  44.445  63.688  1.00 98.80           N  
ATOM    316  CA  GLU A  72      93.314  45.004  63.766  1.00 97.39           C  
ATOM    317  C   GLU A  72      93.157  45.910  64.990  1.00 97.45           C  
ATOM    318  O   GLU A  72      92.661  47.031  64.873  1.00 96.15           O  
ATOM    319  CB  GLU A  72      92.255  43.896  63.774  1.00 93.48           C  
ATOM    320  N   GLU A  73      93.581  45.416  66.152  1.00 94.57           N  
ATOM    321  CA  GLU A  73      93.594  46.202  67.384  1.00 95.76           C  
ATOM    322  C   GLU A  73      94.366  47.524  67.212  1.00104.95           C  
ATOM    323  O   GLU A  73      93.759  48.602  67.145  1.00101.21           O  
ATOM    324  CB  GLU A  73      94.197  45.382  68.529  1.00 96.41           C  
ATOM    325  CG  GLU A  73      93.331  45.282  69.771  1.00 96.21           C  
ATOM    326  CD  GLU A  73      93.848  44.246  70.759  1.00 89.38           C  
ATOM    327  N   GLU A  74      95.696  47.444  67.129  1.00102.34           N  
ATOM    328  CA  GLU A  74      96.529  48.638  66.954  1.00 99.53           C  
ATOM    329  C   GLU A  74      96.927  48.845  65.484  1.00100.74           C  
ATOM    330  O   GLU A  74      96.783  47.936  64.669  1.00103.75           O  
ATOM    331  CB  GLU A  74      97.772  48.549  67.845  1.00 99.57           C  
ATOM    332  CG  GLU A  74      97.484  48.106  69.283  1.00 97.79           C  
ATOM    333  CD  GLU A  74      97.738  46.622  69.508  1.00 92.32           C  
ATOM    334  N   LYS A  75      97.402  50.045  65.147  1.00 99.52           N  
ATOM    335  CA  LYS A  75      97.919  50.350  63.801  1.00102.36           C  
ATOM    336  C   LYS A  75      96.935  50.154  62.643  1.00 91.56           C  
ATOM    337  O   LYS A  75      95.743  49.961  62.848  1.00 98.24           O  
ATOM    338  CB  LYS A  75      99.203  49.554  63.521  1.00106.26           C  
ATOM    339  N   ALA A  86      94.314  46.011  50.702  1.00 98.84           N  
ATOM    340  CA  ALA A  86      95.024  44.760  50.438  1.00 99.51           C  
ATOM    341  C   ALA A  86      95.218  43.989  51.735  1.00 96.71           C  
ATOM    342  O   ALA A  86      95.106  42.764  51.773  1.00 95.07           O  
ATOM    343  CB  ALA A  86      96.364  45.037  49.780  1.00 89.34           C  
ATOM    344  N   VAL A  87      95.507  44.732  52.796  1.00 96.17           N  
ATOM    345  CA  VAL A  87      95.675  44.177  54.131  1.00 95.57           C  
ATOM    346  C   VAL A  87      94.361  43.608  54.695  1.00 96.39           C  
ATOM    347  O   VAL A  87      94.364  42.647  55.464  1.00 91.75           O  
ATOM    348  CB  VAL A  87      96.256  45.256  55.084  1.00 96.95           C  
ATOM    349  CG1 VAL A  87      95.411  46.539  55.031  1.00 98.92           C  
ATOM    350  CG2 VAL A  87      96.393  44.731  56.513  1.00 90.62           C  
ATOM    351  N   ALA A  88      93.233  44.193  54.305  1.00 99.13           N  
ATOM    352  CA  ALA A  88      91.938  43.747  54.825  1.00 97.23           C  
ATOM    353  C   ALA A  88      91.395  42.564  54.040  1.00 93.40           C  
ATOM    354  O   ALA A  88      90.600  41.780  54.554  1.00 90.88           O  
ATOM    355  CB  ALA A  88      90.926  44.895  54.830  1.00 94.48           C  
ATOM    356  N   ALA A  89      91.827  42.449  52.789  1.00 95.74           N  
ATOM    357  CA  ALA A  89      91.344  41.398  51.905  1.00 92.47           C  
ATOM    358  C   ALA A  89      92.050  40.081  52.204  1.00 94.67           C  
ATOM    359  O   ALA A  89      91.412  39.043  52.381  1.00 93.01           O  
ATOM    360  CB  ALA A  89      91.545  41.798  50.454  1.00 90.16           C  
ATOM    361  N   ALA A  90      93.375  40.135  52.275  1.00 94.86           N  
ATOM    362  CA  ALA A  90      94.165  38.948  52.559  1.00 92.21           C  
ATOM    363  C   ALA A  90      93.933  38.447  53.983  1.00 89.77           C  
ATOM    364  O   ALA A  90      94.379  37.361  54.340  1.00 89.20           O  
ATOM    365  CB  ALA A  90      95.640  39.219  52.312  1.00 88.47           C  
ATOM    366  N   ILE A  91      93.229  39.230  54.793  1.00 89.08           N  
ATOM    367  CA  ILE A  91      92.875  38.783  56.138  1.00 90.33           C  
ATOM    368  C   ILE A  91      91.444  38.238  56.219  1.00 91.87           C  
ATOM    369  O   ILE A  91      91.142  37.397  57.076  1.00 91.33           O  
ATOM    370  CB  ILE A  91      93.107  39.877  57.213  1.00 93.92           C  
ATOM    371  CG1 ILE A  91      93.082  39.261  58.610  1.00 94.38           C  
ATOM    372  CG2 ILE A  91      92.069  40.964  57.112  1.00 94.08           C  
ATOM    373  CD1 ILE A  91      93.783  37.936  58.666  1.00 93.63           C  
ATOM    374  N   GLU A  92      90.575  38.701  55.320  1.00 90.50           N  
ATOM    375  CA  GLU A  92      89.217  38.161  55.221  1.00 90.76           C  
ATOM    376  C   GLU A  92      89.285  36.755  54.638  1.00 89.62           C  
ATOM    377  O   GLU A  92      88.596  35.850  55.096  1.00 88.50           O  
ATOM    378  CB  GLU A  92      88.334  39.048  54.342  1.00 87.57           C  
ATOM    379  N   ARG A  93      90.131  36.595  53.623  1.00 89.44           N  
ATOM    380  CA  ARG A  93      90.425  35.294  53.045  1.00 87.33           C  
ATOM    381  C   ARG A  93      91.160  34.389  54.035  1.00 85.18           C  
ATOM    382  O   ARG A  93      91.060  33.167  53.951  1.00 91.43           O  
ATOM    383  CB  ARG A  93      91.246  35.441  51.761  1.00 81.11           C  
ATOM    384  N   SER A  94      91.894  34.981  54.972  1.00 80.34           N  
ATOM    385  CA  SER A  94      92.692  34.197  55.914  1.00 85.41           C  
ATOM    386  C   SER A  94      91.850  33.596  57.032  1.00 85.24           C  
ATOM    387  O   SER A  94      91.985  32.412  57.359  1.00 83.04           O  
ATOM    388  CB  SER A  94      93.852  35.016  56.503  1.00 87.47           C  
ATOM    389  OG  SER A  94      94.899  35.188  55.563  1.00 85.89           O  
ATOM    390  N   VAL A  95      90.981  34.406  57.624  1.00 85.85           N  
ATOM    391  CA  VAL A  95      90.073  33.897  58.656  1.00 89.70           C  
ATOM    392  C   VAL A  95      89.011  32.955  58.057  1.00 87.40           C  
ATOM    393  O   VAL A  95      88.613  31.976  58.691  1.00 82.23           O  
ATOM    394  CB  VAL A  95      89.404  35.038  59.455  1.00 89.74           C  
ATOM    395  CG1 VAL A  95      88.535  35.904  58.548  1.00 92.64           C  
ATOM    396  CG2 VAL A  95      88.595  34.478  60.619  1.00 85.94           C  
ATOM    397  N   GLU A  96      88.575  33.257  56.833  1.00 85.42           N  
ATOM    398  CA  GLU A  96      87.701  32.377  56.075  1.00 84.67           C  
ATOM    399  C   GLU A  96      88.361  31.008  55.929  1.00 83.78           C  
ATOM    400  O   GLU A  96      87.742  29.961  56.170  1.00 76.60           O  
ATOM    401  CB  GLU A  96      87.410  32.968  54.692  1.00 79.27           C  
ATOM    402  N   PHE A  97      89.629  31.031  55.537  1.00 81.82           N  
ATOM    403  CA  PHE A  97      90.409  29.815  55.423  1.00 80.37           C  
ATOM    404  C   PHE A  97      90.443  29.058  56.751  1.00 80.31           C  
ATOM    405  O   PHE A  97      90.315  27.831  56.775  1.00 77.48           O  
ATOM    406  CB  PHE A  97      91.833  30.116  54.943  1.00 76.67           C  
ATOM    407  CG  PHE A  97      92.777  28.958  55.110  1.00 74.40           C  
ATOM    408  CD1 PHE A  97      92.744  27.878  54.224  1.00 76.30           C  
ATOM    409  CD2 PHE A  97      93.683  28.936  56.162  1.00 73.66           C  
ATOM    410  CE1 PHE A  97      93.607  26.799  54.381  1.00 71.74           C  
ATOM    411  CE2 PHE A  97      94.549  27.861  56.332  1.00 77.96           C  
ATOM    412  CZ  PHE A  97      94.516  26.790  55.440  1.00 76.29           C  
ATOM    413  N   ASP A  98      90.619  29.787  57.852  1.00 82.32           N  
ATOM    414  CA  ASP A  98      90.656  29.170  59.181  1.00 81.29           C  
ATOM    415  C   ASP A  98      89.371  28.400  59.488  1.00 79.95           C  
ATOM    416  O   ASP A  98      89.408  27.328  60.093  1.00 77.92           O  
ATOM    417  CB  ASP A  98      90.903  30.219  60.269  1.00 81.77           C  
ATOM    418  CG  ASP A  98      92.383  30.422  60.569  1.00 87.94           C  
ATOM    419  OD1 ASP A  98      93.183  29.466  60.407  1.00 81.42           O  
ATOM    420  OD2 ASP A  98      92.747  31.547  60.983  1.00 89.35           O  
ATOM    421  N   ASN A  99      88.241  28.955  59.060  1.00 77.97           N  
ATOM    422  CA  ASN A  99      86.946  28.312  59.240  1.00 80.30           C  
ATOM    423  C   ASN A  99      86.787  27.072  58.354  1.00 77.06           C  
ATOM    424  O   ASN A  99      86.398  26.001  58.828  1.00 69.72           O  
ATOM    425  CB  ASN A  99      85.810  29.306  58.962  1.00 84.31           C  
ATOM    426  CG  ASN A  99      85.734  30.416  60.003  1.00 89.82           C  
ATOM    427  OD1 ASN A  99      86.197  30.250  61.137  1.00 92.37           O  
ATOM    428  ND2 ASN A  99      85.149  31.553  59.623  1.00 87.40           N  
ATOM    429  N   PHE A 100      87.092  27.244  57.069  1.00 77.38           N  
ATOM    430  CA  PHE A 100      87.139  26.153  56.093  1.00 71.06           C  
ATOM    431  C   PHE A 100      87.994  25.000  56.602  1.00 67.14           C  
ATOM    432  O   PHE A 100      87.551  23.850  56.589  1.00 65.57           O  
ATOM    433  CB  PHE A 100      87.691  26.680  54.762  1.00 70.25           C  
ATOM    434  CG  PHE A 100      87.520  25.738  53.595  1.00 62.85           C  
ATOM    435  CD1 PHE A 100      86.319  25.656  52.913  1.00 60.22           C  
ATOM    436  CD2 PHE A 100      88.577  24.988  53.143  1.00 61.54           C  
ATOM    437  CE1 PHE A 100      86.173  24.816  51.830  1.00 56.56           C  
ATOM    438  CE2 PHE A 100      88.427  24.149  52.065  1.00 57.75           C  
ATOM    439  CZ  PHE A 100      87.228  24.060  51.409  1.00 57.15           C  
ATOM    440  N   SER A 101      89.204  25.317  57.069  1.00 69.11           N  
ATOM    441  CA  SER A 101      90.145  24.296  57.552  1.00 69.80           C  
ATOM    442  C   SER A 101      89.666  23.593  58.816  1.00 67.82           C  
ATOM    443  O   SER A 101      89.916  22.415  58.996  1.00 65.80           O  
ATOM    444  CB  SER A 101      91.528  24.886  57.807  1.00 67.00           C  
ATOM    445  OG  SER A 101      92.129  25.256  56.592  1.00 75.82           O  
ATOM    446  N   LYS A 102      88.995  24.326  59.699  1.00 71.85           N  
ATOM    447  CA  LYS A 102      88.444  23.739  60.917  1.00 68.87           C  
ATOM    448  C   LYS A 102      87.333  22.770  60.536  1.00 68.64           C  
ATOM    449  O   LYS A 102      87.215  21.675  61.090  1.00 66.71           O  
ATOM    450  CB  LYS A 102      87.883  24.821  61.850  1.00 72.20           C  
ATOM    451  CG  LYS A 102      87.703  24.367  63.303  1.00 68.53           C  
ATOM    452  CD  LYS A 102      86.408  24.889  63.923  1.00 78.61           C  
ATOM    453  CE  LYS A 102      85.170  24.196  63.334  1.00 85.11           C  
ATOM    454  NZ  LYS A 102      83.908  24.508  64.077  1.00 75.26           N  
ATOM    455  N   GLU A 103      86.509  23.175  59.581  1.00 66.62           N  
ATOM    456  CA  GLU A 103      85.418  22.315  59.176  1.00 68.88           C  
ATOM    457  C   GLU A 103      85.949  21.093  58.444  1.00 62.30           C  
ATOM    458  O   GLU A 103      85.469  19.996  58.665  1.00 59.75           O  
ATOM    459  CB  GLU A 103      84.373  23.070  58.333  1.00 64.06           C  
ATOM    460  CG  GLU A 103      83.040  22.357  58.321  1.00 67.53           C  
ATOM    461  CD  GLU A 103      82.584  21.968  59.729  1.00 72.85           C  
ATOM    462  OE1 GLU A 103      82.391  22.898  60.551  1.00 75.52           O  
ATOM    463  OE2 GLU A 103      82.442  20.747  60.019  1.00 65.94           O  
ATOM    464  N   ALA A 104      86.936  21.300  57.578  1.00 62.75           N  
ATOM    465  CA  ALA A 104      87.614  20.203  56.898  1.00 63.58           C  
ATOM    466  C   ALA A 104      88.325  19.265  57.883  1.00 64.25           C  
ATOM    467  O   ALA A 104      88.370  18.053  57.680  1.00 62.55           O  
ATOM    468  CB  ALA A 104      88.606  20.754  55.884  1.00 60.16           C  
ATOM    469  N   ALA A 105      88.868  19.836  58.953  1.00 62.42           N  
ATOM    470  CA  ALA A 105      89.613  19.068  59.941  1.00 65.52           C  
ATOM    471  C   ALA A 105      88.688  18.342  60.887  1.00 67.98           C  
ATOM    472  O   ALA A 105      89.127  17.565  61.730  1.00 76.11           O  
ATOM    473  CB  ALA A 105      90.580  19.958  60.725  1.00 65.56           C  
ATOM    474  N   ALA A 106      87.398  18.619  60.767  1.00 68.25           N  
ATOM    475  CA  ALA A 106      86.381  17.855  61.491  1.00 65.04           C  
ATOM    476  C   ALA A 106      86.087  16.631  60.661  1.00 65.99           C  
ATOM    477  O   ALA A 106      85.887  15.533  61.179  1.00 62.34           O  
ATOM    478  CB  ALA A 106      85.119  18.676  61.655  1.00 67.69           C  
ATOM    479  N   ASN A 107      86.064  16.857  59.352  1.00 63.13           N  
ATOM    480  CA  ASN A 107      85.696  15.847  58.383  1.00 63.30           C  
ATOM    481  C   ASN A 107      86.789  14.820  58.117  1.00 65.46           C  
ATOM    482  O   ASN A 107      86.478  13.657  57.852  1.00 62.88           O  
ATOM    483  CB  ASN A 107      85.228  16.501  57.075  1.00 56.78           C  
ATOM    484  CG  ASN A 107      83.822  17.061  57.178  1.00 56.95           C  
ATOM    485  OD1 ASN A 107      82.940  16.435  57.767  1.00 59.77           O  
ATOM    486  ND2 ASN A 107      83.606  18.243  56.607  1.00 55.72           N  
ATOM    487  N   ILE A 108      88.055  15.240  58.184  1.00 65.82           N  
ATOM    488  CA  ILE A 108      89.153  14.295  57.992  1.00 67.94           C  
ATOM    489  C   ILE A 108      89.259  13.336  59.175  1.00 70.79           C  
ATOM    490  O   ILE A 108      89.561  12.159  58.994  1.00 74.44           O  
ATOM    491  CB  ILE A 108      90.518  14.965  57.688  1.00 66.36           C  
ATOM    492  CG1 ILE A 108      90.816  16.076  58.694  1.00 80.17           C  
ATOM    493  CG2 ILE A 108      90.545  15.512  56.269  1.00 63.82           C  
ATOM    494  CD1 ILE A 108      91.934  15.755  59.677  1.00 82.76           C  
ATOM    495  N   GLU A 109      88.983  13.822  60.381  1.00 68.30           N  
ATOM    496  CA  GLU A 109      89.024  12.946  61.549  1.00 67.46           C  
ATOM    497  C   GLU A 109      87.853  11.951  61.551  1.00 69.86           C  
ATOM    498  O   GLU A 109      87.994  10.811  62.003  1.00 71.47           O  
ATOM    499  CB  GLU A 109      89.079  13.763  62.850  1.00 61.38           C  
HETATM  500  N   MSE A 110      86.709  12.381  61.022  1.00 69.70           N  
HETATM  501  CA  MSE A 110      85.516  11.544  61.004  1.00 69.58           C  
HETATM  502  C   MSE A 110      85.533  10.477  59.899  1.00 71.97           C  
HETATM  503  O   MSE A 110      84.665   9.603  59.868  1.00 72.55           O  
HETATM  504  CB  MSE A 110      84.286  12.431  60.818  1.00 20.00           C  
HETATM  505  CG  MSE A 110      84.028  13.370  61.985  1.00 20.00           C  
HETATM  506 SE   MSE A 110      83.761  12.490  63.668  1.00 20.00          SE  
HETATM  507  CE  MSE A 110      82.045  11.653  63.274  1.00 20.00           C  
ATOM    508  N   ALA A 111      86.524  10.541  59.012  1.00 69.72           N  
ATOM    509  CA  ALA A 111      86.741   9.491  58.017  1.00 72.20           C  
ATOM    510  C   ALA A 111      86.774   8.080  58.636  1.00 73.98           C  
ATOM    511  O   ALA A 111      86.380   7.109  57.991  1.00 77.13           O  
ATOM    512  CB  ALA A 111      88.014   9.757  57.221  1.00 66.99           C  
ATOM    513  N   GLY A 112      87.226   7.971  59.885  1.00 72.74           N  
ATOM    514  CA  GLY A 112      87.227   6.697  60.585  1.00 74.22           C  
ATOM    515  C   GLY A 112      85.988   6.455  61.429  1.00 72.21           C  
ATOM    516  O   GLY A 112      84.879   6.880  61.085  1.00 76.00           O  
ATOM    517  N   VAL A 133      61.463   9.473  41.691  1.00 47.72           N  
ATOM    518  CA  VAL A 133      61.500   8.006  41.624  1.00 59.62           C  
ATOM    519  C   VAL A 133      62.366   7.361  42.718  1.00 55.67           C  
ATOM    520  O   VAL A 133      61.858   6.615  43.564  1.00 59.70           O  
ATOM    521  CB  VAL A 133      61.928   7.494  40.216  1.00 65.78           C  
ATOM    522  CG1 VAL A 133      61.763   5.985  40.109  1.00 59.55           C  
ATOM    523  CG2 VAL A 133      61.095   8.174  39.147  1.00 66.70           C  
ATOM    524  N   SER A 134      63.663   7.648  42.724  1.00 48.30           N  
ATOM    525  CA  SER A 134      64.534   7.040  43.730  1.00 46.44           C  
ATOM    526  C   SER A 134      64.155   7.535  45.127  1.00 49.74           C  
ATOM    527  O   SER A 134      63.553   8.602  45.281  1.00 49.30           O  
ATOM    528  CB  SER A 134      66.015   7.288  43.421  1.00 44.96           C  
ATOM    529  OG  SER A 134      66.465   8.521  43.964  1.00 50.98           O  
ATOM    530  N   ASN A 135      64.482   6.748  46.144  1.00 50.65           N  
ATOM    531  CA  ASN A 135      64.064   7.071  47.506  1.00 48.59           C  
ATOM    532  C   ASN A 135      64.663   8.361  47.962  1.00 48.06           C  
ATOM    533  O   ASN A 135      63.987   9.206  48.536  1.00 44.88           O  
ATOM    534  CB  ASN A 135      64.510   6.000  48.496  1.00 47.00           C  
ATOM    535  CG  ASN A 135      63.643   4.767  48.454  1.00 52.75           C  
ATOM    536  OD1 ASN A 135      62.512   4.789  47.951  1.00 49.42           O  
ATOM    537  ND2 ASN A 135      64.161   3.682  49.015  1.00 49.09           N  
HETATM  538  N   MSE A 136      65.965   8.470  47.725  1.00 49.25           N  
HETATM  539  CA  MSE A 136      66.730   9.604  48.165  1.00 43.53           C  
HETATM  540  C   MSE A 136      66.167  10.837  47.495  1.00 46.99           C  
HETATM  541  O   MSE A 136      66.079  11.882  48.123  1.00 48.87           O  
HETATM  542  CB  MSE A 136      68.190   9.420  47.820  1.00 42.07           C  
HETATM  543  CG  MSE A 136      69.074  10.550  48.291  1.00 47.71           C  
HETATM  544 SE   MSE A 136      69.095  10.698  50.255  0.72 52.87          SE  
HETATM  545  CE  MSE A 136      70.103   9.083  50.685  1.00 48.35           C  
ATOM    546  N   ALA A 137      65.778  10.715  46.229  1.00 46.19           N  
ATOM    547  CA  ALA A 137      65.196  11.845  45.524  1.00 44.49           C  
ATOM    548  C   ALA A 137      63.870  12.261  46.144  1.00 48.25           C  
ATOM    549  O   ALA A 137      63.650  13.444  46.444  1.00 47.77           O  
ATOM    550  CB  ALA A 137      65.018  11.520  44.057  1.00 45.90           C  
ATOM    551  N   TYR A 138      62.980  11.286  46.330  1.00 50.63           N  
ATOM    552  CA  TYR A 138      61.657  11.547  46.895  1.00 49.21           C  
ATOM    553  C   TYR A 138      61.766  12.142  48.298  1.00 49.56           C  
ATOM    554  O   TYR A 138      60.988  13.019  48.679  1.00 46.10           O  
ATOM    555  CB  TYR A 138      60.804  10.267  46.916  1.00 47.59           C  
ATOM    556  CG  TYR A 138      59.481  10.458  47.616  1.00 52.18           C  
ATOM    557  CD1 TYR A 138      58.377  10.977  46.936  1.00 53.81           C  
ATOM    558  CD2 TYR A 138      59.331  10.137  48.964  1.00 50.44           C  
ATOM    559  CE1 TYR A 138      57.154  11.158  47.578  1.00 54.19           C  
ATOM    560  CE2 TYR A 138      58.115  10.325  49.615  1.00 51.16           C  
ATOM    561  CZ  TYR A 138      57.030  10.831  48.915  1.00 53.65           C  
ATOM    562  OH  TYR A 138      55.828  11.026  49.552  1.00 54.79           O  
ATOM    563  N   ASN A 139      62.741  11.651  49.060  1.00 48.55           N  
ATOM    564  CA  ASN A 139      62.967  12.117  50.424  1.00 49.09           C  
ATOM    565  C   ASN A 139      63.451  13.550  50.463  1.00 46.53           C  
ATOM    566  O   ASN A 139      63.012  14.345  51.291  1.00 43.29           O  
ATOM    567  CB  ASN A 139      63.957  11.203  51.149  1.00 47.66           C  
ATOM    568  CG  ASN A 139      63.346   9.865  51.501  1.00 50.95           C  
ATOM    569  OD1 ASN A 139      62.121   9.707  51.472  1.00 49.86           O  
ATOM    570  ND2 ASN A 139      64.185   8.899  51.841  1.00 48.74           N  
ATOM    571  N   LEU A 140      64.358  13.864  49.546  1.00 45.53           N  
ATOM    572  CA  LEU A 140      64.882  15.206  49.428  1.00 44.69           C  
ATOM    573  C   LEU A 140      63.782  16.177  48.998  1.00 47.00           C  
ATOM    574  O   LEU A 140      63.698  17.264  49.548  1.00 46.66           O  
ATOM    575  CB  LEU A 140      66.092  15.260  48.485  1.00 45.69           C  
ATOM    576  CG  LEU A 140      66.672  16.667  48.249  1.00 48.93           C  
ATOM    577  CD1 LEU A 140      67.269  17.269  49.515  1.00 40.10           C  
ATOM    578  CD2 LEU A 140      67.691  16.636  47.126  1.00 46.29           C  
ATOM    579  N   SER A 141      62.932  15.792  48.046  1.00 48.64           N  
ATOM    580  CA  SER A 141      61.816  16.664  47.654  1.00 47.14           C  
ATOM    581  C   SER A 141      60.805  16.838  48.771  1.00 46.84           C  
ATOM    582  O   SER A 141      60.205  17.910  48.917  1.00 49.90           O  
ATOM    583  CB  SER A 141      61.100  16.162  46.401  1.00 49.38           C  
ATOM    584  OG  SER A 141      61.904  16.328  45.254  1.00 49.56           O  
ATOM    585  N   LEU A 142      60.598  15.782  49.545  1.00 47.96           N  
ATOM    586  CA  LEU A 142      59.668  15.848  50.663  1.00 50.23           C  
ATOM    587  C   LEU A 142      60.229  16.801  51.709  1.00 49.89           C  
ATOM    588  O   LEU A 142      59.544  17.727  52.164  1.00 49.21           O  
ATOM    589  CB  LEU A 142      59.447  14.461  51.265  1.00 43.40           C  
ATOM    590  CG  LEU A 142      58.478  14.432  52.438  1.00 49.05           C  
ATOM    591  CD1 LEU A 142      57.217  15.171  52.033  1.00 53.74           C  
ATOM    592  CD2 LEU A 142      58.144  13.025  52.877  1.00 47.07           C  
ATOM    593  N   PHE A 143      61.486  16.559  52.070  1.00 48.03           N  
ATOM    594  CA  PHE A 143      62.230  17.412  52.980  1.00 46.45           C  
ATOM    595  C   PHE A 143      62.118  18.870  52.579  1.00 46.80           C  
ATOM    596  O   PHE A 143      61.762  19.709  53.402  1.00 49.24           O  
ATOM    597  CB  PHE A 143      63.704  16.988  53.033  1.00 48.07           C  
ATOM    598  CG  PHE A 143      64.537  17.789  54.000  1.00 46.83           C  
ATOM    599  CD1 PHE A 143      64.991  19.060  53.673  1.00 45.26           C  
ATOM    600  CD2 PHE A 143      64.880  17.261  55.227  1.00 47.37           C  
ATOM    601  CE1 PHE A 143      65.741  19.787  54.567  1.00 43.90           C  
ATOM    602  CE2 PHE A 143      65.632  17.973  56.123  1.00 42.70           C  
ATOM    603  CZ  PHE A 143      66.064  19.236  55.797  1.00 45.01           C  
ATOM    604  N   ILE A 144      62.440  19.177  51.325  1.00 44.33           N  
ATOM    605  CA  ILE A 144      62.402  20.562  50.869  1.00 47.14           C  
ATOM    606  C   ILE A 144      60.980  21.129  50.937  1.00 44.07           C  
ATOM    607  O   ILE A 144      60.754  22.180  51.521  1.00 44.28           O  
ATOM    608  CB  ILE A 144      63.003  20.737  49.462  1.00 47.11           C  
ATOM    609  CG1 ILE A 144      64.513  20.500  49.509  1.00 40.69           C  
ATOM    610  CG2 ILE A 144      62.725  22.145  48.949  1.00 42.79           C  
ATOM    611  CD1 ILE A 144      65.144  20.241  48.147  1.00 39.06           C  
ATOM    612  N   GLY A 145      60.019  20.412  50.375  1.00 46.61           N  
ATOM    613  CA  GLY A 145      58.624  20.826  50.441  1.00 45.19           C  
ATOM    614  C   GLY A 145      58.052  21.103  51.828  1.00 45.32           C  
ATOM    615  O   GLY A 145      57.097  21.877  51.956  1.00 43.52           O  
HETATM  616  N   MSE A 146      58.627  20.483  52.862  1.00 44.10           N  
HETATM  617  CA  MSE A 146      58.153  20.675  54.235  1.00 46.40           C  
HETATM  618  C   MSE A 146      58.982  21.690  55.004  1.00 48.72           C  
HETATM  619  O   MSE A 146      58.445  22.446  55.817  1.00 48.75           O  
HETATM  620  CB  MSE A 146      58.070  19.345  55.007  1.00 46.78           C  
HETATM  621  CG  MSE A 146      56.857  18.517  54.611  1.00 49.66           C  
HETATM  622 SE   MSE A 146      56.747  16.860  55.631  0.80 60.57          SE  
HETATM  623  CE  MSE A 146      56.338  17.626  57.347  1.00 53.34           C  
ATOM    624  N   VAL A 147      60.286  21.718  54.739  1.00 47.08           N  
ATOM    625  CA  VAL A 147      61.190  22.595  55.469  1.00 40.28           C  
ATOM    626  C   VAL A 147      61.151  24.027  54.933  1.00 44.80           C  
ATOM    627  O   VAL A 147      61.000  24.970  55.710  1.00 48.91           O  
ATOM    628  CB  VAL A 147      62.638  22.003  55.516  1.00 47.77           C  
ATOM    629  CG1 VAL A 147      63.679  23.001  56.102  1.00 39.68           C  
ATOM    630  CG2 VAL A 147      62.652  20.686  56.308  1.00 48.93           C  
ATOM    631  N   PHE A 148      61.247  24.201  53.616  1.00 44.25           N  
ATOM    632  CA  PHE A 148      61.260  25.557  53.023  1.00 44.26           C  
ATOM    633  C   PHE A 148      60.075  26.481  53.398  1.00 45.95           C  
ATOM    634  O   PHE A 148      60.298  27.657  53.706  1.00 44.79           O  
ATOM    635  CB  PHE A 148      61.509  25.514  51.504  1.00 39.94           C  
ATOM    636  CG  PHE A 148      62.965  25.330  51.131  1.00 43.60           C  
ATOM    637  CD1 PHE A 148      63.736  24.345  51.745  1.00 45.68           C  
ATOM    638  CD2 PHE A 148      63.568  26.137  50.164  1.00 45.43           C  
ATOM    639  CE1 PHE A 148      65.089  24.176  51.417  1.00 42.56           C  
ATOM    640  CE2 PHE A 148      64.920  25.971  49.822  1.00 40.33           C  
ATOM    641  CZ  PHE A 148      65.671  24.993  50.448  1.00 38.38           C  
ATOM    642  N   PRO A 149      58.822  25.962  53.377  1.00 46.29           N  
ATOM    643  CA  PRO A 149      57.720  26.814  53.861  1.00 44.94           C  
ATOM    644  C   PRO A 149      57.945  27.283  55.302  1.00 45.11           C  
ATOM    645  O   PRO A 149      57.700  28.445  55.617  1.00 47.15           O  
ATOM    646  CB  PRO A 149      56.503  25.894  53.788  1.00 36.23           C  
ATOM    647  CG  PRO A 149      56.827  24.947  52.671  1.00 43.86           C  
ATOM    648  CD  PRO A 149      58.320  24.713  52.768  1.00 45.56           C  
ATOM    649  N   ALA A 150      58.444  26.395  56.153  1.00 41.50           N  
ATOM    650  CA  ALA A 150      58.725  26.742  57.545  1.00 46.39           C  
ATOM    651  C   ALA A 150      59.826  27.782  57.651  1.00 49.17           C  
ATOM    652  O   ALA A 150      59.823  28.600  58.579  1.00 50.74           O  
ATOM    653  CB  ALA A 150      59.098  25.508  58.332  1.00 43.62           C  
ATOM    654  N   LEU A 151      60.769  27.747  56.711  1.00 44.30           N  
ATOM    655  CA  LEU A 151      61.778  28.784  56.641  1.00 47.48           C  
ATOM    656  C   LEU A 151      61.162  30.091  56.146  1.00 46.00           C  
ATOM    657  O   LEU A 151      61.541  31.159  56.603  1.00 41.09           O  
ATOM    658  CB  LEU A 151      62.943  28.380  55.716  1.00 45.87           C  
ATOM    659  CG  LEU A 151      63.813  27.206  56.120  1.00 46.43           C  
ATOM    660  CD1 LEU A 151      64.773  26.886  54.979  1.00 46.89           C  
ATOM    661  CD2 LEU A 151      64.564  27.504  57.423  1.00 38.80           C  
ATOM    662  N   THR A 152      60.217  29.996  55.210  1.00 44.12           N  
ATOM    663  CA  THR A 152      59.580  31.192  54.721  1.00 48.03           C  
ATOM    664  C   THR A 152      58.885  31.895  55.885  1.00 50.27           C  
ATOM    665  O   THR A 152      59.049  33.107  56.085  1.00 48.58           O  
ATOM    666  CB  THR A 152      58.563  30.932  53.603  1.00 50.59           C  
ATOM    667  OG1 THR A 152      59.251  30.696  52.375  1.00 50.88           O  
ATOM    668  CG2 THR A 152      57.642  32.165  53.431  1.00 39.27           C  
ATOM    669  N   THR A 153      58.155  31.109  56.672  1.00 45.52           N  
ATOM    670  CA  THR A 153      57.391  31.605  57.807  1.00 47.23           C  
ATOM    671  C   THR A 153      58.244  32.188  58.935  1.00 49.93           C  
ATOM    672  O   THR A 153      57.977  33.290  59.447  1.00 49.72           O  
ATOM    673  CB  THR A 153      56.470  30.505  58.344  1.00 51.04           C  
ATOM    674  OG1 THR A 153      55.356  30.356  57.451  1.00 54.68           O  
ATOM    675  CG2 THR A 153      55.977  30.823  59.748  1.00 48.14           C  
ATOM    676  N   PHE A 154      59.271  31.452  59.322  1.00 46.98           N  
ATOM    677  CA  PHE A 154      60.187  31.928  60.348  1.00 49.57           C  
ATOM    678  C   PHE A 154      60.789  33.270  59.967  1.00 50.54           C  
ATOM    679  O   PHE A 154      60.769  34.207  60.766  1.00 56.28           O  
ATOM    680  CB  PHE A 154      61.291  30.910  60.613  1.00 45.43           C  
ATOM    681  CG  PHE A 154      62.149  31.253  61.798  1.00 49.94           C  
ATOM    682  CD1 PHE A 154      63.181  32.178  61.682  1.00 51.86           C  
ATOM    683  CD2 PHE A 154      61.935  30.656  63.031  1.00 49.86           C  
ATOM    684  CE1 PHE A 154      63.974  32.493  62.767  1.00 50.63           C  
ATOM    685  CE2 PHE A 154      62.729  30.975  64.118  1.00 47.22           C  
ATOM    686  CZ  PHE A 154      63.747  31.895  63.982  1.00 48.76           C  
ATOM    687  N   PHE A 155      61.296  33.382  58.746  1.00 48.78           N  
ATOM    688  CA  PHE A 155      62.030  34.594  58.374  1.00 54.89           C  
ATOM    689  C   PHE A 155      61.174  35.795  57.989  1.00 49.41           C  
ATOM    690  O   PHE A 155      61.694  36.869  57.733  1.00 51.16           O  
ATOM    691  CB  PHE A 155      63.129  34.276  57.348  1.00 50.25           C  
ATOM    692  CG  PHE A 155      64.268  33.510  57.948  1.00 49.14           C  
ATOM    693  CD1 PHE A 155      65.340  34.179  58.515  1.00 47.36           C  
ATOM    694  CD2 PHE A 155      64.241  32.115  58.006  1.00 46.29           C  
ATOM    695  CE1 PHE A 155      66.387  33.470  59.092  1.00 46.74           C  
ATOM    696  CE2 PHE A 155      65.270  31.404  58.594  1.00 37.15           C  
ATOM    697  CZ  PHE A 155      66.345  32.080  59.131  1.00 47.97           C  
ATOM    698  N   SER A 156      59.862  35.590  57.978  1.00 52.79           N  
ATOM    699  CA  SER A 156      58.882  36.647  57.716  1.00 52.53           C  
ATOM    700  C   SER A 156      58.773  37.542  58.933  1.00 54.09           C  
ATOM    701  O   SER A 156      58.235  38.650  58.862  1.00 53.71           O  
ATOM    702  CB  SER A 156      57.523  36.039  57.445  1.00 48.07           C  
ATOM    703  OG  SER A 156      57.554  35.246  56.281  1.00 57.30           O  
ATOM    704  N   ALA A 157      59.271  37.024  60.055  1.00 52.50           N  
ATOM    705  CA  ALA A 157      59.354  37.767  61.297  1.00 50.68           C  
ATOM    706  C   ALA A 157      60.526  38.728  61.216  1.00 56.73           C  
ATOM    707  O   ALA A 157      60.538  39.764  61.860  1.00 64.97           O  
ATOM    708  CB  ALA A 157      59.553  36.823  62.454  1.00 46.66           C  
ATOM    709  N   ILE A 158      61.509  38.379  60.402  1.00 59.17           N  
ATOM    710  CA  ILE A 158      62.816  39.013  60.449  1.00 57.54           C  
ATOM    711  C   ILE A 158      63.086  39.833  59.199  1.00 59.54           C  
ATOM    712  O   ILE A 158      63.740  40.868  59.257  1.00 61.36           O  
ATOM    713  CB  ILE A 158      63.903  37.925  60.574  1.00 58.52           C  
ATOM    714  CG1 ILE A 158      63.768  37.205  61.908  1.00 57.90           C  
ATOM    715  CG2 ILE A 158      65.277  38.526  60.472  1.00 60.88           C  
ATOM    716  CD1 ILE A 158      63.860  38.150  63.106  1.00 61.47           C  
ATOM    717  N   LEU A 159      62.583  39.342  58.074  1.00 58.80           N  
ATOM    718  CA  LEU A 159      62.901  39.888  56.775  1.00 56.02           C  
ATOM    719  C   LEU A 159      61.644  40.280  56.068  1.00 56.84           C  
ATOM    720  O   LEU A 159      60.575  39.781  56.357  1.00 58.86           O  
ATOM    721  CB  LEU A 159      63.600  38.856  55.884  1.00 61.29           C  
ATOM    722  CG  LEU A 159      64.914  38.195  56.298  1.00 61.39           C  
ATOM    723  CD1 LEU A 159      65.486  37.449  55.099  1.00 56.88           C  
ATOM    724  CD2 LEU A 159      65.893  39.220  56.844  1.00 55.40           C  
ATOM    725  N   SER A 160      61.797  41.178  55.109  1.00 64.68           N  
ATOM    726  CA  SER A 160      60.705  41.559  54.246  1.00 59.03           C  
ATOM    727  C   SER A 160      60.570  40.496  53.187  1.00 59.25           C  
ATOM    728  O   SER A 160      61.327  39.525  53.142  1.00 54.50           O  
ATOM    729  CB  SER A 160      61.009  42.880  53.561  1.00 56.98           C  
ATOM    730  OG  SER A 160      61.932  42.684  52.500  1.00 60.83           O  
ATOM    731  N   GLU A 161      59.610  40.723  52.310  1.00 61.26           N  
ATOM    732  CA  GLU A 161      59.351  39.848  51.192  1.00 63.43           C  
ATOM    733  C   GLU A 161      60.447  39.996  50.140  1.00 62.40           C  
ATOM    734  O   GLU A 161      60.991  39.007  49.645  1.00 61.42           O  
ATOM    735  CB  GLU A 161      57.993  40.220  50.589  1.00 69.01           C  
ATOM    736  CG  GLU A 161      57.718  39.622  49.230  1.00 67.21           C  
ATOM    737  CD  GLU A 161      57.249  38.191  49.311  1.00 68.60           C  
ATOM    738  OE1 GLU A 161      57.451  37.547  50.363  1.00 69.09           O  
ATOM    739  OE2 GLU A 161      56.664  37.710  48.318  1.00 71.16           O  
ATOM    740  N   GLY A 162      60.757  41.243  49.801  1.00 59.11           N  
ATOM    741  CA  GLY A 162      61.722  41.526  48.761  1.00 57.86           C  
ATOM    742  C   GLY A 162      63.090  41.006  49.149  1.00 58.63           C  
ATOM    743  O   GLY A 162      63.850  40.535  48.302  1.00 54.98           O  
ATOM    744  N   GLU A 163      63.388  41.100  50.442  1.00 56.58           N  
ATOM    745  CA  GLU A 163      64.653  40.645  50.991  1.00 55.78           C  
ATOM    746  C   GLU A 163      64.870  39.138  50.774  1.00 54.48           C  
ATOM    747  O   GLU A 163      65.967  38.709  50.401  1.00 51.39           O  
ATOM    748  CB  GLU A 163      64.758  41.019  52.474  1.00 57.72           C  
ATOM    749  CG  GLU A 163      65.012  42.502  52.668  1.00 62.85           C  
ATOM    750  CD  GLU A 163      64.926  42.998  54.113  1.00 63.83           C  
ATOM    751  OE1 GLU A 163      64.179  42.415  54.932  1.00 59.64           O  
ATOM    752  OE2 GLU A 163      65.613  44.001  54.413  1.00 61.29           O  
HETATM  753  N   MSE A 164      63.826  38.343  50.984  1.00 56.13           N  
HETATM  754  CA  MSE A 164      63.946  36.916  50.781  1.00 50.99           C  
HETATM  755  C   MSE A 164      64.116  36.547  49.302  1.00 51.72           C  
HETATM  756  O   MSE A 164      64.508  35.433  48.980  1.00 52.42           O  
HETATM  757  CB  MSE A 164      62.775  36.167  51.410  1.00 51.19           C  
HETATM  758  CG  MSE A 164      63.018  35.801  52.860  1.00 57.37           C  
HETATM  759 SE   MSE A 164      61.450  35.163  53.951  0.73 59.20          SE  
HETATM  760  CE  MSE A 164      60.753  33.805  52.706  1.00 55.88           C  
ATOM    761  N   SER A 165      63.825  37.473  48.397  1.00 51.61           N  
ATOM    762  CA  SER A 165      64.014  37.201  46.970  1.00 53.60           C  
ATOM    763  C   SER A 165      65.451  37.528  46.516  1.00 52.21           C  
ATOM    764  O   SER A 165      65.836  37.282  45.367  1.00 51.74           O  
ATOM    765  CB  SER A 165      62.968  37.948  46.111  1.00 53.23           C  
ATOM    766  OG  SER A 165      63.129  39.347  46.198  1.00 58.86           O  
ATOM    767  N   ILE A 166      66.240  38.068  47.434  1.00 49.04           N  
ATOM    768  CA  ILE A 166      67.621  38.396  47.136  1.00 51.40           C  
ATOM    769  C   ILE A 166      68.541  37.206  47.381  1.00 50.03           C  
ATOM    770  O   ILE A 166      68.587  36.645  48.485  1.00 47.56           O  
ATOM    771  CB  ILE A 166      68.097  39.602  47.945  1.00 50.71           C  
ATOM    772  CG1 ILE A 166      67.264  40.821  47.568  1.00 54.41           C  
ATOM    773  CG2 ILE A 166      69.582  39.870  47.687  1.00 51.49           C  
ATOM    774  CD1 ILE A 166      67.371  41.988  48.545  1.00 48.63           C  
ATOM    775  N   TRP A 167      69.272  36.847  46.331  1.00 50.14           N  
ATOM    776  CA  TRP A 167      70.161  35.686  46.314  1.00 48.93           C  
ATOM    777  C   TRP A 167      70.998  35.500  47.578  1.00 47.07           C  
ATOM    778  O   TRP A 167      70.924  34.457  48.230  1.00 45.72           O  
ATOM    779  CB  TRP A 167      71.074  35.755  45.096  1.00 44.21           C  
ATOM    780  CG  TRP A 167      71.947  34.606  45.034  1.00 42.72           C  
ATOM    781  CD1 TRP A 167      71.614  33.360  44.627  1.00 40.38           C  
ATOM    782  CD2 TRP A 167      73.323  34.558  45.427  1.00 47.14           C  
ATOM    783  NE1 TRP A 167      72.700  32.526  44.728  1.00 40.87           N  
ATOM    784  CE2 TRP A 167      73.763  33.238  45.218  1.00 45.97           C  
ATOM    785  CE3 TRP A 167      74.226  35.505  45.927  1.00 44.37           C  
ATOM    786  CZ2 TRP A 167      75.077  32.838  45.485  1.00 42.88           C  
ATOM    787  CZ3 TRP A 167      75.510  35.101  46.200  1.00 45.95           C  
ATOM    788  CH2 TRP A 167      75.927  33.775  45.970  1.00 39.97           C  
ATOM    789  N   GLN A 168      71.769  36.528  47.921  1.00 45.37           N  
ATOM    790  CA  GLN A 168      72.603  36.510  49.120  1.00 48.93           C  
ATOM    791  C   GLN A 168      71.832  36.051  50.335  1.00 48.20           C  
ATOM    792  O   GLN A 168      72.398  35.402  51.213  1.00 47.23           O  
ATOM    793  CB  GLN A 168      73.199  37.897  49.423  1.00 48.79           C  
ATOM    794  CG  GLN A 168      74.376  38.313  48.575  1.00 40.65           C  
ATOM    795  CD  GLN A 168      73.938  38.934  47.270  1.00 45.71           C  
ATOM    796  OE1 GLN A 168      72.764  38.847  46.888  1.00 49.66           O  
ATOM    797  NE2 GLN A 168      74.876  39.581  46.579  1.00 46.96           N  
ATOM    798  N   ASN A 169      70.544  36.396  50.389  1.00 47.91           N  
ATOM    799  CA  ASN A 169      69.748  36.112  51.577  1.00 45.43           C  
ATOM    800  C   ASN A 169      69.330  34.624  51.713  1.00 51.14           C  
ATOM    801  O   ASN A 169      69.351  34.056  52.819  1.00 47.94           O  
ATOM    802  CB  ASN A 169      68.574  37.079  51.687  1.00 46.59           C  
ATOM    803  CG  ASN A 169      69.019  38.545  51.895  1.00 50.41           C  
ATOM    804  OD1 ASN A 169      69.982  38.826  52.598  1.00 47.84           O  
ATOM    805  ND2 ASN A 169      68.299  39.475  51.272  1.00 53.34           N  
ATOM    806  N   GLY A 170      68.961  33.993  50.598  1.00 47.52           N  
ATOM    807  CA  GLY A 170      68.783  32.557  50.590  1.00 46.14           C  
ATOM    808  C   GLY A 170      70.005  31.799  51.117  1.00 45.16           C  
ATOM    809  O   GLY A 170      69.883  30.923  51.974  1.00 43.41           O  
ATOM    810  N   GLN A 171      71.182  32.128  50.591  1.00 44.60           N  
ATOM    811  CA  GLN A 171      72.443  31.589  51.104  1.00 47.59           C  
ATOM    812  C   GLN A 171      72.572  31.779  52.604  1.00 47.28           C  
ATOM    813  O   GLN A 171      72.951  30.862  53.334  1.00 43.18           O  
ATOM    814  CB  GLN A 171      73.624  32.303  50.454  1.00 45.77           C  
ATOM    815  CG  GLN A 171      73.701  32.136  48.966  1.00 46.26           C  
ATOM    816  CD  GLN A 171      73.803  30.689  48.576  1.00 47.66           C  
ATOM    817  OE1 GLN A 171      74.833  30.056  48.797  1.00 46.77           O  
ATOM    818  NE2 GLN A 171      72.724  30.148  47.983  1.00 51.86           N  
ATOM    819  N   ALA A 172      72.271  32.995  53.046  1.00 43.25           N  
ATOM    820  CA  ALA A 172      72.382  33.352  54.449  1.00 40.29           C  
ATOM    821  C   ALA A 172      71.443  32.511  55.319  1.00 46.69           C  
ATOM    822  O   ALA A 172      71.811  32.096  56.417  1.00 49.94           O  
ATOM    823  CB  ALA A 172      72.118  34.836  54.630  1.00 37.17           C  
ATOM    824  N   ILE A 173      70.238  32.259  54.815  1.00 43.72           N  
ATOM    825  CA  ILE A 173      69.232  31.482  55.534  1.00 44.65           C  
ATOM    826  C   ILE A 173      69.680  30.021  55.754  1.00 48.20           C  
ATOM    827  O   ILE A 173      69.604  29.499  56.867  1.00 46.17           O  
ATOM    828  CB  ILE A 173      67.851  31.602  54.824  1.00 46.41           C  
ATOM    829  CG1 ILE A 173      67.254  32.989  55.121  1.00 51.11           C  
ATOM    830  CG2 ILE A 173      66.892  30.511  55.244  1.00 40.10           C  
ATOM    831  CD1 ILE A 173      66.119  33.415  54.196  1.00 46.00           C  
HETATM  832  N   MSE A 174      70.184  29.369  54.711  1.00 48.12           N  
HETATM  833  CA  MSE A 174      70.697  28.011  54.869  1.00 49.29           C  
HETATM  834  C   MSE A 174      71.904  27.931  55.823  1.00 45.77           C  
HETATM  835  O   MSE A 174      72.057  26.956  56.558  1.00 44.74           O  
HETATM  836  CB  MSE A 174      71.092  27.396  53.520  1.00 45.34           C  
HETATM  837  CG  MSE A 174      69.973  27.038  52.603  1.00 39.10           C  
HETATM  838 SE   MSE A 174      68.562  25.944  53.448  0.71 48.75          SE  
HETATM  839  CE  MSE A 174      69.558  24.488  54.247  1.00 39.68           C  
ATOM    840  N   ARG A 175      72.768  28.936  55.780  1.00 45.56           N  
ATOM    841  CA  ARG A 175      73.975  28.922  56.594  1.00 48.36           C  
ATOM    842  C   ARG A 175      73.593  29.046  58.050  1.00 47.92           C  
ATOM    843  O   ARG A 175      74.147  28.360  58.912  1.00 48.42           O  
ATOM    844  CB  ARG A 175      74.929  30.051  56.192  1.00 51.97           C  
ATOM    845  CG  ARG A 175      75.746  29.760  54.955  1.00 48.79           C  
ATOM    846  CD  ARG A 175      76.602  30.964  54.573  1.00 54.57           C  
ATOM    847  NE  ARG A 175      77.110  30.872  53.199  1.00 63.32           N  
ATOM    848  CZ  ARG A 175      78.230  30.233  52.845  1.00 70.43           C  
ATOM    849  NH1 ARG A 175      78.974  29.621  53.764  1.00 68.91           N  
ATOM    850  NH2 ARG A 175      78.613  30.206  51.569  1.00 62.06           N  
ATOM    851  N   ILE A 176      72.638  29.928  58.320  1.00 46.68           N  
ATOM    852  CA  ILE A 176      72.150  30.106  59.677  1.00 46.96           C  
ATOM    853  C   ILE A 176      71.362  28.876  60.128  1.00 50.08           C  
ATOM    854  O   ILE A 176      71.434  28.456  61.287  1.00 48.95           O  
ATOM    855  CB  ILE A 176      71.341  31.411  59.827  1.00 48.77           C  
ATOM    856  CG1 ILE A 176      71.184  31.775  61.294  1.00 51.28           C  
ATOM    857  CG2 ILE A 176      70.003  31.328  59.155  1.00 52.10           C  
ATOM    858  CD1 ILE A 176      72.493  32.124  61.937  1.00 56.37           C  
ATOM    859  N   LEU A 177      70.633  28.282  59.193  1.00 50.57           N  
ATOM    860  CA  LEU A 177      69.885  27.073  59.489  1.00 48.27           C  
ATOM    861  C   LEU A 177      70.838  25.968  59.898  1.00 47.68           C  
ATOM    862  O   LEU A 177      70.655  25.342  60.936  1.00 46.58           O  
ATOM    863  CB  LEU A 177      69.072  26.637  58.280  1.00 44.83           C  
ATOM    864  CG  LEU A 177      68.337  25.297  58.379  1.00 45.81           C  
ATOM    865  CD1 LEU A 177      67.706  25.071  59.743  1.00 44.89           C  
ATOM    866  CD2 LEU A 177      67.274  25.242  57.313  1.00 45.25           C  
ATOM    867  N   ALA A 178      71.850  25.737  59.067  1.00 49.32           N  
ATOM    868  CA  ALA A 178      72.878  24.751  59.375  1.00 52.30           C  
ATOM    869  C   ALA A 178      73.474  25.035  60.753  1.00 53.42           C  
ATOM    870  O   ALA A 178      73.660  24.127  61.566  1.00 58.01           O  
ATOM    871  CB  ALA A 178      73.958  24.752  58.309  1.00 43.17           C  
ATOM    872  N   LEU A 179      73.749  26.304  61.018  1.00 51.57           N  
ATOM    873  CA  LEU A 179      74.219  26.726  62.331  1.00 54.70           C  
ATOM    874  C   LEU A 179      73.270  26.350  63.487  1.00 56.83           C  
ATOM    875  O   LEU A 179      73.710  25.801  64.493  1.00 56.15           O  
ATOM    876  CB  LEU A 179      74.478  28.236  62.330  1.00 52.99           C  
ATOM    877  CG  LEU A 179      75.080  28.781  63.624  1.00 59.58           C  
ATOM    878  CD1 LEU A 179      76.346  28.035  63.973  1.00 59.41           C  
ATOM    879  CD2 LEU A 179      75.371  30.257  63.492  1.00 64.28           C  
ATOM    880  N   ALA A 180      71.978  26.647  63.336  1.00 54.85           N  
ATOM    881  CA  ALA A 180      70.986  26.332  64.368  1.00 53.13           C  
ATOM    882  C   ALA A 180      70.864  24.828  64.628  1.00 55.27           C  
ATOM    883  O   ALA A 180      70.802  24.372  65.770  1.00 56.41           O  
ATOM    884  CB  ALA A 180      69.626  26.906  63.993  1.00 49.99           C  
ATOM    885  N   ASP A 181      70.822  24.057  63.553  1.00 56.34           N  
ATOM    886  CA  ASP A 181      70.717  22.608  63.659  1.00 54.43           C  
ATOM    887  C   ASP A 181      71.941  21.969  64.339  1.00 55.44           C  
ATOM    888  O   ASP A 181      71.884  20.832  64.771  1.00 50.08           O  
ATOM    889  CB  ASP A 181      70.492  21.998  62.277  1.00 50.01           C  
ATOM    890  CG  ASP A 181      70.088  20.552  62.345  1.00 52.49           C  
ATOM    891  OD1 ASP A 181      69.259  20.205  63.206  1.00 49.97           O  
ATOM    892  OD2 ASP A 181      70.603  19.746  61.541  1.00 57.67           O  
ATOM    893  N   GLU A 182      73.041  22.715  64.444  1.00 65.75           N  
ATOM    894  CA  GLU A 182      74.260  22.229  65.113  1.00 67.41           C  
ATOM    895  C   GLU A 182      74.315  22.615  66.597  1.00 68.04           C  
ATOM    896  O   GLU A 182      73.314  22.527  67.323  1.00 74.15           O  
ATOM    897  CB  GLU A 182      75.518  22.737  64.382  1.00 58.25           C  
ATOM    898  N   THR A 201      70.857  33.213  70.179  1.00 56.05           N  
ATOM    899  CA  THR A 201      70.614  34.376  69.303  1.00 65.14           C  
ATOM    900  C   THR A 201      71.874  34.991  68.692  1.00 64.98           C  
ATOM    901  O   THR A 201      72.588  35.727  69.361  1.00 64.73           O  
ATOM    902  CB  THR A 201      69.875  35.528  70.026  1.00 64.45           C  
ATOM    903  OG1 THR A 201      70.738  36.090  71.016  1.00 72.94           O  
ATOM    904  CG2 THR A 201      68.599  35.033  70.693  1.00 63.14           C  
ATOM    905  N   LYS A 202      72.124  34.712  67.417  1.00 63.88           N  
ATOM    906  CA  LYS A 202      73.247  35.310  66.708  1.00 62.36           C  
ATOM    907  C   LYS A 202      72.800  36.483  65.827  1.00 63.72           C  
ATOM    908  O   LYS A 202      71.608  36.691  65.604  1.00 62.28           O  
ATOM    909  CB  LYS A 202      73.976  34.253  65.873  1.00 50.65           C  
ATOM    910  N   LEU A 203      73.758  37.262  65.339  1.00 64.89           N  
ATOM    911  CA  LEU A 203      73.440  38.279  64.346  1.00 62.31           C  
ATOM    912  C   LEU A 203      73.547  37.677  62.955  1.00 54.88           C  
ATOM    913  O   LEU A 203      74.186  36.650  62.743  1.00 55.48           O  
ATOM    914  CB  LEU A 203      74.342  39.520  64.481  1.00 65.12           C  
ATOM    915  N   ASN A 204      72.910  38.338  62.011  1.00 57.91           N  
ATOM    916  CA  ASN A 204      72.828  37.851  60.658  1.00 57.93           C  
ATOM    917  C   ASN A 204      72.897  39.030  59.687  1.00 59.77           C  
ATOM    918  O   ASN A 204      72.104  39.974  59.768  1.00 61.48           O  
ATOM    919  CB  ASN A 204      71.519  37.087  60.487  1.00 54.86           C  
ATOM    920  CG  ASN A 204      71.362  36.501  59.105  1.00 61.98           C  
ATOM    921  OD1 ASN A 204      70.575  37.001  58.296  1.00 55.46           O  
ATOM    922  ND2 ASN A 204      72.109  35.420  58.823  1.00 58.03           N  
ATOM    923  N   VAL A 205      73.867  38.983  58.783  1.00 57.36           N  
ATOM    924  CA  VAL A 205      74.064  40.055  57.814  1.00 57.87           C  
ATOM    925  C   VAL A 205      73.109  39.897  56.613  1.00 58.81           C  
ATOM    926  O   VAL A 205      73.157  38.892  55.894  1.00 53.92           O  
ATOM    927  CB  VAL A 205      75.546  40.130  57.378  1.00 59.22           C  
ATOM    928  CG1 VAL A 205      75.675  40.798  56.035  1.00 65.36           C  
ATOM    929  CG2 VAL A 205      76.388  40.833  58.439  1.00 49.71           C  
ATOM    930  N   VAL A 206      72.246  40.897  56.414  1.00 56.33           N  
ATOM    931  CA  VAL A 206      71.194  40.852  55.396  1.00 56.74           C  
ATOM    932  C   VAL A 206      71.318  41.986  54.377  1.00 56.18           C  
ATOM    933  O   VAL A 206      71.587  43.123  54.742  1.00 59.84           O  
ATOM    934  CB  VAL A 206      69.786  40.958  56.063  1.00 59.57           C  
ATOM    935  CG1 VAL A 206      68.693  41.188  55.025  1.00 54.35           C  
ATOM    936  CG2 VAL A 206      69.492  39.722  56.897  1.00 57.09           C  
ATOM    937  N   THR A 207      71.104  41.679  53.103  1.00 53.29           N  
ATOM    938  CA  THR A 207      71.071  42.712  52.071  1.00 59.71           C  
ATOM    939  C   THR A 207      69.687  43.363  51.993  1.00 59.50           C  
ATOM    940  O   THR A 207      68.686  42.651  51.927  1.00 65.63           O  
ATOM    941  CB  THR A 207      71.487  42.145  50.701  1.00 58.54           C  
ATOM    942  OG1 THR A 207      72.888  41.824  50.737  1.00 53.15           O  
ATOM    943  CG2 THR A 207      71.221  43.164  49.601  1.00 57.44           C  
ATOM    944  N   ALA A 208      69.631  44.699  51.994  1.00 59.65           N  
ATOM    945  CA  ALA A 208      68.363  45.432  52.137  1.00 59.88           C  
ATOM    946  C   ALA A 208      67.891  46.108  50.856  1.00 64.32           C  
ATOM    947  O   ALA A 208      67.158  45.524  50.058  1.00 59.18           O  
ATOM    948  CB  ALA A 208      68.464  46.464  53.269  1.00 43.80           C  
ATOM    949  N   ASN A 209      68.272  47.377  50.713  1.00 72.23           N  
ATOM    950  CA  ASN A 209      68.023  48.176  49.504  1.00 69.03           C  
ATOM    951  C   ASN A 209      69.375  48.526  48.896  1.00 64.56           C  
ATOM    952  O   ASN A 209      69.649  49.680  48.603  1.00 55.73           O  
ATOM    953  CB  ASN A 209      67.287  49.469  49.846  1.00 68.39           C  
ATOM    954  N   GLY A 210      70.222  47.516  48.737  1.00 64.73           N  
ATOM    955  CA  GLY A 210      71.576  47.695  48.259  1.00 57.96           C  
ATOM    956  C   GLY A 210      72.469  47.744  49.473  1.00 55.64           C  
ATOM    957  O   GLY A 210      73.666  47.450  49.409  1.00 59.98           O  
ATOM    958  N   LYS A 211      71.868  48.108  50.600  1.00 57.48           N  
ATOM    959  CA  LYS A 211      72.616  48.300  51.835  1.00 59.22           C  
ATOM    960  C   LYS A 211      72.522  47.066  52.720  1.00 56.48           C  
ATOM    961  O   LYS A 211      71.561  46.315  52.648  1.00 63.93           O  
ATOM    962  CB  LYS A 211      72.121  49.559  52.570  1.00 46.32           C  
ATOM    963  N   VAL A 212      73.527  46.849  53.552  1.00 57.13           N  
ATOM    964  CA  VAL A 212      73.545  45.678  54.430  1.00 53.60           C  
ATOM    965  C   VAL A 212      73.070  45.985  55.857  1.00 54.09           C  
ATOM    966  O   VAL A 212      73.600  46.858  56.524  1.00 55.47           O  
ATOM    967  CB  VAL A 212      74.981  45.083  54.526  1.00 58.05           C  
ATOM    968  CG1 VAL A 212      75.045  44.046  55.612  1.00 53.97           C  
ATOM    969  CG2 VAL A 212      75.453  44.532  53.180  1.00 51.27           C  
ATOM    970  N   LYS A 213      72.080  45.241  56.331  1.00 62.10           N  
ATOM    971  CA  LYS A 213      71.631  45.353  57.723  1.00 62.31           C  
ATOM    972  C   LYS A 213      71.962  44.099  58.547  1.00 58.17           C  
ATOM    973  O   LYS A 213      72.046  42.985  58.021  1.00 56.41           O  
ATOM    974  CB  LYS A 213      70.120  45.639  57.798  1.00 46.49           C  
ATOM    975  N   GLN A 214      72.148  44.285  59.846  1.00 56.26           N  
ATOM    976  CA  GLN A 214      72.325  43.151  60.731  1.00 55.76           C  
ATOM    977  C   GLN A 214      71.088  42.882  61.571  1.00 61.37           C  
ATOM    978  O   GLN A 214      70.788  43.612  62.519  1.00 62.51           O  
ATOM    979  CB  GLN A 214      73.512  43.371  61.641  1.00 57.11           C  
ATOM    980  CG  GLN A 214      74.787  43.684  60.909  1.00 63.30           C  
ATOM    981  CD  GLN A 214      75.991  43.479  61.790  1.00 75.95           C  
ATOM    982  OE1 GLN A 214      75.986  43.868  62.959  1.00 77.65           O  
ATOM    983  NE2 GLN A 214      77.030  42.841  61.246  1.00 79.72           N  
ATOM    984  N   VAL A 215      70.384  41.814  61.228  1.00 59.18           N  
ATOM    985  CA  VAL A 215      69.226  41.374  61.994  1.00 57.06           C  
ATOM    986  C   VAL A 215      69.633  40.304  62.992  1.00 58.42           C  
ATOM    987  O   VAL A 215      70.725  39.744  62.907  1.00 61.46           O  
ATOM    988  CB  VAL A 215      68.149  40.764  61.084  1.00 58.63           C  
ATOM    989  CG1 VAL A 215      67.721  41.767  60.034  1.00 52.40           C  
ATOM    990  CG2 VAL A 215      68.675  39.499  60.438  1.00 51.78           C  
ATOM    991  N   GLU A 216      68.741  40.020  63.933  1.00 57.75           N  
ATOM    992  CA  GLU A 216      69.021  39.058  64.981  1.00 59.84           C  
ATOM    993  C   GLU A 216      68.182  37.814  64.808  1.00 61.05           C  
ATOM    994  O   GLU A 216      66.965  37.887  64.609  1.00 63.67           O  
ATOM    995  CB  GLU A 216      68.761  39.670  66.351  1.00 63.91           C  
ATOM    996  CG  GLU A 216      69.694  40.810  66.680  1.00 76.49           C  
ATOM    997  CD  GLU A 216      69.373  41.457  68.005  1.00 88.77           C  
ATOM    998  OE1 GLU A 216      68.490  40.936  68.725  1.00 81.42           O  
ATOM    999  OE2 GLU A 216      70.003  42.491  68.322  1.00 90.00           O  
ATOM   1000  N   VAL A 217      68.839  36.667  64.885  1.00 55.06           N  
ATOM   1001  CA  VAL A 217      68.152  35.392  64.772  1.00 52.84           C  
ATOM   1002  C   VAL A 217      68.289  34.599  66.054  1.00 53.62           C  
ATOM   1003  O   VAL A 217      69.382  34.440  66.578  1.00 54.61           O  
ATOM   1004  CB  VAL A 217      68.690  34.558  63.601  1.00 50.73           C  
ATOM   1005  CG1 VAL A 217      68.013  33.226  63.572  1.00 47.09           C  
ATOM   1006  CG2 VAL A 217      68.466  35.294  62.302  1.00 53.35           C  
ATOM   1007  N   ASN A 218      67.166  34.117  66.567  1.00 50.64           N  
ATOM   1008  CA  ASN A 218      67.187  33.243  67.725  1.00 52.04           C  
ATOM   1009  C   ASN A 218      67.305  31.786  67.267  1.00 56.51           C  
ATOM   1010  O   ASN A 218      66.350  31.205  66.744  1.00 55.85           O  
ATOM   1011  CB  ASN A 218      65.944  33.466  68.568  1.00 49.56           C  
ATOM   1012  CG  ASN A 218      65.856  32.525  69.773  1.00 54.52           C  
ATOM   1013  OD1 ASN A 218      66.024  31.299  69.664  1.00 55.26           O  
ATOM   1014  ND2 ASN A 218      65.560  33.102  70.935  1.00 52.45           N  
ATOM   1015  N   LEU A 219      68.476  31.196  67.492  1.00 56.08           N  
ATOM   1016  CA  LEU A 219      68.783  29.874  66.972  1.00 51.59           C  
ATOM   1017  C   LEU A 219      67.975  28.741  67.607  1.00 53.40           C  
ATOM   1018  O   LEU A 219      67.746  27.723  66.955  1.00 53.02           O  
ATOM   1019  CB  LEU A 219      70.289  29.579  67.071  1.00 52.66           C  
ATOM   1020  CG  LEU A 219      71.312  30.517  66.427  1.00 51.36           C  
ATOM   1021  CD1 LEU A 219      72.712  30.018  66.740  1.00 55.01           C  
ATOM   1022  CD2 LEU A 219      71.123  30.656  64.922  1.00 47.84           C  
ATOM   1023  N   ASN A 220      67.557  28.894  68.864  1.00 54.99           N  
ATOM   1024  CA  ASN A 220      66.663  27.898  69.480  1.00 57.60           C  
ATOM   1025  C   ASN A 220      65.307  27.860  68.795  1.00 54.12           C  
ATOM   1026  O   ASN A 220      64.768  26.789  68.521  1.00 51.83           O  
ATOM   1027  CB  ASN A 220      66.433  28.170  70.962  1.00 59.28           C  
ATOM   1028  CG  ASN A 220      67.699  28.097  71.764  1.00 65.08           C  
ATOM   1029  OD1 ASN A 220      68.792  27.999  71.208  1.00 66.87           O  
ATOM   1030  ND2 ASN A 220      67.566  28.162  73.084  1.00 65.82           N  
ATOM   1031  N   ASP A 221      64.750  29.034  68.538  1.00 47.91           N  
ATOM   1032  CA  ASP A 221      63.499  29.093  67.813  1.00 53.79           C  
ATOM   1033  C   ASP A 221      63.693  28.454  66.447  1.00 51.98           C  
ATOM   1034  O   ASP A 221      62.880  27.637  66.012  1.00 46.66           O  
ATOM   1035  CB  ASP A 221      62.995  30.535  67.667  1.00 49.30           C  
ATOM   1036  CG  ASP A 221      62.699  31.183  68.994  1.00 49.03           C  
ATOM   1037  OD1 ASP A 221      62.647  30.465  70.014  1.00 49.59           O  
ATOM   1038  OD2 ASP A 221      62.517  32.422  69.026  1.00 48.96           O  
ATOM   1039  N   LEU A 222      64.789  28.815  65.786  1.00 52.80           N  
ATOM   1040  CA  LEU A 222      65.062  28.290  64.455  1.00 51.77           C  
ATOM   1041  C   LEU A 222      65.240  26.774  64.454  1.00 52.31           C  
ATOM   1042  O   LEU A 222      64.776  26.089  63.548  1.00 54.27           O  
ATOM   1043  CB  LEU A 222      66.277  28.972  63.830  1.00 50.31           C  
ATOM   1044  CG  LEU A 222      66.498  28.491  62.388  1.00 55.27           C  
ATOM   1045  CD1 LEU A 222      65.178  28.540  61.597  1.00 46.18           C  
ATOM   1046  CD2 LEU A 222      67.616  29.263  61.665  1.00 46.22           C  
ATOM   1047  N   LYS A 223      65.917  26.260  65.473  1.00 52.23           N  
ATOM   1048  CA  LYS A 223      66.161  24.838  65.591  1.00 50.41           C  
ATOM   1049  C   LYS A 223      64.854  24.082  65.823  1.00 52.77           C  
ATOM   1050  O   LYS A 223      64.539  23.133  65.112  1.00 50.75           O  
ATOM   1051  CB  LYS A 223      67.137  24.581  66.737  1.00 53.58           C  
ATOM   1052  CG  LYS A 223      67.373  23.123  67.017  1.00 48.60           C  
ATOM   1053  CD  LYS A 223      68.151  22.940  68.287  1.00 53.64           C  
ATOM   1054  CE  LYS A 223      68.621  21.490  68.387  1.00 66.07           C  
ATOM   1055  NZ  LYS A 223      69.511  21.244  69.552  1.00 76.38           N  
ATOM   1056  N   ALA A 224      64.101  24.526  66.825  1.00 52.97           N  
ATOM   1057  CA  ALA A 224      62.807  23.939  67.179  1.00 51.10           C  
ATOM   1058  C   ALA A 224      61.814  23.926  66.017  1.00 50.68           C  
ATOM   1059  O   ALA A 224      61.101  22.938  65.814  1.00 53.26           O  
ATOM   1060  CB  ALA A 224      62.201  24.671  68.389  1.00 40.56           C  
ATOM   1061  N   ALA A 225      61.783  25.025  65.267  1.00 45.07           N  
ATOM   1062  CA  ALA A 225      60.911  25.168  64.115  1.00 46.74           C  
ATOM   1063  C   ALA A 225      61.291  24.154  63.048  1.00 52.93           C  
ATOM   1064  O   ALA A 225      60.436  23.469  62.471  1.00 53.74           O  
ATOM   1065  CB  ALA A 225      61.007  26.582  63.560  1.00 47.85           C  
ATOM   1066  N   PHE A 226      62.590  24.054  62.803  1.00 49.40           N  
ATOM   1067  CA  PHE A 226      63.134  23.059  61.893  1.00 55.12           C  
ATOM   1068  C   PHE A 226      62.787  21.613  62.322  1.00 49.68           C  
ATOM   1069  O   PHE A 226      62.190  20.864  61.550  1.00 53.26           O  
ATOM   1070  CB  PHE A 226      64.649  23.266  61.735  1.00 50.35           C  
ATOM   1071  CG  PHE A 226      65.323  22.210  60.908  1.00 50.09           C  
ATOM   1072  CD1 PHE A 226      64.885  21.945  59.622  1.00 47.24           C  
ATOM   1073  CD2 PHE A 226      66.413  21.493  61.410  1.00 49.29           C  
ATOM   1074  CE1 PHE A 226      65.514  20.979  58.851  1.00 55.51           C  
ATOM   1075  CE2 PHE A 226      67.054  20.527  60.644  1.00 49.72           C  
ATOM   1076  CZ  PHE A 226      66.608  20.262  59.365  1.00 53.13           C  
ATOM   1077  N   ARG A 227      63.141  21.235  63.549  1.00 52.04           N  
ATOM   1078  CA  ARG A 227      62.919  19.866  64.048  1.00 57.49           C  
ATOM   1079  C   ARG A 227      61.446  19.401  64.005  1.00 55.49           C  
ATOM   1080  O   ARG A 227      61.164  18.207  63.923  1.00 60.20           O  
ATOM   1081  CB  ARG A 227      63.448  19.730  65.472  1.00 54.79           C  
ATOM   1082  CG  ARG A 227      64.927  20.020  65.629  1.00 55.97           C  
ATOM   1083  CD  ARG A 227      65.765  18.984  64.919  1.00 59.12           C  
ATOM   1084  NE  ARG A 227      67.194  19.338  64.904  1.00 68.68           N  
ATOM   1085  CZ  ARG A 227      68.080  18.933  65.811  1.00 64.66           C  
ATOM   1086  NH1 ARG A 227      67.693  18.164  66.818  1.00 62.53           N  
ATOM   1087  NH2 ARG A 227      69.346  19.303  65.711  1.00 60.16           N  
ATOM   1088  N   GLN A 228      60.518  20.349  64.066  1.00 56.02           N  
ATOM   1089  CA  GLN A 228      59.101  20.035  64.064  1.00 61.74           C  
ATOM   1090  C   GLN A 228      58.517  20.058  62.678  1.00 60.97           C  
ATOM   1091  O   GLN A 228      57.574  19.323  62.377  1.00 64.35           O  
ATOM   1092  CB  GLN A 228      58.346  21.041  64.920  1.00 62.68           C  
ATOM   1093  CG  GLN A 228      58.674  20.886  66.362  1.00 72.45           C  
ATOM   1094  CD  GLN A 228      57.607  21.452  67.252  1.00 86.07           C  
ATOM   1095  OE1 GLN A 228      56.696  22.147  66.788  1.00 82.67           O  
ATOM   1096  NE2 GLN A 228      57.703  21.153  68.546  1.00 90.45           N  
ATOM   1097  N   SER A 229      59.057  20.933  61.845  1.00 58.13           N  
ATOM   1098  CA  SER A 229      58.538  21.095  60.504  1.00 53.93           C  
ATOM   1099  C   SER A 229      59.004  20.011  59.565  1.00 50.48           C  
ATOM   1100  O   SER A 229      58.322  19.721  58.594  1.00 50.16           O  
ATOM   1101  CB  SER A 229      58.939  22.452  59.938  1.00 53.09           C  
ATOM   1102  OG  SER A 229      58.380  23.496  60.713  1.00 58.65           O  
ATOM   1103  N   ARG A 230      60.168  19.434  59.831  1.00 45.04           N  
ATOM   1104  CA  ARG A 230      60.758  18.526  58.861  1.00 52.72           C  
ATOM   1105  C   ARG A 230      60.020  17.177  58.802  1.00 53.87           C  
ATOM   1106  O   ARG A 230      59.295  16.836  59.736  1.00 51.49           O  
ATOM   1107  CB  ARG A 230      62.252  18.356  59.141  1.00 55.04           C  
ATOM   1108  CG  ARG A 230      62.563  17.754  60.478  1.00 56.00           C  
ATOM   1109  CD  ARG A 230      64.048  17.725  60.728  1.00 55.97           C  
ATOM   1110  NE  ARG A 230      64.310  17.042  61.987  1.00 59.99           N  
ATOM   1111  CZ  ARG A 230      65.513  16.768  62.466  1.00 55.95           C  
ATOM   1112  NH1 ARG A 230      66.611  17.117  61.801  1.00 50.45           N  
ATOM   1113  NH2 ARG A 230      65.607  16.148  63.625  1.00 59.99           N  
ATOM   1114  N   PRO A 231      60.190  16.418  57.698  1.00 54.44           N  
ATOM   1115  CA  PRO A 231      59.395  15.190  57.581  1.00 55.91           C  
ATOM   1116  C   PRO A 231      59.694  14.213  58.719  1.00 59.86           C  
ATOM   1117  O   PRO A 231      60.797  14.251  59.295  1.00 55.55           O  
ATOM   1118  CB  PRO A 231      59.838  14.595  56.234  1.00 54.42           C  
ATOM   1119  CG  PRO A 231      60.496  15.719  55.503  1.00 54.80           C  
ATOM   1120  CD  PRO A 231      61.124  16.570  56.564  1.00 52.83           C  
ATOM   1121  N   LYS A 232      58.703  13.383  59.055  1.00 55.84           N  
ATOM   1122  CA  LYS A 232      58.862  12.372  60.092  1.00 58.17           C  
ATOM   1123  C   LYS A 232      59.438  11.113  59.463  1.00 56.44           C  
ATOM   1124  O   LYS A 232      59.446  10.970  58.244  1.00 56.72           O  
ATOM   1125  CB  LYS A 232      57.520  12.050  60.739  1.00 63.96           C  
ATOM   1126  CG  LYS A 232      56.821  13.217  61.448  1.00 61.74           C  
ATOM   1127  CD  LYS A 232      57.553  13.629  62.720  1.00 65.01           C  
ATOM   1128  CE  LYS A 232      58.047  15.076  62.610  1.00 74.29           C  
ATOM   1129  NZ  LYS A 232      58.595  15.636  63.881  1.00 75.54           N  
ATOM   1130  N   ARG A 233      59.912  10.202  60.300  1.00 54.68           N  
ATOM   1131  CA  ARG A 233      60.431   8.924  59.834  1.00 53.35           C  
ATOM   1132  C   ARG A 233      59.459   8.181  58.920  1.00 57.25           C  
ATOM   1133  O   ARG A 233      59.882   7.503  57.965  1.00 57.65           O  
ATOM   1134  CB  ARG A 233      60.838   8.040  61.021  1.00 55.85           C  
ATOM   1135  CG  ARG A 233      60.898   6.538  60.727  1.00 63.21           C  
ATOM   1136  CD  ARG A 233      62.293   6.076  60.356  1.00 68.26           C  
ATOM   1137  NE  ARG A 233      62.302   4.689  59.848  1.00 77.92           N  
ATOM   1138  CZ  ARG A 233      62.890   3.654  60.453  1.00 77.71           C  
ATOM   1139  NH1 ARG A 233      63.550   3.813  61.601  1.00 75.60           N  
ATOM   1140  NH2 ARG A 233      62.836   2.460  59.896  1.00 81.08           N  
ATOM   1141  N   SER A 234      58.160   8.311  59.197  1.00 55.38           N  
ATOM   1142  CA  SER A 234      57.158   7.575  58.424  1.00 59.43           C  
ATOM   1143  C   SER A 234      56.886   8.253  57.102  1.00 57.26           C  
ATOM   1144  O   SER A 234      56.437   7.614  56.153  1.00 58.61           O  
ATOM   1145  CB  SER A 234      55.851   7.376  59.217  1.00 50.13           C  
ATOM   1146  OG  SER A 234      55.259   8.607  59.551  1.00 55.98           O  
ATOM   1147  N   ASP A 235      57.169   9.547  57.044  1.00 52.32           N  
ATOM   1148  CA  ASP A 235      56.947  10.315  55.825  1.00 55.60           C  
ATOM   1149  C   ASP A 235      57.887   9.868  54.695  1.00 57.01           C  
ATOM   1150  O   ASP A 235      57.487   9.836  53.530  1.00 55.82           O  
ATOM   1151  CB  ASP A 235      57.102  11.814  56.114  1.00 58.16           C  
ATOM   1152  CG  ASP A 235      55.979  12.355  56.980  1.00 60.97           C  
ATOM   1153  OD1 ASP A 235      54.842  11.844  56.846  1.00 58.58           O  
ATOM   1154  OD2 ASP A 235      56.224  13.283  57.791  1.00 57.06           O  
ATOM   1155  N   TYR A 236      59.120   9.508  55.060  1.00 54.82           N  
ATOM   1156  CA  TYR A 236      60.139   9.100  54.095  1.00 54.69           C  
ATOM   1157  C   TYR A 236      59.936   7.683  53.524  1.00 54.95           C  
ATOM   1158  O   TYR A 236      59.396   6.802  54.189  1.00 53.73           O  
ATOM   1159  CB  TYR A 236      61.521   9.132  54.742  1.00 52.02           C  
ATOM   1160  CG  TYR A 236      62.000  10.473  55.222  1.00 49.73           C  
ATOM   1161  CD1 TYR A 236      62.177  11.523  54.333  1.00 47.84           C  
ATOM   1162  CD2 TYR A 236      62.337  10.675  56.560  1.00 50.76           C  
ATOM   1163  CE1 TYR A 236      62.638  12.761  54.767  1.00 52.97           C  
ATOM   1164  CE2 TYR A 236      62.815  11.904  57.005  1.00 53.38           C  
ATOM   1165  CZ  TYR A 236      62.961  12.943  56.106  1.00 54.93           C  
ATOM   1166  OH  TYR A 236      63.424  14.162  56.530  1.00 51.80           O  
ATOM   1167  N   ARG A 237      60.401   7.479  52.295  1.00 50.83           N  
ATOM   1168  CA  ARG A 237      60.560   6.146  51.737  1.00 46.90           C  
ATOM   1169  C   ARG A 237      61.918   5.581  52.129  1.00 55.00           C  
ATOM   1170  O   ARG A 237      62.964   6.179  51.844  1.00 56.50           O  
ATOM   1171  CB  ARG A 237      60.429   6.158  50.218  1.00 43.69           C  
ATOM   1172  CG  ARG A 237      59.095   6.674  49.733  1.00 44.27           C  
ATOM   1173  CD  ARG A 237      58.999   6.512  48.241  1.00 45.08           C  
ATOM   1174  NE  ARG A 237      57.851   7.232  47.704  1.00 47.57           N  
ATOM   1175  CZ  ARG A 237      57.673   7.483  46.415  1.00 47.72           C  
ATOM   1176  NH1 ARG A 237      58.566   7.081  45.521  1.00 50.76           N  
ATOM   1177  NH2 ARG A 237      56.609   8.145  46.022  1.00 47.21           N  
ATOM   1178  N   LYS A 238      61.895   4.434  52.797  1.00 57.18           N  
ATOM   1179  CA  LYS A 238      63.106   3.759  53.220  1.00 59.41           C  
ATOM   1180  C   LYS A 238      62.997   2.303  52.789  1.00 68.03           C  
ATOM   1181  O   LYS A 238      61.898   1.749  52.757  1.00 69.49           O  
ATOM   1182  CB  LYS A 238      63.260   3.860  54.734  1.00 55.64           C  
ATOM   1183  N   GLY A 239      64.127   1.686  52.452  1.00 69.42           N  
ATOM   1184  CA  GLY A 239      64.136   0.293  52.038  1.00 70.92           C  
ATOM   1185  C   GLY A 239      63.755  -0.594  53.203  1.00 78.14           C  
ATOM   1186  O   GLY A 239      63.788  -0.155  54.350  1.00 79.02           O  
ATOM   1187  N   GLN A 240      63.390  -1.841  52.933  1.00 81.00           N  
ATOM   1188  CA  GLN A 240      62.937  -2.711  54.016  1.00 83.18           C  
ATOM   1189  C   GLN A 240      64.053  -2.965  55.033  1.00 79.86           C  
ATOM   1190  O   GLN A 240      65.221  -3.153  54.665  1.00 69.57           O  
ATOM   1191  CB  GLN A 240      62.357  -4.022  53.470  1.00 83.28           C  
ATOM   1192  N   GLY A 241      63.683  -2.931  56.313  1.00 76.02           N  
ATOM   1193  CA  GLY A 241      64.630  -3.129  57.400  1.00 78.98           C  
ATOM   1194  C   GLY A 241      65.677  -2.037  57.562  1.00 81.50           C  
ATOM   1195  O   GLY A 241      66.756  -2.276  58.102  1.00 80.35           O  
ATOM   1196  N   SER A 242      65.353  -0.836  57.096  1.00 80.31           N  
ATOM   1197  CA  SER A 242      66.252   0.307  57.174  1.00 76.88           C  
ATOM   1198  C   SER A 242      66.418   0.789  58.613  1.00 76.14           C  
ATOM   1199  O   SER A 242      65.444   0.883  59.356  1.00 78.61           O  
ATOM   1200  CB  SER A 242      65.704   1.444  56.310  1.00 74.61           C  
ATOM   1201  OG  SER A 242      66.362   2.657  56.590  1.00 72.94           O  
ATOM   1202  N   LYS A 243      67.650   1.100  59.006  1.00 75.27           N  
ATOM   1203  CA  LYS A 243      67.905   1.661  60.332  1.00 75.69           C  
ATOM   1204  C   LYS A 243      67.721   3.186  60.331  1.00 71.45           C  
ATOM   1205  O   LYS A 243      67.747   3.825  61.384  1.00 69.08           O  
ATOM   1206  CB  LYS A 243      69.308   1.297  60.818  1.00 75.73           C  
ATOM   1207  CG  LYS A 243      69.617  -0.203  60.810  1.00 81.09           C  
ATOM   1208  CD  LYS A 243      71.135  -0.477  60.878  1.00 89.40           C  
ATOM   1209  CE  LYS A 243      71.458  -1.973  60.907  1.00 92.10           C  
ATOM   1210  NZ  LYS A 243      71.338  -2.581  62.269  1.00 80.94           N  
ATOM   1211  N   ALA A 244      67.531   3.751  59.138  1.00 69.59           N  
ATOM   1212  CA  ALA A 244      67.375   5.194  58.948  1.00 64.01           C  
ATOM   1213  C   ALA A 244      66.363   5.826  59.895  1.00 65.50           C  
ATOM   1214  O   ALA A 244      65.290   5.288  60.121  1.00 65.16           O  
ATOM   1215  CB  ALA A 244      67.001   5.499  57.496  1.00 60.50           C  
ATOM   1216  N   THR A 245      66.710   6.975  60.456  1.00 64.63           N  
ATOM   1217  CA  THR A 245      65.792   7.670  61.344  1.00 60.76           C  
ATOM   1218  C   THR A 245      65.420   9.040  60.768  1.00 60.08           C  
ATOM   1219  O   THR A 245      65.875   9.401  59.673  1.00 57.53           O  
ATOM   1220  CB  THR A 245      66.383   7.813  62.754  1.00 58.56           C  
ATOM   1221  OG1 THR A 245      67.551   8.638  62.699  1.00 60.71           O  
ATOM   1222  CG2 THR A 245      66.754   6.446  63.316  1.00 47.42           C  
ATOM   1223  N   GLU A 246      64.571   9.771  61.493  1.00 57.10           N  
ATOM   1224  CA  GLU A 246      64.169  11.106  61.087  1.00 54.75           C  
ATOM   1225  C   GLU A 246      65.394  12.013  61.001  1.00 54.81           C  
ATOM   1226  O   GLU A 246      65.624  12.661  59.989  1.00 55.52           O  
ATOM   1227  CB  GLU A 246      63.150  11.716  62.058  1.00 56.93           C  
ATOM   1228  CG  GLU A 246      62.959  13.222  61.817  1.00 62.29           C  
ATOM   1229  CD  GLU A 246      62.042  13.914  62.804  1.00 63.34           C  
ATOM   1230  OE1 GLU A 246      61.154  13.251  63.373  1.00 68.82           O  
ATOM   1231  OE2 GLU A 246      62.205  15.141  62.996  1.00 65.56           O  
ATOM   1232  N   SER A 247      66.164  12.044  62.084  1.00 57.09           N  
ATOM   1233  CA  SER A 247      67.409  12.794  62.159  1.00 55.80           C  
ATOM   1234  C   SER A 247      68.351  12.376  61.036  1.00 55.57           C  
ATOM   1235  O   SER A 247      68.941  13.222  60.347  1.00 56.93           O  
ATOM   1236  CB  SER A 247      68.070  12.549  63.509  1.00 51.57           C  
ATOM   1237  OG  SER A 247      69.361  13.115  63.566  1.00 69.15           O  
ATOM   1238  N   SER A 248      68.471  11.069  60.855  1.00 50.74           N  
ATOM   1239  CA  SER A 248      69.375  10.464  59.881  1.00 57.10           C  
ATOM   1240  C   SER A 248      69.124  10.958  58.464  1.00 55.99           C  
ATOM   1241  O   SER A 248      70.055  11.338  57.748  1.00 58.49           O  
ATOM   1242  CB  SER A 248      69.250   8.924  59.946  1.00 57.86           C  
ATOM   1243  OG  SER A 248      69.506   8.296  58.692  1.00 57.99           O  
ATOM   1244  N   ILE A 249      67.862  10.956  58.067  1.00 52.37           N  
ATOM   1245  CA  ILE A 249      67.507  11.348  56.714  1.00 52.23           C  
ATOM   1246  C   ILE A 249      67.609  12.868  56.552  1.00 50.73           C  
ATOM   1247  O   ILE A 249      68.121  13.359  55.537  1.00 46.75           O  
ATOM   1248  CB  ILE A 249      66.118  10.788  56.338  1.00 50.85           C  
ATOM   1249  CG1 ILE A 249      66.155   9.261  56.485  1.00 50.75           C  
ATOM   1250  CG2 ILE A 249      65.735  11.180  54.932  1.00 46.36           C  
ATOM   1251  CD1 ILE A 249      64.887   8.570  56.103  1.00 54.85           C  
ATOM   1252  N   SER A 250      67.145  13.595  57.568  1.00 47.25           N  
ATOM   1253  CA  SER A 250      67.304  15.031  57.616  1.00 48.04           C  
ATOM   1254  C   SER A 250      68.777  15.366  57.310  1.00 48.90           C  
ATOM   1255  O   SER A 250      69.075  16.128  56.399  1.00 41.92           O  
ATOM   1256  CB  SER A 250      66.892  15.577  58.988  1.00 50.45           C  
ATOM   1257  OG  SER A 250      66.770  17.006  58.963  1.00 49.59           O  
ATOM   1258  N   ASN A 251      69.688  14.731  58.038  1.00 49.47           N  
ATOM   1259  CA  ASN A 251      71.103  14.933  57.802  1.00 49.17           C  
ATOM   1260  C   ASN A 251      71.570  14.597  56.373  1.00 49.26           C  
ATOM   1261  O   ASN A 251      72.400  15.306  55.804  1.00 44.99           O  
ATOM   1262  CB  ASN A 251      71.941  14.234  58.877  1.00 56.48           C  
ATOM   1263  CG  ASN A 251      71.695  14.814  60.264  1.00 52.75           C  
ATOM   1264  OD1 ASN A 251      71.151  15.909  60.390  1.00 56.17           O  
ATOM   1265  ND2 ASN A 251      72.086  14.087  61.303  1.00 50.07           N  
ATOM   1266  N   GLN A 252      71.025  13.551  55.771  1.00 49.46           N  
ATOM   1267  CA  GLN A 252      71.359  13.263  54.378  1.00 49.97           C  
ATOM   1268  C   GLN A 252      70.950  14.417  53.451  1.00 47.37           C  
ATOM   1269  O   GLN A 252      71.733  14.846  52.610  1.00 46.16           O  
ATOM   1270  CB  GLN A 252      70.702  11.955  53.919  1.00 51.70           C  
ATOM   1271  CG  GLN A 252      71.263  10.726  54.571  1.00 52.69           C  
ATOM   1272  CD  GLN A 252      70.542   9.463  54.130  1.00 54.15           C  
ATOM   1273  OE1 GLN A 252      69.318   9.384  54.200  1.00 61.40           O  
ATOM   1274  NE2 GLN A 252      71.294   8.471  53.676  1.00 52.32           N  
ATOM   1275  N   CYS A 253      69.723  14.902  53.621  1.00 43.96           N  
ATOM   1276  CA  CYS A 253      69.213  16.046  52.879  1.00 43.58           C  
ATOM   1277  C   CYS A 253      70.025  17.323  53.108  1.00 44.22           C  
ATOM   1278  O   CYS A 253      70.334  18.074  52.170  1.00 42.19           O  
ATOM   1279  CB  CYS A 253      67.742  16.300  53.265  1.00 46.51           C  
ATOM   1280  SG  CYS A 253      66.585  14.953  52.805  1.00 53.92           S  
HETATM 1281  N   MSE A 254      70.379  17.570  54.361  1.00 44.66           N  
HETATM 1282  CA  MSE A 254      71.192  18.739  54.675  1.00 45.88           C  
HETATM 1283  C   MSE A 254      72.596  18.620  54.043  1.00 43.86           C  
HETATM 1284  O   MSE A 254      73.138  19.587  53.559  1.00 40.72           O  
HETATM 1285  CB  MSE A 254      71.228  18.977  56.186  1.00 43.26           C  
HETATM 1286  CG  MSE A 254      69.908  19.502  56.731  1.00 41.69           C  
HETATM 1287 SE   MSE A 254      69.618  21.366  56.090  0.79 45.13          SE  
HETATM 1288  CE  MSE A 254      71.084  22.196  57.017  1.00 48.24           C  
ATOM   1289  N   ALA A 255      73.141  17.416  53.995  1.00 41.76           N  
ATOM   1290  CA  ALA A 255      74.385  17.198  53.282  1.00 45.78           C  
ATOM   1291  C   ALA A 255      74.261  17.519  51.789  1.00 44.51           C  
ATOM   1292  O   ALA A 255      75.161  18.119  51.202  1.00 46.26           O  
ATOM   1293  CB  ALA A 255      74.891  15.765  53.484  1.00 43.83           C  
ATOM   1294  N   LEU A 256      73.145  17.140  51.179  1.00 43.29           N  
ATOM   1295  CA  LEU A 256      72.956  17.350  49.747  1.00 43.30           C  
ATOM   1296  C   LEU A 256      72.781  18.825  49.434  1.00 42.43           C  
ATOM   1297  O   LEU A 256      73.337  19.345  48.451  1.00 39.50           O  
ATOM   1298  CB  LEU A 256      71.759  16.544  49.234  1.00 44.46           C  
ATOM   1299  CG  LEU A 256      71.986  15.030  49.258  1.00 46.58           C  
ATOM   1300  CD1 LEU A 256      70.705  14.263  48.928  1.00 41.73           C  
ATOM   1301  CD2 LEU A 256      73.084  14.679  48.270  1.00 44.98           C  
ATOM   1302  N   ILE A 257      72.003  19.485  50.286  1.00 41.72           N  
ATOM   1303  CA  ILE A 257      71.741  20.920  50.163  1.00 45.31           C  
ATOM   1304  C   ILE A 257      72.953  21.786  50.565  1.00 44.00           C  
ATOM   1305  O   ILE A 257      73.296  22.766  49.893  1.00 40.40           O  
ATOM   1306  CB  ILE A 257      70.482  21.303  50.980  1.00 43.48           C  
ATOM   1307  CG1 ILE A 257      69.308  20.438  50.522  1.00 42.43           C  
ATOM   1308  CG2 ILE A 257      70.132  22.771  50.833  1.00 37.71           C  
ATOM   1309  CD1 ILE A 257      68.013  20.665  51.307  1.00 38.69           C  
HETATM 1310  N   MSE A 258      73.615  21.423  51.655  1.00 44.58           N  
HETATM 1311  CA  MSE A 258      74.830  22.152  52.016  1.00 44.96           C  
HETATM 1312  C   MSE A 258      75.932  22.021  50.959  1.00 44.63           C  
HETATM 1313  O   MSE A 258      76.624  22.999  50.700  1.00 48.64           O  
HETATM 1314  CB  MSE A 258      75.304  21.871  53.461  1.00 41.29           C  
HETATM 1315  CG  MSE A 258      74.303  22.318  54.556  1.00 44.26           C  
HETATM 1316 SE   MSE A 258      73.724  24.213  54.482  0.78 53.22          SE  
HETATM 1317  CE  MSE A 258      72.598  24.302  52.917  1.00 55.96           C  
ATOM   1318  N   LYS A 259      76.049  20.852  50.322  1.00 36.74           N  
ATOM   1319  CA  LYS A 259      76.968  20.702  49.196  1.00 37.45           C  
ATOM   1320  C   LYS A 259      76.732  21.757  48.114  1.00 40.63           C  
ATOM   1321  O   LYS A 259      77.673  22.320  47.556  1.00 41.63           O  
ATOM   1322  CB  LYS A 259      76.945  19.301  48.578  1.00 38.73           C  
ATOM   1323  CG  LYS A 259      77.977  19.106  47.457  1.00 37.25           C  
ATOM   1324  CD  LYS A 259      77.997  17.681  46.883  1.00 47.50           C  
ATOM   1325  CE  LYS A 259      79.064  17.495  45.781  1.00 42.68           C  
ATOM   1326  NZ  LYS A 259      80.446  17.616  46.299  1.00 39.58           N  
ATOM   1327  N   SER A 260      75.472  22.052  47.831  1.00 42.59           N  
ATOM   1328  CA  SER A 260      75.161  23.028  46.798  1.00 39.43           C  
ATOM   1329  C   SER A 260      75.480  24.454  47.261  1.00 42.93           C  
ATOM   1330  O   SER A 260      76.156  25.203  46.565  1.00 43.26           O  
ATOM   1331  CB  SER A 260      73.720  22.896  46.372  1.00 36.09           C  
ATOM   1332  OG  SER A 260      73.502  21.692  45.692  1.00 38.52           O  
ATOM   1333  N   VAL A 261      75.015  24.808  48.450  1.00 40.65           N  
ATOM   1334  CA  VAL A 261      75.117  26.180  48.946  1.00 44.84           C  
ATOM   1335  C   VAL A 261      76.568  26.585  49.160  1.00 52.78           C  
ATOM   1336  O   VAL A 261      76.982  27.712  48.834  1.00 53.55           O  
ATOM   1337  CB  VAL A 261      74.344  26.343  50.279  1.00 44.64           C  
ATOM   1338  CG1 VAL A 261      74.897  27.474  51.112  1.00 49.09           C  
ATOM   1339  CG2 VAL A 261      72.873  26.528  50.012  1.00 46.85           C  
ATOM   1340  N   LEU A 262      77.347  25.642  49.686  1.00 47.73           N  
ATOM   1341  CA  LEU A 262      78.722  25.914  50.060  1.00 46.91           C  
ATOM   1342  C   LEU A 262      79.690  25.837  48.884  1.00 49.72           C  
ATOM   1343  O   LEU A 262      80.824  26.279  49.003  1.00 53.72           O  
ATOM   1344  CB  LEU A 262      79.180  24.936  51.134  1.00 46.62           C  
ATOM   1345  CG  LEU A 262      78.480  25.061  52.468  1.00 50.15           C  
ATOM   1346  CD1 LEU A 262      79.072  24.047  53.418  1.00 52.24           C  
ATOM   1347  CD2 LEU A 262      78.597  26.464  53.018  1.00 47.25           C  
ATOM   1348  N   SER A 263      79.262  25.271  47.759  1.00 47.01           N  
ATOM   1349  CA  SER A 263      80.183  25.090  46.641  1.00 46.93           C  
ATOM   1350  C   SER A 263      80.627  26.423  46.020  1.00 49.31           C  
ATOM   1351  O   SER A 263      81.662  26.498  45.363  1.00 54.02           O  
ATOM   1352  CB  SER A 263      79.627  24.115  45.586  1.00 45.02           C  
ATOM   1353  OG  SER A 263      78.417  24.581  45.024  1.00 51.09           O  
ATOM   1354  N   ALA A 264      79.872  27.486  46.272  1.00 52.82           N  
ATOM   1355  CA  ALA A 264      80.237  28.803  45.767  1.00 49.52           C  
ATOM   1356  C   ALA A 264      81.448  29.338  46.506  1.00 55.87           C  
ATOM   1357  O   ALA A 264      82.252  30.075  45.935  1.00 58.77           O  
ATOM   1358  CB  ALA A 264      79.073  29.773  45.872  1.00 54.46           C  
ATOM   1359  N   ASP A 265      81.601  28.961  47.770  1.00 55.25           N  
ATOM   1360  CA  ASP A 265      82.796  29.348  48.521  1.00 50.17           C  
ATOM   1361  C   ASP A 265      84.051  28.747  47.943  1.00 54.55           C  
ATOM   1362  O   ASP A 265      85.111  29.373  47.959  1.00 58.60           O  
ATOM   1363  CB  ASP A 265      82.685  28.948  49.983  1.00 51.15           C  
ATOM   1364  CG  ASP A 265      81.410  29.457  50.626  1.00 70.80           C  
ATOM   1365  OD1 ASP A 265      80.754  30.375  50.062  1.00 66.72           O  
ATOM   1366  OD2 ASP A 265      81.062  28.930  51.711  1.00 72.59           O  
ATOM   1367  N   GLN A 266      83.953  27.525  47.439  1.00 49.09           N  
ATOM   1368  CA  GLN A 266      85.138  26.897  46.872  1.00 52.09           C  
ATOM   1369  C   GLN A 266      85.525  27.540  45.557  1.00 49.38           C  
ATOM   1370  O   GLN A 266      86.614  27.309  45.058  1.00 51.18           O  
ATOM   1371  CB  GLN A 266      84.949  25.393  46.726  1.00 46.38           C  
ATOM   1372  CG  GLN A 266      85.445  24.641  47.911  1.00 44.37           C  
ATOM   1373  CD  GLN A 266      85.279  23.164  47.731  1.00 48.13           C  
ATOM   1374  OE1 GLN A 266      84.170  22.639  47.829  1.00 49.44           O  
ATOM   1375  NE2 GLN A 266      86.377  22.476  47.432  1.00 46.30           N  
ATOM   1376  N   LEU A 267      84.627  28.341  44.993  1.00 49.42           N  
ATOM   1377  CA  LEU A 267      85.004  29.184  43.865  1.00 48.94           C  
ATOM   1378  C   LEU A 267      86.043  30.198  44.355  1.00 50.59           C  
ATOM   1379  O   LEU A 267      87.070  30.429  43.710  1.00 53.01           O  
ATOM   1380  CB  LEU A 267      83.789  29.890  43.289  1.00 47.64           C  
ATOM   1381  CG  LEU A 267      84.025  30.826  42.114  1.00 46.08           C  
ATOM   1382  CD1 LEU A 267      84.945  30.183  41.134  1.00 46.39           C  
ATOM   1383  CD2 LEU A 267      82.701  31.138  41.447  1.00 51.43           C  
ATOM   1384  N   PHE A 268      85.789  30.775  45.522  1.00 48.87           N  
ATOM   1385  CA  PHE A 268      86.679  31.793  46.058  1.00 54.18           C  
ATOM   1386  C   PHE A 268      87.879  31.241  46.791  1.00 53.54           C  
ATOM   1387  O   PHE A 268      88.952  31.838  46.750  1.00 58.67           O  
ATOM   1388  CB  PHE A 268      85.911  32.811  46.910  1.00 50.14           C  
ATOM   1389  CG  PHE A 268      84.985  33.653  46.103  1.00 50.92           C  
ATOM   1390  CD1 PHE A 268      85.482  34.676  45.328  1.00 51.94           C  
ATOM   1391  CD2 PHE A 268      83.627  33.380  46.064  1.00 49.93           C  
ATOM   1392  CE1 PHE A 268      84.652  35.439  44.558  1.00 48.70           C  
ATOM   1393  CE2 PHE A 268      82.785  34.127  45.294  1.00 49.62           C  
ATOM   1394  CZ  PHE A 268      83.302  35.173  44.539  1.00 54.71           C  
ATOM   1395  N   ALA A 269      87.711  30.110  47.460  1.00 50.37           N  
ATOM   1396  CA  ALA A 269      88.851  29.466  48.118  1.00 51.46           C  
ATOM   1397  C   ALA A 269      88.780  27.940  47.968  1.00 44.89           C  
ATOM   1398  O   ALA A 269      88.302  27.248  48.859  1.00 46.34           O  
ATOM   1399  CB  ALA A 269      88.930  29.888  49.592  1.00 50.98           C  
ATOM   1400  N   PRO A 270      89.243  27.430  46.816  1.00 43.76           N  
ATOM   1401  CA  PRO A 270      89.162  26.033  46.375  1.00 46.13           C  
ATOM   1402  C   PRO A 270      89.699  25.044  47.390  1.00 48.13           C  
ATOM   1403  O   PRO A 270      89.210  23.914  47.456  1.00 48.38           O  
ATOM   1404  CB  PRO A 270      90.072  25.995  45.144  1.00 47.61           C  
ATOM   1405  CG  PRO A 270      90.141  27.344  44.681  1.00 46.10           C  
ATOM   1406  CD  PRO A 270      89.910  28.271  45.813  1.00 45.26           C  
ATOM   1407  N   GLY A 271      90.709  25.457  48.146  1.00 44.68           N  
ATOM   1408  CA  GLY A 271      91.341  24.586  49.113  1.00 47.37           C  
ATOM   1409  C   GLY A 271      92.796  24.277  48.789  1.00 53.79           C  
ATOM   1410  O   GLY A 271      93.362  23.353  49.365  1.00 55.47           O  
ATOM   1411  N   VAL A 272      93.402  25.055  47.886  1.00 55.30           N  
ATOM   1412  CA  VAL A 272      94.815  24.882  47.508  1.00 53.35           C  
ATOM   1413  C   VAL A 272      95.735  24.898  48.722  1.00 56.32           C  
ATOM   1414  O   VAL A 272      96.592  24.035  48.882  1.00 58.63           O  
ATOM   1415  CB  VAL A 272      95.345  26.018  46.608  1.00 47.46           C  
ATOM   1416  CG1 VAL A 272      96.759  25.673  46.138  1.00 60.11           C  
ATOM   1417  CG2 VAL A 272      94.455  26.244  45.427  1.00 48.22           C  
ATOM   1418  N   LYS A 273      95.563  25.913  49.556  1.00 53.51           N  
ATOM   1419  CA  LYS A 273      96.360  26.063  50.754  1.00 58.20           C  
ATOM   1420  C   LYS A 273      96.296  24.832  51.647  1.00 59.62           C  
ATOM   1421  O   LYS A 273      97.296  24.436  52.221  1.00 64.06           O  
ATOM   1422  CB  LYS A 273      95.913  27.299  51.540  1.00 63.29           C  
ATOM   1423  CG  LYS A 273      96.677  27.508  52.839  1.00 66.98           C  
ATOM   1424  CD  LYS A 273      96.766  28.990  53.213  1.00 78.78           C  
ATOM   1425  CE  LYS A 273      97.530  29.187  54.514  1.00 87.80           C  
ATOM   1426  NZ  LYS A 273      98.927  28.643  54.460  1.00 93.04           N  
HETATM 1427  N   MSE A 274      95.122  24.230  51.767  1.00 56.22           N  
HETATM 1428  CA  MSE A 274      94.959  23.087  52.645  1.00 56.50           C  
HETATM 1429  C   MSE A 274      95.721  21.888  52.117  1.00 60.27           C  
HETATM 1430  O   MSE A 274      96.379  21.175  52.874  1.00 63.21           O  
HETATM 1431  CB  MSE A 274      93.487  22.724  52.801  1.00 52.45           C  
HETATM 1432  CG  MSE A 274      93.271  21.396  53.488  1.00 53.13           C  
HETATM 1433 SE   MSE A 274      91.426  20.856  53.338  0.69 57.37          SE  
HETATM 1434  CE  MSE A 274      90.929  22.060  51.881  1.00 60.11           C  
HETATM 1435  N   MSE A 275      95.619  21.659  50.815  1.00 58.74           N  
HETATM 1436  CA  MSE A 275      96.322  20.551  50.195  1.00 56.87           C  
HETATM 1437  C   MSE A 275      97.827  20.746  50.366  1.00 61.12           C  
HETATM 1438  O   MSE A 275      98.538  19.807  50.752  1.00 60.22           O  
HETATM 1439  CB  MSE A 275      95.952  20.439  48.711  1.00 55.85           C  
HETATM 1440  CG  MSE A 275      94.468  20.291  48.456  1.00 53.67           C  
HETATM 1441 SE   MSE A 275      93.886  18.620  49.284  0.75 62.10          SE  
HETATM 1442  CE  MSE A 275      92.639  19.338  50.506  1.00 54.34           C  
ATOM   1443  N   ARG A 276      98.306  21.965  50.096  1.00 57.43           N  
ATOM   1444  CA  ARG A 276      99.736  22.262  50.235  1.00 60.66           C  
ATOM   1445  C   ARG A 276     100.230  22.057  51.671  1.00 60.32           C  
ATOM   1446  O   ARG A 276     101.327  21.542  51.885  1.00 66.55           O  
ATOM   1447  CB  ARG A 276     100.087  23.663  49.721  1.00 54.70           C  
ATOM   1448  CG  ARG A 276     100.178  23.772  48.198  1.00 58.78           C  
ATOM   1449  CD  ARG A 276     100.408  25.209  47.735  1.00 59.40           C  
ATOM   1450  NE  ARG A 276     100.600  25.300  46.286  1.00 63.87           N  
ATOM   1451  CZ  ARG A 276     100.240  26.350  45.546  1.00 70.67           C  
ATOM   1452  NH1 ARG A 276      99.662  27.404  46.119  1.00 66.52           N  
ATOM   1453  NH2 ARG A 276     100.450  26.343  44.229  1.00 65.76           N  
ATOM   1454  N   THR A 277      99.399  22.425  52.639  1.00 55.73           N  
ATOM   1455  CA  THR A 277      99.731  22.348  54.058  1.00 58.86           C  
ATOM   1456  C   THR A 277      99.746  20.904  54.528  1.00 61.95           C  
ATOM   1457  O   THR A 277     100.337  20.575  55.555  1.00 63.66           O  
ATOM   1458  CB  THR A 277      98.691  23.140  54.893  1.00 63.42           C  
ATOM   1459  OG1 THR A 277      98.656  24.494  54.438  1.00 66.56           O  
ATOM   1460  CG2 THR A 277      99.015  23.136  56.373  1.00 63.38           C  
ATOM   1461  N   ASN A 278      99.087  20.036  53.771  1.00 62.74           N  
ATOM   1462  CA  ASN A 278      99.068  18.619  54.106  1.00 60.70           C  
ATOM   1463  C   ASN A 278     100.033  17.822  53.240  1.00 59.44           C  
ATOM   1464  O   ASN A 278     100.112  16.603  53.346  1.00 56.16           O  
ATOM   1465  CB  ASN A 278      97.650  18.058  54.012  1.00 63.19           C  
ATOM   1466  CG  ASN A 278      96.777  18.491  55.175  1.00 63.81           C  
ATOM   1467  OD1 ASN A 278      96.462  17.692  56.061  1.00 65.05           O  
ATOM   1468  ND2 ASN A 278      96.392  19.769  55.186  1.00 60.50           N  
ATOM   1469  N   GLY A 279     100.768  18.525  52.385  1.00 59.05           N  
ATOM   1470  CA  GLY A 279     101.794  17.898  51.587  1.00 60.05           C  
ATOM   1471  C   GLY A 279     101.275  17.230  50.337  1.00 61.39           C  
ATOM   1472  O   GLY A 279     101.893  16.294  49.817  1.00 61.05           O  
ATOM   1473  N   PHE A 280     100.133  17.704  49.849  1.00 59.26           N  
ATOM   1474  CA  PHE A 280      99.607  17.225  48.578  1.00 52.86           C  
ATOM   1475  C   PHE A 280      99.888  18.265  47.523  1.00 51.05           C  
ATOM   1476  O   PHE A 280      99.854  19.478  47.787  1.00 47.94           O  
ATOM   1477  CB  PHE A 280      98.113  16.983  48.658  1.00 51.07           C  
ATOM   1478  CG  PHE A 280      97.736  15.770  49.464  1.00 55.85           C  
ATOM   1479  CD1 PHE A 280      97.822  15.786  50.843  1.00 53.84           C  
ATOM   1480  CD2 PHE A 280      97.268  14.620  48.843  1.00 48.90           C  
ATOM   1481  CE1 PHE A 280      97.471  14.684  51.573  1.00 56.08           C  
ATOM   1482  CE2 PHE A 280      96.908  13.519  49.581  1.00 48.00           C  
ATOM   1483  CZ  PHE A 280      97.009  13.546  50.944  1.00 52.02           C  
ATOM   1484  N   ASN A 281     100.189  17.783  46.327  1.00 47.90           N  
ATOM   1485  CA  ASN A 281     100.330  18.662  45.193  1.00 47.14           C  
ATOM   1486  C   ASN A 281      99.046  19.474  45.014  1.00 51.23           C  
ATOM   1487  O   ASN A 281      97.936  18.938  45.098  1.00 49.05           O  
ATOM   1488  CB  ASN A 281     100.597  17.849  43.938  1.00 48.68           C  
ATOM   1489  CG  ASN A 281     101.013  18.714  42.777  1.00 57.49           C  
ATOM   1490  OD1 ASN A 281     100.229  19.538  42.275  1.00 53.18           O  
ATOM   1491  ND2 ASN A 281     102.253  18.531  42.326  1.00 59.74           N  
ATOM   1492  N   ALA A 282      99.195  20.765  44.767  1.00 50.16           N  
ATOM   1493  CA  ALA A 282      98.045  21.638  44.540  1.00 50.34           C  
ATOM   1494  C   ALA A 282      97.051  21.140  43.472  1.00 47.13           C  
ATOM   1495  O   ALA A 282      95.879  21.458  43.536  1.00 47.18           O  
ATOM   1496  CB  ALA A 282      98.529  23.054  44.194  1.00 50.34           C  
ATOM   1497  N   SER A 283      97.520  20.366  42.499  1.00 48.08           N  
ATOM   1498  CA  SER A 283      96.653  19.852  41.438  1.00 48.54           C  
ATOM   1499  C   SER A 283      95.525  18.950  41.967  1.00 46.99           C  
ATOM   1500  O   SER A 283      94.470  18.839  41.351  1.00 48.47           O  
ATOM   1501  CB  SER A 283      97.459  19.092  40.380  1.00 49.07           C  
ATOM   1502  OG  SER A 283      98.448  19.912  39.784  1.00 52.69           O  
ATOM   1503  N   TYR A 284      95.761  18.326  43.117  1.00 44.75           N  
ATOM   1504  CA  TYR A 284      94.788  17.470  43.773  1.00 45.14           C  
ATOM   1505  C   TYR A 284      93.693  18.233  44.495  1.00 48.17           C  
ATOM   1506  O   TYR A 284      92.894  17.638  45.222  1.00 48.91           O  
ATOM   1507  CB  TYR A 284      95.487  16.555  44.783  1.00 49.37           C  
ATOM   1508  CG  TYR A 284      96.532  15.688  44.148  1.00 47.45           C  
ATOM   1509  CD1 TYR A 284      96.287  15.070  42.927  1.00 43.85           C  
ATOM   1510  CD2 TYR A 284      97.774  15.512  44.747  1.00 49.78           C  
ATOM   1511  CE1 TYR A 284      97.232  14.300  42.331  1.00 50.08           C  
ATOM   1512  CE2 TYR A 284      98.742  14.738  44.150  1.00 49.34           C  
ATOM   1513  CZ  TYR A 284      98.468  14.133  42.943  1.00 52.72           C  
ATOM   1514  OH  TYR A 284      99.425  13.353  42.346  1.00 50.80           O  
ATOM   1515  N   THR A 285      93.657  19.550  44.319  1.00 50.45           N  
ATOM   1516  CA  THR A 285      92.636  20.370  44.976  1.00 46.49           C  
ATOM   1517  C   THR A 285      91.262  19.992  44.450  1.00 44.18           C  
ATOM   1518  O   THR A 285      90.295  19.966  45.200  1.00 45.23           O  
ATOM   1519  CB  THR A 285      92.886  21.865  44.775  1.00 51.07           C  
ATOM   1520  OG1 THR A 285      94.199  22.189  45.255  1.00 55.78           O  
ATOM   1521  CG2 THR A 285      91.848  22.707  45.544  1.00 45.60           C  
ATOM   1522  N   THR A 286      91.191  19.649  43.167  1.00 48.79           N  
ATOM   1523  CA  THR A 286      89.928  19.240  42.559  1.00 44.19           C  
ATOM   1524  C   THR A 286      89.303  18.020  43.240  1.00 41.83           C  
ATOM   1525  O   THR A 286      88.122  17.749  43.071  1.00 48.34           O  
ATOM   1526  CB  THR A 286      90.049  19.014  41.027  1.00 47.88           C  
ATOM   1527  OG1 THR A 286      90.850  17.859  40.755  1.00 47.71           O  
ATOM   1528  CG2 THR A 286      90.666  20.249  40.346  1.00 48.29           C  
ATOM   1529  N   LEU A 287      90.086  17.313  44.043  1.00 42.58           N  
ATOM   1530  CA  LEU A 287      89.575  16.184  44.800  1.00 40.71           C  
ATOM   1531  C   LEU A 287      89.047  16.579  46.175  1.00 42.01           C  
ATOM   1532  O   LEU A 287      88.697  15.706  46.980  1.00 41.01           O  
ATOM   1533  CB  LEU A 287      90.653  15.116  44.966  1.00 42.84           C  
ATOM   1534  CG  LEU A 287      91.294  14.652  43.658  1.00 44.95           C  
ATOM   1535  CD1 LEU A 287      92.438  13.694  43.961  1.00 40.79           C  
ATOM   1536  CD2 LEU A 287      90.259  14.047  42.717  1.00 38.60           C  
ATOM   1537  N   ALA A 288      88.970  17.883  46.439  1.00 41.77           N  
ATOM   1538  CA  ALA A 288      88.550  18.354  47.752  1.00 41.87           C  
ATOM   1539  C   ALA A 288      87.178  19.034  47.761  1.00 44.65           C  
ATOM   1540  O   ALA A 288      86.899  19.820  48.668  1.00 47.27           O  
ATOM   1541  CB  ALA A 288      89.592  19.279  48.335  1.00 38.94           C  
ATOM   1542  N   GLU A 289      86.326  18.740  46.777  1.00 40.33           N  
ATOM   1543  CA  GLU A 289      84.998  19.345  46.749  1.00 44.30           C  
ATOM   1544  C   GLU A 289      84.242  19.092  48.060  1.00 46.10           C  
ATOM   1545  O   GLU A 289      84.322  18.014  48.624  1.00 47.21           O  
ATOM   1546  CB  GLU A 289      84.181  18.884  45.531  1.00 43.11           C  
ATOM   1547  CG  GLU A 289      83.513  17.528  45.663  1.00 42.80           C  
ATOM   1548  CD  GLU A 289      83.027  16.986  44.325  1.00 47.27           C  
ATOM   1549  OE1 GLU A 289      81.788  16.987  44.050  1.00 42.01           O  
ATOM   1550  OE2 GLU A 289      83.909  16.568  43.540  1.00 42.74           O  
ATOM   1551  N   GLY A 290      83.559  20.110  48.567  1.00 41.41           N  
ATOM   1552  CA  GLY A 290      82.686  19.953  49.718  1.00 41.32           C  
ATOM   1553  C   GLY A 290      83.374  19.672  51.035  1.00 48.11           C  
ATOM   1554  O   GLY A 290      82.717  19.335  52.024  1.00 48.14           O  
ATOM   1555  N   ALA A 291      84.697  19.810  51.049  1.00 47.10           N  
ATOM   1556  CA  ALA A 291      85.505  19.681  52.272  1.00 48.76           C  
ATOM   1557  C   ALA A 291      84.949  20.408  53.534  1.00 53.16           C  
ATOM   1558  O   ALA A 291      85.162  19.958  54.662  1.00 53.33           O  
ATOM   1559  CB  ALA A 291      86.928  20.112  51.989  1.00 45.33           C  
ATOM   1560  N   ASN A 292      84.228  21.508  53.340  1.00 50.26           N  
ATOM   1561  CA  ASN A 292      83.666  22.254  54.459  1.00 54.83           C  
ATOM   1562  C   ASN A 292      82.182  21.975  54.761  1.00 58.41           C  
ATOM   1563  O   ASN A 292      81.526  22.771  55.457  1.00 56.93           O  
ATOM   1564  CB  ASN A 292      83.816  23.755  54.204  1.00 54.77           C  
ATOM   1565  CG  ASN A 292      83.132  24.189  52.924  1.00 55.32           C  
ATOM   1566  OD1 ASN A 292      83.045  23.411  51.960  1.00 57.35           O  
ATOM   1567  ND2 ASN A 292      82.645  25.428  52.896  1.00 56.96           N  
ATOM   1568  N   ILE A 293      81.632  20.888  54.222  1.00 52.32           N  
ATOM   1569  CA  ILE A 293      80.274  20.501  54.586  1.00 51.00           C  
ATOM   1570  C   ILE A 293      80.304  20.048  56.033  1.00 52.38           C  
ATOM   1571  O   ILE A 293      81.153  19.247  56.406  1.00 52.21           O  
ATOM   1572  CB  ILE A 293      79.744  19.360  53.724  1.00 46.27           C  
ATOM   1573  CG1 ILE A 293      79.504  19.845  52.301  1.00 47.19           C  
ATOM   1574  CG2 ILE A 293      78.475  18.803  54.306  1.00 47.68           C  
ATOM   1575  CD1 ILE A 293      79.257  18.728  51.324  1.00 44.26           C  
ATOM   1576  N   PRO A 294      79.395  20.588  56.860  1.00 54.81           N  
ATOM   1577  CA  PRO A 294      79.306  20.286  58.295  1.00 54.49           C  
ATOM   1578  C   PRO A 294      79.279  18.783  58.571  1.00 54.69           C  
ATOM   1579  O   PRO A 294      78.417  18.071  58.042  1.00 53.30           O  
ATOM   1580  CB  PRO A 294      77.987  20.949  58.707  1.00 48.09           C  
ATOM   1581  CG  PRO A 294      77.807  22.062  57.743  1.00 44.57           C  
ATOM   1582  CD  PRO A 294      78.391  21.586  56.444  1.00 51.88           C  
ATOM   1583  N   SER A 295      80.211  18.315  59.399  1.00 53.33           N  
ATOM   1584  CA  SER A 295      80.447  16.879  59.571  1.00 56.00           C  
ATOM   1585  C   SER A 295      79.230  16.058  60.012  1.00 53.81           C  
ATOM   1586  O   SER A 295      79.126  14.881  59.666  1.00 56.54           O  
ATOM   1587  CB  SER A 295      81.613  16.641  60.528  1.00 62.59           C  
ATOM   1588  OG  SER A 295      81.214  16.847  61.863  1.00 77.95           O  
ATOM   1589  N   LYS A 296      78.320  16.669  60.769  1.00 49.99           N  
ATOM   1590  CA  LYS A 296      77.107  15.980  61.202  1.00 51.19           C  
ATOM   1591  C   LYS A 296      76.280  15.506  60.004  1.00 55.23           C  
ATOM   1592  O   LYS A 296      75.540  14.530  60.097  1.00 58.72           O  
ATOM   1593  CB  LYS A 296      76.254  16.871  62.116  1.00 50.28           C  
ATOM   1594  N   TYR A 297      76.423  16.198  58.881  1.00 51.28           N  
ATOM   1595  CA  TYR A 297      75.671  15.875  57.687  1.00 50.48           C  
ATOM   1596  C   TYR A 297      76.443  14.924  56.774  1.00 57.30           C  
ATOM   1597  O   TYR A 297      75.848  14.027  56.160  1.00 61.65           O  
ATOM   1598  CB  TYR A 297      75.320  17.151  56.920  1.00 47.25           C  
ATOM   1599  CG  TYR A 297      74.554  18.175  57.716  1.00 45.94           C  
ATOM   1600  CD1 TYR A 297      73.522  17.795  58.570  1.00 47.67           C  
ATOM   1601  CD2 TYR A 297      74.856  19.538  57.606  1.00 43.84           C  
ATOM   1602  CE1 TYR A 297      72.801  18.747  59.302  1.00 47.34           C  
ATOM   1603  CE2 TYR A 297      74.149  20.492  58.334  1.00 45.73           C  
ATOM   1604  CZ  TYR A 297      73.117  20.084  59.181  1.00 49.89           C  
ATOM   1605  OH  TYR A 297      72.406  21.015  59.897  1.00 53.22           O  
ATOM   1606  N   LEU A 298      77.755  15.126  56.676  1.00 53.02           N  
ATOM   1607  CA  LEU A 298      78.592  14.375  55.747  1.00 52.69           C  
ATOM   1608  C   LEU A 298      78.763  12.935  56.217  1.00 63.10           C  
ATOM   1609  O   LEU A 298      78.945  12.014  55.406  1.00 67.48           O  
ATOM   1610  CB  LEU A 298      79.961  15.061  55.605  1.00 58.15           C  
ATOM   1611  CG  LEU A 298      80.847  14.815  54.383  1.00 59.16           C  
ATOM   1612  CD1 LEU A 298      80.164  15.257  53.101  1.00 54.08           C  
ATOM   1613  CD2 LEU A 298      82.194  15.537  54.523  1.00 53.21           C  
ATOM   1614  N   ARG A 299      78.698  12.742  57.533  1.00 66.74           N  
ATOM   1615  CA  ARG A 299      78.864  11.419  58.144  1.00 68.60           C  
ATOM   1616  C   ARG A 299      77.913  10.434  57.502  1.00 68.10           C  
ATOM   1617  O   ARG A 299      78.236   9.258  57.312  1.00 65.51           O  
ATOM   1618  CB  ARG A 299      78.592  11.496  59.660  1.00 69.63           C  
ATOM   1619  N   HIS A 300      76.733  10.947  57.160  1.00 67.63           N  
ATOM   1620  CA  HIS A 300      75.668  10.166  56.537  1.00 65.86           C  
ATOM   1621  C   HIS A 300      75.820  10.080  55.019  1.00 65.56           C  
ATOM   1622  O   HIS A 300      75.251   9.194  54.396  1.00 61.32           O  
ATOM   1623  CB  HIS A 300      74.321  10.814  56.860  1.00 66.78           C  
ATOM   1624  CG  HIS A 300      73.998  10.847  58.319  1.00 74.22           C  
ATOM   1625  ND1 HIS A 300      73.260   9.868  58.964  1.00 79.51           N  
ATOM   1626  CD2 HIS A 300      74.310  11.757  59.286  1.00 73.11           C  
ATOM   1627  CE1 HIS A 300      73.134  10.160  60.225  1.00 75.21           C  
ATOM   1628  NE2 HIS A 300      73.759  11.307  60.469  1.00 74.51           N  
HETATM 1629  N   MSE A 301      76.559  11.015  54.423  1.00 59.74           N  
HETATM 1630  CA  MSE A 301      76.646  11.087  52.974  1.00 54.75           C  
HETATM 1631  C   MSE A 301      78.075  11.349  52.523  1.00 55.84           C  
HETATM 1632  O   MSE A 301      78.360  12.325  51.800  1.00 53.12           O  
HETATM 1633  CB  MSE A 301      75.706  12.161  52.447  1.00 55.62           C  
HETATM 1634  CG  MSE A 301      74.255  11.842  52.677  1.00 58.66           C  
HETATM 1635 SE   MSE A 301      73.660  10.439  51.451  0.76 69.40          SE  
HETATM 1636  CE  MSE A 301      73.408  11.563  49.878  1.00 61.57           C  
ATOM   1637  N   ARG A 302      78.959  10.455  52.961  1.00 52.87           N  
ATOM   1638  CA  ARG A 302      80.389  10.550  52.711  1.00 52.97           C  
ATOM   1639  C   ARG A 302      80.745  11.018  51.301  1.00 50.47           C  
ATOM   1640  O   ARG A 302      81.540  11.924  51.151  1.00 52.24           O  
ATOM   1641  CB  ARG A 302      81.080   9.226  53.038  1.00 53.38           C  
ATOM   1642  CG  ARG A 302      81.313   9.007  54.525  1.00 63.59           C  
ATOM   1643  CD  ARG A 302      82.346   9.985  55.041  1.00 72.31           C  
ATOM   1644  NE  ARG A 302      82.053  10.469  56.394  1.00 76.20           N  
ATOM   1645  CZ  ARG A 302      82.627  11.540  56.947  1.00 76.75           C  
ATOM   1646  NH1 ARG A 302      83.538  12.240  56.266  1.00 68.83           N  
ATOM   1647  NH2 ARG A 302      82.294  11.909  58.180  1.00 74.04           N  
ATOM   1648  N   ASN A 303      80.133  10.430  50.281  1.00 51.55           N  
ATOM   1649  CA  ASN A 303      80.473  10.758  48.896  1.00 48.27           C  
ATOM   1650  C   ASN A 303      80.068  12.166  48.415  1.00 48.94           C  
ATOM   1651  O   ASN A 303      80.303  12.502  47.257  1.00 46.11           O  
ATOM   1652  CB  ASN A 303      79.932   9.707  47.916  1.00 46.23           C  
ATOM   1653  CG  ASN A 303      80.385   8.276  48.243  1.00 47.91           C  
ATOM   1654  OD1 ASN A 303      81.434   8.060  48.830  1.00 47.58           O  
ATOM   1655  ND2 ASN A 303      79.583   7.298  47.838  1.00 42.39           N  
ATOM   1656  N   CYS A 304      79.440  12.975  49.269  1.00 47.15           N  
ATOM   1657  CA  CYS A 304      79.238  14.396  48.943  1.00 48.61           C  
ATOM   1658  C   CYS A 304      80.547  15.167  49.167  1.00 51.10           C  
ATOM   1659  O   CYS A 304      80.692  16.333  48.762  1.00 45.85           O  
ATOM   1660  CB  CYS A 304      78.151  15.003  49.826  1.00 49.74           C  
ATOM   1661  SG  CYS A 304      76.481  14.434  49.497  1.00 51.42           S  
ATOM   1662  N   GLY A 305      81.494  14.475  49.802  1.00 50.40           N  
ATOM   1663  CA  GLY A 305      82.647  15.091  50.407  1.00 46.20           C  
ATOM   1664  C   GLY A 305      83.952  15.146  49.646  1.00 53.90           C  
ATOM   1665  O   GLY A 305      84.826  15.923  50.017  1.00 63.13           O  
ATOM   1666  N   GLY A 306      84.145  14.347  48.608  1.00 51.44           N  
ATOM   1667  CA  GLY A 306      85.390  14.482  47.848  1.00 48.50           C  
ATOM   1668  C   GLY A 306      86.554  13.698  48.452  1.00 49.28           C  
ATOM   1669  O   GLY A 306      86.915  13.892  49.614  1.00 44.67           O  
ATOM   1670  N   VAL A 307      87.150  12.831  47.639  1.00 44.77           N  
ATOM   1671  CA  VAL A 307      88.056  11.797  48.119  1.00 45.46           C  
ATOM   1672  C   VAL A 307      89.299  12.288  48.894  1.00 49.78           C  
ATOM   1673  O   VAL A 307      89.816  11.564  49.752  1.00 45.97           O  
ATOM   1674  CB  VAL A 307      88.408  10.782  46.972  1.00 43.47           C  
ATOM   1675  CG1 VAL A 307      89.480  11.325  46.056  1.00 45.05           C  
ATOM   1676  CG2 VAL A 307      88.754   9.413  47.523  1.00 39.14           C  
ATOM   1677  N   ALA A 308      89.735  13.523  48.628  1.00 47.73           N  
ATOM   1678  CA  ALA A 308      90.900  14.103  49.306  1.00 48.53           C  
ATOM   1679  C   ALA A 308      90.806  14.053  50.831  1.00 52.89           C  
ATOM   1680  O   ALA A 308      91.821  13.994  51.529  1.00 54.88           O  
ATOM   1681  CB  ALA A 308      91.162  15.531  48.843  1.00 40.70           C  
ATOM   1682  N   LEU A 309      89.587  14.080  51.347  1.00 49.41           N  
ATOM   1683  CA  LEU A 309      89.374  14.034  52.784  1.00 51.00           C  
ATOM   1684  C   LEU A 309      89.847  12.716  53.366  1.00 55.85           C  
ATOM   1685  O   LEU A 309      90.501  12.695  54.413  1.00 60.42           O  
ATOM   1686  CB  LEU A 309      87.893  14.254  53.112  1.00 55.00           C  
ATOM   1687  CG  LEU A 309      87.296  15.622  52.778  1.00 55.99           C  
ATOM   1688  CD1 LEU A 309      85.852  15.642  53.196  1.00 53.24           C  
ATOM   1689  CD2 LEU A 309      88.067  16.755  53.458  1.00 50.81           C  
ATOM   1690  N   ASP A 310      89.520  11.618  52.683  1.00 53.82           N  
ATOM   1691  CA  ASP A 310      89.906  10.282  53.143  1.00 54.69           C  
ATOM   1692  C   ASP A 310      91.398  10.054  52.997  1.00 52.94           C  
ATOM   1693  O   ASP A 310      91.994   9.406  53.827  1.00 54.94           O  
ATOM   1694  CB  ASP A 310      89.201   9.193  52.338  1.00 56.33           C  
ATOM   1695  CG  ASP A 310      87.701   9.227  52.483  1.00 59.24           C  
ATOM   1696  OD1 ASP A 310      87.193   9.548  53.580  1.00 64.18           O  
ATOM   1697  OD2 ASP A 310      87.027   8.928  51.481  1.00 65.03           O  
ATOM   1698  N   LEU A 311      91.982  10.581  51.927  1.00 52.92           N  
ATOM   1699  CA  LEU A 311      93.360  10.293  51.600  1.00 52.55           C  
ATOM   1700  C   LEU A 311      94.259  11.015  52.575  1.00 58.86           C  
ATOM   1701  O   LEU A 311      95.285  10.488  53.006  1.00 60.55           O  
ATOM   1702  CB  LEU A 311      93.692  10.714  50.165  1.00 52.49           C  
ATOM   1703  CG  LEU A 311      92.842  10.126  49.033  1.00 52.97           C  
ATOM   1704  CD1 LEU A 311      93.158  10.794  47.711  1.00 56.49           C  
ATOM   1705  CD2 LEU A 311      93.034   8.639  48.937  1.00 51.89           C  
HETATM 1706  N   MSE A 312      93.872  12.238  52.910  1.00 59.98           N  
HETATM 1707  CA  MSE A 312      94.646  13.057  53.824  1.00 58.88           C  
HETATM 1708  C   MSE A 312      94.581  12.409  55.192  1.00 60.24           C  
HETATM 1709  O   MSE A 312      95.551  12.419  55.950  1.00 60.91           O  
HETATM 1710  CB  MSE A 312      94.056  14.459  53.904  1.00 58.81           C  
HETATM 1711  CG  MSE A 312      94.368  15.361  52.743  1.00 59.72           C  
HETATM 1712 SE   MSE A 312      93.239  16.952  52.912  0.70 63.59          SE  
HETATM 1713  CE  MSE A 312      93.506  17.229  54.823  1.00 68.19           C  
ATOM   1714  N   GLY A 313      93.415  11.858  55.503  1.00 56.07           N  
ATOM   1715  CA  GLY A 313      93.236  11.135  56.745  1.00 63.04           C  
ATOM   1716  C   GLY A 313      94.173   9.934  56.802  1.00 66.37           C  
ATOM   1717  O   GLY A 313      94.739   9.625  57.853  1.00 66.28           O  
HETATM 1718  N   MSE A 314      94.336   9.270  55.657  1.00 63.10           N  
HETATM 1719  CA  MSE A 314      95.179   8.091  55.537  1.00 62.32           C  
HETATM 1720  C   MSE A 314      96.660   8.434  55.648  1.00 66.46           C  
HETATM 1721  O   MSE A 314      97.433   7.661  56.208  1.00 67.69           O  
HETATM 1722  CB  MSE A 314      94.917   7.351  54.222  1.00 56.24           C  
HETATM 1723  CG  MSE A 314      93.737   6.412  54.259  1.00 58.78           C  
HETATM 1724 SE   MSE A 314      93.333   5.546  52.541  0.65 55.58          SE  
HETATM 1725  CE  MSE A 314      94.961   4.449  52.417  1.00 66.12           C  
ATOM   1726  N   LYS A 315      97.056   9.582  55.109  1.00 63.58           N  
ATOM   1727  CA  LYS A 315      98.460  10.002  55.138  1.00 67.86           C  
ATOM   1728  C   LYS A 315      98.842  10.449  56.545  1.00 74.11           C  
ATOM   1729  O   LYS A 315      99.938  10.154  57.031  1.00 75.29           O  
ATOM   1730  CB  LYS A 315      98.700  11.129  54.118  1.00 61.54           C  
ATOM   1731  CG  LYS A 315     100.085  11.732  54.117  1.00 59.93           C  
ATOM   1732  CD  LYS A 315     100.157  12.930  53.175  1.00 57.50           C  
ATOM   1733  CE  LYS A 315     101.581  13.409  53.000  1.00 57.52           C  
ATOM   1734  NZ  LYS A 315     101.692  14.525  52.019  1.00 66.27           N  
ATOM   1735  N   ARG A 316      97.916  11.157  57.191  1.00 74.59           N  
ATOM   1736  CA  ARG A 316      98.148  11.731  58.513  1.00 75.04           C  
ATOM   1737  C   ARG A 316      98.335  10.630  59.537  1.00 78.54           C  
ATOM   1738  O   ARG A 316      99.229  10.681  60.379  1.00 81.73           O  
ATOM   1739  CB  ARG A 316      96.964  12.597  58.912  1.00 75.76           C  
ATOM   1740  CG  ARG A 316      97.035  13.145  60.316  1.00 76.75           C  
ATOM   1741  CD  ARG A 316      95.743  13.875  60.674  1.00 89.71           C  
ATOM   1742  NE  ARG A 316      95.298  14.775  59.609  1.00 90.32           N  
ATOM   1743  CZ  ARG A 316      95.784  16.001  59.398  1.00 96.03           C  
ATOM   1744  NH1 ARG A 316      96.747  16.488  60.174  1.00 90.05           N  
ATOM   1745  NH2 ARG A 316      95.310  16.743  58.401  1.00 86.84           N  
ATOM   1746  N   ILE A 317      97.470   9.631  59.450  1.00 77.46           N  
ATOM   1747  CA  ILE A 317      97.556   8.450  60.290  1.00 78.81           C  
ATOM   1748  C   ILE A 317      98.722   7.536  59.879  1.00 82.45           C  
ATOM   1749  O   ILE A 317      99.113   6.644  60.630  1.00 82.39           O  
ATOM   1750  CB  ILE A 317      96.240   7.663  60.233  1.00 79.65           C  
ATOM   1751  CG1 ILE A 317      96.079   6.794  61.479  1.00 90.01           C  
ATOM   1752  CG2 ILE A 317      96.164   6.842  58.954  1.00 78.26           C  
ATOM   1753  CD1 ILE A 317      94.658   6.334  61.727  1.00 86.59           C  
ATOM   1754  N   LYS A 318      99.277   7.756  58.689  1.00 81.18           N  
ATOM   1755  CA  LYS A 318     100.447   6.995  58.254  1.00 81.39           C  
ATOM   1756  C   LYS A 318     101.678   7.455  59.025  1.00 84.17           C  
ATOM   1757  O   LYS A 318     102.590   6.672  59.272  1.00 91.54           O  
ATOM   1758  CB  LYS A 318     100.671   7.129  56.737  1.00 80.73           C  
ATOM   1759  CG  LYS A 318     101.944   6.470  56.184  1.00 75.58           C  
ATOM   1760  CD  LYS A 318     101.914   4.957  56.309  1.00 69.50           C  
ATOM   1761  CE  LYS A 318     103.187   4.339  55.745  1.00 77.75           C  
ATOM   1762  NZ  LYS A 318     104.417   4.935  56.334  1.00 83.56           N  
ATOM   1763  N   ASN A 319     101.689   8.726  59.413  1.00 86.75           N  
ATOM   1764  CA  ASN A 319     102.794   9.300  60.180  1.00 90.43           C  
ATOM   1765  C   ASN A 319     102.547   9.253  61.697  1.00 95.97           C  
ATOM   1766  O   ASN A 319     103.206   8.489  62.412  1.00 99.11           O  
ATOM   1767  CB  ASN A 319     103.063  10.730  59.718  1.00 90.61           C  
ATOM   1768  CG  ASN A 319     103.259  10.827  58.211  1.00 93.53           C  
ATOM   1769  OD1 ASN A 319     103.795   9.909  57.579  1.00 90.49           O  
ATOM   1770  ND2 ASN A 319     102.821  11.943  57.628  1.00 88.04           N  
ATOM   1771  N   SER A 320     101.604  10.068  62.175  1.00 92.25           N  
ATOM   1772  CA  SER A 320     101.195  10.065  63.584  1.00 92.92           C  
ATOM   1773  C   SER A 320     102.359  10.293  64.544  1.00 95.53           C  
ATOM   1774  O   SER A 320     102.775   9.372  65.250  1.00102.80           O  
ATOM   1775  CB  SER A 320     100.481   8.754  63.943  1.00 86.93           C  
ATOM   1776  OG  SER A 320      99.392   8.518  63.078  1.00 84.29           O  
ATOM   1777  N   LYS A 325      94.650   4.357  64.475  1.00 92.13           N  
ATOM   1778  CA  LYS A 325      95.795   3.489  64.711  1.00 95.92           C  
ATOM   1779  C   LYS A 325      95.584   2.092  64.121  1.00 93.97           C  
ATOM   1780  O   LYS A 325      94.934   1.238  64.742  1.00 92.19           O  
ATOM   1781  CB  LYS A 325      96.088   3.395  66.212  1.00102.53           C  
ATOM   1782  N   SER A 326      96.130   1.882  62.921  1.00 87.24           N  
ATOM   1783  CA  SER A 326      96.090   0.589  62.222  1.00 83.21           C  
ATOM   1784  C   SER A 326      94.686   0.161  61.790  1.00 84.92           C  
ATOM   1785  O   SER A 326      94.466  -0.160  60.620  1.00 84.15           O  
ATOM   1786  CB  SER A 326      96.740  -0.524  63.058  1.00 81.03           C  
ATOM   1787  N   LYS A 327      93.751   0.139  62.739  1.00 82.47           N  
ATOM   1788  CA  LYS A 327      92.359  -0.210  62.468  1.00 78.08           C  
ATOM   1789  C   LYS A 327      91.661   0.877  61.659  1.00 79.14           C  
ATOM   1790  O   LYS A 327      90.934   0.586  60.712  1.00 79.78           O  
ATOM   1791  CB  LYS A 327      91.602  -0.435  63.776  1.00 74.79           C  
ATOM   1792  N   ILE A 328      91.881   2.128  62.047  1.00 80.97           N  
ATOM   1793  CA  ILE A 328      91.307   3.261  61.344  1.00 79.26           C  
ATOM   1794  C   ILE A 328      91.751   3.263  59.884  1.00 73.32           C  
ATOM   1795  O   ILE A 328      90.924   3.352  58.980  1.00 71.23           O  
ATOM   1796  CB  ILE A 328      91.682   4.583  62.038  1.00 84.10           C  
ATOM   1797  CG1 ILE A 328      91.161   4.583  63.474  1.00 80.77           C  
ATOM   1798  CG2 ILE A 328      91.129   5.784  61.271  1.00 81.56           C  
ATOM   1799  CD1 ILE A 328      91.509   5.837  64.246  1.00 89.12           C  
ATOM   1800  N   PHE A 329      93.056   3.141  59.666  1.00 74.01           N  
ATOM   1801  CA  PHE A 329      93.624   3.032  58.321  1.00 72.00           C  
ATOM   1802  C   PHE A 329      92.849   2.029  57.453  1.00 70.44           C  
ATOM   1803  O   PHE A 329      92.546   2.307  56.300  1.00 70.34           O  
ATOM   1804  CB  PHE A 329      95.095   2.636  58.413  1.00 65.05           C  
ATOM   1805  CG  PHE A 329      95.850   2.779  57.128  1.00 63.05           C  
ATOM   1806  CD1 PHE A 329      95.866   1.752  56.201  1.00 62.56           C  
ATOM   1807  CD2 PHE A 329      96.575   3.927  56.857  1.00 67.00           C  
ATOM   1808  CE1 PHE A 329      96.578   1.869  55.016  1.00 65.93           C  
ATOM   1809  CE2 PHE A 329      97.288   4.056  55.667  1.00 67.17           C  
ATOM   1810  CZ  PHE A 329      97.292   3.023  54.745  1.00 65.75           C  
ATOM   1811  N   SER A 330      92.516   0.872  58.016  1.00 69.82           N  
ATOM   1812  CA  SER A 330      91.732  -0.133  57.299  1.00 72.76           C  
ATOM   1813  C   SER A 330      90.292   0.323  57.015  1.00 69.27           C  
ATOM   1814  O   SER A 330      89.677  -0.094  56.033  1.00 62.77           O  
ATOM   1815  CB  SER A 330      91.705  -1.448  58.081  1.00 64.92           C  
ATOM   1816  OG  SER A 330      93.013  -1.930  58.297  1.00 68.57           O  
ATOM   1817  N   ILE A 331      89.757   1.167  57.887  1.00 65.51           N  
ATOM   1818  CA  ILE A 331      88.393   1.634  57.734  1.00 70.80           C  
ATOM   1819  C   ILE A 331      88.309   2.653  56.620  1.00 69.74           C  
ATOM   1820  O   ILE A 331      87.359   2.653  55.830  1.00 69.11           O  
ATOM   1821  CB  ILE A 331      87.901   2.306  59.006  1.00 72.60           C  
ATOM   1822  CG1 ILE A 331      87.928   1.309  60.159  1.00 71.79           C  
ATOM   1823  CG2 ILE A 331      86.504   2.886  58.795  1.00 73.78           C  
ATOM   1824  CD1 ILE A 331      87.583   1.927  61.485  1.00 74.71           C  
ATOM   1825  N   ILE A 332      89.309   3.524  56.574  1.00 64.44           N  
ATOM   1826  CA  ILE A 332      89.346   4.567  55.588  1.00 61.25           C  
ATOM   1827  C   ILE A 332      89.681   3.937  54.259  1.00 61.86           C  
ATOM   1828  O   ILE A 332      89.120   4.312  53.222  1.00 61.88           O  
ATOM   1829  CB  ILE A 332      90.386   5.642  55.926  1.00 62.64           C  
ATOM   1830  CG1 ILE A 332      90.166   6.197  57.333  1.00 62.89           C  
ATOM   1831  CG2 ILE A 332      90.326   6.777  54.915  1.00 59.91           C  
ATOM   1832  CD1 ILE A 332      91.003   7.445  57.628  1.00 60.34           C  
ATOM   1833  N   GLN A 333      90.579   2.960  54.295  1.00 58.67           N  
ATOM   1834  CA  GLN A 333      91.004   2.269  53.084  1.00 56.65           C  
ATOM   1835  C   GLN A 333      89.827   1.598  52.398  1.00 60.76           C  
ATOM   1836  O   GLN A 333      89.694   1.642  51.173  1.00 61.40           O  
ATOM   1837  CB  GLN A 333      92.033   1.208  53.418  1.00 59.41           C  
ATOM   1838  CG  GLN A 333      92.873   0.846  52.217  1.00 64.12           C  
ATOM   1839  CD  GLN A 333      93.941  -0.170  52.529  1.00 60.48           C  
ATOM   1840  OE1 GLN A 333      93.899  -0.838  53.563  1.00 59.22           O  
ATOM   1841  NE2 GLN A 333      94.912  -0.293  51.631  1.00 58.72           N  
ATOM   1842  N   LYS A 334      88.985   0.968  53.209  1.00 59.66           N  
ATOM   1843  CA  LYS A 334      87.810   0.276  52.733  1.00 59.77           C  
ATOM   1844  C   LYS A 334      86.843   1.274  52.102  1.00 58.24           C  
ATOM   1845  O   LYS A 334      86.237   1.004  51.073  1.00 56.67           O  
ATOM   1846  CB  LYS A 334      87.147  -0.465  53.902  1.00 66.86           C  
ATOM   1847  CG  LYS A 334      85.689  -0.902  53.665  1.00 72.67           C  
ATOM   1848  CD  LYS A 334      84.949  -1.133  54.981  1.00 77.39           C  
ATOM   1849  CE  LYS A 334      85.081   0.073  55.939  1.00 80.16           C  
ATOM   1850  NZ  LYS A 334      84.444   1.321  55.442  1.00 74.14           N  
ATOM   1851  N   LYS A 335      86.708   2.438  52.720  1.00 59.67           N  
ATOM   1852  CA  LYS A 335      85.847   3.473  52.170  1.00 61.41           C  
ATOM   1853  C   LYS A 335      86.375   3.955  50.832  1.00 57.30           C  
ATOM   1854  O   LYS A 335      85.606   4.064  49.866  1.00 53.48           O  
ATOM   1855  CB  LYS A 335      85.702   4.641  53.135  1.00 59.01           C  
ATOM   1856  CG  LYS A 335      84.830   4.321  54.308  1.00 60.03           C  
ATOM   1857  CD  LYS A 335      84.832   5.454  55.295  1.00 70.27           C  
ATOM   1858  CE  LYS A 335      84.044   5.094  56.535  1.00 67.90           C  
ATOM   1859  NZ  LYS A 335      84.042   6.232  57.493  1.00 72.38           N  
ATOM   1860  N   VAL A 336      87.680   4.227  50.772  1.00 52.37           N  
ATOM   1861  CA  VAL A 336      88.275   4.641  49.517  1.00 50.15           C  
ATOM   1862  C   VAL A 336      88.132   3.570  48.443  1.00 51.09           C  
ATOM   1863  O   VAL A 336      87.803   3.893  47.299  1.00 49.19           O  
ATOM   1864  CB  VAL A 336      89.740   5.050  49.662  1.00 52.43           C  
ATOM   1865  CG1 VAL A 336      90.293   5.546  48.326  1.00 49.76           C  
ATOM   1866  CG2 VAL A 336      89.874   6.136  50.696  1.00 53.42           C  
ATOM   1867  N   ARG A 337      88.357   2.305  48.802  1.00 53.40           N  
ATOM   1868  CA  ARG A 337      88.228   1.210  47.835  1.00 46.31           C  
ATOM   1869  C   ARG A 337      86.847   1.194  47.227  1.00 43.43           C  
ATOM   1870  O   ARG A 337      86.715   1.084  46.018  1.00 47.99           O  
ATOM   1871  CB  ARG A 337      88.587  -0.164  48.436  1.00 49.24           C  
ATOM   1872  CG  ARG A 337      89.038  -1.189  47.374  1.00 49.95           C  
ATOM   1873  CD  ARG A 337      89.576  -2.478  47.985  1.00 47.09           C  
ATOM   1874  NE  ARG A 337      90.169  -3.380  47.004  1.00 47.59           N  
ATOM   1875  CZ  ARG A 337      89.477  -4.129  46.143  1.00 53.49           C  
ATOM   1876  NH1 ARG A 337      88.152  -4.066  46.112  1.00 51.05           N  
ATOM   1877  NH2 ARG A 337      90.110  -4.942  45.296  1.00 52.97           N  
ATOM   1878  N   GLY A 338      85.827   1.329  48.070  1.00 43.97           N  
ATOM   1879  CA  GLY A 338      84.455   1.432  47.611  1.00 42.15           C  
ATOM   1880  C   GLY A 338      84.161   2.649  46.743  1.00 47.39           C  
ATOM   1881  O   GLY A 338      83.221   2.644  45.966  1.00 48.40           O  
ATOM   1882  N   ARG A 339      84.949   3.707  46.870  1.00 45.96           N  
ATOM   1883  CA  ARG A 339      84.688   4.890  46.068  1.00 49.52           C  
ATOM   1884  C   ARG A 339      85.312   4.772  44.691  1.00 48.05           C  
ATOM   1885  O   ARG A 339      84.971   5.530  43.786  1.00 45.66           O  
ATOM   1886  CB  ARG A 339      85.122   6.183  46.778  1.00 49.57           C  
ATOM   1887  CG  ARG A 339      84.230   6.552  47.959  1.00 46.30           C  
ATOM   1888  CD  ARG A 339      84.540   7.913  48.508  1.00 49.42           C  
ATOM   1889  NE  ARG A 339      83.934   8.995  47.734  1.00 52.33           N  
ATOM   1890  CZ  ARG A 339      84.037  10.286  48.059  1.00 56.06           C  
ATOM   1891  NH1 ARG A 339      84.726  10.638  49.137  1.00 55.61           N  
ATOM   1892  NH2 ARG A 339      83.460  11.230  47.311  1.00 52.83           N  
ATOM   1893  N   CYS A 340      86.204   3.803  44.532  1.00 44.18           N  
ATOM   1894  CA  CYS A 340      86.819   3.561  43.243  1.00 46.66           C  
ATOM   1895  C   CYS A 340      85.836   2.997  42.231  1.00 49.58           C  
ATOM   1896  O   CYS A 340      84.976   2.177  42.558  1.00 51.77           O  
ATOM   1897  CB  CYS A 340      88.015   2.624  43.372  1.00 46.65           C  
ATOM   1898  SG  CYS A 340      89.312   3.260  44.371  1.00 44.86           S  
ATOM   1899  N   ARG A 341      85.998   3.441  40.990  1.00 46.45           N  
ATOM   1900  CA  ARG A 341      85.106   3.076  39.909  1.00 49.29           C  
ATOM   1901  C   ARG A 341      85.861   2.394  38.780  1.00 53.43           C  
ATOM   1902  O   ARG A 341      85.257   1.967  37.792  1.00 55.90           O  
ATOM   1903  CB  ARG A 341      84.378   4.292  39.398  1.00 49.76           C  
ATOM   1904  CG  ARG A 341      83.389   4.841  40.410  1.00 58.07           C  
ATOM   1905  CD  ARG A 341      82.990   6.268  40.083  1.00 57.43           C  
ATOM   1906  NE  ARG A 341      82.394   6.395  38.764  1.00 53.80           N  
ATOM   1907  CZ  ARG A 341      83.010   6.930  37.713  1.00 66.46           C  
ATOM   1908  NH1 ARG A 341      84.255   7.400  37.815  1.00 51.59           N  
ATOM   1909  NH2 ARG A 341      82.374   7.001  36.547  1.00 74.88           N  
ATOM   1910  N   THR A 342      87.177   2.299  38.924  1.00 47.64           N  
ATOM   1911  CA  THR A 342      87.945   1.423  38.069  1.00 49.31           C  
ATOM   1912  C   THR A 342      88.736   0.451  38.929  1.00 50.01           C  
ATOM   1913  O   THR A 342      89.064   0.752  40.076  1.00 50.18           O  
ATOM   1914  CB  THR A 342      88.906   2.193  37.139  1.00 52.17           C  
ATOM   1915  OG1 THR A 342      89.977   2.766  37.906  1.00 50.48           O  
ATOM   1916  CG2 THR A 342      88.163   3.278  36.361  1.00 43.46           C  
ATOM   1917  N   GLU A 343      89.037  -0.719  38.373  1.00 54.81           N  
ATOM   1918  CA  GLU A 343      89.722  -1.775  39.119  1.00 47.91           C  
ATOM   1919  C   GLU A 343      91.127  -1.341  39.458  1.00 48.63           C  
ATOM   1920  O   GLU A 343      91.648  -1.647  40.528  1.00 47.32           O  
ATOM   1921  CB  GLU A 343      89.767  -3.065  38.305  1.00 49.51           C  
ATOM   1922  CG  GLU A 343      90.515  -4.195  39.002  1.00 51.42           C  
ATOM   1923  CD  GLU A 343      89.757  -4.725  40.214  1.00 50.54           C  
ATOM   1924  OE1 GLU A 343      88.650  -4.220  40.490  1.00 50.14           O  
ATOM   1925  OE2 GLU A 343      90.269  -5.642  40.884  1.00 47.89           O  
ATOM   1926  N   GLU A 344      91.731  -0.634  38.513  1.00 48.54           N  
ATOM   1927  CA  GLU A 344      93.069  -0.108  38.684  1.00 47.39           C  
ATOM   1928  C   GLU A 344      93.202   0.693  39.974  1.00 51.84           C  
ATOM   1929  O   GLU A 344      94.159   0.536  40.712  1.00 52.32           O  
ATOM   1930  CB  GLU A 344      93.423   0.769  37.490  1.00 59.04           C  
ATOM   1931  CG  GLU A 344      94.684   1.600  37.670  1.00 58.58           C  
ATOM   1932  CD  GLU A 344      95.941   0.774  37.651  1.00 69.62           C  
ATOM   1933  OE1 GLU A 344      96.059  -0.128  36.785  1.00 73.68           O  
ATOM   1934  OE2 GLU A 344      96.828   1.027  38.499  1.00 76.53           O  
ATOM   1935  N   GLN A 345      92.228   1.557  40.238  1.00 54.85           N  
ATOM   1936  CA  GLN A 345      92.229   2.355  41.453  1.00 48.83           C  
ATOM   1937  C   GLN A 345      91.999   1.496  42.701  1.00 51.75           C  
ATOM   1938  O   GLN A 345      92.550   1.777  43.765  1.00 52.53           O  
ATOM   1939  CB  GLN A 345      91.205   3.458  41.338  1.00 43.38           C  
ATOM   1940  CG  GLN A 345      91.611   4.490  40.310  1.00 45.77           C  
ATOM   1941  CD  GLN A 345      90.465   5.360  39.797  1.00 45.31           C  
ATOM   1942  OE1 GLN A 345      89.421   4.867  39.372  1.00 44.22           O  
ATOM   1943  NE2 GLN A 345      90.678   6.669  39.816  1.00 48.56           N  
ATOM   1944  N   ARG A 346      91.193   0.444  42.562  1.00 51.57           N  
ATOM   1945  CA  ARG A 346      90.892  -0.450  43.682  1.00 52.76           C  
ATOM   1946  C   ARG A 346      92.145  -1.184  44.173  1.00 55.31           C  
ATOM   1947  O   ARG A 346      92.430  -1.182  45.368  1.00 52.72           O  
ATOM   1948  CB  ARG A 346      89.769  -1.444  43.328  1.00 50.02           C  
ATOM   1949  CG  ARG A 346      88.429  -0.772  43.101  1.00 50.12           C  
ATOM   1950  CD  ARG A 346      87.265  -1.753  43.022  1.00 47.27           C  
ATOM   1951  NE  ARG A 346      86.128  -1.129  42.350  1.00 46.37           N  
ATOM   1952  CZ  ARG A 346      85.846  -1.275  41.058  1.00 49.63           C  
ATOM   1953  NH1 ARG A 346      86.593  -2.068  40.301  1.00 49.02           N  
ATOM   1954  NH2 ARG A 346      84.806  -0.638  40.527  1.00 50.22           N  
ATOM   1955  N   LEU A 347      92.876  -1.811  43.250  1.00 52.33           N  
ATOM   1956  CA  LEU A 347      94.145  -2.455  43.567  1.00 54.45           C  
ATOM   1957  C   LEU A 347      95.102  -1.439  44.146  1.00 55.73           C  
ATOM   1958  O   LEU A 347      95.696  -1.653  45.200  1.00 52.64           O  
ATOM   1959  CB  LEU A 347      94.780  -3.078  42.314  1.00 54.38           C  
ATOM   1960  CG  LEU A 347      93.890  -4.145  41.684  1.00 55.07           C  
ATOM   1961  CD1 LEU A 347      94.567  -4.720  40.455  1.00 53.62           C  
ATOM   1962  CD2 LEU A 347      93.560  -5.224  42.712  1.00 40.85           C  
ATOM   1963  N   LEU A 348      95.243  -0.329  43.434  1.00 56.69           N  
ATOM   1964  CA  LEU A 348      96.139   0.754  43.833  1.00 54.02           C  
ATOM   1965  C   LEU A 348      95.845   1.187  45.273  1.00 53.35           C  
ATOM   1966  O   LEU A 348      96.751   1.274  46.105  1.00 49.87           O  
ATOM   1967  CB  LEU A 348      95.997   1.913  42.846  1.00 50.53           C  
ATOM   1968  CG  LEU A 348      97.176   2.786  42.445  1.00 55.83           C  
ATOM   1969  CD1 LEU A 348      98.462   2.011  42.238  1.00 58.89           C  
ATOM   1970  CD2 LEU A 348      96.813   3.545  41.169  1.00 58.21           C  
ATOM   1971  N   THR A 349      94.571   1.434  45.558  1.00 50.15           N  
ATOM   1972  CA  THR A 349      94.109   1.700  46.920  1.00 53.64           C  
ATOM   1973  C   THR A 349      94.524   0.616  47.940  1.00 55.05           C  
ATOM   1974  O   THR A 349      95.011   0.921  49.027  1.00 57.19           O  
ATOM   1975  CB  THR A 349      92.565   1.868  46.963  1.00 55.23           C  
ATOM   1976  OG1 THR A 349      92.176   3.011  46.192  1.00 54.16           O  
ATOM   1977  CG2 THR A 349      92.065   2.018  48.402  1.00 52.37           C  
ATOM   1978  N   SER A 350      94.317  -0.650  47.596  1.00 53.62           N  
ATOM   1979  CA  SER A 350      94.660  -1.738  48.511  1.00 52.73           C  
ATOM   1980  C   SER A 350      96.165  -1.850  48.679  1.00 55.58           C  
ATOM   1981  O   SER A 350      96.651  -2.263  49.727  1.00 59.55           O  
ATOM   1982  CB  SER A 350      94.101  -3.063  48.023  1.00 46.84           C  
ATOM   1983  OG  SER A 350      92.695  -3.112  48.162  1.00 51.88           O  
ATOM   1984  N   ALA A 351      96.891  -1.481  47.632  1.00 53.71           N  
ATOM   1985  CA  ALA A 351      98.336  -1.485  47.655  1.00 48.81           C  
ATOM   1986  C   ALA A 351      98.934  -0.580  48.744  1.00 56.24           C  
ATOM   1987  O   ALA A 351     100.075  -0.774  49.161  1.00 64.51           O  
ATOM   1988  CB  ALA A 351      98.880  -1.121  46.286  1.00 48.52           C  
ATOM   1989  N   LEU A 352      98.183   0.406  49.219  1.00 61.52           N  
ATOM   1990  CA  LEU A 352      98.685   1.252  50.314  1.00 64.51           C  
ATOM   1991  C   LEU A 352      98.660   0.503  51.634  1.00 69.51           C  
ATOM   1992  O   LEU A 352      97.616   0.008  52.069  1.00 65.35           O  
ATOM   1993  CB  LEU A 352      97.885   2.533  50.465  1.00 59.20           C  
ATOM   1994  CG  LEU A 352      97.980   3.525  49.316  1.00 63.42           C  
ATOM   1995  CD1 LEU A 352      96.767   4.424  49.368  1.00 60.28           C  
ATOM   1996  CD2 LEU A 352      99.266   4.336  49.395  1.00 59.86           C  
ATOM   1997  N   LYS A 353      99.819   0.432  52.276  1.00 71.48           N  
ATOM   1998  CA  LYS A 353      99.931  -0.282  53.532  1.00 68.89           C  
ATOM   1999  C   LYS A 353     100.669   0.537  54.575  1.00 73.73           C  
ATOM   2000  O   LYS A 353     101.681   1.191  54.283  1.00 72.59           O  
ATOM   2001  CB  LYS A 353     100.596  -1.629  53.303  1.00 73.91           C  
ATOM   2002  CG  LYS A 353      99.631  -2.647  52.742  1.00 76.37           C  
ATOM   2003  CD  LYS A 353     100.331  -3.723  51.946  1.00 80.24           C  
ATOM   2004  CE  LYS A 353      99.316  -4.738  51.473  1.00 83.14           C  
ATOM   2005  NZ  LYS A 353      99.898  -5.678  50.484  1.00 92.12           N  
ATOM   2006  N   ILE A 354     100.148   0.491  55.797  1.00 70.15           N  
ATOM   2007  CA  ILE A 354     100.699   1.248  56.916  1.00 75.29           C  
ATOM   2008  C   ILE A 354     102.151   0.866  57.215  1.00 80.04           C  
ATOM   2009  O   ILE A 354     102.861   1.577  57.922  1.00 81.64           O  
ATOM   2010  CB  ILE A 354      99.849   1.037  58.181  1.00 76.19           C  
ATOM   2011  CG1 ILE A 354     100.085   2.158  59.196  1.00 81.04           C  
ATOM   2012  CG2 ILE A 354     100.131  -0.323  58.788  1.00 83.61           C  
ATOM   2013  CD1 ILE A 354      99.514   3.499  58.783  1.00 81.95           C  
ATOM   2014  N   SER A 355     102.589  -0.257  56.661  1.00 84.14           N  
ATOM   2015  CA  SER A 355     103.950  -0.734  56.855  1.00 86.10           C  
ATOM   2016  C   SER A 355     104.799  -0.572  55.595  1.00 85.87           C  
ATOM   2017  O   SER A 355     105.417  -1.532  55.129  1.00 85.85           O  
ATOM   2018  CB  SER A 355     103.926  -2.208  57.267  1.00 86.35           C  
ATOM   2019  OG  SER A 355     103.107  -2.963  56.384  1.00 82.69           O  
ATOM   2020  N   ASP A 356     104.831   0.638  55.045  1.00 83.61           N  
ATOM   2021  CA  ASP A 356     105.671   0.920  53.883  1.00 82.08           C  
ATOM   2022  C   ASP A 356     106.587   2.099  54.175  1.00 84.23           C  
ATOM   2023  O   ASP A 356     106.331   2.882  55.093  1.00 84.83           O  
ATOM   2024  CB  ASP A 356     104.821   1.223  52.647  1.00 83.59           C  
ATOM   2025  CG  ASP A 356     104.020   0.025  52.176  1.00 85.97           C  
ATOM   2026  OD1 ASP A 356     104.562  -1.104  52.198  1.00 87.10           O  
ATOM   2027  OD2 ASP A 356     102.846   0.219  51.780  1.00 81.26           O  
ATOM   2028  N   GLY A 357     107.652   2.225  53.389  1.00 87.08           N  
ATOM   2029  CA  GLY A 357     108.574   3.336  53.539  1.00 85.87           C  
ATOM   2030  C   GLY A 357     107.879   4.627  53.166  1.00 85.71           C  
ATOM   2031  O   GLY A 357     106.809   4.593  52.565  1.00 85.23           O  
ATOM   2032  N   GLU A 358     108.472   5.762  53.524  1.00 86.56           N  
ATOM   2033  CA  GLU A 358     107.896   7.057  53.170  1.00 86.38           C  
ATOM   2034  C   GLU A 358     107.735   7.140  51.657  1.00 81.25           C  
ATOM   2035  O   GLU A 358     106.620   7.271  51.154  1.00 82.04           O  
ATOM   2036  CB  GLU A 358     108.762   8.208  53.693  1.00 85.96           C  
ATOM   2037  N   ASN A 359     108.848   7.050  50.936  1.00 82.83           N  
ATOM   2038  CA  ASN A 359     108.793   6.862  49.492  1.00 88.21           C  
ATOM   2039  C   ASN A 359     108.091   5.535  49.208  1.00 81.92           C  
ATOM   2040  O   ASN A 359     108.042   4.665  50.070  1.00 84.51           O  
ATOM   2041  CB  ASN A 359     110.207   6.865  48.884  1.00 77.49           C  
ATOM   2042  N   LYS A 360     107.527   5.396  48.014  1.00 75.97           N  
ATOM   2043  CA  LYS A 360     106.854   4.167  47.603  1.00 79.64           C  
ATOM   2044  C   LYS A 360     105.542   3.920  48.355  1.00 80.30           C  
ATOM   2045  O   LYS A 360     104.790   3.000  48.028  1.00 82.35           O  
ATOM   2046  CB  LYS A 360     107.782   2.940  47.676  1.00 72.87           C  
ATOM   2047  N   PHE A 361     105.279   4.723  49.375  1.00 73.57           N  
ATOM   2048  CA  PHE A 361     103.934   4.843  49.887  1.00 71.50           C  
ATOM   2049  C   PHE A 361     103.430   6.138  49.288  1.00 67.66           C  
ATOM   2050  O   PHE A 361     102.297   6.228  48.828  1.00 61.18           O  
ATOM   2051  CB  PHE A 361     103.907   4.919  51.410  1.00 72.73           C  
ATOM   2052  CG  PHE A 361     102.558   5.267  51.963  1.00 72.88           C  
ATOM   2053  CD1 PHE A 361     102.133   6.591  52.024  1.00 72.35           C  
ATOM   2054  CD2 PHE A 361     101.695   4.269  52.396  1.00 70.55           C  
ATOM   2055  CE1 PHE A 361     100.870   6.913  52.516  1.00 64.25           C  
ATOM   2056  CE2 PHE A 361     100.440   4.579  52.894  1.00 61.68           C  
ATOM   2057  CZ  PHE A 361     100.029   5.897  52.952  1.00 63.78           C  
ATOM   2058  N   GLN A 362     104.294   7.147  49.311  1.00 70.27           N  
ATOM   2059  CA  GLN A 362     104.016   8.392  48.622  1.00 70.10           C  
ATOM   2060  C   GLN A 362     103.887   8.121  47.127  1.00 64.87           C  
ATOM   2061  O   GLN A 362     103.007   8.685  46.488  1.00 65.09           O  
ATOM   2062  CB  GLN A 362     105.091   9.454  48.901  1.00 66.51           C  
ATOM   2063  N   ARG A 363     104.742   7.258  46.572  1.00 64.99           N  
ATOM   2064  CA  ARG A 363     104.627   6.912  45.151  1.00 67.00           C  
ATOM   2065  C   ARG A 363     103.239   6.325  44.845  1.00 63.28           C  
ATOM   2066  O   ARG A 363     102.568   6.736  43.894  1.00 59.60           O  
ATOM   2067  CB  ARG A 363     105.724   5.942  44.705  1.00 59.68           C  
ATOM   2068  N   ILE A 364     102.807   5.380  45.671  1.00 61.40           N  
ATOM   2069  CA  ILE A 364     101.494   4.781  45.492  1.00 63.23           C  
ATOM   2070  C   ILE A 364     100.394   5.806  45.715  1.00 60.76           C  
ATOM   2071  O   ILE A 364      99.486   5.931  44.895  1.00 61.44           O  
ATOM   2072  CB  ILE A 364     101.270   3.575  46.417  1.00 63.59           C  
ATOM   2073  CG1 ILE A 364     102.378   2.538  46.196  1.00 69.21           C  
ATOM   2074  CG2 ILE A 364      99.920   2.953  46.150  1.00 55.52           C  
ATOM   2075  CD1 ILE A 364     102.247   1.299  47.073  1.00 62.71           C  
HETATM 2076  N   MSE A 365     100.479   6.540  46.818  1.00 58.19           N  
HETATM 2077  CA  MSE A 365      99.482   7.552  47.137  1.00 56.94           C  
HETATM 2078  C   MSE A 365      99.349   8.555  45.997  1.00 57.73           C  
HETATM 2079  O   MSE A 365      98.250   8.864  45.563  1.00 59.75           O  
HETATM 2080  CB  MSE A 365      99.851   8.260  48.434  1.00 55.84           C  
HETATM 2081  CG  MSE A 365      99.003   9.461  48.743  1.00 59.03           C  
HETATM 2082 SE   MSE A 365      97.172   8.944  49.216  0.69 59.88          SE  
HETATM 2083  CE  MSE A 365      97.529   8.239  51.024  1.00 58.04           C  
ATOM   2084  N   ASP A 366     100.479   9.044  45.510  1.00 54.99           N  
ATOM   2085  CA  ASP A 366     100.495   9.993  44.416  1.00 59.35           C  
ATOM   2086  C   ASP A 366      99.885   9.422  43.159  1.00 59.26           C  
ATOM   2087  O   ASP A 366      99.086  10.095  42.497  1.00 61.30           O  
ATOM   2088  CB  ASP A 366     101.925  10.444  44.103  1.00 61.10           C  
ATOM   2089  CG  ASP A 366     102.443  11.460  45.101  1.00 66.02           C  
ATOM   2090  OD1 ASP A 366     101.622  11.939  45.921  1.00 67.26           O  
ATOM   2091  OD2 ASP A 366     103.656  11.759  45.076  1.00 67.76           O  
ATOM   2092  N   THR A 367     100.279   8.199  42.823  1.00 51.52           N  
ATOM   2093  CA  THR A 367      99.707   7.505  41.686  1.00 55.53           C  
ATOM   2094  C   THR A 367      98.185   7.467  41.838  1.00 52.96           C  
ATOM   2095  O   THR A 367      97.463   7.791  40.907  1.00 52.43           O  
ATOM   2096  CB  THR A 367     100.210   6.043  41.599  1.00 59.31           C  
ATOM   2097  OG1 THR A 367     101.635   6.013  41.714  1.00 55.02           O  
ATOM   2098  CG2 THR A 367      99.776   5.400  40.290  1.00 52.29           C  
ATOM   2099  N   LEU A 368      97.717   7.088  43.026  1.00 51.26           N  
ATOM   2100  CA  LEU A 368      96.291   7.004  43.315  1.00 53.11           C  
ATOM   2101  C   LEU A 368      95.570   8.348  43.127  1.00 51.41           C  
ATOM   2102  O   LEU A 368      94.551   8.435  42.439  1.00 45.40           O  
ATOM   2103  CB  LEU A 368      96.044   6.472  44.727  1.00 53.18           C  
ATOM   2104  CG  LEU A 368      94.544   6.410  45.067  1.00 51.25           C  
ATOM   2105  CD1 LEU A 368      93.818   5.415  44.167  1.00 51.42           C  
ATOM   2106  CD2 LEU A 368      94.284   6.100  46.528  1.00 48.59           C  
ATOM   2107  N   CYS A 369      96.121   9.386  43.739  1.00 50.30           N  
ATOM   2108  CA  CYS A 369      95.633  10.738  43.567  1.00 51.83           C  
ATOM   2109  C   CYS A 369      95.534  11.121  42.105  1.00 51.55           C  
ATOM   2110  O   CYS A 369      94.491  11.641  41.670  1.00 51.67           O  
ATOM   2111  CB  CYS A 369      96.539  11.726  44.303  1.00 52.26           C  
ATOM   2112  SG  CYS A 369      96.467  11.556  46.071  1.00 54.41           S  
ATOM   2113  N   THR A 370      96.608  10.869  41.353  1.00 48.19           N  
ATOM   2114  CA  THR A 370      96.635  11.204  39.930  1.00 49.10           C  
ATOM   2115  C   THR A 370      95.545  10.444  39.181  1.00 50.42           C  
ATOM   2116  O   THR A 370      94.882  11.007  38.311  1.00 49.44           O  
ATOM   2117  CB  THR A 370      97.986  10.879  39.286  1.00 49.53           C  
ATOM   2118  OG1 THR A 370      99.000  11.692  39.885  1.00 52.54           O  
ATOM   2119  CG2 THR A 370      97.944  11.148  37.792  1.00 46.54           C  
ATOM   2120  N   SER A 371      95.356   9.174  39.533  1.00 45.22           N  
ATOM   2121  CA  SER A 371      94.346   8.362  38.892  1.00 47.94           C  
ATOM   2122  C   SER A 371      92.968   8.965  39.121  1.00 46.99           C  
ATOM   2123  O   SER A 371      92.106   8.944  38.241  1.00 47.84           O  
ATOM   2124  CB  SER A 371      94.393   6.911  39.398  1.00 49.50           C  
ATOM   2125  OG  SER A 371      93.912   6.788  40.727  1.00 47.04           O  
ATOM   2126  N   PHE A 372      92.784   9.523  40.308  1.00 44.36           N  
ATOM   2127  CA  PHE A 372      91.521  10.127  40.684  1.00 43.58           C  
ATOM   2128  C   PHE A 372      91.209  11.363  39.844  1.00 44.60           C  
ATOM   2129  O   PHE A 372      90.053  11.694  39.650  1.00 45.14           O  
ATOM   2130  CB  PHE A 372      91.512  10.427  42.178  1.00 40.50           C  
ATOM   2131  CG  PHE A 372      91.002   9.290  42.998  1.00 41.12           C  
ATOM   2132  CD1 PHE A 372      89.811   8.657  42.643  1.00 44.39           C  
ATOM   2133  CD2 PHE A 372      91.695   8.835  44.109  1.00 40.17           C  
ATOM   2134  CE1 PHE A 372      89.314   7.595  43.394  1.00 44.55           C  
ATOM   2135  CE2 PHE A 372      91.212   7.765  44.860  1.00 42.83           C  
ATOM   2136  CZ  PHE A 372      90.019   7.135  44.497  1.00 43.37           C  
ATOM   2137  N   LEU A 373      92.243  12.020  39.333  1.00 47.01           N  
ATOM   2138  CA  LEU A 373      92.058  13.095  38.372  1.00 46.97           C  
ATOM   2139  C   LEU A 373      91.613  12.565  37.014  1.00 43.15           C  
ATOM   2140  O   LEU A 373      90.878  13.229  36.300  1.00 38.08           O  
ATOM   2141  CB  LEU A 373      93.354  13.876  38.170  1.00 45.05           C  
ATOM   2142  CG  LEU A 373      94.046  14.502  39.366  1.00 49.11           C  
ATOM   2143  CD1 LEU A 373      95.190  15.325  38.822  1.00 50.29           C  
ATOM   2144  CD2 LEU A 373      93.093  15.352  40.213  1.00 47.01           C  
ATOM   2145  N   ILE A 374      92.102  11.389  36.649  1.00 42.42           N  
ATOM   2146  CA  ILE A 374      91.654  10.726  35.436  1.00 44.92           C  
ATOM   2147  C   ILE A 374      90.238  10.106  35.566  1.00 45.25           C  
ATOM   2148  O   ILE A 374      89.390  10.268  34.682  1.00 43.35           O  
ATOM   2149  CB  ILE A 374      92.644   9.618  35.023  1.00 48.42           C  
ATOM   2150  CG1 ILE A 374      94.026  10.209  34.730  1.00 47.04           C  
ATOM   2151  CG2 ILE A 374      92.118   8.830  33.809  1.00 45.95           C  
ATOM   2152  CD1 ILE A 374      95.141   9.159  34.761  1.00 44.48           C  
ATOM   2153  N   ASP A 375      90.003   9.383  36.659  1.00 41.62           N  
ATOM   2154  CA  ASP A 375      88.739   8.710  36.899  1.00 43.55           C  
ATOM   2155  C   ASP A 375      88.180   9.055  38.273  1.00 47.35           C  
ATOM   2156  O   ASP A 375      88.504   8.376  39.244  1.00 50.64           O  
ATOM   2157  CB  ASP A 375      88.937   7.199  36.849  1.00 47.14           C  
ATOM   2158  CG  ASP A 375      89.026   6.659  35.436  1.00 51.22           C  
ATOM   2159  OD1 ASP A 375      88.015   6.776  34.700  1.00 48.63           O  
ATOM   2160  OD2 ASP A 375      90.097   6.095  35.067  1.00 51.08           O  
ATOM   2161  N   PRO A 376      87.330  10.096  38.357  1.00 43.71           N  
ATOM   2162  CA  PRO A 376      86.815  10.608  39.642  1.00 45.22           C  
ATOM   2163  C   PRO A 376      86.251   9.517  40.563  1.00 46.23           C  
ATOM   2164  O   PRO A 376      85.712   8.521  40.078  1.00 48.97           O  
ATOM   2165  CB  PRO A 376      85.680  11.563  39.222  1.00 40.80           C  
ATOM   2166  CG  PRO A 376      85.976  11.928  37.819  1.00 43.02           C  
ATOM   2167  CD  PRO A 376      86.756  10.800  37.196  1.00 42.70           C  
ATOM   2168  N   PRO A 377      86.359   9.713  41.885  1.00 49.99           N  
ATOM   2169  CA  PRO A 377      85.750   8.798  42.866  1.00 47.65           C  
ATOM   2170  C   PRO A 377      84.227   8.878  42.818  1.00 48.53           C  
ATOM   2171  O   PRO A 377      83.698   9.799  42.186  1.00 50.95           O  
ATOM   2172  CB  PRO A 377      86.249   9.350  44.205  1.00 47.71           C  
ATOM   2173  CG  PRO A 377      86.446  10.825  43.938  1.00 44.24           C  
ATOM   2174  CD  PRO A 377      86.934  10.915  42.518  1.00 46.10           C  
ATOM   2175  N   ARG A 378      83.530   7.957  43.479  1.00 49.31           N  
ATOM   2176  CA  ARG A 378      82.063   8.003  43.502  1.00 50.22           C  
ATOM   2177  C   ARG A 378      81.593   9.272  44.179  1.00 50.65           C  
ATOM   2178  O   ARG A 378      81.961   9.553  45.314  1.00 52.97           O  
ATOM   2179  CB  ARG A 378      81.478   6.793  44.223  1.00 50.64           C  
ATOM   2180  CG  ARG A 378      81.742   5.487  43.532  1.00 58.64           C  
ATOM   2181  CD  ARG A 378      81.223   4.313  44.338  1.00 54.36           C  
ATOM   2182  NE  ARG A 378      81.726   3.068  43.782  1.00 61.55           N  
ATOM   2183  CZ  ARG A 378      81.175   2.452  42.741  1.00 75.18           C  
ATOM   2184  NH1 ARG A 378      80.101   2.976  42.155  1.00 70.34           N  
ATOM   2185  NH2 ARG A 378      81.694   1.314  42.286  1.00 68.93           N  
ATOM   2186  N   THR A 379      80.776  10.036  43.474  1.00 45.99           N  
ATOM   2187  CA  THR A 379      80.342  11.328  43.973  1.00 45.43           C  
ATOM   2188  C   THR A 379      78.824  11.399  44.029  1.00 46.39           C  
ATOM   2189  O   THR A 379      78.147  11.117  43.055  1.00 42.97           O  
ATOM   2190  CB  THR A 379      80.842  12.468  43.071  1.00 41.34           C  
ATOM   2191  OG1 THR A 379      82.246  12.326  42.874  1.00 52.59           O  
ATOM   2192  CG2 THR A 379      80.557  13.819  43.705  1.00 42.53           C  
ATOM   2193  N   THR A 380      78.300  11.789  45.174  1.00 44.57           N  
ATOM   2194  CA  THR A 380      76.885  12.018  45.293  1.00 49.09           C  
ATOM   2195  C   THR A 380      76.651  13.519  45.465  1.00 45.40           C  
ATOM   2196  O   THR A 380      77.549  14.220  45.902  1.00 47.51           O  
ATOM   2197  CB  THR A 380      76.259  11.178  46.443  1.00 49.60           C  
ATOM   2198  OG1 THR A 380      74.879  11.512  46.577  1.00 55.57           O  
ATOM   2199  CG2 THR A 380      76.915  11.469  47.736  1.00 51.07           C  
ATOM   2200  N   LYS A 381      75.459  13.993  45.090  1.00 42.38           N  
ATOM   2201  CA  LYS A 381      75.089  15.419  45.094  1.00 42.09           C  
ATOM   2202  C   LYS A 381      73.678  15.579  44.543  1.00 42.48           C  
ATOM   2203  O   LYS A 381      73.136  14.662  43.928  1.00 42.52           O  
ATOM   2204  CB  LYS A 381      76.025  16.242  44.202  1.00 40.33           C  
ATOM   2205  CG  LYS A 381      75.842  15.924  42.727  1.00 37.63           C  
ATOM   2206  CD  LYS A 381      76.582  16.871  41.836  1.00 40.76           C  
ATOM   2207  CE  LYS A 381      78.089  16.645  41.865  1.00 38.47           C  
ATOM   2208  NZ  LYS A 381      78.824  17.728  41.161  1.00 39.42           N  
ATOM   2209  N   CYS A 382      73.086  16.754  44.750  1.00 43.80           N  
ATOM   2210  CA  CYS A 382      71.796  17.106  44.130  1.00 42.79           C  
ATOM   2211  C   CYS A 382      71.871  18.334  43.228  1.00 41.95           C  
ATOM   2212  O   CYS A 382      72.785  19.161  43.319  1.00 38.64           O  
ATOM   2213  CB  CYS A 382      70.706  17.313  45.175  1.00 39.71           C  
ATOM   2214  SG  CYS A 382      70.852  18.825  46.091  1.00 39.18           S  
ATOM   2215  N   PHE A 383      70.878  18.443  42.359  1.00 39.86           N  
ATOM   2216  CA  PHE A 383      70.773  19.567  41.447  1.00 36.81           C  
ATOM   2217  C   PHE A 383      69.567  20.434  41.826  1.00 43.25           C  
ATOM   2218  O   PHE A 383      68.419  20.134  41.459  1.00 44.20           O  
ATOM   2219  CB  PHE A 383      70.693  19.068  40.007  1.00 35.02           C  
ATOM   2220  CG  PHE A 383      71.867  18.226  39.613  1.00 43.32           C  
ATOM   2221  CD1 PHE A 383      73.136  18.792  39.489  1.00 45.05           C  
ATOM   2222  CD2 PHE A 383      71.730  16.856  39.413  1.00 45.66           C  
ATOM   2223  CE1 PHE A 383      74.234  18.012  39.149  1.00 39.48           C  
ATOM   2224  CE2 PHE A 383      72.826  16.077  39.073  1.00 42.85           C  
ATOM   2225  CZ  PHE A 383      74.073  16.658  38.942  1.00 40.26           C  
ATOM   2226  N   ILE A 384      69.809  21.491  42.595  1.00 40.17           N  
ATOM   2227  CA  ILE A 384      68.712  22.351  42.998  1.00 38.91           C  
ATOM   2228  C   ILE A 384      68.932  23.761  42.515  1.00 38.53           C  
ATOM   2229  O   ILE A 384      70.076  24.202  42.379  1.00 45.83           O  
ATOM   2230  CB  ILE A 384      68.473  22.369  44.535  1.00 38.38           C  
ATOM   2231  CG1 ILE A 384      69.736  22.824  45.281  1.00 34.87           C  
ATOM   2232  CG2 ILE A 384      67.898  21.040  45.008  1.00 33.73           C  
ATOM   2233  CD1 ILE A 384      69.529  23.010  46.788  1.00 34.94           C  
ATOM   2234  N   PRO A 385      67.828  24.488  42.263  1.00 44.10           N  
ATOM   2235  CA  PRO A 385      67.885  25.919  41.911  1.00 44.39           C  
ATOM   2236  C   PRO A 385      68.409  26.717  43.090  1.00 38.82           C  
ATOM   2237  O   PRO A 385      68.516  26.167  44.187  1.00 43.36           O  
ATOM   2238  CB  PRO A 385      66.407  26.263  41.681  1.00 45.54           C  
ATOM   2239  CG  PRO A 385      65.655  25.289  42.564  1.00 39.39           C  
ATOM   2240  CD  PRO A 385      66.431  24.023  42.432  1.00 42.33           C  
ATOM   2241  N   PRO A 386      68.749  27.979  42.881  1.00 36.57           N  
ATOM   2242  CA  PRO A 386      69.092  28.864  44.001  1.00 39.02           C  
ATOM   2243  C   PRO A 386      68.051  28.831  45.122  1.00 42.21           C  
ATOM   2244  O   PRO A 386      66.837  28.749  44.871  1.00 43.70           O  
ATOM   2245  CB  PRO A 386      69.094  30.254  43.361  1.00 39.72           C  
ATOM   2246  CG  PRO A 386      69.544  29.979  41.962  1.00 46.98           C  
ATOM   2247  CD  PRO A 386      69.036  28.591  41.582  1.00 43.22           C  
ATOM   2248  N   ILE A 387      68.551  28.913  46.350  1.00 39.84           N  
ATOM   2249  CA  ILE A 387      67.750  28.843  47.559  1.00 40.13           C  
ATOM   2250  C   ILE A 387      66.552  29.782  47.521  1.00 42.99           C  
ATOM   2251  O   ILE A 387      65.410  29.346  47.652  1.00 37.93           O  
ATOM   2252  CB  ILE A 387      68.630  29.118  48.808  1.00 40.27           C  
ATOM   2253  CG1 ILE A 387      69.672  28.016  48.949  1.00 37.33           C  
ATOM   2254  CG2 ILE A 387      67.783  29.200  50.067  1.00 38.55           C  
ATOM   2255  CD1 ILE A 387      69.057  26.618  49.027  1.00 36.58           C  
ATOM   2256  N   SER A 388      66.828  31.066  47.321  1.00 43.26           N  
ATOM   2257  CA  SER A 388      65.775  32.085  47.219  1.00 42.91           C  
ATOM   2258  C   SER A 388      64.735  31.731  46.178  1.00 47.59           C  
ATOM   2259  O   SER A 388      63.531  31.784  46.454  1.00 49.13           O  
ATOM   2260  CB  SER A 388      66.362  33.463  46.926  1.00 41.72           C  
ATOM   2261  OG  SER A 388      66.923  34.014  48.098  1.00 46.32           O  
ATOM   2262  N   SER A 389      65.205  31.362  44.990  1.00 45.15           N  
ATOM   2263  CA  SER A 389      64.319  30.926  43.914  1.00 46.50           C  
ATOM   2264  C   SER A 389      63.398  29.833  44.425  1.00 46.51           C  
ATOM   2265  O   SER A 389      62.193  29.862  44.210  1.00 44.94           O  
ATOM   2266  CB  SER A 389      65.130  30.423  42.723  1.00 45.28           C  
ATOM   2267  OG  SER A 389      65.818  31.496  42.089  1.00 55.21           O  
ATOM   2268  N   LEU A 390      63.990  28.878  45.130  1.00 46.68           N  
ATOM   2269  CA  LEU A 390      63.266  27.728  45.657  1.00 44.12           C  
ATOM   2270  C   LEU A 390      62.193  28.164  46.679  1.00 50.14           C  
ATOM   2271  O   LEU A 390      61.051  27.722  46.607  1.00 49.52           O  
ATOM   2272  CB  LEU A 390      64.265  26.747  46.265  1.00 42.28           C  
ATOM   2273  CG  LEU A 390      63.953  25.270  46.523  1.00 47.25           C  
ATOM   2274  CD1 LEU A 390      63.073  24.673  45.452  1.00 44.76           C  
ATOM   2275  CD2 LEU A 390      65.254  24.474  46.623  1.00 37.51           C  
HETATM 2276  N   MSE A 391      62.555  29.069  47.579  1.00 50.39           N  
HETATM 2277  CA  MSE A 391      61.614  29.589  48.551  1.00 44.07           C  
HETATM 2278  C   MSE A 391      60.491  30.328  47.873  1.00 45.36           C  
HETATM 2279  O   MSE A 391      59.319  30.130  48.244  1.00 44.91           O  
HETATM 2280  CB  MSE A 391      62.360  30.503  49.512  1.00 20.00           C  
HETATM 2281  CG  MSE A 391      63.064  29.681  50.585  1.00 20.00           C  
HETATM 2282 SE   MSE A 391      64.346  30.800  51.569  1.00 20.00          SE  
HETATM 2283  CE  MSE A 391      63.286  31.095  53.195  1.00 20.00           C  
HETATM 2284  N   MSE A 392      60.808  31.170  46.896  1.00 50.25           N  
HETATM 2285  CA  MSE A 392      59.785  31.915  46.150  1.00 48.34           C  
HETATM 2286  C   MSE A 392      58.809  30.974  45.444  1.00 46.02           C  
HETATM 2287  O   MSE A 392      57.603  31.169  45.480  1.00 47.58           O  
HETATM 2288  CB  MSE A 392      60.427  32.826  45.092  1.00 43.68           C  
HETATM 2289  CG  MSE A 392      60.959  34.131  45.603  1.00 50.54           C  
HETATM 2290 SE   MSE A 392      61.805  35.162  44.136  0.58 66.50          SE  
HETATM 2291  CE  MSE A 392      60.269  35.250  42.911  1.00 69.67           C  
ATOM   2292  N   TYR A 393      59.366  29.968  44.782  1.00 49.15           N  
ATOM   2293  CA  TYR A 393      58.601  29.069  43.937  1.00 47.63           C  
ATOM   2294  C   TYR A 393      57.578  28.340  44.793  1.00 47.57           C  
ATOM   2295  O   TYR A 393      56.404  28.254  44.426  1.00 52.36           O  
ATOM   2296  CB  TYR A 393      59.554  28.125  43.213  1.00 45.06           C  
ATOM   2297  CG  TYR A 393      58.915  27.100  42.311  1.00 43.35           C  
ATOM   2298  CD1 TYR A 393      58.624  27.394  40.986  1.00 47.10           C  
ATOM   2299  CD2 TYR A 393      58.634  25.827  42.776  1.00 44.25           C  
ATOM   2300  CE1 TYR A 393      58.047  26.453  40.156  1.00 49.52           C  
ATOM   2301  CE2 TYR A 393      58.059  24.880  41.960  1.00 50.06           C  
ATOM   2302  CZ  TYR A 393      57.759  25.197  40.654  1.00 51.21           C  
ATOM   2303  OH  TYR A 393      57.170  24.248  39.840  1.00 52.25           O  
ATOM   2304  N   ILE A 394      58.020  27.866  45.957  1.00 43.93           N  
ATOM   2305  CA  ILE A 394      57.127  27.275  46.948  1.00 45.96           C  
ATOM   2306  C   ILE A 394      56.137  28.291  47.572  1.00 52.21           C  
ATOM   2307  O   ILE A 394      54.961  27.972  47.762  1.00 51.32           O  
ATOM   2308  CB  ILE A 394      57.909  26.579  48.048  1.00 44.41           C  
ATOM   2309  CG1 ILE A 394      58.833  25.521  47.433  1.00 46.25           C  
ATOM   2310  CG2 ILE A 394      56.974  25.913  49.050  1.00 40.82           C  
ATOM   2311  CD1 ILE A 394      59.800  24.908  48.412  1.00 39.12           C  
ATOM   2312  N   GLN A 395      56.604  29.498  47.891  1.00 48.31           N  
ATOM   2313  CA  GLN A 395      55.702  30.511  48.417  1.00 50.18           C  
ATOM   2314  C   GLN A 395      54.630  30.862  47.382  1.00 52.27           C  
ATOM   2315  O   GLN A 395      53.484  31.123  47.746  1.00 52.29           O  
ATOM   2316  CB  GLN A 395      56.442  31.773  48.896  1.00 48.33           C  
ATOM   2317  N   GLU A 396      54.977  30.830  46.097  1.00 48.48           N  
ATOM   2318  CA  GLU A 396      53.997  31.172  45.068  1.00 47.80           C  
ATOM   2319  C   GLU A 396      52.895  30.117  44.918  1.00 52.53           C  
ATOM   2320  O   GLU A 396      51.951  30.295  44.160  1.00 51.18           O  
ATOM   2321  CB  GLU A 396      54.665  31.469  43.726  1.00 47.55           C  
ATOM   2322  N   GLY A 397      53.019  29.012  45.643  1.00 58.45           N  
ATOM   2323  CA  GLY A 397      52.005  27.974  45.626  1.00 47.92           C  
ATOM   2324  C   GLY A 397      52.420  26.689  44.940  1.00 50.61           C  
ATOM   2325  O   GLY A 397      51.731  25.680  45.061  1.00 53.35           O  
ATOM   2326  N   ASN A 398      53.542  26.705  44.228  1.00 53.90           N  
ATOM   2327  CA  ASN A 398      53.979  25.508  43.499  1.00 52.77           C  
ATOM   2328  C   ASN A 398      54.477  24.381  44.396  1.00 48.94           C  
ATOM   2329  O   ASN A 398      54.985  24.620  45.491  1.00 49.68           O  
ATOM   2330  CB  ASN A 398      55.048  25.862  42.470  1.00 49.42           C  
ATOM   2331  CG  ASN A 398      54.603  26.947  41.528  1.00 53.90           C  
ATOM   2332  OD1 ASN A 398      53.493  26.899  40.982  1.00 59.10           O  
ATOM   2333  ND2 ASN A 398      55.448  27.948  41.342  1.00 52.06           N  
ATOM   2334  N   SER A 399      54.326  23.151  43.911  1.00 51.77           N  
ATOM   2335  CA  SER A 399      54.709  21.953  44.658  1.00 53.76           C  
ATOM   2336  C   SER A 399      55.942  21.250  44.093  1.00 53.52           C  
ATOM   2337  O   SER A 399      56.035  21.011  42.886  1.00 52.15           O  
ATOM   2338  CB  SER A 399      53.548  20.964  44.674  1.00 48.27           C  
ATOM   2339  OG  SER A 399      53.922  19.752  45.311  1.00 54.01           O  
ATOM   2340  N   VAL A 400      56.873  20.892  44.969  1.00 48.87           N  
ATOM   2341  CA  VAL A 400      58.071  20.180  44.531  1.00 47.32           C  
ATOM   2342  C   VAL A 400      58.094  18.717  44.947  1.00 54.11           C  
ATOM   2343  O   VAL A 400      59.088  18.007  44.734  1.00 54.50           O  
ATOM   2344  CB  VAL A 400      59.343  20.841  45.072  1.00 48.32           C  
ATOM   2345  CG1 VAL A 400      59.447  22.281  44.563  1.00 41.79           C  
ATOM   2346  CG2 VAL A 400      59.354  20.791  46.597  1.00 43.74           C  
ATOM   2347  N   LEU A 401      57.001  18.253  45.534  1.00 52.39           N  
ATOM   2348  CA  LEU A 401      56.960  16.881  46.022  1.00 53.56           C  
ATOM   2349  C   LEU A 401      57.194  15.868  44.914  1.00 51.08           C  
ATOM   2350  O   LEU A 401      57.797  14.825  45.152  1.00 51.39           O  
ATOM   2351  CB  LEU A 401      55.649  16.605  46.753  1.00 52.57           C  
ATOM   2352  CG  LEU A 401      55.440  17.535  47.949  1.00 57.71           C  
ATOM   2353  CD1 LEU A 401      54.140  17.191  48.658  1.00 47.54           C  
ATOM   2354  CD2 LEU A 401      56.641  17.493  48.918  1.00 48.52           C  
ATOM   2355  N   ALA A 402      56.752  16.182  43.701  1.00 48.59           N  
ATOM   2356  CA  ALA A 402      56.901  15.234  42.596  1.00 51.75           C  
ATOM   2357  C   ALA A 402      58.162  15.492  41.769  1.00 52.81           C  
ATOM   2358  O   ALA A 402      58.285  15.016  40.649  1.00 49.77           O  
ATOM   2359  CB  ALA A 402      55.664  15.250  41.705  1.00 44.97           C  
HETATM 2360  N   MSE A 403      59.097  16.259  42.316  1.00 52.65           N  
HETATM 2361  CA  MSE A 403      60.275  16.607  41.543  1.00 49.38           C  
HETATM 2362  C   MSE A 403      61.468  15.716  41.858  1.00 50.49           C  
HETATM 2363  O   MSE A 403      61.548  15.127  42.936  1.00 49.04           O  
HETATM 2364  CB  MSE A 403      60.619  18.082  41.703  1.00 44.01           C  
HETATM 2365  CG  MSE A 403      59.851  18.971  40.756  1.00 46.08           C  
HETATM 2366 SE   MSE A 403      60.108  20.829  41.219  0.73 52.56          SE  
HETATM 2367  CE  MSE A 403      59.441  21.699  39.589  1.00 49.03           C  
ATOM   2368  N   ASP A 404      62.378  15.599  40.897  1.00 46.58           N  
ATOM   2369  CA  ASP A 404      63.577  14.805  41.083  1.00 46.18           C  
ATOM   2370  C   ASP A 404      64.787  15.698  40.899  1.00 47.29           C  
ATOM   2371  O   ASP A 404      65.057  16.200  39.789  1.00 48.74           O  
ATOM   2372  CB  ASP A 404      63.616  13.650  40.080  1.00 44.52           C  
ATOM   2373  CG  ASP A 404      64.626  12.602  40.450  1.00 51.48           C  
ATOM   2374  OD1 ASP A 404      65.542  12.903  41.258  1.00 51.56           O  
ATOM   2375  OD2 ASP A 404      64.519  11.466  39.940  1.00 54.00           O  
ATOM   2376  N   PHE A 405      65.526  15.905  41.981  1.00 46.13           N  
ATOM   2377  CA  PHE A 405      66.725  16.752  41.910  1.00 46.83           C  
ATOM   2378  C   PHE A 405      68.002  15.926  41.878  1.00 45.79           C  
ATOM   2379  O   PHE A 405      69.088  16.488  41.878  1.00 42.00           O  
ATOM   2380  CB  PHE A 405      66.776  17.703  43.097  1.00 43.67           C  
ATOM   2381  CG  PHE A 405      65.596  18.640  43.183  1.00 42.58           C  
ATOM   2382  CD1 PHE A 405      65.223  19.423  42.093  1.00 45.31           C  
ATOM   2383  CD2 PHE A 405      64.865  18.746  44.362  1.00 37.27           C  
ATOM   2384  CE1 PHE A 405      64.147  20.299  42.189  1.00 42.16           C  
ATOM   2385  CE2 PHE A 405      63.803  19.608  44.458  1.00 41.55           C  
ATOM   2386  CZ  PHE A 405      63.440  20.393  43.375  1.00 40.29           C  
HETATM 2387  N   MSE A 406      67.854  14.598  41.879  1.00 45.33           N  
HETATM 2388  CA  MSE A 406      68.984  13.675  41.864  1.00 43.91           C  
HETATM 2389  C   MSE A 406      69.413  13.277  40.450  1.00 44.40           C  
HETATM 2390  O   MSE A 406      70.602  13.279  40.149  1.00 45.24           O  
HETATM 2391  CB  MSE A 406      68.667  12.402  42.655  1.00 52.03           C  
HETATM 2392  CG  MSE A 406      68.313  12.588  44.125  1.00 49.98           C  
HETATM 2393 SE   MSE A 406      69.668  13.391  45.292  0.78 55.96          SE  
HETATM 2394  CE  MSE A 406      71.085  12.059  45.167  1.00 52.37           C  
ATOM   2395  N   LYS A 407      68.448  12.933  39.596  1.00 44.10           N  
ATOM   2396  CA  LYS A 407      68.750  12.403  38.258  1.00 45.41           C  
ATOM   2397  C   LYS A 407      69.430  13.409  37.317  1.00 46.81           C  
ATOM   2398  O   LYS A 407      70.290  13.033  36.531  1.00 48.71           O  
ATOM   2399  CB  LYS A 407      67.502  11.829  37.573  1.00 47.29           C  
ATOM   2400  CG  LYS A 407      66.451  12.890  37.176  1.00 57.21           C  
ATOM   2401  CD  LYS A 407      65.334  12.333  36.282  1.00 59.58           C  
ATOM   2402  CE  LYS A 407      64.070  13.202  36.340  1.00 65.34           C  
ATOM   2403  NZ  LYS A 407      64.189  14.541  35.653  1.00 64.15           N  
ATOM   2404  N   ASN A 408      69.023  14.670  37.391  1.00 42.95           N  
ATOM   2405  CA  ASN A 408      69.600  15.733  36.583  1.00 46.03           C  
ATOM   2406  C   ASN A 408      69.087  17.099  37.039  1.00 47.92           C  
ATOM   2407  O   ASN A 408      68.465  17.209  38.093  1.00 47.89           O  
ATOM   2408  CB  ASN A 408      69.362  15.510  35.087  1.00 47.83           C  
ATOM   2409  CG  ASN A 408      67.885  15.356  34.734  1.00 52.83           C  
ATOM   2410  OD1 ASN A 408      67.030  16.125  35.193  1.00 49.32           O  
ATOM   2411  ND2 ASN A 408      67.583  14.366  33.902  1.00 46.73           N  
ATOM   2412  N   GLY A 409      69.342  18.136  36.250  1.00 48.62           N  
ATOM   2413  CA  GLY A 409      68.954  19.482  36.633  1.00 46.25           C  
ATOM   2414  C   GLY A 409      67.671  20.026  36.026  1.00 45.79           C  
ATOM   2415  O   GLY A 409      67.416  21.223  36.130  1.00 46.60           O  
ATOM   2416  N   GLU A 410      66.870  19.156  35.411  1.00 46.04           N  
ATOM   2417  CA  GLU A 410      65.627  19.583  34.746  1.00 50.89           C  
ATOM   2418  C   GLU A 410      64.654  20.345  35.652  1.00 46.71           C  
ATOM   2419  O   GLU A 410      64.220  21.434  35.323  1.00 51.97           O  
ATOM   2420  CB  GLU A 410      64.888  18.408  34.110  1.00 48.95           C  
ATOM   2421  CG  GLU A 410      63.628  18.818  33.383  1.00 55.22           C  
ATOM   2422  CD  GLU A 410      62.999  17.674  32.596  1.00 60.01           C  
ATOM   2423  OE1 GLU A 410      62.087  17.014  33.130  1.00 58.77           O  
ATOM   2424  OE2 GLU A 410      63.409  17.443  31.441  1.00 61.06           O  
ATOM   2425  N   ASP A 411      64.310  19.761  36.783  1.00 41.42           N  
ATOM   2426  CA  ASP A 411      63.399  20.402  37.684  1.00 41.95           C  
ATOM   2427  C   ASP A 411      64.025  21.648  38.261  1.00 44.03           C  
ATOM   2428  O   ASP A 411      63.348  22.660  38.446  1.00 52.28           O  
ATOM   2429  CB  ASP A 411      62.926  19.437  38.777  1.00 42.61           C  
ATOM   2430  CG  ASP A 411      62.172  18.246  38.207  1.00 47.17           C  
ATOM   2431  OD1 ASP A 411      61.631  18.356  37.084  1.00 49.43           O  
ATOM   2432  OD2 ASP A 411      62.125  17.190  38.870  1.00 49.58           O  
ATOM   2433  N   ALA A 412      65.316  21.603  38.534  1.00 43.04           N  
ATOM   2434  CA  ALA A 412      66.012  22.819  38.975  1.00 44.41           C  
ATOM   2435  C   ALA A 412      65.898  23.927  37.933  1.00 46.23           C  
ATOM   2436  O   ALA A 412      65.647  25.065  38.289  1.00 47.43           O  
ATOM   2437  CB  ALA A 412      67.459  22.544  39.320  1.00 39.29           C  
ATOM   2438  N   CYS A 413      66.063  23.606  36.653  1.00 45.41           N  
ATOM   2439  CA  CYS A 413      65.929  24.649  35.639  1.00 48.50           C  
ATOM   2440  C   CYS A 413      64.472  25.173  35.511  1.00 51.95           C  
ATOM   2441  O   CYS A 413      64.252  26.368  35.277  1.00 51.33           O  
ATOM   2442  CB  CYS A 413      66.496  24.215  34.291  1.00 42.90           C  
ATOM   2443  SG  CYS A 413      68.295  23.836  34.292  1.00 51.45           S  
ATOM   2444  N   LYS A 414      63.490  24.292  35.682  1.00 46.31           N  
ATOM   2445  CA  LYS A 414      62.088  24.691  35.648  1.00 48.75           C  
ATOM   2446  C   LYS A 414      61.780  25.705  36.717  1.00 51.30           C  
ATOM   2447  O   LYS A 414      61.033  26.653  36.480  1.00 54.31           O  
ATOM   2448  CB  LYS A 414      61.167  23.504  35.838  1.00 49.78           C  
ATOM   2449  CG  LYS A 414      60.946  22.681  34.588  1.00 56.11           C  
ATOM   2450  CD  LYS A 414      60.087  21.482  34.920  1.00 64.19           C  
ATOM   2451  CE  LYS A 414      60.082  20.448  33.807  1.00 67.68           C  
ATOM   2452  NZ  LYS A 414      59.304  19.252  34.244  1.00 66.82           N  
ATOM   2453  N   ILE A 415      62.350  25.514  37.901  1.00 48.02           N  
ATOM   2454  CA  ILE A 415      62.154  26.484  38.974  1.00 47.64           C  
ATOM   2455  C   ILE A 415      62.885  27.785  38.648  1.00 52.76           C  
ATOM   2456  O   ILE A 415      62.353  28.882  38.868  1.00 50.11           O  
ATOM   2457  CB  ILE A 415      62.599  25.923  40.331  1.00 44.08           C  
ATOM   2458  CG1 ILE A 415      61.610  24.859  40.788  1.00 44.31           C  
ATOM   2459  CG2 ILE A 415      62.708  27.036  41.385  1.00 41.15           C  
ATOM   2460  CD1 ILE A 415      62.056  24.116  42.000  1.00 43.45           C  
ATOM   2461  N   CYS A 416      64.093  27.647  38.098  1.00 49.37           N  
ATOM   2462  CA  CYS A 416      64.897  28.793  37.683  1.00 45.76           C  
ATOM   2463  C   CYS A 416      64.156  29.691  36.715  1.00 51.35           C  
ATOM   2464  O   CYS A 416      64.064  30.895  36.940  1.00 54.24           O  
ATOM   2465  CB  CYS A 416      66.204  28.343  37.027  1.00 52.57           C  
ATOM   2466  SG  CYS A 416      67.503  27.773  38.164  1.00 55.00           S  
ATOM   2467  N   ARG A 417      63.655  29.115  35.628  1.00 49.25           N  
ATOM   2468  CA  ARG A 417      62.929  29.902  34.640  1.00 51.06           C  
ATOM   2469  C   ARG A 417      61.687  30.570  35.248  1.00 55.07           C  
ATOM   2470  O   ARG A 417      61.363  31.716  34.916  1.00 51.57           O  
ATOM   2471  CB  ARG A 417      62.555  29.050  33.426  1.00 51.22           C  
ATOM   2472  CG  ARG A 417      63.741  28.428  32.723  1.00 52.45           C  
ATOM   2473  CD  ARG A 417      63.351  27.705  31.448  1.00 52.66           C  
ATOM   2474  NE  ARG A 417      64.440  26.857  30.997  1.00 62.75           N  
ATOM   2475  CZ  ARG A 417      64.576  25.578  31.336  1.00 68.17           C  
ATOM   2476  NH1 ARG A 417      63.675  24.991  32.117  1.00 60.56           N  
ATOM   2477  NH2 ARG A 417      65.613  24.875  30.884  1.00 69.82           N  
ATOM   2478  N   GLU A 418      61.022  29.866  36.165  1.00 56.54           N  
ATOM   2479  CA  GLU A 418      59.759  30.335  36.743  1.00 54.55           C  
ATOM   2480  C   GLU A 418      59.894  31.502  37.723  1.00 55.87           C  
ATOM   2481  O   GLU A 418      59.275  32.549  37.532  1.00 64.49           O  
ATOM   2482  CB  GLU A 418      59.001  29.184  37.411  1.00 56.03           C  
ATOM   2483  CG  GLU A 418      57.489  29.414  37.553  1.00 63.94           C  
ATOM   2484  CD  GLU A 418      57.091  30.414  38.655  1.00 65.01           C  
ATOM   2485  OE1 GLU A 418      57.763  30.461  39.722  1.00 59.82           O  
ATOM   2486  OE2 GLU A 418      56.086  31.141  38.453  1.00 61.80           O  
ATOM   2487  N   ALA A 419      60.675  31.321  38.784  1.00 57.35           N  
ATOM   2488  CA  ALA A 419      60.808  32.368  39.790  1.00 54.38           C  
ATOM   2489  C   ALA A 419      61.545  33.595  39.247  1.00 58.63           C  
ATOM   2490  O   ALA A 419      62.184  33.563  38.188  1.00 53.37           O  
ATOM   2491  CB  ALA A 419      61.487  31.850  41.042  1.00 50.64           C  
ATOM   2492  N   LYS A 420      61.424  34.680  39.998  1.00 62.63           N  
ATOM   2493  CA  LYS A 420      62.014  35.949  39.650  1.00 59.73           C  
ATOM   2494  C   LYS A 420      63.017  36.322  40.737  1.00 59.90           C  
ATOM   2495  O   LYS A 420      62.784  37.229  41.537  1.00 58.09           O  
ATOM   2496  CB  LYS A 420      60.935  37.015  39.480  1.00 64.36           C  
ATOM   2497  CG  LYS A 420      60.135  36.875  38.177  1.00 74.76           C  
ATOM   2498  CD  LYS A 420      58.884  37.766  38.161  1.00 85.40           C  
ATOM   2499  CE  LYS A 420      58.144  37.701  36.818  1.00 90.15           C  
ATOM   2500  NZ  LYS A 420      57.732  36.317  36.424  1.00 93.61           N  
ATOM   2501  N   LEU A 421      64.132  35.589  40.752  1.00 60.66           N  
ATOM   2502  CA  LEU A 421      65.227  35.813  41.678  1.00 53.91           C  
ATOM   2503  C   LEU A 421      65.807  37.207  41.506  1.00 54.41           C  
ATOM   2504  O   LEU A 421      65.831  37.762  40.400  1.00 55.14           O  
ATOM   2505  CB  LEU A 421      66.324  34.759  41.446  1.00 57.19           C  
ATOM   2506  CG  LEU A 421      67.619  34.909  42.262  1.00 54.11           C  
ATOM   2507  CD1 LEU A 421      67.334  34.811  43.757  1.00 51.21           C  
ATOM   2508  CD2 LEU A 421      68.650  33.896  41.845  1.00 49.50           C  
ATOM   2509  N   LYS A 422      66.261  37.779  42.609  1.00 50.90           N  
ATOM   2510  CA  LYS A 422      66.967  39.046  42.549  1.00 54.04           C  
ATOM   2511  C   LYS A 422      68.320  38.915  43.240  1.00 56.62           C  
ATOM   2512  O   LYS A 422      68.553  37.990  44.022  1.00 57.80           O  
ATOM   2513  CB  LYS A 422      66.129  40.162  43.169  1.00 54.51           C  
ATOM   2514  CG  LYS A 422      64.857  40.418  42.398  1.00 53.31           C  
ATOM   2515  CD  LYS A 422      64.309  41.788  42.644  1.00 63.32           C  
ATOM   2516  CE  LYS A 422      62.812  41.810  42.410  1.00 75.39           C  
ATOM   2517  NZ  LYS A 422      62.082  41.046  43.484  1.00 72.22           N  
ATOM   2518  N   VAL A 423      69.227  39.823  42.930  1.00 52.65           N  
ATOM   2519  CA  VAL A 423      70.561  39.730  43.493  1.00 52.08           C  
ATOM   2520  C   VAL A 423      71.127  41.124  43.758  1.00 52.54           C  
ATOM   2521  O   VAL A 423      70.742  42.089  43.107  1.00 52.02           O  
ATOM   2522  CB  VAL A 423      71.499  38.884  42.577  1.00 48.86           C  
ATOM   2523  CG1 VAL A 423      71.696  39.563  41.228  1.00 49.06           C  
ATOM   2524  CG2 VAL A 423      72.822  38.599  43.257  1.00 41.98           C  
ATOM   2525  N   GLY A 424      72.000  41.223  44.752  1.00 45.80           N  
ATOM   2526  CA  GLY A 424      72.731  42.441  45.001  1.00 52.03           C  
ATOM   2527  C   GLY A 424      74.058  42.384  44.277  1.00 54.18           C  
ATOM   2528  O   GLY A 424      74.795  41.408  44.425  1.00 54.21           O  
ATOM   2529  N   VAL A 425      74.364  43.409  43.486  1.00 53.65           N  
ATOM   2530  CA  VAL A 425      75.603  43.410  42.721  1.00 52.60           C  
ATOM   2531  C   VAL A 425      76.334  44.748  42.822  1.00 57.38           C  
ATOM   2532  O   VAL A 425      75.748  45.765  43.184  1.00 58.59           O  
ATOM   2533  CB  VAL A 425      75.374  43.026  41.232  1.00 55.30           C  
ATOM   2534  CG1 VAL A 425      74.996  41.552  41.098  1.00 54.12           C  
ATOM   2535  CG2 VAL A 425      74.310  43.898  40.611  1.00 52.30           C  
ATOM   2536  N   ASN A 426      77.624  44.736  42.507  1.00 57.62           N  
ATOM   2537  CA  ASN A 426      78.451  45.917  42.643  1.00 53.06           C  
ATOM   2538  C   ASN A 426      79.697  45.839  41.746  1.00 58.29           C  
ATOM   2539  O   ASN A 426      79.765  44.992  40.863  1.00 57.32           O  
ATOM   2540  CB  ASN A 426      78.787  46.175  44.117  1.00 51.78           C  
ATOM   2541  CG  ASN A 426      79.697  45.110  44.730  1.00 54.48           C  
ATOM   2542  OD1 ASN A 426      80.567  44.550  44.068  1.00 56.76           O  
ATOM   2543  ND2 ASN A 426      79.515  44.859  46.019  1.00 51.97           N  
ATOM   2544  N   SER A 427      80.671  46.719  41.967  1.00 54.51           N  
ATOM   2545  CA  SER A 427      81.873  46.755  41.132  1.00 57.64           C  
ATOM   2546  C   SER A 427      82.680  45.445  41.165  1.00 58.77           C  
ATOM   2547  O   SER A 427      83.243  45.035  40.142  1.00 57.73           O  
ATOM   2548  CB  SER A 427      82.780  47.934  41.521  1.00 56.42           C  
ATOM   2549  OG  SER A 427      83.347  47.752  42.811  1.00 54.01           O  
ATOM   2550  N   THR A 428      82.744  44.810  42.335  1.00 50.44           N  
ATOM   2551  CA  THR A 428      83.552  43.609  42.486  1.00 56.78           C  
ATOM   2552  C   THR A 428      82.726  42.323  42.329  1.00 57.75           C  
ATOM   2553  O   THR A 428      83.095  41.408  41.585  1.00 54.34           O  
ATOM   2554  CB  THR A 428      84.315  43.611  43.824  1.00 58.54           C  
ATOM   2555  OG1 THR A 428      83.379  43.734  44.899  1.00 60.84           O  
ATOM   2556  CG2 THR A 428      85.284  44.788  43.866  1.00 54.83           C  
ATOM   2557  N   PHE A 429      81.605  42.264  43.037  1.00 59.04           N  
ATOM   2558  CA  PHE A 429      80.649  41.182  42.881  1.00 51.85           C  
ATOM   2559  C   PHE A 429      79.654  41.566  41.787  1.00 49.15           C  
ATOM   2560  O   PHE A 429      78.553  42.028  42.085  1.00 50.73           O  
ATOM   2561  CB  PHE A 429      79.934  40.954  44.210  1.00 53.23           C  
ATOM   2562  CG  PHE A 429      79.258  39.613  44.316  1.00 53.95           C  
ATOM   2563  CD1 PHE A 429      77.949  39.425  43.855  1.00 55.65           C  
ATOM   2564  CD2 PHE A 429      79.919  38.537  44.885  1.00 51.00           C  
ATOM   2565  CE1 PHE A 429      77.327  38.174  43.954  1.00 52.31           C  
ATOM   2566  CE2 PHE A 429      79.296  37.272  44.981  1.00 48.95           C  
ATOM   2567  CZ  PHE A 429      78.009  37.098  44.519  1.00 45.81           C  
ATOM   2568  N   THR A 430      80.050  41.382  40.527  1.00 47.66           N  
ATOM   2569  CA  THR A 430      79.225  41.791  39.382  1.00 48.12           C  
ATOM   2570  C   THR A 430      78.171  40.753  39.032  1.00 51.59           C  
ATOM   2571  O   THR A 430      78.113  39.680  39.635  1.00 53.42           O  
ATOM   2572  CB  THR A 430      80.070  42.038  38.116  1.00 51.39           C  
ATOM   2573  OG1 THR A 430      80.518  40.787  37.586  1.00 54.46           O  
ATOM   2574  CG2 THR A 430      81.276  42.906  38.430  1.00 54.88           C  
HETATM 2575  N   MSE A 431      77.352  41.066  38.038  1.00 49.38           N  
HETATM 2576  CA  MSE A 431      76.290  40.169  37.638  1.00 48.81           C  
HETATM 2577  C   MSE A 431      76.869  38.870  37.105  1.00 51.72           C  
HETATM 2578  O   MSE A 431      76.357  37.785  37.394  1.00 56.86           O  
HETATM 2579  CB  MSE A 431      75.367  40.833  36.613  1.00 45.43           C  
HETATM 2580  CG  MSE A 431      74.307  39.894  36.046  1.00 57.92           C  
HETATM 2581 SE   MSE A 431      72.986  39.311  37.395  0.69 53.61          SE  
HETATM 2582  CE  MSE A 431      72.070  40.984  37.718  1.00 52.08           C  
ATOM   2583  N   SER A 432      77.943  38.973  36.336  1.00 50.17           N  
ATOM   2584  CA  SER A 432      78.561  37.789  35.765  1.00 49.81           C  
ATOM   2585  C   SER A 432      79.237  36.943  36.844  1.00 47.91           C  
ATOM   2586  O   SER A 432      79.340  35.726  36.712  1.00 46.60           O  
ATOM   2587  CB  SER A 432      79.560  38.175  34.684  1.00 41.18           C  
ATOM   2588  OG  SER A 432      80.667  38.781  35.282  1.00 55.58           O  
ATOM   2589  N   VAL A 433      79.705  37.586  37.907  1.00 47.82           N  
ATOM   2590  CA  VAL A 433      80.194  36.858  39.080  1.00 48.47           C  
ATOM   2591  C   VAL A 433      79.055  36.088  39.750  1.00 51.88           C  
ATOM   2592  O   VAL A 433      79.177  34.893  40.028  1.00 48.50           O  
ATOM   2593  CB  VAL A 433      80.814  37.803  40.120  1.00 50.29           C  
ATOM   2594  CG1 VAL A 433      81.179  37.034  41.394  1.00 49.46           C  
ATOM   2595  CG2 VAL A 433      82.044  38.477  39.556  1.00 52.65           C  
ATOM   2596  N   ALA A 434      77.939  36.779  39.988  1.00 52.05           N  
ATOM   2597  CA  ALA A 434      76.778  36.167  40.624  1.00 47.45           C  
ATOM   2598  C   ALA A 434      76.279  34.989  39.802  1.00 50.41           C  
ATOM   2599  O   ALA A 434      75.965  33.933  40.360  1.00 49.58           O  
ATOM   2600  CB  ALA A 434      75.671  37.194  40.843  1.00 42.55           C  
ATOM   2601  N   ARG A 435      76.220  35.160  38.481  1.00 48.91           N  
ATOM   2602  CA  ARG A 435      75.804  34.069  37.595  1.00 49.54           C  
ATOM   2603  C   ARG A 435      76.726  32.840  37.694  1.00 48.19           C  
ATOM   2604  O   ARG A 435      76.264  31.695  37.654  1.00 46.41           O  
ATOM   2605  CB  ARG A 435      75.674  34.567  36.157  1.00 47.23           C  
ATOM   2606  CG  ARG A 435      74.567  35.600  36.026  1.00 54.14           C  
ATOM   2607  CD  ARG A 435      74.451  36.173  34.628  1.00 54.96           C  
ATOM   2608  NE  ARG A 435      73.748  35.260  33.751  1.00 56.66           N  
ATOM   2609  CZ  ARG A 435      72.426  35.144  33.700  1.00 58.48           C  
ATOM   2610  NH1 ARG A 435      71.658  35.894  34.480  1.00 46.41           N  
ATOM   2611  NH2 ARG A 435      71.873  34.264  32.868  1.00 62.83           N  
ATOM   2612  N   THR A 436      78.022  33.085  37.860  1.00 45.27           N  
ATOM   2613  CA  THR A 436      78.987  32.010  38.075  1.00 45.49           C  
ATOM   2614  C   THR A 436      78.735  31.296  39.413  1.00 45.24           C  
ATOM   2615  O   THR A 436      78.918  30.091  39.518  1.00 47.36           O  
ATOM   2616  CB  THR A 436      80.458  32.521  37.989  1.00 47.53           C  
ATOM   2617  OG1 THR A 436      80.707  33.107  36.704  1.00 50.28           O  
ATOM   2618  CG2 THR A 436      81.437  31.395  38.182  1.00 39.85           C  
ATOM   2619  N   CYS A 437      78.310  32.042  40.424  1.00 43.27           N  
ATOM   2620  CA  CYS A 437      78.067  31.486  41.747  1.00 44.13           C  
ATOM   2621  C   CYS A 437      76.826  30.595  41.777  1.00 49.38           C  
ATOM   2622  O   CYS A 437      76.742  29.626  42.540  1.00 48.81           O  
ATOM   2623  CB  CYS A 437      77.914  32.618  42.757  1.00 46.64           C  
ATOM   2624  SG  CYS A 437      79.479  33.309  43.196  1.00 43.12           S  
ATOM   2625  N   VAL A 438      75.864  30.964  40.942  1.00 42.60           N  
ATOM   2626  CA  VAL A 438      74.654  30.224  40.750  1.00 40.67           C  
ATOM   2627  C   VAL A 438      74.976  28.930  40.002  1.00 46.64           C  
ATOM   2628  O   VAL A 438      74.557  27.849  40.420  1.00 47.53           O  
ATOM   2629  CB  VAL A 438      73.632  31.087  39.961  1.00 44.73           C  
ATOM   2630  CG1 VAL A 438      72.508  30.233  39.329  1.00 42.32           C  
ATOM   2631  CG2 VAL A 438      73.050  32.155  40.863  1.00 44.79           C  
ATOM   2632  N   ALA A 439      75.711  29.059  38.896  1.00 44.73           N  
ATOM   2633  CA  ALA A 439      76.095  27.931  38.071  1.00 41.67           C  
ATOM   2634  C   ALA A 439      76.785  26.885  38.921  1.00 45.44           C  
ATOM   2635  O   ALA A 439      76.415  25.704  38.911  1.00 42.19           O  
ATOM   2636  CB  ALA A 439      77.021  28.380  36.960  1.00 41.45           C  
ATOM   2637  N   VAL A 440      77.796  27.332  39.658  1.00 44.93           N  
ATOM   2638  CA  VAL A 440      78.568  26.447  40.512  1.00 44.45           C  
ATOM   2639  C   VAL A 440      77.682  25.692  41.541  1.00 44.89           C  
ATOM   2640  O   VAL A 440      77.838  24.499  41.720  1.00 46.14           O  
ATOM   2641  CB  VAL A 440      79.774  27.194  41.132  1.00 39.29           C  
ATOM   2642  CG1 VAL A 440      80.226  26.565  42.447  1.00 40.21           C  
ATOM   2643  CG2 VAL A 440      80.912  27.245  40.128  1.00 34.79           C  
ATOM   2644  N   SER A 441      76.735  26.361  42.180  1.00 40.68           N  
ATOM   2645  CA  SER A 441      75.840  25.658  43.083  1.00 39.33           C  
ATOM   2646  C   SER A 441      74.877  24.682  42.372  1.00 46.28           C  
ATOM   2647  O   SER A 441      74.587  23.565  42.875  1.00 39.92           O  
ATOM   2648  CB  SER A 441      75.092  26.628  43.981  1.00 41.87           C  
ATOM   2649  OG  SER A 441      76.002  27.200  44.924  1.00 55.81           O  
HETATM 2650  N   MSE A 442      74.406  25.075  41.193  1.00 41.53           N  
HETATM 2651  CA  MSE A 442      73.553  24.177  40.419  1.00 37.87           C  
HETATM 2652  C   MSE A 442      74.205  22.822  40.123  1.00 43.24           C  
HETATM 2653  O   MSE A 442      73.546  21.788  40.188  1.00 45.43           O  
HETATM 2654  CB  MSE A 442      73.025  24.840  39.159  1.00 35.31           C  
HETATM 2655  CG  MSE A 442      71.947  25.865  39.463  1.00 48.86           C  
HETATM 2656 SE   MSE A 442      71.197  26.581  37.806  0.63 52.28          SE  
HETATM 2657  CE  MSE A 442      69.879  25.140  37.643  1.00 40.83           C  
ATOM   2658  N   VAL A 443      75.498  22.830  39.816  1.00 42.92           N  
ATOM   2659  CA  VAL A 443      76.210  21.597  39.567  1.00 40.44           C  
ATOM   2660  C   VAL A 443      76.943  21.146  40.816  1.00 40.30           C  
ATOM   2661  O   VAL A 443      77.624  20.109  40.812  1.00 36.12           O  
ATOM   2662  CB  VAL A 443      77.163  21.732  38.380  1.00 46.64           C  
ATOM   2663  CG1 VAL A 443      76.359  22.087  37.123  1.00 37.57           C  
ATOM   2664  CG2 VAL A 443      78.276  22.770  38.688  1.00 38.47           C  
ATOM   2665  N   ALA A 444      76.767  21.922  41.888  1.00 40.72           N  
ATOM   2666  CA  ALA A 444      77.299  21.576  43.214  1.00 43.15           C  
ATOM   2667  C   ALA A 444      78.791  21.256  43.227  1.00 41.79           C  
ATOM   2668  O   ALA A 444      79.223  20.345  43.931  1.00 43.55           O  
ATOM   2669  CB  ALA A 444      76.521  20.401  43.808  1.00 37.10           C  
ATOM   2670  N   THR A 445      79.572  22.003  42.454  1.00 41.05           N  
ATOM   2671  CA  THR A 445      81.025  21.802  42.448  1.00 44.02           C  
ATOM   2672  C   THR A 445      81.799  22.941  41.812  1.00 44.17           C  
ATOM   2673  O   THR A 445      81.491  23.374  40.708  1.00 49.45           O  
ATOM   2674  CB  THR A 445      81.442  20.461  41.772  1.00 43.92           C  
ATOM   2675  OG1 THR A 445      82.855  20.270  41.937  1.00 42.50           O  
ATOM   2676  CG2 THR A 445      81.044  20.412  40.270  1.00 36.12           C  
ATOM   2677  N   ALA A 446      82.825  23.423  42.502  1.00 43.95           N  
ATOM   2678  CA  ALA A 446      83.686  24.455  41.909  1.00 42.04           C  
ATOM   2679  C   ALA A 446      84.604  23.886  40.829  1.00 41.82           C  
ATOM   2680  O   ALA A 446      85.277  24.636  40.137  1.00 40.31           O  
ATOM   2681  CB  ALA A 446      84.504  25.185  42.983  1.00 38.49           C  
ATOM   2682  N   PHE A 447      84.629  22.570  40.673  1.00 41.12           N  
ATOM   2683  CA  PHE A 447      85.636  21.961  39.818  1.00 38.78           C  
ATOM   2684  C   PHE A 447      85.083  21.473  38.506  1.00 38.85           C  
ATOM   2685  O   PHE A 447      85.722  20.681  37.806  1.00 37.16           O  
ATOM   2686  CB  PHE A 447      86.371  20.854  40.582  1.00 37.00           C  
ATOM   2687  CG  PHE A 447      86.911  21.324  41.891  1.00 42.06           C  
ATOM   2688  CD1 PHE A 447      87.861  22.335  41.926  1.00 39.83           C  
ATOM   2689  CD2 PHE A 447      86.424  20.830  43.085  1.00 40.65           C  
ATOM   2690  CE1 PHE A 447      88.336  22.806  43.114  1.00 39.17           C  
ATOM   2691  CE2 PHE A 447      86.907  21.315  44.291  1.00 42.16           C  
ATOM   2692  CZ  PHE A 447      87.866  22.301  44.299  1.00 38.92           C  
ATOM   2693  N   CYS A 448      83.893  21.971  38.173  1.00 42.40           N  
ATOM   2694  CA  CYS A 448      83.193  21.560  36.956  1.00 41.31           C  
ATOM   2695  C   CYS A 448      83.834  22.224  35.760  1.00 41.78           C  
ATOM   2696  O   CYS A 448      84.412  23.289  35.880  1.00 44.48           O  
ATOM   2697  CB  CYS A 448      81.728  21.960  37.013  1.00 44.40           C  
ATOM   2698  SG  CYS A 448      80.774  21.542  35.528  1.00 43.78           S  
ATOM   2699  N   SER A 449      83.727  21.585  34.610  1.00 40.48           N  
ATOM   2700  CA  SER A 449      84.152  22.176  33.355  1.00 45.53           C  
ATOM   2701  C   SER A 449      83.607  23.597  33.190  1.00 46.63           C  
ATOM   2702  O   SER A 449      82.429  23.864  33.479  1.00 45.18           O  
ATOM   2703  CB  SER A 449      83.673  21.302  32.184  1.00 45.70           C  
ATOM   2704  OG  SER A 449      83.632  22.039  30.973  1.00 51.04           O  
ATOM   2705  N   ALA A 450      84.469  24.506  32.743  1.00 44.31           N  
ATOM   2706  CA  ALA A 450      84.057  25.881  32.475  1.00 44.16           C  
ATOM   2707  C   ALA A 450      83.047  25.955  31.332  1.00 41.93           C  
ATOM   2708  O   ALA A 450      82.103  26.740  31.398  1.00 43.72           O  
ATOM   2709  CB  ALA A 450      85.267  26.759  32.168  1.00 43.84           C  
ATOM   2710  N   ASP A 451      83.257  25.150  30.292  1.00 41.56           N  
ATOM   2711  CA  ASP A 451      82.314  25.086  29.183  1.00 43.02           C  
ATOM   2712  C   ASP A 451      80.919  24.776  29.702  1.00 43.21           C  
ATOM   2713  O   ASP A 451      79.938  25.393  29.284  1.00 42.89           O  
ATOM   2714  CB  ASP A 451      82.708  24.016  28.187  1.00 38.92           C  
ATOM   2715  CG  ASP A 451      84.032  24.301  27.515  1.00 48.23           C  
ATOM   2716  OD1 ASP A 451      84.041  25.178  26.623  1.00 47.73           O  
ATOM   2717  OD2 ASP A 451      85.051  23.633  27.859  1.00 47.14           O  
ATOM   2718  N   ILE A 452      80.844  23.815  30.619  1.00 42.36           N  
ATOM   2719  CA  ILE A 452      79.581  23.412  31.194  1.00 42.11           C  
ATOM   2720  C   ILE A 452      78.947  24.559  31.963  1.00 45.83           C  
ATOM   2721  O   ILE A 452      77.780  24.909  31.713  1.00 43.32           O  
ATOM   2722  CB  ILE A 452      79.701  22.175  32.105  1.00 43.45           C  
ATOM   2723  CG1 ILE A 452      80.218  20.981  31.322  1.00 46.62           C  
ATOM   2724  CG2 ILE A 452      78.335  21.825  32.736  1.00 38.85           C  
ATOM   2725  CD1 ILE A 452      80.333  19.711  32.161  1.00 42.59           C  
ATOM   2726  N   ILE A 453      79.712  25.117  32.904  1.00 38.90           N  
ATOM   2727  CA  ILE A 453      79.322  26.323  33.643  1.00 42.84           C  
ATOM   2728  C   ILE A 453      78.762  27.386  32.707  1.00 44.55           C  
ATOM   2729  O   ILE A 453      77.677  27.912  32.933  1.00 44.74           O  
ATOM   2730  CB  ILE A 453      80.519  26.974  34.364  1.00 41.24           C  
ATOM   2731  CG1 ILE A 453      81.038  26.071  35.487  1.00 43.22           C  
ATOM   2732  CG2 ILE A 453      80.124  28.318  34.899  1.00 33.12           C  
ATOM   2733  CD1 ILE A 453      80.075  25.923  36.627  1.00 46.27           C  
ATOM   2734  N   GLU A 454      79.505  27.700  31.653  1.00 43.31           N  
ATOM   2735  CA  GLU A 454      79.067  28.745  30.739  1.00 47.86           C  
ATOM   2736  C   GLU A 454      77.732  28.400  30.080  1.00 46.62           C  
ATOM   2737  O   GLU A 454      76.843  29.242  29.982  1.00 45.76           O  
ATOM   2738  CB  GLU A 454      80.112  29.043  29.677  1.00 47.28           C  
ATOM   2739  CG  GLU A 454      79.764  30.230  28.820  1.00 51.53           C  
ATOM   2740  CD  GLU A 454      80.352  31.508  29.381  1.00 70.90           C  
ATOM   2741  OE1 GLU A 454      81.511  31.449  29.872  1.00 68.61           O  
ATOM   2742  OE2 GLU A 454      79.661  32.563  29.330  1.00 65.55           O  
ATOM   2743  N   ASN A 455      77.579  27.165  29.621  1.00 41.73           N  
ATOM   2744  CA  ASN A 455      76.286  26.782  29.054  1.00 46.59           C  
ATOM   2745  C   ASN A 455      75.162  26.616  30.088  1.00 46.89           C  
ATOM   2746  O   ASN A 455      73.987  26.739  29.751  1.00 44.65           O  
ATOM   2747  CB  ASN A 455      76.410  25.526  28.203  1.00 45.86           C  
ATOM   2748  CG  ASN A 455      77.144  25.783  26.918  1.00 46.02           C  
ATOM   2749  OD1 ASN A 455      76.534  25.900  25.848  1.00 47.80           O  
ATOM   2750  ND2 ASN A 455      78.467  25.887  27.013  1.00 41.03           N  
ATOM   2751  N   ALA A 456      75.525  26.318  31.332  1.00 43.13           N  
ATOM   2752  CA  ALA A 456      74.530  26.082  32.358  1.00 45.42           C  
ATOM   2753  C   ALA A 456      73.809  27.382  32.721  1.00 45.08           C  
ATOM   2754  O   ALA A 456      72.588  27.427  32.745  1.00 45.85           O  
ATOM   2755  CB  ALA A 456      75.153  25.440  33.581  1.00 35.26           C  
ATOM   2756  N   VAL A 457      74.570  28.432  33.001  1.00 41.06           N  
ATOM   2757  CA  VAL A 457      73.994  29.739  33.262  1.00 45.35           C  
ATOM   2758  C   VAL A 457      74.662  30.724  32.339  1.00 47.74           C  
ATOM   2759  O   VAL A 457      75.736  31.229  32.665  1.00 49.22           O  
ATOM   2760  CB  VAL A 457      74.238  30.210  34.699  1.00 42.43           C  
ATOM   2761  CG1 VAL A 457      73.624  31.584  34.917  1.00 46.30           C  
ATOM   2762  CG2 VAL A 457      73.668  29.217  35.690  1.00 42.30           C  
ATOM   2763  N   PRO A 458      74.036  31.003  31.180  1.00 49.75           N  
ATOM   2764  CA  PRO A 458      74.682  31.835  30.163  1.00 46.70           C  
ATOM   2765  C   PRO A 458      75.124  33.150  30.763  1.00 53.11           C  
ATOM   2766  O   PRO A 458      74.450  33.684  31.661  1.00 49.94           O  
ATOM   2767  CB  PRO A 458      73.571  32.078  29.144  1.00 44.66           C  
ATOM   2768  CG  PRO A 458      72.657  30.947  29.319  1.00 50.23           C  
ATOM   2769  CD  PRO A 458      72.659  30.662  30.796  1.00 49.04           C  
ATOM   2770  N   GLY A 459      76.252  33.662  30.284  1.00 51.90           N  
ATOM   2771  CA  GLY A 459      76.679  34.988  30.678  1.00 49.12           C  
ATOM   2772  C   GLY A 459      77.526  34.975  31.929  1.00 53.99           C  
ATOM   2773  O   GLY A 459      78.033  36.014  32.345  1.00 58.19           O  
ATOM   2774  N   SER A 460      77.682  33.812  32.546  1.00 47.01           N  
ATOM   2775  CA  SER A 460      78.529  33.742  33.719  1.00 49.46           C  
ATOM   2776  C   SER A 460      80.002  33.851  33.307  1.00 53.83           C  
ATOM   2777  O   SER A 460      80.361  33.597  32.146  1.00 51.90           O  
ATOM   2778  CB  SER A 460      78.275  32.456  34.506  1.00 45.39           C  
ATOM   2779  OG  SER A 460      78.504  31.329  33.691  1.00 49.47           O  
ATOM   2780  N   GLU A 461      80.833  34.233  34.271  1.00 45.64           N  
ATOM   2781  CA  GLU A 461      82.256  34.401  34.066  1.00 50.31           C  
ATOM   2782  C   GLU A 461      83.004  33.041  34.081  1.00 50.08           C  
ATOM   2783  O   GLU A 461      82.870  32.258  35.018  1.00 51.74           O  
ATOM   2784  CB  GLU A 461      82.795  35.360  35.139  1.00 50.64           C  
ATOM   2785  CG  GLU A 461      84.285  35.563  35.120  1.00 54.51           C  
ATOM   2786  CD  GLU A 461      84.757  36.300  33.881  1.00 59.45           C  
ATOM   2787  OE1 GLU A 461      84.427  37.512  33.750  1.00 57.73           O  
ATOM   2788  OE2 GLU A 461      85.460  35.663  33.042  1.00 53.27           O  
ATOM   2789  N   ARG A 462      83.782  32.775  33.037  1.00 45.71           N  
ATOM   2790  CA  ARG A 462      84.432  31.483  32.853  1.00 44.20           C  
ATOM   2791  C   ARG A 462      85.835  31.407  33.494  1.00 49.69           C  
ATOM   2792  O   ARG A 462      86.401  30.316  33.689  1.00 45.11           O  
ATOM   2793  CB  ARG A 462      84.455  31.144  31.359  1.00 43.85           C  
ATOM   2794  CG  ARG A 462      85.696  30.478  30.830  1.00 52.84           C  
ATOM   2795  CD  ARG A 462      85.701  30.407  29.305  1.00 56.49           C  
ATOM   2796  NE  ARG A 462      84.820  29.373  28.759  1.00 57.94           N  
ATOM   2797  CZ  ARG A 462      85.251  28.203  28.291  1.00 55.65           C  
ATOM   2798  NH1 ARG A 462      86.547  27.916  28.308  1.00 51.47           N  
ATOM   2799  NH2 ARG A 462      84.388  27.325  27.796  1.00 53.99           N  
ATOM   2800  N   TYR A 463      86.392  32.570  33.845  1.00 51.96           N  
ATOM   2801  CA  TYR A 463      87.679  32.615  34.555  1.00 48.10           C  
ATOM   2802  C   TYR A 463      87.596  33.244  35.945  1.00 45.63           C  
ATOM   2803  O   TYR A 463      87.141  34.367  36.112  1.00 53.00           O  
ATOM   2804  CB  TYR A 463      88.773  33.299  33.730  1.00 48.89           C  
ATOM   2805  CG  TYR A 463      88.963  32.715  32.355  1.00 46.27           C  
ATOM   2806  CD1 TYR A 463      89.708  31.569  32.168  1.00 46.27           C  
ATOM   2807  CD2 TYR A 463      88.393  33.321  31.240  1.00 45.66           C  
ATOM   2808  CE1 TYR A 463      89.883  31.034  30.911  1.00 46.59           C  
ATOM   2809  CE2 TYR A 463      88.567  32.797  29.985  1.00 45.25           C  
ATOM   2810  CZ  TYR A 463      89.315  31.646  29.829  1.00 43.10           C  
ATOM   2811  OH  TYR A 463      89.486  31.113  28.583  1.00 48.76           O  
ATOM   2812  N   ARG A 464      88.051  32.475  36.923  1.00 42.39           N  
ATOM   2813  CA  ARG A 464      88.236  32.899  38.299  1.00 47.70           C  
ATOM   2814  C   ARG A 464      89.151  34.134  38.350  1.00 53.01           C  
ATOM   2815  O   ARG A 464      88.962  35.026  39.171  1.00 54.91           O  
ATOM   2816  CB  ARG A 464      88.859  31.739  39.098  1.00 46.84           C  
ATOM   2817  CG  ARG A 464      89.437  32.102  40.468  1.00 48.74           C  
ATOM   2818  CD  ARG A 464      88.361  32.598  41.419  1.00 51.08           C  
ATOM   2819  NE  ARG A 464      88.878  33.006  42.731  1.00 56.22           N  
ATOM   2820  CZ  ARG A 464      89.060  34.274  43.110  1.00 57.18           C  
ATOM   2821  NH1 ARG A 464      88.786  35.273  42.280  1.00 51.20           N  
ATOM   2822  NH2 ARG A 464      89.521  34.547  44.323  1.00 58.84           N  
ATOM   2823  N   SER A 465      90.123  34.189  37.448  1.00 50.00           N  
ATOM   2824  CA  SER A 465      91.052  35.304  37.398  1.00 57.68           C  
ATOM   2825  C   SER A 465      90.378  36.662  37.134  1.00 55.15           C  
ATOM   2826  O   SER A 465      90.778  37.679  37.709  1.00 49.74           O  
ATOM   2827  CB  SER A 465      92.181  35.027  36.393  1.00 60.49           C  
ATOM   2828  OG  SER A 465      91.686  34.478  35.183  1.00 57.89           O  
ATOM   2829  N   ASN A 466      89.352  36.657  36.285  1.00 51.45           N  
ATOM   2830  CA  ASN A 466      88.570  37.854  35.970  1.00 50.86           C  
ATOM   2831  C   ASN A 466      87.627  38.288  37.106  1.00 56.37           C  
ATOM   2832  O   ASN A 466      87.005  39.342  37.050  1.00 58.90           O  
ATOM   2833  CB  ASN A 466      87.763  37.639  34.685  1.00 48.90           C  
ATOM   2834  CG  ASN A 466      88.640  37.570  33.444  1.00 53.24           C  
ATOM   2835  OD1 ASN A 466      89.753  38.110  33.435  1.00 54.83           O  
ATOM   2836  ND2 ASN A 466      88.150  36.904  32.389  1.00 47.50           N  
ATOM   2837  N   ILE A 467      87.543  37.480  38.151  1.00 57.73           N  
ATOM   2838  CA  ILE A 467      86.663  37.773  39.268  1.00 58.52           C  
ATOM   2839  C   ILE A 467      87.383  38.621  40.297  1.00 56.14           C  
ATOM   2840  O   ILE A 467      88.406  38.207  40.838  1.00 51.80           O  
ATOM   2841  CB  ILE A 467      86.157  36.460  39.941  1.00 52.42           C  
ATOM   2842  CG1 ILE A 467      85.138  35.766  39.028  1.00 54.05           C  
ATOM   2843  CG2 ILE A 467      85.581  36.749  41.330  1.00 51.13           C  
ATOM   2844  CD1 ILE A 467      84.682  34.412  39.508  1.00 47.61           C  
ATOM   2845  N   LYS A 468      86.844  39.804  40.578  1.00 54.51           N  
ATOM   2846  CA  LYS A 468      87.514  40.732  41.503  1.00 57.97           C  
ATOM   2847  C   LYS A 468      87.072  40.564  42.968  1.00 53.19           C  
ATOM   2848  O   LYS A 468      87.798  40.920  43.882  1.00 46.17           O  
ATOM   2849  CB  LYS A 468      87.369  42.189  41.027  1.00 57.49           C  
ATOM   2850  CG  LYS A 468      87.786  42.435  39.569  1.00 58.68           C  
ATOM   2851  CD  LYS A 468      89.074  41.674  39.233  1.00 67.52           C  
ATOM   2852  CE  LYS A 468      89.540  41.912  37.792  1.00 75.75           C  
ATOM   2853  NZ  LYS A 468      90.806  41.152  37.508  1.00 70.18           N  
ATOM   2854  N   ALA A 469      85.885  40.007  43.188  1.00 54.96           N  
ATOM   2855  CA  ALA A 469      85.400  39.788  44.549  1.00 52.67           C  
ATOM   2856  C   ALA A 469      86.233  38.728  45.265  1.00 53.11           C  
ATOM   2857  O   ALA A 469      86.889  37.908  44.628  1.00 54.91           O  
ATOM   2858  CB  ALA A 469      83.930  39.386  44.536  1.00 48.39           C  
ATOM   2859  N   ASN A 470      86.194  38.728  46.593  1.00 55.36           N  
ATOM   2860  CA  ASN A 470      86.879  37.690  47.359  1.00 52.40           C  
ATOM   2861  C   ASN A 470      85.957  36.768  48.147  1.00 51.28           C  
ATOM   2862  O   ASN A 470      86.408  35.922  48.901  1.00 47.60           O  
ATOM   2863  CB  ASN A 470      87.876  38.343  48.294  1.00 56.05           C  
ATOM   2864  CG  ASN A 470      89.010  38.972  47.541  1.00 70.36           C  
ATOM   2865  OD1 ASN A 470      89.385  38.485  46.464  1.00 70.05           O  
ATOM   2866  ND2 ASN A 470      89.560  40.066  48.077  1.00 63.34           N  
ATOM   2867  N   THR A 471      84.655  36.954  47.980  1.00 53.32           N  
ATOM   2868  CA  THR A 471      83.682  36.224  48.773  1.00 52.17           C  
ATOM   2869  C   THR A 471      82.264  36.535  48.326  1.00 55.24           C  
ATOM   2870  O   THR A 471      81.996  37.587  47.727  1.00 52.80           O  
ATOM   2871  CB  THR A 471      83.806  36.546  50.281  1.00 50.14           C  
ATOM   2872  OG1 THR A 471      82.888  35.732  51.021  1.00 50.29           O  
ATOM   2873  CG2 THR A 471      83.550  38.005  50.542  1.00 34.19           C  
ATOM   2874  N   THR A 472      81.371  35.598  48.628  1.00 49.84           N  
ATOM   2875  CA  THR A 472      79.957  35.711  48.305  1.00 49.27           C  
ATOM   2876  C   THR A 472      79.223  36.486  49.397  1.00 48.16           C  
ATOM   2877  O   THR A 472      78.128  36.993  49.177  1.00 51.39           O  
ATOM   2878  CB  THR A 472      79.307  34.310  48.141  1.00 45.31           C  
ATOM   2879  OG1 THR A 472      79.728  33.464  49.216  1.00 48.84           O  
ATOM   2880  CG2 THR A 472      79.758  33.666  46.858  1.00 48.80           C  
ATOM   2881  N   LYS A 473      79.851  36.595  50.564  1.00 44.76           N  
ATOM   2882  CA  LYS A 473      79.204  37.144  51.746  1.00 52.41           C  
ATOM   2883  C   LYS A 473      79.327  38.665  51.920  1.00 55.20           C  
ATOM   2884  O   LYS A 473      80.430  39.215  51.917  1.00 58.35           O  
ATOM   2885  CB  LYS A 473      79.749  36.427  52.972  1.00 50.59           C  
ATOM   2886  CG  LYS A 473      79.566  34.949  52.873  1.00 52.68           C  
ATOM   2887  CD  LYS A 473      80.271  34.247  53.999  1.00 59.71           C  
ATOM   2888  CE  LYS A 473      80.479  32.790  53.680  1.00 56.26           C  
ATOM   2889  NZ  LYS A 473      81.164  32.137  54.819  1.00 71.48           N  
ATOM   2890  N   PRO A 474      78.187  39.352  52.096  1.00 55.58           N  
ATOM   2891  CA  PRO A 474      78.190  40.814  52.298  1.00 59.16           C  
ATOM   2892  C   PRO A 474      78.937  41.181  53.572  1.00 58.02           C  
ATOM   2893  O   PRO A 474      78.778  40.503  54.577  1.00 56.52           O  
ATOM   2894  CB  PRO A 474      76.697  41.160  52.447  1.00 59.08           C  
ATOM   2895  CG  PRO A 474      75.958  39.987  51.882  1.00 58.27           C  
ATOM   2896  CD  PRO A 474      76.828  38.785  52.104  1.00 52.84           C  
ATOM   2897  N   LYS A 475      79.729  42.242  53.550  1.00 63.79           N  
ATOM   2898  CA  LYS A 475      80.653  42.453  54.659  1.00 66.87           C  
ATOM   2899  C   LYS A 475      80.184  43.467  55.706  1.00 64.67           C  
ATOM   2900  O   LYS A 475      80.961  43.841  56.571  1.00 77.12           O  
ATOM   2901  CB  LYS A 475      82.062  42.797  54.144  1.00 55.53           C  
ATOM   2902  N   LYS A 476      78.926  43.887  55.631  1.00 56.60           N  
ATOM   2903  CA  LYS A 476      78.332  44.829  56.593  1.00 68.36           C  
ATOM   2904  C   LYS A 476      78.674  46.290  56.301  1.00 66.90           C  
ATOM   2905  O   LYS A 476      77.905  47.196  56.612  1.00 61.82           O  
ATOM   2906  CB  LYS A 476      78.626  44.469  58.065  1.00 60.76           C  
ATOM   2907  N   ASP A 477      79.832  46.505  55.695  1.00 69.94           N  
ATOM   2908  CA  ASP A 477      80.161  47.800  55.131  1.00 72.06           C  
ATOM   2909  C   ASP A 477      79.834  47.779  53.637  1.00 73.74           C  
ATOM   2910  O   ASP A 477      80.096  48.755  52.925  1.00 78.32           O  
ATOM   2911  CB  ASP A 477      81.645  48.118  55.347  1.00 67.93           C  
ATOM   2912  N   SER A 478      79.257  46.669  53.173  1.00 64.99           N  
ATOM   2913  CA  SER A 478      79.032  46.444  51.748  1.00 59.89           C  
ATOM   2914  C   SER A 478      77.861  47.240  51.180  1.00 58.80           C  
ATOM   2915  O   SER A 478      76.886  47.531  51.878  1.00 61.21           O  
ATOM   2916  CB  SER A 478      78.817  44.951  51.472  1.00 61.13           C  
ATOM   2917  OG  SER A 478      79.766  44.162  52.163  1.00 56.15           O  
ATOM   2918  N   THR A 479      77.953  47.572  49.899  1.00 51.40           N  
ATOM   2919  CA  THR A 479      76.865  48.257  49.218  1.00 56.33           C  
ATOM   2920  C   THR A 479      76.581  47.573  47.887  1.00 56.64           C  
ATOM   2921  O   THR A 479      77.490  47.083  47.234  1.00 62.80           O  
ATOM   2922  CB  THR A 479      77.198  49.744  49.001  1.00 64.90           C  
ATOM   2923  OG1 THR A 479      78.499  49.866  48.400  1.00 68.33           O  
ATOM   2924  CG2 THR A 479      77.199  50.483  50.332  1.00 58.62           C  
ATOM   2925  N   TYR A 480      75.324  47.534  47.480  1.00 50.25           N  
ATOM   2926  CA  TYR A 480      74.964  46.808  46.274  1.00 55.99           C  
ATOM   2927  C   TYR A 480      74.006  47.636  45.464  1.00 54.56           C  
ATOM   2928  O   TYR A 480      73.465  48.609  45.952  1.00 57.94           O  
ATOM   2929  CB  TYR A 480      74.291  45.460  46.620  1.00 54.22           C  
ATOM   2930  CG  TYR A 480      75.195  44.522  47.357  1.00 53.36           C  
ATOM   2931  CD1 TYR A 480      76.070  43.693  46.663  1.00 56.35           C  
ATOM   2932  CD2 TYR A 480      75.205  44.478  48.745  1.00 51.74           C  
ATOM   2933  CE1 TYR A 480      76.918  42.826  47.331  1.00 57.92           C  
ATOM   2934  CE2 TYR A 480      76.050  43.613  49.426  1.00 56.34           C  
ATOM   2935  CZ  TYR A 480      76.904  42.790  48.713  1.00 60.36           C  
ATOM   2936  OH  TYR A 480      77.755  41.934  49.368  1.00 56.12           O  
ATOM   2937  N   THR A 481      73.824  47.261  44.210  1.00 54.92           N  
ATOM   2938  CA  THR A 481      72.659  47.690  43.467  1.00 54.86           C  
ATOM   2939  C   THR A 481      71.852  46.455  43.144  1.00 58.50           C  
ATOM   2940  O   THR A 481      72.320  45.538  42.473  1.00 59.30           O  
ATOM   2941  CB  THR A 481      73.007  48.427  42.188  1.00 53.82           C  
ATOM   2942  OG1 THR A 481      73.623  49.669  42.527  1.00 60.67           O  
ATOM   2943  CG2 THR A 481      71.739  48.708  41.414  1.00 49.53           C  
ATOM   2944  N   ILE A 482      70.635  46.434  43.650  1.00 57.27           N  
ATOM   2945  CA  ILE A 482      69.819  45.251  43.576  1.00 58.46           C  
ATOM   2946  C   ILE A 482      69.028  45.186  42.288  1.00 58.41           C  
ATOM   2947  O   ILE A 482      68.088  45.942  42.086  1.00 59.91           O  
ATOM   2948  CB  ILE A 482      68.914  45.166  44.795  1.00 61.55           C  
ATOM   2949  CG1 ILE A 482      69.790  44.891  46.024  1.00 59.75           C  
ATOM   2950  CG2 ILE A 482      67.853  44.069  44.602  1.00 57.76           C  
ATOM   2951  CD1 ILE A 482      69.073  45.090  47.323  1.00 67.75           C  
ATOM   2952  N   GLN A 483      69.434  44.280  41.409  1.00 59.84           N  
ATOM   2953  CA  GLN A 483      68.733  44.086  40.159  1.00 59.11           C  
ATOM   2954  C   GLN A 483      68.391  42.635  39.926  1.00 56.54           C  
ATOM   2955  O   GLN A 483      68.717  41.767  40.722  1.00 54.89           O  
ATOM   2956  CB  GLN A 483      69.517  44.647  38.982  1.00 63.51           C  
ATOM   2957  CG  GLN A 483      70.997  44.377  39.041  1.00 62.28           C  
ATOM   2958  CD  GLN A 483      71.742  45.203  38.023  1.00 63.88           C  
ATOM   2959  OE1 GLN A 483      72.918  44.964  37.738  1.00 62.25           O  
ATOM   2960  NE2 GLN A 483      71.051  46.183  37.455  1.00 60.76           N  
ATOM   2961  N   GLY A 484      67.670  42.393  38.839  1.00 62.52           N  
ATOM   2962  CA  GLY A 484      67.100  41.092  38.569  1.00 52.22           C  
ATOM   2963  C   GLY A 484      68.100  40.078  38.073  1.00 59.00           C  
ATOM   2964  O   GLY A 484      68.936  40.375  37.223  1.00 58.58           O  
ATOM   2965  N   LEU A 485      68.004  38.869  38.610  1.00 61.20           N  
ATOM   2966  CA  LEU A 485      68.840  37.766  38.172  1.00 56.23           C  
ATOM   2967  C   LEU A 485      68.003  36.818  37.331  1.00 58.27           C  
ATOM   2968  O   LEU A 485      67.567  35.775  37.807  1.00 58.72           O  
ATOM   2969  CB  LEU A 485      69.422  37.030  39.377  1.00 55.68           C  
ATOM   2970  CG  LEU A 485      70.532  36.002  39.147  1.00 56.17           C  
ATOM   2971  CD1 LEU A 485      71.065  36.036  37.725  1.00 58.50           C  
ATOM   2972  CD2 LEU A 485      71.656  36.201  40.149  1.00 47.00           C  
ATOM   2973  N   ARG A 486      67.772  37.197  36.079  1.00 56.90           N  
ATOM   2974  CA  ARG A 486      66.963  36.397  35.172  1.00 58.43           C  
ATOM   2975  C   ARG A 486      67.675  35.098  34.833  1.00 57.52           C  
ATOM   2976  O   ARG A 486      68.873  35.091  34.568  1.00 57.84           O  
ATOM   2977  CB  ARG A 486      66.651  37.182  33.898  1.00 54.72           C  
ATOM   2978  N   LEU A 487      66.931  33.998  34.844  1.00 50.23           N  
ATOM   2979  CA  LEU A 487      67.522  32.691  34.633  1.00 49.20           C  
ATOM   2980  C   LEU A 487      66.710  31.856  33.663  1.00 53.06           C  
ATOM   2981  O   LEU A 487      66.646  30.634  33.780  1.00 51.40           O  
ATOM   2982  CB  LEU A 487      67.639  31.928  35.951  1.00 48.98           C  
ATOM   2983  CG  LEU A 487      68.620  32.386  37.021  1.00 48.52           C  
ATOM   2984  CD1 LEU A 487      68.522  31.492  38.264  1.00 41.82           C  
ATOM   2985  CD2 LEU A 487      70.047  32.378  36.470  1.00 50.38           C  
ATOM   2986  N   SER A 488      66.077  32.505  32.701  1.00 53.01           N  
ATOM   2987  CA  SER A 488      65.605  31.771  31.537  1.00 55.11           C  
ATOM   2988  C   SER A 488      66.865  31.462  30.743  1.00 58.46           C  
ATOM   2989  O   SER A 488      67.950  31.954  31.076  1.00 70.44           O  
ATOM   2990  CB  SER A 488      64.614  32.603  30.723  1.00 62.83           C  
ATOM   2991  OG  SER A 488      64.991  33.968  30.649  1.00 59.28           O  
ATOM   2992  N   ASN A 489      66.755  30.627  29.725  1.00 56.35           N  
ATOM   2993  CA  ASN A 489      67.939  30.198  28.977  1.00 60.95           C  
ATOM   2994  C   ASN A 489      68.956  29.397  29.798  1.00 54.98           C  
ATOM   2995  O   ASN A 489      69.974  28.943  29.262  1.00 56.49           O  
ATOM   2996  CB  ASN A 489      68.616  31.382  28.268  1.00 59.74           C  
ATOM   2997  CG  ASN A 489      67.608  32.289  27.586  1.00 70.46           C  
ATOM   2998  OD1 ASN A 489      66.474  31.876  27.307  1.00 68.23           O  
ATOM   2999  ND2 ASN A 489      68.008  33.527  27.319  1.00 71.18           N  
ATOM   3000  N   VAL A 490      68.677  29.214  31.085  1.00 50.97           N  
ATOM   3001  CA  VAL A 490      69.448  28.292  31.919  1.00 52.36           C  
ATOM   3002  C   VAL A 490      69.391  26.877  31.300  1.00 46.33           C  
ATOM   3003  O   VAL A 490      68.514  26.589  30.502  1.00 49.29           O  
ATOM   3004  CB  VAL A 490      68.891  28.282  33.356  1.00 53.26           C  
ATOM   3005  CG1 VAL A 490      67.670  27.396  33.434  1.00 53.06           C  
ATOM   3006  CG2 VAL A 490      69.929  27.835  34.358  1.00 53.55           C  
ATOM   3007  N   ARG A 491      70.343  26.013  31.641  1.00 50.08           N  
ATOM   3008  CA  ARG A 491      70.438  24.672  31.043  1.00 49.78           C  
ATOM   3009  C   ARG A 491      71.055  23.629  31.960  1.00 44.60           C  
ATOM   3010  O   ARG A 491      71.820  23.958  32.858  1.00 47.66           O  
ATOM   3011  CB  ARG A 491      71.253  24.715  29.756  1.00 50.27           C  
ATOM   3012  CG  ARG A 491      70.460  25.036  28.514  1.00 51.98           C  
ATOM   3013  CD  ARG A 491      71.359  24.950  27.326  1.00 52.42           C  
ATOM   3014  NE  ARG A 491      70.643  24.525  26.135  1.00 60.58           N  
ATOM   3015  CZ  ARG A 491      71.204  24.385  24.938  1.00 70.55           C  
ATOM   3016  NH1 ARG A 491      72.508  24.658  24.774  1.00 59.07           N  
ATOM   3017  NH2 ARG A 491      70.454  23.977  23.907  1.00 68.59           N  
ATOM   3018  N   TYR A 492      70.745  22.362  31.718  1.00 42.37           N  
ATOM   3019  CA  TYR A 492      71.354  21.281  32.503  1.00 44.30           C  
ATOM   3020  C   TYR A 492      72.014  20.253  31.592  1.00 43.44           C  
ATOM   3021  O   TYR A 492      71.611  20.082  30.447  1.00 44.49           O  
ATOM   3022  CB  TYR A 492      70.321  20.628  33.455  1.00 48.53           C  
ATOM   3023  CG  TYR A 492      69.298  19.758  32.766  1.00 45.35           C  
ATOM   3024  CD1 TYR A 492      69.553  18.418  32.552  1.00 46.53           C  
ATOM   3025  CD2 TYR A 492      68.085  20.278  32.323  1.00 47.71           C  
ATOM   3026  CE1 TYR A 492      68.655  17.616  31.917  1.00 49.14           C  
ATOM   3027  CE2 TYR A 492      67.162  19.477  31.681  1.00 48.25           C  
ATOM   3028  CZ  TYR A 492      67.455  18.138  31.481  1.00 53.20           C  
ATOM   3029  OH  TYR A 492      66.566  17.298  30.848  1.00 48.28           O  
ATOM   3030  N   GLU A 493      73.046  19.588  32.094  1.00 43.55           N  
ATOM   3031  CA  GLU A 493      73.739  18.563  31.310  1.00 45.52           C  
ATOM   3032  C   GLU A 493      72.961  17.238  31.298  1.00 45.82           C  
ATOM   3033  O   GLU A 493      72.560  16.735  32.352  1.00 42.33           O  
ATOM   3034  CB  GLU A 493      75.161  18.327  31.847  1.00 42.22           C  
ATOM   3035  CG  GLU A 493      75.858  17.099  31.250  1.00 42.37           C  
ATOM   3036  CD  GLU A 493      77.320  16.946  31.688  1.00 44.97           C  
ATOM   3037  OE1 GLU A 493      77.667  17.266  32.842  1.00 46.87           O  
ATOM   3038  OE2 GLU A 493      78.142  16.499  30.868  1.00 48.60           O  
ATOM   3039  N   ALA A 494      72.743  16.692  30.104  1.00 44.51           N  
ATOM   3040  CA  ALA A 494      72.123  15.384  29.986  1.00 46.53           C  
ATOM   3041  C   ALA A 494      73.055  14.383  30.626  1.00 46.44           C  
ATOM   3042  O   ALA A 494      74.259  14.471  30.469  1.00 51.23           O  
ATOM   3043  CB  ALA A 494      71.876  15.012  28.533  1.00 46.39           C  
ATOM   3044  N   ARG A 495      72.492  13.450  31.371  1.00 44.75           N  
ATOM   3045  CA  ARG A 495      73.269  12.395  31.952  1.00 48.42           C  
ATOM   3046  C   ARG A 495      73.584  11.399  30.839  1.00 50.62           C  
ATOM   3047  O   ARG A 495      72.688  10.929  30.155  1.00 50.96           O  
ATOM   3048  CB  ARG A 495      72.477  11.752  33.089  1.00 46.63           C  
ATOM   3049  CG  ARG A 495      73.319  10.900  33.993  1.00 52.65           C  
ATOM   3050  CD  ARG A 495      72.469  10.210  35.023  1.00 44.76           C  
ATOM   3051  NE  ARG A 495      72.100  11.075  36.136  1.00 44.26           N  
ATOM   3052  CZ  ARG A 495      72.902  11.376  37.156  1.00 44.87           C  
ATOM   3053  NH1 ARG A 495      74.148  10.910  37.208  1.00 37.90           N  
ATOM   3054  NH2 ARG A 495      72.458  12.152  38.131  1.00 40.17           N  
ATOM   3055  N   PRO A 496      74.871  11.095  30.635  1.00 55.46           N  
ATOM   3056  CA  PRO A 496      75.262  10.204  29.531  1.00 57.83           C  
ATOM   3057  C   PRO A 496      74.948   8.727  29.816  1.00 74.06           C  
ATOM   3058  O   PRO A 496      75.045   8.311  30.976  1.00 74.09           O  
ATOM   3059  CB  PRO A 496      76.771  10.410  29.434  1.00 53.28           C  
ATOM   3060  CG  PRO A 496      77.195  10.850  30.811  1.00 54.37           C  
ATOM   3061  CD  PRO A 496      76.024  11.590  31.415  1.00 53.22           C  
ATOM   3062  N   GLU A 497      74.570   7.953  28.794  1.00 79.70           N  
ATOM   3063  CA  GLU A 497      74.364   6.509  28.972  1.00 87.42           C  
ATOM   3064  C   GLU A 497      74.950   5.670  27.832  1.00 99.09           C  
ATOM   3065  O   GLU A 497      74.459   4.571  27.540  1.00102.06           O  
ATOM   3066  CB  GLU A 497      72.884   6.184  29.155  1.00 77.37           C  
ATOM   3067  N   ASP A 504      83.832  11.504  19.906  1.00 70.09           N  
ATOM   3068  CA  ASP A 504      83.766  12.541  18.882  1.00 72.92           C  
ATOM   3069  C   ASP A 504      84.545  12.175  17.622  1.00 75.98           C  
ATOM   3070  O   ASP A 504      85.778  12.062  17.649  1.00 74.48           O  
ATOM   3071  CB  ASP A 504      84.308  13.856  19.431  1.00 72.17           C  
ATOM   3072  CG  ASP A 504      83.685  15.058  18.770  1.00 74.62           C  
ATOM   3073  OD1 ASP A 504      83.221  14.927  17.611  1.00 78.92           O  
ATOM   3074  OD2 ASP A 504      83.645  16.130  19.418  1.00 68.27           O  
ATOM   3075  N   ARG A 505      83.823  12.011  16.516  1.00 74.14           N  
ATOM   3076  CA  ARG A 505      84.430  11.606  15.248  1.00 82.05           C  
ATOM   3077  C   ARG A 505      85.031  12.785  14.465  1.00 78.33           C  
ATOM   3078  O   ARG A 505      85.068  12.770  13.233  1.00 78.87           O  
ATOM   3079  CB  ARG A 505      83.395  10.870  14.389  1.00 76.66           C  
ATOM   3080  N   SER A 506      85.502  13.801  15.180  1.00 68.46           N  
ATOM   3081  CA  SER A 506      85.995  15.005  14.527  1.00 61.86           C  
ATOM   3082  C   SER A 506      87.448  14.885  14.015  1.00 59.46           C  
ATOM   3083  O   SER A 506      88.304  14.297  14.671  1.00 56.06           O  
ATOM   3084  CB  SER A 506      85.868  16.195  15.464  1.00 60.06           C  
ATOM   3085  OG  SER A 506      86.127  17.398  14.755  1.00 62.25           O  
ATOM   3086  N   TRP A 507      87.707  15.461  12.846  1.00 48.52           N  
ATOM   3087  CA  TRP A 507      89.036  15.481  12.267  1.00 46.06           C  
ATOM   3088  C   TRP A 507      89.922  16.615  12.813  1.00 51.81           C  
ATOM   3089  O   TRP A 507      91.145  16.527  12.710  1.00 54.40           O  
ATOM   3090  CB  TRP A 507      88.954  15.585  10.745  1.00 43.50           C  
ATOM   3091  CG  TRP A 507      88.095  16.731  10.305  1.00 50.93           C  
ATOM   3092  CD1 TRP A 507      86.789  16.668   9.927  1.00 47.79           C  
ATOM   3093  CD2 TRP A 507      88.453  18.131  10.233  1.00 48.01           C  
ATOM   3094  NE1 TRP A 507      86.323  17.915   9.614  1.00 54.09           N  
ATOM   3095  CE2 TRP A 507      87.337  18.835   9.792  1.00 45.85           C  
ATOM   3096  CE3 TRP A 507      89.648  18.835  10.488  1.00 48.36           C  
ATOM   3097  CZ2 TRP A 507      87.331  20.213   9.606  1.00 48.23           C  
ATOM   3098  CZ3 TRP A 507      89.653  20.208  10.306  1.00 50.70           C  
ATOM   3099  CH2 TRP A 507      88.505  20.884   9.871  1.00 50.95           C  
ATOM   3100  N   GLN A 508      89.320  17.673  13.367  1.00 46.80           N  
ATOM   3101  CA  GLN A 508      90.083  18.843  13.817  1.00 48.24           C  
ATOM   3102  C   GLN A 508      90.822  18.597  15.132  1.00 45.83           C  
ATOM   3103  O   GLN A 508      90.220  18.513  16.199  1.00 45.99           O  
ATOM   3104  CB  GLN A 508      89.215  20.135  13.877  1.00 50.65           C  
ATOM   3105  CG  GLN A 508      89.816  21.280  14.736  1.00 49.39           C  
ATOM   3106  CD  GLN A 508      89.398  22.716  14.325  1.00 49.48           C  
ATOM   3107  OE1 GLN A 508      89.429  23.090  13.167  1.00 55.10           O  
ATOM   3108  NE2 GLN A 508      89.053  23.516  15.294  1.00 49.73           N  
ATOM   3109  N   VAL A 509      92.138  18.493  15.047  1.00 43.38           N  
ATOM   3110  CA  VAL A 509      92.917  18.144  16.211  1.00 45.76           C  
ATOM   3111  C   VAL A 509      93.843  19.270  16.682  1.00 48.39           C  
ATOM   3112  O   VAL A 509      94.599  19.091  17.638  1.00 51.59           O  
ATOM   3113  CB  VAL A 509      93.727  16.856  15.956  1.00 46.35           C  
ATOM   3114  CG1 VAL A 509      92.779  15.689  15.748  1.00 47.63           C  
ATOM   3115  CG2 VAL A 509      94.624  17.032  14.745  1.00 43.06           C  
ATOM   3116  N   ASN A 510      93.798  20.418  16.014  1.00 44.73           N  
ATOM   3117  CA  ASN A 510      94.563  21.578  16.463  1.00 45.00           C  
ATOM   3118  C   ASN A 510      93.913  22.896  16.065  1.00 44.74           C  
ATOM   3119  O   ASN A 510      93.093  22.958  15.150  1.00 45.42           O  
ATOM   3120  CB  ASN A 510      96.002  21.553  15.924  1.00 42.73           C  
ATOM   3121  CG  ASN A 510      96.081  21.989  14.473  1.00 45.68           C  
ATOM   3122  OD1 ASN A 510      95.312  21.514  13.628  1.00 50.70           O  
ATOM   3123  ND2 ASN A 510      96.979  22.915  14.179  1.00 42.42           N  
ATOM   3124  N   VAL A 511      94.280  23.953  16.769  1.00 43.23           N  
ATOM   3125  CA  VAL A 511      93.852  25.273  16.364  1.00 45.25           C  
ATOM   3126  C   VAL A 511      95.079  26.155  16.287  1.00 44.31           C  
ATOM   3127  O   VAL A 511      96.165  25.751  16.687  1.00 44.07           O  
ATOM   3128  CB  VAL A 511      92.808  25.876  17.312  1.00 44.61           C  
ATOM   3129  CG1 VAL A 511      91.538  25.086  17.207  1.00 43.40           C  
ATOM   3130  CG2 VAL A 511      93.311  25.865  18.749  1.00 45.99           C  
ATOM   3131  N   THR A 512      94.902  27.340  15.724  1.00 42.49           N  
ATOM   3132  CA  THR A 512      95.944  28.343  15.711  1.00 42.83           C  
ATOM   3133  C   THR A 512      95.450  29.536  16.491  1.00 45.41           C  
ATOM   3134  O   THR A 512      94.258  29.630  16.837  1.00 45.21           O  
ATOM   3135  CB  THR A 512      96.353  28.767  14.275  1.00 43.29           C  
ATOM   3136  OG1 THR A 512      95.220  29.253  13.532  1.00 40.90           O  
ATOM   3137  CG2 THR A 512      96.976  27.589  13.550  1.00 34.30           C  
ATOM   3138  N   ASP A 513      96.366  30.441  16.797  1.00 41.65           N  
ATOM   3139  CA  ASP A 513      95.941  31.714  17.316  1.00 43.50           C  
ATOM   3140  C   ASP A 513      95.573  32.604  16.129  1.00 43.12           C  
ATOM   3141  O   ASP A 513      95.508  32.138  14.985  1.00 40.10           O  
ATOM   3142  CB  ASP A 513      97.047  32.334  18.157  1.00 45.28           C  
ATOM   3143  CG  ASP A 513      98.283  32.667  17.354  1.00 50.23           C  
ATOM   3144  OD1 ASP A 513      98.283  32.549  16.107  1.00 50.70           O  
ATOM   3145  OD2 ASP A 513      99.286  33.063  17.990  1.00 51.95           O  
ATOM   3146  N   SER A 514      95.388  33.887  16.398  1.00 41.87           N  
ATOM   3147  CA  SER A 514      94.987  34.819  15.366  1.00 44.01           C  
ATOM   3148  C   SER A 514      96.040  35.008  14.285  1.00 43.52           C  
ATOM   3149  O   SER A 514      95.726  35.277  13.131  1.00 45.05           O  
ATOM   3150  CB  SER A 514      94.656  36.165  15.990  1.00 46.20           C  
ATOM   3151  OG  SER A 514      93.942  35.985  17.198  1.00 43.27           O  
ATOM   3152  N   PHE A 515      97.299  34.836  14.655  1.00 46.91           N  
ATOM   3153  CA  PHE A 515      98.407  35.145  13.752  1.00 46.05           C  
ATOM   3154  C   PHE A 515      98.814  33.942  12.926  1.00 44.73           C  
ATOM   3155  O   PHE A 515      99.531  34.070  11.920  1.00 45.51           O  
ATOM   3156  CB  PHE A 515      99.568  35.691  14.587  1.00 42.82           C  
ATOM   3157  CG  PHE A 515      99.132  36.760  15.541  1.00 49.28           C  
ATOM   3158  CD1 PHE A 515      98.832  38.036  15.071  1.00 42.95           C  
ATOM   3159  CD2 PHE A 515      98.934  36.480  16.891  1.00 48.71           C  
ATOM   3160  CE1 PHE A 515      98.406  39.032  15.936  1.00 44.03           C  
ATOM   3161  CE2 PHE A 515      98.480  37.484  17.762  1.00 48.04           C  
ATOM   3162  CZ  PHE A 515      98.221  38.757  17.274  1.00 44.62           C  
ATOM   3163  N   GLY A 516      98.320  32.777  13.335  1.00 43.03           N  
ATOM   3164  CA  GLY A 516      98.684  31.533  12.688  1.00 43.99           C  
ATOM   3165  C   GLY A 516     100.117  31.181  13.038  1.00 41.68           C  
ATOM   3166  O   GLY A 516     100.766  30.421  12.335  1.00 51.58           O  
ATOM   3167  N   GLY A 517     100.607  31.748  14.133  1.00 40.11           N  
ATOM   3168  CA  GLY A 517     101.980  31.568  14.536  1.00 49.32           C  
ATOM   3169  C   GLY A 517     102.143  30.443  15.531  1.00 53.36           C  
ATOM   3170  O   GLY A 517     103.155  29.756  15.562  1.00 54.77           O  
ATOM   3171  N   LEU A 518     101.109  30.241  16.327  1.00 51.69           N  
ATOM   3172  CA  LEU A 518     101.159  29.338  17.451  1.00 45.56           C  
ATOM   3173  C   LEU A 518     100.015  28.336  17.325  1.00 43.92           C  
ATOM   3174  O   LEU A 518      98.909  28.679  16.937  1.00 44.03           O  
ATOM   3175  CB  LEU A 518     101.004  30.170  18.715  1.00 45.29           C  
ATOM   3176  CG  LEU A 518     101.029  29.452  20.047  1.00 49.77           C  
ATOM   3177  CD1 LEU A 518     102.457  29.145  20.418  1.00 53.17           C  
ATOM   3178  CD2 LEU A 518     100.383  30.325  21.088  1.00 60.91           C  
ATOM   3179  N   ALA A 519     100.269  27.085  17.640  1.00 45.33           N  
ATOM   3180  CA  ALA A 519      99.188  26.121  17.585  1.00 43.00           C  
ATOM   3181  C   ALA A 519      98.939  25.450  18.927  1.00 40.99           C  
ATOM   3182  O   ALA A 519      99.873  25.191  19.680  1.00 39.87           O  
ATOM   3183  CB  ALA A 519      99.436  25.094  16.506  1.00 36.56           C  
ATOM   3184  N   VAL A 520      97.667  25.217  19.243  1.00 43.15           N  
ATOM   3185  CA  VAL A 520      97.322  24.365  20.368  1.00 43.25           C  
ATOM   3186  C   VAL A 520      96.730  23.110  19.773  1.00 45.77           C  
ATOM   3187  O   VAL A 520      95.968  23.162  18.810  1.00 49.26           O  
ATOM   3188  CB  VAL A 520      96.350  25.038  21.372  1.00 43.95           C  
ATOM   3189  CG1 VAL A 520      95.874  24.037  22.433  1.00 37.86           C  
ATOM   3190  CG2 VAL A 520      97.026  26.190  22.041  1.00 40.46           C  
ATOM   3191  N   PHE A 521      97.093  21.972  20.330  1.00 48.54           N  
ATOM   3192  CA  PHE A 521      96.754  20.708  19.697  1.00 48.75           C  
ATOM   3193  C   PHE A 521      96.428  19.610  20.718  1.00 46.49           C  
ATOM   3194  O   PHE A 521      96.805  19.713  21.885  1.00 45.49           O  
ATOM   3195  CB  PHE A 521      97.923  20.297  18.800  1.00 45.92           C  
ATOM   3196  CG  PHE A 521      99.222  20.223  19.520  1.00 47.53           C  
ATOM   3197  CD1 PHE A 521      99.615  19.050  20.153  1.00 50.79           C  
ATOM   3198  CD2 PHE A 521     100.056  21.331  19.581  1.00 49.25           C  
ATOM   3199  CE1 PHE A 521     100.820  18.990  20.832  1.00 52.89           C  
ATOM   3200  CE2 PHE A 521     101.257  21.271  20.254  1.00 44.32           C  
ATOM   3201  CZ  PHE A 521     101.635  20.104  20.880  1.00 48.97           C  
ATOM   3202  N   ASN A 522      95.710  18.579  20.273  1.00 45.06           N  
ATOM   3203  CA  ASN A 522      95.353  17.440  21.124  1.00 45.85           C  
ATOM   3204  C   ASN A 522      96.516  16.435  21.195  1.00 56.74           C  
ATOM   3205  O   ASN A 522      96.762  15.682  20.242  1.00 52.88           O  
ATOM   3206  CB  ASN A 522      94.117  16.762  20.568  1.00 43.82           C  
ATOM   3207  CG  ASN A 522      93.655  15.583  21.404  1.00 53.93           C  
ATOM   3208  OD1 ASN A 522      94.424  14.665  21.699  1.00 59.52           O  
ATOM   3209  ND2 ASN A 522      92.370  15.590  21.771  1.00 53.12           N  
ATOM   3210  N   GLN A 523      97.226  16.430  22.321  1.00 55.21           N  
ATOM   3211  CA  GLN A 523      98.369  15.551  22.517  1.00 56.41           C  
ATOM   3212  C   GLN A 523      98.106  14.088  22.122  1.00 57.38           C  
ATOM   3213  O   GLN A 523      98.797  13.550  21.260  1.00 53.51           O  
ATOM   3214  CB  GLN A 523      98.872  15.664  23.969  1.00 60.07           C  
ATOM   3215  CG  GLN A 523     100.045  14.753  24.338  1.00 60.73           C  
ATOM   3216  CD  GLN A 523     101.256  14.910  23.420  1.00 69.53           C  
ATOM   3217  OE1 GLN A 523     101.359  15.869  22.656  1.00 70.25           O  
ATOM   3218  NE2 GLN A 523     102.182  13.956  23.495  1.00 75.00           N  
ATOM   3219  N   GLY A 524      97.098  13.472  22.740  1.00 55.82           N  
ATOM   3220  CA  GLY A 524      96.707  12.111  22.427  1.00 60.97           C  
ATOM   3221  C   GLY A 524      96.591  11.806  20.941  1.00 57.55           C  
ATOM   3222  O   GLY A 524      97.067  10.781  20.484  1.00 60.18           O  
ATOM   3223  N   ALA A 525      95.964  12.700  20.185  1.00 57.97           N  
ATOM   3224  CA  ALA A 525      95.804  12.522  18.739  1.00 58.72           C  
ATOM   3225  C   ALA A 525      97.143  12.627  17.995  1.00 56.57           C  
ATOM   3226  O   ALA A 525      97.415  11.878  17.055  1.00 56.84           O  
ATOM   3227  CB  ALA A 525      94.791  13.549  18.183  1.00 49.32           C  
ATOM   3228  N   ILE A 526      97.969  13.564  18.439  1.00 51.99           N  
ATOM   3229  CA  ILE A 526      99.250  13.815  17.818  1.00 56.75           C  
ATOM   3230  C   ILE A 526     100.189  12.632  18.050  1.00 58.66           C  
ATOM   3231  O   ILE A 526     101.049  12.326  17.218  1.00 58.99           O  
ATOM   3232  CB  ILE A 526      99.880  15.126  18.376  1.00 51.34           C  
ATOM   3233  CG1 ILE A 526      99.045  16.353  17.958  1.00 50.05           C  
ATOM   3234  CG2 ILE A 526     101.328  15.261  17.944  1.00 46.38           C  
ATOM   3235  CD1 ILE A 526      99.143  16.723  16.490  1.00 38.28           C  
ATOM   3236  N   ARG A 527     100.005  11.962  19.182  1.00 58.89           N  
ATOM   3237  CA  ARG A 527     100.844  10.842  19.551  1.00 62.68           C  
ATOM   3238  C   ARG A 527     100.446   9.604  18.743  1.00 64.14           C  
ATOM   3239  O   ARG A 527     101.310   8.819  18.298  1.00 62.73           O  
ATOM   3240  CB  ARG A 527     100.736  10.571  21.055  1.00 67.72           C  
ATOM   3241  CG  ARG A 527     101.405   9.269  21.503  1.00 75.59           C  
ATOM   3242  CD  ARG A 527     101.383   9.103  23.014  1.00 74.02           C  
ATOM   3243  NE  ARG A 527     102.090  10.196  23.681  1.00 82.02           N  
ATOM   3244  CZ  ARG A 527     103.386  10.175  23.980  1.00 79.31           C  
ATOM   3245  NH1 ARG A 527     104.123   9.116  23.670  1.00 71.47           N  
ATOM   3246  NH2 ARG A 527     103.943  11.210  24.591  1.00 78.03           N  
ATOM   3247  N   GLU A 528      99.141   9.439  18.547  1.00 54.49           N  
ATOM   3248  CA  GLU A 528      98.624   8.380  17.692  1.00 56.64           C  
ATOM   3249  C   GLU A 528      99.072   8.556  16.263  1.00 55.53           C  
ATOM   3250  O   GLU A 528      99.517   7.608  15.626  1.00 57.81           O  
ATOM   3251  CB  GLU A 528      97.098   8.345  17.740  1.00 59.87           C  
ATOM   3252  CG  GLU A 528      96.573   7.907  19.087  1.00 61.63           C  
ATOM   3253  CD  GLU A 528      95.089   7.683  19.096  1.00 72.85           C  
ATOM   3254  OE1 GLU A 528      94.403   8.154  18.156  1.00 75.42           O  
ATOM   3255  OE2 GLU A 528      94.606   7.028  20.047  1.00 74.78           O  
HETATM 3256  N   MSE A 529      98.982   9.783  15.770  1.00 53.73           N  
HETATM 3257  CA  MSE A 529      99.444  10.098  14.423  1.00 54.91           C  
HETATM 3258  C   MSE A 529     100.943   9.853  14.196  1.00 53.80           C  
HETATM 3259  O   MSE A 529     101.355   9.614  13.073  1.00 49.13           O  
HETATM 3260  CB  MSE A 529      99.068  11.544  14.070  1.00 54.25           C  
HETATM 3261  CG  MSE A 529      97.586  11.744  14.025  1.00 57.11           C  
HETATM 3262 SE   MSE A 529      97.111  13.563  13.566  0.71 53.90          SE  
HETATM 3263  CE  MSE A 529      97.652  13.515  11.671  1.00 50.34           C  
ATOM   3264  N   LEU A 530     101.747   9.893  15.254  1.00 51.20           N  
ATOM   3265  CA  LEU A 530     103.187   9.676  15.100  1.00 59.87           C  
ATOM   3266  C   LEU A 530     103.689   8.272  15.474  1.00 61.27           C  
ATOM   3267  O   LEU A 530     102.914   7.316  15.566  1.00 66.59           O  
ATOM   3268  CB  LEU A 530     103.988  10.734  15.875  1.00 66.58           C  
ATOM   3269  CG  LEU A 530     103.829  12.202  15.465  1.00 61.18           C  
ATOM   3270  CD1 LEU A 530     104.471  13.094  16.498  1.00 57.05           C  
ATOM   3271  CD2 LEU A 530     104.418  12.445  14.079  1.00 54.78           C  
ATOM   3272  N   VAL A 542     103.510  -2.802  40.962  1.00 97.15           N  
ATOM   3273  CA  VAL A 542     103.404  -1.362  41.186  1.00100.82           C  
ATOM   3274  C   VAL A 542     103.825  -0.551  39.956  1.00 95.08           C  
ATOM   3275  O   VAL A 542     103.166   0.438  39.599  1.00 89.22           O  
ATOM   3276  CB  VAL A 542     104.232  -0.913  42.415  1.00100.05           C  
ATOM   3277  N   ARG A 543     104.915  -0.975  39.313  1.00 91.22           N  
ATOM   3278  CA  ARG A 543     105.453  -0.278  38.134  1.00 94.40           C  
ATOM   3279  C   ARG A 543     104.676  -0.602  36.852  1.00 92.42           C  
ATOM   3280  O   ARG A 543     104.550   0.240  35.951  1.00 89.92           O  
ATOM   3281  CB  ARG A 543     106.933  -0.599  37.943  1.00 82.58           C  
ATOM   3282  N   ALA A 544     104.166  -1.828  36.776  1.00 88.65           N  
ATOM   3283  CA  ALA A 544     103.310  -2.224  35.670  1.00 89.16           C  
ATOM   3284  C   ALA A 544     102.033  -1.387  35.709  1.00 83.15           C  
ATOM   3285  O   ALA A 544     101.565  -0.904  34.675  1.00 79.67           O  
ATOM   3286  CB  ALA A 544     102.990  -3.702  35.757  1.00 82.84           C  
ATOM   3287  N   LEU A 545     101.488  -1.213  36.913  1.00 81.25           N  
ATOM   3288  CA  LEU A 545     100.340  -0.340  37.121  1.00 83.65           C  
ATOM   3289  C   LEU A 545     100.569   1.011  36.454  1.00 82.75           C  
ATOM   3290  O   LEU A 545      99.817   1.386  35.557  1.00 81.36           O  
ATOM   3291  CB  LEU A 545     100.067  -0.140  38.614  1.00 82.83           C  
ATOM   3292  CG  LEU A 545      99.562  -1.362  39.380  1.00 87.36           C  
ATOM   3293  CD1 LEU A 545      99.474  -1.075  40.872  1.00 81.02           C  
ATOM   3294  CD2 LEU A 545      98.206  -1.812  38.832  1.00 86.36           C  
ATOM   3295  N   VAL A 546     101.622   1.712  36.874  1.00 75.57           N  
ATOM   3296  CA  VAL A 546     101.932   3.038  36.350  1.00 75.63           C  
ATOM   3297  C   VAL A 546     101.911   3.074  34.828  1.00 75.46           C  
ATOM   3298  O   VAL A 546     101.241   3.914  34.220  1.00 74.53           O  
ATOM   3299  CB  VAL A 546     103.312   3.534  36.828  1.00 76.61           C  
ATOM   3300  CG1 VAL A 546     103.679   4.831  36.123  1.00 64.53           C  
ATOM   3301  CG2 VAL A 546     103.320   3.713  38.343  1.00 75.32           C  
ATOM   3302  N   LYS A 547     102.642   2.148  34.222  1.00 79.39           N  
ATOM   3303  CA  LYS A 547     102.705   2.026  32.770  1.00 79.46           C  
ATOM   3304  C   LYS A 547     101.316   1.914  32.127  1.00 77.83           C  
ATOM   3305  O   LYS A 547     101.026   2.595  31.142  1.00 74.20           O  
ATOM   3306  CB  LYS A 547     103.564   0.812  32.391  1.00 79.73           C  
ATOM   3307  N   ARG A 548     100.468   1.054  32.691  1.00 73.17           N  
ATOM   3308  CA  ARG A 548      99.115   0.861  32.186  1.00 73.92           C  
ATOM   3309  C   ARG A 548      98.299   2.146  32.259  1.00 74.29           C  
ATOM   3310  O   ARG A 548      97.727   2.594  31.261  1.00 69.56           O  
ATOM   3311  CB  ARG A 548      98.400  -0.260  32.953  1.00 73.79           C  
ATOM   3312  CG  ARG A 548      98.846  -1.646  32.545  1.00 70.36           C  
ATOM   3313  CD  ARG A 548      98.169  -2.728  33.358  1.00 67.37           C  
ATOM   3314  NE  ARG A 548      99.087  -3.827  33.596  1.00 69.06           N  
ATOM   3315  CZ  ARG A 548      99.364  -4.338  34.792  1.00 72.26           C  
ATOM   3316  NH1 ARG A 548      98.767  -3.875  35.884  1.00 72.72           N  
ATOM   3317  NH2 ARG A 548     100.241  -5.328  34.890  1.00 79.45           N  
ATOM   3318  N   ILE A 549      98.255   2.725  33.454  1.00 74.69           N  
ATOM   3319  CA  ILE A 549      97.536   3.965  33.706  1.00 73.20           C  
ATOM   3320  C   ILE A 549      97.943   5.039  32.711  1.00 74.88           C  
ATOM   3321  O   ILE A 549      97.091   5.722  32.130  1.00 67.71           O  
ATOM   3322  CB  ILE A 549      97.826   4.493  35.110  1.00 68.63           C  
ATOM   3323  CG1 ILE A 549      97.642   3.392  36.145  1.00 74.62           C  
ATOM   3324  CG2 ILE A 549      96.915   5.656  35.426  1.00 72.08           C  
ATOM   3325  CD1 ILE A 549      97.920   3.841  37.552  1.00 74.84           C  
ATOM   3326  N   LEU A 550      99.251   5.173  32.512  1.00 70.75           N  
ATOM   3327  CA  LEU A 550      99.772   6.173  31.597  1.00 73.85           C  
ATOM   3328  C   LEU A 550      99.317   5.917  30.157  1.00 75.30           C  
ATOM   3329  O   LEU A 550      98.957   6.844  29.429  1.00 77.98           O  
ATOM   3330  CB  LEU A 550     101.293   6.217  31.685  1.00 78.10           C  
ATOM   3331  CG  LEU A 550     101.985   7.170  30.715  1.00 76.51           C  
ATOM   3332  CD1 LEU A 550     101.541   8.604  30.954  1.00 73.27           C  
ATOM   3333  CD2 LEU A 550     103.485   7.012  30.853  1.00 68.69           C  
ATOM   3334  N   LYS A 551      99.328   4.654  29.751  1.00 76.97           N  
ATOM   3335  CA  LYS A 551      98.901   4.294  28.407  1.00 77.55           C  
ATOM   3336  C   LYS A 551      97.417   4.579  28.246  1.00 75.64           C  
ATOM   3337  O   LYS A 551      97.005   5.191  27.258  1.00 79.14           O  
ATOM   3338  CB  LYS A 551      99.227   2.819  28.112  1.00 77.53           C  
ATOM   3339  CG  LYS A 551      98.831   2.345  26.710  1.00 80.40           C  
ATOM   3340  CD  LYS A 551      99.234   3.338  25.624  1.00 80.91           C  
ATOM   3341  CE  LYS A 551      98.859   2.831  24.233  1.00 80.09           C  
ATOM   3342  NZ  LYS A 551      99.710   1.678  23.804  1.00 74.32           N  
ATOM   3343  N   SER A 552      96.632   4.145  29.233  1.00 74.48           N  
ATOM   3344  CA  SER A 552      95.171   4.306  29.232  1.00 74.93           C  
ATOM   3345  C   SER A 552      94.760   5.767  29.127  1.00 78.50           C  
ATOM   3346  O   SER A 552      93.839   6.120  28.376  1.00 77.17           O  
ATOM   3347  CB  SER A 552      94.578   3.738  30.519  1.00 74.28           C  
ATOM   3348  OG  SER A 552      94.924   2.376  30.703  1.00 75.81           O  
ATOM   3349  N   ALA A 553      95.444   6.596  29.916  1.00 77.46           N  
ATOM   3350  CA  ALA A 553      95.272   8.037  29.901  1.00 70.79           C  
ATOM   3351  C   ALA A 553      95.415   8.577  28.490  1.00 71.30           C  
ATOM   3352  O   ALA A 553      94.529   9.282  27.990  1.00 67.69           O  
ATOM   3353  CB  ALA A 553      96.300   8.683  30.802  1.00 69.96           C  
ATOM   3354  N   SER A 554      96.535   8.250  27.851  1.00 71.01           N  
ATOM   3355  CA  SER A 554      96.808   8.793  26.531  1.00 74.32           C  
ATOM   3356  C   SER A 554      95.798   8.267  25.531  1.00 73.96           C  
ATOM   3357  O   SER A 554      95.340   9.005  24.653  1.00 74.27           O  
ATOM   3358  CB  SER A 554      98.226   8.472  26.072  1.00 77.44           C  
ATOM   3359  OG  SER A 554      98.557   9.270  24.942  1.00 79.10           O  
ATOM   3360  N   GLU A 555      95.447   6.993  25.678  1.00 70.82           N  
ATOM   3361  CA  GLU A 555      94.472   6.367  24.793  1.00 75.33           C  
ATOM   3362  C   GLU A 555      93.136   7.111  24.862  1.00 78.75           C  
ATOM   3363  O   GLU A 555      92.483   7.365  23.844  1.00 81.11           O  
ATOM   3364  CB  GLU A 555      94.288   4.887  25.158  1.00 75.51           C  
ATOM   3365  N   ARG A 556      92.749   7.488  26.073  1.00 75.63           N  
ATOM   3366  CA  ARG A 556      91.501   8.200  26.288  1.00 68.15           C  
ATOM   3367  C   ARG A 556      91.513   9.691  25.926  1.00 73.82           C  
ATOM   3368  O   ARG A 556      90.510  10.207  25.424  1.00 75.28           O  
ATOM   3369  CB  ARG A 556      91.062   8.021  27.729  1.00 66.40           C  
ATOM   3370  CG  ARG A 556      90.273   6.763  27.940  1.00 76.45           C  
ATOM   3371  CD  ARG A 556      89.481   6.850  29.223  1.00 72.92           C  
ATOM   3372  NE  ARG A 556      90.158   6.156  30.306  1.00 63.99           N  
ATOM   3373  CZ  ARG A 556      89.952   6.414  31.587  1.00 54.15           C  
ATOM   3374  NH1 ARG A 556      89.102   7.366  31.935  1.00 45.77           N  
ATOM   3375  NH2 ARG A 556      90.618   5.735  32.514  1.00 52.08           N  
ATOM   3376  N   SER A 557      92.620  10.388  26.192  1.00 69.56           N  
ATOM   3377  CA  SER A 557      92.675  11.834  25.933  1.00 76.90           C  
ATOM   3378  C   SER A 557      92.716  12.183  24.434  1.00 72.83           C  
ATOM   3379  O   SER A 557      92.609  13.357  24.059  1.00 65.00           O  
ATOM   3380  CB  SER A 557      93.853  12.495  26.672  1.00 70.92           C  
ATOM   3381  OG  SER A 557      95.101  12.018  26.196  1.00 74.97           O  
ATOM   3382  N   ALA A 558      92.861  11.158  23.593  1.00 67.44           N  
ATOM   3383  CA  ALA A 558      93.013  11.347  22.155  1.00 65.02           C  
ATOM   3384  C   ALA A 558      91.716  11.778  21.475  1.00 64.54           C  
ATOM   3385  O   ALA A 558      91.735  12.392  20.408  1.00 62.09           O  
ATOM   3386  CB  ALA A 558      93.536  10.074  21.516  1.00 64.45           C  
ATOM   3387  N   ARG A 559      90.590  11.436  22.086  1.00 62.99           N  
ATOM   3388  CA  ARG A 559      89.297  11.714  21.488  1.00 68.36           C  
ATOM   3389  C   ARG A 559      88.618  12.839  22.258  1.00 65.56           C  
ATOM   3390  O   ARG A 559      88.561  12.797  23.484  1.00 64.42           O  
ATOM   3391  CB  ARG A 559      88.428  10.444  21.473  1.00 59.66           C  
ATOM   3392  N   ALA A 560      88.129  13.851  21.545  1.00 63.23           N  
ATOM   3393  CA  ALA A 560      87.464  14.989  22.191  1.00 65.06           C  
ATOM   3394  C   ALA A 560      86.159  14.556  22.874  1.00 63.03           C  
ATOM   3395  O   ALA A 560      85.375  13.804  22.309  1.00 58.94           O  
ATOM   3396  CB  ALA A 560      87.199  16.110  21.179  1.00 60.81           C  
ATOM   3397  N   VAL A 561      85.937  15.020  24.097  1.00 58.87           N  
ATOM   3398  CA  VAL A 561      84.785  14.584  24.878  1.00 53.52           C  
ATOM   3399  C   VAL A 561      83.606  15.525  24.699  1.00 53.15           C  
ATOM   3400  O   VAL A 561      83.702  16.727  24.969  1.00 53.99           O  
ATOM   3401  CB  VAL A 561      85.120  14.552  26.370  1.00 53.15           C  
ATOM   3402  CG1 VAL A 561      83.925  14.054  27.165  1.00 45.82           C  
ATOM   3403  CG2 VAL A 561      86.361  13.699  26.617  1.00 53.39           C  
ATOM   3404  N   LYS A 562      82.477  14.997  24.262  1.00 50.96           N  
ATOM   3405  CA  LYS A 562      81.330  15.868  24.078  1.00 49.86           C  
ATOM   3406  C   LYS A 562      80.154  15.516  24.967  1.00 45.75           C  
ATOM   3407  O   LYS A 562      80.020  14.394  25.426  1.00 46.98           O  
ATOM   3408  CB  LYS A 562      80.927  15.956  22.606  1.00 51.91           C  
ATOM   3409  CG  LYS A 562      80.183  14.783  22.059  1.00 54.86           C  
ATOM   3410  CD  LYS A 562      79.549  15.193  20.732  1.00 58.49           C  
ATOM   3411  CE  LYS A 562      78.974  14.003  19.983  1.00 57.12           C  
ATOM   3412  NZ  LYS A 562      78.273  14.460  18.749  1.00 57.79           N  
ATOM   3413  N   THR A 563      79.312  16.503  25.221  1.00 47.85           N  
ATOM   3414  CA  THR A 563      78.179  16.313  26.115  1.00 47.85           C  
ATOM   3415  C   THR A 563      76.996  17.214  25.700  1.00 48.38           C  
ATOM   3416  O   THR A 563      77.171  18.181  24.968  1.00 51.03           O  
ATOM   3417  CB  THR A 563      78.609  16.508  27.590  1.00 44.26           C  
ATOM   3418  OG1 THR A 563      77.552  16.107  28.469  1.00 47.22           O  
ATOM   3419  CG2 THR A 563      79.022  17.939  27.872  1.00 37.17           C  
ATOM   3420  N   PHE A 564      75.794  16.887  26.138  1.00 48.78           N  
ATOM   3421  CA  PHE A 564      74.634  17.631  25.698  1.00 46.30           C  
ATOM   3422  C   PHE A 564      74.103  18.521  26.795  1.00 47.63           C  
ATOM   3423  O   PHE A 564      73.948  18.090  27.933  1.00 51.94           O  
ATOM   3424  CB  PHE A 564      73.547  16.672  25.194  1.00 48.90           C  
ATOM   3425  CG  PHE A 564      73.915  15.966  23.924  1.00 49.18           C  
ATOM   3426  CD1 PHE A 564      74.687  14.818  23.951  1.00 51.83           C  
ATOM   3427  CD2 PHE A 564      73.522  16.471  22.698  1.00 49.94           C  
ATOM   3428  CE1 PHE A 564      75.051  14.176  22.771  1.00 50.03           C  
ATOM   3429  CE2 PHE A 564      73.878  15.830  21.512  1.00 48.48           C  
ATOM   3430  CZ  PHE A 564      74.636  14.689  21.556  1.00 50.96           C  
HETATM 3431  N   MSE A 565      73.865  19.783  26.453  1.00 46.33           N  
HETATM 3432  CA  MSE A 565      73.166  20.706  27.341  1.00 45.45           C  
HETATM 3433  C   MSE A 565      71.694  20.765  26.904  1.00 52.58           C  
HETATM 3434  O   MSE A 565      71.386  20.945  25.726  1.00 52.86           O  
HETATM 3435  CB  MSE A 565      73.782  22.091  27.271  1.00 50.50           C  
HETATM 3436  CG  MSE A 565      75.278  22.133  27.589  1.00 48.56           C  
HETATM 3437 SE   MSE A 565      75.612  21.424  29.418  0.77 43.17          SE  
HETATM 3438  CE  MSE A 565      76.581  19.859  28.920  1.00 54.99           C  
ATOM   3439  N   VAL A 566      70.794  20.620  27.867  1.00 50.87           N  
ATOM   3440  CA  VAL A 566      69.381  20.460  27.582  1.00 49.10           C  
ATOM   3441  C   VAL A 566      68.582  21.698  27.983  1.00 54.23           C  
ATOM   3442  O   VAL A 566      68.643  22.142  29.127  1.00 56.92           O  
ATOM   3443  CB  VAL A 566      68.828  19.168  28.271  1.00 49.15           C  
ATOM   3444  CG1 VAL A 566      67.361  19.053  28.116  1.00 48.18           C  
ATOM   3445  CG2 VAL A 566      69.509  17.934  27.704  1.00 45.62           C  
ATOM   3446  N   GLY A 567      67.873  22.277  27.017  1.00 55.73           N  
ATOM   3447  CA  GLY A 567      66.890  23.312  27.292  1.00 58.15           C  
ATOM   3448  C   GLY A 567      65.503  22.746  27.016  1.00 69.98           C  
ATOM   3449  O   GLY A 567      65.360  21.637  26.500  1.00 74.39           O  
ATOM   3450  N   GLU A 568      64.465  23.491  27.358  1.00 73.34           N  
ATOM   3451  CA  GLU A 568      63.106  23.050  27.050  1.00 74.34           C  
ATOM   3452  C   GLU A 568      62.860  23.076  25.542  1.00 75.07           C  
ATOM   3453  O   GLU A 568      62.020  22.344  25.032  1.00 70.93           O  
ATOM   3454  CB  GLU A 568      62.109  23.959  27.746  1.00 71.38           C  
ATOM   3455  CG  GLU A 568      62.525  25.409  27.668  1.00 76.10           C  
ATOM   3456  CD  GLU A 568      61.520  26.318  28.306  1.00 83.88           C  
ATOM   3457  OE1 GLU A 568      60.413  25.821  28.619  1.00 85.33           O  
ATOM   3458  OE2 GLU A 568      61.833  27.518  28.490  1.00 78.56           O  
ATOM   3459  N   GLN A 569      63.601  23.923  24.835  1.00 76.32           N  
ATOM   3460  CA  GLN A 569      63.474  24.019  23.387  1.00 79.13           C  
ATOM   3461  C   GLN A 569      64.207  22.874  22.683  1.00 79.43           C  
ATOM   3462  O   GLN A 569      64.047  22.683  21.480  1.00 81.53           O  
ATOM   3463  CB  GLN A 569      64.000  25.374  22.890  1.00 83.67           C  
ATOM   3464  N   GLY A 570      65.012  22.122  23.429  1.00 70.63           N  
ATOM   3465  CA  GLY A 570      65.742  21.006  22.859  1.00 66.93           C  
ATOM   3466  C   GLY A 570      67.092  20.675  23.492  1.00 64.55           C  
ATOM   3467  O   GLY A 570      67.366  21.003  24.638  1.00 62.56           O  
ATOM   3468  N   LYS A 571      67.952  20.022  22.720  1.00 61.21           N  
ATOM   3469  CA  LYS A 571      69.201  19.459  23.230  1.00 54.67           C  
ATOM   3470  C   LYS A 571      70.372  19.885  22.350  1.00 54.88           C  
ATOM   3471  O   LYS A 571      70.247  19.913  21.128  1.00 57.69           O  
ATOM   3472  CB  LYS A 571      69.091  17.931  23.239  1.00 54.66           C  
ATOM   3473  CG  LYS A 571      70.049  17.245  24.176  1.00 54.53           C  
ATOM   3474  CD  LYS A 571      69.789  15.748  24.278  1.00 50.54           C  
ATOM   3475  CE  LYS A 571      69.949  15.071  22.944  1.00 54.62           C  
ATOM   3476  NZ  LYS A 571      70.242  13.619  23.138  1.00 56.62           N  
ATOM   3477  N   SER A 572      71.516  20.190  22.956  1.00 53.70           N  
ATOM   3478  CA  SER A 572      72.646  20.741  22.188  1.00 53.65           C  
ATOM   3479  C   SER A 572      74.002  20.236  22.609  1.00 44.01           C  
ATOM   3480  O   SER A 572      74.377  20.356  23.768  1.00 46.20           O  
ATOM   3481  CB  SER A 572      72.672  22.270  22.272  1.00 52.30           C  
ATOM   3482  OG  SER A 572      73.356  22.779  21.160  1.00 55.73           O  
ATOM   3483  N   ALA A 573      74.761  19.716  21.657  1.00 47.31           N  
ATOM   3484  CA  ALA A 573      76.110  19.225  21.960  1.00 47.17           C  
ATOM   3485  C   ALA A 573      77.134  20.336  22.230  1.00 47.86           C  
ATOM   3486  O   ALA A 573      77.176  21.353  21.520  1.00 50.45           O  
ATOM   3487  CB  ALA A 573      76.604  18.317  20.853  1.00 50.01           C  
ATOM   3488  N   ILE A 574      77.939  20.145  23.276  1.00 44.53           N  
ATOM   3489  CA  ILE A 574      79.146  20.951  23.499  1.00 44.67           C  
ATOM   3490  C   ILE A 574      80.315  20.022  23.763  1.00 47.22           C  
ATOM   3491  O   ILE A 574      80.113  18.850  24.086  1.00 44.99           O  
ATOM   3492  CB  ILE A 574      79.028  21.932  24.700  1.00 41.87           C  
ATOM   3493  CG1 ILE A 574      78.978  21.181  26.028  1.00 42.70           C  
ATOM   3494  CG2 ILE A 574      77.837  22.878  24.531  1.00 40.61           C  
ATOM   3495  CD1 ILE A 574      79.325  22.034  27.222  1.00 34.51           C  
ATOM   3496  N   VAL A 575      81.531  20.547  23.624  1.00 44.80           N  
ATOM   3497  CA  VAL A 575      82.754  19.809  23.957  1.00 43.32           C  
ATOM   3498  C   VAL A 575      83.289  20.207  25.330  1.00 42.69           C  
ATOM   3499  O   VAL A 575      83.486  21.384  25.619  1.00 42.31           O  
ATOM   3500  CB  VAL A 575      83.894  20.083  22.935  1.00 47.49           C  
ATOM   3501  CG1 VAL A 575      85.243  19.652  23.511  1.00 42.75           C  
ATOM   3502  CG2 VAL A 575      83.625  19.398  21.616  1.00 47.91           C  
ATOM   3503  N   ILE A 576      83.538  19.229  26.183  1.00 44.56           N  
ATOM   3504  CA  ILE A 576      84.242  19.528  27.427  1.00 51.54           C  
ATOM   3505  C   ILE A 576      85.739  19.624  27.094  1.00 48.69           C  
ATOM   3506  O   ILE A 576      86.400  18.611  26.825  1.00 48.29           O  
ATOM   3507  CB  ILE A 576      83.964  18.456  28.510  1.00 46.39           C  
ATOM   3508  CG1 ILE A 576      82.466  18.320  28.720  1.00 45.21           C  
ATOM   3509  CG2 ILE A 576      84.625  18.805  29.822  1.00 43.15           C  
ATOM   3510  CD1 ILE A 576      82.075  17.058  29.462  1.00 44.01           C  
ATOM   3511  N   SER A 577      86.247  20.852  27.089  1.00 45.99           N  
ATOM   3512  CA  SER A 577      87.601  21.141  26.621  1.00 47.52           C  
ATOM   3513  C   SER A 577      88.681  20.700  27.587  1.00 44.80           C  
ATOM   3514  O   SER A 577      89.787  20.351  27.175  1.00 48.41           O  
ATOM   3515  CB  SER A 577      87.774  22.641  26.364  1.00 43.32           C  
ATOM   3516  OG  SER A 577      87.434  23.382  27.514  1.00 46.62           O  
ATOM   3517  N   GLY A 578      88.357  20.732  28.869  1.00 43.82           N  
ATOM   3518  CA  GLY A 578      89.322  20.449  29.902  1.00 47.44           C  
ATOM   3519  C   GLY A 578      89.651  21.725  30.659  1.00 49.06           C  
ATOM   3520  O   GLY A 578      90.168  21.674  31.769  1.00 47.29           O  
ATOM   3521  N   VAL A 579      89.357  22.876  30.063  1.00 41.38           N  
ATOM   3522  CA  VAL A 579      89.546  24.133  30.770  1.00 43.79           C  
ATOM   3523  C   VAL A 579      88.509  24.220  31.879  1.00 48.33           C  
ATOM   3524  O   VAL A 579      87.359  23.795  31.709  1.00 53.36           O  
ATOM   3525  CB  VAL A 579      89.418  25.380  29.840  1.00 43.83           C  
ATOM   3526  CG1 VAL A 579      89.510  26.670  30.654  1.00 47.48           C  
ATOM   3527  CG2 VAL A 579      90.502  25.363  28.805  1.00 47.95           C  
ATOM   3528  N   GLY A 580      88.910  24.747  33.025  1.00 41.40           N  
ATOM   3529  CA  GLY A 580      87.950  24.985  34.063  1.00 41.94           C  
ATOM   3530  C   GLY A 580      88.101  26.378  34.610  1.00 45.29           C  
ATOM   3531  O   GLY A 580      88.815  27.233  34.066  1.00 42.36           O  
ATOM   3532  N   LEU A 581      87.378  26.612  35.691  1.00 43.28           N  
ATOM   3533  CA  LEU A 581      87.624  27.753  36.539  1.00 47.98           C  
ATOM   3534  C   LEU A 581      89.037  27.486  37.091  1.00 52.05           C  
ATOM   3535  O   LEU A 581      89.522  26.350  37.035  1.00 60.03           O  
ATOM   3536  CB  LEU A 581      86.549  27.782  37.632  1.00 48.20           C  
ATOM   3537  CG  LEU A 581      85.123  28.334  37.362  1.00 42.81           C  
ATOM   3538  CD1 LEU A 581      84.518  27.949  36.036  1.00 45.41           C  
ATOM   3539  CD2 LEU A 581      84.176  27.915  38.449  1.00 37.58           C  
ATOM   3540  N   PHE A 582      89.732  28.496  37.587  1.00 48.22           N  
ATOM   3541  CA  PHE A 582      91.141  28.312  38.065  1.00 46.87           C  
ATOM   3542  C   PHE A 582      92.172  27.931  37.022  1.00 44.04           C  
ATOM   3543  O   PHE A 582      93.276  27.558  37.377  1.00 51.31           O  
ATOM   3544  CB  PHE A 582      91.272  27.304  39.213  1.00 40.23           C  
ATOM   3545  CG  PHE A 582      90.131  27.329  40.161  1.00 45.80           C  
ATOM   3546  CD1 PHE A 582      89.933  28.421  40.992  1.00 42.97           C  
ATOM   3547  CD2 PHE A 582      89.240  26.265  40.222  1.00 45.77           C  
ATOM   3548  CE1 PHE A 582      88.871  28.464  41.862  1.00 44.93           C  
ATOM   3549  CE2 PHE A 582      88.173  26.288  41.100  1.00 44.97           C  
ATOM   3550  CZ  PHE A 582      87.990  27.390  41.924  1.00 47.05           C  
ATOM   3551  N   SER A 583      91.834  28.017  35.747  1.00 45.56           N  
ATOM   3552  CA  SER A 583      92.750  27.554  34.704  1.00 54.93           C  
ATOM   3553  C   SER A 583      93.779  28.636  34.381  1.00 57.15           C  
ATOM   3554  O   SER A 583      94.773  28.384  33.717  1.00 53.56           O  
ATOM   3555  CB  SER A 583      91.983  27.186  33.443  1.00 56.90           C  
ATOM   3556  OG  SER A 583      91.549  28.378  32.794  1.00 67.86           O  
ATOM   3557  N   ILE A 584      93.489  29.852  34.836  1.00 63.79           N  
ATOM   3558  CA  ILE A 584      94.435  30.959  34.831  1.00 61.37           C  
ATOM   3559  C   ILE A 584      94.771  31.322  36.282  1.00 61.51           C  
ATOM   3560  O   ILE A 584      93.873  31.598  37.086  1.00 64.98           O  
ATOM   3561  CB  ILE A 584      93.842  32.201  34.140  1.00 62.21           C  
ATOM   3562  CG1 ILE A 584      93.593  31.952  32.648  1.00 54.65           C  
ATOM   3563  CG2 ILE A 584      94.758  33.387  34.346  1.00 60.91           C  
ATOM   3564  CD1 ILE A 584      93.001  33.152  31.913  1.00 50.43           C  
ATOM   3565  N   ASP A 585      96.060  31.305  36.613  1.00 68.89           N  
ATOM   3566  CA  ASP A 585      96.545  31.619  37.966  1.00 75.92           C  
ATOM   3567  C   ASP A 585      97.391  32.891  37.971  1.00 83.59           C  
ATOM   3568  O   ASP A 585      98.223  33.084  37.080  1.00 80.71           O  
ATOM   3569  CB  ASP A 585      97.383  30.463  38.515  1.00 71.41           C  
ATOM   3570  N   PHE A 586      97.210  33.747  38.979  1.00 89.65           N  
ATOM   3571  CA  PHE A 586      96.291  33.516  40.094  1.00 89.29           C  
ATOM   3572  C   PHE A 586      95.623  34.826  40.521  1.00 92.09           C  
ATOM   3573  O   PHE A 586      96.118  35.526  41.408  1.00 88.20           O  
ATOM   3574  CB  PHE A 586      97.036  32.901  41.284  1.00 93.09           C  
TER    3575      PHE A 586                                                      
HETATM 3576  O   HOH A 701      86.364  24.266  37.570  1.00 39.62           O  
HETATM 3577  O   HOH A 702      72.620  21.577  43.189  1.00 40.02           O  
HETATM 3578  O   HOH A 703      71.928  18.022  34.673  1.00 48.66           O  
HETATM 3579  O   HOH A 704      67.171  19.342  39.323  1.00 37.62           O  
HETATM 3580  O   HOH A 705      82.867  22.331  45.264  1.00 41.41           O  
HETATM 3581  O   HOH A 706      72.371  28.005  42.379  1.00 40.20           O  
HETATM 3582  O   HOH A 707      63.448  14.592  58.942  1.00 56.32           O  
HETATM 3583  O   HOH A 708      81.348  16.863  41.760  1.00 39.03           O  
HETATM 3584  O   HOH A 709      72.385  29.687  44.168  1.00 43.56           O  
HETATM 3585  O   HOH A 710      86.919   5.974  40.850  1.00 44.80           O  
HETATM 3586  O   HOH A 711      93.296  19.342  12.932  1.00 47.24           O  
HETATM 3587  O   HOH A 712      69.540  31.940  46.914  1.00 42.51           O  
HETATM 3588  O   HOH A 713      75.534  14.529  27.676  1.00 46.52           O  
HETATM 3589  O   HOH A 714      86.423  -1.717  37.008  1.00 30.75           O  
HETATM 3590  O   HOH A 715      80.357  21.587  48.313  1.00 43.03           O  
HETATM 3591  O   HOH A 716      59.493  13.114  44.500  1.00 49.33           O  
HETATM 3592  O   HOH A 717      75.166  35.513  52.157  1.00 46.16           O  
HETATM 3593  O   HOH A 718      92.398  -3.435  50.596  1.00 54.46           O  
HETATM 3594  O   HOH A 719      80.996  20.428  46.300  1.00 40.84           O  
HETATM 3595  O   HOH A 720      79.094  14.261  30.966  1.00 46.45           O  
HETATM 3596  O   HOH A 721     132.844  35.110  58.818  1.00 50.34           O  
HETATM 3597  O   HOH A 722      86.356  16.671  44.590  1.00 37.54           O  
HETATM 3598  O   HOH A 723     101.477  33.882  16.956  1.00 44.81           O  
HETATM 3599  O   HOH A 724      87.031  13.984  44.514  1.00 39.51           O  
HETATM 3600  O   HOH A 725      58.993  28.632  50.949  1.00 40.84           O  
HETATM 3601  O   HOH A 726      55.914  29.244  51.734  1.00 39.60           O  
HETATM 3602  O   HOH A 727      69.509  12.816  31.615  1.00 36.42           O  
HETATM 3603  O   HOH A 728      65.956   9.404  40.991  1.00 53.05           O  
HETATM 3604  O   HOH A 729      97.544  -1.181  56.053  1.00 63.90           O  
HETATM 3605  O   HOH A 730      56.054  22.753  57.087  1.00 44.22           O  
HETATM 3606  O   HOH A 731      84.855  41.033  39.336  1.00 51.82           O  
HETATM 3607  O   HOH A 732      57.290   8.418  61.743  1.00 50.39           O  
HETATM 3608  O   HOH A 733      76.263  49.362  44.033  1.00 53.55           O  
HETATM 3609  O   HOH A 734      73.292  27.747  26.931  1.00 50.21           O  
HETATM 3610  O   HOH A 735      68.984  17.639  60.012  1.00 48.77           O  
HETATM 3611  O   HOH A 736      58.942  26.699  34.189  1.00 51.94           O  
HETATM 3612  O   HOH A 737      87.700  16.985  25.211  1.00 53.56           O  
HETATM 3613  O   HOH A 738      80.853  41.715  58.483  1.00 61.95           O  
HETATM 3614  O   HOH A 739      64.352  15.561  44.482  1.00 48.45           O  
HETATM 3615  O   HOH A 740      55.602  20.715  58.320  1.00 48.43           O  
HETATM 3616  O   HOH A 741      83.428   2.088  36.136  1.00 42.75           O  
HETATM 3617  O   HOH A 742      64.998  34.381  37.790  1.00 50.53           O  
HETATM 3618  O   HOH A 743      76.506  48.044  54.671  1.00 62.54           O  
CONECT    3    5                                                                
CONECT    5    3    6                                                           
CONECT    6    5    7    9                                                      
CONECT    7    6    8   10                                                      
CONECT    8    7                                                                
CONECT    9    6                                                                
CONECT   10    7                                                                
CONECT  497  500                                                                
CONECT  500  497  501                                                           
CONECT  501  500  502  504                                                      
CONECT  502  501  503  508                                                      
CONECT  503  502                                                                
CONECT  504  501  505                                                           
CONECT  505  504  506                                                           
CONECT  506  505  507                                                           
CONECT  507  506                                                                
CONECT  508  502                                                                
CONECT  532  538                                                                
CONECT  538  532  539                                                           
CONECT  539  538  540  542                                                      
CONECT  540  539  541  546                                                      
CONECT  541  540                                                                
CONECT  542  539  543                                                           
CONECT  543  542  544                                                           
CONECT  544  543  545                                                           
CONECT  545  544                                                                
CONECT  546  540                                                                
CONECT  614  616                                                                
CONECT  616  614  617                                                           
CONECT  617  616  618  620                                                      
CONECT  618  617  619  624                                                      
CONECT  619  618                                                                
CONECT  620  617  621                                                           
CONECT  621  620  622                                                           
CONECT  622  621  623                                                           
CONECT  623  622                                                                
CONECT  624  618                                                                
CONECT  746  753                                                                
CONECT  753  746  754                                                           
CONECT  754  753  755  757                                                      
CONECT  755  754  756  761                                                      
CONECT  756  755                                                                
CONECT  757  754  758                                                           
CONECT  758  757  759                                                           
CONECT  759  758  760                                                           
CONECT  760  759                                                                
CONECT  761  755                                                                
CONECT  826  832                                                                
CONECT  832  826  833                                                           
CONECT  833  832  834  836                                                      
CONECT  834  833  835  840                                                      
CONECT  835  834                                                                
CONECT  836  833  837                                                           
CONECT  837  836  838                                                           
CONECT  838  837  839                                                           
CONECT  839  838                                                                
CONECT  840  834                                                                
CONECT 1277 1281                                                                
CONECT 1281 1277 1282                                                           
CONECT 1282 1281 1283 1285                                                      
CONECT 1283 1282 1284 1289                                                      
CONECT 1284 1283                                                                
CONECT 1285 1282 1286                                                           
CONECT 1286 1285 1287                                                           
CONECT 1287 1286 1288                                                           
CONECT 1288 1287                                                                
CONECT 1289 1283                                                                
CONECT 1304 1310                                                                
CONECT 1310 1304 1311                                                           
CONECT 1311 1310 1312 1314                                                      
CONECT 1312 1311 1313 1318                                                      
CONECT 1313 1312                                                                
CONECT 1314 1311 1315                                                           
CONECT 1315 1314 1316                                                           
CONECT 1316 1315 1317                                                           
CONECT 1317 1316                                                                
CONECT 1318 1312                                                                
CONECT 1420 1427                                                                
CONECT 1427 1420 1428                                                           
CONECT 1428 1427 1429 1431                                                      
CONECT 1429 1428 1430 1435                                                      
CONECT 1430 1429                                                                
CONECT 1431 1428 1432                                                           
CONECT 1432 1431 1433                                                           
CONECT 1433 1432 1434                                                           
CONECT 1434 1433                                                                
CONECT 1435 1429 1436                                                           
CONECT 1436 1435 1437 1439                                                      
CONECT 1437 1436 1438 1443                                                      
CONECT 1438 1437                                                                
CONECT 1439 1436 1440                                                           
CONECT 1440 1439 1441                                                           
CONECT 1441 1440 1442                                                           
CONECT 1442 1441                                                                
CONECT 1443 1437                                                                
CONECT 1621 1629                                                                
CONECT 1629 1621 1630                                                           
CONECT 1630 1629 1631 1633                                                      
CONECT 1631 1630 1632 1637                                                      
CONECT 1632 1631                                                                
CONECT 1633 1630 1634                                                           
CONECT 1634 1633 1635                                                           
CONECT 1635 1634 1636                                                           
CONECT 1636 1635                                                                
CONECT 1637 1631                                                                
CONECT 1700 1706                                                                
CONECT 1706 1700 1707                                                           
CONECT 1707 1706 1708 1710                                                      
CONECT 1708 1707 1709 1714                                                      
CONECT 1709 1708                                                                
CONECT 1710 1707 1711                                                           
CONECT 1711 1710 1712                                                           
CONECT 1712 1711 1713                                                           
CONECT 1713 1712                                                                
CONECT 1714 1708                                                                
CONECT 1716 1718                                                                
CONECT 1718 1716 1719                                                           
CONECT 1719 1718 1720 1722                                                      
CONECT 1720 1719 1721 1726                                                      
CONECT 1721 1720                                                                
CONECT 1722 1719 1723                                                           
CONECT 1723 1722 1724                                                           
CONECT 1724 1723 1725                                                           
CONECT 1725 1724                                                                
CONECT 1726 1720                                                                
CONECT 2070 2076                                                                
CONECT 2076 2070 2077                                                           
CONECT 2077 2076 2078 2080                                                      
CONECT 2078 2077 2079 2084                                                      
CONECT 2079 2078                                                                
CONECT 2080 2077 2081                                                           
CONECT 2081 2080 2082                                                           
CONECT 2082 2081 2083                                                           
CONECT 2083 2082                                                                
CONECT 2084 2078                                                                
CONECT 2270 2276                                                                
CONECT 2276 2270 2277                                                           
CONECT 2277 2276 2278 2280                                                      
CONECT 2278 2277 2279 2284                                                      
CONECT 2279 2278                                                                
CONECT 2280 2277 2281                                                           
CONECT 2281 2280 2282                                                           
CONECT 2282 2281 2283                                                           
CONECT 2283 2282                                                                
CONECT 2284 2278 2285                                                           
CONECT 2285 2284 2286 2288                                                      
CONECT 2286 2285 2287 2292                                                      
CONECT 2287 2286                                                                
CONECT 2288 2285 2289                                                           
CONECT 2289 2288 2290                                                           
CONECT 2290 2289 2291                                                           
CONECT 2291 2290                                                                
CONECT 2292 2286                                                                
CONECT 2357 2360                                                                
CONECT 2360 2357 2361                                                           
CONECT 2361 2360 2362 2364                                                      
CONECT 2362 2361 2363 2368                                                      
CONECT 2363 2362                                                                
CONECT 2364 2361 2365                                                           
CONECT 2365 2364 2366                                                           
CONECT 2366 2365 2367                                                           
CONECT 2367 2366                                                                
CONECT 2368 2362                                                                
CONECT 2378 2387                                                                
CONECT 2387 2378 2388                                                           
CONECT 2388 2387 2389 2391                                                      
CONECT 2389 2388 2390 2395                                                      
CONECT 2390 2389                                                                
CONECT 2391 2388 2392                                                           
CONECT 2392 2391 2393                                                           
CONECT 2393 2392 2394                                                           
CONECT 2394 2393                                                                
CONECT 2395 2389                                                                
CONECT 2570 2575                                                                
CONECT 2575 2570 2576                                                           
CONECT 2576 2575 2577 2579                                                      
CONECT 2577 2576 2578 2583                                                      
CONECT 2578 2577                                                                
CONECT 2579 2576 2580                                                           
CONECT 2580 2579 2581                                                           
CONECT 2581 2580 2582                                                           
CONECT 2582 2581                                                                
CONECT 2583 2577                                                                
CONECT 2646 2650                                                                
CONECT 2650 2646 2651                                                           
CONECT 2651 2650 2652 2654                                                      
CONECT 2652 2651 2653 2658                                                      
CONECT 2653 2652                                                                
CONECT 2654 2651 2655                                                           
CONECT 2655 2654 2656                                                           
CONECT 2656 2655 2657                                                           
CONECT 2657 2656                                                                
CONECT 2658 2652                                                                
CONECT 3249 3256                                                                
CONECT 3256 3249 3257                                                           
CONECT 3257 3256 3258 3260                                                      
CONECT 3258 3257 3259 3264                                                      
CONECT 3259 3258                                                                
CONECT 3260 3257 3261                                                           
CONECT 3261 3260 3262                                                           
CONECT 3262 3261 3263                                                           
CONECT 3263 3262                                                                
CONECT 3264 3258                                                                
CONECT 3422 3431                                                                
CONECT 3431 3422 3432                                                           
CONECT 3432 3431 3433 3435                                                      
CONECT 3433 3432 3434 3439                                                      
CONECT 3434 3433                                                                
CONECT 3435 3432 3436                                                           
CONECT 3436 3435 3437                                                           
CONECT 3437 3436 3438                                                           
CONECT 3438 3437                                                                
CONECT 3439 3433                                                                
MASTER      447    0   22   24   12    0    0    6 3617    1  213   47          
END                                                                             
