# Supplementary material for: Using structure prediction of negative sense RNA virus nucleoproteins to assess evolutionary relationships
Source: bioRxiv. 2024 May 22:2024.02.16.580771. Originally published 2024 Feb 17. Preprint. [Version 2] doi: 10.1101/2024.02.16.580771 (PMC10888975; doi:10.1101/2024.02.16.580771)
Supplement: Supplement 3 — Supplementary File 1: Initial Dataset NP PDBs (.pdb files) [file media-3.zip › Initial Dataset NP PDBs/4K7E.pdb]

HEADER    VIRAL PROTEIN                           17-APR-13   4K7E              
TITLE     CRYSTAL STRUCTURE OF JUNIN VIRUS NUCLEOPROTEIN                        
COMPND    MOL_ID: 1;                                                            
COMPND   2 MOLECULE: NUCLEOPROTEIN;                                             
COMPND   3 CHAIN: A;                                                            
COMPND   4 FRAGMENT: C-TERMINAL DOMAIN, RESIDUES 341-564;                       
COMPND   5 SYNONYM: NUCLEOCAPSID PROTEIN;                                       
COMPND   6 ENGINEERED: YES                                                      
SOURCE    MOL_ID: 1;                                                            
SOURCE   2 ORGANISM_SCIENTIFIC: JUNIN VIRUS;                                    
SOURCE   3 ORGANISM_TAXID: 11619;                                               
SOURCE   4 GENE: N;                                                             
SOURCE   5 EXPRESSION_SYSTEM: ESCHERICHIA COLI;                                 
SOURCE   6 EXPRESSION_SYSTEM_TAXID: 562;                                        
SOURCE   7 EXPRESSION_SYSTEM_STRAIN: BL21;                                      
SOURCE   8 EXPRESSION_SYSTEM_VECTOR_TYPE: PLASMID;                              
SOURCE   9 EXPRESSION_SYSTEM_PLASMID: PGEX-6P-1                                 
KEYWDS    ALPHA/BETA/ALPHA SANDWICH, NUCLEOPROTEIN, VIRAL PROTEIN               
EXPDTA    X-RAY DIFFRACTION                                                     
AUTHOR    Y.J.ZHANG,L.LI,X.LIU,S.S.DONG,W.M.WANG,T.HUO,Z.H.RAO,C.YANG           
REVDAT   2   16-OCT-13 4K7E    1       JRNL                                     
REVDAT   1   07-AUG-13 4K7E    0                                                
JRNL        AUTH   Y.J.ZHANG,L.LI,X.LIU,S.S.DONG,W.M.WANG,T.HUO,Y.GUO,Z.H.RAO,  
JRNL        AUTH 2 C.YANG                                                       
JRNL        TITL   CRYSTAL STRUCTURE OF JUNIN VIRUS NUCLEOPROTEIN               
JRNL        REF    J.GEN.VIROL.                  V.  94  2175 2013              
JRNL        REFN                   ISSN 0022-1317                               
JRNL        PMID   23884367                                                     
JRNL        DOI    10.1099/VIR.0.055053-0                                       
REMARK   2                                                                      
REMARK   2 RESOLUTION.    2.20 ANGSTROMS.                                       
REMARK   3                                                                      
REMARK   3 REFINEMENT.                                                          
REMARK   3   PROGRAM     : PHENIX (PHENIX.REFINE: 1.7_650)                      
REMARK   3   AUTHORS     : PAUL ADAMS,PAVEL AFONINE,VICENT CHEN,IAN             
REMARK   3               : DAVIS,KRESHNA GOPAL,RALF GROSSE-                     
REMARK   3               : KUNSTLEVE,LI-WEI HUNG,ROBERT IMMORMINO,              
REMARK   3               : TOM IOERGER,AIRLIE MCCOY,ERIK MCKEE,NIGEL            
REMARK   3               : MORIARTY,REETAL PAI,RANDY READ,JANE                  
REMARK   3               : RICHARDSON,DAVID RICHARDSON,TOD ROMO,JIM             
REMARK   3               : SACCHETTINI,NICHOLAS SAUTER,JACOB SMITH,             
REMARK   3               : LAURENT STORONI,TOM TERWILLIGER,PETER                
REMARK   3               : ZWART                                                
REMARK   3                                                                      
REMARK   3    REFINEMENT TARGET : ML                                            
REMARK   3                                                                      
REMARK   3  DATA USED IN REFINEMENT.                                            
REMARK   3   RESOLUTION RANGE HIGH (ANGSTROMS) : 2.20                           
REMARK   3   RESOLUTION RANGE LOW  (ANGSTROMS) : 39.26                          
REMARK   3   MIN(FOBS/SIGMA_FOBS)              : 0.000                          
REMARK   3   COMPLETENESS FOR RANGE        (%) : 99.7                           
REMARK   3   NUMBER OF REFLECTIONS             : 11370                          
REMARK   3                                                                      
REMARK   3  FIT TO DATA USED IN REFINEMENT.                                     
REMARK   3   R VALUE     (WORKING + TEST SET) : 0.198                           
REMARK   3   R VALUE            (WORKING SET) : 0.197                           
REMARK   3   FREE R VALUE                     : 0.224                           
REMARK   3   FREE R VALUE TEST SET SIZE   (%) : 4.780                           
REMARK   3   FREE R VALUE TEST SET COUNT      : 544                             
REMARK   3                                                                      
REMARK   3  FIT TO DATA USED IN REFINEMENT (IN BINS).                           
REMARK   3   BIN  RESOLUTION RANGE  COMPL.    NWORK NFREE   RWORK  RFREE        
REMARK   3     1 39.2623 -  3.4911    0.99     2821   133  0.1825 0.1745        
REMARK   3     2  3.4911 -  2.7712    1.00     2692   135  0.2046 0.2465        
REMARK   3     3  2.7712 -  2.4210    1.00     2677   137  0.2178 0.3077        
REMARK   3     4  2.4210 -  2.1997    1.00     2636   139  0.2133 0.2620        
REMARK   3                                                                      
REMARK   3  BULK SOLVENT MODELLING.                                             
REMARK   3   METHOD USED        : FLAT BULK SOLVENT MODEL                       
REMARK   3   SOLVENT RADIUS     : 1.10                                          
REMARK   3   SHRINKAGE RADIUS   : 0.83                                          
REMARK   3   K_SOL              : 0.37                                          
REMARK   3   B_SOL              : 45.85                                         
REMARK   3                                                                      
REMARK   3  ERROR ESTIMATES.                                                    
REMARK   3   COORDINATE ERROR (MAXIMUM-LIKELIHOOD BASED)     : 0.230            
REMARK   3   PHASE ERROR (DEGREES, MAXIMUM-LIKELIHOOD BASED) : 24.220           
REMARK   3                                                                      
REMARK   3  B VALUES.                                                           
REMARK   3   FROM WILSON PLOT           (A**2) : 32.11                          
REMARK   3   MEAN B VALUE      (OVERALL, A**2) : 41.80                          
REMARK   3   OVERALL ANISOTROPIC B VALUE.                                       
REMARK   3    B11 (A**2) : -17.17040                                            
REMARK   3    B22 (A**2) : 24.65040                                             
REMARK   3    B33 (A**2) : -7.48010                                             
REMARK   3    B12 (A**2) : 0.00000                                              
REMARK   3    B13 (A**2) : -0.00000                                             
REMARK   3    B23 (A**2) : -0.00000                                             
REMARK   3                                                                      
REMARK   3  TWINNING INFORMATION.                                               
REMARK   3   FRACTION: NULL                                                     
REMARK   3   OPERATOR: NULL                                                     
REMARK   3                                                                      
REMARK   3  DEVIATIONS FROM IDEAL VALUES.                                       
REMARK   3                 RMSD          COUNT                                  
REMARK   3   BOND      :  0.006           1229                                  
REMARK   3   ANGLE     :  1.004           1668                                  
REMARK   3   CHIRALITY :  0.064            190                                  
REMARK   3   PLANARITY :  0.005            216                                  
REMARK   3   DIHEDRAL  : 14.837            465                                  
REMARK   3                                                                      
REMARK   3  TLS DETAILS                                                         
REMARK   3   NUMBER OF TLS GROUPS  : NULL                                       
REMARK   3                                                                      
REMARK   3  NCS DETAILS                                                         
REMARK   3   NUMBER OF NCS GROUPS : NULL                                        
REMARK   3                                                                      
REMARK   3  OTHER REFINEMENT REMARKS: NULL                                      
REMARK   4                                                                      
REMARK   4 4K7E COMPLIES WITH FORMAT V. 3.30, 13-JUL-11                         
REMARK 100                                                                      
REMARK 100 THIS ENTRY HAS BEEN PROCESSED BY PDBJ ON 26-APR-13.                  
REMARK 100 THE RCSB ID CODE IS RCSB078984.                                      
REMARK 200                                                                      
REMARK 200 EXPERIMENTAL DETAILS                                                 
REMARK 200  EXPERIMENT TYPE                : X-RAY DIFFRACTION                  
REMARK 200  DATE OF DATA COLLECTION        : 18-DEC-12                          
REMARK 200  TEMPERATURE           (KELVIN) : 100                                
REMARK 200  PH                             : 8.0                                
REMARK 200  NUMBER OF CRYSTALS USED        : 1                                  
REMARK 200                                                                      
REMARK 200  SYNCHROTRON              (Y/N) : Y                                  
REMARK 200  RADIATION SOURCE               : PHOTON FACTORY                     
REMARK 200  BEAMLINE                       : BL-17A                             
REMARK 200  X-RAY GENERATOR MODEL          : NULL                               
REMARK 200  MONOCHROMATIC OR LAUE    (M/L) : M                                  
REMARK 200  WAVELENGTH OR RANGE        (A) : 1.000                              
REMARK 200  MONOCHROMATOR                  : NULL                               
REMARK 200  OPTICS                         : NULL                               
REMARK 200                                                                      
REMARK 200  DETECTOR TYPE                  : CCD                                
REMARK 200  DETECTOR MANUFACTURER          : ADSC QUANTUM 270                   
REMARK 200  INTENSITY-INTEGRATION SOFTWARE : HKL-2000                           
REMARK 200  DATA SCALING SOFTWARE          : HKL-2000                           
REMARK 200                                                                      
REMARK 200  NUMBER OF UNIQUE REFLECTIONS   : 11370                              
REMARK 200  RESOLUTION RANGE HIGH      (A) : 2.200                              
REMARK 200  RESOLUTION RANGE LOW       (A) : 39.260                             
REMARK 200  REJECTION CRITERIA  (SIGMA(I)) : 3.000                              
REMARK 200                                                                      
REMARK 200 OVERALL.                                                             
REMARK 200  COMPLETENESS FOR RANGE     (%) : 99.8                               
REMARK 200  DATA REDUNDANCY                : NULL                               
REMARK 200  R MERGE                    (I) : NULL                               
REMARK 200  R SYM                      (I) : NULL                               
REMARK 200  <I/SIGMA(I)> FOR THE DATA SET  : NULL                               
REMARK 200                                                                      
REMARK 200 IN THE HIGHEST RESOLUTION SHELL.                                     
REMARK 200  HIGHEST RESOLUTION SHELL, RANGE HIGH (A) : 2.20                     
REMARK 200  HIGHEST RESOLUTION SHELL, RANGE LOW  (A) : 2.24                     
REMARK 200  COMPLETENESS FOR SHELL     (%) : 99.8                               
REMARK 200  DATA REDUNDANCY IN SHELL       : 10.70                              
REMARK 200  R MERGE FOR SHELL          (I) : 0.08300                            
REMARK 200  R SYM FOR SHELL            (I) : NULL                               
REMARK 200  <I/SIGMA(I)> FOR SHELL         : 53.500                             
REMARK 200                                                                      
REMARK 200 DIFFRACTION PROTOCOL: SINGLE WAVELENGTH                              
REMARK 200 METHOD USED TO DETERMINE THE STRUCTURE: MOLECULAR REPLACEMENT        
REMARK 200 SOFTWARE USED: MOLREP                                                
REMARK 200 STARTING MODEL: NULL                                                 
REMARK 200                                                                      
REMARK 200 REMARK: NULL                                                         
REMARK 280                                                                      
REMARK 280 CRYSTAL                                                              
REMARK 280 SOLVENT CONTENT, VS   (%): 39.16                                     
REMARK 280 MATTHEWS COEFFICIENT, VM (ANGSTROMS**3/DA): 2.02                     
REMARK 280                                                                      
REMARK 280 CRYSTALLIZATION CONDITIONS: 0.1M TRIS, 2.2M AMMONIUM SULFATE, PH     
REMARK 280  8.0, VAPOR DIFFUSION, HANGING DROP, TEMPERATURE 289K                
REMARK 290                                                                      
REMARK 290 CRYSTALLOGRAPHIC SYMMETRY                                            
REMARK 290 SYMMETRY OPERATORS FOR SPACE GROUP: I 21 21 21                       
REMARK 290                                                                      
REMARK 290      SYMOP   SYMMETRY                                                
REMARK 290     NNNMMM   OPERATOR                                                
REMARK 290       1555   X,Y,Z                                                   
REMARK 290       2555   -X+1/2,-Y,Z+1/2                                         
REMARK 290       3555   -X,Y+1/2,-Z+1/2                                         
REMARK 290       4555   X+1/2,-Y+1/2,-Z                                         
REMARK 290       5555   X+1/2,Y+1/2,Z+1/2                                       
REMARK 290       6555   -X,-Y+1/2,Z                                             
REMARK 290       7555   -X+1/2,Y,-Z                                             
REMARK 290       8555   X,-Y,-Z+1/2                                             
REMARK 290                                                                      
REMARK 290     WHERE NNN -> OPERATOR NUMBER                                     
REMARK 290           MMM -> TRANSLATION VECTOR                                  
REMARK 290                                                                      
REMARK 290 CRYSTALLOGRAPHIC SYMMETRY TRANSFORMATIONS                            
REMARK 290 THE FOLLOWING TRANSFORMATIONS OPERATE ON THE ATOM/HETATM             
REMARK 290 RECORDS IN THIS ENTRY TO PRODUCE CRYSTALLOGRAPHICALLY                
REMARK 290 RELATED MOLECULES.                                                   
REMARK 290   SMTRY1   1  1.000000  0.000000  0.000000        0.00000            
REMARK 290   SMTRY2   1  0.000000  1.000000  0.000000        0.00000            
REMARK 290   SMTRY3   1  0.000000  0.000000  1.000000        0.00000            
REMARK 290   SMTRY1   2 -1.000000  0.000000  0.000000       20.20750            
REMARK 290   SMTRY2   2  0.000000 -1.000000  0.000000        0.00000            
REMARK 290   SMTRY3   2  0.000000  0.000000  1.000000       68.00500            
REMARK 290   SMTRY1   3 -1.000000  0.000000  0.000000        0.00000            
REMARK 290   SMTRY2   3  0.000000  1.000000  0.000000       39.23600            
REMARK 290   SMTRY3   3  0.000000  0.000000 -1.000000       68.00500            
REMARK 290   SMTRY1   4  1.000000  0.000000  0.000000       20.20750            
REMARK 290   SMTRY2   4  0.000000 -1.000000  0.000000       39.23600            
REMARK 290   SMTRY3   4  0.000000  0.000000 -1.000000        0.00000            
REMARK 290   SMTRY1   5  1.000000  0.000000  0.000000       20.20750            
REMARK 290   SMTRY2   5  0.000000  1.000000  0.000000       39.23600            
REMARK 290   SMTRY3   5  0.000000  0.000000  1.000000       68.00500            
REMARK 290   SMTRY1   6 -1.000000  0.000000  0.000000        0.00000            
REMARK 290   SMTRY2   6  0.000000 -1.000000  0.000000       39.23600            
REMARK 290   SMTRY3   6  0.000000  0.000000  1.000000        0.00000            
REMARK 290   SMTRY1   7 -1.000000  0.000000  0.000000       20.20750            
REMARK 290   SMTRY2   7  0.000000  1.000000  0.000000        0.00000            
REMARK 290   SMTRY3   7  0.000000  0.000000 -1.000000        0.00000            
REMARK 290   SMTRY1   8  1.000000  0.000000  0.000000        0.00000            
REMARK 290   SMTRY2   8  0.000000 -1.000000  0.000000        0.00000            
REMARK 290   SMTRY3   8  0.000000  0.000000 -1.000000       68.00500            
REMARK 290                                                                      
REMARK 290 REMARK: NULL                                                         
REMARK 300                                                                      
REMARK 300 BIOMOLECULE: 1, 2                                                    
REMARK 300 SEE REMARK 350 FOR THE AUTHOR PROVIDED AND/OR PROGRAM                
REMARK 300 GENERATED ASSEMBLY INFORMATION FOR THE STRUCTURE IN                  
REMARK 300 THIS ENTRY. THE REMARK MAY ALSO PROVIDE INFORMATION ON               
REMARK 300 BURIED SURFACE AREA.                                                 
REMARK 350                                                                      
REMARK 350 COORDINATES FOR A COMPLETE MULTIMER REPRESENTING THE KNOWN           
REMARK 350 BIOLOGICALLY SIGNIFICANT OLIGOMERIZATION STATE OF THE                
REMARK 350 MOLECULE CAN BE GENERATED BY APPLYING BIOMT TRANSFORMATIONS          
REMARK 350 GIVEN BELOW.  BOTH NON-CRYSTALLOGRAPHIC AND                          
REMARK 350 CRYSTALLOGRAPHIC OPERATIONS ARE GIVEN.                               
REMARK 350                                                                      
REMARK 350 BIOMOLECULE: 1                                                       
REMARK 350 AUTHOR DETERMINED BIOLOGICAL UNIT: MONOMERIC                         
REMARK 350 APPLY THE FOLLOWING TO CHAINS: A                                     
REMARK 350   BIOMT1   1  1.000000  0.000000  0.000000        0.00000            
REMARK 350   BIOMT2   1  0.000000  1.000000  0.000000        0.00000            
REMARK 350   BIOMT3   1  0.000000  0.000000  1.000000        0.00000            
REMARK 350                                                                      
REMARK 350 BIOMOLECULE: 2                                                       
REMARK 350 SOFTWARE DETERMINED QUATERNARY STRUCTURE: DIMERIC                    
REMARK 350 SOFTWARE USED: PISA                                                  
REMARK 350 TOTAL BURIED SURFACE AREA: 1470 ANGSTROM**2                          
REMARK 350 SURFACE AREA OF THE COMPLEX: 14930 ANGSTROM**2                       
REMARK 350 CHANGE IN SOLVENT FREE ENERGY: -3.0 KCAL/MOL                         
REMARK 350 APPLY THE FOLLOWING TO CHAINS: A                                     
REMARK 350   BIOMT1   1  1.000000  0.000000  0.000000        0.00000            
REMARK 350   BIOMT2   1  0.000000  1.000000  0.000000        0.00000            
REMARK 350   BIOMT3   1  0.000000  0.000000  1.000000        0.00000            
REMARK 350   BIOMT1   2 -1.000000  0.000000  0.000000       20.20750            
REMARK 350   BIOMT2   2  0.000000  1.000000  0.000000        0.00000            
REMARK 350   BIOMT3   2  0.000000  0.000000 -1.000000        0.00000            
REMARK 465                                                                      
REMARK 465 MISSING RESIDUES                                                     
REMARK 465 THE FOLLOWING RESIDUES WERE NOT LOCATED IN THE                       
REMARK 465 EXPERIMENT. (M=MODEL NUMBER; RES=RESIDUE NAME; C=CHAIN               
REMARK 465 IDENTIFIER; SSSEQ=SEQUENCE NUMBER; I=INSERTION CODE.)                
REMARK 465                                                                      
REMARK 465   M RES C SSSEQI                                                     
REMARK 465     LEU A   329                                                      
REMARK 465     GLU A   330                                                      
REMARK 465     VAL A   331                                                      
REMARK 465     LEU A   332                                                      
REMARK 465     PHE A   333                                                      
REMARK 465     GLN A   334                                                      
REMARK 465     GLY A   335                                                      
REMARK 465     PRO A   336                                                      
REMARK 465     LEU A   337                                                      
REMARK 465     GLY A   338                                                      
REMARK 465     SER A   339                                                      
REMARK 465     MET A   340                                                      
REMARK 465     PRO A   341                                                      
REMARK 465     ARG A   342                                                      
REMARK 465     GLN A   343                                                      
REMARK 465     PRO A   344                                                      
REMARK 465     GLU A   345                                                      
REMARK 465     LYS A   346                                                      
REMARK 465     ASN A   347                                                      
REMARK 465     GLY A   348                                                      
REMARK 465     GLN A   349                                                      
REMARK 465     ASN A   350                                                      
REMARK 465     LEU A   351                                                      
REMARK 465     ARG A   352                                                      
REMARK 465     LEU A   353                                                      
REMARK 465     ALA A   354                                                      
REMARK 465     LYS A   407                                                      
REMARK 465     PRO A   408                                                      
REMARK 465     HIS A   409                                                      
REMARK 465     ASP A   410                                                      
REMARK 465     GLU A   411                                                      
REMARK 465     LYS A   412                                                      
REMARK 465     GLY A   413                                                      
REMARK 465     PHE A   414                                                      
REMARK 465     LYS A   415                                                      
REMARK 465     ASN A   416                                                      
REMARK 465     GLY A   417                                                      
REMARK 465     SER A   418                                                      
REMARK 465     ARG A   419                                                      
REMARK 465     HIS A   420                                                      
REMARK 465     SER A   421                                                      
REMARK 465     HIS A   422                                                      
REMARK 465     GLY A   423                                                      
REMARK 465     ILE A   424                                                      
REMARK 465     LEU A   425                                                      
REMARK 465     MET A   426                                                      
REMARK 465     LYS A   427                                                      
REMARK 465     ASP A   428                                                      
REMARK 465     ILE A   429                                                      
REMARK 465     GLU A   430                                                      
REMARK 465     ASP A   431                                                      
REMARK 465     TYR A   499                                                      
REMARK 465     HIS A   500                                                      
REMARK 465     ASN A   501                                                      
REMARK 465     GLY A   502                                                      
REMARK 465     VAL A   503                                                      
REMARK 465     VAL A   504                                                      
REMARK 465     VAL A   505                                                      
REMARK 465     ASN A   506                                                      
REMARK 465     LYS A   507                                                      
REMARK 465     LYS A   508                                                      
REMARK 465     LYS A   509                                                      
REMARK 465     ARG A   510                                                      
REMARK 465     ASP A   511                                                      
REMARK 465     LYS A   512                                                      
REMARK 465     ASP A   513                                                      
REMARK 465     THR A   514                                                      
REMARK 465     PRO A   515                                                      
REMARK 465     PHE A   516                                                      
REMARK 465     LYS A   517                                                      
REMARK 465     LEU A   518                                                      
REMARK 465     ALA A   519                                                      
REMARK 465     SER A   520                                                      
REMARK 465     SER A   521                                                      
REMARK 465     LEU A   554                                                      
REMARK 465     LEU A   555                                                      
REMARK 465     PHE A   556                                                      
REMARK 465     LEU A   557                                                      
REMARK 465     PRO A   558                                                      
REMARK 465     LYS A   559                                                      
REMARK 465     ALA A   560                                                      
REMARK 465     ALA A   561                                                      
REMARK 465     TYR A   562                                                      
REMARK 465     ALA A   563                                                      
REMARK 465     LEU A   564                                                      
REMARK 500                                                                      
REMARK 500 GEOMETRY AND STEREOCHEMISTRY                                         
REMARK 500 SUBTOPIC: TORSION ANGLES                                             
REMARK 500                                                                      
REMARK 500 TORSION ANGLES OUTSIDE THE EXPECTED RAMACHANDRAN REGIONS:            
REMARK 500 (M=MODEL NUMBER; RES=RESIDUE NAME; C=CHAIN IDENTIFIER;               
REMARK 500 SSEQ=SEQUENCE NUMBER; I=INSERTION CODE).                             
REMARK 500                                                                      
REMARK 500 STANDARD TABLE:                                                      
REMARK 500 FORMAT:(10X,I3,1X,A3,1X,A1,I4,A1,4X,F7.2,3X,F7.2)                    
REMARK 500                                                                      
REMARK 500 EXPECTED VALUES: GJ KLEYWEGT AND TA JONES (1996). PHI/PSI-           
REMARK 500 CHOLOGY: RAMACHANDRAN REVISITED. STRUCTURE 4, 1395 - 1400            
REMARK 500                                                                      
REMARK 500  M RES CSSEQI        PSI       PHI                                   
REMARK 500    ARG A 476       56.10    -99.49                                   
REMARK 500    GLU A 543       38.73   -142.35                                   
REMARK 500    SER A 552      108.79    -21.55                                   
REMARK 500                                                                      
REMARK 500 REMARK: NULL                                                         
DBREF  4K7E A  341   564  UNP    Q6IVU2   Q6IVU2_JUNIN   341    564             
SEQADV 4K7E LEU A  329  UNP  Q6IVU2              EXPRESSION TAG                 
SEQADV 4K7E GLU A  330  UNP  Q6IVU2              EXPRESSION TAG                 
SEQADV 4K7E VAL A  331  UNP  Q6IVU2              EXPRESSION TAG                 
SEQADV 4K7E LEU A  332  UNP  Q6IVU2              EXPRESSION TAG                 
SEQADV 4K7E PHE A  333  UNP  Q6IVU2              EXPRESSION TAG                 
SEQADV 4K7E GLN A  334  UNP  Q6IVU2              EXPRESSION TAG                 
SEQADV 4K7E GLY A  335  UNP  Q6IVU2              EXPRESSION TAG                 
SEQADV 4K7E PRO A  336  UNP  Q6IVU2              EXPRESSION TAG                 
SEQADV 4K7E LEU A  337  UNP  Q6IVU2              EXPRESSION TAG                 
SEQADV 4K7E GLY A  338  UNP  Q6IVU2              EXPRESSION TAG                 
SEQADV 4K7E SER A  339  UNP  Q6IVU2              EXPRESSION TAG                 
SEQADV 4K7E MET A  340  UNP  Q6IVU2              EXPRESSION TAG                 
SEQRES   1 A  236  LEU GLU VAL LEU PHE GLN GLY PRO LEU GLY SER MET PRO          
SEQRES   2 A  236  ARG GLN PRO GLU LYS ASN GLY GLN ASN LEU ARG LEU ALA          
SEQRES   3 A  236  ASN LEU THR GLU ILE GLN GLU ALA VAL ILE ARG GLU ALA          
SEQRES   4 A  236  VAL GLY LYS LEU ASP PRO THR ASN THR LEU TRP LEU ASP          
SEQRES   5 A  236  ILE GLU GLY PRO ALA THR ASP PRO VAL GLU MET ALA LEU          
SEQRES   6 A  236  PHE GLN PRO ALA GLY LYS GLN TYR ILE HIS CYS PHE ARG          
SEQRES   7 A  236  LYS PRO HIS ASP GLU LYS GLY PHE LYS ASN GLY SER ARG          
SEQRES   8 A  236  HIS SER HIS GLY ILE LEU MET LYS ASP ILE GLU ASP ALA          
SEQRES   9 A  236  MET PRO GLY VAL LEU SER TYR VAL ILE GLY LEU LEU PRO          
SEQRES  10 A  236  PRO ASP MET VAL VAL THR THR GLN GLY SER ASP ASP ILE          
SEQRES  11 A  236  ARG LYS LEU PHE ASP LEU HIS GLY ARG ARG ASP LEU LYS          
SEQRES  12 A  236  LEU VAL ASP VAL ARG LEU THR SER GLU GLN ALA ARG GLN          
SEQRES  13 A  236  PHE ASP GLN GLN VAL TRP GLU LYS TYR GLY HIS LEU CYS          
SEQRES  14 A  236  LYS TYR HIS ASN GLY VAL VAL VAL ASN LYS LYS LYS ARG          
SEQRES  15 A  236  ASP LYS ASP THR PRO PHE LYS LEU ALA SER SER GLU PRO          
SEQRES  16 A  236  HIS CYS ALA LEU LEU ASP CYS ILE MET PHE GLN SER VAL          
SEQRES  17 A  236  LEU ASP GLY LYS LEU TYR GLU GLU GLU LEU THR PRO LEU          
SEQRES  18 A  236  LEU PRO SER SER LEU LEU PHE LEU PRO LYS ALA ALA TYR          
SEQRES  19 A  236  ALA LEU                                                      
FORMUL   2  HOH   *78(H2 O)                                                     
HELIX    1   1 THR A  357  LYS A  370  1                                  14    
HELIX    2   2 MET A  433  LEU A  444  1                                  12    
HELIX    3   3 SER A  455  HIS A  465  1                                  11    
HELIX    4   4 THR A  478  ARG A  483  1                                   6    
HELIX    5   5 PHE A  485  GLY A  494  1                                  10    
HELIX    6   6 HIS A  495  CYS A  497  5                                   3    
HELIX    7   7 CYS A  525  GLY A  539  1                                  15    
SHEET    1   A 4 TRP A 378  GLU A 382  0                                        
SHEET    2   A 4 GLU A 390  GLN A 395 -1  O  PHE A 394   N  TRP A 378           
SHEET    3   A 4 GLN A 400  PHE A 405 -1  O  ILE A 402   N  LEU A 393           
SHEET    4   A 4 THR A 547  PRO A 548  1  O  THR A 547   N  TYR A 401           
SHEET    1   B 2 VAL A 449  THR A 452  0                                        
SHEET    2   B 2 LYS A 471  ASP A 474  1  O  LYS A 471   N  VAL A 450           
SSBOND   1 CYS A  497    CYS A  525                          1555   1555  2.03  
CRYST1   40.415   78.472  136.010  90.00  90.00  90.00 I 21 21 21    8          
ORIGX1      1.000000  0.000000  0.000000        0.00000                         
ORIGX2      0.000000  1.000000  0.000000        0.00000                         
ORIGX3      0.000000  0.000000  1.000000        0.00000                         
SCALE1      0.024743  0.000000  0.000000        0.00000                         
SCALE2      0.000000  0.012743  0.000000        0.00000                         
SCALE3      0.000000  0.000000  0.007352        0.00000                         
ATOM      1  N   ASN A 355      23.403 -13.277 -29.734  1.00 78.43           N  
ATOM      2  CA  ASN A 355      22.153 -13.948 -30.089  1.00 78.46           C  
ATOM      3  C   ASN A 355      21.011 -12.956 -30.320  1.00 75.56           C  
ATOM      4  O   ASN A 355      19.912 -13.332 -30.738  1.00 72.95           O  
ATOM      5  CB  ASN A 355      21.763 -14.978 -29.021  1.00 80.99           C  
ATOM      6  CG  ASN A 355      21.201 -14.336 -27.763  1.00 82.14           C  
ATOM      7  OD1 ASN A 355      20.001 -14.429 -27.494  1.00 78.78           O  
ATOM      8  ND2 ASN A 355      22.065 -13.686 -26.983  1.00 76.35           N  
ATOM      9  N   LEU A 356      21.281 -11.688 -30.023  1.00 71.04           N  
ATOM     10  CA  LEU A 356      20.388 -10.596 -30.385  1.00 64.36           C  
ATOM     11  C   LEU A 356      21.042  -9.842 -31.534  1.00 63.52           C  
ATOM     12  O   LEU A 356      22.275  -9.758 -31.603  1.00 61.07           O  
ATOM     13  CB  LEU A 356      20.211  -9.634 -29.211  1.00 64.15           C  
ATOM     14  CG  LEU A 356      19.420 -10.029 -27.967  1.00 59.51           C  
ATOM     15  CD1 LEU A 356      19.602  -8.959 -26.902  1.00 53.58           C  
ATOM     16  CD2 LEU A 356      17.956 -10.213 -28.307  1.00 51.11           C  
ATOM     17  N   THR A 357      20.236  -9.287 -32.434  1.00 58.09           N  
ATOM     18  CA  THR A 357      20.804  -8.446 -33.479  1.00 59.27           C  
ATOM     19  C   THR A 357      21.311  -7.180 -32.820  1.00 62.11           C  
ATOM     20  O   THR A 357      20.811  -6.772 -31.765  1.00 58.52           O  
ATOM     21  CB  THR A 357      19.798  -8.085 -34.594  1.00 56.87           C  
ATOM     22  OG1 THR A 357      18.863  -7.108 -34.116  1.00 61.48           O  
ATOM     23  CG2 THR A 357      19.059  -9.323 -35.072  1.00 56.73           C  
ATOM     24  N   GLU A 358      22.307  -6.569 -33.446  1.00 58.00           N  
ATOM     25  CA  GLU A 358      22.961  -5.394 -32.895  1.00 59.25           C  
ATOM     26  C   GLU A 358      22.000  -4.214 -32.815  1.00 55.23           C  
ATOM     27  O   GLU A 358      22.216  -3.272 -32.047  1.00 54.98           O  
ATOM     28  CB  GLU A 358      24.171  -5.042 -33.753  1.00 66.79           C  
ATOM     29  CG  GLU A 358      24.750  -6.251 -34.468  1.00 71.45           C  
ATOM     30  CD  GLU A 358      26.219  -6.094 -34.788  1.00 85.78           C  
ATOM     31  OE1 GLU A 358      26.664  -4.945 -35.013  1.00 84.92           O  
ATOM     32  OE2 GLU A 358      26.928  -7.125 -34.802  1.00 87.45           O  
ATOM     33  N   ILE A 359      20.947  -4.266 -33.623  1.00 51.08           N  
ATOM     34  CA  ILE A 359      19.905  -3.256 -33.582  1.00 52.67           C  
ATOM     35  C   ILE A 359      19.071  -3.441 -32.315  1.00 53.91           C  
ATOM     36  O   ILE A 359      18.830  -2.484 -31.574  1.00 47.76           O  
ATOM     37  CB  ILE A 359      19.011  -3.335 -34.835  1.00 49.68           C  
ATOM     38  CG1 ILE A 359      19.742  -2.715 -36.028  1.00 53.44           C  
ATOM     39  CG2 ILE A 359      17.654  -2.650 -34.603  1.00 49.88           C  
ATOM     40  CD1 ILE A 359      18.848  -2.399 -37.206  1.00 52.61           C  
ATOM     41  N   GLN A 360      18.641  -4.680 -32.077  1.00 54.86           N  
ATOM     42  CA  GLN A 360      17.908  -5.030 -30.866  1.00 52.51           C  
ATOM     43  C   GLN A 360      18.696  -4.604 -29.641  1.00 47.76           C  
ATOM     44  O   GLN A 360      18.159  -3.960 -28.745  1.00 49.98           O  
ATOM     45  CB  GLN A 360      17.643  -6.534 -30.817  1.00 48.92           C  
ATOM     46  CG  GLN A 360      16.717  -7.020 -31.908  1.00 52.18           C  
ATOM     47  CD  GLN A 360      16.534  -8.526 -31.893  1.00 57.18           C  
ATOM     48  OE1 GLN A 360      15.431  -9.029 -32.114  1.00 62.26           O  
ATOM     49  NE2 GLN A 360      17.616  -9.255 -31.642  1.00 51.60           N  
ATOM     50  N   GLU A 361      19.975  -4.959 -29.619  1.00 50.52           N  
ATOM     51  CA  GLU A 361      20.858  -4.618 -28.511  1.00 50.25           C  
ATOM     52  C   GLU A 361      20.989  -3.113 -28.310  1.00 50.60           C  
ATOM     53  O   GLU A 361      21.102  -2.644 -27.181  1.00 44.63           O  
ATOM     54  CB  GLU A 361      22.242  -5.223 -28.723  1.00 49.66           C  
ATOM     55  CG  GLU A 361      22.314  -6.731 -28.556  1.00 53.63           C  
ATOM     56  CD  GLU A 361      23.726  -7.266 -28.779  1.00 66.63           C  
ATOM     57  OE1 GLU A 361      24.506  -6.615 -29.516  1.00 63.23           O  
ATOM     58  OE2 GLU A 361      24.058  -8.332 -28.213  1.00 70.98           O  
ATOM     59  N   ALA A 362      20.998  -2.356 -29.403  1.00 50.31           N  
ATOM     60  CA  ALA A 362      21.150  -0.907 -29.316  1.00 47.33           C  
ATOM     61  C   ALA A 362      19.865  -0.258 -28.813  1.00 48.21           C  
ATOM     62  O   ALA A 362      19.905   0.711 -28.055  1.00 51.03           O  
ATOM     63  CB  ALA A 362      21.555  -0.328 -30.661  1.00 49.22           C  
ATOM     64  N   VAL A 363      18.726  -0.797 -29.234  1.00 43.21           N  
ATOM     65  CA  VAL A 363      17.439  -0.334 -28.741  1.00 43.82           C  
ATOM     66  C   VAL A 363      17.282  -0.625 -27.244  1.00 45.09           C  
ATOM     67  O   VAL A 363      16.920   0.258 -26.469  1.00 41.66           O  
ATOM     68  CB  VAL A 363      16.267  -0.992 -29.492  1.00 44.62           C  
ATOM     69  CG1 VAL A 363      14.965  -0.698 -28.783  1.00 48.88           C  
ATOM     70  CG2 VAL A 363      16.207  -0.506 -30.936  1.00 51.64           C  
ATOM     71  N   ILE A 364      17.544  -1.868 -26.850  1.00 42.15           N  
ATOM     72  CA  ILE A 364      17.427  -2.267 -25.453  1.00 44.51           C  
ATOM     73  C   ILE A 364      18.359  -1.434 -24.589  1.00 40.38           C  
ATOM     74  O   ILE A 364      17.968  -0.938 -23.544  1.00 40.59           O  
ATOM     75  CB  ILE A 364      17.745  -3.753 -25.267  1.00 41.38           C  
ATOM     76  CG1 ILE A 364      16.648  -4.606 -25.901  1.00 42.32           C  
ATOM     77  CG2 ILE A 364      17.869  -4.081 -23.798  1.00 35.27           C  
ATOM     78  CD1 ILE A 364      17.024  -6.062 -26.026  1.00 47.01           C  
ATOM     79  N   ARG A 365      19.592  -1.263 -25.049  1.00 41.86           N  
ATOM     80  CA  ARG A 365      20.580  -0.468 -24.335  1.00 41.23           C  
ATOM     81  C   ARG A 365      20.085   0.958 -24.066  1.00 41.87           C  
ATOM     82  O   ARG A 365      20.241   1.481 -22.958  1.00 38.43           O  
ATOM     83  CB  ARG A 365      21.907  -0.457 -25.114  1.00 47.97           C  
ATOM     84  CG  ARG A 365      23.110  -0.006 -24.307  1.00 47.83           C  
ATOM     85  CD  ARG A 365      24.431  -0.462 -24.938  1.00 58.03           C  
ATOM     86  NE  ARG A 365      24.549  -0.058 -26.339  1.00 59.04           N  
ATOM     87  CZ  ARG A 365      24.495  -0.898 -27.369  1.00 60.59           C  
ATOM     88  NH1 ARG A 365      24.333  -2.201 -27.161  1.00 55.95           N  
ATOM     89  NH2 ARG A 365      24.611  -0.435 -28.609  1.00 60.58           N  
ATOM     90  N   GLU A 366      19.482   1.587 -25.071  1.00 38.86           N  
ATOM     91  CA  GLU A 366      18.972   2.944 -24.899  1.00 44.66           C  
ATOM     92  C   GLU A 366      17.785   3.002 -23.934  1.00 43.12           C  
ATOM     93  O   GLU A 366      17.691   3.911 -23.112  1.00 42.22           O  
ATOM     94  CB  GLU A 366      18.574   3.573 -26.235  1.00 50.46           C  
ATOM     95  CG  GLU A 366      18.322   5.074 -26.111  1.00 54.84           C  
ATOM     96  CD  GLU A 366      17.582   5.663 -27.296  1.00 68.80           C  
ATOM     97  OE1 GLU A 366      17.472   4.981 -28.340  1.00 73.77           O  
ATOM     98  OE2 GLU A 366      17.102   6.813 -27.176  1.00 76.50           O  
ATOM     99  N   ALA A 367      16.878   2.038 -24.047  1.00 37.75           N  
ATOM    100  CA  ALA A 367      15.748   1.927 -23.128  1.00 39.12           C  
ATOM    101  C   ALA A 367      16.189   1.787 -21.662  1.00 35.33           C  
ATOM    102  O   ALA A 367      15.739   2.542 -20.798  1.00 35.21           O  
ATOM    103  CB  ALA A 367      14.845   0.762 -23.543  1.00 38.36           C  
ATOM    104  N   VAL A 368      17.078   0.839 -21.379  1.00 36.26           N  
ATOM    105  CA  VAL A 368      17.556   0.652 -20.003  1.00 34.33           C  
ATOM    106  C   VAL A 368      18.278   1.907 -19.486  1.00 37.86           C  
ATOM    107  O   VAL A 368      18.177   2.257 -18.304  1.00 34.00           O  
ATOM    108  CB  VAL A 368      18.457  -0.595 -19.868  1.00 32.16           C  
ATOM    109  CG1 VAL A 368      18.992  -0.721 -18.456  1.00 30.48           C  
ATOM    110  CG2 VAL A 368      17.689  -1.841 -20.247  1.00 30.18           C  
ATOM    111  N   GLY A 369      18.971   2.604 -20.384  1.00 39.52           N  
ATOM    112  CA  GLY A 369      19.698   3.815 -20.027  1.00 37.33           C  
ATOM    113  C   GLY A 369      18.820   4.958 -19.543  1.00 39.33           C  
ATOM    114  O   GLY A 369      19.282   5.855 -18.830  1.00 37.25           O  
ATOM    115  N   LYS A 370      17.547   4.925 -19.923  1.00 36.88           N  
ATOM    116  CA  LYS A 370      16.600   5.944 -19.480  1.00 37.81           C  
ATOM    117  C   LYS A 370      16.031   5.672 -18.087  1.00 39.20           C  
ATOM    118  O   LYS A 370      15.321   6.507 -17.533  1.00 39.10           O  
ATOM    119  CB  LYS A 370      15.480   6.113 -20.501  1.00 42.33           C  
ATOM    120  CG  LYS A 370      15.938   6.851 -21.760  1.00 43.50           C  
ATOM    121  CD  LYS A 370      14.875   6.853 -22.852  1.00 45.72           C  
ATOM    122  CE  LYS A 370      14.792   5.493 -23.538  1.00 52.04           C  
ATOM    123  NZ  LYS A 370      14.310   5.589 -24.951  1.00 52.24           N  
ATOM    124  N   LEU A 371      16.361   4.514 -17.515  1.00 40.48           N  
ATOM    125  CA  LEU A 371      15.953   4.211 -16.143  1.00 40.10           C  
ATOM    126  C   LEU A 371      16.768   5.042 -15.166  1.00 37.06           C  
ATOM    127  O   LEU A 371      17.960   5.237 -15.351  1.00 41.33           O  
ATOM    128  CB  LEU A 371      16.093   2.718 -15.823  1.00 34.52           C  
ATOM    129  CG  LEU A 371      15.301   1.779 -16.745  1.00 29.85           C  
ATOM    130  CD1 LEU A 371      15.638   0.329 -16.449  1.00 29.71           C  
ATOM    131  CD2 LEU A 371      13.804   2.012 -16.648  1.00 31.97           C  
ATOM    132  N   ASP A 372      16.098   5.547 -14.138  1.00 39.00           N  
ATOM    133  CA  ASP A 372      16.729   6.326 -13.085  1.00 36.68           C  
ATOM    134  C   ASP A 372      16.962   5.436 -11.861  1.00 37.83           C  
ATOM    135  O   ASP A 372      16.015   4.942 -11.265  1.00 39.39           O  
ATOM    136  CB  ASP A 372      15.833   7.514 -12.734  1.00 39.50           C  
ATOM    137  CG  ASP A 372      16.409   8.382 -11.637  1.00 45.17           C  
ATOM    138  OD1 ASP A 372      17.237   7.882 -10.851  1.00 43.26           O  
ATOM    139  OD2 ASP A 372      16.021   9.569 -11.553  1.00 49.08           O  
ATOM    140  N   PRO A 373      18.235   5.222 -11.491  1.00 40.91           N  
ATOM    141  CA  PRO A 373      18.610   4.297 -10.412  1.00 39.89           C  
ATOM    142  C   PRO A 373      18.136   4.736  -9.026  1.00 39.33           C  
ATOM    143  O   PRO A 373      18.084   3.914  -8.104  1.00 40.93           O  
ATOM    144  CB  PRO A 373      20.147   4.314 -10.451  1.00 42.59           C  
ATOM    145  CG  PRO A 373      20.510   4.847 -11.777  1.00 39.37           C  
ATOM    146  CD  PRO A 373      19.415   5.801 -12.158  1.00 36.79           C  
ATOM    147  N   THR A 374      17.801   6.013  -8.871  1.00 37.08           N  
ATOM    148  CA  THR A 374      17.421   6.544  -7.559  1.00 37.33           C  
ATOM    149  C   THR A 374      15.922   6.408  -7.298  1.00 39.30           C  
ATOM    150  O   THR A 374      15.415   6.828  -6.256  1.00 45.27           O  
ATOM    151  CB  THR A 374      17.807   8.020  -7.444  1.00 41.44           C  
ATOM    152  OG1 THR A 374      17.034   8.790  -8.377  1.00 43.12           O  
ATOM    153  CG2 THR A 374      19.302   8.199  -7.760  1.00 38.36           C  
ATOM    154  N   ASN A 375      15.216   5.829  -8.261  1.00 37.62           N  
ATOM    155  CA  ASN A 375      13.772   5.653  -8.160  1.00 39.92           C  
ATOM    156  C   ASN A 375      13.404   4.182  -8.127  1.00 36.88           C  
ATOM    157  O   ASN A 375      14.077   3.350  -8.734  1.00 32.02           O  
ATOM    158  CB  ASN A 375      13.060   6.304  -9.354  1.00 37.88           C  
ATOM    159  CG  ASN A 375      13.049   7.821  -9.281  1.00 42.30           C  
ATOM    160  OD1 ASN A 375      13.222   8.404  -8.213  1.00 43.27           O  
ATOM    161  ND2 ASN A 375      12.838   8.467 -10.427  1.00 44.62           N  
ATOM    162  N   THR A 376      12.321   3.874  -7.427  1.00 35.06           N  
ATOM    163  CA  THR A 376      11.761   2.535  -7.414  1.00 31.84           C  
ATOM    164  C   THR A 376      11.704   1.940  -8.812  1.00 28.65           C  
ATOM    165  O   THR A 376      11.271   2.601  -9.759  1.00 28.87           O  
ATOM    166  CB  THR A 376      10.334   2.560  -6.853  1.00 33.55           C  
ATOM    167  OG1 THR A 376      10.374   2.994  -5.491  1.00 42.49           O  
ATOM    168  CG2 THR A 376       9.716   1.182  -6.923  1.00 31.57           C  
ATOM    169  N   LEU A 377      12.141   0.691  -8.938  1.00 28.78           N  
ATOM    170  CA  LEU A 377      12.074  -0.024 -10.209  1.00 25.45           C  
ATOM    171  C   LEU A 377      11.480  -1.400 -10.003  1.00 26.70           C  
ATOM    172  O   LEU A 377      12.080  -2.237  -9.329  1.00 26.36           O  
ATOM    173  CB  LEU A 377      13.463  -0.178 -10.842  1.00 25.48           C  
ATOM    174  CG  LEU A 377      13.490  -0.917 -12.191  1.00 26.72           C  
ATOM    175  CD1 LEU A 377      12.869  -0.070 -13.285  1.00 27.30           C  
ATOM    176  CD2 LEU A 377      14.892  -1.337 -12.609  1.00 28.29           C  
ATOM    177  N   TRP A 378      10.308  -1.632 -10.590  1.00 24.10           N  
ATOM    178  CA  TRP A 378       9.656  -2.928 -10.535  1.00 26.25           C  
ATOM    179  C   TRP A 378      10.136  -3.811 -11.671  1.00 24.88           C  
ATOM    180  O   TRP A 378      10.306  -3.339 -12.784  1.00 27.10           O  
ATOM    181  CB  TRP A 378       8.128  -2.774 -10.665  1.00 26.30           C  
ATOM    182  CG  TRP A 378       7.449  -2.246  -9.450  1.00 27.72           C  
ATOM    183  CD1 TRP A 378       7.255  -0.937  -9.122  1.00 28.89           C  
ATOM    184  CD2 TRP A 378       6.865  -3.017  -8.392  1.00 26.22           C  
ATOM    185  NE1 TRP A 378       6.586  -0.845  -7.925  1.00 28.48           N  
ATOM    186  CE2 TRP A 378       6.343  -2.109  -7.455  1.00 25.67           C  
ATOM    187  CE3 TRP A 378       6.731  -4.390  -8.149  1.00 27.32           C  
ATOM    188  CZ2 TRP A 378       5.707  -2.523  -6.299  1.00 27.26           C  
ATOM    189  CZ3 TRP A 378       6.094  -4.797  -6.997  1.00 26.23           C  
ATOM    190  CH2 TRP A 378       5.591  -3.872  -6.091  1.00 26.17           C  
ATOM    191  N   LEU A 379      10.316  -5.099 -11.386  1.00 25.37           N  
ATOM    192  CA  LEU A 379      10.559  -6.115 -12.408  1.00 29.68           C  
ATOM    193  C   LEU A 379       9.598  -7.280 -12.209  1.00 31.39           C  
ATOM    194  O   LEU A 379       9.490  -7.815 -11.103  1.00 28.81           O  
ATOM    195  CB  LEU A 379      11.995  -6.638 -12.325  1.00 27.59           C  
ATOM    196  CG  LEU A 379      12.344  -7.881 -13.159  1.00 29.53           C  
ATOM    197  CD1 LEU A 379      12.173  -7.628 -14.655  1.00 25.78           C  
ATOM    198  CD2 LEU A 379      13.777  -8.319 -12.883  1.00 28.32           C  
ATOM    199  N   ASP A 380       8.900  -7.673 -13.271  1.00 33.82           N  
ATOM    200  CA  ASP A 380       8.011  -8.832 -13.217  1.00 31.30           C  
ATOM    201  C   ASP A 380       8.157  -9.662 -14.489  1.00 34.93           C  
ATOM    202  O   ASP A 380       8.180  -9.121 -15.588  1.00 31.96           O  
ATOM    203  CB  ASP A 380       6.555  -8.404 -13.019  1.00 33.63           C  
ATOM    204  CG  ASP A 380       5.656  -9.554 -12.534  1.00 41.27           C  
ATOM    205  OD1 ASP A 380       6.014 -10.272 -11.572  1.00 43.51           O  
ATOM    206  OD2 ASP A 380       4.580  -9.744 -13.124  1.00 47.10           O  
ATOM    207  N   ILE A 381       8.258 -10.976 -14.313  1.00 39.13           N  
ATOM    208  CA  ILE A 381       8.414 -11.930 -15.401  1.00 35.61           C  
ATOM    209  C   ILE A 381       7.237 -12.892 -15.369  1.00 46.64           C  
ATOM    210  O   ILE A 381       6.811 -13.334 -14.296  1.00 47.69           O  
ATOM    211  CB  ILE A 381       9.741 -12.724 -15.243  1.00 40.38           C  
ATOM    212  CG1 ILE A 381      10.929 -11.855 -15.646  1.00 38.56           C  
ATOM    213  CG2 ILE A 381       9.731 -13.996 -16.069  1.00 44.25           C  
ATOM    214  CD1 ILE A 381      12.264 -12.376 -15.144  1.00 43.00           C  
ATOM    215  N   GLU A 382       6.686 -13.191 -16.539  1.00 43.91           N  
ATOM    216  CA  GLU A 382       5.633 -14.189 -16.652  1.00 44.40           C  
ATOM    217  C   GLU A 382       6.223 -15.384 -17.396  1.00 48.61           C  
ATOM    218  O   GLU A 382       6.888 -15.216 -18.413  1.00 42.92           O  
ATOM    219  CB  GLU A 382       4.432 -13.603 -17.399  1.00 49.69           C  
ATOM    220  CG  GLU A 382       3.345 -14.603 -17.745  1.00 56.51           C  
ATOM    221  CD  GLU A 382       2.196 -13.975 -18.534  1.00 73.11           C  
ATOM    222  OE1 GLU A 382       2.436 -12.967 -19.239  1.00 70.67           O  
ATOM    223  OE2 GLU A 382       1.054 -14.490 -18.448  1.00 76.74           O  
ATOM    224  N   GLY A 383       6.005 -16.589 -16.881  1.00 50.56           N  
ATOM    225  CA  GLY A 383       6.587 -17.779 -17.476  1.00 45.81           C  
ATOM    226  C   GLY A 383       7.870 -18.187 -16.781  1.00 50.34           C  
ATOM    227  O   GLY A 383       8.289 -17.543 -15.819  1.00 53.58           O  
ATOM    228  N   PRO A 384       8.509 -19.263 -17.266  1.00 51.47           N  
ATOM    229  CA  PRO A 384       9.761 -19.784 -16.696  1.00 53.07           C  
ATOM    230  C   PRO A 384      10.917 -18.794 -16.830  1.00 56.19           C  
ATOM    231  O   PRO A 384      11.068 -18.144 -17.869  1.00 52.50           O  
ATOM    232  CB  PRO A 384      10.040 -21.031 -17.541  1.00 54.77           C  
ATOM    233  CG  PRO A 384       9.331 -20.779 -18.833  1.00 57.73           C  
ATOM    234  CD  PRO A 384       8.084 -20.024 -18.452  1.00 52.22           C  
ATOM    235  N   ALA A 385      11.732 -18.702 -15.786  1.00 51.38           N  
ATOM    236  CA  ALA A 385      12.771 -17.688 -15.709  1.00 52.65           C  
ATOM    237  C   ALA A 385      13.694 -17.710 -16.914  1.00 50.66           C  
ATOM    238  O   ALA A 385      14.131 -16.656 -17.381  1.00 48.07           O  
ATOM    239  CB  ALA A 385      13.583 -17.843 -14.417  1.00 50.87           C  
ATOM    240  N   THR A 386      14.009 -18.908 -17.396  1.00 49.36           N  
ATOM    241  CA  THR A 386      14.944 -19.057 -18.506  1.00 56.44           C  
ATOM    242  C   THR A 386      14.268 -18.833 -19.853  1.00 57.47           C  
ATOM    243  O   THR A 386      14.941 -18.670 -20.870  1.00 60.72           O  
ATOM    244  CB  THR A 386      15.598 -20.450 -18.514  1.00 58.03           C  
ATOM    245  OG1 THR A 386      14.583 -21.455 -18.379  1.00 57.96           O  
ATOM    246  CG2 THR A 386      16.612 -20.574 -17.374  1.00 50.60           C  
ATOM    247  N   ASP A 387      12.937 -18.821 -19.850  1.00 56.40           N  
ATOM    248  CA  ASP A 387      12.165 -18.718 -21.084  1.00 57.98           C  
ATOM    249  C   ASP A 387      10.884 -17.910 -20.885  1.00 51.33           C  
ATOM    250  O   ASP A 387       9.782 -18.427 -21.065  1.00 55.56           O  
ATOM    251  CB  ASP A 387      11.820 -20.117 -21.593  1.00 60.30           C  
ATOM    252  CG  ASP A 387      11.435 -20.125 -23.057  1.00 72.75           C  
ATOM    253  OD1 ASP A 387      11.820 -19.175 -23.779  1.00 70.77           O  
ATOM    254  OD2 ASP A 387      10.753 -21.084 -23.484  1.00 75.05           O  
ATOM    255  N   PRO A 388      11.023 -16.631 -20.517  1.00 49.41           N  
ATOM    256  CA  PRO A 388       9.824 -15.853 -20.190  1.00 47.43           C  
ATOM    257  C   PRO A 388       8.912 -15.673 -21.390  1.00 50.50           C  
ATOM    258  O   PRO A 388       9.362 -15.744 -22.531  1.00 52.37           O  
ATOM    259  CB  PRO A 388      10.387 -14.500 -19.750  1.00 49.19           C  
ATOM    260  CG  PRO A 388      11.736 -14.422 -20.376  1.00 49.25           C  
ATOM    261  CD  PRO A 388      12.254 -15.827 -20.433  1.00 50.00           C  
ATOM    262  N   VAL A 389       7.634 -15.455 -21.112  1.00 48.27           N  
ATOM    263  CA  VAL A 389       6.639 -15.127 -22.118  1.00 50.03           C  
ATOM    264  C   VAL A 389       6.467 -13.619 -22.161  1.00 46.87           C  
ATOM    265  O   VAL A 389       6.179 -13.033 -23.198  1.00 52.46           O  
ATOM    266  CB  VAL A 389       5.286 -15.750 -21.749  1.00 50.65           C  
ATOM    267  CG1 VAL A 389       4.160 -15.079 -22.514  1.00 56.62           C  
ATOM    268  CG2 VAL A 389       5.312 -17.250 -21.993  1.00 56.52           C  
ATOM    269  N   GLU A 390       6.648 -12.998 -21.008  1.00 39.24           N  
ATOM    270  CA  GLU A 390       6.502 -11.567 -20.874  1.00 42.42           C  
ATOM    271  C   GLU A 390       7.489 -11.077 -19.829  1.00 41.24           C  
ATOM    272  O   GLU A 390       7.774 -11.770 -18.861  1.00 41.19           O  
ATOM    273  CB  GLU A 390       5.082 -11.232 -20.414  1.00 42.96           C  
ATOM    274  CG  GLU A 390       4.833  -9.759 -20.199  1.00 43.42           C  
ATOM    275  CD  GLU A 390       3.507  -9.488 -19.501  1.00 51.58           C  
ATOM    276  OE1 GLU A 390       3.136  -8.302 -19.358  1.00 47.05           O  
ATOM    277  OE2 GLU A 390       2.839 -10.458 -19.084  1.00 50.08           O  
ATOM    278  N   MET A 391       8.026  -9.887 -20.027  1.00 38.72           N  
ATOM    279  CA  MET A 391       8.760  -9.241 -18.960  1.00 40.99           C  
ATOM    280  C   MET A 391       8.397  -7.779 -18.957  1.00 36.44           C  
ATOM    281  O   MET A 391       8.158  -7.177 -20.000  1.00 35.94           O  
ATOM    282  CB  MET A 391      10.283  -9.431 -19.093  1.00 39.22           C  
ATOM    283  CG  MET A 391      10.918  -8.715 -20.262  1.00 50.71           C  
ATOM    284  SD  MET A 391      12.691  -8.400 -20.037  1.00 52.00           S  
ATOM    285  CE  MET A 391      12.638  -6.695 -19.532  1.00 40.70           C  
ATOM    286  N   ALA A 392       8.356  -7.208 -17.769  1.00 27.33           N  
ATOM    287  CA  ALA A 392       8.009  -5.813 -17.634  1.00 33.66           C  
ATOM    288  C   ALA A 392       8.865  -5.168 -16.561  1.00 28.45           C  
ATOM    289  O   ALA A 392       9.176  -5.783 -15.546  1.00 33.05           O  
ATOM    290  CB  ALA A 392       6.509  -5.666 -17.303  1.00 31.53           C  
ATOM    291  N   LEU A 393       9.246  -3.924 -16.802  1.00 29.04           N  
ATOM    292  CA  LEU A 393       9.925  -3.111 -15.821  1.00 29.19           C  
ATOM    293  C   LEU A 393       9.162  -1.816 -15.767  1.00 31.07           C  
ATOM    294  O   LEU A 393       8.750  -1.295 -16.801  1.00 36.31           O  
ATOM    295  CB  LEU A 393      11.377  -2.833 -16.222  1.00 29.75           C  
ATOM    296  CG  LEU A 393      12.367  -3.995 -16.182  1.00 31.63           C  
ATOM    297  CD1 LEU A 393      12.625  -4.489 -17.568  1.00 36.73           C  
ATOM    298  CD2 LEU A 393      13.658  -3.539 -15.560  1.00 31.22           C  
ATOM    299  N   PHE A 394       8.990  -1.290 -14.562  1.00 29.46           N  
ATOM    300  CA  PHE A 394       8.086  -0.182 -14.335  1.00 29.80           C  
ATOM    301  C   PHE A 394       8.655   0.753 -13.295  1.00 28.84           C  
ATOM    302  O   PHE A 394       8.992   0.331 -12.193  1.00 30.08           O  
ATOM    303  CB  PHE A 394       6.735  -0.739 -13.861  1.00 29.99           C  
ATOM    304  CG  PHE A 394       5.797   0.293 -13.316  1.00 30.16           C  
ATOM    305  CD1 PHE A 394       5.428   1.394 -14.079  1.00 33.05           C  
ATOM    306  CD2 PHE A 394       5.235   0.137 -12.050  1.00 31.01           C  
ATOM    307  CE1 PHE A 394       4.533   2.347 -13.573  1.00 32.81           C  
ATOM    308  CE2 PHE A 394       4.348   1.081 -11.539  1.00 27.23           C  
ATOM    309  CZ  PHE A 394       3.999   2.189 -12.306  1.00 30.52           C  
ATOM    310  N   GLN A 395       8.775   2.025 -13.652  1.00 32.28           N  
ATOM    311  CA  GLN A 395       9.188   3.043 -12.699  1.00 33.31           C  
ATOM    312  C   GLN A 395       8.065   4.048 -12.507  1.00 32.93           C  
ATOM    313  O   GLN A 395       7.875   4.928 -13.347  1.00 34.84           O  
ATOM    314  CB  GLN A 395      10.455   3.762 -13.169  1.00 29.49           C  
ATOM    315  CG  GLN A 395      11.734   2.986 -12.916  1.00 36.32           C  
ATOM    316  CD  GLN A 395      12.970   3.867 -12.931  1.00 33.55           C  
ATOM    317  OE1 GLN A 395      13.178   4.652 -13.854  1.00 33.71           O  
ATOM    318  NE2 GLN A 395      13.794   3.745 -11.896  1.00 38.50           N  
ATOM    319  N   PRO A 396       7.326   3.927 -11.397  1.00 32.79           N  
ATOM    320  CA  PRO A 396       6.191   4.827 -11.182  1.00 38.23           C  
ATOM    321  C   PRO A 396       6.591   6.305 -11.140  1.00 40.77           C  
ATOM    322  O   PRO A 396       5.900   7.139 -11.724  1.00 39.52           O  
ATOM    323  CB  PRO A 396       5.634   4.377  -9.819  1.00 35.95           C  
ATOM    324  CG  PRO A 396       6.731   3.584  -9.177  1.00 28.97           C  
ATOM    325  CD  PRO A 396       7.463   2.939 -10.310  1.00 32.11           C  
ATOM    326  N   ALA A 397       7.688   6.625 -10.466  1.00 35.12           N  
ATOM    327  CA  ALA A 397       8.058   8.022 -10.266  1.00 38.60           C  
ATOM    328  C   ALA A 397       8.462   8.689 -11.574  1.00 39.00           C  
ATOM    329  O   ALA A 397       8.329   9.901 -11.722  1.00 43.00           O  
ATOM    330  CB  ALA A 397       9.172   8.138  -9.243  1.00 38.21           C  
ATOM    331  N   GLY A 398       8.963   7.894 -12.513  1.00 39.38           N  
ATOM    332  CA  GLY A 398       9.376   8.403 -13.806  1.00 35.99           C  
ATOM    333  C   GLY A 398       8.318   8.164 -14.870  1.00 38.87           C  
ATOM    334  O   GLY A 398       8.528   8.488 -16.037  1.00 35.02           O  
ATOM    335  N   LYS A 399       7.182   7.594 -14.464  1.00 37.95           N  
ATOM    336  CA  LYS A 399       6.063   7.341 -15.373  1.00 39.35           C  
ATOM    337  C   LYS A 399       6.494   6.640 -16.661  1.00 40.77           C  
ATOM    338  O   LYS A 399       6.055   7.003 -17.752  1.00 42.01           O  
ATOM    339  CB  LYS A 399       5.345   8.653 -15.704  1.00 42.48           C  
ATOM    340  CG  LYS A 399       4.967   9.479 -14.475  1.00 40.88           C  
ATOM    341  CD  LYS A 399       4.573  10.896 -14.859  1.00 46.83           C  
ATOM    342  CE  LYS A 399       4.007  11.662 -13.670  1.00 55.73           C  
ATOM    343  NZ  LYS A 399       4.990  11.741 -12.526  1.00 57.09           N  
ATOM    344  N   GLN A 400       7.347   5.633 -16.529  1.00 40.27           N  
ATOM    345  CA  GLN A 400       7.887   4.934 -17.690  1.00 38.83           C  
ATOM    346  C   GLN A 400       7.954   3.441 -17.436  1.00 33.42           C  
ATOM    347  O   GLN A 400       8.049   3.004 -16.287  1.00 37.45           O  
ATOM    348  CB  GLN A 400       9.283   5.466 -18.027  1.00 34.85           C  
ATOM    349  CG  GLN A 400      10.228   5.615 -16.808  1.00 34.09           C  
ATOM    350  CD  GLN A 400      11.567   6.217 -17.194  1.00 39.17           C  
ATOM    351  OE1 GLN A 400      11.667   6.932 -18.194  1.00 42.71           O  
ATOM    352  NE2 GLN A 400      12.605   5.923 -16.416  1.00 38.63           N  
ATOM    353  N   TYR A 401       7.913   2.661 -18.508  1.00 34.20           N  
ATOM    354  CA  TYR A 401       8.038   1.219 -18.398  1.00 34.77           C  
ATOM    355  C   TYR A 401       8.735   0.591 -19.601  1.00 39.11           C  
ATOM    356  O   TYR A 401       8.756   1.153 -20.691  1.00 41.25           O  
ATOM    357  CB  TYR A 401       6.664   0.586 -18.236  1.00 32.81           C  
ATOM    358  CG  TYR A 401       5.768   0.752 -19.446  1.00 36.27           C  
ATOM    359  CD1 TYR A 401       5.674  -0.248 -20.404  1.00 39.81           C  
ATOM    360  CD2 TYR A 401       5.003   1.900 -19.620  1.00 38.81           C  
ATOM    361  CE1 TYR A 401       4.856  -0.107 -21.516  1.00 37.74           C  
ATOM    362  CE2 TYR A 401       4.169   2.051 -20.729  1.00 40.82           C  
ATOM    363  CZ  TYR A 401       4.105   1.044 -21.673  1.00 41.95           C  
ATOM    364  OH  TYR A 401       3.286   1.180 -22.779  1.00 45.90           O  
ATOM    365  N   ILE A 402       9.311  -0.584 -19.378  1.00 37.52           N  
ATOM    366  CA  ILE A 402       9.823  -1.424 -20.448  1.00 36.58           C  
ATOM    367  C   ILE A 402       8.981  -2.685 -20.444  1.00 39.96           C  
ATOM    368  O   ILE A 402       8.739  -3.276 -19.391  1.00 39.10           O  
ATOM    369  CB  ILE A 402      11.315  -1.785 -20.233  1.00 37.93           C  
ATOM    370  CG1 ILE A 402      12.189  -0.526 -20.300  1.00 34.01           C  
ATOM    371  CG2 ILE A 402      11.772  -2.854 -21.229  1.00 36.39           C  
ATOM    372  CD1 ILE A 402      13.643  -0.763 -19.972  1.00 36.07           C  
ATOM    373  N   HIS A 403       8.526  -3.094 -21.620  1.00 39.92           N  
ATOM    374  CA  HIS A 403       7.574  -4.183 -21.715  1.00 44.10           C  
ATOM    375  C   HIS A 403       7.771  -4.936 -23.019  1.00 49.87           C  
ATOM    376  O   HIS A 403       7.976  -4.320 -24.065  1.00 52.88           O  
ATOM    377  CB  HIS A 403       6.156  -3.606 -21.668  1.00 44.84           C  
ATOM    378  CG  HIS A 403       5.095  -4.617 -21.377  1.00 45.27           C  
ATOM    379  ND1 HIS A 403       3.754  -4.364 -21.573  1.00 49.46           N  
ATOM    380  CD2 HIS A 403       5.171  -5.877 -20.886  1.00 46.62           C  
ATOM    381  CE1 HIS A 403       3.051  -5.424 -21.218  1.00 48.49           C  
ATOM    382  NE2 HIS A 403       3.888  -6.357 -20.798  1.00 47.23           N  
ATOM    383  N   CYS A 404       7.723  -6.265 -22.961  1.00 49.60           N  
ATOM    384  CA  CYS A 404       7.692  -7.062 -24.184  1.00 50.23           C  
ATOM    385  C   CYS A 404       7.286  -8.516 -23.957  1.00 55.56           C  
ATOM    386  O   CYS A 404       7.609  -9.112 -22.923  1.00 53.83           O  
ATOM    387  CB  CYS A 404       9.021  -6.974 -24.941  1.00 60.33           C  
ATOM    388  SG  CYS A 404      10.471  -7.500 -24.023  1.00 58.93           S  
ATOM    389  N   PHE A 405       6.567  -9.063 -24.940  1.00 53.19           N  
ATOM    390  CA  PHE A 405       6.063 -10.436 -24.923  1.00 58.28           C  
ATOM    391  C   PHE A 405       6.748 -11.275 -25.999  1.00 66.75           C  
ATOM    392  O   PHE A 405       7.580 -10.777 -26.762  1.00 68.20           O  
ATOM    393  CB  PHE A 405       4.570 -10.475 -25.261  1.00 59.92           C  
ATOM    394  CG  PHE A 405       3.711  -9.550 -24.444  1.00 61.55           C  
ATOM    395  CD1 PHE A 405       2.865 -10.059 -23.461  1.00 61.38           C  
ATOM    396  CD2 PHE A 405       3.710  -8.184 -24.683  1.00 55.62           C  
ATOM    397  CE1 PHE A 405       2.049  -9.220 -22.716  1.00 58.58           C  
ATOM    398  CE2 PHE A 405       2.901  -7.338 -23.939  1.00 58.75           C  
ATOM    399  CZ  PHE A 405       2.065  -7.858 -22.957  1.00 59.27           C  
ATOM    400  N   ARG A 406       6.357 -12.543 -26.088  1.00 70.14           N  
ATOM    401  CA  ARG A 406       6.787 -13.387 -27.197  1.00 75.09           C  
ATOM    402  C   ARG A 406       6.145 -12.927 -28.503  1.00 78.73           C  
ATOM    403  O   ARG A 406       5.392 -13.671 -29.134  1.00 81.82           O  
ATOM    404  CB  ARG A 406       6.436 -14.849 -26.932  1.00 71.39           C  
ATOM    405  CG  ARG A 406       7.514 -15.615 -26.197  1.00 69.43           C  
ATOM    406  CD  ARG A 406       7.077 -17.050 -26.000  1.00 73.44           C  
ATOM    407  NE  ARG A 406       7.971 -17.783 -25.111  1.00 71.69           N  
ATOM    408  CZ  ARG A 406       7.728 -19.012 -24.663  1.00 74.33           C  
ATOM    409  NH1 ARG A 406       6.616 -19.645 -25.021  1.00 77.99           N  
ATOM    410  NH2 ARG A 406       8.593 -19.608 -23.854  1.00 70.40           N  
ATOM    411  N   ALA A 432      14.824 -13.073 -29.324  1.00 52.12           N  
ATOM    412  CA  ALA A 432      14.015 -13.968 -28.510  1.00 57.79           C  
ATOM    413  C   ALA A 432      14.102 -13.573 -27.030  1.00 56.94           C  
ATOM    414  O   ALA A 432      15.088 -12.982 -26.587  1.00 53.80           O  
ATOM    415  CB  ALA A 432      14.437 -15.421 -28.723  1.00 55.06           C  
ATOM    416  N   MET A 433      13.059 -13.907 -26.277  1.00 60.37           N  
ATOM    417  CA  MET A 433      12.878 -13.412 -24.907  1.00 57.71           C  
ATOM    418  C   MET A 433      14.059 -13.622 -23.955  1.00 54.40           C  
ATOM    419  O   MET A 433      14.428 -12.705 -23.219  1.00 51.72           O  
ATOM    420  CB  MET A 433      11.594 -13.983 -24.299  1.00 57.35           C  
ATOM    421  CG  MET A 433      10.331 -13.355 -24.854  1.00 61.60           C  
ATOM    422  SD  MET A 433      10.266 -11.589 -24.497  1.00 71.12           S  
ATOM    423  CE  MET A 433      10.485 -11.603 -22.720  1.00 56.09           C  
ATOM    424  N   PRO A 434      14.646 -14.830 -23.955  1.00 56.90           N  
ATOM    425  CA  PRO A 434      15.784 -15.092 -23.066  1.00 56.72           C  
ATOM    426  C   PRO A 434      16.932 -14.127 -23.336  1.00 54.78           C  
ATOM    427  O   PRO A 434      17.636 -13.735 -22.409  1.00 54.58           O  
ATOM    428  CB  PRO A 434      16.205 -16.513 -23.448  1.00 58.89           C  
ATOM    429  CG  PRO A 434      14.981 -17.128 -24.048  1.00 57.77           C  
ATOM    430  CD  PRO A 434      14.278 -16.014 -24.752  1.00 58.28           C  
ATOM    431  N   GLY A 435      17.117 -13.749 -24.596  1.00 55.42           N  
ATOM    432  CA  GLY A 435      18.183 -12.834 -24.957  1.00 54.46           C  
ATOM    433  C   GLY A 435      17.923 -11.448 -24.401  1.00 48.77           C  
ATOM    434  O   GLY A 435      18.826 -10.795 -23.878  1.00 44.82           O  
ATOM    435  N   VAL A 436      16.676 -11.006 -24.503  1.00 46.00           N  
ATOM    436  CA  VAL A 436      16.304  -9.675 -24.054  1.00 42.93           C  
ATOM    437  C   VAL A 436      16.422  -9.538 -22.531  1.00 45.32           C  
ATOM    438  O   VAL A 436      16.926  -8.539 -22.024  1.00 39.51           O  
ATOM    439  CB  VAL A 436      14.883  -9.346 -24.477  1.00 42.48           C  
ATOM    440  CG1 VAL A 436      14.490  -7.965 -23.978  1.00 41.25           C  
ATOM    441  CG2 VAL A 436      14.755  -9.449 -25.993  1.00 46.56           C  
ATOM    442  N   LEU A 437      15.941 -10.546 -21.814  1.00 45.99           N  
ATOM    443  CA  LEU A 437      16.002 -10.554 -20.365  1.00 42.01           C  
ATOM    444  C   LEU A 437      17.454 -10.551 -19.882  1.00 39.91           C  
ATOM    445  O   LEU A 437      17.799  -9.807 -18.965  1.00 40.35           O  
ATOM    446  CB  LEU A 437      15.241 -11.763 -19.815  1.00 45.37           C  
ATOM    447  CG  LEU A 437      15.228 -11.940 -18.295  1.00 45.48           C  
ATOM    448  CD1 LEU A 437      14.610 -10.725 -17.613  1.00 40.92           C  
ATOM    449  CD2 LEU A 437      14.491 -13.210 -17.911  1.00 47.69           C  
ATOM    450  N   SER A 438      18.300 -11.372 -20.502  1.00 40.47           N  
ATOM    451  CA  SER A 438      19.719 -11.441 -20.138  1.00 41.32           C  
ATOM    452  C   SER A 438      20.410 -10.122 -20.385  1.00 40.67           C  
ATOM    453  O   SER A 438      21.248  -9.688 -19.594  1.00 40.07           O  
ATOM    454  CB  SER A 438      20.460 -12.500 -20.960  1.00 47.49           C  
ATOM    455  OG  SER A 438      20.012 -13.805 -20.667  1.00 56.97           O  
ATOM    456  N   TYR A 439      20.080  -9.500 -21.509  1.00 41.08           N  
ATOM    457  CA  TYR A 439      20.745  -8.269 -21.906  1.00 40.87           C  
ATOM    458  C   TYR A 439      20.302  -7.139 -20.990  1.00 38.48           C  
ATOM    459  O   TYR A 439      21.110  -6.298 -20.600  1.00 39.38           O  
ATOM    460  CB  TYR A 439      20.468  -7.934 -23.383  1.00 43.60           C  
ATOM    461  CG  TYR A 439      21.503  -7.000 -23.975  1.00 46.38           C  
ATOM    462  CD1 TYR A 439      22.834  -7.389 -24.074  1.00 49.42           C  
ATOM    463  CD2 TYR A 439      21.159  -5.728 -24.415  1.00 44.58           C  
ATOM    464  CE1 TYR A 439      23.796  -6.541 -24.596  1.00 53.31           C  
ATOM    465  CE2 TYR A 439      22.118  -4.868 -24.944  1.00 46.29           C  
ATOM    466  CZ  TYR A 439      23.434  -5.282 -25.033  1.00 53.09           C  
ATOM    467  OH  TYR A 439      24.396  -4.443 -25.557  1.00 60.09           O  
ATOM    468  N   VAL A 440      19.022  -7.129 -20.626  1.00 32.47           N  
ATOM    469  CA  VAL A 440      18.531  -6.138 -19.677  1.00 30.40           C  
ATOM    470  C   VAL A 440      19.232  -6.264 -18.311  1.00 31.84           C  
ATOM    471  O   VAL A 440      19.688  -5.271 -17.741  1.00 29.78           O  
ATOM    472  CB  VAL A 440      17.024  -6.244 -19.492  1.00 36.64           C  
ATOM    473  CG1 VAL A 440      16.582  -5.380 -18.318  1.00 29.67           C  
ATOM    474  CG2 VAL A 440      16.309  -5.836 -20.779  1.00 29.10           C  
ATOM    475  N   ILE A 441      19.329  -7.488 -17.799  1.00 30.31           N  
ATOM    476  CA  ILE A 441      19.965  -7.723 -16.509  1.00 31.67           C  
ATOM    477  C   ILE A 441      21.405  -7.199 -16.535  1.00 31.17           C  
ATOM    478  O   ILE A 441      21.822  -6.472 -15.638  1.00 31.81           O  
ATOM    479  CB  ILE A 441      19.922  -9.221 -16.115  1.00 34.79           C  
ATOM    480  CG1 ILE A 441      18.480  -9.675 -15.884  1.00 35.25           C  
ATOM    481  CG2 ILE A 441      20.765  -9.487 -14.861  1.00 36.30           C  
ATOM    482  CD1 ILE A 441      18.347 -11.155 -15.568  1.00 33.87           C  
ATOM    483  N   GLY A 442      22.149  -7.538 -17.585  1.00 32.85           N  
ATOM    484  CA  GLY A 442      23.513  -7.062 -17.735  1.00 32.00           C  
ATOM    485  C   GLY A 442      23.636  -5.548 -17.756  1.00 33.94           C  
ATOM    486  O   GLY A 442      24.701  -5.001 -17.464  1.00 35.03           O  
ATOM    487  N   LEU A 443      22.550  -4.864 -18.098  1.00 31.53           N  
ATOM    488  CA  LEU A 443      22.581  -3.408 -18.253  1.00 31.87           C  
ATOM    489  C   LEU A 443      22.017  -2.608 -17.072  1.00 35.73           C  
ATOM    490  O   LEU A 443      22.227  -1.398 -16.999  1.00 35.89           O  
ATOM    491  CB  LEU A 443      21.840  -2.995 -19.528  1.00 36.24           C  
ATOM    492  CG  LEU A 443      22.452  -3.424 -20.860  1.00 37.47           C  
ATOM    493  CD1 LEU A 443      21.451  -3.228 -21.986  1.00 40.22           C  
ATOM    494  CD2 LEU A 443      23.727  -2.641 -21.119  1.00 39.87           C  
ATOM    495  N   LEU A 444      21.286  -3.254 -16.165  1.00 32.24           N  
ATOM    496  CA  LEU A 444      20.807  -2.548 -14.972  1.00 32.85           C  
ATOM    497  C   LEU A 444      21.947  -1.858 -14.226  1.00 34.32           C  
ATOM    498  O   LEU A 444      23.058  -2.393 -14.138  1.00 32.04           O  
ATOM    499  CB  LEU A 444      20.053  -3.490 -14.024  1.00 29.04           C  
ATOM    500  CG  LEU A 444      18.784  -4.084 -14.622  1.00 32.72           C  
ATOM    501  CD1 LEU A 444      18.176  -5.119 -13.678  1.00 35.02           C  
ATOM    502  CD2 LEU A 444      17.785  -2.972 -14.937  1.00 30.51           C  
ATOM    503  N   PRO A 445      21.675  -0.658 -13.690  1.00 32.22           N  
ATOM    504  CA  PRO A 445      22.702   0.109 -12.983  1.00 33.34           C  
ATOM    505  C   PRO A 445      23.279  -0.673 -11.799  1.00 32.79           C  
ATOM    506  O   PRO A 445      22.599  -1.534 -11.233  1.00 31.46           O  
ATOM    507  CB  PRO A 445      21.934   1.338 -12.495  1.00 34.07           C  
ATOM    508  CG  PRO A 445      20.852   1.509 -13.496  1.00 36.13           C  
ATOM    509  CD  PRO A 445      20.430   0.110 -13.849  1.00 35.34           C  
ATOM    510  N   PRO A 446      24.534  -0.383 -11.436  1.00 33.65           N  
ATOM    511  CA  PRO A 446      25.230  -1.079 -10.347  1.00 30.27           C  
ATOM    512  C   PRO A 446      24.536  -0.928  -8.998  1.00 32.79           C  
ATOM    513  O   PRO A 446      24.064   0.165  -8.674  1.00 33.82           O  
ATOM    514  CB  PRO A 446      26.589  -0.379 -10.316  1.00 34.37           C  
ATOM    515  CG  PRO A 446      26.799   0.075 -11.736  1.00 37.64           C  
ATOM    516  CD  PRO A 446      25.439   0.516 -12.184  1.00 38.09           C  
ATOM    517  N   ASP A 447      24.478  -2.014  -8.229  1.00 31.17           N  
ATOM    518  CA  ASP A 447      23.966  -1.968  -6.856  1.00 32.07           C  
ATOM    519  C   ASP A 447      22.509  -1.490  -6.722  1.00 32.34           C  
ATOM    520  O   ASP A 447      22.078  -1.052  -5.650  1.00 35.82           O  
ATOM    521  CB  ASP A 447      24.850  -1.063  -6.008  1.00 32.19           C  
ATOM    522  CG  ASP A 447      26.312  -1.488  -6.023  1.00 38.79           C  
ATOM    523  OD1 ASP A 447      26.589  -2.698  -6.170  1.00 35.60           O  
ATOM    524  OD2 ASP A 447      27.180  -0.602  -5.873  1.00 36.41           O  
ATOM    525  N   MET A 448      21.746  -1.568  -7.794  1.00 27.25           N  
ATOM    526  CA  MET A 448      20.395  -1.017  -7.761  1.00 30.79           C  
ATOM    527  C   MET A 448      19.412  -1.914  -7.026  1.00 27.83           C  
ATOM    528  O   MET A 448      19.545  -3.136  -7.052  1.00 27.79           O  
ATOM    529  CB  MET A 448      19.888  -0.821  -9.175  1.00 31.50           C  
ATOM    530  CG  MET A 448      18.869   0.264  -9.276  1.00 36.88           C  
ATOM    531  SD  MET A 448      18.189   0.226 -10.907  1.00 47.07           S  
ATOM    532  CE  MET A 448      16.683   1.159 -10.574  1.00 43.07           C  
ATOM    533  N   VAL A 449      18.413  -1.298  -6.396  1.00 31.22           N  
ATOM    534  CA  VAL A 449      17.319  -2.027  -5.752  1.00 29.10           C  
ATOM    535  C   VAL A 449      16.192  -2.336  -6.747  1.00 28.92           C  
ATOM    536  O   VAL A 449      15.621  -1.427  -7.357  1.00 26.62           O  
ATOM    537  CB  VAL A 449      16.738  -1.237  -4.554  1.00 26.80           C  
ATOM    538  CG1 VAL A 449      15.558  -1.983  -3.933  1.00 27.09           C  
ATOM    539  CG2 VAL A 449      17.803  -0.996  -3.517  1.00 30.60           C  
ATOM    540  N   VAL A 450      15.883  -3.621  -6.911  1.00 27.67           N  
ATOM    541  CA  VAL A 450      14.796  -4.052  -7.790  1.00 25.13           C  
ATOM    542  C   VAL A 450      13.620  -4.571  -6.953  1.00 27.96           C  
ATOM    543  O   VAL A 450      13.811  -5.369  -6.033  1.00 25.11           O  
ATOM    544  CB  VAL A 450      15.253  -5.160  -8.755  1.00 25.86           C  
ATOM    545  CG1 VAL A 450      14.100  -5.562  -9.701  1.00 21.41           C  
ATOM    546  CG2 VAL A 450      16.501  -4.710  -9.538  1.00 27.52           C  
ATOM    547  N   THR A 451      12.412  -4.111  -7.268  1.00 26.09           N  
ATOM    548  CA  THR A 451      11.229  -4.495  -6.514  1.00 23.42           C  
ATOM    549  C   THR A 451      10.395  -5.496  -7.304  1.00 26.72           C  
ATOM    550  O   THR A 451      10.129  -5.301  -8.489  1.00 26.59           O  
ATOM    551  CB  THR A 451      10.392  -3.268  -6.153  1.00 27.44           C  
ATOM    552  OG1 THR A 451      11.225  -2.305  -5.497  1.00 24.68           O  
ATOM    553  CG2 THR A 451       9.269  -3.653  -5.213  1.00 28.37           C  
ATOM    554  N   THR A 452      10.002  -6.586  -6.658  1.00 23.63           N  
ATOM    555  CA  THR A 452       9.269  -7.640  -7.352  1.00 24.23           C  
ATOM    556  C   THR A 452       8.113  -8.132  -6.475  1.00 29.81           C  
ATOM    557  O   THR A 452       7.945  -7.670  -5.350  1.00 30.43           O  
ATOM    558  CB  THR A 452      10.172  -8.846  -7.638  1.00 26.19           C  
ATOM    559  OG1 THR A 452      10.354  -9.588  -6.428  1.00 30.10           O  
ATOM    560  CG2 THR A 452      11.534  -8.403  -8.161  1.00 25.48           C  
ATOM    561  N   GLN A 453       7.326  -9.079  -6.977  1.00 28.78           N  
ATOM    562  CA  GLN A 453       6.305  -9.697  -6.142  1.00 32.92           C  
ATOM    563  C   GLN A 453       6.720 -11.103  -5.705  1.00 32.61           C  
ATOM    564  O   GLN A 453       5.913 -11.862  -5.169  1.00 37.30           O  
ATOM    565  CB  GLN A 453       4.951  -9.710  -6.851  1.00 33.04           C  
ATOM    566  CG  GLN A 453       4.822 -10.744  -7.949  1.00 38.37           C  
ATOM    567  CD  GLN A 453       3.441 -10.740  -8.597  1.00 41.79           C  
ATOM    568  OE1 GLN A 453       3.249 -10.161  -9.667  1.00 46.22           O  
ATOM    569  NE2 GLN A 453       2.474 -11.387  -7.948  1.00 39.95           N  
ATOM    570  N   GLY A 454       7.993 -11.429  -5.921  1.00 32.70           N  
ATOM    571  CA  GLY A 454       8.560 -12.715  -5.541  1.00 29.95           C  
ATOM    572  C   GLY A 454       9.804 -12.978  -6.385  1.00 36.01           C  
ATOM    573  O   GLY A 454       9.710 -13.111  -7.599  1.00 33.94           O  
ATOM    574  N   SER A 455      10.972 -13.069  -5.758  1.00 29.37           N  
ATOM    575  CA  SER A 455      12.215 -13.059  -6.531  1.00 34.83           C  
ATOM    576  C   SER A 455      13.137 -14.260  -6.327  1.00 34.16           C  
ATOM    577  O   SER A 455      14.338 -14.145  -6.520  1.00 32.10           O  
ATOM    578  CB  SER A 455      12.995 -11.777  -6.230  1.00 30.33           C  
ATOM    579  OG  SER A 455      13.350 -11.728  -4.864  1.00 34.37           O  
ATOM    580  N   ASP A 456      12.585 -15.406  -5.944  1.00 36.52           N  
ATOM    581  CA  ASP A 456      13.412 -16.582  -5.699  1.00 36.56           C  
ATOM    582  C   ASP A 456      14.217 -16.952  -6.936  1.00 36.03           C  
ATOM    583  O   ASP A 456      15.411 -17.226  -6.847  1.00 37.78           O  
ATOM    584  CB  ASP A 456      12.539 -17.770  -5.289  1.00 43.73           C  
ATOM    585  CG  ASP A 456      12.252 -17.804  -3.798  1.00 47.23           C  
ATOM    586  OD1 ASP A 456      12.886 -17.040  -3.039  1.00 45.53           O  
ATOM    587  OD2 ASP A 456      11.405 -18.621  -3.380  1.00 56.75           O  
ATOM    588  N   ASP A 457      13.554 -16.980  -8.089  1.00 32.21           N  
ATOM    589  CA  ASP A 457      14.227 -17.307  -9.347  1.00 36.49           C  
ATOM    590  C   ASP A 457      14.951 -16.116  -9.943  1.00 34.32           C  
ATOM    591  O   ASP A 457      16.002 -16.272 -10.565  1.00 34.68           O  
ATOM    592  CB  ASP A 457      13.242 -17.856 -10.376  1.00 39.37           C  
ATOM    593  CG  ASP A 457      12.717 -19.230 -10.012  1.00 47.98           C  
ATOM    594  OD1 ASP A 457      13.325 -19.914  -9.153  1.00 50.10           O  
ATOM    595  OD2 ASP A 457      11.686 -19.626 -10.596  1.00 58.94           O  
ATOM    596  N   ILE A 458      14.388 -14.923  -9.771  1.00 31.97           N  
ATOM    597  CA  ILE A 458      15.054 -13.721 -10.257  1.00 31.43           C  
ATOM    598  C   ILE A 458      16.440 -13.585  -9.615  1.00 29.70           C  
ATOM    599  O   ILE A 458      17.412 -13.269 -10.291  1.00 32.83           O  
ATOM    600  CB  ILE A 458      14.213 -12.458 -10.036  1.00 27.71           C  
ATOM    601  CG1 ILE A 458      12.953 -12.511 -10.905  1.00 31.59           C  
ATOM    602  CG2 ILE A 458      15.031 -11.219 -10.366  1.00 27.51           C  
ATOM    603  CD1 ILE A 458      12.002 -11.333 -10.707  1.00 28.03           C  
ATOM    604  N   ARG A 459      16.528 -13.840  -8.314  1.00 27.75           N  
ATOM    605  CA  ARG A 459      17.821 -13.899  -7.628  1.00 29.44           C  
ATOM    606  C   ARG A 459      18.792 -14.851  -8.342  1.00 31.10           C  
ATOM    607  O   ARG A 459      19.923 -14.489  -8.607  1.00 28.63           O  
ATOM    608  CB  ARG A 459      17.643 -14.301  -6.157  1.00 29.84           C  
ATOM    609  CG  ARG A 459      18.945 -14.506  -5.355  1.00 27.22           C  
ATOM    610  CD  ARG A 459      20.033 -13.505  -5.738  1.00 34.99           C  
ATOM    611  NE  ARG A 459      19.738 -12.191  -5.203  1.00 32.40           N  
ATOM    612  CZ  ARG A 459      20.336 -11.065  -5.571  1.00 28.17           C  
ATOM    613  NH1 ARG A 459      21.284 -11.059  -6.493  1.00 28.21           N  
ATOM    614  NH2 ARG A 459      19.974  -9.934  -4.998  1.00 28.24           N  
ATOM    615  N   LYS A 460      18.331 -16.056  -8.662  1.00 29.70           N  
ATOM    616  CA  LYS A 460      19.159 -17.038  -9.336  1.00 30.60           C  
ATOM    617  C   LYS A 460      19.623 -16.530 -10.705  1.00 35.00           C  
ATOM    618  O   LYS A 460      20.786 -16.680 -11.058  1.00 33.44           O  
ATOM    619  CB  LYS A 460      18.398 -18.356  -9.496  1.00 31.66           C  
ATOM    620  CG  LYS A 460      18.112 -19.067  -8.188  1.00 32.32           C  
ATOM    621  CD  LYS A 460      17.419 -20.392  -8.451  1.00 35.32           C  
ATOM    622  CE  LYS A 460      16.284 -20.644  -7.453  1.00 40.60           C  
ATOM    623  NZ  LYS A 460      16.806 -20.782  -6.066  1.00 35.21           N  
ATOM    624  N   LEU A 461      18.707 -15.939 -11.470  1.00 31.13           N  
ATOM    625  CA  LEU A 461      19.045 -15.332 -12.755  1.00 33.42           C  
ATOM    626  C   LEU A 461      20.067 -14.214 -12.633  1.00 31.26           C  
ATOM    627  O   LEU A 461      21.015 -14.167 -13.401  1.00 35.24           O  
ATOM    628  CB  LEU A 461      17.801 -14.762 -13.437  1.00 34.56           C  
ATOM    629  CG  LEU A 461      16.968 -15.635 -14.363  1.00 39.64           C  
ATOM    630  CD1 LEU A 461      15.928 -14.745 -14.996  1.00 44.79           C  
ATOM    631  CD2 LEU A 461      17.824 -16.291 -15.437  1.00 40.58           C  
ATOM    632  N   PHE A 462      19.861 -13.298 -11.723  1.00 28.92           N  
ATOM    633  CA  PHE A 462      20.750 -12.200 -11.491  1.00 30.02           C  
ATOM    634  C   PHE A 462      22.197 -12.705 -11.281  1.00 33.11           C  
ATOM    635  O   PHE A 462      23.107 -12.252 -11.901  1.00 32.30           O  
ATOM    636  CB  PHE A 462      20.313 -11.403 -10.264  1.00 28.84           C  
ATOM    637  CG  PHE A 462      19.248 -10.391 -10.513  1.00 28.69           C  
ATOM    638  CD1 PHE A 462      18.631 -10.293 -11.723  1.00 29.80           C  
ATOM    639  CD2 PHE A 462      18.841  -9.555  -9.503  1.00 28.78           C  
ATOM    640  CE1 PHE A 462      17.658  -9.373 -11.943  1.00 27.61           C  
ATOM    641  CE2 PHE A 462      17.863  -8.628  -9.711  1.00 27.45           C  
ATOM    642  CZ  PHE A 462      17.278  -8.533 -10.941  1.00 30.30           C  
ATOM    643  N   ASP A 463      22.334 -13.663 -10.392  1.00 33.47           N  
ATOM    644  CA  ASP A 463      23.581 -14.237  -9.975  1.00 30.30           C  
ATOM    645  C   ASP A 463      24.292 -14.965 -11.114  1.00 34.66           C  
ATOM    646  O   ASP A 463      25.406 -14.683 -11.367  1.00 34.18           O  
ATOM    647  CB  ASP A 463      23.363 -15.165  -8.786  1.00 34.38           C  
ATOM    648  CG  ASP A 463      23.031 -14.429  -7.500  1.00 37.04           C  
ATOM    649  OD1 ASP A 463      22.985 -13.225  -7.468  1.00 32.90           O  
ATOM    650  OD2 ASP A 463      22.791 -15.088  -6.523  1.00 34.82           O  
ATOM    651  N   LEU A 464      23.616 -15.870 -11.791  1.00 30.00           N  
ATOM    652  CA  LEU A 464      24.119 -16.516 -12.970  1.00 30.00           C  
ATOM    653  C   LEU A 464      24.543 -15.591 -14.100  1.00 30.00           C  
ATOM    654  O   LEU A 464      25.252 -15.994 -14.961  1.00 30.00           O  
ATOM    655  CB  LEU A 464      23.132 -17.524 -13.498  1.00 20.00           C  
ATOM    656  CG  LEU A 464      23.029 -18.801 -12.728  1.00 20.00           C  
ATOM    657  CD1 LEU A 464      21.976 -19.703 -13.302  1.00 20.00           C  
ATOM    658  CD2 LEU A 464      24.334 -19.531 -12.587  1.00 20.00           C  
ATOM    659  N   HIS A 465      24.111 -14.356 -14.083  1.00 40.35           N  
ATOM    660  CA  HIS A 465      24.510 -13.422 -15.066  1.00 37.55           C  
ATOM    661  C   HIS A 465      25.458 -12.433 -14.529  1.00 36.36           C  
ATOM    662  O   HIS A 465      25.635 -11.410 -15.089  1.00 42.43           O  
ATOM    663  CB  HIS A 465      23.313 -12.710 -15.659  1.00 37.69           C  
ATOM    664  CG  HIS A 465      22.517 -13.552 -16.606  1.00 44.86           C  
ATOM    665  ND1 HIS A 465      21.649 -14.455 -16.200  1.00 45.67           N  
ATOM    666  CD2 HIS A 465      22.518 -13.617 -17.965  1.00 45.08           C  
ATOM    667  CE1 HIS A 465      21.114 -15.061 -17.236  1.00 48.30           C  
ATOM    668  NE2 HIS A 465      21.652 -14.555 -18.317  1.00 53.09           N  
ATOM    669  N   GLY A 466      26.067 -12.721 -13.410  1.00 38.36           N  
ATOM    670  CA  GLY A 466      27.090 -11.861 -12.843  1.00 39.39           C  
ATOM    671  C   GLY A 466      26.594 -10.577 -12.210  1.00 37.59           C  
ATOM    672  O   GLY A 466      27.336  -9.597 -12.124  1.00 41.43           O  
ATOM    673  N   ARG A 467      25.348 -10.581 -11.741  1.00 36.86           N  
ATOM    674  CA  ARG A 467      24.777  -9.402 -11.090  1.00 31.33           C  
ATOM    675  C   ARG A 467      24.414  -9.640  -9.630  1.00 32.97           C  
ATOM    676  O   ARG A 467      23.315  -9.292  -9.202  1.00 32.41           O  
ATOM    677  CB  ARG A 467      23.551  -8.898 -11.858  1.00 29.84           C  
ATOM    678  CG  ARG A 467      23.838  -8.458 -13.282  1.00 31.33           C  
ATOM    679  CD  ARG A 467      24.983  -7.468 -13.337  1.00 28.77           C  
ATOM    680  NE  ARG A 467      24.780  -6.326 -12.440  1.00 28.30           N  
ATOM    681  CZ  ARG A 467      24.121  -5.223 -12.783  1.00 30.34           C  
ATOM    682  NH1 ARG A 467      23.581  -5.122 -13.986  1.00 29.69           N  
ATOM    683  NH2 ARG A 467      23.993  -4.225 -11.924  1.00 28.74           N  
ATOM    684  N   ARG A 468      25.346 -10.208  -8.863  1.00 32.27           N  
ATOM    685  CA  ARG A 468      25.170 -10.377  -7.424  1.00 34.28           C  
ATOM    686  C   ARG A 468      25.020  -9.044  -6.716  1.00 32.70           C  
ATOM    687  O   ARG A 468      24.634  -9.000  -5.548  1.00 26.43           O  
ATOM    688  CB  ARG A 468      26.369 -11.115  -6.809  1.00 36.01           C  
ATOM    689  CG  ARG A 468      26.536 -12.523  -7.312  1.00 41.04           C  
ATOM    690  CD  ARG A 468      27.835 -13.125  -6.814  1.00 45.91           C  
ATOM    691  NE  ARG A 468      27.802 -13.293  -5.370  1.00 52.28           N  
ATOM    692  CZ  ARG A 468      28.654 -14.053  -4.691  1.00 58.05           C  
ATOM    693  NH1 ARG A 468      29.605 -14.714  -5.341  1.00 57.24           N  
ATOM    694  NH2 ARG A 468      28.552 -14.157  -3.365  1.00 51.35           N  
ATOM    695  N   ASP A 469      25.366  -7.962  -7.407  1.00 28.46           N  
ATOM    696  CA  ASP A 469      25.318  -6.631  -6.804  1.00 30.34           C  
ATOM    697  C   ASP A 469      23.896  -6.080  -6.740  1.00 28.10           C  
ATOM    698  O   ASP A 469      23.625  -5.159  -5.975  1.00 28.05           O  
ATOM    699  CB  ASP A 469      26.173  -5.662  -7.607  1.00 31.63           C  
ATOM    700  CG  ASP A 469      25.701  -5.537  -9.044  1.00 29.10           C  
ATOM    701  OD1 ASP A 469      25.848  -6.524  -9.795  1.00 32.22           O  
ATOM    702  OD2 ASP A 469      25.181  -4.464  -9.422  1.00 29.79           O  
ATOM    703  N   LEU A 470      23.005  -6.613  -7.573  1.00 29.44           N  
ATOM    704  CA  LEU A 470      21.619  -6.162  -7.580  1.00 26.30           C  
ATOM    705  C   LEU A 470      20.934  -6.603  -6.299  1.00 28.15           C  
ATOM    706  O   LEU A 470      21.134  -7.736  -5.837  1.00 26.79           O  
ATOM    707  CB  LEU A 470      20.868  -6.696  -8.804  1.00 25.76           C  
ATOM    708  CG  LEU A 470      21.312  -6.114 -10.157  1.00 29.73           C  
ATOM    709  CD1 LEU A 470      20.586  -6.799 -11.303  1.00 27.71           C  
ATOM    710  CD2 LEU A 470      21.112  -4.604 -10.197  1.00 25.50           C  
ATOM    711  N   LYS A 471      20.155  -5.690  -5.720  1.00 28.57           N  
ATOM    712  CA  LYS A 471      19.404  -5.948  -4.500  1.00 27.99           C  
ATOM    713  C   LYS A 471      17.937  -6.184  -4.837  1.00 31.60           C  
ATOM    714  O   LYS A 471      17.406  -5.568  -5.762  1.00 29.62           O  
ATOM    715  CB  LYS A 471      19.528  -4.768  -3.536  1.00 28.79           C  
ATOM    716  CG  LYS A 471      20.761  -4.813  -2.675  1.00 33.32           C  
ATOM    717  CD  LYS A 471      21.774  -3.803  -3.107  1.00 39.79           C  
ATOM    718  CE  LYS A 471      21.526  -2.455  -2.474  1.00 40.61           C  
ATOM    719  NZ  LYS A 471      22.674  -1.553  -2.787  1.00 45.50           N  
ATOM    720  N   LEU A 472      17.294  -7.079  -4.086  1.00 25.29           N  
ATOM    721  CA  LEU A 472      15.912  -7.460  -4.337  1.00 27.35           C  
ATOM    722  C   LEU A 472      15.004  -7.186  -3.135  1.00 28.23           C  
ATOM    723  O   LEU A 472      15.375  -7.430  -1.987  1.00 25.58           O  
ATOM    724  CB  LEU A 472      15.824  -8.936  -4.728  1.00 25.68           C  
ATOM    725  CG  LEU A 472      16.231  -9.237  -6.167  1.00 25.89           C  
ATOM    726  CD1 LEU A 472      16.632 -10.695  -6.331  1.00 23.44           C  
ATOM    727  CD2 LEU A 472      15.090  -8.863  -7.115  1.00 29.40           C  
ATOM    728  N   VAL A 473      13.818  -6.660  -3.421  1.00 25.00           N  
ATOM    729  CA  VAL A 473      12.777  -6.476  -2.422  1.00 24.82           C  
ATOM    730  C   VAL A 473      11.523  -7.174  -2.956  1.00 25.41           C  
ATOM    731  O   VAL A 473      11.185  -7.003  -4.116  1.00 28.11           O  
ATOM    732  CB  VAL A 473      12.491  -4.984  -2.208  1.00 27.55           C  
ATOM    733  CG1 VAL A 473      11.245  -4.786  -1.363  1.00 24.87           C  
ATOM    734  CG2 VAL A 473      13.688  -4.306  -1.570  1.00 24.70           C  
ATOM    735  N   ASP A 474      10.868  -7.984  -2.124  1.00 25.88           N  
ATOM    736  CA  ASP A 474       9.667  -8.722  -2.510  1.00 26.86           C  
ATOM    737  C   ASP A 474       8.451  -8.170  -1.769  1.00 29.16           C  
ATOM    738  O   ASP A 474       8.350  -8.300  -0.559  1.00 27.68           O  
ATOM    739  CB  ASP A 474       9.794 -10.205  -2.166  1.00 26.28           C  
ATOM    740  CG  ASP A 474      10.768 -10.934  -3.049  1.00 35.68           C  
ATOM    741  OD1 ASP A 474      10.715 -12.186  -3.048  1.00 37.30           O  
ATOM    742  OD2 ASP A 474      11.579 -10.275  -3.744  1.00 29.48           O  
ATOM    743  N   VAL A 475       7.541  -7.544  -2.499  1.00 25.40           N  
ATOM    744  CA  VAL A 475       6.345  -6.993  -1.902  1.00 27.70           C  
ATOM    745  C   VAL A 475       5.298  -8.091  -1.880  1.00 29.63           C  
ATOM    746  O   VAL A 475       4.741  -8.435  -2.910  1.00 29.85           O  
ATOM    747  CB  VAL A 475       5.816  -5.832  -2.733  1.00 29.55           C  
ATOM    748  CG1 VAL A 475       4.515  -5.297  -2.126  1.00 24.40           C  
ATOM    749  CG2 VAL A 475       6.873  -4.750  -2.820  1.00 24.71           C  
ATOM    750  N   ARG A 476       5.037  -8.646  -0.707  1.00 26.31           N  
ATOM    751  CA  ARG A 476       4.262  -9.872  -0.623  1.00 28.10           C  
ATOM    752  C   ARG A 476       2.795  -9.684  -0.269  1.00 28.64           C  
ATOM    753  O   ARG A 476       2.292 -10.266   0.691  1.00 33.14           O  
ATOM    754  CB  ARG A 476       4.938 -10.831   0.340  1.00 27.07           C  
ATOM    755  CG  ARG A 476       6.344 -11.134  -0.112  1.00 29.50           C  
ATOM    756  CD  ARG A 476       6.980 -12.144   0.780  1.00 34.03           C  
ATOM    757  NE  ARG A 476       6.430 -13.465   0.531  1.00 33.90           N  
ATOM    758  CZ  ARG A 476       6.773 -14.533   1.234  1.00 41.89           C  
ATOM    759  NH1 ARG A 476       7.661 -14.409   2.214  1.00 32.33           N  
ATOM    760  NH2 ARG A 476       6.233 -15.716   0.962  1.00 44.94           N  
ATOM    761  N   LEU A 477       2.113  -8.878  -1.071  1.00 29.21           N  
ATOM    762  CA  LEU A 477       0.680  -8.714  -0.967  1.00 28.00           C  
ATOM    763  C   LEU A 477       0.010 -10.076  -1.023  1.00 30.42           C  
ATOM    764  O   LEU A 477       0.406 -10.938  -1.805  1.00 29.76           O  
ATOM    765  CB  LEU A 477       0.168  -7.856  -2.120  1.00 26.65           C  
ATOM    766  CG  LEU A 477       0.766  -6.461  -2.277  1.00 28.39           C  
ATOM    767  CD1 LEU A 477      -0.089  -5.619  -3.222  1.00 26.28           C  
ATOM    768  CD2 LEU A 477       0.893  -5.783  -0.919  1.00 28.64           C  
ATOM    769  N   THR A 478      -1.000 -10.269  -0.182  1.00 29.17           N  
ATOM    770  CA  THR A 478      -1.887 -11.423  -0.306  1.00 31.77           C  
ATOM    771  C   THR A 478      -2.733 -11.284  -1.578  1.00 30.65           C  
ATOM    772  O   THR A 478      -2.879 -10.184  -2.108  1.00 28.90           O  
ATOM    773  CB  THR A 478      -2.805 -11.538   0.925  1.00 34.23           C  
ATOM    774  OG1 THR A 478      -3.623 -10.366   1.031  1.00 32.42           O  
ATOM    775  CG2 THR A 478      -1.978 -11.650   2.181  1.00 29.45           C  
ATOM    776  N   SER A 479      -3.267 -12.399  -2.079  1.00 33.13           N  
ATOM    777  CA  SER A 479      -4.166 -12.393  -3.242  1.00 40.74           C  
ATOM    778  C   SER A 479      -5.231 -11.326  -3.073  1.00 34.88           C  
ATOM    779  O   SER A 479      -5.496 -10.515  -3.958  1.00 34.12           O  
ATOM    780  CB  SER A 479      -4.878 -13.749  -3.375  1.00 40.94           C  
ATOM    781  OG  SER A 479      -3.941 -14.808  -3.488  1.00 51.52           O  
ATOM    782  N   GLU A 480      -5.839 -11.349  -1.903  1.00 32.86           N  
ATOM    783  CA  GLU A 480      -6.901 -10.426  -1.565  1.00 38.10           C  
ATOM    784  C   GLU A 480      -6.411  -8.985  -1.615  1.00 35.62           C  
ATOM    785  O   GLU A 480      -7.044  -8.133  -2.239  1.00 35.29           O  
ATOM    786  CB  GLU A 480      -7.432 -10.791  -0.181  1.00 39.71           C  
ATOM    787  CG  GLU A 480      -8.143  -9.699   0.570  1.00 41.91           C  
ATOM    788  CD  GLU A 480      -8.584 -10.205   1.921  1.00 52.26           C  
ATOM    789  OE1 GLU A 480      -8.029  -9.746   2.952  1.00 55.93           O  
ATOM    790  OE2 GLU A 480      -9.457 -11.101   1.935  1.00 42.13           O  
ATOM    791  N   GLN A 481      -5.272  -8.712  -0.979  1.00 34.55           N  
ATOM    792  CA  GLN A 481      -4.708  -7.360  -0.998  1.00 32.77           C  
ATOM    793  C   GLN A 481      -4.385  -6.880  -2.405  1.00 31.59           C  
ATOM    794  O   GLN A 481      -4.622  -5.723  -2.746  1.00 35.01           O  
ATOM    795  CB  GLN A 481      -3.464  -7.277  -0.117  1.00 29.42           C  
ATOM    796  CG  GLN A 481      -3.770  -7.313   1.358  1.00 27.52           C  
ATOM    797  CD  GLN A 481      -2.558  -7.658   2.187  1.00 31.98           C  
ATOM    798  OE1 GLN A 481      -1.478  -7.921   1.652  1.00 28.09           O  
ATOM    799  NE2 GLN A 481      -2.723  -7.655   3.502  1.00 30.33           N  
ATOM    800  N   ALA A 482      -3.849  -7.777  -3.225  1.00 29.97           N  
ATOM    801  CA  ALA A 482      -3.432  -7.419  -4.570  1.00 32.35           C  
ATOM    802  C   ALA A 482      -4.613  -7.058  -5.463  1.00 37.45           C  
ATOM    803  O   ALA A 482      -4.434  -6.467  -6.530  1.00 32.86           O  
ATOM    804  CB  ALA A 482      -2.616  -8.553  -5.199  1.00 30.75           C  
ATOM    805  N   ARG A 483      -5.822  -7.417  -5.038  1.00 37.17           N  
ATOM    806  CA  ARG A 483      -6.995  -7.146  -5.862  1.00 38.90           C  
ATOM    807  C   ARG A 483      -7.655  -5.813  -5.543  1.00 37.25           C  
ATOM    808  O   ARG A 483      -8.599  -5.417  -6.210  1.00 41.04           O  
ATOM    809  CB  ARG A 483      -8.002  -8.298  -5.787  1.00 40.68           C  
ATOM    810  CG  ARG A 483      -7.701  -9.363  -6.825  1.00 44.46           C  
ATOM    811  CD  ARG A 483      -8.701 -10.498  -6.822  1.00 50.30           C  
ATOM    812  NE  ARG A 483      -8.438 -11.461  -5.760  1.00 45.45           N  
ATOM    813  CZ  ARG A 483      -9.225 -11.620  -4.711  1.00 44.60           C  
ATOM    814  NH1 ARG A 483     -10.316 -10.881  -4.613  1.00 47.63           N  
ATOM    815  NH2 ARG A 483      -8.925 -12.513  -3.774  1.00 45.12           N  
ATOM    816  N   GLN A 484      -7.144  -5.111  -4.539  1.00 34.91           N  
ATOM    817  CA  GLN A 484      -7.720  -3.830  -4.165  1.00 36.71           C  
ATOM    818  C   GLN A 484      -7.970  -2.910  -5.362  1.00 36.54           C  
ATOM    819  O   GLN A 484      -9.014  -2.278  -5.449  1.00 35.75           O  
ATOM    820  CB  GLN A 484      -6.855  -3.121  -3.127  1.00 36.62           C  
ATOM    821  CG  GLN A 484      -7.468  -1.825  -2.645  1.00 39.31           C  
ATOM    822  CD  GLN A 484      -6.655  -1.170  -1.550  1.00 45.44           C  
ATOM    823  OE1 GLN A 484      -5.548  -1.611  -1.231  1.00 40.91           O  
ATOM    824  NE2 GLN A 484      -7.201  -0.109  -0.965  1.00 39.41           N  
ATOM    825  N   PHE A 485      -7.021  -2.827  -6.290  1.00 35.78           N  
ATOM    826  CA  PHE A 485      -7.202  -1.928  -7.432  1.00 31.55           C  
ATOM    827  C   PHE A 485      -7.161  -2.652  -8.758  1.00 30.29           C  
ATOM    828  O   PHE A 485      -6.952  -2.026  -9.787  1.00 37.25           O  
ATOM    829  CB  PHE A 485      -6.167  -0.793  -7.433  1.00 31.75           C  
ATOM    830  CG  PHE A 485      -6.216   0.092  -6.213  1.00 29.77           C  
ATOM    831  CD1 PHE A 485      -7.146   1.116  -6.115  1.00 35.95           C  
ATOM    832  CD2 PHE A 485      -5.324  -0.087  -5.179  1.00 28.82           C  
ATOM    833  CE1 PHE A 485      -7.192   1.932  -4.996  1.00 38.66           C  
ATOM    834  CE2 PHE A 485      -5.362   0.725  -4.061  1.00 37.03           C  
ATOM    835  CZ  PHE A 485      -6.296   1.734  -3.965  1.00 36.61           C  
ATOM    836  N   ASP A 486      -7.348  -3.968  -8.745  1.00 33.00           N  
ATOM    837  CA  ASP A 486      -7.226  -4.752  -9.973  1.00 34.54           C  
ATOM    838  C   ASP A 486      -8.100  -4.175 -11.091  1.00 38.68           C  
ATOM    839  O   ASP A 486      -7.613  -3.866 -12.180  1.00 38.29           O  
ATOM    840  CB  ASP A 486      -7.575  -6.224  -9.712  1.00 41.28           C  
ATOM    841  CG  ASP A 486      -7.354  -7.119 -10.939  1.00 50.91           C  
ATOM    842  OD1 ASP A 486      -7.922  -6.829 -12.016  1.00 50.73           O  
ATOM    843  OD2 ASP A 486      -6.611  -8.125 -10.823  1.00 58.03           O  
ATOM    844  N   GLN A 487      -9.390  -4.004 -10.810  1.00 38.13           N  
ATOM    845  CA  GLN A 487     -10.339  -3.610 -11.846  1.00 35.04           C  
ATOM    846  C   GLN A 487     -10.062  -2.194 -12.360  1.00 32.40           C  
ATOM    847  O   GLN A 487     -10.098  -1.954 -13.558  1.00 34.10           O  
ATOM    848  CB  GLN A 487     -11.779  -3.759 -11.332  1.00 36.46           C  
ATOM    849  CG  GLN A 487     -12.847  -3.654 -12.398  1.00 34.75           C  
ATOM    850  CD  GLN A 487     -12.768  -4.765 -13.438  1.00 34.20           C  
ATOM    851  OE1 GLN A 487     -12.282  -5.870 -13.166  1.00 36.72           O  
ATOM    852  NE2 GLN A 487     -13.258  -4.474 -14.634  1.00 35.46           N  
ATOM    853  N   GLN A 488      -9.774  -1.257 -11.462  1.00 32.03           N  
ATOM    854  CA  GLN A 488      -9.397   0.095 -11.889  1.00 33.25           C  
ATOM    855  C   GLN A 488      -8.165   0.079 -12.794  1.00 37.88           C  
ATOM    856  O   GLN A 488      -8.105   0.805 -13.782  1.00 39.64           O  
ATOM    857  CB  GLN A 488      -9.096   1.003 -10.696  1.00 35.42           C  
ATOM    858  CG  GLN A 488     -10.274   1.347  -9.818  1.00 38.02           C  
ATOM    859  CD  GLN A 488     -10.552   0.281  -8.787  1.00 40.38           C  
ATOM    860  OE1 GLN A 488     -10.175  -0.881  -8.957  1.00 36.14           O  
ATOM    861  NE2 GLN A 488     -11.214   0.668  -7.705  1.00 47.46           N  
ATOM    862  N   VAL A 489      -7.167  -0.732 -12.444  1.00 33.95           N  
ATOM    863  CA  VAL A 489      -5.952  -0.779 -13.240  1.00 36.23           C  
ATOM    864  C   VAL A 489      -6.219  -1.375 -14.607  1.00 36.12           C  
ATOM    865  O   VAL A 489      -5.673  -0.910 -15.605  1.00 36.70           O  
ATOM    866  CB  VAL A 489      -4.816  -1.569 -12.556  1.00 31.24           C  
ATOM    867  CG1 VAL A 489      -3.732  -1.884 -13.561  1.00 29.93           C  
ATOM    868  CG2 VAL A 489      -4.260  -0.778 -11.389  1.00 31.34           C  
ATOM    869  N   TRP A 490      -7.046  -2.414 -14.658  1.00 37.13           N  
ATOM    870  CA  TRP A 490      -7.391  -3.015 -15.943  1.00 43.16           C  
ATOM    871  C   TRP A 490      -8.204  -2.067 -16.802  1.00 38.77           C  
ATOM    872  O   TRP A 490      -8.062  -2.049 -18.012  1.00 39.94           O  
ATOM    873  CB  TRP A 490      -8.105  -4.354 -15.770  1.00 41.36           C  
ATOM    874  CG  TRP A 490      -7.114  -5.473 -15.780  1.00 52.37           C  
ATOM    875  CD1 TRP A 490      -6.530  -6.066 -14.694  1.00 52.50           C  
ATOM    876  CD2 TRP A 490      -6.550  -6.106 -16.935  1.00 49.13           C  
ATOM    877  NE1 TRP A 490      -5.654  -7.044 -15.104  1.00 55.77           N  
ATOM    878  CE2 TRP A 490      -5.649  -7.090 -16.475  1.00 57.64           C  
ATOM    879  CE3 TRP A 490      -6.732  -5.949 -18.314  1.00 53.58           C  
ATOM    880  CZ2 TRP A 490      -4.926  -7.911 -17.348  1.00 59.17           C  
ATOM    881  CZ3 TRP A 490      -6.013  -6.765 -19.179  1.00 56.52           C  
ATOM    882  CH2 TRP A 490      -5.123  -7.732 -18.691  1.00 56.40           C  
ATOM    883  N   GLU A 491      -9.042  -1.267 -16.161  1.00 42.16           N  
ATOM    884  CA  GLU A 491      -9.833  -0.277 -16.872  1.00 43.53           C  
ATOM    885  C   GLU A 491      -8.908   0.766 -17.488  1.00 45.40           C  
ATOM    886  O   GLU A 491      -9.022   1.093 -18.666  1.00 47.20           O  
ATOM    887  CB  GLU A 491     -10.808   0.388 -15.906  1.00 42.89           C  
ATOM    888  CG  GLU A 491     -12.041   0.964 -16.557  1.00 52.82           C  
ATOM    889  CD  GLU A 491     -13.080   1.350 -15.529  1.00 51.75           C  
ATOM    890  OE1 GLU A 491     -12.693   1.982 -14.519  1.00 51.98           O  
ATOM    891  OE2 GLU A 491     -14.270   1.006 -15.723  1.00 50.09           O  
ATOM    892  N   LYS A 492      -7.971   1.270 -16.693  1.00 38.10           N  
ATOM    893  CA  LYS A 492      -7.087   2.346 -17.141  1.00 41.06           C  
ATOM    894  C   LYS A 492      -5.963   1.897 -18.082  1.00 40.77           C  
ATOM    895  O   LYS A 492      -5.590   2.627 -18.995  1.00 50.50           O  
ATOM    896  CB  LYS A 492      -6.491   3.082 -15.932  1.00 43.32           C  
ATOM    897  CG  LYS A 492      -5.402   4.090 -16.286  1.00 48.19           C  
ATOM    898  CD  LYS A 492      -5.896   5.525 -16.162  1.00 48.44           C  
ATOM    899  CE  LYS A 492      -4.914   6.505 -16.794  1.00 53.21           C  
ATOM    900  NZ  LYS A 492      -5.432   7.901 -16.741  1.00 58.54           N  
ATOM    901  N   TYR A 493      -5.420   0.703 -17.867  1.00 43.23           N  
ATOM    902  CA  TYR A 493      -4.190   0.302 -18.559  1.00 40.09           C  
ATOM    903  C   TYR A 493      -4.320  -0.990 -19.342  1.00 40.17           C  
ATOM    904  O   TYR A 493      -3.346  -1.462 -19.921  1.00 40.11           O  
ATOM    905  CB  TYR A 493      -3.040   0.145 -17.550  1.00 40.06           C  
ATOM    906  CG  TYR A 493      -2.645   1.428 -16.865  1.00 35.82           C  
ATOM    907  CD1 TYR A 493      -1.989   2.436 -17.563  1.00 34.72           C  
ATOM    908  CD2 TYR A 493      -2.929   1.637 -15.531  1.00 33.56           C  
ATOM    909  CE1 TYR A 493      -1.641   3.608 -16.954  1.00 34.76           C  
ATOM    910  CE2 TYR A 493      -2.575   2.812 -14.904  1.00 32.89           C  
ATOM    911  CZ  TYR A 493      -1.931   3.790 -15.624  1.00 34.44           C  
ATOM    912  OH  TYR A 493      -1.573   4.962 -15.005  1.00 41.51           O  
ATOM    913  N   GLY A 494      -5.516  -1.566 -19.358  1.00 41.43           N  
ATOM    914  CA  GLY A 494      -5.712  -2.881 -19.938  1.00 43.31           C  
ATOM    915  C   GLY A 494      -5.363  -2.972 -21.412  1.00 48.26           C  
ATOM    916  O   GLY A 494      -5.169  -4.062 -21.947  1.00 49.69           O  
ATOM    917  N   HIS A 495      -5.288  -1.821 -22.071  1.00 46.87           N  
ATOM    918  CA  HIS A 495      -4.958  -1.770 -23.490  1.00 50.66           C  
ATOM    919  C   HIS A 495      -3.481  -2.040 -23.774  1.00 53.30           C  
ATOM    920  O   HIS A 495      -3.108  -2.334 -24.909  1.00 49.42           O  
ATOM    921  CB  HIS A 495      -5.341  -0.411 -24.061  1.00 50.38           C  
ATOM    922  CG  HIS A 495      -4.724   0.740 -23.336  1.00 49.58           C  
ATOM    923  ND1 HIS A 495      -3.603   1.396 -23.797  1.00 50.55           N  
ATOM    924  CD2 HIS A 495      -5.068   1.354 -22.179  1.00 47.69           C  
ATOM    925  CE1 HIS A 495      -3.285   2.365 -22.959  1.00 48.72           C  
ATOM    926  NE2 HIS A 495      -4.160   2.363 -21.969  1.00 46.82           N  
ATOM    927  N   LEU A 496      -2.643  -1.932 -22.746  1.00 52.28           N  
ATOM    928  CA  LEU A 496      -1.215  -2.171 -22.904  1.00 48.83           C  
ATOM    929  C   LEU A 496      -0.935  -3.663 -22.897  1.00 50.55           C  
ATOM    930  O   LEU A 496       0.169  -4.099 -23.217  1.00 55.36           O  
ATOM    931  CB  LEU A 496      -0.425  -1.490 -21.785  1.00 45.92           C  
ATOM    932  CG  LEU A 496      -0.702   0.001 -21.643  1.00 44.59           C  
ATOM    933  CD1 LEU A 496       0.192   0.622 -20.572  1.00 41.88           C  
ATOM    934  CD2 LEU A 496      -0.517   0.678 -22.989  1.00 43.07           C  
ATOM    935  N   CYS A 497      -1.942  -4.447 -22.532  1.00 52.88           N  
ATOM    936  CA ACYS A 497      -1.812  -5.900 -22.436  0.39 57.48           C  
ATOM    937  CA BCYS A 497      -1.758  -5.887 -22.483  0.61 57.71           C  
ATOM    938  C   CYS A 497      -2.740  -6.627 -23.402  1.00 65.00           C  
ATOM    939  O   CYS A 497      -2.416  -7.703 -23.914  1.00 69.88           O  
ATOM    940  CB ACYS A 497      -2.124  -6.370 -21.018  0.39 56.21           C  
ATOM    941  CB BCYS A 497      -1.799  -6.390 -21.032  0.61 56.37           C  
ATOM    942  SG ACYS A 497      -2.466  -8.142 -20.913  0.39 62.84           S  
ATOM    943  SG BCYS A 497      -0.348  -5.875 -20.023  0.61 49.63           S  
ATOM    944  N   LYS A 498      -3.912  -6.039 -23.637  1.00 66.17           N  
ATOM    945  CA  LYS A 498      -4.898  -6.629 -24.550  1.00 73.88           C  
ATOM    946  C   LYS A 498      -4.323  -6.816 -25.955  1.00 73.94           C  
ATOM    947  O   LYS A 498      -3.742  -7.858 -26.266  1.00 77.66           O  
ATOM    948  CB  LYS A 498      -6.179  -5.782 -24.612  1.00 69.69           C  
ATOM    949  CG  LYS A 498      -7.380  -6.391 -23.873  1.00 81.16           C  
ATOM    950  CD  LYS A 498      -8.707  -5.709 -24.250  1.00 84.72           C  
ATOM    951  CE  LYS A 498      -9.148  -6.051 -25.676  1.00 85.61           C  
ATOM    952  NZ  LYS A 498     -10.404  -5.341 -26.070  1.00 78.46           N  
ATOM    953  N   GLU A 522      -9.098 -11.094 -12.733  1.00 65.94           N  
ATOM    954  CA  GLU A 522      -8.828 -12.496 -13.047  1.00 68.66           C  
ATOM    955  C   GLU A 522      -7.819 -12.651 -14.190  1.00 68.66           C  
ATOM    956  O   GLU A 522      -7.013 -13.591 -14.184  1.00 72.25           O  
ATOM    957  CB  GLU A 522     -10.126 -13.234 -13.373  1.00 65.56           C  
ATOM    958  CG  GLU A 522     -10.062 -14.747 -13.206  1.00 65.07           C  
ATOM    959  CD  GLU A 522     -11.266 -15.428 -13.831  1.00 68.51           C  
ATOM    960  OE1 GLU A 522     -11.514 -15.181 -15.037  1.00 66.09           O  
ATOM    961  OE2 GLU A 522     -11.973 -16.187 -13.122  1.00 63.86           O  
ATOM    962  N   PRO A 523      -7.870 -11.745 -15.189  1.00 70.55           N  
ATOM    963  CA  PRO A 523      -6.748 -11.685 -16.138  1.00 68.63           C  
ATOM    964  C   PRO A 523      -5.513 -11.038 -15.490  1.00 64.28           C  
ATOM    965  O   PRO A 523      -5.659 -10.149 -14.643  1.00 60.71           O  
ATOM    966  CB  PRO A 523      -7.292 -10.816 -17.283  1.00 63.10           C  
ATOM    967  CG  PRO A 523      -8.413 -10.030 -16.682  1.00 65.72           C  
ATOM    968  CD  PRO A 523      -9.013 -10.916 -15.622  1.00 70.97           C  
ATOM    969  N   HIS A 524      -4.322 -11.500 -15.864  1.00 61.57           N  
ATOM    970  CA  HIS A 524      -3.076 -10.955 -15.326  1.00 59.74           C  
ATOM    971  C   HIS A 524      -2.023 -10.780 -16.418  1.00 57.37           C  
ATOM    972  O   HIS A 524      -1.839 -11.656 -17.267  1.00 56.18           O  
ATOM    973  CB  HIS A 524      -2.493 -11.867 -14.234  1.00 60.07           C  
ATOM    974  CG  HIS A 524      -3.374 -12.031 -13.033  1.00 67.59           C  
ATOM    975  ND1 HIS A 524      -3.216 -11.286 -11.884  1.00 62.00           N  
ATOM    976  CD2 HIS A 524      -4.417 -12.865 -12.799  1.00 71.44           C  
ATOM    977  CE1 HIS A 524      -4.127 -11.648 -10.997  1.00 61.02           C  
ATOM    978  NE2 HIS A 524      -4.867 -12.605 -11.528  1.00 67.44           N  
ATOM    979  N   CYS A 525      -1.334  -9.645 -16.396  1.00 51.59           N  
ATOM    980  CA  CYS A 525      -0.099  -9.503 -17.156  1.00 48.67           C  
ATOM    981  C   CYS A 525       0.956  -8.833 -16.283  1.00 42.68           C  
ATOM    982  O   CYS A 525       0.633  -8.194 -15.278  1.00 39.40           O  
ATOM    983  CB  CYS A 525      -0.315  -8.739 -18.458  1.00 45.51           C  
ATOM    984  SG  CYS A 525      -0.337  -6.958 -18.302  1.00 48.45           S  
ATOM    985  N   ALA A 526       2.215  -8.993 -16.664  1.00 40.50           N  
ATOM    986  CA  ALA A 526       3.320  -8.574 -15.813  1.00 39.20           C  
ATOM    987  C   ALA A 526       3.249  -7.092 -15.505  1.00 34.62           C  
ATOM    988  O   ALA A 526       3.405  -6.693 -14.359  1.00 36.94           O  
ATOM    989  CB  ALA A 526       4.653  -8.926 -16.456  1.00 36.87           C  
ATOM    990  N   LEU A 527       3.002  -6.276 -16.522  1.00 31.46           N  
ATOM    991  CA  LEU A 527       3.035  -4.832 -16.338  1.00 30.53           C  
ATOM    992  C   LEU A 527       1.958  -4.342 -15.375  1.00 33.19           C  
ATOM    993  O   LEU A 527       2.225  -3.534 -14.478  1.00 33.44           O  
ATOM    994  CB  LEU A 527       2.906  -4.116 -17.676  1.00 32.13           C  
ATOM    995  CG  LEU A 527       2.897  -2.591 -17.566  1.00 33.96           C  
ATOM    996  CD1 LEU A 527       4.141  -2.099 -16.874  1.00 34.97           C  
ATOM    997  CD2 LEU A 527       2.751  -1.947 -18.940  1.00 38.59           C  
ATOM    998  N   LEU A 528       0.739  -4.829 -15.559  1.00 33.15           N  
ATOM    999  CA  LEU A 528      -0.377  -4.374 -14.738  1.00 32.37           C  
ATOM   1000  C   LEU A 528      -0.260  -4.850 -13.289  1.00 28.74           C  
ATOM   1001  O   LEU A 528      -0.615  -4.125 -12.367  1.00 28.71           O  
ATOM   1002  CB  LEU A 528      -1.719  -4.783 -15.355  1.00 36.46           C  
ATOM   1003  CG  LEU A 528      -2.348  -3.737 -16.285  1.00 39.41           C  
ATOM   1004  CD1 LEU A 528      -1.396  -3.374 -17.407  1.00 38.39           C  
ATOM   1005  CD2 LEU A 528      -3.670  -4.219 -16.853  1.00 40.17           C  
ATOM   1006  N   ASP A 529       0.239  -6.065 -13.092  1.00 30.37           N  
ATOM   1007  CA  ASP A 529       0.561  -6.542 -11.746  1.00 33.61           C  
ATOM   1008  C   ASP A 529       1.427  -5.531 -10.981  1.00 30.29           C  
ATOM   1009  O   ASP A 529       1.144  -5.232  -9.828  1.00 29.86           O  
ATOM   1010  CB  ASP A 529       1.250  -7.911 -11.803  1.00 33.20           C  
ATOM   1011  CG  ASP A 529       0.259  -9.062 -11.909  1.00 41.65           C  
ATOM   1012  OD1 ASP A 529      -0.963  -8.803 -11.991  1.00 38.67           O  
ATOM   1013  OD2 ASP A 529       0.703 -10.229 -11.913  1.00 44.09           O  
ATOM   1014  N   CYS A 530       2.472  -5.000 -11.621  1.00 29.53           N  
ATOM   1015  CA  CYS A 530       3.335  -4.002 -10.976  1.00 30.21           C  
ATOM   1016  C   CYS A 530       2.569  -2.725 -10.628  1.00 29.08           C  
ATOM   1017  O   CYS A 530       2.715  -2.178  -9.541  1.00 29.51           O  
ATOM   1018  CB  CYS A 530       4.520  -3.637 -11.877  1.00 28.07           C  
ATOM   1019  SG  CYS A 530       5.631  -4.997 -12.325  1.00 32.93           S  
ATOM   1020  N   ILE A 531       1.768  -2.236 -11.566  1.00 27.27           N  
ATOM   1021  CA  ILE A 531       0.948  -1.053 -11.308  1.00 28.44           C  
ATOM   1022  C   ILE A 531      -0.045  -1.300 -10.172  1.00 26.23           C  
ATOM   1023  O   ILE A 531      -0.285  -0.423  -9.338  1.00 28.85           O  
ATOM   1024  CB  ILE A 531       0.215  -0.603 -12.595  1.00 31.75           C  
ATOM   1025  CG1 ILE A 531       1.246  -0.252 -13.660  1.00 25.28           C  
ATOM   1026  CG2 ILE A 531      -0.680   0.596 -12.316  1.00 31.51           C  
ATOM   1027  CD1 ILE A 531       0.706  -0.200 -15.062  1.00 32.98           C  
ATOM   1028  N   MET A 532      -0.612  -2.503 -10.131  1.00 27.61           N  
ATOM   1029  CA  MET A 532      -1.580  -2.873  -9.089  1.00 29.80           C  
ATOM   1030  C   MET A 532      -0.938  -2.890  -7.713  1.00 28.13           C  
ATOM   1031  O   MET A 532      -1.513  -2.404  -6.735  1.00 29.13           O  
ATOM   1032  CB  MET A 532      -2.155  -4.269  -9.349  1.00 28.55           C  
ATOM   1033  CG  MET A 532      -3.238  -4.347 -10.396  1.00 32.85           C  
ATOM   1034  SD  MET A 532      -3.782  -6.059 -10.550  1.00 38.02           S  
ATOM   1035  CE  MET A 532      -4.159  -6.103 -12.292  1.00 41.61           C  
ATOM   1036  N   PHE A 533       0.244  -3.498  -7.642  1.00 27.25           N  
ATOM   1037  CA  PHE A 533       0.982  -3.606  -6.388  1.00 26.01           C  
ATOM   1038  C   PHE A 533       1.439  -2.224  -5.933  1.00 26.66           C  
ATOM   1039  O   PHE A 533       1.276  -1.880  -4.775  1.00 27.17           O  
ATOM   1040  CB  PHE A 533       2.188  -4.538  -6.546  1.00 22.95           C  
ATOM   1041  CG  PHE A 533       1.885  -6.005  -6.306  1.00 28.42           C  
ATOM   1042  CD1 PHE A 533       0.909  -6.664  -7.041  1.00 29.88           C  
ATOM   1043  CD2 PHE A 533       2.619  -6.736  -5.364  1.00 29.60           C  
ATOM   1044  CE1 PHE A 533       0.645  -8.015  -6.830  1.00 33.13           C  
ATOM   1045  CE2 PHE A 533       2.362  -8.089  -5.144  1.00 28.81           C  
ATOM   1046  CZ  PHE A 533       1.365  -8.726  -5.882  1.00 32.80           C  
ATOM   1047  N   GLN A 534       2.023  -1.434  -6.834  1.00 28.22           N  
ATOM   1048  CA  GLN A 534       2.412  -0.065  -6.486  1.00 24.70           C  
ATOM   1049  C   GLN A 534       1.218   0.722  -5.943  1.00 31.70           C  
ATOM   1050  O   GLN A 534       1.341   1.434  -4.943  1.00 32.54           O  
ATOM   1051  CB  GLN A 534       3.001   0.666  -7.689  1.00 25.09           C  
ATOM   1052  CG  GLN A 534       3.527   2.056  -7.343  1.00 30.66           C  
ATOM   1053  CD  GLN A 534       4.628   2.005  -6.292  1.00 30.28           C  
ATOM   1054  OE1 GLN A 534       5.506   1.157  -6.353  1.00 28.70           O  
ATOM   1055  NE2 GLN A 534       4.568   2.901  -5.317  1.00 34.91           N  
ATOM   1056  N   SER A 535       0.061   0.587  -6.598  1.00 27.39           N  
ATOM   1057  CA  SER A 535      -1.172   1.230  -6.127  1.00 29.82           C  
ATOM   1058  C   SER A 535      -1.499   0.852  -4.688  1.00 32.29           C  
ATOM   1059  O   SER A 535      -1.833   1.717  -3.877  1.00 33.85           O  
ATOM   1060  CB  SER A 535      -2.360   0.886  -7.034  1.00 27.90           C  
ATOM   1061  OG  SER A 535      -2.150   1.368  -8.349  1.00 26.75           O  
ATOM   1062  N   VAL A 536      -1.410  -0.437  -4.366  1.00 30.42           N  
ATOM   1063  CA  VAL A 536      -1.673  -0.878  -2.998  1.00 30.86           C  
ATOM   1064  C   VAL A 536      -0.730  -0.200  -2.006  1.00 33.35           C  
ATOM   1065  O   VAL A 536      -1.159   0.246  -0.938  1.00 34.21           O  
ATOM   1066  CB  VAL A 536      -1.593  -2.408  -2.854  1.00 31.84           C  
ATOM   1067  CG1 VAL A 536      -1.615  -2.809  -1.390  1.00 27.53           C  
ATOM   1068  CG2 VAL A 536      -2.751  -3.058  -3.590  1.00 30.66           C  
ATOM   1069  N   LEU A 537       0.548  -0.105  -2.367  1.00 32.82           N  
ATOM   1070  CA  LEU A 537       1.547   0.546  -1.517  1.00 35.47           C  
ATOM   1071  C   LEU A 537       1.257   2.033  -1.362  1.00 34.49           C  
ATOM   1072  O   LEU A 537       1.353   2.582  -0.265  1.00 35.97           O  
ATOM   1073  CB  LEU A 537       2.952   0.359  -2.094  1.00 28.79           C  
ATOM   1074  CG  LEU A 537       3.437  -1.084  -2.073  1.00 33.79           C  
ATOM   1075  CD1 LEU A 537       4.903  -1.162  -2.526  1.00 34.27           C  
ATOM   1076  CD2 LEU A 537       3.284  -1.629  -0.665  1.00 32.10           C  
ATOM   1077  N   ASP A 538       0.913   2.682  -2.470  1.00 34.11           N  
ATOM   1078  CA  ASP A 538       0.552   4.096  -2.440  1.00 38.78           C  
ATOM   1079  C   ASP A 538      -0.765   4.343  -1.692  1.00 38.50           C  
ATOM   1080  O   ASP A 538      -0.989   5.429  -1.162  1.00 41.18           O  
ATOM   1081  CB  ASP A 538       0.473   4.669  -3.862  1.00 37.85           C  
ATOM   1082  CG  ASP A 538       1.833   4.697  -4.566  1.00 40.25           C  
ATOM   1083  OD1 ASP A 538       2.864   4.631  -3.868  1.00 41.91           O  
ATOM   1084  OD2 ASP A 538       1.870   4.794  -5.817  1.00 41.68           O  
ATOM   1085  N   GLY A 539      -1.624   3.328  -1.644  1.00 40.18           N  
ATOM   1086  CA  GLY A 539      -2.929   3.447  -1.006  1.00 37.78           C  
ATOM   1087  C   GLY A 539      -3.922   4.139  -1.916  1.00 38.27           C  
ATOM   1088  O   GLY A 539      -4.989   4.558  -1.487  1.00 41.59           O  
ATOM   1089  N   LYS A 540      -3.563   4.274  -3.173  1.00 40.71           N  
ATOM   1090  CA  LYS A 540      -4.400   4.904  -4.157  1.00 39.57           C  
ATOM   1091  C   LYS A 540      -3.998   4.477  -5.527  1.00 38.37           C  
ATOM   1092  O   LYS A 540      -2.909   4.094  -5.729  1.00 38.86           O  
ATOM   1093  CB  LYS A 540      -4.317   6.404  -4.053  1.00 44.78           C  
ATOM   1094  CG  LYS A 540      -2.964   6.952  -4.368  1.00 44.14           C  
ATOM   1095  CD  LYS A 540      -2.920   8.430  -4.197  1.00 50.21           C  
ATOM   1096  CE  LYS A 540      -3.281   9.088  -5.488  1.00 58.56           C  
ATOM   1097  NZ  LYS A 540      -2.846  10.503  -5.496  1.00 67.31           N  
ATOM   1098  N   LEU A 541      -4.919   4.580  -6.453  1.00 37.63           N  
ATOM   1099  CA  LEU A 541      -4.734   4.137  -7.790  1.00 37.45           C  
ATOM   1100  C   LEU A 541      -3.660   4.906  -8.501  1.00 40.20           C  
ATOM   1101  O   LEU A 541      -3.660   6.096  -8.508  1.00 40.34           O  
ATOM   1102  CB  LEU A 541      -6.034   4.259  -8.557  1.00 39.70           C  
ATOM   1103  CG  LEU A 541      -6.020   3.996 -10.049  1.00 42.21           C  
ATOM   1104  CD1 LEU A 541      -5.773   2.555 -10.429  1.00 31.14           C  
ATOM   1105  CD2 LEU A 541      -7.284   4.511 -10.668  1.00 37.61           C  
ATOM   1106  N   TYR A 542      -2.748   4.181  -9.115  1.00 38.51           N  
ATOM   1107  CA  TYR A 542      -1.761   4.788  -9.970  1.00 38.32           C  
ATOM   1108  C   TYR A 542      -2.428   5.104 -11.300  1.00 36.30           C  
ATOM   1109  O   TYR A 542      -2.895   4.244 -11.955  1.00 35.41           O  
ATOM   1110  CB  TYR A 542      -0.550   3.866 -10.160  1.00 32.87           C  
ATOM   1111  CG  TYR A 542       0.587   4.528 -10.897  1.00 35.65           C  
ATOM   1112  CD1 TYR A 542       1.557   5.227 -10.228  1.00 35.57           C  
ATOM   1113  CD2 TYR A 542       0.668   4.479 -12.261  1.00 36.22           C  
ATOM   1114  CE1 TYR A 542       2.583   5.849 -10.902  1.00 39.66           C  
ATOM   1115  CE2 TYR A 542       1.697   5.091 -12.935  1.00 41.10           C  
ATOM   1116  CZ  TYR A 542       2.654   5.767 -12.248  1.00 36.01           C  
ATOM   1117  OH  TYR A 542       3.618   6.385 -12.928  1.00 37.83           O  
ATOM   1118  N   GLU A 543      -2.464   6.350 -11.690  1.00 38.31           N  
ATOM   1119  CA  GLU A 543      -3.125   6.670 -12.956  1.00 42.96           C  
ATOM   1120  C   GLU A 543      -2.444   7.765 -13.774  1.00 46.66           C  
ATOM   1121  O   GLU A 543      -3.109   8.590 -14.410  1.00 47.57           O  
ATOM   1122  CB  GLU A 543      -4.617   6.977 -12.738  1.00 44.49           C  
ATOM   1123  CG  GLU A 543      -4.925   8.013 -11.664  1.00 44.14           C  
ATOM   1124  CD  GLU A 543      -6.426   8.164 -11.434  1.00 49.63           C  
ATOM   1125  OE1 GLU A 543      -7.197   8.033 -12.408  1.00 54.49           O  
ATOM   1126  OE2 GLU A 543      -6.836   8.393 -10.281  1.00 44.93           O  
ATOM   1127  N   GLU A 544      -1.114   7.740 -13.768  1.00 44.24           N  
ATOM   1128  CA  GLU A 544      -0.298   8.663 -14.545  1.00 44.11           C  
ATOM   1129  C   GLU A 544      -0.225   8.209 -15.991  1.00 43.83           C  
ATOM   1130  O   GLU A 544      -0.495   7.046 -16.303  1.00 40.43           O  
ATOM   1131  CB  GLU A 544       1.119   8.713 -13.974  1.00 39.34           C  
ATOM   1132  CG  GLU A 544       1.184   9.030 -12.498  1.00 43.22           C  
ATOM   1133  CD  GLU A 544       0.737  10.447 -12.189  1.00 53.00           C  
ATOM   1134  OE1 GLU A 544       0.656  11.269 -13.136  1.00 50.32           O  
ATOM   1135  OE2 GLU A 544       0.473  10.737 -10.999  1.00 50.07           O  
ATOM   1136  N   GLU A 545       0.154   9.129 -16.872  1.00 43.55           N  
ATOM   1137  CA  GLU A 545       0.390   8.794 -18.266  1.00 45.69           C  
ATOM   1138  C   GLU A 545       1.739   8.103 -18.400  1.00 44.26           C  
ATOM   1139  O   GLU A 545       2.754   8.650 -17.972  1.00 43.00           O  
ATOM   1140  CB  GLU A 545       0.363  10.060 -19.123  1.00 54.58           C  
ATOM   1141  CG  GLU A 545      -1.035  10.612 -19.358  1.00 63.91           C  
ATOM   1142  CD  GLU A 545      -1.915   9.645 -20.132  1.00 65.70           C  
ATOM   1143  OE1 GLU A 545      -1.542   9.288 -21.272  1.00 74.53           O  
ATOM   1144  OE2 GLU A 545      -2.971   9.234 -19.597  1.00 64.62           O  
ATOM   1145  N   LEU A 546       1.748   6.907 -18.990  1.00 42.61           N  
ATOM   1146  CA  LEU A 546       2.964   6.095 -19.062  1.00 42.98           C  
ATOM   1147  C   LEU A 546       3.618   6.082 -20.439  1.00 46.62           C  
ATOM   1148  O   LEU A 546       2.962   5.877 -21.470  1.00 50.35           O  
ATOM   1149  CB  LEU A 546       2.698   4.654 -18.614  1.00 42.07           C  
ATOM   1150  CG  LEU A 546       2.283   4.389 -17.167  1.00 39.76           C  
ATOM   1151  CD1 LEU A 546       1.975   2.906 -16.979  1.00 38.18           C  
ATOM   1152  CD2 LEU A 546       3.347   4.846 -16.184  1.00 37.87           C  
ATOM   1153  N   THR A 547       4.929   6.286 -20.437  1.00 47.89           N  
ATOM   1154  CA  THR A 547       5.724   6.265 -21.649  1.00 44.31           C  
ATOM   1155  C   THR A 547       6.484   4.956 -21.754  1.00 43.36           C  
ATOM   1156  O   THR A 547       7.304   4.644 -20.890  1.00 43.70           O  
ATOM   1157  CB  THR A 547       6.751   7.395 -21.626  1.00 45.02           C  
ATOM   1158  OG1 THR A 547       6.070   8.652 -21.709  1.00 52.64           O  
ATOM   1159  CG2 THR A 547       7.732   7.251 -22.788  1.00 44.82           C  
ATOM   1160  N   PRO A 548       6.219   4.184 -22.815  1.00 39.80           N  
ATOM   1161  CA  PRO A 548       7.017   2.983 -23.054  1.00 42.86           C  
ATOM   1162  C   PRO A 548       8.426   3.406 -23.458  1.00 45.54           C  
ATOM   1163  O   PRO A 548       8.594   4.459 -24.076  1.00 48.00           O  
ATOM   1164  CB  PRO A 548       6.290   2.303 -24.216  1.00 42.90           C  
ATOM   1165  CG  PRO A 548       5.617   3.421 -24.937  1.00 44.77           C  
ATOM   1166  CD  PRO A 548       5.244   4.434 -23.889  1.00 45.22           C  
ATOM   1167  N   LEU A 549       9.428   2.619 -23.089  1.00 45.54           N  
ATOM   1168  CA  LEU A 549      10.819   2.986 -23.351  1.00 42.66           C  
ATOM   1169  C   LEU A 549      11.409   2.077 -24.420  1.00 44.32           C  
ATOM   1170  O   LEU A 549      12.509   2.315 -24.919  1.00 50.95           O  
ATOM   1171  CB  LEU A 549      11.646   2.874 -22.068  1.00 36.48           C  
ATOM   1172  CG  LEU A 549      11.366   3.831 -20.914  1.00 36.30           C  
ATOM   1173  CD1 LEU A 549      12.215   3.443 -19.713  1.00 37.68           C  
ATOM   1174  CD2 LEU A 549      11.615   5.283 -21.310  1.00 36.55           C  
ATOM   1175  N   LEU A 550      10.676   1.052 -24.756  1.00 49.52           N  
ATOM   1176  CA  LEU A 550      11.161   0.027 -25.602  1.00 54.02           C  
ATOM   1177  C   LEU A 550      10.101  -0.409 -26.562  1.00 62.26           C  
ATOM   1178  O   LEU A 550       9.219  -1.144 -26.216  1.00 65.00           O  
ATOM   1179  CB  LEU A 550      11.573  -1.138 -24.760  1.00 51.67           C  
ATOM   1180  CG  LEU A 550      12.095  -2.328 -25.506  1.00 54.86           C  
ATOM   1181  CD1 LEU A 550      13.587  -2.291 -25.426  1.00 46.42           C  
ATOM   1182  CD2 LEU A 550      11.572  -3.578 -24.855  1.00 57.22           C  
ATOM   1183  N   PRO A 551      10.205   0.040 -27.795  1.00 67.73           N  
ATOM   1184  CA  PRO A 551       9.209  -0.249 -28.809  1.00 73.88           C  
ATOM   1185  C   PRO A 551       9.346  -1.624 -29.389  1.00 75.06           C  
ATOM   1186  O   PRO A 551      10.363  -1.979 -29.915  1.00 73.05           O  
ATOM   1187  CB  PRO A 551       9.530   0.775 -29.864  1.00 70.92           C  
ATOM   1188  CG  PRO A 551      11.001   0.882 -29.791  1.00 71.44           C  
ATOM   1189  CD  PRO A 551      11.452   0.457 -28.422  1.00 66.55           C  
ATOM   1190  N   SER A 552       8.284  -2.383 -29.264  1.00 30.00           N  
ATOM   1191  CA  SER A 552       8.087  -3.659 -29.925  1.00 30.00           C  
ATOM   1192  C   SER A 552       8.906  -3.943 -31.187  1.00 30.00           C  
ATOM   1193  O   SER A 552       8.623  -3.403 -32.248  1.00 30.00           O  
ATOM   1194  CB  SER A 552       6.634  -3.719 -30.337  1.00 20.00           C  
ATOM   1195  OG  SER A 552       6.320  -2.517 -31.008  1.00 20.00           O  
ATOM   1196  N   SER A 553       9.866  -4.848 -31.065  1.00 84.27           N  
ATOM   1197  CA  SER A 553      10.642  -5.342 -32.190  1.00 85.39           C  
ATOM   1198  C   SER A 553      10.086  -6.670 -32.648  1.00 88.72           C  
ATOM   1199  O   SER A 553      10.792  -7.674 -32.613  1.00 88.38           O  
ATOM   1200  CB  SER A 553      12.101  -5.552 -31.796  1.00 81.21           C  
ATOM   1201  OG  SER A 553      12.756  -4.332 -31.562  1.00 73.68           O  
TER    1202      SER A 553                                                      
HETATM 1203  O   HOH A 601      19.165  -8.783  -2.717  1.00 27.50           O  
HETATM 1204  O   HOH A 602      13.055  -0.600  -6.444  1.00 28.50           O  
HETATM 1205  O   HOH A 603      -4.440  -3.827  -6.699  1.00 30.48           O  
HETATM 1206  O   HOH A 604      25.710  -2.050 -14.890  1.00 30.93           O  
HETATM 1207  O   HOH A 605      -0.335   5.362  -6.810  1.00 39.43           O  
HETATM 1208  O   HOH A 606       2.357 -11.750   2.826  1.00 28.59           O  
HETATM 1209  O   HOH A 607       7.661  -9.567  -9.789  1.00 31.29           O  
HETATM 1210  O   HOH A 608      28.370  -7.741  -9.726  1.00 39.52           O  
HETATM 1211  O   HOH A 609      15.601   1.812  -7.113  1.00 35.07           O  
HETATM 1212  O   HOH A 610       9.956   5.143  -9.528  1.00 36.19           O  
HETATM 1213  O   HOH A 611      28.904  -3.377  -4.709  1.00 37.08           O  
HETATM 1214  O   HOH A 612      15.649 -12.893  -3.647  1.00 25.27           O  
HETATM 1215  O   HOH A 613      -4.483  -8.953  -8.437  1.00 42.97           O  
HETATM 1216  O   HOH A 614      -5.587   7.969  -8.085  1.00 43.13           O  
HETATM 1217  O   HOH A 615      -2.402  -8.174 -14.085  1.00 44.62           O  
HETATM 1218  O   HOH A 616      -3.686   0.107   0.031  1.00 35.84           O  
HETATM 1219  O   HOH A 617       3.783 -15.401   3.176  1.00 40.75           O  
HETATM 1220  O   HOH A 618      19.841   3.106 -16.241  1.00 37.11           O  
HETATM 1221  O   HOH A 619      10.877  -0.836  -3.132  1.00 38.58           O  
HETATM 1222  O   HOH A 620       5.824  14.172 -13.806  1.00 64.61           O  
HETATM 1223  O   HOH A 621      -2.788 -14.680  -0.600  1.00 41.25           O  
HETATM 1224  O   HOH A 622      16.886 -17.620  -4.619  1.00 39.00           O  
HETATM 1225  O   HOH A 623      22.115   1.163 -21.079  1.00 47.15           O  
HETATM 1226  O   HOH A 624      -5.858 -13.504   0.183  1.00 42.50           O  
HETATM 1227  O   HOH A 625      12.455   7.325 -13.018  1.00 39.52           O  
HETATM 1228  O   HOH A 626      25.192 -10.288  -3.447  1.00 34.85           O  
HETATM 1229  O   HOH A 627      -4.542 -11.046  -6.532  1.00 42.03           O  
HETATM 1230  O   HOH A 628       9.225 -13.389  -1.439  1.00 39.94           O  
HETATM 1231  O   HOH A 629      22.423   0.960  -3.949  1.00 48.10           O  
HETATM 1232  O   HOH A 630      24.727  -4.432  -3.815  1.00 39.50           O  
HETATM 1233  O   HOH A 631       4.671   9.601 -10.679  1.00 46.37           O  
HETATM 1234  O   HOH A 632      10.985 -15.040  -9.066  1.00 38.47           O  
HETATM 1235  O   HOH A 633       7.874   4.177  -4.518  1.00 50.73           O  
HETATM 1236  O   HOH A 634       2.931  -0.935 -24.372  1.00 48.36           O  
HETATM 1237  O   HOH A 635       2.553 -13.068  -5.955  1.00 45.95           O  
HETATM 1238  O   HOH A 636       8.261  -0.521 -23.318  1.00 43.82           O  
HETATM 1239  O   HOH A 637      -0.174   0.178   1.668  1.00 43.14           O  
HETATM 1240  O   HOH A 638      -9.683  -7.229  -2.128  1.00 48.42           O  
HETATM 1241  O   HOH A 639      -7.585   5.630  -5.676  1.00 48.32           O  
HETATM 1242  O   HOH A 640       1.380 -13.903   1.324  1.00 42.93           O  
HETATM 1243  O   HOH A 641      -0.566 -12.269  -4.181  1.00 41.75           O  
HETATM 1244  O   HOH A 642      -1.546   8.263  -9.945  1.00 50.25           O  
HETATM 1245  O   HOH A 643       5.825   2.295  -1.861  1.00 39.36           O  
HETATM 1246  O   HOH A 644      24.662   1.285  -2.516  1.00 49.39           O  
HETATM 1247  O   HOH A 645       3.311 -11.506  -3.621  1.00 43.99           O  
HETATM 1248  O   HOH A 646      12.993   9.373 -14.879  1.00 47.23           O  
HETATM 1249  O   HOH A 647      25.618  -1.151  -2.267  1.00 41.93           O  
HETATM 1250  O   HOH A 648     -10.202  -8.885 -11.790  1.00 58.09           O  
HETATM 1251  O   HOH A 649       2.032   3.610 -22.733  1.00 48.87           O  
HETATM 1252  O   HOH A 650       4.565   4.329  -1.616  1.00 43.39           O  
HETATM 1253  O   HOH A 651      28.525 -10.955  -9.325  1.00 46.73           O  
HETATM 1254  O   HOH A 652      22.325   2.420 -27.782  1.00 52.61           O  
HETATM 1255  O   HOH A 653     -10.473  -5.572  -8.192  1.00 41.63           O  
HETATM 1256  O   HOH A 654       8.171 -12.640 -11.587  1.00 39.65           O  
HETATM 1257  O   HOH A 655      -0.362 -11.370  -8.490  1.00 44.33           O  
HETATM 1258  O   HOH A 656     -11.260  -3.270  -7.938  1.00 40.78           O  
HETATM 1259  O   HOH A 657      25.727 -12.856  -2.965  1.00 45.00           O  
HETATM 1260  O   HOH A 658       4.468 -14.305  -1.318  1.00 48.41           O  
HETATM 1261  O   HOH A 659       3.455   6.187  -7.464  1.00 47.20           O  
HETATM 1262  O   HOH A 660       7.578 -12.465  -8.964  1.00 45.15           O  
HETATM 1263  O   HOH A 661      -2.072  -9.381  -9.267  1.00 48.52           O  
HETATM 1264  O   HOH A 662      20.041 -18.165  -4.901  1.00 40.59           O  
HETATM 1265  O   HOH A 663      13.517   0.988  -4.205  1.00 40.64           O  
HETATM 1266  O   HOH A 664      30.365 -12.146 -10.291  1.00 54.55           O  
HETATM 1267  O   HOH A 665      10.170   8.748 -20.001  1.00 45.99           O  
HETATM 1268  O   HOH A 666      15.020   3.056  -4.871  1.00 49.72           O  
HETATM 1269  O   HOH A 667      -1.101 -14.915   2.007  1.00 43.66           O  
HETATM 1270  O   HOH A 668       4.857   9.820 -19.140  1.00 49.75           O  
HETATM 1271  O   HOH A 669      -4.880  -3.990  -0.367  1.00 34.82           O  
HETATM 1272  O   HOH A 670       2.355   8.530  -7.906  1.00 53.87           O  
HETATM 1273  O   HOH A 671      30.577 -14.408  -7.858  1.00 52.73           O  
HETATM 1274  O   HOH A 672      11.558 -20.304 -13.063  1.00 59.07           O  
HETATM 1275  O   HOH A 673      17.440   3.045  -3.703  1.00 46.36           O  
HETATM 1276  O   HOH A 674      12.759   4.821  -4.072  1.00 59.99           O  
HETATM 1277  O   HOH A 675       6.033   6.834  -6.944  1.00 45.62           O  
HETATM 1278  O   HOH A 676      19.520   6.006 -22.841  1.00 46.64           O  
HETATM 1279  O   HOH A 677      -8.797  -4.996  -1.062  1.00 46.86           O  
HETATM 1280  O   HOH A 678      15.366   4.884  -2.240  1.00 56.35           O  
CONECT  943  984                                                                
CONECT  984  943                                                                
MASTER      333    0    0    7    6    0    0    6 1276    1    2   19          
END                                                                             
