# Supplementary material for: Using structure prediction of negative sense RNA virus nucleoproteins to assess evolutionary relationships
Source: bioRxiv. 2024 May 22:2024.02.16.580771. Originally published 2024 Feb 17. Preprint. [Version 2] doi: 10.1101/2024.02.16.580771 (PMC10888975; doi:10.1101/2024.02.16.580771)
Supplement: Supplement 3 — Supplementary File 1: Initial Dataset NP PDBs (.pdb files) [file media-3.zip › Initial Dataset NP PDBs/1N93.pdb]

HEADER    VIRAL PROTEIN                           22-NOV-02   1N93              
TITLE     CRYSTAL STRUCTURE OF THE BORNA DISEASE VIRUS NUCLEOPROTEIN            
COMPND    MOL_ID: 1;                                                            
COMPND   2 MOLECULE: P40 NUCLEOPROTEIN;                                         
COMPND   3 CHAIN: X;                                                            
COMPND   4 ENGINEERED: YES                                                      
SOURCE    MOL_ID: 1;                                                            
SOURCE   2 ORGANISM_SCIENTIFIC: BORNA DISEASE VIRUS;                            
SOURCE   3 ORGANISM_TAXID: 12455;                                               
SOURCE   4 EXPRESSION_SYSTEM: ESCHERICHIA COLI BL21(DE3);                       
SOURCE   5 EXPRESSION_SYSTEM_TAXID: 469008;                                     
SOURCE   6 EXPRESSION_SYSTEM_STRAIN: BL21(DE3);                                 
SOURCE   7 EXPRESSION_SYSTEM_VECTOR_TYPE: PLASMID;                              
SOURCE   8 EXPRESSION_SYSTEM_PLASMID: PMAL-C2G                                  
KEYWDS    RNA VIRUS NUCLEOPROTEIN TETRAMER, VIRAL PROTEIN                       
EXPDTA    X-RAY DIFFRACTION                                                     
AUTHOR    M.G.RUDOLPH,I.KRAUS,A.DICKMANNS,W.GARTEN,R.FICNER                     
REVDAT   3   13-JUL-11 1N93    1       VERSN                                    
REVDAT   2   24-FEB-09 1N93    1       VERSN                                    
REVDAT   1   07-OCT-03 1N93    0                                                
JRNL        AUTH   M.G.RUDOLPH,I.KRAUS,A.DICKMANNS,M.EICKMANN,W.GARTEN,R.FICNER 
JRNL        TITL   CRYSTAL STRUCTURE OF THE BORNA DISEASE VIRUS NUCLEOPROTEIN   
JRNL        REF    STRUCTURE                     V.  11  1219 2003              
JRNL        REFN                   ISSN 0969-2126                               
JRNL        PMID   14527390                                                     
JRNL        DOI    10.1016/J.STR.2003.08.011                                    
REMARK   2                                                                      
REMARK   2 RESOLUTION.    1.76 ANGSTROMS.                                       
REMARK   3                                                                      
REMARK   3 REFINEMENT.                                                          
REMARK   3   PROGRAM     : REFMAC 5.1.19                                        
REMARK   3   AUTHORS     : MURSHUDOV,VAGIN,DODSON                               
REMARK   3                                                                      
REMARK   3    REFINEMENT TARGET : MAXIMUM LIKELIHOOD                            
REMARK   3                                                                      
REMARK   3  DATA USED IN REFINEMENT.                                            
REMARK   3   RESOLUTION RANGE HIGH (ANGSTROMS) : 1.76                           
REMARK   3   RESOLUTION RANGE LOW  (ANGSTROMS) : 29.23                          
REMARK   3   DATA CUTOFF            (SIGMA(F)) : 0.000                          
REMARK   3   COMPLETENESS FOR RANGE        (%) : 92.9                           
REMARK   3   NUMBER OF REFLECTIONS             : 44306                          
REMARK   3                                                                      
REMARK   3  FIT TO DATA USED IN REFINEMENT.                                     
REMARK   3   CROSS-VALIDATION METHOD          : THROUGHOUT                      
REMARK   3   FREE R VALUE TEST SET SELECTION  : RANDOM                          
REMARK   3   R VALUE     (WORKING + TEST SET) : 0.164                           
REMARK   3   R VALUE            (WORKING SET) : 0.163                           
REMARK   3   FREE R VALUE                     : 0.187                           
REMARK   3   FREE R VALUE TEST SET SIZE   (%) : 5.100                           
REMARK   3   FREE R VALUE TEST SET COUNT      : 2366                            
REMARK   3                                                                      
REMARK   3  FIT IN THE HIGHEST RESOLUTION BIN.                                  
REMARK   3   TOTAL NUMBER OF BINS USED           : 20                           
REMARK   3   BIN RESOLUTION RANGE HIGH       (A) : 1.76                         
REMARK   3   BIN RESOLUTION RANGE LOW        (A) : 1.81                         
REMARK   3   REFLECTION IN BIN     (WORKING SET) : 2924                         
REMARK   3   BIN COMPLETENESS (WORKING+TEST) (%) : NULL                         
REMARK   3   BIN R VALUE           (WORKING SET) : 0.1920                       
REMARK   3   BIN FREE R VALUE SET COUNT          : 157                          
REMARK   3   BIN FREE R VALUE                    : 0.2580                       
REMARK   3                                                                      
REMARK   3  NUMBER OF NON-HYDROGEN ATOMS USED IN REFINEMENT.                    
REMARK   3   PROTEIN ATOMS            : 2586                                    
REMARK   3   NUCLEIC ACID ATOMS       : 0                                       
REMARK   3   HETEROGEN ATOMS          : 0                                       
REMARK   3   SOLVENT ATOMS            : 316                                     
REMARK   3                                                                      
REMARK   3  B VALUES.                                                           
REMARK   3   FROM WILSON PLOT           (A**2) : 23.87                          
REMARK   3   MEAN B VALUE      (OVERALL, A**2) : 22.53                          
REMARK   3   OVERALL ANISOTROPIC B VALUE.                                       
REMARK   3    B11 (A**2) : 0.09000                                              
REMARK   3    B22 (A**2) : 0.09000                                              
REMARK   3    B33 (A**2) : -0.18000                                             
REMARK   3    B12 (A**2) : 0.00000                                              
REMARK   3    B13 (A**2) : 0.00000                                              
REMARK   3    B23 (A**2) : 0.00000                                              
REMARK   3                                                                      
REMARK   3  ESTIMATED OVERALL COORDINATE ERROR.                                 
REMARK   3   ESU BASED ON R VALUE                            (A): 0.090         
REMARK   3   ESU BASED ON FREE R VALUE                       (A): 0.088         
REMARK   3   ESU BASED ON MAXIMUM LIKELIHOOD                 (A): 0.055         
REMARK   3   ESU FOR B VALUES BASED ON MAXIMUM LIKELIHOOD (A**2): 1.721         
REMARK   3                                                                      
REMARK   3 CORRELATION COEFFICIENTS.                                            
REMARK   3   CORRELATION COEFFICIENT FO-FC      : 0.966                         
REMARK   3   CORRELATION COEFFICIENT FO-FC FREE : 0.959                         
REMARK   3                                                                      
REMARK   3  RMS DEVIATIONS FROM IDEAL VALUES        COUNT    RMS    WEIGHT      
REMARK   3   BOND LENGTHS REFINED ATOMS        (A):  2666 ; 0.013 ; 0.021       
REMARK   3   BOND LENGTHS OTHERS               (A):  2452 ; 0.002 ; 0.020       
REMARK   3   BOND ANGLES REFINED ATOMS   (DEGREES):  3608 ; 1.379 ; 1.959       
REMARK   3   BOND ANGLES OTHERS          (DEGREES):  5733 ; 1.538 ; 3.000       
REMARK   3   TORSION ANGLES, PERIOD 1    (DEGREES):   333 ; 5.431 ; 5.000       
REMARK   3   TORSION ANGLES, PERIOD 2    (DEGREES):  NULL ;  NULL ;  NULL       
REMARK   3   TORSION ANGLES, PERIOD 3    (DEGREES):  NULL ;  NULL ;  NULL       
REMARK   3   TORSION ANGLES, PERIOD 4    (DEGREES):  NULL ;  NULL ;  NULL       
REMARK   3   CHIRAL-CENTER RESTRAINTS       (A**3):   413 ; 0.089 ; 0.200       
REMARK   3   GENERAL PLANES REFINED ATOMS      (A):  2920 ; 0.006 ; 0.020       
REMARK   3   GENERAL PLANES OTHERS             (A):   523 ; 0.005 ; 0.020       
REMARK   3   NON-BONDED CONTACTS REFINED ATOMS (A):   556 ; 0.221 ; 0.200       
REMARK   3   NON-BONDED CONTACTS OTHERS        (A):  2703 ; 0.239 ; 0.200       
REMARK   3   NON-BONDED TORSION REFINED ATOMS  (A):  NULL ;  NULL ;  NULL       
REMARK   3   NON-BONDED TORSION OTHERS         (A):  1474 ; 0.104 ; 0.200       
REMARK   3   H-BOND (X...Y) REFINED ATOMS      (A):   210 ; 0.167 ; 0.200       
REMARK   3   H-BOND (X...Y) OTHERS             (A):  NULL ;  NULL ;  NULL       
REMARK   3   POTENTIAL METAL-ION REFINED ATOMS (A):  NULL ;  NULL ;  NULL       
REMARK   3   POTENTIAL METAL-ION OTHERS        (A):  NULL ;  NULL ;  NULL       
REMARK   3   SYMMETRY VDW REFINED ATOMS        (A):    13 ; 0.192 ; 0.200       
REMARK   3   SYMMETRY VDW OTHERS               (A):   111 ; 0.294 ; 0.200       
REMARK   3   SYMMETRY H-BOND REFINED ATOMS     (A):    28 ; 0.152 ; 0.200       
REMARK   3   SYMMETRY H-BOND OTHERS            (A):  NULL ;  NULL ;  NULL       
REMARK   3   SYMMETRY METAL-ION REFINED ATOMS  (A):  NULL ;  NULL ;  NULL       
REMARK   3   SYMMETRY METAL-ION OTHERS         (A):  NULL ;  NULL ;  NULL       
REMARK   3                                                                      
REMARK   3  ISOTROPIC THERMAL FACTOR RESTRAINTS.     COUNT   RMS    WEIGHT      
REMARK   3   MAIN-CHAIN BOND REFINED ATOMS  (A**2):  1671 ; 1.055 ; 1.500       
REMARK   3   MAIN-CHAIN BOND OTHER ATOMS    (A**2):  NULL ;  NULL ;  NULL       
REMARK   3   MAIN-CHAIN ANGLE REFINED ATOMS (A**2):  2705 ; 1.969 ; 2.000       
REMARK   3   SIDE-CHAIN BOND REFINED ATOMS  (A**2):   995 ; 2.538 ; 3.000       
REMARK   3   SIDE-CHAIN ANGLE REFINED ATOMS (A**2):   903 ; 4.304 ; 4.500       
REMARK   3                                                                      
REMARK   3 ANISOTROPIC THERMAL FACTOR RESTRAINTS.    COUNT   RMS   WEIGHT       
REMARK   3   RIGID-BOND RESTRAINTS          (A**2):  NULL ;  NULL ;  NULL       
REMARK   3   SPHERICITY; FREE ATOMS         (A**2):  NULL ;  NULL ;  NULL       
REMARK   3   SPHERICITY; BONDED ATOMS       (A**2):  NULL ;  NULL ;  NULL       
REMARK   3                                                                      
REMARK   3  NCS RESTRAINTS STATISTICS                                           
REMARK   3   NUMBER OF DIFFERENT NCS GROUPS : NULL                              
REMARK   3                                                                      
REMARK   3  TLS DETAILS                                                         
REMARK   3   NUMBER OF TLS GROUPS  : NULL                                       
REMARK   3                                                                      
REMARK   3  BULK SOLVENT MODELLING.                                             
REMARK   3   METHOD USED : BABINET MODEL WITH MASK                              
REMARK   3   PARAMETERS FOR MASK CALCULATION                                    
REMARK   3   VDW PROBE RADIUS   : 1.40                                          
REMARK   3   ION PROBE RADIUS   : 0.80                                          
REMARK   3   SHRINKAGE RADIUS   : 0.80                                          
REMARK   3                                                                      
REMARK   3  OTHER REFINEMENT REMARKS: HYDROGENS HAVE BEEN ADDED IN THE RIDING   
REMARK   3  POSITIONS                                                           
REMARK   4                                                                      
REMARK   4 1N93 COMPLIES WITH FORMAT V. 3.30, 13-JUL-11                         
REMARK 100                                                                      
REMARK 100 THIS ENTRY HAS BEEN PROCESSED BY RCSB ON 10-DEC-02.                  
REMARK 100 THE RCSB ID CODE IS RCSB017671.                                      
REMARK 200                                                                      
REMARK 200 EXPERIMENTAL DETAILS                                                 
REMARK 200  EXPERIMENT TYPE                : X-RAY DIFFRACTION                  
REMARK 200  DATE OF DATA COLLECTION        : 18-SEP-02                          
REMARK 200  TEMPERATURE           (KELVIN) : 100                                
REMARK 200  PH                             : 9.0                                
REMARK 200  NUMBER OF CRYSTALS USED        : 1                                  
REMARK 200                                                                      
REMARK 200  SYNCHROTRON              (Y/N) : Y                                  
REMARK 200  RADIATION SOURCE               : EMBL/DESY, HAMBURG                 
REMARK 200  BEAMLINE                       : BW7B                               
REMARK 200  X-RAY GENERATOR MODEL          : NULL                               
REMARK 200  MONOCHROMATIC OR LAUE    (M/L) : M                                  
REMARK 200  WAVELENGTH OR RANGE        (A) : 0.8841                             
REMARK 200  MONOCHROMATOR                  : NULL                               
REMARK 200  OPTICS                         : NULL                               
REMARK 200                                                                      
REMARK 200  DETECTOR TYPE                  : CCD                                
REMARK 200  DETECTOR MANUFACTURER          : MARRESEARCH                        
REMARK 200  INTENSITY-INTEGRATION SOFTWARE : DENZO                              
REMARK 200  DATA SCALING SOFTWARE          : SCALEPACK                          
REMARK 200                                                                      
REMARK 200  NUMBER OF UNIQUE REFLECTIONS   : 50437                              
REMARK 200  RESOLUTION RANGE HIGH      (A) : 1.750                              
REMARK 200  RESOLUTION RANGE LOW       (A) : 30.000                             
REMARK 200  REJECTION CRITERIA  (SIGMA(I)) : 0.000                              
REMARK 200                                                                      
REMARK 200 OVERALL.                                                             
REMARK 200  COMPLETENESS FOR RANGE     (%) : 98.6                               
REMARK 200  DATA REDUNDANCY                : 4.800                              
REMARK 200  R MERGE                    (I) : NULL                               
REMARK 200  R SYM                      (I) : 0.10800                            
REMARK 200  <I/SIGMA(I)> FOR THE DATA SET  : 28.0000                            
REMARK 200                                                                      
REMARK 200 IN THE HIGHEST RESOLUTION SHELL.                                     
REMARK 200  HIGHEST RESOLUTION SHELL, RANGE HIGH (A) : 1.75                     
REMARK 200  HIGHEST RESOLUTION SHELL, RANGE LOW  (A) : 1.81                     
REMARK 200  COMPLETENESS FOR SHELL     (%) : 86.5                               
REMARK 200  DATA REDUNDANCY IN SHELL       : 3.20                               
REMARK 200  R MERGE FOR SHELL          (I) : NULL                               
REMARK 200  R SYM FOR SHELL            (I) : 0.42600                            
REMARK 200  <I/SIGMA(I)> FOR SHELL         : 3.000                              
REMARK 200                                                                      
REMARK 200 DIFFRACTION PROTOCOL: SINGLE WAVELENGTH                              
REMARK 200 METHOD USED TO DETERMINE THE STRUCTURE: MAD                          
REMARK 200 SOFTWARE USED: SOLVE                                                 
REMARK 200 STARTING MODEL: NONE                                                 
REMARK 200                                                                      
REMARK 200 REMARK: NULL                                                         
REMARK 280                                                                      
REMARK 280 CRYSTAL                                                              
REMARK 280 SOLVENT CONTENT, VS   (%): 60.43                                     
REMARK 280 MATTHEWS COEFFICIENT, VM (ANGSTROMS**3/DA): 3.11                     
REMARK 280                                                                      
REMARK 280 CRYSTALLIZATION CONDITIONS: PEG 550 MME, NACL, DTT, PH 9.0, VAPOR    
REMARK 280  DIFFUSION, SITTING DROP, TEMPERATURE 293K                           
REMARK 290                                                                      
REMARK 290 CRYSTALLOGRAPHIC SYMMETRY                                            
REMARK 290 SYMMETRY OPERATORS FOR SPACE GROUP: I 4                              
REMARK 290                                                                      
REMARK 290      SYMOP   SYMMETRY                                                
REMARK 290     NNNMMM   OPERATOR                                                
REMARK 290       1555   X,Y,Z                                                   
REMARK 290       2555   -X,-Y,Z                                                 
REMARK 290       3555   -Y,X,Z                                                  
REMARK 290       4555   Y,-X,Z                                                  
REMARK 290       5555   X+1/2,Y+1/2,Z+1/2                                       
REMARK 290       6555   -X+1/2,-Y+1/2,Z+1/2                                     
REMARK 290       7555   -Y+1/2,X+1/2,Z+1/2                                      
REMARK 290       8555   Y+1/2,-X+1/2,Z+1/2                                      
REMARK 290                                                                      
REMARK 290     WHERE NNN -> OPERATOR NUMBER                                     
REMARK 290           MMM -> TRANSLATION VECTOR                                  
REMARK 290                                                                      
REMARK 290 CRYSTALLOGRAPHIC SYMMETRY TRANSFORMATIONS                            
REMARK 290 THE FOLLOWING TRANSFORMATIONS OPERATE ON THE ATOM/HETATM             
REMARK 290 RECORDS IN THIS ENTRY TO PRODUCE CRYSTALLOGRAPHICALLY                
REMARK 290 RELATED MOLECULES.                                                   
REMARK 290   SMTRY1   1  1.000000  0.000000  0.000000        0.00000            
REMARK 290   SMTRY2   1  0.000000  1.000000  0.000000        0.00000            
REMARK 290   SMTRY3   1  0.000000  0.000000  1.000000        0.00000            
REMARK 290   SMTRY1   2 -1.000000  0.000000  0.000000        0.00000            
REMARK 290   SMTRY2   2  0.000000 -1.000000  0.000000        0.00000            
REMARK 290   SMTRY3   2  0.000000  0.000000  1.000000        0.00000            
REMARK 290   SMTRY1   3  0.000000 -1.000000  0.000000        0.00000            
REMARK 290   SMTRY2   3  1.000000  0.000000  0.000000        0.00000            
REMARK 290   SMTRY3   3  0.000000  0.000000  1.000000        0.00000            
REMARK 290   SMTRY1   4  0.000000  1.000000  0.000000        0.00000            
REMARK 290   SMTRY2   4 -1.000000  0.000000  0.000000        0.00000            
REMARK 290   SMTRY3   4  0.000000  0.000000  1.000000        0.00000            
REMARK 290   SMTRY1   5  1.000000  0.000000  0.000000       50.01300            
REMARK 290   SMTRY2   5  0.000000  1.000000  0.000000       50.01300            
REMARK 290   SMTRY3   5  0.000000  0.000000  1.000000       51.61350            
REMARK 290   SMTRY1   6 -1.000000  0.000000  0.000000       50.01300            
REMARK 290   SMTRY2   6  0.000000 -1.000000  0.000000       50.01300            
REMARK 290   SMTRY3   6  0.000000  0.000000  1.000000       51.61350            
REMARK 290   SMTRY1   7  0.000000 -1.000000  0.000000       50.01300            
REMARK 290   SMTRY2   7  1.000000  0.000000  0.000000       50.01300            
REMARK 290   SMTRY3   7  0.000000  0.000000  1.000000       51.61350            
REMARK 290   SMTRY1   8  0.000000  1.000000  0.000000       50.01300            
REMARK 290   SMTRY2   8 -1.000000  0.000000  0.000000       50.01300            
REMARK 290   SMTRY3   8  0.000000  0.000000  1.000000       51.61350            
REMARK 290                                                                      
REMARK 290 REMARK: NULL                                                         
REMARK 300                                                                      
REMARK 300 BIOMOLECULE: 1                                                       
REMARK 300 THIS ENTRY CONTAINS THE CRYSTALLOGRAPHIC ASYMMETRIC UNIT             
REMARK 300 WHICH CONSISTS OF 1 CHAIN(S). SEE REMARK 350 FOR                     
REMARK 300 INFORMATION ON GENERATING THE BIOLOGICAL MOLECULE(S).                
REMARK 300 THE AUTHORS STATE THAT THE CRYSTALLOGRAPHIC DATA STRONGLY            
REMARK 300 SUPPORT A TETRAMER.  THE AUTHORS CAN NOT CONFIRM THIS AT             
REMARK 300 PRESENT, SINCE THERE ARE NO INDEPENDENT DATA PUBLISHED AS            
REMARK 300 TO THE OLIGOMERIC STATE OF THE PROTEIN IN SOLUTION.                  
REMARK 350                                                                      
REMARK 350 COORDINATES FOR A COMPLETE MULTIMER REPRESENTING THE KNOWN           
REMARK 350 BIOLOGICALLY SIGNIFICANT OLIGOMERIZATION STATE OF THE                
REMARK 350 MOLECULE CAN BE GENERATED BY APPLYING BIOMT TRANSFORMATIONS          
REMARK 350 GIVEN BELOW.  BOTH NON-CRYSTALLOGRAPHIC AND                          
REMARK 350 CRYSTALLOGRAPHIC OPERATIONS ARE GIVEN.                               
REMARK 350                                                                      
REMARK 350 BIOMOLECULE: 1                                                       
REMARK 350 AUTHOR DETERMINED BIOLOGICAL UNIT: TETRAMERIC                        
REMARK 350 SOFTWARE DETERMINED QUATERNARY STRUCTURE: TETRAMERIC                 
REMARK 350 SOFTWARE USED: PISA,PQS                                              
REMARK 350 TOTAL BURIED SURFACE AREA: 19320 ANGSTROM**2                         
REMARK 350 SURFACE AREA OF THE COMPLEX: 58130 ANGSTROM**2                       
REMARK 350 CHANGE IN SOLVENT FREE ENERGY: -101.0 KCAL/MOL                       
REMARK 350 APPLY THE FOLLOWING TO CHAINS: X                                     
REMARK 350   BIOMT1   1  1.000000  0.000000  0.000000        0.00000            
REMARK 350   BIOMT2   1  0.000000  1.000000  0.000000        0.00000            
REMARK 350   BIOMT3   1  0.000000  0.000000  1.000000        0.00000            
REMARK 350   BIOMT1   2 -1.000000  0.000000  0.000000      100.02600            
REMARK 350   BIOMT2   2  0.000000 -1.000000  0.000000      100.02600            
REMARK 350   BIOMT3   2  0.000000  0.000000  1.000000        0.00000            
REMARK 350   BIOMT1   3  0.000000 -1.000000  0.000000      100.02600            
REMARK 350   BIOMT2   3  1.000000  0.000000  0.000000        0.00000            
REMARK 350   BIOMT3   3  0.000000  0.000000  1.000000        0.00000            
REMARK 350   BIOMT1   4  0.000000  1.000000  0.000000        0.00000            
REMARK 350   BIOMT2   4 -1.000000  0.000000  0.000000      100.02600            
REMARK 350   BIOMT3   4  0.000000  0.000000  1.000000        0.00000            
REMARK 465                                                                      
REMARK 465 MISSING RESIDUES                                                     
REMARK 465 THE FOLLOWING RESIDUES WERE NOT LOCATED IN THE                       
REMARK 465 EXPERIMENT. (M=MODEL NUMBER; RES=RESIDUE NAME; C=CHAIN               
REMARK 465 IDENTIFIER; SSSEQ=SEQUENCE NUMBER; I=INSERTION CODE.)                
REMARK 465                                                                      
REMARK 465   M RES C SSSEQI                                                     
REMARK 465     VAL X    -4                                                      
REMARK 465     GLU X    -3                                                      
REMARK 465     PHE X    -2                                                      
REMARK 465     GLY X    -1                                                      
REMARK 465     SER X     0                                                      
REMARK 465     MET X     1                                                      
REMARK 465     PRO X     2                                                      
REMARK 465     PRO X     3                                                      
REMARK 465     LYS X     4                                                      
REMARK 465     ARG X     5                                                      
REMARK 465     ARG X     6                                                      
REMARK 465     LEU X     7                                                      
REMARK 465     VAL X     8                                                      
REMARK 465     ASP X     9                                                      
REMARK 465     ASP X    10                                                      
REMARK 465     ALA X    11                                                      
REMARK 465     ASP X    12                                                      
REMARK 465     ALA X    13                                                      
REMARK 465     MET X    14                                                      
REMARK 465     GLU X    15                                                      
REMARK 465     ASP X    16                                                      
REMARK 465     GLN X    17                                                      
REMARK 465     ASP X    18                                                      
REMARK 465     LEU X    19                                                      
REMARK 465     TYR X    20                                                      
REMARK 465     GLU X    21                                                      
REMARK 465     PRO X    22                                                      
REMARK 465     PRO X    23                                                      
REMARK 465     ALA X    24                                                      
REMARK 465     SER X    25                                                      
REMARK 465     LEU X    26                                                      
REMARK 465     PRO X    27                                                      
REMARK 465     PRO X   315                                                      
REMARK 465     THR X   316                                                      
REMARK 465     MET X   317                                                      
REMARK 465     ALA X   318                                                      
REMARK 465     GLY X   319                                                      
REMARK 465     TYR X   320                                                      
REMARK 465     ARG X   321                                                      
REMARK 465     ALA X   322                                                      
REMARK 470                                                                      
REMARK 470 MISSING ATOM                                                         
REMARK 470 THE FOLLOWING RESIDUES HAVE MISSING ATOMS (M=MODEL NUMBER;           
REMARK 470 RES=RESIDUE NAME; C=CHAIN IDENTIFIER; SSEQ=SEQUENCE NUMBER;          
REMARK 470 I=INSERTION CODE):                                                   
REMARK 470   M RES CSSEQI  ATOMS                                                
REMARK 470     ARG X 107    CG   CD   NE   CZ   NH1  NH2                        
REMARK 470     GLU X 109    CG   CD   OE1  OE2                                  
REMARK 470     ARG X 297    CG   CD   NE   CZ   NH1  NH2                        
REMARK 470     GLU X 352    CG   CD   OE1  OE2                                  
REMARK 500                                                                      
REMARK 500 GEOMETRY AND STEREOCHEMISTRY                                         
REMARK 500 SUBTOPIC: TORSION ANGLES                                             
REMARK 500                                                                      
REMARK 500 TORSION ANGLES OUTSIDE THE EXPECTED RAMACHANDRAN REGIONS:            
REMARK 500 (M=MODEL NUMBER; RES=RESIDUE NAME; C=CHAIN IDENTIFIER;               
REMARK 500 SSEQ=SEQUENCE NUMBER; I=INSERTION CODE).                             
REMARK 500                                                                      
REMARK 500 STANDARD TABLE:                                                      
REMARK 500 FORMAT:(10X,I3,1X,A3,1X,A1,I4,A1,4X,F7.2,3X,F7.2)                    
REMARK 500                                                                      
REMARK 500 EXPECTED VALUES: GJ KLEYWEGT AND TA JONES (1996). PHI/PSI-           
REMARK 500 CHOLOGY: RAMACHANDRAN REVISITED. STRUCTURE 4, 1395 - 1400            
REMARK 500                                                                      
REMARK 500  M RES CSSEQI        PSI       PHI                                   
REMARK 500    THR X 106       55.92    -98.68                                   
REMARK 500    GLU X 109       -7.18     64.66                                   
REMARK 500    LYS X 122       91.50    -63.78                                   
REMARK 500    THR X 123       59.50   -100.77                                   
REMARK 500    ALA X 157      -81.84   -140.65                                   
REMARK 500    ALA X 277     -122.42     48.50                                   
REMARK 500                                                                      
REMARK 500 REMARK: NULL                                                         
REMARK 525                                                                      
REMARK 525 SOLVENT                                                              
REMARK 525                                                                      
REMARK 525 THE SOLVENT MOLECULES HAVE CHAIN IDENTIFIERS THAT                    
REMARK 525 INDICATE THE POLYMER CHAIN WITH WHICH THEY ARE MOST                  
REMARK 525 CLOSELY ASSOCIATED. THE REMARK LISTS ALL THE SOLVENT                 
REMARK 525 MOLECULES WHICH ARE MORE THAN 5A AWAY FROM THE                       
REMARK 525 NEAREST POLYMER CHAIN (M = MODEL NUMBER;                             
REMARK 525 RES=RESIDUE NAME; C=CHAIN IDENTIFIER; SSEQ=SEQUENCE                  
REMARK 525 NUMBER; I=INSERTION CODE):                                           
REMARK 525                                                                      
REMARK 525  M RES CSSEQI                                                        
REMARK 525    HOH X 516        DISTANCE =  5.39 ANGSTROMS                       
REMARK 525    HOH X 566        DISTANCE =  5.07 ANGSTROMS                       
DBREF  1N93 X    1   370  UNP    Q01552   NCAP_BDV         1    370             
SEQADV 1N93 VAL X   -4  UNP  Q01552              CLONING ARTIFACT               
SEQADV 1N93 GLU X   -3  UNP  Q01552              CLONING ARTIFACT               
SEQADV 1N93 PHE X   -2  UNP  Q01552              CLONING ARTIFACT               
SEQADV 1N93 GLY X   -1  UNP  Q01552              CLONING ARTIFACT               
SEQADV 1N93 SER X    0  UNP  Q01552              CLONING ARTIFACT               
SEQRES   1 X  375  VAL GLU PHE GLY SER MET PRO PRO LYS ARG ARG LEU VAL          
SEQRES   2 X  375  ASP ASP ALA ASP ALA MET GLU ASP GLN ASP LEU TYR GLU          
SEQRES   3 X  375  PRO PRO ALA SER LEU PRO LYS LEU PRO GLY LYS PHE LEU          
SEQRES   4 X  375  GLN TYR THR VAL GLY GLY SER ASP PRO HIS PRO GLY ILE          
SEQRES   5 X  375  GLY HIS GLU LYS ASP ILE ARG GLN ASN ALA VAL ALA LEU          
SEQRES   6 X  375  LEU ASP GLN SER ARG ARG ASP MET PHE HIS THR VAL THR          
SEQRES   7 X  375  PRO SER LEU VAL PHE LEU CYS LEU LEU ILE PRO GLY LEU          
SEQRES   8 X  375  HIS ALA ALA PHE VAL HIS GLY GLY VAL PRO ARG GLU SER          
SEQRES   9 X  375  TYR LEU SER THR PRO VAL THR ARG GLY GLU GLN THR VAL          
SEQRES  10 X  375  VAL LYS THR ALA LYS PHE TYR GLY GLU LYS THR THR GLN          
SEQRES  11 X  375  ARG ASP LEU THR GLU LEU GLU ILE SER SER ILE PHE SER          
SEQRES  12 X  375  HIS CYS CYS SER LEU LEU ILE GLY VAL VAL ILE GLY SER          
SEQRES  13 X  375  SER SER LYS ILE LYS ALA GLY ALA GLU GLN ILE LYS LYS          
SEQRES  14 X  375  ARG PHE LYS THR MET MET ALA ALA LEU ASN ARG PRO SER          
SEQRES  15 X  375  HIS GLY GLU THR ALA THR LEU LEU GLN MET PHE ASN PRO          
SEQRES  16 X  375  HIS GLU ALA ILE ASP TRP ILE ASN GLY GLN PRO TRP VAL          
SEQRES  17 X  375  GLY SER PHE VAL LEU SER LEU LEU THR THR ASP PHE GLU          
SEQRES  18 X  375  SER PRO GLY LYS GLU PHE MET ASP GLN ILE LYS LEU VAL          
SEQRES  19 X  375  ALA SER TYR ALA GLN MET THR THR TYR THR THR ILE LYS          
SEQRES  20 X  375  GLU TYR LEU ALA GLU CYS MET ASP ALA THR LEU THR ILE          
SEQRES  21 X  375  PRO VAL VAL ALA TYR GLU ILE ARG ASP PHE LEU GLU VAL          
SEQRES  22 X  375  SER ALA LYS LEU LYS GLU ASP HIS ALA ASP LEU PHE PRO          
SEQRES  23 X  375  PHE LEU GLY ALA ILE ARG HIS PRO ASP ALA ILE LYS LEU          
SEQRES  24 X  375  ALA PRO ARG SER PHE PRO ASN LEU ALA SER ALA ALA PHE          
SEQRES  25 X  375  TYR TRP SER LYS LYS GLU ASN PRO THR MET ALA GLY TYR          
SEQRES  26 X  375  ARG ALA SER THR ILE GLN PRO GLY ALA SER VAL LYS GLU          
SEQRES  27 X  375  THR GLN LEU ALA ARG TYR ARG ARG ARG GLU ILE SER ARG          
SEQRES  28 X  375  GLY GLU ASP GLY ALA GLU LEU SER GLY GLU ILE SER ALA          
SEQRES  29 X  375  ILE MET LYS MET ILE GLY VAL THR GLY LEU ASN                  
FORMUL   2  HOH   *316(H2 O)                                                    
HELIX    1   1 HIS X   49  LYS X   51  5                                   3    
HELIX    2   2 ASP X   52  LEU X   60  1                                   9    
HELIX    3   3 ASP X   62  ASP X   67  1                                   6    
HELIX    4   4 VAL X   72  ILE X   83  1                                  12    
HELIX    5   5 GLY X   85  GLY X   93  1                                   9    
HELIX    6   6 THR X  129  GLY X  150  1                                  22    
HELIX    7   7 SER X  152  ALA X  157  1                                   6    
HELIX    8   8 ALA X  159  LEU X  173  1                                  15    
HELIX    9   9 SER X  177  ALA X  182  1                                   6    
HELIX   10  10 PRO X  190  GLY X  199  1                                  10    
HELIX   11  11 TRP X  202  THR X  213  1                                  12    
HELIX   12  12 PRO X  218  SER X  231  1                                  14    
HELIX   13  13 MET X  235  CYS X  248  1                                  14    
HELIX   14  14 ASP X  250  THR X  254  5                                   5    
HELIX   15  15 ILE X  255  ALA X  277  1                                  23    
HELIX   16  16 ASP X  278  LEU X  283  5                                   6    
HELIX   17  17 HIS X  288  SER X  298  5                                  11    
HELIX   18  18 PHE X  299  ASN X  314  1                                  16    
HELIX   19  19 LYS X  332  ARG X  341  1                                  10    
HELIX   20  20 SER X  354  ILE X  364  1                                  11    
SHEET    1   A 2 SER X  99  VAL X 105  0                                        
SHEET    2   A 2 VAL X 112  THR X 115 -1  O  VAL X 112   N  VAL X 105           
CISPEP   1 SER X  217    PRO X  218          0         0.63                     
CRYST1  100.026  100.026  103.227  90.00  90.00  90.00 I 4           8          
ORIGX1      1.000000  0.000000  0.000000        0.00000                         
ORIGX2      0.000000  1.000000  0.000000        0.00000                         
ORIGX3      0.000000  0.000000  1.000000        0.00000                         
SCALE1      0.009997  0.000000  0.000000        0.00000                         
SCALE2      0.000000  0.009997  0.000000        0.00000                         
SCALE3      0.000000  0.000000  0.009687        0.00000                         
ATOM      1  N   LYS X  28      74.834  15.659   7.735  1.00 35.83           N  
ATOM      2  CA  LYS X  28      73.442  15.745   7.225  1.00 35.60           C  
ATOM      3  C   LYS X  28      72.456  15.703   8.404  1.00 33.78           C  
ATOM      4  O   LYS X  28      72.668  14.972   9.384  1.00 34.37           O  
ATOM      5  CB  LYS X  28      73.173  14.595   6.223  1.00 36.99           C  
ATOM      6  CG  LYS X  28      71.907  14.756   5.344  1.00 41.19           C  
ATOM      7  CD  LYS X  28      72.068  14.174   3.910  1.00 44.66           C  
ATOM      8  CE  LYS X  28      71.659  15.186   2.833  1.00 46.01           C  
ATOM      9  NZ  LYS X  28      71.446  14.581   1.492  1.00 49.33           N  
ATOM     10  N   LEU X  29      71.396  16.515   8.342  1.00 30.44           N  
ATOM     11  CA  LEU X  29      70.249  16.313   9.222  1.00 27.58           C  
ATOM     12  C   LEU X  29      69.673  14.929   8.967  1.00 26.83           C  
ATOM     13  O   LEU X  29      69.714  14.438   7.843  1.00 25.84           O  
ATOM     14  CB  LEU X  29      69.146  17.366   8.983  1.00 26.38           C  
ATOM     15  CG  LEU X  29      69.501  18.836   9.241  1.00 23.61           C  
ATOM     16  CD1 LEU X  29      68.399  19.740   8.680  1.00 23.98           C  
ATOM     17  CD2 LEU X  29      69.724  19.157  10.712  1.00 23.50           C  
ATOM     18  N   PRO X  30      69.107  14.313   9.997  1.00 25.56           N  
ATOM     19  CA  PRO X  30      68.622  12.935   9.879  1.00 26.32           C  
ATOM     20  C   PRO X  30      67.342  12.791   9.058  1.00 25.77           C  
ATOM     21  O   PRO X  30      67.042  11.692   8.636  1.00 26.49           O  
ATOM     22  CB  PRO X  30      68.386  12.522  11.332  1.00 26.26           C  
ATOM     23  CG  PRO X  30      68.137  13.816  12.073  1.00 25.99           C  
ATOM     24  CD  PRO X  30      68.908  14.866  11.350  1.00 26.17           C  
ATOM     25  N   GLY X  31      66.581  13.868   8.857  1.00 23.97           N  
ATOM     26  CA  GLY X  31      65.344  13.788   8.100  1.00 23.21           C  
ATOM     27  C   GLY X  31      64.131  13.540   8.966  1.00 22.88           C  
ATOM     28  O   GLY X  31      63.036  13.368   8.453  1.00 23.13           O  
ATOM     29  N   LYS X  32      64.315  13.526  10.281  1.00 21.91           N  
ATOM     30  CA  LYS X  32      63.209  13.490  11.214  1.00 21.94           C  
ATOM     31  C   LYS X  32      62.518  14.849  11.239  1.00 21.52           C  
ATOM     32  O   LYS X  32      63.101  15.836  10.878  1.00 19.91           O  
ATOM     33  CB  LYS X  32      63.699  13.166  12.614  1.00 23.31           C  
ATOM     34  CG  LYS X  32      64.245  11.758  12.694  1.00 26.74           C  
ATOM     35  CD  LYS X  32      64.456  11.305  14.118  1.00 34.26           C  
ATOM     36  CE  LYS X  32      65.894  11.481  14.545  1.00 38.29           C  
ATOM     37  NZ  LYS X  32      66.278  10.538  15.660  1.00 41.90           N  
ATOM     38  N   PHE X  33      61.259  14.849  11.638  1.00 20.07           N  
ATOM     39  CA  PHE X  33      60.494  16.079  11.751  1.00 19.65           C  
ATOM     40  C   PHE X  33      59.484  15.961  12.880  1.00 20.43           C  
ATOM     41  O   PHE X  33      59.025  14.861  13.210  1.00 20.33           O  
ATOM     42  CB  PHE X  33      59.787  16.331  10.423  1.00 19.13           C  
ATOM     43  CG  PHE X  33      59.541  17.777  10.113  1.00 17.62           C  
ATOM     44  CD1 PHE X  33      60.511  18.536   9.500  1.00 17.36           C  
ATOM     45  CD2 PHE X  33      58.308  18.361  10.395  1.00 18.10           C  
ATOM     46  CE1 PHE X  33      60.256  19.885   9.151  1.00 18.47           C  
ATOM     47  CE2 PHE X  33      58.060  19.694  10.044  1.00 21.06           C  
ATOM     48  CZ  PHE X  33      59.039  20.442   9.431  1.00 18.28           C  
ATOM     49  N   LEU X  34      59.117  17.100  13.478  1.00 19.67           N  
ATOM     50  CA  LEU X  34      58.080  17.135  14.491  1.00 19.53           C  
ATOM     51  C   LEU X  34      56.796  16.454  13.998  1.00 20.64           C  
ATOM     52  O   LEU X  34      56.337  16.711  12.875  1.00 19.33           O  
ATOM     53  CB  LEU X  34      57.783  18.592  14.856  1.00 19.84           C  
ATOM     54  CG  LEU X  34      56.733  18.905  15.927  1.00 21.16           C  
ATOM     55  CD1 LEU X  34      57.163  18.274  17.257  1.00 22.50           C  
ATOM     56  CD2 LEU X  34      56.582  20.443  16.049  1.00 22.07           C  
ATOM     57  N   GLN X  35      56.266  15.567  14.837  1.00 21.62           N  
ATOM     58  CA  GLN X  35      55.067  14.802  14.538  1.00 22.25           C  
ATOM     59  C   GLN X  35      53.873  15.392  15.275  1.00 22.96           C  
ATOM     60  O   GLN X  35      54.000  15.940  16.370  1.00 22.82           O  
ATOM     61  CB  GLN X  35      55.249  13.354  14.956  1.00 22.11           C  
ATOM     62  CG  GLN X  35      56.367  12.638  14.231  1.00 22.82           C  
ATOM     63  CD  GLN X  35      56.097  12.503  12.761  1.00 23.64           C  
ATOM     64  OE1 GLN X  35      55.024  12.008  12.358  1.00 25.55           O  
ATOM     65  NE2 GLN X  35      57.034  12.949  11.938  1.00 23.25           N  
ATOM     66  N   TYR X  36      52.706  15.264  14.659  1.00 23.41           N  
ATOM     67  CA  TYR X  36      51.486  15.658  15.314  1.00 24.64           C  
ATOM     68  C   TYR X  36      51.196  14.750  16.497  1.00 26.94           C  
ATOM     69  O   TYR X  36      51.409  13.534  16.436  1.00 26.14           O  
ATOM     70  CB  TYR X  36      50.327  15.626  14.349  1.00 24.27           C  
ATOM     71  CG  TYR X  36      50.220  16.872  13.512  1.00 24.67           C  
ATOM     72  CD1 TYR X  36      49.621  18.016  14.028  1.00 23.85           C  
ATOM     73  CD2 TYR X  36      50.703  16.906  12.206  1.00 24.55           C  
ATOM     74  CE1 TYR X  36      49.511  19.179  13.260  1.00 23.28           C  
ATOM     75  CE2 TYR X  36      50.605  18.079  11.426  1.00 24.42           C  
ATOM     76  CZ  TYR X  36      50.001  19.201  11.970  1.00 23.77           C  
ATOM     77  OH  TYR X  36      49.880  20.322  11.198  1.00 24.33           O  
ATOM     78  N   THR X  37      50.747  15.377  17.569  1.00 28.76           N  
ATOM     79  CA  THR X  37      50.150  14.685  18.693  1.00 31.37           C  
ATOM     80  C   THR X  37      48.679  14.489  18.376  1.00 33.82           C  
ATOM     81  O   THR X  37      48.170  14.982  17.367  1.00 34.32           O  
ATOM     82  CB  THR X  37      50.285  15.514  19.970  1.00 31.09           C  
ATOM     83  OG1 THR X  37      49.806  16.851  19.718  1.00 32.48           O  
ATOM     84  CG2 THR X  37      51.762  15.682  20.367  1.00 30.30           C  
ATOM     85  N   VAL X  38      48.003  13.749  19.242  1.00 37.16           N  
ATOM     86  CA  VAL X  38      46.580  13.487  19.081  1.00 39.92           C  
ATOM     87  C   VAL X  38      45.825  14.191  20.196  1.00 41.18           C  
ATOM     88  O   VAL X  38      46.166  14.075  21.379  1.00 42.74           O  
ATOM     89  CB  VAL X  38      46.273  11.968  19.053  1.00 40.33           C  
ATOM     90  CG1 VAL X  38      47.149  11.279  18.018  1.00 41.21           C  
ATOM     91  CG2 VAL X  38      46.460  11.322  20.426  1.00 42.08           C  
ATOM     92  N   GLY X  39      44.840  14.976  19.778  1.00 42.55           N  
ATOM     93  CA  GLY X  39      43.949  15.666  20.682  1.00 42.56           C  
ATOM     94  C   GLY X  39      44.489  17.010  21.110  1.00 42.48           C  
ATOM     95  O   GLY X  39      45.115  17.763  20.318  1.00 41.79           O  
ATOM     96  N   GLY X  40      44.254  17.288  22.388  1.00 41.64           N  
ATOM     97  CA  GLY X  40      44.536  18.566  22.978  1.00 41.00           C  
ATOM     98  C   GLY X  40      43.269  19.379  23.107  1.00 40.00           C  
ATOM     99  O   GLY X  40      42.455  19.485  22.180  1.00 41.04           O  
ATOM    100  N   SER X  41      43.113  19.975  24.271  1.00 38.23           N  
ATOM    101  CA  SER X  41      42.111  20.997  24.465  1.00 36.51           C  
ATOM    102  C   SER X  41      42.799  22.344  24.188  1.00 33.70           C  
ATOM    103  O   SER X  41      43.822  22.652  24.786  1.00 34.33           O  
ATOM    104  CB  SER X  41      41.540  20.887  25.892  1.00 37.01           C  
ATOM    105  OG ASER X  41      42.255  21.864  26.622  0.50 38.01           O  
ATOM    106  OG BSER X  41      40.641  19.795  25.760  0.50 37.01           O  
ATOM    107  N   ASP X  42      42.265  23.120  23.248  1.00 30.10           N  
ATOM    108  CA  ASP X  42      42.701  24.500  23.050  1.00 27.00           C  
ATOM    109  C   ASP X  42      41.565  25.429  23.405  1.00 25.52           C  
ATOM    110  O   ASP X  42      40.394  25.005  23.363  1.00 23.11           O  
ATOM    111  CB  ASP X  42      43.026  24.741  21.583  1.00 27.03           C  
ATOM    112  CG  ASP X  42      43.977  23.733  21.041  1.00 27.21           C  
ATOM    113  OD1 ASP X  42      45.172  23.792  21.436  1.00 25.34           O  
ATOM    114  OD2 ASP X  42      43.612  22.865  20.233  1.00 28.68           O  
ATOM    115  N   PRO X  43      41.878  26.686  23.697  1.00 23.91           N  
ATOM    116  CA  PRO X  43      40.822  27.680  23.914  1.00 23.29           C  
ATOM    117  C   PRO X  43      39.907  27.777  22.715  1.00 22.27           C  
ATOM    118  O   PRO X  43      40.338  27.587  21.576  1.00 22.95           O  
ATOM    119  CB  PRO X  43      41.596  28.984  24.102  1.00 23.72           C  
ATOM    120  CG  PRO X  43      42.944  28.540  24.602  1.00 24.83           C  
ATOM    121  CD  PRO X  43      43.218  27.281  23.870  1.00 24.71           C  
ATOM    122  N   HIS X  44      38.641  28.057  22.983  1.00 20.78           N  
ATOM    123  CA  HIS X  44      37.610  28.174  21.949  1.00 19.22           C  
ATOM    124  C   HIS X  44      36.663  29.299  22.368  1.00 18.28           C  
ATOM    125  O   HIS X  44      36.536  29.581  23.550  1.00 17.57           O  
ATOM    126  CB  HIS X  44      36.797  26.876  21.723  1.00 19.63           C  
ATOM    127  CG  HIS X  44      36.175  26.301  22.961  1.00 21.07           C  
ATOM    128  ND1 HIS X  44      35.112  26.885  23.624  1.00 21.04           N  
ATOM    129  CD2 HIS X  44      36.464  25.163  23.645  1.00 23.97           C  
ATOM    130  CE1 HIS X  44      34.807  26.156  24.686  1.00 22.70           C  
ATOM    131  NE2 HIS X  44      35.605  25.101  24.717  1.00 22.23           N  
ATOM    132  N   PRO X  45      35.998  29.922  21.398  1.00 17.02           N  
ATOM    133  CA  PRO X  45      34.947  30.891  21.684  1.00 16.50           C  
ATOM    134  C   PRO X  45      33.688  30.115  22.016  1.00 16.12           C  
ATOM    135  O   PRO X  45      33.677  28.885  21.945  1.00 16.47           O  
ATOM    136  CB  PRO X  45      34.766  31.628  20.343  1.00 16.19           C  
ATOM    137  CG  PRO X  45      35.182  30.618  19.314  1.00 15.80           C  
ATOM    138  CD  PRO X  45      36.191  29.728  19.947  1.00 16.97           C  
ATOM    139  N   GLY X  46      32.647  30.836  22.373  1.00 16.72           N  
ATOM    140  CA  GLY X  46      31.347  30.236  22.605  1.00 16.96           C  
ATOM    141  C   GLY X  46      30.228  31.202  22.253  1.00 16.60           C  
ATOM    142  O   GLY X  46      30.464  32.370  21.945  1.00 17.13           O  
ATOM    143  N   ILE X  47      28.995  30.704  22.310  1.00 16.40           N  
ATOM    144  CA  ILE X  47      27.813  31.456  21.948  1.00 16.42           C  
ATOM    145  C   ILE X  47      26.818  31.669  23.082  1.00 15.14           C  
ATOM    146  O   ILE X  47      25.805  32.320  22.886  1.00 15.82           O  
ATOM    147  CB  ILE X  47      27.107  30.829  20.727  1.00 17.04           C  
ATOM    148  CG1 ILE X  47      26.767  29.360  20.958  1.00 17.97           C  
ATOM    149  CG2 ILE X  47      27.962  31.081  19.474  1.00 19.30           C  
ATOM    150  CD1 ILE X  47      25.969  28.741  19.841  1.00 21.42           C  
ATOM    151  N   GLY X  48      27.118  31.139  24.258  1.00 16.41           N  
ATOM    152  CA  GLY X  48      26.248  31.265  25.402  1.00 16.52           C  
ATOM    153  C   GLY X  48      24.939  30.531  25.168  1.00 17.01           C  
ATOM    154  O   GLY X  48      24.851  29.620  24.362  1.00 17.52           O  
ATOM    155  N   HIS X  49      23.925  30.955  25.896  1.00 17.59           N  
ATOM    156  CA  HIS X  49      22.600  30.335  25.823  1.00 18.09           C  
ATOM    157  C   HIS X  49      21.652  31.200  25.022  1.00 17.65           C  
ATOM    158  O   HIS X  49      21.767  32.419  25.025  1.00 18.26           O  
ATOM    159  CB  HIS X  49      22.075  30.171  27.244  1.00 18.68           C  
ATOM    160  CG  HIS X  49      22.890  29.229  28.057  1.00 18.85           C  
ATOM    161  ND1 HIS X  49      23.145  27.941  27.644  1.00 21.56           N  
ATOM    162  CD2 HIS X  49      23.544  29.387  29.227  1.00 21.69           C  
ATOM    163  CE1 HIS X  49      23.941  27.354  28.515  1.00 21.69           C  
ATOM    164  NE2 HIS X  49      24.182  28.202  29.492  1.00 19.31           N  
ATOM    165  N   GLU X  50      20.711  30.574  24.324  1.00 18.15           N  
ATOM    166  CA  GLU X  50      19.765  31.322  23.495  1.00 18.42           C  
ATOM    167  C   GLU X  50      18.986  32.393  24.261  1.00 18.78           C  
ATOM    168  O   GLU X  50      18.814  33.508  23.774  1.00 19.09           O  
ATOM    169  CB  GLU X  50      18.829  30.374  22.736  1.00 18.68           C  
ATOM    170  CG  GLU X  50      17.925  31.100  21.775  1.00 21.52           C  
ATOM    171  CD  GLU X  50      17.198  30.214  20.778  1.00 25.79           C  
ATOM    172  OE1 GLU X  50      17.702  29.128  20.405  1.00 26.68           O  
ATOM    173  OE2 GLU X  50      16.104  30.645  20.354  1.00 31.90           O  
ATOM    174  N   LYS X  51      18.578  32.097  25.496  1.00 18.97           N  
ATOM    175  CA  LYS X  51      17.787  33.031  26.266  1.00 20.02           C  
ATOM    176  C   LYS X  51      18.579  34.269  26.684  1.00 19.51           C  
ATOM    177  O   LYS X  51      17.992  35.275  27.069  1.00 20.62           O  
ATOM    178  CB  LYS X  51      17.164  32.356  27.497  1.00 21.30           C  
ATOM    179  CG  LYS X  51      18.134  31.969  28.596  1.00 25.76           C  
ATOM    180  CD  LYS X  51      17.419  31.254  29.804  1.00 30.30           C  
ATOM    181  CE  LYS X  51      16.578  32.267  30.628  1.00 35.02           C  
ATOM    182  NZ  LYS X  51      15.628  31.613  31.592  1.00 38.47           N  
ATOM    183  N   ASP X  52      19.901  34.180  26.596  1.00 18.21           N  
ATOM    184  CA  ASP X  52      20.801  35.230  27.040  1.00 18.27           C  
ATOM    185  C   ASP X  52      21.406  36.023  25.887  1.00 18.10           C  
ATOM    186  O   ASP X  52      22.249  36.875  26.164  1.00 17.71           O  
ATOM    187  CB  ASP X  52      21.997  34.665  27.812  1.00 18.28           C  
ATOM    188  CG  ASP X  52      21.631  34.012  29.148  1.00 21.38           C  
ATOM    189  OD1 ASP X  52      20.599  34.380  29.725  1.00 23.57           O  
ATOM    190  OD2 ASP X  52      22.354  33.114  29.655  1.00 23.46           O  
ATOM    191  N   ILE X  53      21.006  35.774  24.634  1.00 17.51           N  
ATOM    192  CA  ILE X  53      21.675  36.425  23.499  1.00 18.37           C  
ATOM    193  C   ILE X  53      21.724  37.953  23.664  1.00 18.93           C  
ATOM    194  O   ILE X  53      22.781  38.573  23.538  1.00 18.67           O  
ATOM    195  CB  ILE X  53      21.024  36.033  22.184  1.00 18.00           C  
ATOM    196  CG1 ILE X  53      21.320  34.568  21.838  1.00 16.10           C  
ATOM    197  CG2 ILE X  53      21.503  36.945  21.015  1.00 17.93           C  
ATOM    198  CD1 ILE X  53      20.391  34.029  20.753  1.00 15.32           C  
ATOM    199  N   ARG X  54      20.563  38.569  23.910  1.00 20.27           N  
ATOM    200  CA  ARG X  54      20.511  40.020  23.972  1.00 20.85           C  
ATOM    201  C   ARG X  54      21.325  40.575  25.147  1.00 20.11           C  
ATOM    202  O   ARG X  54      22.058  41.531  24.973  1.00 20.09           O  
ATOM    203  CB  ARG X  54      19.060  40.537  24.023  1.00 21.80           C  
ATOM    204  CG  ARG X  54      18.976  42.049  23.696  1.00 24.88           C  
ATOM    205  CD  ARG X  54      17.552  42.613  23.615  1.00 30.35           C  
ATOM    206  NE  ARG X  54      17.027  42.253  22.312  1.00 33.26           N  
ATOM    207  CZ  ARG X  54      16.758  43.082  21.310  1.00 32.16           C  
ATOM    208  NH1 ARG X  54      16.869  44.398  21.430  1.00 33.33           N  
ATOM    209  NH2 ARG X  54      16.324  42.562  20.184  1.00 34.04           N  
ATOM    210  N   GLN X  55      21.238  39.953  26.320  1.00 20.79           N  
ATOM    211  CA  GLN X  55      21.975  40.414  27.490  1.00 21.56           C  
ATOM    212  C   GLN X  55      23.471  40.236  27.277  1.00 20.61           C  
ATOM    213  O   GLN X  55      24.260  41.123  27.635  1.00 20.40           O  
ATOM    214  CB  GLN X  55      21.548  39.645  28.748  1.00 23.59           C  
ATOM    215  CG  GLN X  55      22.036  40.284  30.006  1.00 29.54           C  
ATOM    216  CD  GLN X  55      21.341  39.786  31.273  1.00 36.52           C  
ATOM    217  OE1 GLN X  55      20.574  38.793  31.252  1.00 39.77           O  
ATOM    218  NE2 GLN X  55      21.623  40.467  32.388  1.00 39.07           N  
ATOM    219  N   ASN X  56      23.852  39.115  26.661  1.00 19.12           N  
ATOM    220  CA  ASN X  56      25.261  38.873  26.297  1.00 19.08           C  
ATOM    221  C   ASN X  56      25.743  39.909  25.302  1.00 18.49           C  
ATOM    222  O   ASN X  56      26.832  40.450  25.470  1.00 19.12           O  
ATOM    223  CB  ASN X  56      25.478  37.465  25.747  1.00 19.32           C  
ATOM    224  CG  ASN X  56      25.569  36.406  26.836  1.00 19.40           C  
ATOM    225  OD1 ASN X  56      26.000  36.684  27.938  1.00 20.79           O  
ATOM    226  ND2 ASN X  56      25.167  35.177  26.516  1.00 16.37           N  
ATOM    227  N   ALA X  57      24.938  40.211  24.283  1.00 18.06           N  
ATOM    228  CA  ALA X  57      25.319  41.186  23.260  1.00 18.97           C  
ATOM    229  C   ALA X  57      25.504  42.588  23.882  1.00 19.62           C  
ATOM    230  O   ALA X  57      26.491  43.249  23.617  1.00 19.14           O  
ATOM    231  CB  ALA X  57      24.278  41.224  22.158  1.00 19.15           C  
ATOM    232  N   VAL X  58      24.555  43.027  24.701  1.00 20.34           N  
ATOM    233  CA  VAL X  58      24.659  44.330  25.371  1.00 21.30           C  
ATOM    234  C   VAL X  58      25.941  44.410  26.205  1.00 20.87           C  
ATOM    235  O   VAL X  58      26.676  45.419  26.137  1.00 22.11           O  
ATOM    236  CB  VAL X  58      23.397  44.638  26.211  1.00 21.42           C  
ATOM    237  CG1 VAL X  58      23.614  45.841  27.162  1.00 24.51           C  
ATOM    238  CG2 VAL X  58      22.243  44.926  25.299  1.00 22.11           C  
ATOM    239  N   ALA X  59      26.228  43.364  26.984  1.00 20.95           N  
ATOM    240  CA  ALA X  59      27.440  43.344  27.811  1.00 21.12           C  
ATOM    241  C   ALA X  59      28.710  43.443  26.964  1.00 21.45           C  
ATOM    242  O   ALA X  59      29.660  44.156  27.318  1.00 21.12           O  
ATOM    243  CB  ALA X  59      27.494  42.131  28.672  1.00 21.22           C  
ATOM    244  N   LEU X  60      28.724  42.749  25.827  1.00 20.24           N  
ATOM    245  CA  LEU X  60      29.923  42.678  25.002  1.00 19.37           C  
ATOM    246  C   LEU X  60      30.080  43.867  24.062  1.00 19.23           C  
ATOM    247  O   LEU X  60      30.999  43.909  23.295  1.00 19.71           O  
ATOM    248  CB  LEU X  60      29.928  41.357  24.225  1.00 18.75           C  
ATOM    249  CG  LEU X  60      30.034  40.131  25.154  1.00 18.12           C  
ATOM    250  CD1 LEU X  60      29.702  38.870  24.394  1.00 18.30           C  
ATOM    251  CD2 LEU X  60      31.422  40.021  25.835  1.00 18.99           C  
ATOM    252  N   LEU X  61      29.190  44.843  24.140  1.00 20.57           N  
ATOM    253  CA  LEU X  61      29.412  46.101  23.458  1.00 21.28           C  
ATOM    254  C   LEU X  61      30.534  46.890  24.131  1.00 22.69           C  
ATOM    255  O   LEU X  61      31.057  47.819  23.553  1.00 23.46           O  
ATOM    256  CB  LEU X  61      28.139  46.937  23.471  1.00 21.78           C  
ATOM    257  CG  LEU X  61      27.023  46.506  22.542  1.00 22.25           C  
ATOM    258  CD1 LEU X  61      25.814  47.366  22.838  1.00 25.96           C  
ATOM    259  CD2 LEU X  61      27.436  46.649  21.112  1.00 23.74           C  
ATOM    260  N   ASP X  62      30.899  46.515  25.346  1.00 24.00           N  
ATOM    261  CA  ASP X  62      31.952  47.186  26.096  1.00 25.51           C  
ATOM    262  C   ASP X  62      33.291  46.479  25.907  1.00 24.69           C  
ATOM    263  O   ASP X  62      33.398  45.285  26.142  1.00 23.40           O  
ATOM    264  CB  ASP X  62      31.551  47.196  27.559  1.00 26.38           C  
ATOM    265  CG  ASP X  62      32.556  47.857  28.418  1.00 32.53           C  
ATOM    266  OD1 ASP X  62      32.686  49.096  28.301  1.00 39.34           O  
ATOM    267  OD2 ASP X  62      33.278  47.218  29.227  1.00 39.19           O  
ATOM    268  N   GLN X  63      34.321  47.207  25.481  1.00 25.02           N  
ATOM    269  CA  GLN X  63      35.644  46.609  25.264  1.00 25.42           C  
ATOM    270  C   GLN X  63      36.226  45.909  26.490  1.00 25.87           C  
ATOM    271  O   GLN X  63      36.830  44.854  26.360  1.00 24.77           O  
ATOM    272  CB  GLN X  63      36.668  47.649  24.757  1.00 27.30           C  
ATOM    273  CG  GLN X  63      38.070  47.051  24.424  1.00 28.44           C  
ATOM    274  CD  GLN X  63      38.069  46.044  23.265  1.00 34.35           C  
ATOM    275  OE1 GLN X  63      37.742  46.395  22.121  1.00 39.24           O  
ATOM    276  NE2 GLN X  63      38.472  44.799  23.547  1.00 36.66           N  
ATOM    277  N   SER X  64      36.074  46.483  27.683  1.00 26.05           N  
ATOM    278  CA  SER X  64      36.619  45.844  28.874  1.00 26.37           C  
ATOM    279  C   SER X  64      35.929  44.488  29.151  1.00 25.18           C  
ATOM    280  O   SER X  64      36.548  43.560  29.653  1.00 25.02           O  
ATOM    281  CB  SER X  64      36.513  46.773  30.095  1.00 26.82           C  
ATOM    282  OG  SER X  64      35.157  47.022  30.390  1.00 30.89           O  
ATOM    283  N   ARG X  65      34.661  44.357  28.783  1.00 24.57           N  
ATOM    284  CA  ARG X  65      34.013  43.054  28.891  1.00 23.55           C  
ATOM    285  C   ARG X  65      34.526  42.071  27.832  1.00 22.45           C  
ATOM    286  O   ARG X  65      34.772  40.912  28.130  1.00 22.17           O  
ATOM    287  CB  ARG X  65      32.511  43.193  28.771  1.00 24.19           C  
ATOM    288  CG  ARG X  65      31.776  42.020  29.294  1.00 26.57           C  
ATOM    289  CD  ARG X  65      31.506  42.134  30.800  1.00 31.17           C  
ATOM    290  NE  ARG X  65      31.191  40.831  31.340  1.00 34.11           N  
ATOM    291  CZ  ARG X  65      31.311  40.489  32.608  1.00 38.12           C  
ATOM    292  NH1 ARG X  65      31.741  41.361  33.529  1.00 37.59           N  
ATOM    293  NH2 ARG X  65      30.993  39.245  32.958  1.00 39.23           N  
ATOM    294  N   ARG X  66      34.655  42.526  26.597  1.00 21.50           N  
ATOM    295  CA  ARG X  66      35.226  41.683  25.538  1.00 20.84           C  
ATOM    296  C   ARG X  66      36.613  41.170  25.920  1.00 21.20           C  
ATOM    297  O   ARG X  66      36.959  40.036  25.625  1.00 20.25           O  
ATOM    298  CB  ARG X  66      35.276  42.428  24.195  1.00 20.27           C  
ATOM    299  CG  ARG X  66      33.908  42.757  23.629  1.00 19.78           C  
ATOM    300  CD  ARG X  66      33.920  43.131  22.137  1.00 19.34           C  
ATOM    301  NE  ARG X  66      34.708  44.350  21.878  1.00 19.54           N  
ATOM    302  CZ  ARG X  66      34.230  45.575  21.967  1.00 21.14           C  
ATOM    303  NH1 ARG X  66      32.983  45.791  22.289  1.00 21.64           N  
ATOM    304  NH2 ARG X  66      35.020  46.621  21.710  1.00 22.59           N  
ATOM    305  N   ASP X  67      37.414  42.007  26.589  1.00 22.07           N  
ATOM    306  CA  ASP X  67      38.754  41.603  27.024  1.00 23.13           C  
ATOM    307  C   ASP X  67      38.770  40.394  27.947  1.00 22.46           C  
ATOM    308  O   ASP X  67      39.788  39.736  28.099  1.00 23.37           O  
ATOM    309  CB  ASP X  67      39.445  42.773  27.767  1.00 23.34           C  
ATOM    310  CG  ASP X  67      39.831  43.917  26.849  1.00 26.33           C  
ATOM    311  OD1 ASP X  67      39.857  43.752  25.588  1.00 27.85           O  
ATOM    312  OD2 ASP X  67      40.162  45.027  27.336  1.00 29.55           O  
ATOM    313  N   MET X  68      37.639  40.093  28.567  1.00 22.39           N  
ATOM    314  CA  MET X  68      37.531  38.949  29.479  1.00 22.43           C  
ATOM    315  C   MET X  68      37.410  37.578  28.805  1.00 21.44           C  
ATOM    316  O   MET X  68      37.603  36.552  29.478  1.00 21.34           O  
ATOM    317  CB  MET X  68      36.333  39.154  30.415  1.00 23.08           C  
ATOM    318  CG  MET X  68      36.476  40.369  31.321  1.00 27.23           C  
ATOM    319  SD  MET X  68      34.959  40.649  32.234  1.00 34.64           S  
ATOM    320  CE  MET X  68      35.367  42.214  33.170  1.00 37.36           C  
ATOM    321  N   PHE X  69      37.105  37.555  27.499  1.00 19.54           N  
ATOM    322  CA  PHE X  69      36.805  36.317  26.765  1.00 19.19           C  
ATOM    323  C   PHE X  69      37.602  36.164  25.485  1.00 19.12           C  
ATOM    324  O   PHE X  69      38.113  37.148  24.932  1.00 18.06           O  
ATOM    325  CB  PHE X  69      35.306  36.286  26.397  1.00 19.44           C  
ATOM    326  CG  PHE X  69      34.407  36.504  27.568  1.00 19.52           C  
ATOM    327  CD1 PHE X  69      34.224  35.494  28.493  1.00 22.38           C  
ATOM    328  CD2 PHE X  69      33.819  37.729  27.791  1.00 20.26           C  
ATOM    329  CE1 PHE X  69      33.433  35.694  29.613  1.00 22.12           C  
ATOM    330  CE2 PHE X  69      33.033  37.952  28.909  1.00 20.24           C  
ATOM    331  CZ  PHE X  69      32.839  36.924  29.830  1.00 20.46           C  
ATOM    332  N   HIS X  70      37.632  34.936  24.976  1.00 18.56           N  
ATOM    333  CA  HIS X  70      38.149  34.618  23.663  1.00 18.63           C  
ATOM    334  C   HIS X  70      37.684  35.699  22.682  1.00 18.74           C  
ATOM    335  O   HIS X  70      36.535  36.099  22.701  1.00 18.05           O  
ATOM    336  CB  HIS X  70      37.641  33.246  23.218  1.00 19.77           C  
ATOM    337  CG  HIS X  70      38.343  32.713  22.015  1.00 20.06           C  
ATOM    338  ND1 HIS X  70      38.129  33.217  20.747  1.00 18.36           N  
ATOM    339  CD2 HIS X  70      39.271  31.739  21.889  1.00 19.24           C  
ATOM    340  CE1 HIS X  70      38.903  32.566  19.898  1.00 19.88           C  
ATOM    341  NE2 HIS X  70      39.581  31.644  20.561  1.00 19.05           N  
ATOM    342  N   THR X  71      38.582  36.181  21.832  1.00 17.49           N  
ATOM    343  CA  THR X  71      38.279  37.317  20.958  1.00 18.17           C  
ATOM    344  C   THR X  71      37.114  37.117  19.985  1.00 17.31           C  
ATOM    345  O   THR X  71      36.462  38.079  19.589  1.00 17.41           O  
ATOM    346  CB  THR X  71      39.551  37.678  20.184  1.00 19.66           C  
ATOM    347  OG1 THR X  71      40.539  38.116  21.146  1.00 22.08           O  
ATOM    348  CG2 THR X  71      39.331  38.865  19.312  1.00 22.60           C  
ATOM    349  N   VAL X  72      36.847  35.863  19.642  1.00 16.30           N  
ATOM    350  CA  VAL X  72      35.848  35.518  18.631  1.00 16.22           C  
ATOM    351  C   VAL X  72      34.419  35.513  19.208  1.00 16.17           C  
ATOM    352  O   VAL X  72      33.462  35.745  18.498  1.00 14.87           O  
ATOM    353  CB  VAL X  72      36.217  34.195  17.940  1.00 16.34           C  
ATOM    354  CG1 VAL X  72      35.093  33.664  17.035  1.00 15.95           C  
ATOM    355  CG2 VAL X  72      37.492  34.330  17.118  1.00 15.87           C  
ATOM    356  N   THR X  73      34.305  35.271  20.503  1.00 16.22           N  
ATOM    357  CA  THR X  73      33.008  35.139  21.152  1.00 15.59           C  
ATOM    358  C   THR X  73      32.007  36.268  20.863  1.00 15.82           C  
ATOM    359  O   THR X  73      30.880  35.991  20.442  1.00 15.53           O  
ATOM    360  CB  THR X  73      33.245  34.911  22.657  1.00 15.88           C  
ATOM    361  OG1 THR X  73      33.808  33.605  22.823  1.00 15.62           O  
ATOM    362  CG2 THR X  73      31.983  34.938  23.445  1.00 17.44           C  
ATOM    363  N   PRO X  74      32.388  37.536  21.029  1.00 15.39           N  
ATOM    364  CA  PRO X  74      31.417  38.594  20.794  1.00 15.14           C  
ATOM    365  C   PRO X  74      30.906  38.642  19.369  1.00 14.11           C  
ATOM    366  O   PRO X  74      29.742  38.929  19.166  1.00 14.95           O  
ATOM    367  CB  PRO X  74      32.182  39.876  21.187  1.00 16.15           C  
ATOM    368  CG  PRO X  74      33.309  39.405  21.987  1.00 17.02           C  
ATOM    369  CD  PRO X  74      33.688  38.076  21.472  1.00 15.41           C  
ATOM    370  N   SER X  75      31.734  38.317  18.390  1.00 14.34           N  
ATOM    371  CA  SER X  75      31.311  38.312  16.994  1.00 14.63           C  
ATOM    372  C   SER X  75      30.248  37.235  16.780  1.00 14.26           C  
ATOM    373  O   SER X  75      29.237  37.468  16.115  1.00 15.07           O  
ATOM    374  CB  SER X  75      32.479  38.035  16.086  1.00 15.21           C  
ATOM    375  OG  SER X  75      33.389  39.154  16.057  1.00 15.46           O  
ATOM    376  N   LEU X  76      30.437  36.083  17.419  1.00 14.59           N  
ATOM    377  CA  LEU X  76      29.460  34.986  17.295  1.00 14.48           C  
ATOM    378  C   LEU X  76      28.151  35.346  18.001  1.00 14.83           C  
ATOM    379  O   LEU X  76      27.077  35.105  17.453  1.00 14.19           O  
ATOM    380  CB  LEU X  76      29.970  33.654  17.805  1.00 14.78           C  
ATOM    381  CG  LEU X  76      31.298  33.137  17.207  1.00 15.12           C  
ATOM    382  CD1 LEU X  76      31.666  31.823  17.827  1.00 16.67           C  
ATOM    383  CD2 LEU X  76      31.257  33.047  15.695  1.00 18.45           C  
ATOM    384  N   VAL X  77      28.242  35.951  19.182  1.00 14.82           N  
ATOM    385  CA  VAL X  77      27.065  36.443  19.890  1.00 14.91           C  
ATOM    386  C   VAL X  77      26.323  37.488  19.079  1.00 15.13           C  
ATOM    387  O   VAL X  77      25.090  37.449  18.992  1.00 15.56           O  
ATOM    388  CB  VAL X  77      27.419  36.990  21.306  1.00 15.33           C  
ATOM    389  CG1 VAL X  77      26.229  37.677  21.947  1.00 17.50           C  
ATOM    390  CG2 VAL X  77      27.915  35.888  22.186  1.00 16.60           C  
ATOM    391  N   PHE X  78      27.051  38.441  18.486  1.00 14.47           N  
ATOM    392  CA  PHE X  78      26.400  39.432  17.639  1.00 14.78           C  
ATOM    393  C   PHE X  78      25.677  38.797  16.442  1.00 13.96           C  
ATOM    394  O   PHE X  78      24.586  39.220  16.092  1.00 14.20           O  
ATOM    395  CB  PHE X  78      27.392  40.493  17.163  1.00 15.36           C  
ATOM    396  CG  PHE X  78      27.962  41.356  18.259  1.00 15.88           C  
ATOM    397  CD1 PHE X  78      27.279  41.620  19.439  1.00 18.64           C  
ATOM    398  CD2 PHE X  78      29.211  41.936  18.076  1.00 19.22           C  
ATOM    399  CE1 PHE X  78      27.847  42.422  20.432  1.00 20.86           C  
ATOM    400  CE2 PHE X  78      29.793  42.712  19.055  1.00 18.83           C  
ATOM    401  CZ  PHE X  78      29.114  42.968  20.239  1.00 21.30           C  
ATOM    402  N   LEU X  79      26.252  37.763  15.841  1.00 14.03           N  
ATOM    403  CA  LEU X  79      25.578  37.076  14.749  1.00 14.58           C  
ATOM    404  C   LEU X  79      24.283  36.411  15.219  1.00 15.12           C  
ATOM    405  O   LEU X  79      23.257  36.476  14.525  1.00 15.39           O  
ATOM    406  CB  LEU X  79      26.485  36.042  14.101  1.00 13.77           C  
ATOM    407  CG  LEU X  79      27.572  36.599  13.180  1.00 14.44           C  
ATOM    408  CD1 LEU X  79      28.567  35.461  12.810  1.00 15.61           C  
ATOM    409  CD2 LEU X  79      26.994  37.232  11.960  1.00 17.09           C  
ATOM    410  N   CYS X  80      24.330  35.853  16.415  1.00 16.18           N  
ATOM    411  CA  CYS X  80      23.136  35.215  16.986  1.00 16.34           C  
ATOM    412  C   CYS X  80      22.044  36.234  17.279  1.00 16.60           C  
ATOM    413  O   CYS X  80      20.852  35.935  17.185  1.00 17.29           O  
ATOM    414  CB  CYS X  80      23.499  34.475  18.239  1.00 16.23           C  
ATOM    415  SG  CYS X  80      24.483  32.997  17.993  1.00 17.47           S  
ATOM    416  N   LEU X  81      22.446  37.449  17.636  1.00 16.03           N  
ATOM    417  CA  LEU X  81      21.500  38.528  17.847  1.00 15.95           C  
ATOM    418  C   LEU X  81      20.922  39.005  16.522  1.00 16.65           C  
ATOM    419  O   LEU X  81      19.721  39.271  16.407  1.00 16.54           O  
ATOM    420  CB  LEU X  81      22.174  39.679  18.585  1.00 16.56           C  
ATOM    421  CG  LEU X  81      21.324  40.932  18.797  1.00 17.79           C  
ATOM    422  CD1 LEU X  81      20.356  40.703  19.875  1.00 20.78           C  
ATOM    423  CD2 LEU X  81      22.204  42.175  19.098  1.00 20.54           C  
ATOM    424  N   LEU X  82      21.780  39.117  15.515  1.00 16.45           N  
ATOM    425  CA  LEU X  82      21.364  39.569  14.193  1.00 16.45           C  
ATOM    426  C   LEU X  82      20.322  38.657  13.574  1.00 16.74           C  
ATOM    427  O   LEU X  82      19.375  39.135  12.937  1.00 17.56           O  
ATOM    428  CB  LEU X  82      22.587  39.570  13.285  1.00 17.93           C  
ATOM    429  CG  LEU X  82      22.543  40.288  11.960  1.00 20.67           C  
ATOM    430  CD1 LEU X  82      22.695  41.773  12.156  1.00 22.70           C  
ATOM    431  CD2 LEU X  82      23.682  39.753  11.068  1.00 21.82           C  
ATOM    432  N   ILE X  83      20.495  37.350  13.738  1.00 16.12           N  
ATOM    433  CA  ILE X  83      19.694  36.371  13.016  1.00 17.21           C  
ATOM    434  C   ILE X  83      19.112  35.349  13.963  1.00 18.09           C  
ATOM    435  O   ILE X  83      19.755  34.363  14.293  1.00 17.16           O  
ATOM    436  CB  ILE X  83      20.561  35.664  11.961  1.00 17.69           C  
ATOM    437  CG1 ILE X  83      21.110  36.703  10.977  1.00 18.91           C  
ATOM    438  CG2 ILE X  83      19.730  34.642  11.171  1.00 18.58           C  
ATOM    439  CD1 ILE X  83      22.077  36.160   9.993  1.00 21.98           C  
ATOM    440  N   PRO X  84      17.880  35.567  14.401  1.00 19.47           N  
ATOM    441  CA  PRO X  84      17.155  34.523  15.151  1.00 19.63           C  
ATOM    442  C   PRO X  84      17.179  33.171  14.439  1.00 19.32           C  
ATOM    443  O   PRO X  84      17.006  33.084  13.224  1.00 19.30           O  
ATOM    444  CB  PRO X  84      15.735  35.092  15.246  1.00 20.13           C  
ATOM    445  CG  PRO X  84      15.942  36.554  15.229  1.00 20.26           C  
ATOM    446  CD  PRO X  84      17.062  36.781  14.233  1.00 19.43           C  
ATOM    447  N   GLY X  85      17.431  32.105  15.194  1.00 18.53           N  
ATOM    448  CA  GLY X  85      17.577  30.783  14.601  1.00 18.80           C  
ATOM    449  C   GLY X  85      19.016  30.369  14.386  1.00 18.47           C  
ATOM    450  O   GLY X  85      19.321  29.170  14.314  1.00 18.44           O  
ATOM    451  N   LEU X  86      19.938  31.339  14.302  1.00 17.66           N  
ATOM    452  CA  LEU X  86      21.303  30.994  14.057  1.00 17.13           C  
ATOM    453  C   LEU X  86      21.969  30.289  15.253  1.00 16.02           C  
ATOM    454  O   LEU X  86      22.793  29.416  15.079  1.00 16.46           O  
ATOM    455  CB  LEU X  86      22.101  32.241  13.642  1.00 17.91           C  
ATOM    456  CG  LEU X  86      23.483  32.020  13.100  1.00 19.98           C  
ATOM    457  CD1 LEU X  86      23.449  31.074  11.871  1.00 20.51           C  
ATOM    458  CD2 LEU X  86      24.053  33.396  12.702  1.00 20.93           C  
ATOM    459  N   HIS X  87      21.638  30.685  16.464  1.00 15.68           N  
ATOM    460  CA  HIS X  87      22.188  30.051  17.629  1.00 15.64           C  
ATOM    461  C   HIS X  87      22.001  28.535  17.602  1.00 16.32           C  
ATOM    462  O   HIS X  87      22.926  27.797  17.795  1.00 16.56           O  
ATOM    463  CB  HIS X  87      21.548  30.660  18.882  1.00 14.80           C  
ATOM    464  CG  HIS X  87      22.184  30.210  20.143  1.00 16.14           C  
ATOM    465  ND1 HIS X  87      21.861  29.005  20.729  1.00 17.91           N  
ATOM    466  CD2 HIS X  87      23.136  30.778  20.928  1.00 18.50           C  
ATOM    467  CE1 HIS X  87      22.570  28.864  21.836  1.00 18.97           C  
ATOM    468  NE2 HIS X  87      23.355  29.918  21.975  1.00 19.13           N  
ATOM    469  N   ALA X  88      20.781  28.063  17.346  1.00 17.97           N  
ATOM    470  CA  ALA X  88      20.548  26.628  17.243  1.00 18.82           C  
ATOM    471  C   ALA X  88      21.327  25.965  16.114  1.00 19.05           C  
ATOM    472  O   ALA X  88      21.786  24.843  16.258  1.00 19.83           O  
ATOM    473  CB  ALA X  88      19.051  26.361  17.075  1.00 19.94           C  
ATOM    474  N   ALA X  89      21.487  26.655  14.992  1.00 19.11           N  
ATOM    475  CA  ALA X  89      22.273  26.143  13.867  1.00 19.87           C  
ATOM    476  C   ALA X  89      23.729  25.986  14.267  1.00 19.36           C  
ATOM    477  O   ALA X  89      24.355  24.970  13.975  1.00 20.12           O  
ATOM    478  CB  ALA X  89      22.159  27.057  12.685  1.00 20.26           C  
ATOM    479  N   PHE X  90      24.264  26.991  14.950  1.00 18.57           N  
ATOM    480  CA  PHE X  90      25.620  26.918  15.459  1.00 18.38           C  
ATOM    481  C   PHE X  90      25.763  25.749  16.443  1.00 19.07           C  
ATOM    482  O   PHE X  90      26.727  24.988  16.373  1.00 19.23           O  
ATOM    483  CB  PHE X  90      26.023  28.215  16.159  1.00 18.40           C  
ATOM    484  CG  PHE X  90      26.412  29.364  15.232  1.00 17.41           C  
ATOM    485  CD1 PHE X  90      26.833  29.172  13.927  1.00 20.16           C  
ATOM    486  CD2 PHE X  90      26.366  30.647  15.730  1.00 18.24           C  
ATOM    487  CE1 PHE X  90      27.194  30.284  13.117  1.00 22.50           C  
ATOM    488  CE2 PHE X  90      26.726  31.762  14.942  1.00 19.90           C  
ATOM    489  CZ  PHE X  90      27.160  31.575  13.652  1.00 18.99           C  
ATOM    490  N   VAL X  91      24.829  25.615  17.377  1.00 20.26           N  
ATOM    491  CA  VAL X  91      24.879  24.481  18.298  1.00 21.97           C  
ATOM    492  C   VAL X  91      24.935  23.153  17.535  1.00 22.88           C  
ATOM    493  O   VAL X  91      25.768  22.288  17.854  1.00 23.01           O  
ATOM    494  CB  VAL X  91      23.691  24.481  19.264  1.00 22.07           C  
ATOM    495  CG1 VAL X  91      23.610  23.128  20.012  1.00 25.24           C  
ATOM    496  CG2 VAL X  91      23.820  25.613  20.225  1.00 22.72           C  
ATOM    497  N   HIS X  92      24.119  23.009  16.508  1.00 23.80           N  
ATOM    498  CA  HIS X  92      24.100  21.794  15.685  1.00 25.54           C  
ATOM    499  C   HIS X  92      25.430  21.552  14.983  1.00 25.26           C  
ATOM    500  O   HIS X  92      25.866  20.400  14.853  1.00 26.37           O  
ATOM    501  CB  HIS X  92      22.973  21.858  14.646  1.00 26.94           C  
ATOM    502  CG  HIS X  92      22.842  20.620  13.797  1.00 29.97           C  
ATOM    503  ND1 HIS X  92      22.418  19.409  14.306  1.00 32.29           N  
ATOM    504  CD2 HIS X  92      23.100  20.407  12.482  1.00 32.57           C  
ATOM    505  CE1 HIS X  92      22.418  18.505  13.340  1.00 34.75           C  
ATOM    506  NE2 HIS X  92      22.821  19.085  12.221  1.00 34.57           N  
ATOM    507  N   GLY X  93      26.083  22.627  14.542  1.00 23.12           N  
ATOM    508  CA  GLY X  93      27.405  22.553  13.946  1.00 23.58           C  
ATOM    509  C   GLY X  93      28.548  22.266  14.895  1.00 22.48           C  
ATOM    510  O   GLY X  93      29.688  22.112  14.446  1.00 23.30           O  
ATOM    511  N   GLY X  94      28.273  22.212  16.197  1.00 22.03           N  
ATOM    512  CA  GLY X  94      29.268  21.895  17.203  1.00 21.48           C  
ATOM    513  C   GLY X  94      29.892  23.091  17.891  1.00 21.15           C  
ATOM    514  O   GLY X  94      30.884  22.940  18.605  1.00 22.35           O  
ATOM    515  N   VAL X  95      29.346  24.288  17.680  1.00 19.71           N  
ATOM    516  CA  VAL X  95      29.859  25.483  18.363  1.00 19.10           C  
ATOM    517  C   VAL X  95      29.538  25.403  19.877  1.00 19.71           C  
ATOM    518  O   VAL X  95      28.361  25.239  20.247  1.00 18.73           O  
ATOM    519  CB  VAL X  95      29.296  26.784  17.756  1.00 18.72           C  
ATOM    520  CG1 VAL X  95      29.919  27.985  18.408  1.00 18.08           C  
ATOM    521  CG2 VAL X  95      29.531  26.849  16.217  1.00 18.83           C  
ATOM    522  N   PRO X  96      30.542  25.512  20.753  1.00 19.38           N  
ATOM    523  CA  PRO X  96      30.289  25.447  22.207  1.00 19.79           C  
ATOM    524  C   PRO X  96      29.467  26.619  22.744  1.00 18.97           C  
ATOM    525  O   PRO X  96      29.562  27.733  22.239  1.00 18.10           O  
ATOM    526  CB  PRO X  96      31.702  25.462  22.830  1.00 20.58           C  
ATOM    527  CG  PRO X  96      32.665  25.207  21.695  1.00 20.66           C  
ATOM    528  CD  PRO X  96      31.981  25.621  20.445  1.00 20.91           C  
ATOM    529  N   ARG X  97      28.652  26.368  23.775  1.00 18.22           N  
ATOM    530  CA  ARG X  97      28.017  27.445  24.516  1.00 18.25           C  
ATOM    531  C   ARG X  97      29.074  28.186  25.356  1.00 17.32           C  
ATOM    532  O   ARG X  97      29.013  29.391  25.513  1.00 19.04           O  
ATOM    533  CB  ARG X  97      26.898  26.901  25.425  1.00 18.24           C  
ATOM    534  CG  ARG X  97      25.788  26.236  24.628  1.00 19.31           C  
ATOM    535  CD  ARG X  97      24.790  25.437  25.472  1.00 22.44           C  
ATOM    536  NE  ARG X  97      23.773  24.885  24.577  1.00 22.42           N  
ATOM    537  CZ  ARG X  97      22.592  25.437  24.364  1.00 22.90           C  
ATOM    538  NH1 ARG X  97      22.231  26.548  24.997  1.00 22.70           N  
ATOM    539  NH2 ARG X  97      21.754  24.854  23.505  1.00 24.66           N  
ATOM    540  N   GLU X  98      30.043  27.457  25.906  1.00 17.36           N  
ATOM    541  CA  GLU X  98      31.015  28.078  26.782  1.00 18.10           C  
ATOM    542  C   GLU X  98      32.117  28.765  25.935  1.00 18.09           C  
ATOM    543  O   GLU X  98      32.588  28.181  24.943  1.00 18.89           O  
ATOM    544  CB  GLU X  98      31.688  27.046  27.688  1.00 19.69           C  
ATOM    545  CG  GLU X  98      30.733  26.337  28.642  1.00 22.66           C  
ATOM    546  CD  GLU X  98      29.864  25.268  27.981  1.00 29.23           C  
ATOM    547  OE1 GLU X  98      30.172  24.777  26.851  1.00 31.76           O  
ATOM    548  OE2 GLU X  98      28.827  24.900  28.607  1.00 32.49           O  
ATOM    549  N   SER X  99      32.463  29.977  26.328  1.00 18.21           N  
ATOM    550  CA  SER X  99      33.669  30.667  25.835  1.00 18.46           C  
ATOM    551  C   SER X  99      34.814  30.486  26.821  1.00 19.47           C  
ATOM    552  O   SER X  99      34.617  30.575  28.031  1.00 19.05           O  
ATOM    553  CB  SER X  99      33.418  32.152  25.681  1.00 18.61           C  
ATOM    554  OG  SER X  99      34.604  32.819  25.224  1.00 19.25           O  
ATOM    555  N   TYR X 100      36.025  30.268  26.318  1.00 20.36           N  
ATOM    556  CA  TYR X 100      37.195  30.420  27.169  1.00 21.10           C  
ATOM    557  C   TYR X 100      37.306  31.842  27.681  1.00 22.17           C  
ATOM    558  O   TYR X 100      36.905  32.826  27.014  1.00 21.93           O  
ATOM    559  CB  TYR X 100      38.484  30.013  26.438  1.00 21.84           C  
ATOM    560  CG  TYR X 100      38.885  28.606  26.727  1.00 20.69           C  
ATOM    561  CD1 TYR X 100      38.060  27.543  26.394  1.00 20.90           C  
ATOM    562  CD2 TYR X 100      40.107  28.328  27.347  1.00 25.35           C  
ATOM    563  CE1 TYR X 100      38.427  26.254  26.665  1.00 22.03           C  
ATOM    564  CE2 TYR X 100      40.485  27.055  27.608  1.00 24.10           C  
ATOM    565  CZ  TYR X 100      39.655  26.021  27.282  1.00 25.61           C  
ATOM    566  OH  TYR X 100      40.054  24.747  27.558  1.00 27.80           O  
ATOM    567  N   LEU X 101      37.805  31.944  28.918  1.00 23.24           N  
ATOM    568  CA  LEU X 101      38.166  33.201  29.531  1.00 25.22           C  
ATOM    569  C   LEU X 101      39.579  33.562  29.138  1.00 27.93           C  
ATOM    570  O   LEU X 101      40.411  32.673  28.951  1.00 28.68           O  
ATOM    571  CB  LEU X 101      38.146  33.055  31.054  1.00 25.39           C  
ATOM    572  CG  LEU X 101      36.774  32.821  31.681  1.00 24.78           C  
ATOM    573  CD1 LEU X 101      36.912  32.387  33.142  1.00 27.91           C  
ATOM    574  CD2 LEU X 101      35.965  34.073  31.578  1.00 26.37           C  
ATOM    575  N   SER X 102      39.833  34.861  29.018  1.00 30.12           N  
ATOM    576  CA  SER X 102      41.178  35.408  28.885  1.00 33.57           C  
ATOM    577  C   SER X 102      42.032  34.982  30.072  1.00 36.22           C  
ATOM    578  O   SER X 102      43.169  34.578  29.899  1.00 38.00           O  
ATOM    579  CB  SER X 102      41.103  36.940  28.813  1.00 33.46           C  
ATOM    580  OG  SER X 102      40.518  37.297  27.586  1.00 34.44           O  
ATOM    581  N   THR X 103      41.499  35.052  31.284  1.00 39.35           N  
ATOM    582  CA  THR X 103      42.260  34.513  32.415  1.00 41.95           C  
ATOM    583  C   THR X 103      41.447  33.602  33.323  1.00 42.88           C  
ATOM    584  O   THR X 103      40.376  33.970  33.799  1.00 42.88           O  
ATOM    585  CB  THR X 103      42.992  35.633  33.212  1.00 42.62           C  
ATOM    586  OG1 THR X 103      42.445  36.922  32.909  1.00 43.88           O  
ATOM    587  CG2 THR X 103      44.443  35.761  32.738  1.00 44.16           C  
ATOM    588  N   PRO X 104      41.970  32.401  33.553  1.00 44.83           N  
ATOM    589  CA  PRO X 104      41.328  31.449  34.454  1.00 46.43           C  
ATOM    590  C   PRO X 104      41.071  32.051  35.822  1.00 48.32           C  
ATOM    591  O   PRO X 104      41.744  32.998  36.212  1.00 48.40           O  
ATOM    592  CB  PRO X 104      42.348  30.314  34.549  1.00 46.57           C  
ATOM    593  CG  PRO X 104      43.137  30.402  33.308  1.00 45.78           C  
ATOM    594  CD  PRO X 104      43.197  31.847  32.955  1.00 44.99           C  
ATOM    595  N   VAL X 105      40.079  31.533  36.528  1.00 50.75           N  
ATOM    596  CA  VAL X 105      39.808  32.000  37.877  1.00 52.76           C  
ATOM    597  C   VAL X 105      39.703  30.805  38.810  1.00 54.75           C  
ATOM    598  O   VAL X 105      39.144  29.771  38.442  1.00 54.34           O  
ATOM    599  CB  VAL X 105      38.560  32.921  37.944  1.00 53.03           C  
ATOM    600  CG1 VAL X 105      38.875  34.275  37.302  1.00 53.16           C  
ATOM    601  CG2 VAL X 105      37.347  32.289  37.282  1.00 53.16           C  
ATOM    602  N   THR X 106      40.287  30.945  40.004  1.00 57.08           N  
ATOM    603  CA  THR X 106      40.326  29.872  40.998  1.00 58.86           C  
ATOM    604  C   THR X 106      39.210  30.124  42.005  1.00 60.05           C  
ATOM    605  O   THR X 106      39.459  30.222  43.216  1.00 60.88           O  
ATOM    606  CB  THR X 106      41.719  29.794  41.711  1.00 58.98           C  
ATOM    607  OG1 THR X 106      42.701  30.555  40.994  1.00 59.87           O  
ATOM    608  CG2 THR X 106      42.278  28.365  41.683  1.00 59.48           C  
ATOM    609  N   ARG X 107      37.986  30.235  41.488  1.00 61.17           N  
ATOM    610  CA  ARG X 107      36.805  30.526  42.297  1.00 61.90           C  
ATOM    611  C   ARG X 107      36.130  29.219  42.749  1.00 62.44           C  
ATOM    612  O   ARG X 107      35.264  28.672  42.046  1.00 62.77           O  
ATOM    613  CB  ARG X 107      35.824  31.414  41.512  1.00 61.96           C  
ATOM    614  N   GLY X 108      36.560  28.730  43.921  1.00 62.84           N  
ATOM    615  CA  GLY X 108      35.979  27.570  44.592  1.00 62.73           C  
ATOM    616  C   GLY X 108      36.931  26.405  44.855  1.00 62.54           C  
ATOM    617  O   GLY X 108      36.481  25.254  44.919  1.00 63.12           O  
ATOM    618  N   GLU X 109      38.230  26.685  45.015  1.00 61.87           N  
ATOM    619  CA  GLU X 109      39.272  25.645  45.030  1.00 61.02           C  
ATOM    620  C   GLU X 109      39.406  24.906  43.682  1.00 60.16           C  
ATOM    621  O   GLU X 109      40.330  24.098  43.505  1.00 60.36           O  
ATOM    622  CB  GLU X 109      39.028  24.644  46.164  1.00 61.35           C  
ATOM    623  N   GLN X 110      38.486  25.189  42.749  1.00 58.54           N  
ATOM    624  CA  GLN X 110      38.485  24.633  41.394  1.00 57.07           C  
ATOM    625  C   GLN X 110      38.940  25.728  40.426  1.00 54.53           C  
ATOM    626  O   GLN X 110      38.676  26.914  40.655  1.00 54.31           O  
ATOM    627  CB  GLN X 110      37.073  24.172  40.992  1.00 57.73           C  
ATOM    628  CG  GLN X 110      36.441  23.100  41.895  1.00 59.61           C  
ATOM    629  CD  GLN X 110      37.229  21.792  41.902  1.00 62.52           C  
ATOM    630  OE1 GLN X 110      37.797  21.395  40.878  1.00 64.72           O  
ATOM    631  NE2 GLN X 110      37.268  21.124  43.056  1.00 63.96           N  
ATOM    632  N   THR X 111      39.610  25.323  39.348  1.00 51.40           N  
ATOM    633  CA  THR X 111      40.073  26.267  38.326  1.00 48.99           C  
ATOM    634  C   THR X 111      39.110  26.313  37.135  1.00 45.73           C  
ATOM    635  O   THR X 111      38.887  25.306  36.457  1.00 45.57           O  
ATOM    636  CB  THR X 111      41.497  25.916  37.884  1.00 49.12           C  
ATOM    637  OG1 THR X 111      42.407  26.350  38.896  1.00 50.57           O  
ATOM    638  CG2 THR X 111      41.932  26.721  36.648  1.00 49.81           C  
ATOM    639  N   VAL X 112      38.546  27.497  36.912  1.00 41.95           N  
ATOM    640  CA  VAL X 112      37.572  27.739  35.849  1.00 39.13           C  
ATOM    641  C   VAL X 112      38.250  28.443  34.668  1.00 35.94           C  
ATOM    642  O   VAL X 112      38.809  29.514  34.823  1.00 35.17           O  
ATOM    643  CB  VAL X 112      36.432  28.626  36.357  1.00 39.35           C  
ATOM    644  CG1 VAL X 112      35.370  28.803  35.283  1.00 39.68           C  
ATOM    645  CG2 VAL X 112      35.807  28.024  37.620  1.00 40.32           C  
ATOM    646  N   VAL X 113      38.160  27.836  33.489  1.00 32.94           N  
ATOM    647  CA  VAL X 113      38.816  28.360  32.289  1.00 30.78           C  
ATOM    648  C   VAL X 113      37.826  28.845  31.235  1.00 28.37           C  
ATOM    649  O   VAL X 113      38.228  29.447  30.249  1.00 26.72           O  
ATOM    650  CB  VAL X 113      39.751  27.313  31.636  1.00 30.55           C  
ATOM    651  CG1 VAL X 113      40.850  26.908  32.609  1.00 32.68           C  
ATOM    652  CG2 VAL X 113      39.006  26.080  31.147  1.00 32.02           C  
ATOM    653  N   LYS X 114      36.552  28.547  31.453  1.00 25.75           N  
ATOM    654  CA  LYS X 114      35.495  28.865  30.498  1.00 24.12           C  
ATOM    655  C   LYS X 114      34.158  29.057  31.212  1.00 23.82           C  
ATOM    656  O   LYS X 114      33.976  28.600  32.350  1.00 23.13           O  
ATOM    657  CB  LYS X 114      35.386  27.759  29.452  1.00 24.07           C  
ATOM    658  CG  LYS X 114      34.919  26.401  29.976  1.00 24.37           C  
ATOM    659  CD  LYS X 114      35.011  25.313  28.921  1.00 27.93           C  
ATOM    660  CE  LYS X 114      34.690  23.943  29.516  1.00 31.32           C  
ATOM    661  NZ  LYS X 114      34.359  22.922  28.488  1.00 33.88           N  
ATOM    662  N   THR X 115      33.244  29.755  30.544  1.00 21.65           N  
ATOM    663  CA  THR X 115      31.910  30.037  31.042  1.00 21.39           C  
ATOM    664  C   THR X 115      30.934  30.222  29.859  1.00 21.45           C  
ATOM    665  O   THR X 115      31.351  30.689  28.789  1.00 18.26           O  
ATOM    666  CB  THR X 115      31.915  31.284  31.930  1.00 21.38           C  
ATOM    667  OG1 THR X 115      30.579  31.576  32.391  1.00 22.41           O  
ATOM    668  CG2 THR X 115      32.327  32.542  31.174  1.00 21.76           C  
ATOM    669  N   ALA X 116      29.652  29.889  30.066  1.00 20.45           N  
ATOM    670  CA  ALA X 116      28.611  30.097  29.050  1.00 20.84           C  
ATOM    671  C   ALA X 116      27.773  31.342  29.281  1.00 21.90           C  
ATOM    672  O   ALA X 116      26.748  31.503  28.633  1.00 23.36           O  
ATOM    673  CB  ALA X 116      27.698  28.884  28.933  1.00 21.41           C  
ATOM    674  N   LYS X 117      28.217  32.229  30.162  1.00 21.95           N  
ATOM    675  CA  LYS X 117      27.561  33.502  30.352  1.00 24.38           C  
ATOM    676  C   LYS X 117      28.574  34.655  30.369  1.00 23.71           C  
ATOM    677  O   LYS X 117      29.631  34.589  31.006  1.00 22.50           O  
ATOM    678  CB  LYS X 117      26.684  33.474  31.603  1.00 26.30           C  
ATOM    679  CG  LYS X 117      27.382  33.760  32.897  1.00 29.99           C  
ATOM    680  CD  LYS X 117      26.340  33.844  34.029  1.00 33.90           C  
ATOM    681  CE  LYS X 117      26.989  33.835  35.413  1.00 36.40           C  
ATOM    682  NZ  LYS X 117      28.367  34.387  35.428  1.00 38.81           N  
ATOM    683  N   PHE X 118      28.231  35.709  29.652  1.00 23.61           N  
ATOM    684  CA  PHE X 118      29.177  36.777  29.352  1.00 24.12           C  
ATOM    685  C   PHE X 118      28.789  38.126  29.951  1.00 26.23           C  
ATOM    686  O   PHE X 118      29.546  39.076  29.835  1.00 26.67           O  
ATOM    687  CB  PHE X 118      29.360  36.898  27.824  1.00 23.47           C  
ATOM    688  CG  PHE X 118      29.498  35.576  27.128  1.00 20.90           C  
ATOM    689  CD1 PHE X 118      30.364  34.602  27.613  1.00 18.66           C  
ATOM    690  CD2 PHE X 118      28.733  35.279  26.002  1.00 19.03           C  
ATOM    691  CE1 PHE X 118      30.465  33.385  27.015  1.00 17.47           C  
ATOM    692  CE2 PHE X 118      28.869  34.050  25.390  1.00 17.65           C  
ATOM    693  CZ  PHE X 118      29.718  33.101  25.919  1.00 16.55           C  
ATOM    694  N   TYR X 119      27.622  38.211  30.581  1.00 29.09           N  
ATOM    695  CA  TYR X 119      27.137  39.454  31.174  1.00 32.33           C  
ATOM    696  C   TYR X 119      27.522  39.420  32.647  1.00 35.96           C  
ATOM    697  O   TYR X 119      27.768  38.346  33.209  1.00 36.08           O  
ATOM    698  CB  TYR X 119      25.618  39.618  30.991  1.00 32.23           C  
ATOM    699  CG  TYR X 119      24.834  38.438  31.514  1.00 33.24           C  
ATOM    700  CD1 TYR X 119      24.571  38.305  32.879  1.00 35.02           C  
ATOM    701  CD2 TYR X 119      24.387  37.427  30.656  1.00 33.96           C  
ATOM    702  CE1 TYR X 119      23.885  37.201  33.377  1.00 36.62           C  
ATOM    703  CE2 TYR X 119      23.699  36.316  31.150  1.00 36.23           C  
ATOM    704  CZ  TYR X 119      23.452  36.214  32.520  1.00 36.83           C  
ATOM    705  OH  TYR X 119      22.762  35.140  33.042  1.00 40.63           O  
ATOM    706  N   GLY X 120      27.568  40.590  33.270  1.00 40.55           N  
ATOM    707  CA  GLY X 120      28.106  40.714  34.615  1.00 44.31           C  
ATOM    708  C   GLY X 120      27.077  40.485  35.710  1.00 47.83           C  
ATOM    709  O   GLY X 120      25.874  40.663  35.486  1.00 48.07           O  
ATOM    710  N   GLU X 121      27.572  40.090  36.892  1.00 52.15           N  
ATOM    711  CA  GLU X 121      26.775  39.998  38.126  1.00 55.37           C  
ATOM    712  C   GLU X 121      25.896  41.242  38.283  1.00 57.43           C  
ATOM    713  O   GLU X 121      24.697  41.126  38.560  1.00 58.15           O  
ATOM    714  CB  GLU X 121      27.699  39.835  39.354  1.00 55.89           C  
ATOM    715  CG  GLU X 121      27.112  40.305  40.690  1.00 58.01           C  
ATOM    716  CD  GLU X 121      28.017  39.993  41.879  1.00 60.71           C  
ATOM    717  OE1 GLU X 121      29.259  40.134  41.753  1.00 62.43           O  
ATOM    718  OE2 GLU X 121      27.488  39.607  42.947  1.00 62.65           O  
ATOM    719  N   LYS X 122      26.507  42.419  38.105  1.00 59.65           N  
ATOM    720  CA  LYS X 122      25.775  43.686  37.992  1.00 61.06           C  
ATOM    721  C   LYS X 122      24.899  43.642  36.731  1.00 61.89           C  
ATOM    722  O   LYS X 122      25.338  44.017  35.626  1.00 62.56           O  
ATOM    723  CB  LYS X 122      26.740  44.886  37.947  1.00 61.41           C  
ATOM    724  CG  LYS X 122      26.037  46.246  37.762  1.00 62.53           C  
ATOM    725  CD  LYS X 122      26.761  47.395  38.475  1.00 63.54           C  
ATOM    726  CE  LYS X 122      25.802  48.534  38.822  1.00 64.00           C  
ATOM    727  NZ  LYS X 122      26.425  49.871  38.610  1.00 64.01           N  
ATOM    728  N   THR X 123      23.660  43.187  36.929  1.00 62.36           N  
ATOM    729  CA  THR X 123      22.733  42.827  35.858  1.00 62.61           C  
ATOM    730  C   THR X 123      21.726  43.971  35.645  1.00 62.39           C  
ATOM    731  O   THR X 123      20.510  43.787  35.790  1.00 62.59           O  
ATOM    732  CB  THR X 123      22.036  41.468  36.234  1.00 62.84           C  
ATOM    733  OG1 THR X 123      23.002  40.404  36.199  1.00 62.91           O  
ATOM    734  CG2 THR X 123      20.972  41.040  35.213  1.00 63.19           C  
ATOM    735  N   THR X 124      22.261  45.154  35.313  1.00 62.00           N  
ATOM    736  CA  THR X 124      21.467  46.369  35.058  1.00 61.46           C  
ATOM    737  C   THR X 124      20.961  46.358  33.605  1.00 60.23           C  
ATOM    738  O   THR X 124      21.308  47.234  32.802  1.00 60.61           O  
ATOM    739  CB  THR X 124      22.314  47.670  35.338  1.00 61.71           C  
ATOM    740  OG1 THR X 124      23.120  47.512  36.517  1.00 62.90           O  
ATOM    741  CG2 THR X 124      21.413  48.867  35.667  1.00 61.99           C  
ATOM    742  N   GLN X 125      20.127  45.370  33.281  1.00 58.31           N  
ATOM    743  CA  GLN X 125      19.696  45.135  31.908  1.00 56.73           C  
ATOM    744  C   GLN X 125      19.106  46.387  31.273  1.00 54.42           C  
ATOM    745  O   GLN X 125      18.130  46.944  31.777  1.00 55.04           O  
ATOM    746  CB  GLN X 125      18.652  44.018  31.849  1.00 57.08           C  
ATOM    747  CG  GLN X 125      19.224  42.641  32.105  1.00 58.96           C  
ATOM    748  CD  GLN X 125      18.146  41.581  32.201  1.00 61.03           C  
ATOM    749  OE1 GLN X 125      18.046  40.877  33.216  1.00 61.92           O  
ATOM    750  NE2 GLN X 125      17.332  41.462  31.149  1.00 61.58           N  
ATOM    751  N   ARG X 126      19.721  46.829  30.180  1.00 51.01           N  
ATOM    752  CA  ARG X 126      19.142  47.856  29.321  1.00 48.03           C  
ATOM    753  C   ARG X 126      18.922  47.303  27.922  1.00 45.21           C  
ATOM    754  O   ARG X 126      19.415  46.220  27.577  1.00 44.82           O  
ATOM    755  CB  ARG X 126      20.049  49.080  29.256  1.00 48.14           C  
ATOM    756  CG  ARG X 126      21.370  48.845  28.551  1.00 47.21           C  
ATOM    757  CD  ARG X 126      22.264  50.053  28.581  1.00 45.74           C  
ATOM    758  NE  ARG X 126      23.533  49.814  27.903  1.00 43.96           N  
ATOM    759  CZ  ARG X 126      23.690  49.752  26.581  1.00 42.44           C  
ATOM    760  NH1 ARG X 126      22.654  49.895  25.749  1.00 39.37           N  
ATOM    761  NH2 ARG X 126      24.898  49.541  26.092  1.00 43.01           N  
ATOM    762  N   ASP X 127      18.174  48.043  27.116  1.00 41.36           N  
ATOM    763  CA  ASP X 127      17.965  47.633  25.744  1.00 38.60           C  
ATOM    764  C   ASP X 127      19.005  48.305  24.858  1.00 34.73           C  
ATOM    765  O   ASP X 127      19.616  49.287  25.240  1.00 34.76           O  
ATOM    766  CB  ASP X 127      16.559  47.970  25.259  1.00 38.74           C  
ATOM    767  CG  ASP X 127      16.079  47.009  24.190  1.00 40.22           C  
ATOM    768  OD1 ASP X 127      16.846  46.184  23.630  1.00 40.61           O  
ATOM    769  OD2 ASP X 127      14.873  47.026  23.862  1.00 42.94           O  
ATOM    770  N   LEU X 128      19.197  47.757  23.673  1.00 30.82           N  
ATOM    771  CA  LEU X 128      20.065  48.365  22.669  1.00 28.03           C  
ATOM    772  C   LEU X 128      19.507  49.671  22.132  1.00 26.44           C  
ATOM    773  O   LEU X 128      18.318  49.806  21.964  1.00 26.25           O  
ATOM    774  CB  LEU X 128      20.225  47.398  21.504  1.00 27.28           C  
ATOM    775  CG  LEU X 128      20.931  46.089  21.881  1.00 26.13           C  
ATOM    776  CD1 LEU X 128      20.616  45.024  20.856  1.00 27.55           C  
ATOM    777  CD2 LEU X 128      22.415  46.305  21.959  1.00 25.92           C  
ATOM    778  N   THR X 129      20.383  50.613  21.798  1.00 24.96           N  
ATOM    779  CA  THR X 129      19.968  51.840  21.125  1.00 24.51           C  
ATOM    780  C   THR X 129      19.980  51.621  19.614  1.00 24.82           C  
ATOM    781  O   THR X 129      20.640  50.685  19.133  1.00 22.97           O  
ATOM    782  CB  THR X 129      20.928  53.014  21.481  1.00 24.18           C  
ATOM    783  OG1 THR X 129      22.203  52.791  20.888  1.00 23.55           O  
ATOM    784  CG2 THR X 129      21.224  53.116  22.981  1.00 25.29           C  
ATOM    785  N   GLU X 130      19.299  52.493  18.862  1.00 24.67           N  
ATOM    786  CA  GLU X 130      19.327  52.451  17.403  1.00 25.63           C  
ATOM    787  C   GLU X 130      20.741  52.462  16.873  1.00 24.53           C  
ATOM    788  O   GLU X 130      21.067  51.718  15.942  1.00 25.01           O  
ATOM    789  CB  GLU X 130      18.635  53.653  16.772  1.00 27.33           C  
ATOM    790  CG  GLU X 130      17.145  53.665  16.858  1.00 33.40           C  
ATOM    791  CD  GLU X 130      16.573  54.913  16.214  1.00 38.49           C  
ATOM    792  OE1 GLU X 130      17.026  55.262  15.096  1.00 41.86           O  
ATOM    793  OE2 GLU X 130      15.685  55.534  16.818  1.00 45.04           O  
ATOM    794  N   LEU X 131      21.584  53.327  17.433  1.00 23.41           N  
ATOM    795  CA  LEU X 131      22.965  53.446  16.944  1.00 22.91           C  
ATOM    796  C   LEU X 131      23.796  52.202  17.291  1.00 22.31           C  
ATOM    797  O   LEU X 131      24.650  51.799  16.494  1.00 21.47           O  
ATOM    798  CB  LEU X 131      23.654  54.703  17.478  1.00 23.30           C  
ATOM    799  CG  LEU X 131      24.910  55.151  16.699  1.00 24.35           C  
ATOM    800  CD1 LEU X 131      24.562  55.540  15.294  1.00 25.12           C  
ATOM    801  CD2 LEU X 131      25.638  56.289  17.429  1.00 27.28           C  
ATOM    802  N   GLU X 132      23.525  51.582  18.440  1.00 20.55           N  
ATOM    803  CA  GLU X 132      24.180  50.312  18.768  1.00 20.93           C  
ATOM    804  C   GLU X 132      23.784  49.223  17.780  1.00 20.17           C  
ATOM    805  O   GLU X 132      24.640  48.444  17.355  1.00 19.92           O  
ATOM    806  CB  GLU X 132      23.876  49.873  20.207  1.00 21.48           C  
ATOM    807  CG  GLU X 132      24.647  50.690  21.242  1.00 22.09           C  
ATOM    808  CD  GLU X 132      24.175  50.516  22.682  1.00 25.51           C  
ATOM    809  OE1 GLU X 132      23.041  50.032  22.934  1.00 22.94           O  
ATOM    810  OE2 GLU X 132      24.978  50.865  23.577  1.00 25.53           O  
ATOM    811  N   ILE X 133      22.510  49.169  17.407  1.00 19.26           N  
ATOM    812  CA  ILE X 133      22.073  48.206  16.412  1.00 19.94           C  
ATOM    813  C   ILE X 133      22.795  48.419  15.094  1.00 19.64           C  
ATOM    814  O   ILE X 133      23.305  47.485  14.533  1.00 17.64           O  
ATOM    815  CB  ILE X 133      20.547  48.174  16.298  1.00 20.68           C  
ATOM    816  CG1 ILE X 133      19.998  47.535  17.579  1.00 23.63           C  
ATOM    817  CG2 ILE X 133      20.095  47.387  15.101  1.00 22.28           C  
ATOM    818  CD1 ILE X 133      18.594  47.869  17.825  1.00 26.36           C  
ATOM    819  N   SER X 134      22.880  49.666  14.613  1.00 19.05           N  
ATOM    820  CA  SER X 134      23.569  49.923  13.360  1.00 18.32           C  
ATOM    821  C   SER X 134      25.051  49.556  13.464  1.00 17.63           C  
ATOM    822  O   SER X 134      25.635  49.110  12.495  1.00 18.04           O  
ATOM    823  CB  SER X 134      23.418  51.385  12.959  1.00 18.79           C  
ATOM    824  OG  SER X 134      22.066  51.656  12.590  1.00 19.16           O  
ATOM    825  N   SER X 135      25.652  49.778  14.621  1.00 17.77           N  
ATOM    826  CA  SER X 135      27.044  49.424  14.862  1.00 17.82           C  
ATOM    827  C   SER X 135      27.260  47.911  14.811  1.00 17.47           C  
ATOM    828  O   SER X 135      28.226  47.441  14.254  1.00 17.54           O  
ATOM    829  CB  SER X 135      27.514  50.003  16.189  1.00 18.85           C  
ATOM    830  OG  SER X 135      27.466  51.445  16.134  1.00 19.49           O  
ATOM    831  N   ILE X 136      26.359  47.160  15.409  1.00 17.88           N  
ATOM    832  CA  ILE X 136      26.393  45.692  15.281  1.00 17.63           C  
ATOM    833  C   ILE X 136      26.223  45.284  13.810  1.00 17.10           C  
ATOM    834  O   ILE X 136      26.900  44.387  13.323  1.00 16.91           O  
ATOM    835  CB  ILE X 136      25.274  45.075  16.169  1.00 18.05           C  
ATOM    836  CG1 ILE X 136      25.668  45.213  17.639  1.00 20.69           C  
ATOM    837  CG2 ILE X 136      25.025  43.626  15.808  1.00 20.73           C  
ATOM    838  CD1 ILE X 136      24.542  44.962  18.624  1.00 22.11           C  
ATOM    839  N   PHE X 137      25.346  45.951  13.068  1.00 16.49           N  
ATOM    840  CA  PHE X 137      25.186  45.660  11.647  1.00 16.65           C  
ATOM    841  C   PHE X 137      26.512  45.921  10.920  1.00 16.72           C  
ATOM    842  O   PHE X 137      26.895  45.163  10.054  1.00 15.68           O  
ATOM    843  CB  PHE X 137      24.113  46.521  10.953  1.00 17.06           C  
ATOM    844  CG  PHE X 137      22.665  46.152  11.267  1.00 19.28           C  
ATOM    845  CD1 PHE X 137      22.320  45.186  12.174  1.00 21.98           C  
ATOM    846  CD2 PHE X 137      21.639  46.807  10.605  1.00 27.00           C  
ATOM    847  CE1 PHE X 137      20.974  44.886  12.440  1.00 22.28           C  
ATOM    848  CE2 PHE X 137      20.290  46.511  10.868  1.00 26.10           C  
ATOM    849  CZ  PHE X 137      19.967  45.543  11.791  1.00 23.52           C  
ATOM    850  N   SER X 138      27.212  46.987  11.296  1.00 16.84           N  
ATOM    851  CA  SER X 138      28.496  47.323  10.675  1.00 16.81           C  
ATOM    852  C   SER X 138      29.521  46.210  10.898  1.00 16.09           C  
ATOM    853  O   SER X 138      30.220  45.780   9.953  1.00 16.08           O  
ATOM    854  CB  SER X 138      29.027  48.640  11.241  1.00 17.32           C  
ATOM    855  OG  SER X 138      30.270  48.953  10.655  1.00 18.68           O  
ATOM    856  N   HIS X 139      29.635  45.777  12.144  1.00 15.70           N  
ATOM    857  CA  HIS X 139      30.564  44.722  12.503  1.00 15.23           C  
ATOM    858  C   HIS X 139      30.219  43.455  11.736  1.00 15.88           C  
ATOM    859  O   HIS X 139      31.087  42.821  11.147  1.00 15.72           O  
ATOM    860  CB  HIS X 139      30.514  44.467  14.014  1.00 15.72           C  
ATOM    861  CG  HIS X 139      31.456  43.414  14.476  1.00 15.13           C  
ATOM    862  ND1 HIS X 139      32.795  43.652  14.665  1.00 17.83           N  
ATOM    863  CD2 HIS X 139      31.256  42.102  14.771  1.00 16.15           C  
ATOM    864  CE1 HIS X 139      33.383  42.533  15.068  1.00 18.65           C  
ATOM    865  NE2 HIS X 139      32.468  41.578  15.140  1.00 17.38           N  
ATOM    866  N   CYS X 140      28.941  43.088  11.748  1.00 15.29           N  
ATOM    867  CA  CYS X 140      28.516  41.860  11.092  1.00 15.94           C  
ATOM    868  C   CYS X 140      28.619  41.901   9.561  1.00 15.53           C  
ATOM    869  O   CYS X 140      28.848  40.871   8.913  1.00 14.82           O  
ATOM    870  CB  CYS X 140      27.108  41.512  11.538  1.00 14.38           C  
ATOM    871  SG  CYS X 140      27.084  40.970  13.276  1.00 18.63           S  
ATOM    872  N   CYS X 141      28.465  43.100   8.994  1.00 16.06           N  
ATOM    873  CA  CYS X 141      28.608  43.306   7.553  1.00 17.04           C  
ATOM    874  C   CYS X 141      30.060  42.988   7.143  1.00 17.34           C  
ATOM    875  O   CYS X 141      30.307  42.152   6.270  1.00 16.97           O  
ATOM    876  CB  CYS X 141      28.194  44.735   7.218  1.00 17.21           C  
ATOM    877  SG  CYS X 141      28.461  45.158   5.480  1.00 23.26           S  
ATOM    878  N   SER X 142      31.028  43.575   7.843  1.00 16.84           N  
ATOM    879  CA  SER X 142      32.433  43.265   7.614  1.00 17.14           C  
ATOM    880  C   SER X 142      32.748  41.798   7.833  1.00 15.51           C  
ATOM    881  O   SER X 142      33.467  41.192   7.058  1.00 15.24           O  
ATOM    882  CB  SER X 142      33.339  44.106   8.503  1.00 17.85           C  
ATOM    883  OG  SER X 142      33.312  45.466   8.062  1.00 22.39           O  
ATOM    884  N   LEU X 143      32.244  41.244   8.924  1.00 15.33           N  
ATOM    885  CA  LEU X 143      32.458  39.839   9.247  1.00 15.14           C  
ATOM    886  C   LEU X 143      31.958  38.933   8.141  1.00 15.45           C  
ATOM    887  O   LEU X 143      32.687  38.081   7.647  1.00 14.88           O  
ATOM    888  CB  LEU X 143      31.741  39.528  10.557  1.00 14.64           C  
ATOM    889  CG  LEU X 143      31.745  38.107  11.109  1.00 17.61           C  
ATOM    890  CD1 LEU X 143      33.071  37.489  11.143  1.00 21.17           C  
ATOM    891  CD2 LEU X 143      31.184  38.187  12.531  1.00 20.38           C  
ATOM    892  N   LEU X 144      30.715  39.132   7.718  1.00 15.23           N  
ATOM    893  CA  LEU X 144      30.142  38.252   6.711  1.00 15.54           C  
ATOM    894  C   LEU X 144      30.716  38.440   5.299  1.00 15.99           C  
ATOM    895  O   LEU X 144      30.784  37.495   4.531  1.00 15.92           O  
ATOM    896  CB  LEU X 144      28.624  38.330   6.745  1.00 15.66           C  
ATOM    897  CG  LEU X 144      27.959  37.785   8.014  1.00 16.80           C  
ATOM    898  CD1 LEU X 144      26.480  38.069   7.970  1.00 17.90           C  
ATOM    899  CD2 LEU X 144      28.216  36.316   8.207  1.00 18.02           C  
ATOM    900  N   ILE X 145      31.174  39.649   4.968  1.00 16.29           N  
ATOM    901  CA  ILE X 145      31.926  39.838   3.742  1.00 16.20           C  
ATOM    902  C   ILE X 145      33.171  38.978   3.778  1.00 15.45           C  
ATOM    903  O   ILE X 145      33.467  38.273   2.834  1.00 15.02           O  
ATOM    904  CB  ILE X 145      32.235  41.333   3.525  1.00 16.91           C  
ATOM    905  CG1 ILE X 145      30.951  42.063   3.131  1.00 18.57           C  
ATOM    906  CG2 ILE X 145      33.380  41.495   2.488  1.00 18.77           C  
ATOM    907  CD1 ILE X 145      31.075  43.577   3.104  1.00 21.12           C  
ATOM    908  N   GLY X 146      33.894  38.985   4.884  1.00 15.73           N  
ATOM    909  CA  GLY X 146      35.060  38.132   5.011  1.00 15.48           C  
ATOM    910  C   GLY X 146      34.771  36.655   4.898  1.00 15.49           C  
ATOM    911  O   GLY X 146      35.566  35.868   4.338  1.00 14.96           O  
ATOM    912  N   VAL X 147      33.655  36.238   5.467  1.00 14.77           N  
ATOM    913  CA  VAL X 147      33.276  34.836   5.375  1.00 15.20           C  
ATOM    914  C   VAL X 147      32.914  34.460   3.934  1.00 15.76           C  
ATOM    915  O   VAL X 147      33.338  33.432   3.426  1.00 15.76           O  
ATOM    916  CB  VAL X 147      32.148  34.518   6.335  1.00 15.28           C  
ATOM    917  CG1 VAL X 147      31.622  33.099   6.110  1.00 15.47           C  
ATOM    918  CG2 VAL X 147      32.674  34.629   7.772  1.00 16.33           C  
ATOM    919  N   VAL X 148      32.168  35.305   3.246  1.00 15.81           N  
ATOM    920  CA  VAL X 148      31.806  34.947   1.869  1.00 17.60           C  
ATOM    921  C   VAL X 148      32.989  34.908   0.914  1.00 17.67           C  
ATOM    922  O   VAL X 148      33.021  34.061   0.031  1.00 18.61           O  
ATOM    923  CB  VAL X 148      30.626  35.756   1.259  1.00 18.39           C  
ATOM    924  CG1 VAL X 148      29.388  35.623   2.118  1.00 18.64           C  
ATOM    925  CG2 VAL X 148      30.953  37.148   0.995  1.00 20.73           C  
ATOM    926  N   ILE X 149      33.935  35.833   1.072  1.00 17.43           N  
ATOM    927  CA  ILE X 149      35.115  35.880   0.209  1.00 18.35           C  
ATOM    928  C   ILE X 149      36.239  34.956   0.665  1.00 18.77           C  
ATOM    929  O   ILE X 149      37.193  34.718  -0.087  1.00 17.94           O  
ATOM    930  CB  ILE X 149      35.632  37.337  -0.017  1.00 19.09           C  
ATOM    931  CG1 ILE X 149      36.324  37.883   1.233  1.00 21.64           C  
ATOM    932  CG2 ILE X 149      34.524  38.248  -0.490  1.00 19.81           C  
ATOM    933  CD1 ILE X 149      36.876  39.307   1.110  1.00 24.00           C  
ATOM    934  N   GLY X 150      36.102  34.379   1.856  1.00 17.44           N  
ATOM    935  CA  GLY X 150      37.055  33.406   2.352  1.00 18.44           C  
ATOM    936  C   GLY X 150      38.381  33.979   2.795  1.00 19.06           C  
ATOM    937  O   GLY X 150      39.370  33.261   2.758  1.00 20.17           O  
ATOM    938  N   SER X 151      38.404  35.237   3.221  1.00 19.30           N  
ATOM    939  CA  SER X 151      39.647  35.900   3.644  1.00 20.67           C  
ATOM    940  C   SER X 151      39.414  37.045   4.586  1.00 20.90           C  
ATOM    941  O   SER X 151      38.486  37.819   4.386  1.00 20.80           O  
ATOM    942  CB  SER X 151      40.396  36.440   2.403  1.00 22.13           C  
ATOM    943  OG  SER X 151      41.518  37.237   2.790  1.00 23.98           O  
ATOM    944  N   SER X 152      40.273  37.196   5.604  1.00 20.43           N  
ATOM    945  CA  SER X 152      40.224  38.381   6.462  1.00 22.21           C  
ATOM    946  C   SER X 152      41.160  39.510   6.014  1.00 25.24           C  
ATOM    947  O   SER X 152      41.044  40.624   6.499  1.00 26.77           O  
ATOM    948  CB  SER X 152      40.568  38.033   7.913  1.00 21.45           C  
ATOM    949  OG  SER X 152      41.810  37.353   7.993  1.00 20.25           O  
ATOM    950  N   SER X 153      42.089  39.222   5.136  1.00 29.99           N  
ATOM    951  CA  SER X 153      43.034  40.256   4.632  1.00 34.12           C  
ATOM    952  C   SER X 153      42.441  41.621   4.247  1.00 37.01           C  
ATOM    953  O   SER X 153      42.963  42.642   4.664  1.00 38.25           O  
ATOM    954  CB  SER X 153      43.794  39.713   3.446  1.00 34.41           C  
ATOM    955  OG  SER X 153      44.499  38.579   3.855  1.00 36.38           O  
ATOM    956  N   LYS X 154      41.352  41.651   3.487  1.00 40.76           N  
ATOM    957  CA  LYS X 154      40.691  42.935   3.154  1.00 43.02           C  
ATOM    958  C   LYS X 154      40.028  43.666   4.339  1.00 44.38           C  
ATOM    959  O   LYS X 154      40.014  44.895   4.400  1.00 44.90           O  
ATOM    960  CB  LYS X 154      39.667  42.737   2.042  1.00 43.34           C  
ATOM    961  CG  LYS X 154      40.279  42.286   0.708  1.00 46.25           C  
ATOM    962  CD  LYS X 154      39.634  43.015  -0.498  1.00 48.62           C  
ATOM    963  CE  LYS X 154      40.419  42.807  -1.797  1.00 50.41           C  
ATOM    964  NZ  LYS X 154      39.539  42.633  -3.009  1.00 51.82           N  
ATOM    965  N   ILE X 155      39.455  42.925   5.271  1.00 45.88           N  
ATOM    966  CA  ILE X 155      38.796  43.537   6.430  1.00 46.75           C  
ATOM    967  C   ILE X 155      39.829  44.157   7.408  1.00 48.34           C  
ATOM    968  O   ILE X 155      39.605  45.242   7.972  1.00 48.35           O  
ATOM    969  CB  ILE X 155      37.887  42.505   7.123  1.00 46.26           C  
ATOM    970  CG1 ILE X 155      36.663  42.213   6.247  1.00 45.24           C  
ATOM    971  CG2 ILE X 155      37.444  43.000   8.499  1.00 46.87           C  
ATOM    972  CD1 ILE X 155      36.940  41.402   5.006  1.00 42.53           C  
ATOM    973  N   LYS X 156      40.952  43.466   7.599  1.00 49.94           N  
ATOM    974  CA  LYS X 156      42.130  44.049   8.258  1.00 51.41           C  
ATOM    975  C   LYS X 156      42.707  45.285   7.517  1.00 51.97           C  
ATOM    976  O   LYS X 156      43.389  46.105   8.143  1.00 52.62           O  
ATOM    977  CB  LYS X 156      43.234  42.987   8.401  1.00 51.77           C  
ATOM    978  CG  LYS X 156      43.131  42.125   9.642  1.00 52.63           C  
ATOM    979  CD  LYS X 156      44.493  41.529  10.021  1.00 53.79           C  
ATOM    980  CE  LYS X 156      45.031  42.098  11.336  1.00 54.51           C  
ATOM    981  NZ  LYS X 156      46.143  41.254  11.864  1.00 55.15           N  
ATOM    982  N   ALA X 157      42.437  45.406   6.207  1.00 52.58           N  
ATOM    983  CA  ALA X 157      42.995  46.482   5.360  1.00 52.59           C  
ATOM    984  C   ALA X 157      42.023  47.086   4.309  1.00 52.31           C  
ATOM    985  O   ALA X 157      41.451  48.148   4.568  1.00 53.32           O  
ATOM    986  CB  ALA X 157      44.280  45.993   4.677  1.00 52.86           C  
ATOM    987  N   GLY X 158      41.852  46.431   3.143  1.00 51.42           N  
ATOM    988  CA  GLY X 158      41.081  46.966   2.000  1.00 50.33           C  
ATOM    989  C   GLY X 158      39.601  47.344   2.217  1.00 49.16           C  
ATOM    990  O   GLY X 158      38.710  46.809   1.550  1.00 49.11           O  
ATOM    991  N   ALA X 159      39.370  48.353   3.063  1.00 47.12           N  
ATOM    992  CA  ALA X 159      38.131  48.524   3.824  1.00 45.23           C  
ATOM    993  C   ALA X 159      37.257  49.724   3.444  1.00 43.54           C  
ATOM    994  O   ALA X 159      36.157  49.905   4.004  1.00 42.54           O  
ATOM    995  CB  ALA X 159      38.499  48.633   5.303  1.00 45.81           C  
ATOM    996  N   GLU X 160      37.725  50.580   2.537  1.00 40.85           N  
ATOM    997  CA  GLU X 160      36.879  51.695   2.119  1.00 39.44           C  
ATOM    998  C   GLU X 160      35.714  51.141   1.285  1.00 37.21           C  
ATOM    999  O   GLU X 160      34.592  51.636   1.385  1.00 35.45           O  
ATOM   1000  CB  GLU X 160      37.680  52.782   1.369  1.00 40.14           C  
ATOM   1001  CG  GLU X 160      36.969  54.135   1.173  1.00 42.80           C  
ATOM   1002  CD  GLU X 160      35.948  54.525   2.256  1.00 47.13           C  
ATOM   1003  OE1 GLU X 160      36.340  54.983   3.382  1.00 48.49           O  
ATOM   1004  OE2 GLU X 160      34.722  54.438   1.954  1.00 49.40           O  
ATOM   1005  N   GLN X 161      35.964  50.080   0.515  1.00 34.68           N  
ATOM   1006  CA  GLN X 161      34.896  49.441  -0.249  1.00 34.21           C  
ATOM   1007  C   GLN X 161      33.859  48.803   0.676  1.00 31.77           C  
ATOM   1008  O   GLN X 161      32.660  48.826   0.373  1.00 31.01           O  
ATOM   1009  CB  GLN X 161      35.440  48.391  -1.226  1.00 35.13           C  
ATOM   1010  CG  GLN X 161      35.923  48.980  -2.557  1.00 39.76           C  
ATOM   1011  CD  GLN X 161      34.784  49.504  -3.443  1.00 44.70           C  
ATOM   1012  OE1 GLN X 161      34.742  50.702  -3.764  1.00 49.57           O  
ATOM   1013  NE2 GLN X 161      33.864  48.619  -3.829  1.00 46.50           N  
ATOM   1014  N   ILE X 162      34.303  48.295   1.817  1.00 28.77           N  
ATOM   1015  CA  ILE X 162      33.356  47.718   2.777  1.00 28.48           C  
ATOM   1016  C   ILE X 162      32.480  48.808   3.388  1.00 27.17           C  
ATOM   1017  O   ILE X 162      31.263  48.654   3.470  1.00 26.42           O  
ATOM   1018  CB  ILE X 162      34.060  46.912   3.848  1.00 28.73           C  
ATOM   1019  CG1 ILE X 162      34.684  45.658   3.215  1.00 30.64           C  
ATOM   1020  CG2 ILE X 162      33.058  46.478   4.931  1.00 28.93           C  
ATOM   1021  CD1 ILE X 162      35.641  44.972   4.085  1.00 32.14           C  
ATOM   1022  N   LYS X 163      33.090  49.926   3.771  1.00 25.79           N  
ATOM   1023  CA  LYS X 163      32.317  51.055   4.278  1.00 25.54           C  
ATOM   1024  C   LYS X 163      31.278  51.531   3.269  1.00 25.91           C  
ATOM   1025  O   LYS X 163      30.178  51.935   3.640  1.00 25.48           O  
ATOM   1026  CB  LYS X 163      33.247  52.215   4.686  1.00 25.62           C  
ATOM   1027  CG  LYS X 163      32.470  53.398   5.264  1.00 25.73           C  
ATOM   1028  CD  LYS X 163      33.364  54.424   5.954  1.00 26.28           C  
ATOM   1029  CE  LYS X 163      32.542  55.670   6.321  1.00 27.25           C  
ATOM   1030  NZ  LYS X 163      33.404  56.613   7.074  1.00 26.89           N  
ATOM   1031  N   LYS X 164      31.606  51.503   1.978  1.00 27.09           N  
ATOM   1032  CA  LYS X 164      30.648  51.908   0.951  1.00 28.02           C  
ATOM   1033  C   LYS X 164      29.414  51.006   0.913  1.00 27.11           C  
ATOM   1034  O   LYS X 164      28.312  51.493   0.745  1.00 27.95           O  
ATOM   1035  CB  LYS X 164      31.329  51.975  -0.436  1.00 29.77           C  
ATOM   1036  CG  LYS X 164      32.417  53.046  -0.512  1.00 33.67           C  
ATOM   1037  CD  LYS X 164      32.448  53.802  -1.837  1.00 39.15           C  
ATOM   1038  CE  LYS X 164      33.461  54.950  -1.768  1.00 41.64           C  
ATOM   1039  NZ  LYS X 164      34.302  55.042  -3.000  1.00 44.47           N  
ATOM   1040  N   ARG X 165      29.610  49.703   1.062  1.00 26.26           N  
ATOM   1041  CA  ARG X 165      28.507  48.736   1.144  1.00 25.97           C  
ATOM   1042  C   ARG X 165      27.642  49.020   2.374  1.00 23.75           C  
ATOM   1043  O   ARG X 165      26.423  49.037   2.282  1.00 23.94           O  
ATOM   1044  CB  ARG X 165      29.031  47.306   1.250  1.00 26.51           C  
ATOM   1045  CG  ARG X 165      29.899  46.857   0.088  1.00 31.07           C  
ATOM   1046  CD  ARG X 165      29.150  46.147  -0.988  1.00 35.07           C  
ATOM   1047  NE  ARG X 165      30.086  45.658  -1.995  1.00 40.32           N  
ATOM   1048  CZ  ARG X 165      29.797  45.459  -3.275  1.00 41.89           C  
ATOM   1049  NH1 ARG X 165      28.584  45.703  -3.749  1.00 44.77           N  
ATOM   1050  NH2 ARG X 165      30.741  45.009  -4.090  1.00 44.70           N  
ATOM   1051  N   PHE X 166      28.276  49.252   3.517  1.00 21.95           N  
ATOM   1052  CA  PHE X 166      27.548  49.577   4.737  1.00 21.32           C  
ATOM   1053  C   PHE X 166      26.763  50.882   4.576  1.00 21.63           C  
ATOM   1054  O   PHE X 166      25.606  50.958   4.987  1.00 22.06           O  
ATOM   1055  CB  PHE X 166      28.486  49.658   5.954  1.00 20.60           C  
ATOM   1056  CG  PHE X 166      27.787  49.989   7.238  1.00 19.93           C  
ATOM   1057  CD1 PHE X 166      26.859  49.110   7.781  1.00 19.51           C  
ATOM   1058  CD2 PHE X 166      28.033  51.180   7.903  1.00 19.37           C  
ATOM   1059  CE1 PHE X 166      26.204  49.407   8.945  1.00 17.49           C  
ATOM   1060  CE2 PHE X 166      27.348  51.514   9.069  1.00 19.42           C  
ATOM   1061  CZ  PHE X 166      26.434  50.606   9.600  1.00 20.23           C  
ATOM   1062  N   LYS X 167      27.391  51.927   4.020  1.00 22.08           N  
ATOM   1063  CA  LYS X 167      26.662  53.171   3.735  1.00 23.33           C  
ATOM   1064  C   LYS X 167      25.430  52.969   2.849  1.00 23.32           C  
ATOM   1065  O   LYS X 167      24.380  53.581   3.077  1.00 23.41           O  
ATOM   1066  CB  LYS X 167      27.609  54.191   3.086  1.00 23.94           C  
ATOM   1067  CG  LYS X 167      28.591  54.812   4.067  1.00 26.26           C  
ATOM   1068  CD  LYS X 167      29.597  55.758   3.374  1.00 29.73           C  
ATOM   1069  CE  LYS X 167      28.947  56.956   2.680  1.00 34.32           C  
ATOM   1070  NZ  LYS X 167      28.593  58.088   3.615  1.00 36.26           N  
ATOM   1071  N   THR X 168      25.551  52.089   1.858  1.00 24.12           N  
ATOM   1072  CA  THR X 168      24.462  51.814   0.925  1.00 24.45           C  
ATOM   1073  C   THR X 168      23.295  51.121   1.665  1.00 23.70           C  
ATOM   1074  O   THR X 168      22.124  51.430   1.442  1.00 22.98           O  
ATOM   1075  CB  THR X 168      24.976  50.946  -0.229  1.00 24.60           C  
ATOM   1076  OG1 THR X 168      26.029  51.635  -0.930  1.00 27.13           O  
ATOM   1077  CG2 THR X 168      23.906  50.718  -1.264  1.00 25.78           C  
ATOM   1078  N   MET X 169      23.647  50.206   2.564  1.00 23.40           N  
ATOM   1079  CA  MET X 169      22.684  49.529   3.419  1.00 22.56           C  
ATOM   1080  C   MET X 169      21.948  50.516   4.291  1.00 22.22           C  
ATOM   1081  O   MET X 169      20.716  50.491   4.381  1.00 23.47           O  
ATOM   1082  CB  MET X 169      23.420  48.518   4.311  1.00 22.85           C  
ATOM   1083  CG  MET X 169      22.541  47.594   5.021  1.00 23.87           C  
ATOM   1084  SD  MET X 169      23.412  46.697   6.320  1.00 23.34           S  
ATOM   1085  CE  MET X 169      24.693  45.865   5.431  1.00 23.08           C  
ATOM   1086  N   MET X 170      22.696  51.407   4.936  1.00 21.82           N  
ATOM   1087  CA  MET X 170      22.090  52.350   5.854  1.00 22.19           C  
ATOM   1088  C   MET X 170      21.165  53.306   5.093  1.00 22.83           C  
ATOM   1089  O   MET X 170      20.110  53.624   5.599  1.00 23.59           O  
ATOM   1090  CB  MET X 170      23.146  53.098   6.654  1.00 21.74           C  
ATOM   1091  CG  MET X 170      23.872  52.218   7.681  1.00 20.84           C  
ATOM   1092  SD  MET X 170      22.803  51.649   8.961  1.00 22.55           S  
ATOM   1093  CE  MET X 170      22.570  49.990   8.498  1.00 24.19           C  
ATOM   1094  N   ALA X 171      21.556  53.736   3.895  1.00 24.84           N  
ATOM   1095  CA  ALA X 171      20.677  54.557   3.045  1.00 25.50           C  
ATOM   1096  C   ALA X 171      19.394  53.805   2.683  1.00 25.93           C  
ATOM   1097  O   ALA X 171      18.301  54.377   2.715  1.00 27.01           O  
ATOM   1098  CB  ALA X 171      21.379  54.987   1.778  1.00 25.94           C  
ATOM   1099  N   ALA X 172      19.527  52.537   2.323  1.00 26.04           N  
ATOM   1100  CA  ALA X 172      18.355  51.694   2.013  1.00 25.82           C  
ATOM   1101  C   ALA X 172      17.423  51.537   3.200  1.00 26.02           C  
ATOM   1102  O   ALA X 172      16.237  51.257   3.021  1.00 26.33           O  
ATOM   1103  CB  ALA X 172      18.789  50.332   1.512  1.00 26.30           C  
ATOM   1104  N   LEU X 173      17.957  51.686   4.409  1.00 24.93           N  
ATOM   1105  CA  LEU X 173      17.172  51.588   5.632  1.00 25.59           C  
ATOM   1106  C   LEU X 173      16.716  52.954   6.163  1.00 25.65           C  
ATOM   1107  O   LEU X 173      16.272  53.063   7.291  1.00 26.10           O  
ATOM   1108  CB  LEU X 173      17.969  50.830   6.688  1.00 24.58           C  
ATOM   1109  CG  LEU X 173      18.121  49.347   6.363  1.00 25.88           C  
ATOM   1110  CD1 LEU X 173      19.093  48.707   7.328  1.00 27.31           C  
ATOM   1111  CD2 LEU X 173      16.758  48.642   6.414  1.00 26.81           C  
ATOM   1112  N   ASN X 174      16.831  53.982   5.323  1.00 27.61           N  
ATOM   1113  CA  ASN X 174      16.438  55.361   5.662  1.00 28.34           C  
ATOM   1114  C   ASN X 174      17.156  55.931   6.896  1.00 28.14           C  
ATOM   1115  O   ASN X 174      16.624  56.745   7.645  1.00 27.86           O  
ATOM   1116  CB AASN X 174      14.912  55.477   5.762  0.70 29.24           C  
ATOM   1117  CB BASN X 174      14.906  55.477   5.793  0.30 28.32           C  
ATOM   1118  CG AASN X 174      14.229  55.181   4.436  0.70 31.60           C  
ATOM   1119  CG BASN X 174      14.331  56.624   4.970  0.30 28.06           C  
ATOM   1120  OD1AASN X 174      13.296  54.376   4.361  0.70 35.72           O  
ATOM   1121  OD1BASN X 174      14.945  57.676   4.842  0.30 27.28           O  
ATOM   1122  ND2AASN X 174      14.707  55.821   3.375  0.70 33.51           N  
ATOM   1123  ND2BASN X 174      13.148  56.414   4.402  0.30 28.86           N  
ATOM   1124  N   ARG X 175      18.404  55.490   7.072  1.00 27.58           N  
ATOM   1125  CA  ARG X 175      19.263  55.960   8.132  1.00 26.87           C  
ATOM   1126  C   ARG X 175      20.667  56.288   7.593  1.00 27.10           C  
ATOM   1127  O   ARG X 175      21.668  55.820   8.152  1.00 25.55           O  
ATOM   1128  CB  ARG X 175      19.419  54.878   9.189  1.00 27.56           C  
ATOM   1129  CG  ARG X 175      18.186  54.526   9.907  1.00 29.76           C  
ATOM   1130  CD  ARG X 175      18.351  53.242  10.684  1.00 31.58           C  
ATOM   1131  NE  ARG X 175      17.057  52.757  11.116  1.00 36.19           N  
ATOM   1132  CZ  ARG X 175      16.462  53.110  12.218  1.00 37.02           C  
ATOM   1133  NH1 ARG X 175      17.050  53.946  13.068  1.00 41.20           N  
ATOM   1134  NH2 ARG X 175      15.263  52.599  12.492  1.00 38.86           N  
ATOM   1135  N   PRO X 176      20.759  57.085   6.528  1.00 26.99           N  
ATOM   1136  CA  PRO X 176      22.047  57.339   5.876  1.00 27.05           C  
ATOM   1137  C   PRO X 176      23.111  57.889   6.814  1.00 26.42           C  
ATOM   1138  O   PRO X 176      24.277  57.562   6.618  1.00 27.28           O  
ATOM   1139  CB  PRO X 176      21.691  58.375   4.793  1.00 27.56           C  
ATOM   1140  CG  PRO X 176      20.499  59.045   5.340  1.00 27.19           C  
ATOM   1141  CD  PRO X 176      19.687  57.874   5.895  1.00 28.20           C  
ATOM   1142  N   SER X 177      22.739  58.650   7.836  1.00 26.20           N  
ATOM   1143  CA  SER X 177      23.731  59.222   8.756  1.00 25.59           C  
ATOM   1144  C   SER X 177      24.492  58.148   9.508  1.00 23.84           C  
ATOM   1145  O   SER X 177      25.672  58.313   9.799  1.00 22.17           O  
ATOM   1146  CB  SER X 177      23.090  60.183   9.754  1.00 27.02           C  
ATOM   1147  OG  SER X 177      22.166  59.518  10.582  1.00 29.64           O  
ATOM   1148  N   HIS X 178      23.809  57.045   9.821  1.00 21.47           N  
ATOM   1149  CA  HIS X 178      24.455  55.926  10.487  1.00 20.99           C  
ATOM   1150  C   HIS X 178      25.593  55.297   9.663  1.00 19.80           C  
ATOM   1151  O   HIS X 178      26.482  54.672  10.234  1.00 19.06           O  
ATOM   1152  CB  HIS X 178      23.411  54.875  10.835  1.00 20.63           C  
ATOM   1153  CG  HIS X 178      22.515  55.273  11.964  1.00 23.26           C  
ATOM   1154  ND1 HIS X 178      21.874  54.351  12.761  1.00 23.09           N  
ATOM   1155  CD2 HIS X 178      22.142  56.494  12.424  1.00 26.70           C  
ATOM   1156  CE1 HIS X 178      21.174  54.986  13.689  1.00 27.38           C  
ATOM   1157  NE2 HIS X 178      21.305  56.288  13.497  1.00 27.58           N  
ATOM   1158  N   GLY X 179      25.574  55.448   8.342  1.00 19.76           N  
ATOM   1159  CA  GLY X 179      26.716  55.037   7.515  1.00 20.48           C  
ATOM   1160  C   GLY X 179      28.061  55.605   7.971  1.00 20.74           C  
ATOM   1161  O   GLY X 179      29.119  54.969   7.826  1.00 20.77           O  
ATOM   1162  N   GLU X 180      28.009  56.808   8.551  1.00 20.49           N  
ATOM   1163  CA  GLU X 180      29.177  57.477   9.136  1.00 20.49           C  
ATOM   1164  C   GLU X 180      29.267  57.346  10.640  1.00 21.00           C  
ATOM   1165  O   GLU X 180      30.369  57.275  11.188  1.00 22.18           O  
ATOM   1166  CB  GLU X 180      29.165  58.967   8.783  1.00 20.93           C  
ATOM   1167  CG  GLU X 180      29.254  59.230   7.299  1.00 22.36           C  
ATOM   1168  CD  GLU X 180      30.612  58.904   6.690  1.00 23.85           C  
ATOM   1169  OE1 GLU X 180      31.574  58.662   7.433  1.00 26.16           O  
ATOM   1170  OE2 GLU X 180      30.667  58.842   5.449  1.00 29.59           O  
ATOM   1171  N   THR X 181      28.125  57.382  11.324  1.00 21.17           N  
ATOM   1172  CA  THR X 181      28.131  57.508  12.781  1.00 21.34           C  
ATOM   1173  C   THR X 181      28.042  56.234  13.581  1.00 22.39           C  
ATOM   1174  O   THR X 181      28.262  56.275  14.779  1.00 22.74           O  
ATOM   1175  CB  THR X 181      27.031  58.472  13.268  1.00 22.28           C  
ATOM   1176  OG1 THR X 181      25.738  57.985  12.929  1.00 20.93           O  
ATOM   1177  CG2 THR X 181      27.157  59.839  12.563  1.00 22.45           C  
ATOM   1178  N   ALA X 182      27.722  55.116  12.938  1.00 22.38           N  
ATOM   1179  CA  ALA X 182      27.524  53.854  13.685  1.00 21.88           C  
ATOM   1180  C   ALA X 182      28.900  53.208  13.899  1.00 22.41           C  
ATOM   1181  O   ALA X 182      29.229  52.203  13.278  1.00 21.74           O  
ATOM   1182  CB  ALA X 182      26.619  52.961  12.937  1.00 22.12           C  
ATOM   1183  N   THR X 183      29.688  53.812  14.789  1.00 22.78           N  
ATOM   1184  CA  THR X 183      31.104  53.481  14.957  1.00 24.63           C  
ATOM   1185  C   THR X 183      31.374  52.933  16.364  1.00 24.37           C  
ATOM   1186  O   THR X 183      32.510  52.856  16.791  1.00 25.40           O  
ATOM   1187  CB  THR X 183      31.986  54.749  14.697  1.00 25.71           C  
ATOM   1188  OG1 THR X 183      31.469  55.831  15.452  1.00 28.52           O  
ATOM   1189  CG2 THR X 183      31.885  55.200  13.242  1.00 28.16           C  
ATOM   1190  N   LEU X 184      30.332  52.524  17.083  1.00 23.94           N  
ATOM   1191  CA  LEU X 184      30.505  52.083  18.458  1.00 23.85           C  
ATOM   1192  C   LEU X 184      31.350  50.813  18.577  1.00 24.43           C  
ATOM   1193  O   LEU X 184      31.888  50.535  19.645  1.00 25.33           O  
ATOM   1194  CB  LEU X 184      29.145  51.922  19.146  1.00 24.81           C  
ATOM   1195  CG  LEU X 184      28.290  53.200  19.187  1.00 25.36           C  
ATOM   1196  CD1 LEU X 184      26.924  52.976  19.751  1.00 25.18           C  
ATOM   1197  CD2 LEU X 184      29.013  54.299  19.968  1.00 28.14           C  
ATOM   1198  N   LEU X 185      31.463  50.046  17.490  1.00 22.56           N  
ATOM   1199  CA  LEU X 185      32.306  48.849  17.454  1.00 22.85           C  
ATOM   1200  C   LEU X 185      33.486  49.017  16.492  1.00 22.83           C  
ATOM   1201  O   LEU X 185      34.147  48.045  16.082  1.00 23.06           O  
ATOM   1202  CB  LEU X 185      31.466  47.624  17.037  1.00 22.35           C  
ATOM   1203  CG  LEU X 185      30.445  47.189  18.074  1.00 21.14           C  
ATOM   1204  CD1 LEU X 185      29.605  46.070  17.501  1.00 21.75           C  
ATOM   1205  CD2 LEU X 185      31.152  46.734  19.346  1.00 22.04           C  
ATOM   1206  N   GLN X 186      33.805  50.267  16.150  1.00 23.71           N  
ATOM   1207  CA  GLN X 186      34.883  50.498  15.192  1.00 24.95           C  
ATOM   1208  C   GLN X 186      36.222  49.933  15.646  1.00 25.62           C  
ATOM   1209  O   GLN X 186      37.028  49.542  14.814  1.00 25.32           O  
ATOM   1210  CB  GLN X 186      35.009  52.003  14.847  1.00 25.29           C  
ATOM   1211  CG  GLN X 186      35.594  52.857  15.950  1.00 28.81           C  
ATOM   1212  CD  GLN X 186      35.558  54.364  15.630  1.00 33.24           C  
ATOM   1213  OE1 GLN X 186      35.598  54.773  14.446  1.00 35.09           O  
ATOM   1214  NE2 GLN X 186      35.451  55.178  16.674  1.00 32.93           N  
ATOM   1215  N   MET X 187      36.473  49.892  16.949  1.00 26.39           N  
ATOM   1216  CA  MET X 187      37.761  49.381  17.445  1.00 27.43           C  
ATOM   1217  C   MET X 187      37.806  47.854  17.497  1.00 26.44           C  
ATOM   1218  O   MET X 187      38.869  47.283  17.714  1.00 27.64           O  
ATOM   1219  CB  MET X 187      38.064  49.924  18.838  1.00 28.23           C  
ATOM   1220  CG  MET X 187      38.038  51.429  18.903  0.60 31.44           C  
ATOM   1221  SD  MET X 187      39.539  52.024  18.155  0.60 38.62           S  
ATOM   1222  CE  MET X 187      39.126  52.398  16.473  0.60 36.23           C  
ATOM   1223  N   PHE X 188      36.666  47.210  17.275  1.00 24.10           N  
ATOM   1224  CA  PHE X 188      36.575  45.744  17.314  1.00 22.70           C  
ATOM   1225  C   PHE X 188      36.521  45.168  15.902  1.00 22.12           C  
ATOM   1226  O   PHE X 188      35.436  44.965  15.338  1.00 23.39           O  
ATOM   1227  CB  PHE X 188      35.331  45.358  18.110  1.00 22.20           C  
ATOM   1228  CG  PHE X 188      35.093  43.868  18.228  1.00 21.09           C  
ATOM   1229  CD1 PHE X 188      36.140  42.969  18.265  1.00 24.33           C  
ATOM   1230  CD2 PHE X 188      33.807  43.388  18.318  1.00 20.69           C  
ATOM   1231  CE1 PHE X 188      35.901  41.607  18.384  1.00 23.05           C  
ATOM   1232  CE2 PHE X 188      33.562  42.042  18.413  1.00 19.90           C  
ATOM   1233  CZ  PHE X 188      34.615  41.150  18.468  1.00 20.20           C  
ATOM   1234  N   ASN X 189      37.695  44.900  15.339  1.00 21.90           N  
ATOM   1235  CA  ASN X 189      37.794  44.376  13.983  1.00 22.04           C  
ATOM   1236  C   ASN X 189      37.434  42.884  13.987  1.00 20.26           C  
ATOM   1237  O   ASN X 189      37.894  42.137  14.848  1.00 19.73           O  
ATOM   1238  CB  ASN X 189      39.209  44.563  13.454  1.00 23.84           C  
ATOM   1239  CG  ASN X 189      39.310  44.233  11.987  1.00 27.45           C  
ATOM   1240  OD1 ASN X 189      39.272  43.061  11.606  1.00 27.09           O  
ATOM   1241  ND2 ASN X 189      39.387  45.274  11.132  1.00 31.93           N  
ATOM   1242  N   PRO X 190      36.585  42.438  13.066  1.00 18.91           N  
ATOM   1243  CA  PRO X 190      36.178  41.020  13.070  1.00 19.07           C  
ATOM   1244  C   PRO X 190      37.161  40.021  12.473  1.00 18.53           C  
ATOM   1245  O   PRO X 190      36.793  38.863  12.273  1.00 17.42           O  
ATOM   1246  CB  PRO X 190      34.895  41.040  12.243  1.00 19.32           C  
ATOM   1247  CG  PRO X 190      35.092  42.124  11.290  1.00 19.70           C  
ATOM   1248  CD  PRO X 190      35.819  43.216  12.078  1.00 20.18           C  
ATOM   1249  N   HIS X 191      38.397  40.415  12.184  1.00 17.93           N  
ATOM   1250  CA  HIS X 191      39.296  39.502  11.472  1.00 18.79           C  
ATOM   1251  C   HIS X 191      39.494  38.127  12.099  1.00 17.97           C  
ATOM   1252  O   HIS X 191      39.581  37.133  11.377  1.00 17.74           O  
ATOM   1253  CB  HIS X 191      40.658  40.162  11.205  1.00 20.07           C  
ATOM   1254  CG  HIS X 191      41.479  40.363  12.428  1.00 23.71           C  
ATOM   1255  ND1 HIS X 191      42.660  39.692  12.640  1.00 29.21           N  
ATOM   1256  CD2 HIS X 191      41.289  41.147  13.518  1.00 30.43           C  
ATOM   1257  CE1 HIS X 191      43.178  40.065  13.798  1.00 30.20           C  
ATOM   1258  NE2 HIS X 191      42.368  40.951  14.350  1.00 30.20           N  
ATOM   1259  N   GLU X 192      39.587  38.042  13.418  1.00 17.85           N  
ATOM   1260  CA  GLU X 192      39.775  36.742  14.046  1.00 17.49           C  
ATOM   1261  C   GLU X 192      38.547  35.862  13.875  1.00 15.92           C  
ATOM   1262  O   GLU X 192      38.652  34.656  13.720  1.00 15.53           O  
ATOM   1263  CB  GLU X 192      40.162  36.871  15.523  1.00 18.77           C  
ATOM   1264  CG  GLU X 192      41.498  37.574  15.705  1.00 21.05           C  
ATOM   1265  CD  GLU X 192      42.052  37.414  17.105  1.00 24.42           C  
ATOM   1266  OE1 GLU X 192      41.895  36.357  17.716  1.00 25.44           O  
ATOM   1267  OE2 GLU X 192      42.666  38.362  17.571  1.00 29.76           O  
ATOM   1268  N   ALA X 193      37.373  36.474  13.922  1.00 15.89           N  
ATOM   1269  CA  ALA X 193      36.146  35.714  13.794  1.00 15.43           C  
ATOM   1270  C   ALA X 193      35.947  35.277  12.332  1.00 14.67           C  
ATOM   1271  O   ALA X 193      35.422  34.196  12.061  1.00 14.76           O  
ATOM   1272  CB  ALA X 193      34.965  36.551  14.270  1.00 16.28           C  
ATOM   1273  N   ILE X 194      36.391  36.088  11.385  1.00 14.29           N  
ATOM   1274  CA  ILE X 194      36.371  35.672   9.980  1.00 14.32           C  
ATOM   1275  C   ILE X 194      37.192  34.422   9.801  1.00 13.94           C  
ATOM   1276  O   ILE X 194      36.747  33.441   9.220  1.00 13.19           O  
ATOM   1277  CB  ILE X 194      36.890  36.796   9.047  1.00 14.31           C  
ATOM   1278  CG1 ILE X 194      35.904  37.960   9.021  1.00 14.78           C  
ATOM   1279  CG2 ILE X 194      37.079  36.214   7.650  1.00 16.06           C  
ATOM   1280  CD1 ILE X 194      36.461  39.274   8.507  1.00 17.19           C  
ATOM   1281  N   ASP X 195      38.424  34.447  10.304  1.00 14.81           N  
ATOM   1282  CA  ASP X 195      39.300  33.294  10.182  1.00 15.73           C  
ATOM   1283  C   ASP X 195      38.711  32.071  10.864  1.00 15.08           C  
ATOM   1284  O   ASP X 195      38.715  30.980  10.297  1.00 15.23           O  
ATOM   1285  CB  ASP X 195      40.683  33.570  10.773  1.00 16.20           C  
ATOM   1286  CG  ASP X 195      41.481  34.627   9.991  1.00 20.53           C  
ATOM   1287  OD1 ASP X 195      41.126  35.000   8.852  1.00 21.75           O  
ATOM   1288  OD2 ASP X 195      42.499  35.140  10.517  1.00 22.95           O  
ATOM   1289  N   TRP X 196      38.158  32.255  12.054  1.00 15.03           N  
ATOM   1290  CA  TRP X 196      37.652  31.140  12.838  1.00 14.52           C  
ATOM   1291  C   TRP X 196      36.474  30.487  12.103  1.00 13.96           C  
ATOM   1292  O   TRP X 196      36.432  29.264  11.922  1.00 15.14           O  
ATOM   1293  CB  TRP X 196      37.287  31.586  14.258  1.00 15.07           C  
ATOM   1294  CG  TRP X 196      36.910  30.448  15.138  1.00 15.46           C  
ATOM   1295  CD1 TRP X 196      37.742  29.707  15.909  1.00 18.62           C  
ATOM   1296  CD2 TRP X 196      35.598  29.881  15.310  1.00 15.05           C  
ATOM   1297  NE1 TRP X 196      37.044  28.711  16.556  1.00 19.41           N  
ATOM   1298  CE2 TRP X 196      35.726  28.801  16.214  1.00 17.34           C  
ATOM   1299  CE3 TRP X 196      34.336  30.183  14.808  1.00 15.44           C  
ATOM   1300  CZ2 TRP X 196      34.641  28.013  16.596  1.00 18.90           C  
ATOM   1301  CZ3 TRP X 196      33.257  29.407  15.203  1.00 17.82           C  
ATOM   1302  CH2 TRP X 196      33.422  28.345  16.083  1.00 18.15           C  
ATOM   1303  N   ILE X 197      35.533  31.297  11.630  1.00 14.59           N  
ATOM   1304  CA  ILE X 197      34.385  30.772  10.911  1.00 14.14           C  
ATOM   1305  C   ILE X 197      34.824  30.100   9.619  1.00 14.92           C  
ATOM   1306  O   ILE X 197      34.336  29.030   9.272  1.00 15.10           O  
ATOM   1307  CB  ILE X 197      33.369  31.895  10.614  1.00 13.71           C  
ATOM   1308  CG1 ILE X 197      32.729  32.368  11.914  1.00 16.78           C  
ATOM   1309  CG2 ILE X 197      32.277  31.323   9.686  1.00 14.64           C  
ATOM   1310  CD1 ILE X 197      31.772  33.601  11.828  1.00 17.17           C  
ATOM   1311  N   ASN X 198      35.760  30.731   8.908  1.00 14.24           N  
ATOM   1312  CA  ASN X 198      36.267  30.168   7.669  1.00 14.87           C  
ATOM   1313  C   ASN X 198      36.945  28.805   7.831  1.00 15.84           C  
ATOM   1314  O   ASN X 198      37.016  28.031   6.873  1.00 15.74           O  
ATOM   1315  CB  ASN X 198      37.189  31.172   6.974  1.00 14.18           C  
ATOM   1316  CG  ASN X 198      36.419  32.266   6.244  1.00 14.83           C  
ATOM   1317  OD1 ASN X 198      35.217  32.144   6.023  1.00 16.39           O  
ATOM   1318  ND2 ASN X 198      37.117  33.344   5.855  1.00 14.27           N  
ATOM   1319  N   GLY X 199      37.412  28.498   9.034  1.00 16.14           N  
ATOM   1320  CA  GLY X 199      37.983  27.192   9.347  1.00 16.11           C  
ATOM   1321  C   GLY X 199      37.017  26.114   9.792  1.00 17.34           C  
ATOM   1322  O   GLY X 199      37.415  24.969  10.018  1.00 18.85           O  
ATOM   1323  N   GLN X 200      35.739  26.447   9.937  1.00 16.71           N  
ATOM   1324  CA  GLN X 200      34.759  25.450  10.388  1.00 16.74           C  
ATOM   1325  C   GLN X 200      34.107  24.684   9.245  1.00 18.24           C  
ATOM   1326  O   GLN X 200      33.846  25.228   8.170  1.00 18.36           O  
ATOM   1327  CB  GLN X 200      33.675  26.096  11.252  1.00 16.75           C  
ATOM   1328  CG  GLN X 200      34.187  26.987  12.367  1.00 17.56           C  
ATOM   1329  CD  GLN X 200      35.170  26.259  13.271  1.00 20.98           C  
ATOM   1330  OE1 GLN X 200      34.866  25.157  13.774  1.00 19.16           O  
ATOM   1331  NE2 GLN X 200      36.355  26.831  13.447  1.00 17.74           N  
ATOM   1332  N   PRO X 201      33.806  23.410   9.487  1.00 19.77           N  
ATOM   1333  CA  PRO X 201      33.326  22.538   8.422  1.00 20.78           C  
ATOM   1334  C   PRO X 201      31.969  22.933   7.873  1.00 20.36           C  
ATOM   1335  O   PRO X 201      31.679  22.571   6.740  1.00 22.29           O  
ATOM   1336  CB  PRO X 201      33.292  21.141   9.089  1.00 21.28           C  
ATOM   1337  CG  PRO X 201      33.225  21.386  10.513  1.00 22.34           C  
ATOM   1338  CD  PRO X 201      33.988  22.683  10.758  1.00 20.70           C  
ATOM   1339  N   TRP X 202      31.197  23.701   8.632  1.00 19.65           N  
ATOM   1340  CA  TRP X 202      29.864  24.109   8.257  1.00 18.29           C  
ATOM   1341  C   TRP X 202      29.816  25.480   7.574  1.00 17.33           C  
ATOM   1342  O   TRP X 202      28.738  25.956   7.288  1.00 17.21           O  
ATOM   1343  CB  TRP X 202      28.956  24.110   9.523  1.00 19.16           C  
ATOM   1344  CG  TRP X 202      29.571  24.774  10.778  1.00 17.29           C  
ATOM   1345  CD1 TRP X 202      30.132  24.133  11.865  1.00 19.43           C  
ATOM   1346  CD2 TRP X 202      29.699  26.173  11.043  1.00 17.21           C  
ATOM   1347  NE1 TRP X 202      30.570  25.053  12.780  1.00 19.31           N  
ATOM   1348  CE2 TRP X 202      30.339  26.315  12.298  1.00 17.34           C  
ATOM   1349  CE3 TRP X 202      29.337  27.330  10.357  1.00 16.12           C  
ATOM   1350  CZ2 TRP X 202      30.597  27.553  12.864  1.00 16.81           C  
ATOM   1351  CZ3 TRP X 202      29.642  28.575  10.912  1.00 17.71           C  
ATOM   1352  CH2 TRP X 202      30.239  28.671  12.167  1.00 17.20           C  
ATOM   1353  N   VAL X 203      30.965  26.138   7.335  1.00 16.71           N  
ATOM   1354  CA  VAL X 203      30.934  27.477   6.761  1.00 16.94           C  
ATOM   1355  C   VAL X 203      30.118  27.582   5.462  1.00 16.07           C  
ATOM   1356  O   VAL X 203      29.336  28.505   5.311  1.00 16.17           O  
ATOM   1357  CB  VAL X 203      32.343  28.106   6.618  1.00 16.89           C  
ATOM   1358  CG1 VAL X 203      33.232  27.333   5.677  1.00 18.27           C  
ATOM   1359  CG2 VAL X 203      32.251  29.557   6.227  1.00 18.10           C  
ATOM   1360  N   GLY X 204      30.275  26.621   4.550  1.00 16.90           N  
ATOM   1361  CA  GLY X 204      29.541  26.659   3.286  1.00 17.36           C  
ATOM   1362  C   GLY X 204      28.016  26.605   3.486  1.00 17.63           C  
ATOM   1363  O   GLY X 204      27.264  27.324   2.837  1.00 17.62           O  
ATOM   1364  N   SER X 205      27.573  25.730   4.375  1.00 18.85           N  
ATOM   1365  CA  SER X 205      26.141  25.615   4.739  1.00 19.38           C  
ATOM   1366  C   SER X 205      25.617  26.878   5.374  1.00 18.19           C  
ATOM   1367  O   SER X 205      24.471  27.287   5.134  1.00 18.56           O  
ATOM   1368  CB  SER X 205      25.942  24.503   5.763  1.00 21.04           C  
ATOM   1369  OG ASER X 205      25.939  23.251   5.091  0.70 26.42           O  
ATOM   1370  OG BSER X 205      25.064  23.487   5.347  0.30 21.67           O  
ATOM   1371  N   PHE X 206      26.457  27.513   6.203  1.00 17.48           N  
ATOM   1372  CA  PHE X 206      26.109  28.774   6.831  1.00 17.11           C  
ATOM   1373  C   PHE X 206      25.859  29.852   5.762  1.00 16.43           C  
ATOM   1374  O   PHE X 206      24.809  30.504   5.745  1.00 16.73           O  
ATOM   1375  CB  PHE X 206      27.246  29.145   7.792  1.00 17.12           C  
ATOM   1376  CG  PHE X 206      27.157  30.507   8.372  1.00 17.38           C  
ATOM   1377  CD1 PHE X 206      26.008  30.953   9.007  1.00 20.21           C  
ATOM   1378  CD2 PHE X 206      28.230  31.354   8.319  1.00 17.81           C  
ATOM   1379  CE1 PHE X 206      25.947  32.219   9.558  1.00 21.69           C  
ATOM   1380  CE2 PHE X 206      28.157  32.608   8.870  1.00 18.55           C  
ATOM   1381  CZ  PHE X 206      27.032  33.045   9.487  1.00 19.79           C  
ATOM   1382  N   VAL X 207      26.801  29.980   4.827  1.00 15.50           N  
ATOM   1383  CA  VAL X 207      26.673  30.936   3.733  1.00 15.63           C  
ATOM   1384  C   VAL X 207      25.440  30.608   2.895  1.00 15.35           C  
ATOM   1385  O   VAL X 207      24.657  31.490   2.574  1.00 16.84           O  
ATOM   1386  CB  VAL X 207      27.950  31.014   2.872  1.00 15.86           C  
ATOM   1387  CG1 VAL X 207      27.753  31.946   1.669  1.00 16.11           C  
ATOM   1388  CG2 VAL X 207      29.102  31.539   3.729  1.00 15.35           C  
ATOM   1389  N   LEU X 208      25.254  29.341   2.587  1.00 16.99           N  
ATOM   1390  CA  LEU X 208      24.095  28.934   1.770  1.00 17.34           C  
ATOM   1391  C   LEU X 208      22.793  29.375   2.444  1.00 18.52           C  
ATOM   1392  O   LEU X 208      21.899  29.912   1.816  1.00 18.32           O  
ATOM   1393  CB  LEU X 208      24.138  27.427   1.511  1.00 18.17           C  
ATOM   1394  CG  LEU X 208      22.914  26.898   0.746  1.00 19.74           C  
ATOM   1395  CD1 LEU X 208      22.819  27.552  -0.606  1.00 20.95           C  
ATOM   1396  CD2 LEU X 208      23.024  25.404   0.644  1.00 24.01           C  
ATOM   1397  N   SER X 209      22.692  29.171   3.743  1.00 19.83           N  
ATOM   1398  CA  SER X 209      21.507  29.586   4.465  1.00 20.92           C  
ATOM   1399  C   SER X 209      21.282  31.101   4.415  1.00 21.55           C  
ATOM   1400  O   SER X 209      20.151  31.552   4.259  1.00 22.29           O  
ATOM   1401  CB  SER X 209      21.547  29.009   5.872  1.00 21.97           C  
ATOM   1402  OG ASER X 209      22.091  29.979   6.791  0.50 20.67           O  
ATOM   1403  OG BSER X 209      20.920  29.842   6.817  0.50 25.76           O  
ATOM   1404  N   LEU X 210      22.351  31.905   4.508  1.00 21.43           N  
ATOM   1405  CA  LEU X 210      22.213  33.334   4.435  1.00 22.32           C  
ATOM   1406  C   LEU X 210      21.748  33.775   3.064  1.00 23.01           C  
ATOM   1407  O   LEU X 210      20.948  34.712   2.941  1.00 23.52           O  
ATOM   1408  CB  LEU X 210      23.520  34.027   4.759  1.00 23.33           C  
ATOM   1409  CG  LEU X 210      24.090  33.751   6.146  1.00 25.17           C  
ATOM   1410  CD1 LEU X 210      25.391  34.530   6.274  1.00 27.76           C  
ATOM   1411  CD2 LEU X 210      23.120  34.132   7.222  1.00 28.13           C  
ATOM   1412  N   LEU X 211      22.234  33.101   2.029  1.00 22.00           N  
ATOM   1413  CA  LEU X 211      21.957  33.534   0.664  1.00 22.62           C  
ATOM   1414  C   LEU X 211      20.582  33.110   0.170  1.00 23.17           C  
ATOM   1415  O   LEU X 211      20.091  33.706  -0.781  1.00 24.70           O  
ATOM   1416  CB  LEU X 211      22.993  32.963  -0.305  1.00 22.71           C  
ATOM   1417  CG  LEU X 211      24.398  33.483  -0.099  1.00 23.80           C  
ATOM   1418  CD1 LEU X 211      25.351  32.746  -1.021  1.00 25.91           C  
ATOM   1419  CD2 LEU X 211      24.493  35.007  -0.280  1.00 26.34           C  
ATOM   1420  N   THR X 212      19.993  32.093   0.786  1.00 22.57           N  
ATOM   1421  CA  THR X 212      18.739  31.510   0.299  1.00 24.22           C  
ATOM   1422  C   THR X 212      17.549  31.767   1.210  1.00 24.70           C  
ATOM   1423  O   THR X 212      16.425  31.385   0.884  1.00 26.84           O  
ATOM   1424  CB  THR X 212      18.877  30.011   0.055  1.00 24.94           C  
ATOM   1425  OG1 THR X 212      19.336  29.321   1.229  1.00 23.83           O  
ATOM   1426  CG2 THR X 212      19.907  29.758  -1.023  1.00 25.56           C  
ATOM   1427  N   THR X 213      17.780  32.382   2.353  1.00 22.99           N  
ATOM   1428  CA  THR X 213      16.688  32.692   3.272  1.00 23.20           C  
ATOM   1429  C   THR X 213      16.074  34.013   2.882  1.00 23.94           C  
ATOM   1430  O   THR X 213      16.775  34.968   2.579  1.00 24.28           O  
ATOM   1431  CB  THR X 213      17.213  32.767   4.691  1.00 23.03           C  
ATOM   1432  OG1 THR X 213      17.636  31.473   5.118  1.00 22.58           O  
ATOM   1433  CG2 THR X 213      16.113  33.203   5.701  1.00 23.23           C  
ATOM   1434  N   ASP X 214      14.753  34.072   2.909  1.00 24.84           N  
ATOM   1435  CA  ASP X 214      14.042  35.314   2.652  1.00 25.40           C  
ATOM   1436  C   ASP X 214      13.857  36.034   3.994  1.00 24.58           C  
ATOM   1437  O   ASP X 214      13.013  35.679   4.813  1.00 25.02           O  
ATOM   1438  CB AASP X 214      12.697  34.929   2.001  0.60 26.34           C  
ATOM   1439  CB BASP X 214      12.716  35.075   1.927  0.40 25.68           C  
ATOM   1440  CG AASP X 214      11.739  36.093   1.807  0.60 29.25           C  
ATOM   1441  CG BASP X 214      12.905  34.848   0.430  0.40 26.68           C  
ATOM   1442  OD1AASP X 214      12.154  37.273   1.852  0.60 33.66           O  
ATOM   1443  OD1BASP X 214      13.776  35.503  -0.194  0.40 27.54           O  
ATOM   1444  OD2AASP X 214      10.524  35.881   1.564  0.60 32.61           O  
ATOM   1445  OD2BASP X 214      12.237  34.017  -0.204  0.40 28.37           O  
ATOM   1446  N   PHE X 215      14.704  37.022   4.250  1.00 23.39           N  
ATOM   1447  CA  PHE X 215      14.660  37.764   5.502  1.00 22.34           C  
ATOM   1448  C   PHE X 215      13.693  38.936   5.449  1.00 22.53           C  
ATOM   1449  O   PHE X 215      13.606  39.628   4.438  1.00 22.63           O  
ATOM   1450  CB  PHE X 215      16.053  38.309   5.836  1.00 21.67           C  
ATOM   1451  CG  PHE X 215      17.020  37.257   6.249  1.00 19.71           C  
ATOM   1452  CD1 PHE X 215      16.923  36.669   7.512  1.00 19.27           C  
ATOM   1453  CD2 PHE X 215      18.019  36.826   5.373  1.00 19.47           C  
ATOM   1454  CE1 PHE X 215      17.816  35.672   7.883  1.00 21.02           C  
ATOM   1455  CE2 PHE X 215      18.916  35.848   5.740  1.00 19.45           C  
ATOM   1456  CZ  PHE X 215      18.812  35.264   7.001  1.00 19.83           C  
ATOM   1457  N   GLU X 216      12.986  39.156   6.549  1.00 22.75           N  
ATOM   1458  CA  GLU X 216      12.238  40.389   6.783  1.00 23.33           C  
ATOM   1459  C   GLU X 216      13.230  41.557   6.860  1.00 23.54           C  
ATOM   1460  O   GLU X 216      14.414  41.377   7.168  1.00 23.66           O  
ATOM   1461  CB  GLU X 216      11.423  40.289   8.087  1.00 23.64           C  
ATOM   1462  CG  GLU X 216      12.282  40.259   9.349  1.00 24.14           C  
ATOM   1463  CD  GLU X 216      11.507  40.113  10.637  1.00 27.64           C  
ATOM   1464  OE1 GLU X 216      10.262  40.270  10.620  1.00 29.14           O  
ATOM   1465  OE2 GLU X 216      12.138  39.839  11.683  1.00 24.14           O  
ATOM   1466  N   SER X 217      12.764  42.755   6.545  1.00 23.31           N  
ATOM   1467  CA  SER X 217      13.546  43.957   6.804  1.00 23.91           C  
ATOM   1468  C   SER X 217      13.852  44.031   8.289  1.00 23.13           C  
ATOM   1469  O   SER X 217      13.007  43.657   9.113  1.00 22.92           O  
ATOM   1470  CB  SER X 217      12.738  45.206   6.411  1.00 25.06           C  
ATOM   1471  OG ASER X 217      12.915  45.443   5.024  0.70 28.81           O  
ATOM   1472  OG BSER X 217      13.239  45.848   5.257  0.30 26.52           O  
ATOM   1473  N   PRO X 218      15.018  44.539   8.699  1.00 22.91           N  
ATOM   1474  CA  PRO X 218      16.085  45.071   7.844  1.00 22.35           C  
ATOM   1475  C   PRO X 218      17.096  44.033   7.335  1.00 21.80           C  
ATOM   1476  O   PRO X 218      18.112  44.389   6.712  1.00 20.34           O  
ATOM   1477  CB  PRO X 218      16.766  46.074   8.789  1.00 22.27           C  
ATOM   1478  CG  PRO X 218      16.598  45.488  10.135  1.00 23.12           C  
ATOM   1479  CD  PRO X 218      15.328  44.723  10.118  1.00 22.52           C  
ATOM   1480  N   GLY X 219      16.819  42.761   7.586  1.00 20.95           N  
ATOM   1481  CA  GLY X 219      17.610  41.672   7.058  1.00 20.69           C  
ATOM   1482  C   GLY X 219      17.679  41.624   5.553  1.00 20.32           C  
ATOM   1483  O   GLY X 219      18.715  41.256   5.001  1.00 19.78           O  
ATOM   1484  N   LYS X 220      16.578  41.974   4.879  1.00 20.41           N  
ATOM   1485  CA  LYS X 220      16.552  41.986   3.428  1.00 21.25           C  
ATOM   1486  C   LYS X 220      17.624  42.914   2.900  1.00 20.58           C  
ATOM   1487  O   LYS X 220      18.401  42.535   2.030  1.00 21.25           O  
ATOM   1488  CB  LYS X 220      15.180  42.435   2.908  1.00 22.31           C  
ATOM   1489  CG  LYS X 220      15.007  42.175   1.440  1.00 25.90           C  
ATOM   1490  CD  LYS X 220      15.256  43.428   0.619  1.00 31.52           C  
ATOM   1491  CE  LYS X 220      15.170  43.145  -0.904  1.00 33.24           C  
ATOM   1492  NZ  LYS X 220      15.835  44.227  -1.675  1.00 34.95           N  
ATOM   1493  N   GLU X 221      17.639  44.128   3.428  1.00 20.70           N  
ATOM   1494  CA  GLU X 221      18.574  45.158   2.993  1.00 21.31           C  
ATOM   1495  C   GLU X 221      20.022  44.774   3.362  1.00 20.99           C  
ATOM   1496  O   GLU X 221      20.952  44.968   2.572  1.00 20.35           O  
ATOM   1497  CB  GLU X 221      18.220  46.502   3.620  1.00 22.08           C  
ATOM   1498  CG  GLU X 221      16.948  47.131   3.039  1.00 23.78           C  
ATOM   1499  CD  GLU X 221      15.637  46.570   3.601  1.00 29.14           C  
ATOM   1500  OE1 GLU X 221      15.610  45.736   4.539  1.00 25.32           O  
ATOM   1501  OE2 GLU X 221      14.585  47.007   3.098  1.00 31.87           O  
ATOM   1502  N   PHE X 222      20.201  44.261   4.572  1.00 20.08           N  
ATOM   1503  CA  PHE X 222      21.516  43.734   4.988  1.00 19.32           C  
ATOM   1504  C   PHE X 222      22.041  42.676   4.012  1.00 19.64           C  
ATOM   1505  O   PHE X 222      23.155  42.790   3.480  1.00 18.92           O  
ATOM   1506  CB  PHE X 222      21.423  43.209   6.411  1.00 19.40           C  
ATOM   1507  CG  PHE X 222      22.739  42.737   6.984  1.00 19.10           C  
ATOM   1508  CD1 PHE X 222      23.279  41.535   6.591  1.00 19.64           C  
ATOM   1509  CD2 PHE X 222      23.421  43.496   7.917  1.00 18.36           C  
ATOM   1510  CE1 PHE X 222      24.495  41.076   7.112  1.00 20.29           C  
ATOM   1511  CE2 PHE X 222      24.639  43.046   8.432  1.00 17.58           C  
ATOM   1512  CZ  PHE X 222      25.164  41.846   8.030  1.00 17.66           C  
ATOM   1513  N   MET X 223      21.228  41.663   3.726  1.00 19.29           N  
ATOM   1514  CA  MET X 223      21.664  40.578   2.860  1.00 20.25           C  
ATOM   1515  C   MET X 223      21.779  40.986   1.395  1.00 21.06           C  
ATOM   1516  O   MET X 223      22.494  40.332   0.635  1.00 21.16           O  
ATOM   1517  CB  MET X 223      20.766  39.338   2.989  1.00 20.60           C  
ATOM   1518  CG  MET X 223      20.958  38.562   4.238  1.00 22.64           C  
ATOM   1519  SD  MET X 223      22.676  38.112   4.631  1.00 23.05           S  
ATOM   1520  CE  MET X 223      22.485  38.044   6.362  1.00 28.28           C  
ATOM   1521  N   ASP X 224      21.088  42.059   0.978  1.00 21.38           N  
ATOM   1522  CA  ASP X 224      21.271  42.566  -0.369  1.00 21.96           C  
ATOM   1523  C   ASP X 224      22.742  42.874  -0.578  1.00 21.45           C  
ATOM   1524  O   ASP X 224      23.298  42.565  -1.644  1.00 21.42           O  
ATOM   1525  CB  ASP X 224      20.474  43.856  -0.621  1.00 22.38           C  
ATOM   1526  CG  ASP X 224      19.029  43.613  -0.970  1.00 26.26           C  
ATOM   1527  OD1 ASP X 224      18.650  42.465  -1.343  1.00 27.12           O  
ATOM   1528  OD2 ASP X 224      18.206  44.560  -0.915  1.00 29.98           O  
ATOM   1529  N   GLN X 225      23.386  43.473   0.424  1.00 20.31           N  
ATOM   1530  CA  GLN X 225      24.812  43.796   0.281  1.00 20.72           C  
ATOM   1531  C   GLN X 225      25.698  42.561   0.300  1.00 20.12           C  
ATOM   1532  O   GLN X 225      26.655  42.479  -0.464  1.00 19.89           O  
ATOM   1533  CB  GLN X 225      25.273  44.801   1.337  1.00 20.79           C  
ATOM   1534  CG  GLN X 225      24.589  46.143   1.262  1.00 22.33           C  
ATOM   1535  CD  GLN X 225      24.617  46.718  -0.129  1.00 23.37           C  
ATOM   1536  OE1 GLN X 225      25.674  46.716  -0.768  1.00 24.30           O  
ATOM   1537  NE2 GLN X 225      23.453  47.142  -0.632  1.00 24.78           N  
ATOM   1538  N   ILE X 226      25.392  41.608   1.176  1.00 18.79           N  
ATOM   1539  CA  ILE X 226      26.193  40.397   1.282  1.00 19.49           C  
ATOM   1540  C   ILE X 226      26.088  39.623  -0.050  1.00 19.87           C  
ATOM   1541  O   ILE X 226      27.076  39.120  -0.541  1.00 20.27           O  
ATOM   1542  CB  ILE X 226      25.741  39.521   2.472  1.00 18.88           C  
ATOM   1543  CG1 ILE X 226      25.861  40.292   3.803  1.00 19.05           C  
ATOM   1544  CG2 ILE X 226      26.562  38.213   2.502  1.00 19.89           C  
ATOM   1545  CD1 ILE X 226      27.256  40.816   4.070  1.00 18.98           C  
ATOM   1546  N   LYS X 227      24.884  39.549  -0.613  1.00 20.19           N  
ATOM   1547  CA  LYS X 227      24.655  38.883  -1.898  1.00 21.23           C  
ATOM   1548  C   LYS X 227      25.429  39.478  -3.063  1.00 21.54           C  
ATOM   1549  O   LYS X 227      25.912  38.745  -3.928  1.00 21.18           O  
ATOM   1550  CB  LYS X 227      23.175  38.918  -2.246  1.00 22.00           C  
ATOM   1551  CG  LYS X 227      22.395  37.878  -1.500  1.00 25.21           C  
ATOM   1552  CD  LYS X 227      20.891  38.111  -1.687  1.00 28.62           C  
ATOM   1553  CE  LYS X 227      20.088  37.188  -0.827  1.00 30.99           C  
ATOM   1554  NZ  LYS X 227      18.601  37.400  -0.984  1.00 32.76           N  
ATOM   1555  N   LEU X 228      25.561  40.804  -3.085  1.00 21.18           N  
ATOM   1556  CA  LEU X 228      26.357  41.458  -4.104  1.00 21.72           C  
ATOM   1557  C   LEU X 228      27.824  41.057  -3.997  1.00 22.06           C  
ATOM   1558  O   LEU X 228      28.481  40.794  -5.008  1.00 22.04           O  
ATOM   1559  CB  LEU X 228      26.222  42.977  -4.008  1.00 22.55           C  
ATOM   1560  CG  LEU X 228      24.883  43.548  -4.459  1.00 25.84           C  
ATOM   1561  CD1 LEU X 228      24.831  45.056  -4.135  1.00 28.14           C  
ATOM   1562  CD2 LEU X 228      24.647  43.316  -5.946  1.00 27.70           C  
ATOM   1563  N   VAL X 229      28.336  40.991  -2.769  1.00 20.90           N  
ATOM   1564  CA  VAL X 229      29.733  40.622  -2.548  1.00 20.46           C  
ATOM   1565  C   VAL X 229      29.966  39.138  -2.815  1.00 19.63           C  
ATOM   1566  O   VAL X 229      31.019  38.731  -3.337  1.00 19.49           O  
ATOM   1567  CB  VAL X 229      30.176  41.015  -1.110  1.00 20.98           C  
ATOM   1568  CG1 VAL X 229      31.570  40.489  -0.797  1.00 21.94           C  
ATOM   1569  CG2 VAL X 229      30.106  42.509  -0.964  1.00 21.18           C  
ATOM   1570  N   ALA X 230      28.985  38.313  -2.469  1.00 18.84           N  
ATOM   1571  CA  ALA X 230      29.105  36.873  -2.628  1.00 19.48           C  
ATOM   1572  C   ALA X 230      29.072  36.412  -4.098  1.00 19.45           C  
ATOM   1573  O   ALA X 230      29.489  35.306  -4.401  1.00 18.67           O  
ATOM   1574  CB  ALA X 230      27.994  36.189  -1.866  1.00 19.17           C  
ATOM   1575  N   SER X 231      28.507  37.232  -4.970  1.00 19.40           N  
ATOM   1576  CA  SER X 231      28.362  36.868  -6.385  1.00 20.20           C  
ATOM   1577  C   SER X 231      29.745  36.730  -7.023  1.00 19.38           C  
ATOM   1578  O   SER X 231      30.516  37.691  -7.112  1.00 20.12           O  
ATOM   1579  CB  SER X 231      27.552  37.920  -7.125  1.00 21.75           C  
ATOM   1580  OG  SER X 231      27.429  37.552  -8.485  1.00 24.20           O  
ATOM   1581  N   TYR X 232      30.030  35.506  -7.447  1.00 18.89           N  
ATOM   1582  CA  TYR X 232      31.309  35.052  -7.985  1.00 18.85           C  
ATOM   1583  C   TYR X 232      32.473  35.173  -7.015  1.00 18.37           C  
ATOM   1584  O   TYR X 232      33.624  35.102  -7.426  1.00 17.49           O  
ATOM   1585  CB  TYR X 232      31.622  35.687  -9.345  1.00 19.13           C  
ATOM   1586  CG  TYR X 232      30.523  35.379 -10.350  1.00 20.16           C  
ATOM   1587  CD1 TYR X 232      30.411  34.114 -10.908  1.00 21.83           C  
ATOM   1588  CD2 TYR X 232      29.596  36.340 -10.702  1.00 24.01           C  
ATOM   1589  CE1 TYR X 232      29.395  33.813 -11.804  1.00 24.25           C  
ATOM   1590  CE2 TYR X 232      28.566  36.051 -11.606  1.00 26.42           C  
ATOM   1591  CZ  TYR X 232      28.490  34.789 -12.151  1.00 26.60           C  
ATOM   1592  OH  TYR X 232      27.476  34.503 -13.031  1.00 30.55           O  
ATOM   1593  N   ALA X 233      32.176  35.252  -5.713  1.00 17.91           N  
ATOM   1594  CA  ALA X 233      33.242  35.279  -4.714  1.00 17.79           C  
ATOM   1595  C   ALA X 233      33.947  33.925  -4.734  1.00 17.41           C  
ATOM   1596  O   ALA X 233      33.311  32.887  -4.839  1.00 17.19           O  
ATOM   1597  CB  ALA X 233      32.642  35.573  -3.303  1.00 17.52           C  
ATOM   1598  N   GLN X 234      35.273  33.931  -4.667  1.00 17.60           N  
ATOM   1599  CA  GLN X 234      36.071  32.707  -4.655  1.00 18.20           C  
ATOM   1600  C   GLN X 234      35.919  31.918  -5.966  1.00 19.93           C  
ATOM   1601  O   GLN X 234      36.134  30.712  -5.984  1.00 19.95           O  
ATOM   1602  CB  GLN X 234      35.745  31.813  -3.449  1.00 18.98           C  
ATOM   1603  CG  GLN X 234      35.837  32.545  -2.155  1.00 18.50           C  
ATOM   1604  CD  GLN X 234      35.836  31.645  -0.949  1.00 20.25           C  
ATOM   1605  OE1 GLN X 234      36.679  30.770  -0.829  1.00 23.49           O  
ATOM   1606  NE2 GLN X 234      34.887  31.877  -0.035  1.00 18.38           N  
ATOM   1607  N   MET X 235      35.541  32.614  -7.037  1.00 19.01           N  
ATOM   1608  CA  MET X 235      35.450  32.023  -8.375  1.00 19.25           C  
ATOM   1609  C   MET X 235      36.252  32.929  -9.314  1.00 19.99           C  
ATOM   1610  O   MET X 235      35.865  33.173 -10.455  1.00 20.01           O  
ATOM   1611  CB  MET X 235      33.995  31.903  -8.851  1.00 18.70           C  
ATOM   1612  CG  MET X 235      33.153  30.963  -7.990  1.00 19.34           C  
ATOM   1613  SD  MET X 235      31.417  30.936  -8.434  1.00 19.47           S  
ATOM   1614  CE  MET X 235      31.469  30.027 -10.020  1.00 21.98           C  
ATOM   1615  N   THR X 236      37.408  33.384  -8.832  1.00 21.19           N  
ATOM   1616  CA  THR X 236      38.199  34.351  -9.584  1.00 22.22           C  
ATOM   1617  C   THR X 236      38.771  33.758 -10.873  1.00 21.21           C  
ATOM   1618  O   THR X 236      38.892  34.472 -11.851  1.00 22.05           O  
ATOM   1619  CB  THR X 236      39.300  34.991  -8.700  1.00 23.83           C  
ATOM   1620  OG1 THR X 236      40.061  33.976  -8.086  1.00 29.40           O  
ATOM   1621  CG2 THR X 236      38.691  35.702  -7.533  1.00 26.27           C  
ATOM   1622  N   THR X 237      39.081  32.470 -10.901  1.00 20.37           N  
ATOM   1623  CA  THR X 237      39.537  31.838 -12.145  1.00 20.30           C  
ATOM   1624  C   THR X 237      38.447  31.875 -13.195  1.00 19.50           C  
ATOM   1625  O   THR X 237      38.687  32.270 -14.356  1.00 18.31           O  
ATOM   1626  CB  THR X 237      40.042  30.425 -11.903  1.00 21.00           C  
ATOM   1627  OG1 THR X 237      41.257  30.480 -11.130  1.00 22.56           O  
ATOM   1628  CG2 THR X 237      40.470  29.775 -13.192  1.00 21.78           C  
ATOM   1629  N   TYR X 238      37.244  31.480 -12.793  1.00 17.72           N  
ATOM   1630  CA  TYR X 238      36.095  31.565 -13.679  1.00 18.57           C  
ATOM   1631  C   TYR X 238      35.874  32.990 -14.227  1.00 18.15           C  
ATOM   1632  O   TYR X 238      35.726  33.168 -15.442  1.00 17.57           O  
ATOM   1633  CB  TYR X 238      34.824  31.062 -12.993  1.00 17.87           C  
ATOM   1634  CG  TYR X 238      33.580  31.257 -13.828  1.00 17.47           C  
ATOM   1635  CD1 TYR X 238      33.253  30.364 -14.873  1.00 17.83           C  
ATOM   1636  CD2 TYR X 238      32.717  32.299 -13.589  1.00 18.59           C  
ATOM   1637  CE1 TYR X 238      32.140  30.563 -15.651  1.00 19.92           C  
ATOM   1638  CE2 TYR X 238      31.584  32.486 -14.372  1.00 19.75           C  
ATOM   1639  CZ  TYR X 238      31.307  31.615 -15.410  1.00 21.33           C  
ATOM   1640  OH  TYR X 238      30.169  31.823 -16.205  1.00 23.00           O  
ATOM   1641  N   THR X 239      35.836  34.009 -13.365  1.00 18.24           N  
ATOM   1642  CA  THR X 239      35.545  35.350 -13.827  1.00 18.52           C  
ATOM   1643  C   THR X 239      36.701  35.944 -14.650  1.00 18.08           C  
ATOM   1644  O   THR X 239      36.435  36.678 -15.579  1.00 18.28           O  
ATOM   1645  CB  THR X 239      35.151  36.303 -12.693  1.00 19.24           C  
ATOM   1646  OG1 THR X 239      36.155  36.308 -11.675  1.00 19.94           O  
ATOM   1647  CG2 THR X 239      33.886  35.828 -12.044  1.00 20.10           C  
ATOM   1648  N   THR X 240      37.935  35.578 -14.348  1.00 18.25           N  
ATOM   1649  CA  THR X 240      39.083  36.049 -15.127  1.00 18.70           C  
ATOM   1650  C   THR X 240      39.050  35.448 -16.526  1.00 16.97           C  
ATOM   1651  O   THR X 240      39.303  36.134 -17.512  1.00 17.38           O  
ATOM   1652  CB  THR X 240      40.394  35.724 -14.411  1.00 19.65           C  
ATOM   1653  OG1 THR X 240      40.470  36.533 -13.214  1.00 21.35           O  
ATOM   1654  CG2 THR X 240      41.604  36.154 -15.245  1.00 21.13           C  
ATOM   1655  N   ILE X 241      38.759  34.159 -16.619  1.00 17.03           N  
ATOM   1656  CA  ILE X 241      38.624  33.521 -17.934  1.00 16.39           C  
ATOM   1657  C   ILE X 241      37.472  34.156 -18.693  1.00 15.86           C  
ATOM   1658  O   ILE X 241      37.617  34.450 -19.864  1.00 16.30           O  
ATOM   1659  CB  ILE X 241      38.442  31.991 -17.808  1.00 15.56           C  
ATOM   1660  CG1 ILE X 241      39.735  31.343 -17.332  1.00 17.87           C  
ATOM   1661  CG2 ILE X 241      38.038  31.397 -19.140  1.00 16.93           C  
ATOM   1662  CD1 ILE X 241      39.625  29.876 -16.958  1.00 17.34           C  
ATOM   1663  N   LYS X 242      36.325  34.380 -18.048  1.00 16.85           N  
ATOM   1664  CA  LYS X 242      35.180  35.001 -18.733  1.00 17.75           C  
ATOM   1665  C   LYS X 242      35.530  36.396 -19.282  1.00 17.92           C  
ATOM   1666  O   LYS X 242      35.165  36.748 -20.418  1.00 16.39           O  
ATOM   1667  CB  LYS X 242      33.927  35.056 -17.840  1.00 19.13           C  
ATOM   1668  CG  LYS X 242      33.235  33.712 -17.592  1.00 22.83           C  
ATOM   1669  CD  LYS X 242      32.560  33.116 -18.826  1.00 26.53           C  
ATOM   1670  CE  LYS X 242      31.270  33.846 -19.205  1.00 31.16           C  
ATOM   1671  NZ  LYS X 242      30.410  33.051 -20.157  1.00 34.77           N  
ATOM   1672  N   GLU X 243      36.298  37.154 -18.508  1.00 18.15           N  
ATOM   1673  CA  GLU X 243      36.744  38.481 -18.932  1.00 19.38           C  
ATOM   1674  C   GLU X 243      37.646  38.371 -20.157  1.00 18.30           C  
ATOM   1675  O   GLU X 243      37.463  39.066 -21.143  1.00 19.10           O  
ATOM   1676  CB AGLU X 243      37.481  39.145 -17.765  0.70 19.87           C  
ATOM   1677  CB BGLU X 243      37.419  39.242 -17.786  0.30 19.60           C  
ATOM   1678  CG AGLU X 243      37.983  40.559 -18.007  0.70 22.45           C  
ATOM   1679  CG BGLU X 243      36.418  39.714 -16.736  0.30 21.82           C  
ATOM   1680  CD AGLU X 243      38.851  41.093 -16.869  0.70 28.33           C  
ATOM   1681  CD BGLU X 243      36.859  40.933 -15.932  0.30 24.60           C  
ATOM   1682  OE1AGLU X 243      39.039  40.384 -15.853  0.70 30.79           O  
ATOM   1683  OE1BGLU X 243      37.831  41.620 -16.299  0.30 27.08           O  
ATOM   1684  OE2AGLU X 243      39.319  42.253 -16.989  0.70 31.30           O  
ATOM   1685  OE2BGLU X 243      36.209  41.210 -14.910  0.30 26.84           O  
ATOM   1686  N   TYR X 244      38.605  37.472 -20.089  1.00 17.34           N  
ATOM   1687  CA  TYR X 244      39.509  37.190 -21.192  1.00 16.18           C  
ATOM   1688  C   TYR X 244      38.761  36.797 -22.473  1.00 16.02           C  
ATOM   1689  O   TYR X 244      39.014  37.349 -23.537  1.00 16.83           O  
ATOM   1690  CB  TYR X 244      40.486  36.107 -20.730  1.00 16.21           C  
ATOM   1691  CG  TYR X 244      41.386  35.507 -21.778  1.00 15.71           C  
ATOM   1692  CD1 TYR X 244      42.380  36.262 -22.384  1.00 17.36           C  
ATOM   1693  CD2 TYR X 244      41.270  34.169 -22.149  1.00 15.63           C  
ATOM   1694  CE1 TYR X 244      43.211  35.729 -23.323  1.00 15.74           C  
ATOM   1695  CE2 TYR X 244      42.106  33.619 -23.075  1.00 15.58           C  
ATOM   1696  CZ  TYR X 244      43.080  34.384 -23.681  1.00 15.60           C  
ATOM   1697  OH  TYR X 244      43.907  33.835 -24.660  1.00 14.79           O  
ATOM   1698  N   LEU X 245      37.797  35.886 -22.374  1.00 15.69           N  
ATOM   1699  CA  LEU X 245      37.038  35.461 -23.540  1.00 15.91           C  
ATOM   1700  C   LEU X 245      36.173  36.563 -24.156  1.00 16.71           C  
ATOM   1701  O   LEU X 245      35.979  36.567 -25.359  1.00 17.14           O  
ATOM   1702  CB  LEU X 245      36.155  34.253 -23.196  1.00 16.33           C  
ATOM   1703  CG  LEU X 245      36.887  33.019 -22.680  1.00 16.23           C  
ATOM   1704  CD1 LEU X 245      35.896  31.907 -22.401  1.00 17.91           C  
ATOM   1705  CD2 LEU X 245      37.953  32.560 -23.673  1.00 16.91           C  
ATOM   1706  N   ALA X 246      35.710  37.492 -23.336  1.00 17.56           N  
ATOM   1707  CA  ALA X 246      34.900  38.633 -23.796  1.00 18.29           C  
ATOM   1708  C   ALA X 246      35.725  39.793 -24.356  1.00 18.12           C  
ATOM   1709  O   ALA X 246      35.279  40.481 -25.259  1.00 19.29           O  
ATOM   1710  CB  ALA X 246      34.041  39.138 -22.651  1.00 19.15           C  
ATOM   1711  N   GLU X 247      36.907  40.009 -23.820  1.00 17.71           N  
ATOM   1712  CA  GLU X 247      37.610  41.279 -23.996  1.00 18.01           C  
ATOM   1713  C   GLU X 247      38.944  41.147 -24.707  1.00 18.10           C  
ATOM   1714  O   GLU X 247      39.459  42.111 -25.262  1.00 18.40           O  
ATOM   1715  CB  GLU X 247      37.804  41.930 -22.641  1.00 18.48           C  
ATOM   1716  CG  GLU X 247      36.516  42.404 -21.988  1.00 20.29           C  
ATOM   1717  CD  GLU X 247      36.771  43.180 -20.708  1.00 25.18           C  
ATOM   1718  OE1 GLU X 247      37.697  44.031 -20.667  1.00 27.38           O  
ATOM   1719  OE2 GLU X 247      36.071  42.888 -19.721  1.00 29.34           O  
ATOM   1720  N   CYS X 248      39.541  39.959 -24.703  1.00 16.66           N  
ATOM   1721  CA  CYS X 248      40.836  39.805 -25.363  1.00 16.60           C  
ATOM   1722  C   CYS X 248      40.715  40.093 -26.856  1.00 16.27           C  
ATOM   1723  O   CYS X 248      39.815  39.587 -27.526  1.00 16.41           O  
ATOM   1724  CB  CYS X 248      41.375  38.404 -25.154  1.00 16.48           C  
ATOM   1725  SG  CYS X 248      42.945  38.056 -25.997  1.00 17.75           S  
ATOM   1726  N   MET X 249      41.638  40.903 -27.389  1.00 16.25           N  
ATOM   1727  CA  MET X 249      41.617  41.277 -28.789  1.00 16.58           C  
ATOM   1728  C   MET X 249      42.855  40.758 -29.521  1.00 16.31           C  
ATOM   1729  O   MET X 249      43.193  41.217 -30.615  1.00 16.51           O  
ATOM   1730  CB  MET X 249      41.509  42.800 -28.942  1.00 17.00           C  
ATOM   1731  CG  MET X 249      40.200  43.400 -28.464  1.00 17.84           C  
ATOM   1732  SD  MET X 249      38.797  42.772 -29.246  1.00 20.73           S  
ATOM   1733  CE  MET X 249      39.040  43.220 -30.935  1.00 22.41           C  
ATOM   1734  N   ASP X 250      43.516  39.767 -28.930  1.00 17.14           N  
ATOM   1735  CA  ASP X 250      44.712  39.184 -29.535  1.00 17.23           C  
ATOM   1736  C   ASP X 250      44.619  37.694 -29.827  1.00 17.57           C  
ATOM   1737  O   ASP X 250      43.675  37.028 -29.413  1.00 17.30           O  
ATOM   1738  CB  ASP X 250      45.942  39.501 -28.684  1.00 18.10           C  
ATOM   1739  CG  ASP X 250      45.934  38.823 -27.348  1.00 18.78           C  
ATOM   1740  OD1 ASP X 250      45.934  37.557 -27.314  1.00 16.74           O  
ATOM   1741  OD2 ASP X 250      46.023  39.467 -26.285  1.00 20.94           O  
ATOM   1742  N   ALA X 251      45.626  37.178 -30.530  1.00 16.82           N  
ATOM   1743  CA  ALA X 251      45.576  35.804 -31.035  1.00 16.59           C  
ATOM   1744  C   ALA X 251      45.946  34.726 -30.019  1.00 15.45           C  
ATOM   1745  O   ALA X 251      45.980  33.533 -30.360  1.00 16.14           O  
ATOM   1746  CB  ALA X 251      46.442  35.660 -32.270  1.00 17.20           C  
ATOM   1747  N   THR X 252      46.213  35.085 -28.780  1.00 14.49           N  
ATOM   1748  CA  THR X 252      46.454  34.039 -27.766  1.00 14.88           C  
ATOM   1749  C   THR X 252      45.240  33.121 -27.648  1.00 14.78           C  
ATOM   1750  O   THR X 252      45.368  31.973 -27.283  1.00 15.45           O  
ATOM   1751  CB  THR X 252      46.839  34.555 -26.386  1.00 15.17           C  
ATOM   1752  OG1 THR X 252      45.838  35.425 -25.835  1.00 15.26           O  
ATOM   1753  CG2 THR X 252      48.161  35.332 -26.433  1.00 17.04           C  
ATOM   1754  N   LEU X 253      44.066  33.646 -27.957  1.00 14.90           N  
ATOM   1755  CA  LEU X 253      42.846  32.853 -27.937  1.00 15.06           C  
ATOM   1756  C   LEU X 253      42.875  31.686 -28.914  1.00 15.77           C  
ATOM   1757  O   LEU X 253      42.155  30.706 -28.732  1.00 16.24           O  
ATOM   1758  CB  LEU X 253      41.657  33.744 -28.308  1.00 15.01           C  
ATOM   1759  CG  LEU X 253      41.286  34.849 -27.352  1.00 14.57           C  
ATOM   1760  CD1 LEU X 253      40.430  35.880 -28.085  1.00 18.22           C  
ATOM   1761  CD2 LEU X 253      40.560  34.298 -26.153  1.00 16.49           C  
ATOM   1762  N   THR X 254      43.643  31.834 -29.985  1.00 16.25           N  
ATOM   1763  CA  THR X 254      43.697  30.873 -31.075  1.00 16.96           C  
ATOM   1764  C   THR X 254      44.790  29.821 -30.958  1.00 17.43           C  
ATOM   1765  O   THR X 254      44.875  28.927 -31.823  1.00 18.68           O  
ATOM   1766  CB  THR X 254      43.883  31.590 -32.435  1.00 17.61           C  
ATOM   1767  OG1 THR X 254      45.218  32.099 -32.547  1.00 17.66           O  
ATOM   1768  CG2 THR X 254      42.972  32.764 -32.601  1.00 17.37           C  
ATOM   1769  N   ILE X 255      45.641  29.914 -29.941  1.00 17.38           N  
ATOM   1770  CA  ILE X 255      46.674  28.885 -29.697  1.00 17.88           C  
ATOM   1771  C   ILE X 255      45.890  27.594 -29.476  1.00 18.87           C  
ATOM   1772  O   ILE X 255      45.002  27.560 -28.628  1.00 18.46           O  
ATOM   1773  CB  ILE X 255      47.516  29.205 -28.479  1.00 18.62           C  
ATOM   1774  CG1 ILE X 255      48.308  30.490 -28.689  1.00 18.08           C  
ATOM   1775  CG2 ILE X 255      48.455  28.038 -28.131  1.00 21.12           C  
ATOM   1776  CD1 ILE X 255      48.932  30.987 -27.433  1.00 20.44           C  
ATOM   1777  N   PRO X 256      46.159  26.552 -30.249  1.00 19.27           N  
ATOM   1778  CA  PRO X 256      45.310  25.357 -30.207  1.00 20.04           C  
ATOM   1779  C   PRO X 256      45.027  24.813 -28.798  1.00 19.71           C  
ATOM   1780  O   PRO X 256      43.857  24.573 -28.506  1.00 20.46           O  
ATOM   1781  CB  PRO X 256      46.081  24.358 -31.100  1.00 20.25           C  
ATOM   1782  CG  PRO X 256      46.780  25.223 -32.057  1.00 20.67           C  
ATOM   1783  CD  PRO X 256      47.219  26.430 -31.269  1.00 19.97           C  
ATOM   1784  N   VAL X 257      46.020  24.648 -27.929  1.00 20.85           N  
ATOM   1785  CA  VAL X 257      45.749  24.072 -26.607  1.00 21.98           C  
ATOM   1786  C   VAL X 257      44.859  24.956 -25.746  1.00 21.55           C  
ATOM   1787  O   VAL X 257      44.093  24.453 -24.935  1.00 22.47           O  
ATOM   1788  CB  VAL X 257      47.010  23.676 -25.812  1.00 22.86           C  
ATOM   1789  CG1 VAL X 257      47.720  22.558 -26.548  1.00 25.57           C  
ATOM   1790  CG2 VAL X 257      47.940  24.865 -25.524  1.00 23.65           C  
ATOM   1791  N   VAL X 258      44.981  26.270 -25.936  1.00 20.40           N  
ATOM   1792  CA  VAL X 258      44.079  27.237 -25.325  1.00 18.59           C  
ATOM   1793  C   VAL X 258      42.658  27.115 -25.900  1.00 17.77           C  
ATOM   1794  O   VAL X 258      41.683  26.999 -25.159  1.00 17.68           O  
ATOM   1795  CB  VAL X 258      44.610  28.664 -25.503  1.00 18.10           C  
ATOM   1796  CG1 VAL X 258      43.623  29.669 -24.960  1.00 16.71           C  
ATOM   1797  CG2 VAL X 258      45.978  28.825 -24.811  1.00 19.92           C  
ATOM   1798  N   ALA X 259      42.538  27.151 -27.221  1.00 16.89           N  
ATOM   1799  CA  ALA X 259      41.250  27.102 -27.874  1.00 17.09           C  
ATOM   1800  C   ALA X 259      40.459  25.829 -27.517  1.00 16.98           C  
ATOM   1801  O   ALA X 259      39.273  25.911 -27.245  1.00 16.56           O  
ATOM   1802  CB  ALA X 259      41.412  27.250 -29.372  1.00 17.63           C  
ATOM   1803  N   TYR X 260      41.104  24.674 -27.486  1.00 18.03           N  
ATOM   1804  CA  TYR X 260      40.368  23.437 -27.154  1.00 18.66           C  
ATOM   1805  C   TYR X 260      39.813  23.507 -25.734  1.00 18.37           C  
ATOM   1806  O   TYR X 260      38.705  23.006 -25.475  1.00 18.89           O  
ATOM   1807  CB  TYR X 260      41.256  22.197 -27.340  1.00 19.96           C  
ATOM   1808  CG  TYR X 260      41.855  22.074 -28.730  1.00 21.34           C  
ATOM   1809  CD1 TYR X 260      41.184  22.530 -29.833  1.00 23.90           C  
ATOM   1810  CD2 TYR X 260      43.125  21.529 -28.914  1.00 25.22           C  
ATOM   1811  CE1 TYR X 260      41.754  22.451 -31.107  1.00 27.15           C  
ATOM   1812  CE2 TYR X 260      43.691  21.426 -30.185  1.00 26.76           C  
ATOM   1813  CZ  TYR X 260      42.996  21.887 -31.265  1.00 26.39           C  
ATOM   1814  OH  TYR X 260      43.560  21.813 -32.522  1.00 30.43           O  
ATOM   1815  N   GLU X 261      40.551  24.149 -24.815  1.00 17.11           N  
ATOM   1816  CA  GLU X 261      40.081  24.360 -23.452  1.00 17.32           C  
ATOM   1817  C   GLU X 261      38.984  25.393 -23.361  1.00 16.99           C  
ATOM   1818  O   GLU X 261      38.107  25.252 -22.514  1.00 17.56           O  
ATOM   1819  CB  GLU X 261      41.227  24.693 -22.488  1.00 17.63           C  
ATOM   1820  CG  GLU X 261      42.131  23.489 -22.244  1.00 19.72           C  
ATOM   1821  CD  GLU X 261      43.229  23.765 -21.237  1.00 23.56           C  
ATOM   1822  OE1 GLU X 261      43.151  24.795 -20.559  1.00 25.43           O  
ATOM   1823  OE2 GLU X 261      44.137  22.920 -21.091  1.00 27.28           O  
ATOM   1824  N   ILE X 262      38.982  26.398 -24.249  1.00 15.89           N  
ATOM   1825  CA  ILE X 262      37.870  27.358 -24.306  1.00 15.87           C  
ATOM   1826  C   ILE X 262      36.560  26.621 -24.558  1.00 16.38           C  
ATOM   1827  O   ILE X 262      35.542  26.866 -23.885  1.00 16.61           O  
ATOM   1828  CB  ILE X 262      38.107  28.436 -25.380  1.00 15.09           C  
ATOM   1829  CG1 ILE X 262      39.292  29.321 -24.991  1.00 17.55           C  
ATOM   1830  CG2 ILE X 262      36.833  29.261 -25.619  1.00 15.98           C  
ATOM   1831  CD1 ILE X 262      39.701  30.321 -26.052  1.00 16.20           C  
ATOM   1832  N   ARG X 263      36.557  25.707 -25.516  1.00 17.33           N  
ATOM   1833  CA  ARG X 263      35.316  24.989 -25.802  1.00 16.72           C  
ATOM   1834  C   ARG X 263      34.879  24.147 -24.588  1.00 17.22           C  
ATOM   1835  O   ARG X 263      33.716  24.216 -24.163  1.00 18.52           O  
ATOM   1836  CB  ARG X 263      35.489  24.129 -27.039  1.00 17.36           C  
ATOM   1837  CG  ARG X 263      34.205  23.457 -27.522  1.00 18.52           C  
ATOM   1838  CD  ARG X 263      34.411  22.615 -28.770  1.00 20.50           C  
ATOM   1839  NE  ARG X 263      35.479  21.641 -28.565  1.00 20.65           N  
ATOM   1840  CZ  ARG X 263      36.326  21.210 -29.496  1.00 26.21           C  
ATOM   1841  NH1 ARG X 263      36.232  21.619 -30.755  1.00 27.72           N  
ATOM   1842  NH2 ARG X 263      37.256  20.342 -29.168  1.00 28.72           N  
ATOM   1843  N   ASP X 264      35.800  23.411 -23.993  1.00 18.15           N  
ATOM   1844  CA  ASP X 264      35.491  22.613 -22.786  1.00 19.07           C  
ATOM   1845  C   ASP X 264      35.006  23.512 -21.615  1.00 18.08           C  
ATOM   1846  O   ASP X 264      34.058  23.171 -20.925  1.00 17.25           O  
ATOM   1847  CB  ASP X 264      36.679  21.810 -22.348  1.00 20.52           C  
ATOM   1848  CG  ASP X 264      36.897  20.550 -23.188  1.00 27.60           C  
ATOM   1849  OD1 ASP X 264      36.063  20.162 -24.080  1.00 29.91           O  
ATOM   1850  OD2 ASP X 264      37.935  19.873 -22.993  1.00 34.79           O  
ATOM   1851  N   PHE X 265      35.652  24.658 -21.419  1.00 16.85           N  
ATOM   1852  CA  PHE X 265      35.300  25.565 -20.320  1.00 16.61           C  
ATOM   1853  C   PHE X 265      33.883  26.061 -20.479  1.00 16.39           C  
ATOM   1854  O   PHE X 265      33.113  26.118 -19.510  1.00 17.12           O  
ATOM   1855  CB  PHE X 265      36.304  26.738 -20.290  1.00 15.98           C  
ATOM   1856  CG  PHE X 265      35.918  27.841 -19.384  1.00 15.77           C  
ATOM   1857  CD1 PHE X 265      36.302  27.827 -18.062  1.00 16.47           C  
ATOM   1858  CD2 PHE X 265      35.193  28.911 -19.854  1.00 18.09           C  
ATOM   1859  CE1 PHE X 265      35.927  28.851 -17.216  1.00 17.48           C  
ATOM   1860  CE2 PHE X 265      34.817  29.926 -19.001  1.00 18.55           C  
ATOM   1861  CZ  PHE X 265      35.202  29.885 -17.687  1.00 17.19           C  
ATOM   1862  N   LEU X 266      33.498  26.413 -21.699  1.00 16.92           N  
ATOM   1863  CA  LEU X 266      32.163  26.979 -21.942  1.00 17.21           C  
ATOM   1864  C   LEU X 266      31.104  25.892 -21.739  1.00 16.69           C  
ATOM   1865  O   LEU X 266      30.049  26.170 -21.241  1.00 17.24           O  
ATOM   1866  CB  LEU X 266      32.053  27.581 -23.341  1.00 18.13           C  
ATOM   1867  CG  LEU X 266      32.879  28.885 -23.473  1.00 20.65           C  
ATOM   1868  CD1 LEU X 266      32.927  29.367 -24.915  1.00 23.65           C  
ATOM   1869  CD2 LEU X 266      32.343  29.971 -22.564  1.00 22.76           C  
ATOM   1870  N   GLU X 267      31.450  24.665 -22.048  1.00 17.00           N  
ATOM   1871  CA  GLU X 267      30.507  23.547 -21.920  1.00 17.86           C  
ATOM   1872  C   GLU X 267      30.367  23.095 -20.468  1.00 17.63           C  
ATOM   1873  O   GLU X 267      29.257  22.853 -19.994  1.00 17.58           O  
ATOM   1874  CB  GLU X 267      30.935  22.418 -22.874  1.00 18.04           C  
ATOM   1875  CG  GLU X 267      30.619  22.819 -24.311  1.00 18.22           C  
ATOM   1876  CD  GLU X 267      30.798  21.720 -25.359  1.00 18.79           C  
ATOM   1877  OE1 GLU X 267      31.484  20.699 -25.090  1.00 18.44           O  
ATOM   1878  OE2 GLU X 267      30.214  21.919 -26.474  1.00 19.95           O  
ATOM   1879  N   VAL X 268      31.480  23.017 -19.745  1.00 17.82           N  
ATOM   1880  CA  VAL X 268      31.448  22.697 -18.306  1.00 18.63           C  
ATOM   1881  C   VAL X 268      30.664  23.782 -17.561  1.00 18.73           C  
ATOM   1882  O   VAL X 268      29.823  23.482 -16.690  1.00 17.73           O  
ATOM   1883  CB  VAL X 268      32.885  22.557 -17.740  1.00 18.39           C  
ATOM   1884  CG1 VAL X 268      32.883  22.548 -16.207  1.00 21.03           C  
ATOM   1885  CG2 VAL X 268      33.554  21.314 -18.287  1.00 20.41           C  
ATOM   1886  N   SER X 269      30.940  25.049 -17.898  1.00 18.91           N  
ATOM   1887  CA  SER X 269      30.221  26.179 -17.321  1.00 18.99           C  
ATOM   1888  C   SER X 269      28.719  26.070 -17.593  1.00 19.34           C  
ATOM   1889  O   SER X 269      27.899  26.296 -16.713  1.00 18.61           O  
ATOM   1890  CB  SER X 269      30.762  27.529 -17.830  1.00 20.08           C  
ATOM   1891  OG  SER X 269      32.099  27.675 -17.423  1.00 23.29           O  
ATOM   1892  N   ALA X 270      28.355  25.706 -18.811  1.00 18.29           N  
ATOM   1893  CA  ALA X 270      26.951  25.600 -19.155  1.00 18.88           C  
ATOM   1894  C   ALA X 270      26.275  24.484 -18.354  1.00 18.37           C  
ATOM   1895  O   ALA X 270      25.157  24.660 -17.912  1.00 19.15           O  
ATOM   1896  CB  ALA X 270      26.773  25.389 -20.671  1.00 19.04           C  
ATOM   1897  N   LYS X 271      26.969  23.368 -18.161  1.00 18.85           N  
ATOM   1898  CA  LYS X 271      26.441  22.248 -17.394  1.00 20.08           C  
ATOM   1899  C   LYS X 271      26.208  22.658 -15.926  1.00 19.81           C  
ATOM   1900  O   LYS X 271      25.165  22.356 -15.322  1.00 18.82           O  
ATOM   1901  CB  LYS X 271      27.357  21.046 -17.483  1.00 21.34           C  
ATOM   1902  CG  LYS X 271      27.375  20.422 -18.899  1.00 26.90           C  
ATOM   1903  CD  LYS X 271      28.520  19.419 -19.102  1.00 31.82           C  
ATOM   1904  CE  LYS X 271      27.988  17.995 -19.091  1.00 36.35           C  
ATOM   1905  NZ  LYS X 271      29.111  17.028 -19.358  1.00 38.36           N  
ATOM   1906  N   LEU X 272      27.164  23.390 -15.373  1.00 19.52           N  
ATOM   1907  CA  LEU X 272      27.049  23.862 -13.993  1.00 18.99           C  
ATOM   1908  C   LEU X 272      25.947  24.904 -13.830  1.00 19.18           C  
ATOM   1909  O   LEU X 272      25.258  24.928 -12.815  1.00 20.39           O  
ATOM   1910  CB  LEU X 272      28.409  24.417 -13.528  1.00 19.10           C  
ATOM   1911  CG  LEU X 272      29.427  23.309 -13.302  1.00 20.13           C  
ATOM   1912  CD1 LEU X 272      30.807  23.918 -13.027  1.00 23.80           C  
ATOM   1913  CD2 LEU X 272      29.044  22.364 -12.174  1.00 22.92           C  
ATOM   1914  N   LYS X 273      25.762  25.766 -14.825  1.00 18.44           N  
ATOM   1915  CA  LYS X 273      24.720  26.753 -14.796  1.00 20.64           C  
ATOM   1916  C   LYS X 273      23.354  26.070 -14.830  1.00 21.15           C  
ATOM   1917  O   LYS X 273      22.441  26.479 -14.110  1.00 20.52           O  
ATOM   1918  CB  LYS X 273      24.849  27.726 -15.959  1.00 21.21           C  
ATOM   1919  CG  LYS X 273      25.817  28.860 -15.715  1.00 24.56           C  
ATOM   1920  CD  LYS X 273      26.021  29.719 -16.976  1.00 28.69           C  
ATOM   1921  CE  LYS X 273      27.071  30.801 -16.772  1.00 33.23           C  
ATOM   1922  NZ  LYS X 273      27.142  31.809 -17.914  1.00 38.67           N  
ATOM   1923  N   GLU X 274      23.226  25.022 -15.641  1.00 21.96           N  
ATOM   1924  CA  GLU X 274      21.972  24.281 -15.704  1.00 23.16           C  
ATOM   1925  C   GLU X 274      21.689  23.588 -14.376  1.00 22.95           C  
ATOM   1926  O   GLU X 274      20.566  23.671 -13.846  1.00 23.44           O  
ATOM   1927  CB  GLU X 274      21.970  23.268 -16.856  1.00 23.83           C  
ATOM   1928  CG  GLU X 274      20.584  22.704 -17.128  1.00 27.40           C  
ATOM   1929  CD  GLU X 274      20.607  21.573 -18.139  1.00 27.54           C  
ATOM   1930  OE1 GLU X 274      21.056  21.833 -19.264  1.00 28.55           O  
ATOM   1931  OE2 GLU X 274      20.165  20.459 -17.803  1.00 28.64           O  
ATOM   1932  N   ASP X 275      22.707  22.957 -13.803  1.00 21.91           N  
ATOM   1933  CA  ASP X 275      22.544  22.187 -12.597  1.00 23.70           C  
ATOM   1934  C   ASP X 275      22.219  23.093 -11.390  1.00 23.59           C  
ATOM   1935  O   ASP X 275      21.345  22.774 -10.560  1.00 23.68           O  
ATOM   1936  CB  ASP X 275      23.812  21.399 -12.334  1.00 24.67           C  
ATOM   1937  CG  ASP X 275      23.697  20.515 -11.147  1.00 30.24           C  
ATOM   1938  OD1 ASP X 275      22.919  19.515 -11.194  1.00 42.06           O  
ATOM   1939  OD2 ASP X 275      24.330  20.720 -10.110  1.00 41.24           O  
ATOM   1940  N   HIS X 276      22.912  24.230 -11.292  1.00 23.02           N  
ATOM   1941  CA  HIS X 276      22.814  25.073 -10.089  1.00 22.49           C  
ATOM   1942  C   HIS X 276      21.940  26.295 -10.206  1.00 22.68           C  
ATOM   1943  O   HIS X 276      21.577  26.880  -9.199  1.00 22.64           O  
ATOM   1944  CB  HIS X 276      24.224  25.462  -9.637  1.00 22.13           C  
ATOM   1945  CG  HIS X 276      25.040  24.291  -9.228  1.00 21.95           C  
ATOM   1946  ND1 HIS X 276      24.823  23.612  -8.043  1.00 22.95           N  
ATOM   1947  CD2 HIS X 276      26.041  23.642  -9.856  1.00 21.56           C  
ATOM   1948  CE1 HIS X 276      25.675  22.609  -7.958  1.00 22.54           C  
ATOM   1949  NE2 HIS X 276      26.430  22.606  -9.044  1.00 23.96           N  
ATOM   1950  N   ALA X 277      21.559  26.675 -11.422  1.00 23.59           N  
ATOM   1951  CA  ALA X 277      20.673  27.813 -11.676  1.00 24.32           C  
ATOM   1952  C   ALA X 277      21.111  29.070 -10.916  1.00 25.25           C  
ATOM   1953  O   ALA X 277      22.250  29.515 -11.065  1.00 24.37           O  
ATOM   1954  CB  ALA X 277      19.191  27.434 -11.345  1.00 24.86           C  
ATOM   1955  N   ASP X 278      20.226  29.627 -10.080  1.00 25.23           N  
ATOM   1956  CA  ASP X 278      20.512  30.887  -9.413  1.00 26.71           C  
ATOM   1957  C   ASP X 278      21.620  30.793  -8.371  1.00 25.32           C  
ATOM   1958  O   ASP X 278      22.092  31.828  -7.916  1.00 26.55           O  
ATOM   1959  CB  ASP X 278      19.252  31.448  -8.741  1.00 28.61           C  
ATOM   1960  CG  ASP X 278      18.281  32.059  -9.732  1.00 34.23           C  
ATOM   1961  OD1 ASP X 278      18.699  32.445 -10.856  1.00 40.80           O  
ATOM   1962  OD2 ASP X 278      17.067  32.212  -9.457  1.00 41.88           O  
ATOM   1963  N   LEU X 279      22.008  29.587  -7.988  1.00 23.83           N  
ATOM   1964  CA  LEU X 279      23.131  29.379  -7.074  1.00 23.78           C  
ATOM   1965  C   LEU X 279      24.484  29.308  -7.775  1.00 21.82           C  
ATOM   1966  O   LEU X 279      25.516  29.303  -7.105  1.00 20.91           O  
ATOM   1967  CB  LEU X 279      22.926  28.129  -6.207  1.00 23.63           C  
ATOM   1968  CG  LEU X 279      21.904  28.302  -5.060  1.00 28.58           C  
ATOM   1969  CD1 LEU X 279      21.688  26.987  -4.347  1.00 31.84           C  
ATOM   1970  CD2 LEU X 279      22.395  29.372  -4.059  1.00 31.75           C  
ATOM   1971  N   PHE X 280      24.501  29.249  -9.113  1.00 20.18           N  
ATOM   1972  CA  PHE X 280      25.763  29.161  -9.827  1.00 19.50           C  
ATOM   1973  C   PHE X 280      26.796  30.227  -9.408  1.00 18.35           C  
ATOM   1974  O   PHE X 280      27.952  29.872  -9.163  1.00 18.48           O  
ATOM   1975  CB  PHE X 280      25.568  29.156 -11.349  1.00 19.60           C  
ATOM   1976  CG  PHE X 280      26.874  29.167 -12.111  1.00 17.24           C  
ATOM   1977  CD1 PHE X 280      27.615  28.016 -12.234  1.00 17.84           C  
ATOM   1978  CD2 PHE X 280      27.345  30.333 -12.670  1.00 17.58           C  
ATOM   1979  CE1 PHE X 280      28.847  28.016 -12.914  1.00 17.43           C  
ATOM   1980  CE2 PHE X 280      28.551  30.357 -13.344  1.00 17.18           C  
ATOM   1981  CZ  PHE X 280      29.296  29.199 -13.479  1.00 16.77           C  
ATOM   1982  N   PRO X 281      26.431  31.498  -9.306  1.00 18.80           N  
ATOM   1983  CA  PRO X 281      27.427  32.511  -8.910  1.00 18.54           C  
ATOM   1984  C   PRO X 281      27.888  32.349  -7.469  1.00 18.00           C  
ATOM   1985  O   PRO X 281      28.843  33.003  -7.075  1.00 16.92           O  
ATOM   1986  CB  PRO X 281      26.681  33.831  -9.099  1.00 19.42           C  
ATOM   1987  CG  PRO X 281      25.501  33.474 -10.021  1.00 20.12           C  
ATOM   1988  CD  PRO X 281      25.126  32.123  -9.564  1.00 18.65           C  
ATOM   1989  N   PHE X 282      27.227  31.492  -6.701  1.00 17.20           N  
ATOM   1990  CA  PHE X 282      27.554  31.329  -5.292  1.00 17.67           C  
ATOM   1991  C   PHE X 282      28.301  30.064  -4.986  1.00 17.21           C  
ATOM   1992  O   PHE X 282      28.504  29.759  -3.837  1.00 17.51           O  
ATOM   1993  CB  PHE X 282      26.290  31.444  -4.454  1.00 18.10           C  
ATOM   1994  CG  PHE X 282      25.569  32.722  -4.673  1.00 20.42           C  
ATOM   1995  CD1 PHE X 282      26.159  33.917  -4.352  1.00 19.73           C  
ATOM   1996  CD2 PHE X 282      24.310  32.740  -5.270  1.00 26.14           C  
ATOM   1997  CE1 PHE X 282      25.507  35.120  -4.566  1.00 23.12           C  
ATOM   1998  CE2 PHE X 282      23.660  33.934  -5.489  1.00 27.22           C  
ATOM   1999  CZ  PHE X 282      24.254  35.128  -5.139  1.00 25.35           C  
ATOM   2000  N   LEU X 283      28.759  29.319  -6.007  1.00 16.84           N  
ATOM   2001  CA  LEU X 283      29.382  28.024  -5.746  1.00 17.36           C  
ATOM   2002  C   LEU X 283      30.646  28.140  -4.887  1.00 16.95           C  
ATOM   2003  O   LEU X 283      30.900  27.299  -4.017  1.00 17.75           O  
ATOM   2004  CB  LEU X 283      29.724  27.305  -7.060  1.00 17.82           C  
ATOM   2005  CG  LEU X 283      28.523  26.833  -7.867  1.00 19.75           C  
ATOM   2006  CD1 LEU X 283      29.023  26.295  -9.217  1.00 22.02           C  
ATOM   2007  CD2 LEU X 283      27.698  25.780  -7.125  1.00 22.79           C  
ATOM   2008  N   GLY X 284      31.440  29.178  -5.146  1.00 16.97           N  
ATOM   2009  CA  GLY X 284      32.616  29.461  -4.333  1.00 17.31           C  
ATOM   2010  C   GLY X 284      32.254  29.849  -2.910  1.00 16.69           C  
ATOM   2011  O   GLY X 284      32.858  29.355  -1.956  1.00 18.16           O  
ATOM   2012  N   ALA X 285      31.271  30.734  -2.780  1.00 16.11           N  
ATOM   2013  CA  ALA X 285      30.870  31.261  -1.478  1.00 16.01           C  
ATOM   2014  C   ALA X 285      30.338  30.169  -0.558  1.00 15.59           C  
ATOM   2015  O   ALA X 285      30.529  30.223   0.662  1.00 15.86           O  
ATOM   2016  CB  ALA X 285      29.855  32.363  -1.658  1.00 16.28           C  
ATOM   2017  N   ILE X 286      29.650  29.189  -1.139  1.00 15.91           N  
ATOM   2018  CA  ILE X 286      29.078  28.096  -0.370  1.00 15.88           C  
ATOM   2019  C   ILE X 286      29.999  26.901  -0.275  1.00 17.04           C  
ATOM   2020  O   ILE X 286      29.613  25.869   0.275  1.00 17.55           O  
ATOM   2021  CB  ILE X 286      27.645  27.690  -0.878  1.00 16.17           C  
ATOM   2022  CG1 ILE X 286      27.736  26.948  -2.214  1.00 17.46           C  
ATOM   2023  CG2 ILE X 286      26.746  28.870  -0.940  1.00 17.05           C  
ATOM   2024  CD1 ILE X 286      26.380  26.493  -2.728  1.00 20.00           C  
ATOM   2025  N   ARG X 287      31.228  27.037  -0.778  1.00 17.34           N  
ATOM   2026  CA  ARG X 287      32.227  25.971  -0.728  1.00 17.44           C  
ATOM   2027  C   ARG X 287      31.668  24.664  -1.333  1.00 18.45           C  
ATOM   2028  O   ARG X 287      31.839  23.578  -0.768  1.00 18.25           O  
ATOM   2029  CB  ARG X 287      32.687  25.726   0.701  1.00 18.26           C  
ATOM   2030  CG  ARG X 287      33.662  26.788   1.233  1.00 19.26           C  
ATOM   2031  CD  ARG X 287      33.063  28.125   1.513  1.00 19.15           C  
ATOM   2032  NE  ARG X 287      34.000  28.911   2.334  1.00 17.71           N  
ATOM   2033  CZ  ARG X 287      33.785  30.141   2.721  1.00 17.67           C  
ATOM   2034  NH1 ARG X 287      32.705  30.795   2.323  1.00 16.29           N  
ATOM   2035  NH2 ARG X 287      34.694  30.755   3.473  1.00 19.45           N  
ATOM   2036  N   HIS X 288      30.976  24.801  -2.454  1.00 18.61           N  
ATOM   2037  CA  HIS X 288      30.423  23.659  -3.173  1.00 19.88           C  
ATOM   2038  C   HIS X 288      31.559  22.917  -3.872  1.00 20.59           C  
ATOM   2039  O   HIS X 288      32.421  23.531  -4.507  1.00 18.86           O  
ATOM   2040  CB  HIS X 288      29.360  24.094  -4.205  1.00 20.35           C  
ATOM   2041  CG  HIS X 288      28.460  22.966  -4.626  1.00 22.17           C  
ATOM   2042  ND1 HIS X 288      28.911  21.910  -5.391  1.00 22.74           N  
ATOM   2043  CD2 HIS X 288      27.167  22.686  -4.318  1.00 23.07           C  
ATOM   2044  CE1 HIS X 288      27.936  21.022  -5.530  1.00 25.03           C  
ATOM   2045  NE2 HIS X 288      26.861  21.477  -4.901  1.00 24.06           N  
ATOM   2046  N   PRO X 289      31.569  21.596  -3.789  1.00 22.81           N  
ATOM   2047  CA  PRO X 289      32.620  20.820  -4.465  1.00 23.62           C  
ATOM   2048  C   PRO X 289      32.706  21.042  -5.978  1.00 22.66           C  
ATOM   2049  O   PRO X 289      33.794  20.915  -6.535  1.00 23.00           O  
ATOM   2050  CB  PRO X 289      32.244  19.370  -4.136  1.00 23.84           C  
ATOM   2051  CG  PRO X 289      31.432  19.473  -2.908  1.00 26.15           C  
ATOM   2052  CD  PRO X 289      30.631  20.729  -3.036  1.00 23.70           C  
ATOM   2053  N   ASP X 290      31.608  21.398  -6.640  1.00 22.12           N  
ATOM   2054  CA  ASP X 290      31.662  21.693  -8.076  1.00 22.23           C  
ATOM   2055  C   ASP X 290      32.517  22.912  -8.450  1.00 21.92           C  
ATOM   2056  O   ASP X 290      32.937  23.044  -9.597  1.00 20.73           O  
ATOM   2057  CB  ASP X 290      30.264  21.879  -8.653  1.00 22.56           C  
ATOM   2058  CG  ASP X 290      29.511  20.578  -8.826  1.00 24.41           C  
ATOM   2059  OD1 ASP X 290      30.088  19.504  -8.624  1.00 26.98           O  
ATOM   2060  OD2 ASP X 290      28.310  20.555  -9.153  1.00 23.72           O  
ATOM   2061  N   ALA X 291      32.764  23.805  -7.502  1.00 21.16           N  
ATOM   2062  CA  ALA X 291      33.606  24.972  -7.754  1.00 22.81           C  
ATOM   2063  C   ALA X 291      34.978  24.568  -8.285  1.00 23.31           C  
ATOM   2064  O   ALA X 291      35.572  25.286  -9.088  1.00 23.98           O  
ATOM   2065  CB  ALA X 291      33.732  25.805  -6.477  1.00 22.97           C  
ATOM   2066  N   ILE X 292      35.482  23.414  -7.846  1.00 24.28           N  
ATOM   2067  CA  ILE X 292      36.794  22.905  -8.290  1.00 26.07           C  
ATOM   2068  C   ILE X 292      36.839  22.596  -9.801  1.00 25.36           C  
ATOM   2069  O   ILE X 292      37.909  22.643 -10.411  1.00 25.75           O  
ATOM   2070  CB AILE X 292      37.137  21.700  -7.453  0.50 27.85           C  
ATOM   2071  CB BILE X 292      37.339  21.615  -7.420  0.50 27.01           C  
ATOM   2072  CG1AILE X 292      38.675  21.540  -7.316  0.50 28.19           C  
ATOM   2073  CG1BILE X 292      37.735  21.976  -5.917  0.50 27.79           C  
ATOM   2074  CG2AILE X 292      36.590  20.407  -8.045  0.50 26.95           C  
ATOM   2075  CG2BILE X 292      38.559  20.883  -8.151  0.50 26.92           C  
ATOM   2076  CD1AILE X 292      39.396  22.621  -6.532  0.50 30.49           C  
ATOM   2077  CD1BILE X 292      37.882  23.484  -5.562  0.50 29.65           C  
ATOM   2078  N   LYS X 293      35.678  22.329 -10.400  1.00 24.36           N  
ATOM   2079  CA  LYS X 293      35.585  22.108 -11.858  1.00 24.23           C  
ATOM   2080  C   LYS X 293      35.934  23.349 -12.665  1.00 23.54           C  
ATOM   2081  O   LYS X 293      36.146  23.246 -13.870  1.00 23.09           O  
ATOM   2082  CB  LYS X 293      34.191  21.626 -12.245  1.00 25.05           C  
ATOM   2083  CG  LYS X 293      33.868  20.291 -11.633  1.00 27.12           C  
ATOM   2084  CD  LYS X 293      32.505  19.785 -12.028  1.00 29.90           C  
ATOM   2085  CE  LYS X 293      32.263  18.431 -11.403  1.00 34.00           C  
ATOM   2086  NZ  LYS X 293      30.803  18.148 -11.403  1.00 36.34           N  
ATOM   2087  N   LEU X 294      35.991  24.508 -11.992  1.00 22.32           N  
ATOM   2088  CA  LEU X 294      36.328  25.798 -12.616  1.00 22.09           C  
ATOM   2089  C   LEU X 294      37.609  26.393 -12.066  1.00 22.42           C  
ATOM   2090  O   LEU X 294      37.865  27.580 -12.231  1.00 22.24           O  
ATOM   2091  CB  LEU X 294      35.184  26.788 -12.456  1.00 21.65           C  
ATOM   2092  CG  LEU X 294      33.837  26.318 -13.037  1.00 21.36           C  
ATOM   2093  CD1 LEU X 294      32.744  27.295 -12.671  1.00 23.21           C  
ATOM   2094  CD2 LEU X 294      33.932  26.120 -14.540  1.00 21.76           C  
ATOM   2095  N   ALA X 295      38.430  25.551 -11.461  1.00 23.75           N  
ATOM   2096  CA  ALA X 295      39.733  25.958 -10.936  1.00 24.01           C  
ATOM   2097  C   ALA X 295      40.789  25.856 -12.029  1.00 24.00           C  
ATOM   2098  O   ALA X 295      40.599  25.162 -13.004  1.00 23.14           O  
ATOM   2099  CB  ALA X 295      40.115  25.073  -9.772  1.00 25.24           C  
ATOM   2100  N   PRO X 296      41.924  26.532 -11.858  1.00 24.64           N  
ATOM   2101  CA  PRO X 296      42.969  26.529 -12.895  1.00 25.59           C  
ATOM   2102  C   PRO X 296      43.459  25.145 -13.313  1.00 25.65           C  
ATOM   2103  O   PRO X 296      43.752  24.913 -14.483  1.00 25.58           O  
ATOM   2104  CB  PRO X 296      44.110  27.345 -12.261  1.00 25.84           C  
ATOM   2105  CG  PRO X 296      43.532  28.073 -11.158  1.00 26.08           C  
ATOM   2106  CD  PRO X 296      42.289  27.347 -10.692  1.00 25.30           C  
ATOM   2107  N   ARG X 297      43.509  24.202 -12.380  1.00 26.25           N  
ATOM   2108  CA  ARG X 297      43.933  22.839 -12.720  1.00 27.32           C  
ATOM   2109  C   ARG X 297      43.030  22.145 -13.737  1.00 26.80           C  
ATOM   2110  O   ARG X 297      43.484  21.276 -14.491  1.00 27.14           O  
ATOM   2111  CB  ARG X 297      44.090  21.977 -11.438  1.00 28.10           C  
ATOM   2112  N   SER X 298      41.767  22.553 -13.789  1.00 26.02           N  
ATOM   2113  CA  SER X 298      40.803  22.005 -14.725  1.00 26.07           C  
ATOM   2114  C   SER X 298      41.012  22.490 -16.165  1.00 25.26           C  
ATOM   2115  O   SER X 298      40.647  21.792 -17.103  1.00 24.81           O  
ATOM   2116  CB  SER X 298      39.381  22.326 -14.268  1.00 26.54           C  
ATOM   2117  OG  SER X 298      39.136  21.801 -12.968  1.00 29.98           O  
ATOM   2118  N   PHE X 299      41.588  23.688 -16.324  1.00 23.78           N  
ATOM   2119  CA  PHE X 299      41.813  24.291 -17.641  1.00 22.99           C  
ATOM   2120  C   PHE X 299      43.164  25.006 -17.617  1.00 22.92           C  
ATOM   2121  O   PHE X 299      43.211  26.236 -17.630  1.00 22.42           O  
ATOM   2122  CB  PHE X 299      40.697  25.317 -17.942  1.00 22.92           C  
ATOM   2123  CG  PHE X 299      39.315  24.736 -17.862  1.00 21.86           C  
ATOM   2124  CD1 PHE X 299      38.795  24.025 -18.916  1.00 23.45           C  
ATOM   2125  CD2 PHE X 299      38.571  24.853 -16.710  1.00 24.55           C  
ATOM   2126  CE1 PHE X 299      37.549  23.435 -18.819  1.00 25.71           C  
ATOM   2127  CE2 PHE X 299      37.319  24.287 -16.616  1.00 24.53           C  
ATOM   2128  CZ  PHE X 299      36.809  23.582 -17.667  1.00 26.04           C  
ATOM   2129  N   PRO X 300      44.251  24.243 -17.504  1.00 22.82           N  
ATOM   2130  CA  PRO X 300      45.548  24.851 -17.201  1.00 22.10           C  
ATOM   2131  C   PRO X 300      46.074  25.760 -18.313  1.00 21.27           C  
ATOM   2132  O   PRO X 300      46.716  26.772 -17.973  1.00 21.56           O  
ATOM   2133  CB  PRO X 300      46.474  23.633 -16.964  1.00 22.23           C  
ATOM   2134  CG  PRO X 300      45.797  22.499 -17.681  1.00 23.18           C  
ATOM   2135  CD  PRO X 300      44.327  22.769 -17.563  1.00 22.94           C  
ATOM   2136  N   ASN X 301      45.835  25.435 -19.577  1.00 20.65           N  
ATOM   2137  CA  ASN X 301      46.327  26.277 -20.677  1.00 19.71           C  
ATOM   2138  C   ASN X 301      45.524  27.551 -20.808  1.00 19.71           C  
ATOM   2139  O   ASN X 301      46.072  28.636 -20.988  1.00 19.00           O  
ATOM   2140  CB  ASN X 301      46.371  25.517 -21.987  1.00 20.26           C  
ATOM   2141  CG  ASN X 301      47.353  24.377 -21.923  1.00 23.24           C  
ATOM   2142  OD1 ASN X 301      48.563  24.593 -21.800  1.00 23.08           O  
ATOM   2143  ND2 ASN X 301      46.829  23.165 -21.872  1.00 26.02           N  
ATOM   2144  N   LEU X 302      44.219  27.413 -20.718  1.00 18.53           N  
ATOM   2145  CA  LEU X 302      43.322  28.566 -20.758  1.00 17.78           C  
ATOM   2146  C   LEU X 302      43.515  29.490 -19.580  1.00 18.49           C  
ATOM   2147  O   LEU X 302      43.543  30.698 -19.738  1.00 18.21           O  
ATOM   2148  CB  LEU X 302      41.874  28.091 -20.805  1.00 17.52           C  
ATOM   2149  CG  LEU X 302      40.800  29.180 -20.741  1.00 15.58           C  
ATOM   2150  CD1 LEU X 302      40.987  30.283 -21.778  1.00 17.48           C  
ATOM   2151  CD2 LEU X 302      39.430  28.509 -20.930  1.00 15.91           C  
ATOM   2152  N   ALA X 303      43.654  28.931 -18.384  1.00 18.78           N  
ATOM   2153  CA  ALA X 303      43.910  29.747 -17.219  1.00 18.91           C  
ATOM   2154  C   ALA X 303      45.236  30.490 -17.379  1.00 19.32           C  
ATOM   2155  O   ALA X 303      45.309  31.657 -17.038  1.00 19.25           O  
ATOM   2156  CB  ALA X 303      43.931  28.926 -15.976  1.00 19.70           C  
ATOM   2157  N   SER X 304      46.243  29.822 -17.929  1.00 19.62           N  
ATOM   2158  CA  SER X 304      47.549  30.463 -18.152  1.00 19.80           C  
ATOM   2159  C   SER X 304      47.402  31.670 -19.089  1.00 19.40           C  
ATOM   2160  O   SER X 304      47.917  32.752 -18.809  1.00 19.34           O  
ATOM   2161  CB  SER X 304      48.550  29.490 -18.728  1.00 20.11           C  
ATOM   2162  OG  SER X 304      48.772  28.377 -17.872  1.00 22.07           O  
ATOM   2163  N   ALA X 305      46.700  31.473 -20.200  1.00 18.42           N  
ATOM   2164  CA  ALA X 305      46.497  32.548 -21.178  1.00 18.64           C  
ATOM   2165  C   ALA X 305      45.679  33.695 -20.592  1.00 17.68           C  
ATOM   2166  O   ALA X 305      45.987  34.881 -20.816  1.00 17.52           O  
ATOM   2167  CB  ALA X 305      45.804  31.961 -22.442  1.00 18.24           C  
ATOM   2168  N   ALA X 306      44.652  33.374 -19.791  1.00 17.82           N  
ATOM   2169  CA  ALA X 306      43.789  34.411 -19.243  1.00 17.97           C  
ATOM   2170  C   ALA X 306      44.514  35.217 -18.164  1.00 18.41           C  
ATOM   2171  O   ALA X 306      44.363  36.431 -18.093  1.00 18.76           O  
ATOM   2172  CB  ALA X 306      42.513  33.818 -18.683  1.00 18.24           C  
ATOM   2173  N   PHE X 307      45.313  34.528 -17.354  1.00 18.77           N  
ATOM   2174  CA  PHE X 307      46.096  35.179 -16.304  1.00 20.52           C  
ATOM   2175  C   PHE X 307      47.189  36.062 -16.923  1.00 20.27           C  
ATOM   2176  O   PHE X 307      47.483  37.171 -16.444  1.00 20.43           O  
ATOM   2177  CB  PHE X 307      46.728  34.122 -15.395  1.00 21.04           C  
ATOM   2178  CG  PHE X 307      45.738  33.363 -14.523  1.00 23.98           C  
ATOM   2179  CD1 PHE X 307      44.409  33.725 -14.436  1.00 26.15           C  
ATOM   2180  CD2 PHE X 307      46.167  32.269 -13.797  1.00 26.29           C  
ATOM   2181  CE1 PHE X 307      43.518  33.007 -13.625  1.00 28.87           C  
ATOM   2182  CE2 PHE X 307      45.295  31.565 -12.974  1.00 29.05           C  
ATOM   2183  CZ  PHE X 307      43.969  31.926 -12.899  1.00 27.78           C  
ATOM   2184  N   TYR X 308      47.787  35.572 -17.995  1.00 20.98           N  
ATOM   2185  CA  TYR X 308      48.814  36.329 -18.726  1.00 20.34           C  
ATOM   2186  C   TYR X 308      48.225  37.602 -19.269  1.00 20.29           C  
ATOM   2187  O   TYR X 308      48.742  38.698 -19.038  1.00 20.39           O  
ATOM   2188  CB  TYR X 308      49.380  35.471 -19.846  1.00 19.96           C  
ATOM   2189  CG  TYR X 308      50.537  36.102 -20.589  1.00 21.76           C  
ATOM   2190  CD1 TYR X 308      51.821  36.030 -20.072  1.00 28.16           C  
ATOM   2191  CD2 TYR X 308      50.351  36.752 -21.806  1.00 25.08           C  
ATOM   2192  CE1 TYR X 308      52.904  36.592 -20.742  1.00 28.25           C  
ATOM   2193  CE2 TYR X 308      51.431  37.326 -22.479  1.00 27.48           C  
ATOM   2194  CZ  TYR X 308      52.706  37.234 -21.931  1.00 28.98           C  
ATOM   2195  OH  TYR X 308      53.816  37.767 -22.566  1.00 32.33           O  
ATOM   2196  N   TRP X 309      47.101  37.478 -19.968  1.00 20.49           N  
ATOM   2197  CA  TRP X 309      46.392  38.626 -20.484  1.00 20.23           C  
ATOM   2198  C   TRP X 309      46.013  39.588 -19.365  1.00 21.53           C  
ATOM   2199  O   TRP X 309      46.230  40.798 -19.466  1.00 21.89           O  
ATOM   2200  CB  TRP X 309      45.145  38.145 -21.235  1.00 19.31           C  
ATOM   2201  CG  TRP X 309      44.282  39.219 -21.757  1.00 18.34           C  
ATOM   2202  CD1 TRP X 309      44.423  39.873 -22.933  1.00 19.71           C  
ATOM   2203  CD2 TRP X 309      43.101  39.751 -21.139  1.00 19.56           C  
ATOM   2204  NE1 TRP X 309      43.421  40.796 -23.088  1.00 21.54           N  
ATOM   2205  CE2 TRP X 309      42.596  40.746 -21.995  1.00 21.79           C  
ATOM   2206  CE3 TRP X 309      42.439  39.506 -19.930  1.00 20.78           C  
ATOM   2207  CZ2 TRP X 309      41.459  41.501 -21.688  1.00 21.92           C  
ATOM   2208  CZ3 TRP X 309      41.289  40.243 -19.632  1.00 23.68           C  
ATOM   2209  CH2 TRP X 309      40.822  41.230 -20.513  1.00 22.96           C  
ATOM   2210  N   SER X 310      45.472  39.052 -18.285  1.00 23.39           N  
ATOM   2211  CA  SER X 310      44.965  39.854 -17.184  1.00 26.48           C  
ATOM   2212  C   SER X 310      46.056  40.709 -16.520  1.00 28.22           C  
ATOM   2213  O   SER X 310      45.819  41.864 -16.202  1.00 29.50           O  
ATOM   2214  CB  SER X 310      44.362  38.933 -16.128  1.00 27.07           C  
ATOM   2215  OG  SER X 310      43.850  39.689 -15.060  1.00 31.80           O  
ATOM   2216  N   LYS X 311      47.229  40.131 -16.331  1.00 30.59           N  
ATOM   2217  CA  LYS X 311      48.369  40.855 -15.744  1.00 32.98           C  
ATOM   2218  C   LYS X 311      48.936  41.881 -16.711  1.00 34.11           C  
ATOM   2219  O   LYS X 311      49.372  42.943 -16.275  1.00 35.15           O  
ATOM   2220  CB  LYS X 311      49.442  39.887 -15.224  1.00 33.30           C  
ATOM   2221  CG  LYS X 311      50.539  39.509 -16.192  1.00 37.65           C  
ATOM   2222  CD  LYS X 311      51.713  38.812 -15.478  1.00 40.74           C  
ATOM   2223  CE  LYS X 311      52.728  38.289 -16.489  1.00 43.51           C  
ATOM   2224  NZ  LYS X 311      53.665  37.256 -15.923  1.00 44.90           N  
ATOM   2225  N   LYS X 312      48.919  41.602 -18.016  1.00 35.18           N  
ATOM   2226  CA  LYS X 312      49.371  42.591 -19.005  1.00 36.32           C  
ATOM   2227  C   LYS X 312      48.356  43.736 -19.136  1.00 38.12           C  
ATOM   2228  O   LYS X 312      48.751  44.878 -19.370  1.00 38.67           O  
ATOM   2229  CB  LYS X 312      49.650  41.961 -20.381  1.00 35.96           C  
ATOM   2230  CG  LYS X 312      50.728  40.872 -20.399  1.00 36.63           C  
ATOM   2231  CD  LYS X 312      52.137  41.445 -20.309  1.00 39.71           C  
ATOM   2232  CE  LYS X 312      53.181  40.361 -20.094  1.00 41.54           C  
ATOM   2233  NZ  LYS X 312      54.571  40.940 -19.982  1.00 43.89           N  
ATOM   2234  N   GLU X 313      47.061  43.458 -18.965  1.00 39.54           N  
ATOM   2235  CA  GLU X 313      46.042  44.507 -19.127  1.00 41.56           C  
ATOM   2236  C   GLU X 313      45.912  45.382 -17.883  1.00 43.39           C  
ATOM   2237  O   GLU X 313      45.406  46.497 -17.967  1.00 44.05           O  
ATOM   2238  CB  GLU X 313      44.677  43.915 -19.475  1.00 42.10           C  
ATOM   2239  CG  GLU X 313      44.613  43.276 -20.853  1.00 41.79           C  
ATOM   2240  CD  GLU X 313      44.763  44.252 -22.000  1.00 42.28           C  
ATOM   2241  OE1 GLU X 313      44.080  45.292 -21.997  1.00 45.24           O  
ATOM   2242  OE2 GLU X 313      45.550  43.965 -22.930  1.00 41.95           O  
ATOM   2243  N   ASN X 314      46.360  44.868 -16.740  1.00 45.13           N  
ATOM   2244  CA  ASN X 314      46.330  45.594 -15.469  1.00 46.55           C  
ATOM   2245  C   ASN X 314      47.747  45.926 -15.013  1.00 46.83           C  
ATOM   2246  O   ASN X 314      48.344  45.156 -14.258  1.00 47.93           O  
ATOM   2247  CB  ASN X 314      45.654  44.751 -14.393  1.00 46.82           C  
ATOM   2248  CG  ASN X 314      44.216  44.416 -14.721  1.00 49.34           C  
ATOM   2249  OD1 ASN X 314      43.725  44.675 -15.830  1.00 52.39           O  
ATOM   2250  ND2 ASN X 314      43.524  43.817 -13.753  1.00 52.06           N  
ATOM   2251  N   SER X 323      54.590  31.974 -11.736  1.00 48.07           N  
ATOM   2252  CA  SER X 323      54.284  32.828 -12.890  1.00 47.74           C  
ATOM   2253  C   SER X 323      52.794  32.694 -13.236  1.00 46.65           C  
ATOM   2254  O   SER X 323      51.993  32.308 -12.381  1.00 47.66           O  
ATOM   2255  CB  SER X 323      55.203  32.489 -14.087  1.00 48.09           C  
ATOM   2256  OG  SER X 323      54.787  31.334 -14.811  1.00 48.17           O  
ATOM   2257  N   THR X 324      52.402  33.035 -14.460  1.00 45.08           N  
ATOM   2258  CA  THR X 324      51.017  32.820 -14.863  1.00 42.94           C  
ATOM   2259  C   THR X 324      50.808  31.410 -15.425  1.00 40.49           C  
ATOM   2260  O   THR X 324      49.672  30.958 -15.498  1.00 39.28           O  
ATOM   2261  CB  THR X 324      50.528  33.905 -15.865  1.00 43.58           C  
ATOM   2262  OG1 THR X 324      51.225  33.785 -17.109  1.00 45.04           O  
ATOM   2263  CG2 THR X 324      50.857  35.304 -15.374  1.00 44.25           C  
ATOM   2264  N   ILE X 325      51.885  30.710 -15.787  1.00 37.92           N  
ATOM   2265  CA  ILE X 325      51.777  29.359 -16.330  1.00 36.58           C  
ATOM   2266  C   ILE X 325      51.379  28.369 -15.241  1.00 35.96           C  
ATOM   2267  O   ILE X 325      52.059  28.218 -14.225  1.00 35.62           O  
ATOM   2268  CB  ILE X 325      53.077  28.884 -17.016  1.00 36.36           C  
ATOM   2269  CG1 ILE X 325      53.498  29.829 -18.150  1.00 35.81           C  
ATOM   2270  CG2 ILE X 325      52.892  27.493 -17.580  1.00 36.05           C  
ATOM   2271  CD1 ILE X 325      52.470  30.065 -19.244  1.00 34.14           C  
ATOM   2272  N   GLN X 326      50.281  27.682 -15.477  1.00 34.73           N  
ATOM   2273  CA  GLN X 326      49.674  26.843 -14.464  1.00 35.01           C  
ATOM   2274  C   GLN X 326      50.265  25.450 -14.541  1.00 35.34           C  
ATOM   2275  O   GLN X 326      50.673  25.006 -15.611  1.00 34.97           O  
ATOM   2276  CB  GLN X 326      48.153  26.801 -14.669  1.00 34.69           C  
ATOM   2277  CG  GLN X 326      47.520  28.155 -14.494  1.00 34.15           C  
ATOM   2278  CD  GLN X 326      47.802  28.768 -13.137  1.00 36.06           C  
ATOM   2279  OE1 GLN X 326      47.406  28.210 -12.113  1.00 38.23           O  
ATOM   2280  NE2 GLN X 326      48.497  29.909 -13.120  1.00 35.96           N  
ATOM   2281  N   PRO X 327      50.348  24.767 -13.395  1.00 36.06           N  
ATOM   2282  CA  PRO X 327      50.689  23.347 -13.382  1.00 36.33           C  
ATOM   2283  C   PRO X 327      49.834  22.539 -14.343  1.00 35.30           C  
ATOM   2284  O   PRO X 327      48.604  22.600 -14.286  1.00 36.38           O  
ATOM   2285  CB  PRO X 327      50.402  22.938 -11.924  1.00 36.60           C  
ATOM   2286  CG  PRO X 327      50.659  24.176 -11.155  1.00 37.03           C  
ATOM   2287  CD  PRO X 327      50.139  25.291 -12.035  1.00 36.27           C  
ATOM   2288  N   GLY X 328      50.496  21.783 -15.207  1.00 34.27           N  
ATOM   2289  CA  GLY X 328      49.829  20.957 -16.193  1.00 33.38           C  
ATOM   2290  C   GLY X 328      49.686  21.604 -17.557  1.00 32.05           C  
ATOM   2291  O   GLY X 328      49.333  20.929 -18.508  1.00 31.37           O  
ATOM   2292  N   ALA X 329      49.942  22.908 -17.656  1.00 30.39           N  
ATOM   2293  CA  ALA X 329      49.863  23.603 -18.947  1.00 29.55           C  
ATOM   2294  C   ALA X 329      51.053  23.266 -19.811  1.00 29.45           C  
ATOM   2295  O   ALA X 329      52.163  23.115 -19.296  1.00 31.05           O  
ATOM   2296  CB  ALA X 329      49.816  25.100 -18.723  1.00 29.12           C  
ATOM   2297  N   SER X 330      50.831  23.133 -21.110  1.00 28.14           N  
ATOM   2298  CA  SER X 330      51.911  22.998 -22.071  1.00 28.21           C  
ATOM   2299  C   SER X 330      52.268  24.318 -22.792  1.00 27.03           C  
ATOM   2300  O   SER X 330      53.368  24.440 -23.336  1.00 26.77           O  
ATOM   2301  CB  SER X 330      51.581  21.912 -23.087  1.00 28.44           C  
ATOM   2302  OG  SER X 330      50.470  22.261 -23.898  1.00 28.93           O  
ATOM   2303  N   VAL X 331      51.357  25.296 -22.790  1.00 24.67           N  
ATOM   2304  CA  VAL X 331      51.634  26.587 -23.418  1.00 23.89           C  
ATOM   2305  C   VAL X 331      52.779  27.301 -22.683  1.00 24.18           C  
ATOM   2306  O   VAL X 331      52.922  27.203 -21.468  1.00 24.07           O  
ATOM   2307  CB  VAL X 331      50.360  27.481 -23.496  1.00 23.18           C  
ATOM   2308  CG1 VAL X 331      49.929  27.977 -22.118  1.00 22.67           C  
ATOM   2309  CG2 VAL X 331      50.594  28.635 -24.432  1.00 24.26           C  
ATOM   2310  N   LYS X 332      53.591  28.031 -23.428  1.00 23.87           N  
ATOM   2311  CA  LYS X 332      54.751  28.690 -22.865  1.00 24.74           C  
ATOM   2312  C   LYS X 332      54.598  30.213 -22.946  1.00 23.98           C  
ATOM   2313  O   LYS X 332      53.922  30.740 -23.826  1.00 21.51           O  
ATOM   2314  CB  LYS X 332      55.992  28.261 -23.649  1.00 26.30           C  
ATOM   2315  CG  LYS X 332      56.477  26.845 -23.330  1.00 31.30           C  
ATOM   2316  CD  LYS X 332      58.000  26.803 -23.130  1.00 38.06           C  
ATOM   2317  CE  LYS X 332      58.399  27.131 -21.681  1.00 40.75           C  
ATOM   2318  NZ  LYS X 332      59.825  26.785 -21.390  1.00 43.68           N  
ATOM   2319  N   GLU X 333      55.265  30.912 -22.041  1.00 23.68           N  
ATOM   2320  CA  GLU X 333      55.179  32.360 -21.986  1.00 23.53           C  
ATOM   2321  C   GLU X 333      55.640  32.966 -23.304  1.00 22.04           C  
ATOM   2322  O   GLU X 333      55.112  33.980 -23.732  1.00 21.26           O  
ATOM   2323  CB  GLU X 333      56.041  32.920 -20.854  1.00 24.99           C  
ATOM   2324  CG  GLU X 333      55.742  32.360 -19.458  1.00 29.43           C  
ATOM   2325  CD  GLU X 333      56.562  31.118 -19.062  1.00 33.13           C  
ATOM   2326  OE1 GLU X 333      56.725  30.133 -19.855  1.00 34.08           O  
ATOM   2327  OE2 GLU X 333      57.008  31.106 -17.890  1.00 40.34           O  
ATOM   2328  N   THR X 334      56.644  32.366 -23.930  1.00 21.13           N  
ATOM   2329  CA  THR X 334      57.171  32.907 -25.175  1.00 20.91           C  
ATOM   2330  C   THR X 334      56.138  32.828 -26.307  1.00 20.90           C  
ATOM   2331  O   THR X 334      56.043  33.685 -27.173  1.00 20.79           O  
ATOM   2332  CB  THR X 334      58.544  32.252 -25.527  1.00 21.21           C  
ATOM   2333  OG1 THR X 334      59.120  32.974 -26.611  1.00 22.70           O  
ATOM   2334  CG2 THR X 334      58.366  30.833 -26.046  1.00 23.37           C  
ATOM   2335  N   GLN X 335      55.327  31.784 -26.275  1.00 20.80           N  
ATOM   2336  CA  GLN X 335      54.255  31.619 -27.229  1.00 20.93           C  
ATOM   2337  C   GLN X 335      53.132  32.618 -26.996  1.00 19.91           C  
ATOM   2338  O   GLN X 335      52.632  33.201 -27.941  1.00 20.23           O  
ATOM   2339  CB  GLN X 335      53.747  30.193 -27.090  1.00 21.58           C  
ATOM   2340  CG  GLN X 335      52.795  29.777 -28.098  1.00 26.81           C  
ATOM   2341  CD  GLN X 335      52.468  28.294 -27.921  1.00 29.93           C  
ATOM   2342  OE1 GLN X 335      52.688  27.719 -26.832  1.00 34.82           O  
ATOM   2343  NE2 GLN X 335      51.993  27.679 -28.975  1.00 36.03           N  
ATOM   2344  N   LEU X 336      52.755  32.807 -25.737  1.00 18.75           N  
ATOM   2345  CA  LEU X 336      51.772  33.806 -25.343  1.00 19.37           C  
ATOM   2346  C   LEU X 336      52.227  35.201 -25.784  1.00 19.43           C  
ATOM   2347  O   LEU X 336      51.456  35.954 -26.335  1.00 18.32           O  
ATOM   2348  CB  LEU X 336      51.497  33.758 -23.843  1.00 20.10           C  
ATOM   2349  CG  LEU X 336      50.800  32.477 -23.329  1.00 18.19           C  
ATOM   2350  CD1 LEU X 336      50.735  32.460 -21.816  1.00 19.88           C  
ATOM   2351  CD2 LEU X 336      49.384  32.371 -23.936  1.00 19.72           C  
ATOM   2352  N   ALA X 337      53.512  35.517 -25.602  1.00 19.09           N  
ATOM   2353  CA  ALA X 337      54.025  36.819 -26.006  1.00 19.71           C  
ATOM   2354  C   ALA X 337      53.908  37.058 -27.500  1.00 18.79           C  
ATOM   2355  O   ALA X 337      53.519  38.125 -27.931  1.00 18.64           O  
ATOM   2356  CB  ALA X 337      55.502  36.943 -25.568  1.00 19.80           C  
ATOM   2357  N   ARG X 338      54.240  36.050 -28.290  1.00 19.94           N  
ATOM   2358  CA  ARG X 338      54.257  36.173 -29.722  1.00 21.29           C  
ATOM   2359  C   ARG X 338      52.836  36.339 -30.270  1.00 20.90           C  
ATOM   2360  O   ARG X 338      52.584  37.196 -31.138  1.00 20.83           O  
ATOM   2361  CB  ARG X 338      54.992  34.959 -30.295  1.00 22.76           C  
ATOM   2362  CG  ARG X 338      54.646  34.391 -31.615  1.00 26.90           C  
ATOM   2363  CD  ARG X 338      55.612  33.237 -31.991  1.00 29.12           C  
ATOM   2364  NE  ARG X 338      54.993  31.901 -32.147  1.00 34.45           N  
ATOM   2365  CZ  ARG X 338      55.289  30.789 -31.450  1.00 34.41           C  
ATOM   2366  NH1 ARG X 338      56.178  30.778 -30.481  1.00 33.50           N  
ATOM   2367  NH2 ARG X 338      54.652  29.645 -31.721  1.00 37.09           N  
ATOM   2368  N   TYR X 339      51.902  35.546 -29.734  1.00 19.70           N  
ATOM   2369  CA  TYR X 339      50.512  35.593 -30.200  1.00 18.68           C  
ATOM   2370  C   TYR X 339      49.795  36.862 -29.718  1.00 17.76           C  
ATOM   2371  O   TYR X 339      48.900  37.355 -30.406  1.00 18.76           O  
ATOM   2372  CB  TYR X 339      49.737  34.324 -29.808  1.00 18.94           C  
ATOM   2373  CG  TYR X 339      49.977  33.106 -30.700  1.00 19.33           C  
ATOM   2374  CD1 TYR X 339      51.171  32.402 -30.640  1.00 23.18           C  
ATOM   2375  CD2 TYR X 339      48.976  32.630 -31.559  1.00 22.67           C  
ATOM   2376  CE1 TYR X 339      51.377  31.272 -31.418  1.00 24.85           C  
ATOM   2377  CE2 TYR X 339      49.172  31.496 -32.336  1.00 24.21           C  
ATOM   2378  CZ  TYR X 339      50.385  30.842 -32.274  1.00 27.08           C  
ATOM   2379  OH  TYR X 339      50.574  29.723 -33.033  1.00 31.23           O  
ATOM   2380  N   ARG X 340      50.189  37.398 -28.562  1.00 18.37           N  
ATOM   2381  CA  ARG X 340      49.624  38.633 -28.025  1.00 18.69           C  
ATOM   2382  C   ARG X 340      49.835  39.796 -28.989  1.00 19.63           C  
ATOM   2383  O   ARG X 340      49.020  40.701 -29.059  1.00 20.18           O  
ATOM   2384  CB  ARG X 340      50.217  38.952 -26.657  1.00 19.32           C  
ATOM   2385  CG  ARG X 340      49.698  40.217 -26.003  1.00 20.72           C  
ATOM   2386  CD  ARG X 340      50.245  40.477 -24.604  1.00 23.72           C  
ATOM   2387  NE  ARG X 340      49.939  41.836 -24.192  1.00 24.43           N  
ATOM   2388  CZ  ARG X 340      48.789  42.225 -23.672  1.00 28.74           C  
ATOM   2389  NH1 ARG X 340      47.796  41.351 -23.448  1.00 27.24           N  
ATOM   2390  NH2 ARG X 340      48.621  43.507 -23.349  1.00 29.20           N  
ATOM   2391  N   ARG X 341      50.929  39.751 -29.743  1.00 21.01           N  
ATOM   2392  CA  ARG X 341      51.222  40.811 -30.726  1.00 23.07           C  
ATOM   2393  C   ARG X 341      50.376  40.774 -32.005  1.00 23.59           C  
ATOM   2394  O   ARG X 341      50.429  41.706 -32.816  1.00 25.48           O  
ATOM   2395  CB  ARG X 341      52.711  40.753 -31.100  1.00 24.11           C  
ATOM   2396  CG  ARG X 341      53.598  41.443 -30.101  1.00 30.07           C  
ATOM   2397  CD  ARG X 341      53.441  42.952 -30.058  1.00 37.19           C  
ATOM   2398  NE  ARG X 341      54.187  43.517 -28.944  1.00 43.92           N  
ATOM   2399  CZ  ARG X 341      54.462  44.801 -28.785  1.00 47.52           C  
ATOM   2400  NH1 ARG X 341      54.057  45.696 -29.688  1.00 51.07           N  
ATOM   2401  NH2 ARG X 341      55.162  45.195 -27.723  1.00 47.83           N  
ATOM   2402  N   ARG X 342      49.616  39.707 -32.215  1.00 21.72           N  
ATOM   2403  CA  ARG X 342      48.751  39.583 -33.379  1.00 22.86           C  
ATOM   2404  C   ARG X 342      47.310  39.851 -32.962  1.00 22.39           C  
ATOM   2405  O   ARG X 342      46.858  39.329 -31.953  1.00 20.82           O  
ATOM   2406  CB  ARG X 342      48.808  38.180 -33.976  1.00 22.97           C  
ATOM   2407  CG  ARG X 342      50.141  37.698 -34.499  1.00 29.12           C  
ATOM   2408  CD  ARG X 342      50.087  36.256 -35.120  1.00 35.10           C  
ATOM   2409  NE  ARG X 342      51.445  35.743 -35.173  1.00 40.47           N  
ATOM   2410  CZ  ARG X 342      51.868  34.562 -34.762  1.00 42.75           C  
ATOM   2411  NH1 ARG X 342      51.038  33.631 -34.294  1.00 44.18           N  
ATOM   2412  NH2 ARG X 342      53.165  34.304 -34.863  1.00 43.51           N  
ATOM   2413  N   GLU X 343      46.602  40.637 -33.763  1.00 22.14           N  
ATOM   2414  CA  GLU X 343      45.235  41.052 -33.456  1.00 22.95           C  
ATOM   2415  C   GLU X 343      44.255  40.014 -33.970  1.00 21.20           C  
ATOM   2416  O   GLU X 343      44.508  39.355 -34.977  1.00 21.18           O  
ATOM   2417  CB  GLU X 343      44.915  42.407 -34.116  1.00 24.95           C  
ATOM   2418  CG  GLU X 343      45.783  43.563 -33.626  1.00 30.57           C  
ATOM   2419  CD  GLU X 343      45.102  44.944 -33.665  1.00 39.24           C  
ATOM   2420  OE1 GLU X 343      43.975  45.116 -33.125  1.00 45.83           O  
ATOM   2421  OE2 GLU X 343      45.726  45.881 -34.206  1.00 44.01           O  
ATOM   2422  N   ILE X 344      43.145  39.852 -33.264  1.00 19.80           N  
ATOM   2423  CA  ILE X 344      41.994  39.176 -33.827  1.00 18.69           C  
ATOM   2424  C   ILE X 344      40.904  40.209 -34.069  1.00 19.05           C  
ATOM   2425  O   ILE X 344      41.025  41.369 -33.661  1.00 19.65           O  
ATOM   2426  CB  ILE X 344      41.505  37.953 -32.975  1.00 18.51           C  
ATOM   2427  CG1 ILE X 344      41.155  38.322 -31.536  1.00 17.45           C  
ATOM   2428  CG2 ILE X 344      42.610  36.897 -32.935  1.00 17.62           C  
ATOM   2429  CD1 ILE X 344      39.887  39.190 -31.362  1.00 18.82           C  
ATOM   2430  N   SER X 345      39.850  39.783 -34.751  1.00 19.81           N  
ATOM   2431  CA  SER X 345      38.683  40.610 -35.022  1.00 20.36           C  
ATOM   2432  C   SER X 345      37.479  40.073 -34.281  1.00 19.92           C  
ATOM   2433  O   SER X 345      37.327  38.847 -34.143  1.00 19.08           O  
ATOM   2434  CB  SER X 345      38.355  40.617 -36.518  1.00 21.44           C  
ATOM   2435  OG  SER X 345      37.223  41.445 -36.768  1.00 25.53           O  
ATOM   2436  N   ARG X 346      36.611  40.971 -33.836  1.00 20.16           N  
ATOM   2437  CA  ARG X 346      35.301  40.597 -33.302  1.00 22.05           C  
ATOM   2438  C   ARG X 346      34.187  41.212 -34.166  1.00 25.02           C  
ATOM   2439  O   ARG X 346      33.122  41.561 -33.667  1.00 25.64           O  
ATOM   2440  CB  ARG X 346      35.130  41.024 -31.853  1.00 21.81           C  
ATOM   2441  CG  ARG X 346      36.058  40.334 -30.869  1.00 20.55           C  
ATOM   2442  CD  ARG X 346      35.929  40.819 -29.414  1.00 20.45           C  
ATOM   2443  NE  ARG X 346      36.805  40.045 -28.523  1.00 18.62           N  
ATOM   2444  CZ  ARG X 346      36.446  38.920 -27.919  1.00 18.38           C  
ATOM   2445  NH1 ARG X 346      35.218  38.447 -28.057  1.00 20.26           N  
ATOM   2446  NH2 ARG X 346      37.310  38.265 -27.148  1.00 17.94           N  
ATOM   2447  N   GLY X 347      34.443  41.321 -35.459  1.00 28.73           N  
ATOM   2448  CA  GLY X 347      33.435  41.772 -36.407  1.00 31.86           C  
ATOM   2449  C   GLY X 347      33.633  43.241 -36.672  1.00 35.71           C  
ATOM   2450  O   GLY X 347      34.186  43.955 -35.827  1.00 35.93           O  
ATOM   2451  N   GLU X 348      33.190  43.706 -37.843  1.00 40.08           N  
ATOM   2452  CA  GLU X 348      33.175  45.144 -38.127  1.00 43.51           C  
ATOM   2453  C   GLU X 348      31.744  45.668 -37.922  1.00 45.83           C  
ATOM   2454  O   GLU X 348      30.792  44.878 -37.842  1.00 47.17           O  
ATOM   2455  CB  GLU X 348      33.732  45.443 -39.532  1.00 44.37           C  
ATOM   2456  CG  GLU X 348      35.007  46.307 -39.533  1.00 46.32           C  
ATOM   2457  CD  GLU X 348      34.728  47.811 -39.623  1.00 50.86           C  
ATOM   2458  OE1 GLU X 348      34.400  48.330 -40.731  1.00 52.97           O  
ATOM   2459  OE2 GLU X 348      34.832  48.493 -38.577  1.00 53.96           O  
ATOM   2460  N   ASP X 349      31.600  46.992 -37.804  1.00 47.95           N  
ATOM   2461  CA  ASP X 349      30.312  47.631 -37.479  1.00 49.07           C  
ATOM   2462  C   ASP X 349      29.920  48.811 -38.399  1.00 49.63           C  
ATOM   2463  O   ASP X 349      28.945  49.507 -38.108  1.00 50.18           O  
ATOM   2464  CB  ASP X 349      30.345  48.122 -36.021  1.00 49.27           C  
ATOM   2465  CG  ASP X 349      30.279  46.979 -35.016  1.00 50.46           C  
ATOM   2466  OD1 ASP X 349      31.355  46.434 -34.659  1.00 52.90           O  
ATOM   2467  OD2 ASP X 349      29.198  46.570 -34.526  1.00 48.89           O  
ATOM   2468  N   GLY X 350      30.660  49.027 -39.494  1.00 49.88           N  
ATOM   2469  CA  GLY X 350      30.450  50.179 -40.372  1.00 49.67           C  
ATOM   2470  C   GLY X 350      31.675  51.088 -40.417  1.00 49.32           C  
ATOM   2471  O   GLY X 350      32.313  51.328 -39.383  1.00 49.73           O  
ATOM   2472  N   ALA X 351      32.009  51.587 -41.612  1.00 48.22           N  
ATOM   2473  CA  ALA X 351      33.153  52.491 -41.807  1.00 46.86           C  
ATOM   2474  C   ALA X 351      32.749  53.975 -41.766  1.00 45.46           C  
ATOM   2475  O   ALA X 351      33.592  54.867 -41.959  1.00 45.76           O  
ATOM   2476  CB  ALA X 351      33.839  52.180 -43.134  1.00 47.26           C  
ATOM   2477  N   GLU X 352      31.462  54.234 -41.540  1.00 43.36           N  
ATOM   2478  CA  GLU X 352      30.946  55.595 -41.501  1.00 41.18           C  
ATOM   2479  C   GLU X 352      30.075  55.781 -40.273  1.00 38.52           C  
ATOM   2480  O   GLU X 352      29.236  54.952 -39.975  1.00 39.92           O  
ATOM   2481  CB  GLU X 352      30.142  55.886 -42.751  1.00 41.25           C  
ATOM   2482  N   LEU X 353      30.261  56.889 -39.580  1.00 35.39           N  
ATOM   2483  CA  LEU X 353      29.334  57.278 -38.522  1.00 32.91           C  
ATOM   2484  C   LEU X 353      28.054  57.848 -39.134  1.00 31.19           C  
ATOM   2485  O   LEU X 353      28.098  58.473 -40.184  1.00 30.83           O  
ATOM   2486  CB  LEU X 353      29.972  58.358 -37.671  1.00 32.26           C  
ATOM   2487  CG  LEU X 353      31.297  57.964 -37.020  1.00 30.91           C  
ATOM   2488  CD1 LEU X 353      31.867  59.140 -36.297  1.00 30.32           C  
ATOM   2489  CD2 LEU X 353      31.048  56.813 -36.087  1.00 29.59           C  
ATOM   2490  N   SER X 354      26.942  57.660 -38.443  1.00 29.71           N  
ATOM   2491  CA  SER X 354      25.681  58.306 -38.784  1.00 28.23           C  
ATOM   2492  C   SER X 354      25.855  59.806 -38.655  1.00 26.79           C  
ATOM   2493  O   SER X 354      26.731  60.265 -37.921  1.00 24.84           O  
ATOM   2494  CB  SER X 354      24.565  57.804 -37.867  1.00 28.70           C  
ATOM   2495  OG  SER X 354      24.664  58.348 -36.548  1.00 28.12           O  
ATOM   2496  N   GLY X 355      25.050  60.589 -39.376  1.00 24.57           N  
ATOM   2497  CA  GLY X 355      25.148  62.027 -39.262  1.00 24.23           C  
ATOM   2498  C   GLY X 355      24.978  62.474 -37.813  1.00 23.52           C  
ATOM   2499  O   GLY X 355      25.619  63.411 -37.383  1.00 23.68           O  
ATOM   2500  N   GLU X 356      24.087  61.817 -37.081  1.00 23.47           N  
ATOM   2501  CA  GLU X 356      23.782  62.210 -35.692  1.00 22.74           C  
ATOM   2502  C   GLU X 356      25.007  61.981 -34.814  1.00 21.66           C  
ATOM   2503  O   GLU X 356      25.406  62.845 -34.031  1.00 20.56           O  
ATOM   2504  CB  GLU X 356      22.625  61.398 -35.141  1.00 23.52           C  
ATOM   2505  CG  GLU X 356      22.257  61.799 -33.725  1.00 24.17           C  
ATOM   2506  CD  GLU X 356      20.985  61.167 -33.213  1.00 28.24           C  
ATOM   2507  OE1 GLU X 356      20.441  60.250 -33.851  1.00 29.93           O  
ATOM   2508  OE2 GLU X 356      20.529  61.587 -32.131  1.00 31.50           O  
ATOM   2509  N   ILE X 357      25.629  60.826 -34.994  1.00 20.41           N  
ATOM   2510  CA  ILE X 357      26.791  60.469 -34.163  1.00 20.28           C  
ATOM   2511  C   ILE X 357      27.982  61.329 -34.557  1.00 20.27           C  
ATOM   2512  O   ILE X 357      28.720  61.778 -33.686  1.00 19.62           O  
ATOM   2513  CB  ILE X 357      27.037  58.957 -34.174  1.00 20.69           C  
ATOM   2514  CG1 ILE X 357      25.871  58.289 -33.455  1.00 22.07           C  
ATOM   2515  CG2 ILE X 357      28.384  58.596 -33.446  1.00 21.03           C  
ATOM   2516  CD1 ILE X 357      25.905  56.823 -33.418  1.00 23.66           C  
ATOM   2517  N   SER X 358      28.146  61.640 -35.848  1.00 20.48           N  
ATOM   2518  CA  SER X 358      29.148  62.609 -36.252  1.00 20.65           C  
ATOM   2519  C   SER X 358      28.962  63.969 -35.580  1.00 20.07           C  
ATOM   2520  O   SER X 358      29.916  64.595 -35.174  1.00 20.52           O  
ATOM   2521  CB  SER X 358      29.150  62.805 -37.773  1.00 22.10           C  
ATOM   2522  OG ASER X 358      29.838  61.719 -38.386  0.70 22.36           O  
ATOM   2523  OG BSER X 358      30.234  63.287 -38.554  0.30 19.38           O  
ATOM   2524  N   ALA X 359      27.720  64.440 -35.465  1.00 20.46           N  
ATOM   2525  CA  ALA X 359      27.483  65.732 -34.835  1.00 20.77           C  
ATOM   2526  C   ALA X 359      27.794  65.690 -33.343  1.00 19.84           C  
ATOM   2527  O   ALA X 359      28.368  66.638 -32.805  1.00 19.83           O  
ATOM   2528  CB  ALA X 359      26.030  66.167 -35.066  1.00 21.34           C  
ATOM   2529  N   ILE X 360      27.479  64.574 -32.693  1.00 18.82           N  
ATOM   2530  CA  ILE X 360      27.774  64.427 -31.259  1.00 18.79           C  
ATOM   2531  C   ILE X 360      29.282  64.412 -31.079  1.00 18.80           C  
ATOM   2532  O   ILE X 360      29.825  65.082 -30.191  1.00 19.09           O  
ATOM   2533  CB  ILE X 360      27.116  63.171 -30.638  1.00 18.03           C  
ATOM   2534  CG1 ILE X 360      25.570  63.273 -30.700  1.00 18.25           C  
ATOM   2535  CG2 ILE X 360      27.587  63.018 -29.194  1.00 18.10           C  
ATOM   2536  CD1 ILE X 360      24.836  61.993 -30.430  1.00 17.82           C  
ATOM   2537  N   MET X 361      29.970  63.686 -31.954  1.00 18.96           N  
ATOM   2538  CA  MET X 361      31.438  63.669 -31.885  1.00 19.68           C  
ATOM   2539  C   MET X 361      32.053  65.075 -32.039  1.00 19.63           C  
ATOM   2540  O   MET X 361      32.990  65.415 -31.340  1.00 19.43           O  
ATOM   2541  CB  MET X 361      31.997  62.703 -32.920  1.00 19.35           C  
ATOM   2542  CG  MET X 361      31.710  61.246 -32.619  1.00 19.36           C  
ATOM   2543  SD  MET X 361      32.326  60.661 -31.007  1.00 18.39           S  
ATOM   2544  CE  MET X 361      30.792  60.850 -29.974  1.00 18.60           C  
ATOM   2545  N   LYS X 362      31.500  65.914 -32.912  1.00 20.58           N  
ATOM   2546  CA  LYS X 362      31.942  67.311 -33.000  1.00 21.63           C  
ATOM   2547  C   LYS X 362      31.849  68.092 -31.689  1.00 21.85           C  
ATOM   2548  O   LYS X 362      32.709  68.949 -31.412  1.00 22.44           O  
ATOM   2549  CB  LYS X 362      31.180  68.065 -34.111  1.00 22.67           C  
ATOM   2550  CG  LYS X 362      31.547  67.638 -35.523  1.00 25.22           C  
ATOM   2551  CD  LYS X 362      30.904  68.568 -36.634  1.00 26.71           C  
ATOM   2552  CE ALYS X 362      29.683  67.930 -37.326  0.60 28.27           C  
ATOM   2553  CE BLYS X 362      29.506  68.110 -37.113  0.40 26.52           C  
ATOM   2554  NZ ALYS X 362      28.359  68.310 -36.818  0.60 29.21           N  
ATOM   2555  NZ BLYS X 362      29.437  66.870 -37.962  0.40 25.88           N  
ATOM   2556  N   MET X 363      30.869  67.777 -30.846  1.00 22.48           N  
ATOM   2557  CA  MET X 363      30.736  68.444 -29.542  1.00 23.49           C  
ATOM   2558  C   MET X 363      31.949  68.240 -28.642  1.00 23.59           C  
ATOM   2559  O   MET X 363      32.191  69.038 -27.717  1.00 23.93           O  
ATOM   2560  CB  MET X 363      29.511  67.938 -28.769  1.00 24.18           C  
ATOM   2561  CG  MET X 363      28.166  68.176 -29.416  1.00 26.00           C  
ATOM   2562  SD  MET X 363      26.814  67.350 -28.500  1.00 27.86           S  
ATOM   2563  CE  MET X 363      26.518  68.528 -27.045  1.00 27.44           C  
ATOM   2564  N   ILE X 364      32.654  67.131 -28.834  1.00 20.76           N  
ATOM   2565  CA  ILE X 364      33.802  66.811 -27.991  1.00 20.24           C  
ATOM   2566  C   ILE X 364      35.122  66.864 -28.737  1.00 20.70           C  
ATOM   2567  O   ILE X 364      36.139  66.436 -28.207  1.00 20.37           O  
ATOM   2568  CB  ILE X 364      33.603  65.426 -27.305  1.00 19.59           C  
ATOM   2569  CG1 ILE X 364      33.385  64.295 -28.328  1.00 18.87           C  
ATOM   2570  CG2 ILE X 364      32.403  65.475 -26.363  1.00 20.55           C  
ATOM   2571  CD1 ILE X 364      33.471  62.906 -27.703  1.00 18.92           C  
ATOM   2572  N   GLY X 365      35.119  67.432 -29.937  1.00 21.40           N  
ATOM   2573  CA  GLY X 365      36.344  67.634 -30.706  1.00 21.43           C  
ATOM   2574  C   GLY X 365      36.820  66.430 -31.515  1.00 21.40           C  
ATOM   2575  O   GLY X 365      37.984  66.346 -31.918  1.00 22.26           O  
ATOM   2576  N   VAL X 366      35.915  65.487 -31.756  1.00 20.32           N  
ATOM   2577  CA  VAL X 366      36.221  64.296 -32.547  1.00 20.26           C  
ATOM   2578  C   VAL X 366      35.707  64.456 -33.973  1.00 20.67           C  
ATOM   2579  O   VAL X 366      34.515  64.736 -34.197  1.00 20.34           O  
ATOM   2580  CB  VAL X 366      35.625  63.032 -31.873  1.00 19.46           C  
ATOM   2581  CG1 VAL X 366      35.665  61.818 -32.790  1.00 20.54           C  
ATOM   2582  CG2 VAL X 366      36.346  62.746 -30.561  1.00 19.19           C  
ATOM   2583  N   THR X 367      36.593  64.276 -34.946  1.00 21.00           N  
ATOM   2584  CA  THR X 367      36.213  64.542 -36.346  1.00 23.44           C  
ATOM   2585  C   THR X 367      35.740  63.343 -37.131  1.00 24.30           C  
ATOM   2586  O   THR X 367      35.197  63.497 -38.227  1.00 25.64           O  
ATOM   2587  CB  THR X 367      37.386  65.194 -37.097  1.00 23.82           C  
ATOM   2588  OG1 THR X 367      38.543  64.353 -36.981  1.00 25.07           O  
ATOM   2589  CG2 THR X 367      37.778  66.455 -36.432  1.00 25.61           C  
ATOM   2590  N   GLY X 368      35.944  62.143 -36.610  1.00 24.66           N  
ATOM   2591  CA  GLY X 368      35.545  60.949 -37.327  1.00 25.33           C  
ATOM   2592  C   GLY X 368      36.363  59.747 -36.933  1.00 25.97           C  
ATOM   2593  O   GLY X 368      37.193  59.821 -36.046  1.00 24.62           O  
ATOM   2594  N   LEU X 369      36.097  58.629 -37.586  1.00 27.49           N  
ATOM   2595  CA  LEU X 369      36.889  57.432 -37.419  1.00 29.25           C  
ATOM   2596  C   LEU X 369      38.238  57.576 -38.116  1.00 31.50           C  
ATOM   2597  O   LEU X 369      38.362  58.265 -39.133  1.00 32.40           O  
ATOM   2598  CB  LEU X 369      36.127  56.224 -37.964  1.00 28.80           C  
ATOM   2599  CG  LEU X 369      34.812  55.908 -37.241  1.00 29.27           C  
ATOM   2600  CD1 LEU X 369      33.969  54.956 -38.087  1.00 29.44           C  
ATOM   2601  CD2 LEU X 369      35.067  55.309 -35.842  1.00 28.34           C  
ATOM   2602  N   ASN X 370      39.242  56.916 -37.561  1.00 33.82           N  
ATOM   2603  CA  ASN X 370      40.591  56.882 -38.118  1.00 36.27           C  
ATOM   2604  C   ASN X 370      40.995  55.433 -38.409  1.00 37.75           C  
ATOM   2605  O   ASN X 370      40.229  54.457 -38.373  1.00 38.11           O  
ATOM   2606  CB  ASN X 370      41.582  57.525 -37.138  1.00 36.47           C  
ATOM   2607  CG  ASN X 370      42.888  57.923 -37.795  1.00 38.80           C  
ATOM   2608  OD1 ASN X 370      42.893  58.501 -38.879  1.00 44.44           O  
ATOM   2609  ND2 ASN X 370      44.004  57.589 -37.158  1.00 38.64           N  
ATOM   2610  OXT ASN X 370      42.149  55.106 -38.696  1.00 40.86           O  
TER    2611      ASN X 370                                                      
HETATM 2612  O   HOH X 371      39.912  33.848   6.575  1.00 16.61           O  
HETATM 2613  O   HOH X 372      20.195  33.230  17.104  1.00 16.68           O  
HETATM 2614  O   HOH X 373      30.744  32.107  -5.286  1.00 16.76           O  
HETATM 2615  O   HOH X 374      47.057  35.802 -23.281  1.00 17.51           O  
HETATM 2616  O   HOH X 375      23.989  34.006  24.109  1.00 17.75           O  
HETATM 2617  O   HOH X 376      36.003  38.558  16.797  1.00 18.06           O  
HETATM 2618  O   HOH X 377      33.381  46.483  13.877  1.00 19.61           O  
HETATM 2619  O   HOH X 378      18.237  29.595  17.656  1.00 19.69           O  
HETATM 2620  O   HOH X 379      24.620  32.851  28.141  1.00 19.82           O  
HETATM 2621  O   HOH X 380      47.513  38.512 -24.040  1.00 20.12           O  
HETATM 2622  O   HOH X 381      35.981  38.882  23.479  1.00 20.25           O  
HETATM 2623  O   HOH X 382      38.121  39.547  15.481  1.00 20.57           O  
HETATM 2624  O   HOH X 383      36.618  28.797   4.290  1.00 20.75           O  
HETATM 2625  O   HOH X 384      30.636  50.169  14.615  1.00 20.76           O  
HETATM 2626  O   HOH X 385      19.689  27.365  20.524  1.00 20.81           O  
HETATM 2627  O   HOH X 386      17.822  32.546  18.097  1.00 21.07           O  
HETATM 2628  O   HOH X 387      36.522  40.317  21.336  1.00 21.35           O  
HETATM 2629  O   HOH X 388      34.224  20.391 -26.002  1.00 21.49           O  
HETATM 2630  O   HOH X 389      40.869  33.393  14.592  1.00 21.49           O  
HETATM 2631  O   HOH X 390      16.134  34.163  10.834  1.00 21.81           O  
HETATM 2632  O   HOH X 391      36.837  29.577 -10.511  1.00 21.87           O  
HETATM 2633  O   HOH X 392      18.384  36.389  18.268  1.00 22.61           O  
HETATM 2634  O   HOH X 393      53.542  40.446 -26.414  1.00 22.78           O  
HETATM 2635  O   HOH X 394      37.657  20.673 -26.266  1.00 23.11           O  
HETATM 2636  O   HOH X 395      30.672  51.553  10.932  1.00 23.22           O  
HETATM 2637  O   HOH X 396      32.602  64.294 -36.074  1.00 23.44           O  
HETATM 2638  O   HOH X 397      21.161  47.282   1.119  1.00 23.68           O  
HETATM 2639  O   HOH X 398      32.535  24.512  14.867  1.00 23.79           O  
HETATM 2640  O   HOH X 399      17.450  38.924  17.811  1.00 24.06           O  
HETATM 2641  O   HOH X 400      15.827  28.116  16.830  1.00 24.19           O  
HETATM 2642  O   HOH X 401      48.872  24.569 -29.102  1.00 24.30           O  
HETATM 2643  O   HOH X 402      35.283  36.504  -9.047  1.00 24.33           O  
HETATM 2644  O   HOH X 403      34.976  57.150  13.381  1.00 24.54           O  
HETATM 2645  O   HOH X 404      30.750  23.640 -28.628  1.00 24.54           O  
HETATM 2646  O   HOH X 405      57.729  14.449  17.286  1.00 24.78           O  
HETATM 2647  O   HOH X 406      44.103  21.777 -24.613  1.00 25.19           O  
HETATM 2648  O   HOH X 407      36.621  43.783 -34.173  1.00 25.29           O  
HETATM 2649  O   HOH X 408      52.634  13.572  12.211  1.00 25.47           O  
HETATM 2650  O   HOH X 409      36.129  20.895 -15.135  1.00 25.68           O  
HETATM 2651  O   HOH X 410      31.967  24.321   4.132  1.00 25.70           O  
HETATM 2652  O   HOH X 411      32.679  58.198   3.914  1.00 25.74           O  
HETATM 2653  O   HOH X 412      29.243  23.396   4.973  1.00 25.77           O  
HETATM 2654  O   HOH X 413      18.880  38.136  26.942  1.00 25.78           O  
HETATM 2655  O   HOH X 414      32.131  48.548  12.964  1.00 25.93           O  
HETATM 2656  O   HOH X 415      45.631  28.514 -34.317  1.00 26.29           O  
HETATM 2657  O   HOH X 416      44.479  20.690  19.113  1.00 26.43           O  
HETATM 2658  O   HOH X 417      18.898  36.078   1.800  1.00 26.47           O  
HETATM 2659  O   HOH X 418      57.704  32.630 -29.368  1.00 26.91           O  
HETATM 2660  O   HOH X 419      37.551  26.415  18.249  1.00 26.93           O  
HETATM 2661  O   HOH X 420      23.277  26.238 -19.148  1.00 27.15           O  
HETATM 2662  O   HOH X 421      15.979  27.036  19.499  1.00 27.33           O  
HETATM 2663  O   HOH X 422      16.766  34.656  19.486  1.00 27.83           O  
HETATM 2664  O   HOH X 423      35.547  57.202   5.360  1.00 27.98           O  
HETATM 2665  O   HOH X 424      55.184  15.354  18.635  1.00 28.20           O  
HETATM 2666  O   HOH X 425      30.868  53.482   9.098  1.00 28.51           O  
HETATM 2667  O   HOH X 426      32.376  55.834   9.912  1.00 28.53           O  
HETATM 2668  O   HOH X 427      27.828  50.884  23.515  1.00 28.54           O  
HETATM 2669  O   HOH X 428      46.501  28.033  23.903  1.00 28.77           O  
HETATM 2670  O   HOH X 429      58.627  30.769 -22.360  1.00 28.78           O  
HETATM 2671  O   HOH X 430      26.974  55.311 -36.409  1.00 28.82           O  
HETATM 2672  O   HOH X 431      40.925  30.295  30.323  1.00 28.89           O  
HETATM 2673  O   HOH X 432      38.219  25.528  15.311  1.00 28.92           O  
HETATM 2674  O   HOH X 433      32.858  39.628 -29.484  1.00 29.00           O  
HETATM 2675  O   HOH X 434      23.584  42.934  29.636  1.00 29.21           O  
HETATM 2676  O   HOH X 435      46.222  25.398  23.364  1.00 29.28           O  
HETATM 2677  O   HOH X 436      25.914  27.512  31.654  1.00 29.28           O  
HETATM 2678  O   HOH X 437      41.263  33.621  17.372  1.00 29.45           O  
HETATM 2679  O   HOH X 438      32.414  62.189 -38.232  1.00 29.73           O  
HETATM 2680  O   HOH X 439      16.883  38.379   2.233  1.00 29.76           O  
HETATM 2681  O   HOH X 440      38.973  36.770  31.784  1.00 29.81           O  
HETATM 2682  O   HOH X 441      35.105  27.769  -2.237  1.00 30.32           O  
HETATM 2683  O   HOH X 442      41.285  35.071  22.108  1.00 30.42           O  
HETATM 2684  O   HOH X 443      36.615  36.543  -4.394  1.00 30.43           O  
HETATM 2685  O   HOH X 444      30.370  36.533  32.577  1.00 30.65           O  
HETATM 2686  O   HOH X 445      30.091  50.015  22.184  1.00 31.15           O  
HETATM 2687  O   HOH X 446      28.304  23.549  24.686  1.00 31.15           O  
HETATM 2688  O   HOH X 447      15.120  31.941  24.294  1.00 31.37           O  
HETATM 2689  O   HOH X 448      19.966  59.483   8.837  1.00 31.40           O  
HETATM 2690  O   HOH X 449      27.506  69.100 -32.683  1.00 31.56           O  
HETATM 2691  O   HOH X 450      23.895  19.928 -16.032  1.00 31.65           O  
HETATM 2692  O   HOH X 451      35.304  28.191  -8.754  1.00 31.82           O  
HETATM 2693  O   HOH X 452      17.807  37.375  24.051  1.00 31.97           O  
HETATM 2694  O   HOH X 453      46.609  31.536 -34.795  1.00 32.02           O  
HETATM 2695  O   HOH X 454      33.268  49.051  21.726  1.00 32.04           O  
HETATM 2696  O   HOH X 455      33.955  49.902  24.292  1.00 32.15           O  
HETATM 2697  O   HOH X 456      53.984  37.851 -33.299  1.00 32.22           O  
HETATM 2698  O   HOH X 457      18.192  40.181   0.233  1.00 32.23           O  
HETATM 2699  O   HOH X 458      10.004  43.000   5.786  1.00 32.32           O  
HETATM 2700  O   HOH X 459      32.908  35.691 -21.694  1.00 32.38           O  
HETATM 2701  O   HOH X 460      17.028  35.045  22.701  1.00 32.49           O  
HETATM 2702  O   HOH X 461      31.171  56.551  21.580  1.00 32.89           O  
HETATM 2703  O   HOH X 462      18.742  47.234  -0.465  1.00 32.97           O  
HETATM 2704  O   HOH X 463      13.191  31.626   3.540  1.00 33.22           O  
HETATM 2705  O   HOH X 464      36.048  25.291   6.400  1.00 33.31           O  
HETATM 2706  O   HOH X 465      34.480  24.774  -3.052  1.00 33.33           O  
HETATM 2707  O   HOH X 466      37.408  43.118  21.340  1.00 33.42           O  
HETATM 2708  O   HOH X 467      34.795  24.407   4.096  1.00 33.44           O  
HETATM 2709  O   HOH X 468      25.031  22.670  23.397  1.00 33.47           O  
HETATM 2710  O   HOH X 469      21.972  21.869  22.894  1.00 33.53           O  
HETATM 2711  O   HOH X 470      43.700  24.591  -9.343  1.00 33.65           O  
HETATM 2712  O   HOH X 471      29.569  45.312  29.774  1.00 33.72           O  
HETATM 2713  O   HOH X 472      33.912  38.043 -15.806  1.00 33.99           O  
HETATM 2714  O   HOH X 473      39.089  30.326  -8.662  1.00 34.03           O  
HETATM 2715  O   HOH X 474      14.637  32.477  21.745  1.00 34.29           O  
HETATM 2716  O   HOH X 475      47.782  41.951 -36.057  1.00 34.58           O  
HETATM 2717  O   HOH X 476      41.153  35.368  25.496  1.00 34.59           O  
HETATM 2718  O   HOH X 477      19.278  37.099  29.577  1.00 34.60           O  
HETATM 2719  O   HOH X 478      28.160  25.858  31.180  1.00 34.71           O  
HETATM 2720  O   HOH X 479      39.701  25.610  19.496  1.00 35.00           O  
HETATM 2721  O   HOH X 480      42.274  32.865  23.183  1.00 35.18           O  
HETATM 2722  O   HOH X 481      31.067  47.381   7.778  1.00 35.32           O  
HETATM 2723  O   HOH X 482      32.768  66.092 -38.180  1.00 35.46           O  
HETATM 2724  O   HOH X 483      22.797  57.169 -35.173  1.00 35.57           O  
HETATM 2725  O   HOH X 484      26.565  48.206  -2.727  1.00 35.74           O  
HETATM 2726  O   HOH X 485      47.408  42.452 -30.643  1.00 35.74           O  
HETATM 2727  O   HOH X 486      16.680  39.663  20.268  1.00 35.84           O  
HETATM 2728  O   HOH X 487      15.109  39.739  16.988  1.00 35.87           O  
HETATM 2729  O   HOH X 488      33.313  24.501  17.421  1.00 35.87           O  
HETATM 2730  O   HOH X 489      38.013  20.302 -17.071  1.00 35.88           O  
HETATM 2731  O   HOH X 490      34.221  41.026 -19.369  1.00 36.00           O  
HETATM 2732  O   HOH X 491      43.575  42.276 -25.749  1.00 36.29           O  
HETATM 2733  O   HOH X 492      38.705  43.498  31.253  1.00 36.30           O  
HETATM 2734  O   HOH X 493      43.575  37.734  11.049  1.00 36.31           O  
HETATM 2735  O   HOH X 494      21.845  42.122  -3.938  1.00 36.34           O  
HETATM 2736  O   HOH X 495      15.544  51.720   9.730  1.00 36.71           O  
HETATM 2737  O   HOH X 496      27.361  70.141 -35.186  1.00 36.79           O  
HETATM 2738  O   HOH X 497      40.608  32.840  25.279  1.00 36.90           O  
HETATM 2739  O   HOH X 498      38.956  32.314  -6.466  1.00 36.95           O  
HETATM 2740  O   HOH X 499      23.981  59.438  14.288  1.00 37.01           O  
HETATM 2741  O   HOH X 500      21.848  60.393 -38.337  1.00 37.02           O  
HETATM 2742  O   HOH X 501      38.053  38.095 -12.128  1.00 37.07           O  
HETATM 2743  O   HOH X 502      29.012  58.477  16.271  1.00 37.08           O  
HETATM 2744  O   HOH X 503      39.683  39.195  23.808  1.00 37.11           O  
HETATM 2745  O   HOH X 504      20.403  25.122  -7.094  1.00 37.40           O  
HETATM 2746  O   HOH X 505      16.467  48.480  -0.734  1.00 37.69           O  
HETATM 2747  O   HOH X 506      34.469  70.128 -32.894  1.00 37.95           O  
HETATM 2748  O   HOH X 507      71.217  18.014   5.908  1.00 37.96           O  
HETATM 2749  O   HOH X 508      60.657  13.528  15.081  1.00 37.97           O  
HETATM 2750  O   HOH X 509      41.101  44.127 -33.878  1.00 38.08           O  
HETATM 2751  O   HOH X 510      26.672  65.565 -38.795  1.00 38.09           O  
HETATM 2752  O   HOH X 511      34.097  18.798 -15.220  1.00 38.11           O  
HETATM 2753  O   HOH X 512      30.655  33.529  34.296  1.00 38.14           O  
HETATM 2754  O   HOH X 513      48.443  28.404 -34.193  1.00 38.15           O  
HETATM 2755  O   HOH X 514      22.642  48.065  -3.266  1.00 38.17           O  
HETATM 2756  O   HOH X 515      21.049  52.467  -0.897  1.00 38.37           O  
HETATM 2757  O   HOH X 516      30.493  54.395  23.144  1.00 38.58           O  
HETATM 2758  O   HOH X 517      54.251  13.046  19.323  1.00 38.62           O  
HETATM 2759  O   HOH X 518      51.115  25.478 -27.323  1.00 38.67           O  
HETATM 2760  O   HOH X 519      47.024  14.016  15.173  1.00 38.86           O  
HETATM 2761  O   HOH X 520      22.929  29.646 -13.715  1.00 38.99           O  
HETATM 2762  O   HOH X 521      45.921  42.235 -26.042  1.00 39.27           O  
HETATM 2763  O   HOH X 522      40.886  21.189 -19.623  1.00 39.27           O  
HETATM 2764  O   HOH X 523      42.982  38.482  20.171  1.00 39.43           O  
HETATM 2765  O   HOH X 524      40.863  44.161 -24.547  1.00 39.54           O  
HETATM 2766  O   HOH X 525      28.689  49.792  26.012  1.00 39.54           O  
HETATM 2767  O   HOH X 526      18.267  57.127   2.769  1.00 39.72           O  
HETATM 2768  O   HOH X 527      20.475  56.894  16.536  1.00 39.76           O  
HETATM 2769  O   HOH X 528      28.508  33.863 -15.608  1.00 39.91           O  
HETATM 2770  O   HOH X 529      31.606  18.640 -15.775  1.00 40.13           O  
HETATM 2771  O   HOH X 530      11.793  33.125   5.182  1.00 40.13           O  
HETATM 2772  O   HOH X 531      27.315  22.940  20.831  1.00 40.19           O  
HETATM 2773  O   HOH X 532      20.899  43.579  29.086  1.00 40.21           O  
HETATM 2774  O   HOH X 533      34.752  68.103 -37.480  1.00 40.32           O  
HETATM 2775  O   HOH X 534      21.358  23.356  11.353  1.00 40.40           O  
HETATM 2776  O   HOH X 535      34.452  58.948 -39.936  1.00 40.45           O  
HETATM 2777  O   HOH X 536      39.927  41.889  17.083  1.00 40.47           O  
HETATM 2778  O   HOH X 537      14.239  35.330  18.597  1.00 40.55           O  
HETATM 2779  O   HOH X 538      35.521  24.936  18.822  1.00 40.55           O  
HETATM 2780  O   HOH X 539      25.561  24.447  10.458  1.00 40.70           O  
HETATM 2781  O   HOH X 540      22.664  23.673  -6.479  1.00 40.72           O  
HETATM 2782  O   HOH X 541      54.320  25.414 -20.065  1.00 40.75           O  
HETATM 2783  O   HOH X 542      22.226  25.685   4.464  1.00 41.19           O  
HETATM 2784  O   HOH X 543      14.511  30.402  18.032  1.00 41.21           O  
HETATM 2785  O   HOH X 544      52.713  11.899  18.100  1.00 41.57           O  
HETATM 2786  O   HOH X 545      18.577  25.157 -14.460  1.00 41.61           O  
HETATM 2787  O   HOH X 546      28.933  28.860 -21.272  1.00 41.75           O  
HETATM 2788  O   HOH X 547      35.408  49.409  28.092  1.00 41.87           O  
HETATM 2789  O   HOH X 548      23.889  20.084 -18.767  1.00 41.90           O  
HETATM 2790  O   HOH X 549      22.288  58.904  16.414  1.00 41.90           O  
HETATM 2791  O   HOH X 550      42.108  31.566  27.004  1.00 42.04           O  
HETATM 2792  O   HOH X 551      27.260  47.609  27.487  1.00 42.05           O  
HETATM 2793  O   HOH X 552      24.761  56.114   4.284  1.00 42.09           O  
HETATM 2794  O   HOH X 553      28.663  61.015 -40.694  1.00 42.14           O  
HETATM 2795  O   HOH X 554      40.431  45.283  30.056  1.00 42.15           O  
HETATM 2796  O   HOH X 555      40.262  39.040  32.101  1.00 42.22           O  
HETATM 2797  O   HOH X 556      42.877  35.828  20.185  1.00 42.23           O  
HETATM 2798  O   HOH X 557      38.787  44.456 -18.464  1.00 42.34           O  
HETATM 2799  O   HOH X 558      32.260  21.798  14.357  1.00 42.44           O  
HETATM 2800  O   HOH X 559      17.214  25.093  20.388  1.00 42.50           O  
HETATM 2801  O   HOH X 560      27.729  41.737  -7.451  1.00 42.67           O  
HETATM 2802  O   HOH X 561      35.090  50.069  19.515  1.00 42.70           O  
HETATM 2803  O   HOH X 562      35.053  46.501  11.760  1.00 42.71           O  
HETATM 2804  O   HOH X 563      33.031  20.527   5.476  1.00 42.80           O  
HETATM 2805  O   HOH X 564      30.939  58.788  13.797  1.00 42.81           O  
HETATM 2806  O   HOH X 565      36.705  22.577   8.584  1.00 42.83           O  
HETATM 2807  O   HOH X 566      45.942  27.895  26.475  1.00 42.88           O  
HETATM 2808  O   HOH X 567      33.378  39.548  -4.226  1.00 42.94           O  
HETATM 2809  O   HOH X 568      39.241  23.126  24.873  1.00 42.94           O  
HETATM 2810  O   HOH X 569      18.881  52.094  26.003  1.00 43.07           O  
HETATM 2811  O   HOH X 570      22.109  34.259  -8.911  1.00 43.24           O  
HETATM 2812  O   HOH X 571      38.391  43.906 -36.942  1.00 43.39           O  
HETATM 2813  O   HOH X 572      29.877  70.991 -26.970  1.00 43.42           O  
HETATM 2814  O   HOH X 573      41.422  20.350 -24.100  1.00 43.46           O  
HETATM 2815  O   HOH X 574      21.190  63.442 -38.024  1.00 43.51           O  
HETATM 2816  O   HOH X 575      22.755  54.695  -1.627  1.00 43.55           O  
HETATM 2817  O   HOH X 576      57.485  11.833  17.702  1.00 43.64           O  
HETATM 2818  O   HOH X 577      27.683  21.342   7.067  1.00 43.68           O  
HETATM 2819  O   HOH X 578      15.855  39.262  22.390  1.00 43.75           O  
HETATM 2820  O   HOH X 579      38.389  49.537  -0.896  1.00 43.83           O  
HETATM 2821  O   HOH X 580      48.551  20.858 -21.495  1.00 43.90           O  
HETATM 2822  O   HOH X 581      36.198  25.411  33.296  1.00 44.03           O  
HETATM 2823  O   HOH X 582      36.878  29.018   1.385  1.00 44.55           O  
HETATM 2824  O   HOH X 583      39.861  42.418  19.453  1.00 44.56           O  
HETATM 2825  O   HOH X 584      40.941  23.320  19.159  1.00 44.69           O  
HETATM 2826  O   HOH X 585      77.648  17.380   8.179  1.00 44.77           O  
HETATM 2827  O   HOH X 586      16.561  51.817  23.158  1.00 44.80           O  
HETATM 2828  O   HOH X 587      26.317  22.263  25.850  1.00 44.89           O  
HETATM 2829  O   HOH X 588      32.422  51.675   8.121  1.00 44.92           O  
HETATM 2830  O   HOH X 589      31.825  40.210 -20.394  1.00 45.03           O  
HETATM 2831  O   HOH X 590      37.948  46.784   7.991  1.00 45.05           O  
HETATM 2832  O   HOH X 591      49.596  12.655  21.253  1.00 45.06           O  
HETATM 2833  O   HOH X 592      42.961  28.900  29.926  1.00 45.14           O  
HETATM 2834  O   HOH X 593      40.053  18.984 -25.483  1.00 45.14           O  
HETATM 2835  O   HOH X 594      41.937  29.898  19.510  1.00 45.18           O  
HETATM 2836  O   HOH X 595      52.572  43.276 -24.406  1.00 45.21           O  
HETATM 2837  O   HOH X 596      16.986  35.189  -0.567  1.00 45.32           O  
HETATM 2838  O   HOH X 597      49.279  22.145 -29.969  1.00 45.40           O  
HETATM 2839  O   HOH X 598      51.538  23.349 -26.209  1.00 45.44           O  
HETATM 2840  O   HOH X 599      53.853  10.066  13.735  1.00 45.48           O  
HETATM 2841  O   HOH X 600      35.956  23.059  26.373  1.00 45.50           O  
HETATM 2842  O   HOH X 601      39.032  41.858  23.305  1.00 45.76           O  
HETATM 2843  O   HOH X 602      28.131  26.156 -24.014  1.00 46.00           O  
HETATM 2844  O   HOH X 603      41.310  42.559  21.604  1.00 46.04           O  
HETATM 2845  O   HOH X 604      24.390  54.781 -36.121  1.00 46.08           O  
HETATM 2846  O   HOH X 605      30.662  23.041   1.775  1.00 46.13           O  
HETATM 2847  O   HOH X 606      21.271  27.440 -17.902  1.00 46.13           O  
HETATM 2848  O   HOH X 607      27.841  43.336  31.899  1.00 46.27           O  
HETATM 2849  O   HOH X 608      24.653  48.759  -4.721  1.00 46.40           O  
HETATM 2850  O   HOH X 609      15.362  35.729  27.318  1.00 46.52           O  
HETATM 2851  O   HOH X 610      32.249  49.438   7.087  1.00 46.56           O  
HETATM 2852  O   HOH X 611      44.502  35.382   8.686  1.00 46.60           O  
HETATM 2853  O   HOH X 612      32.641  44.267  33.363  1.00 46.72           O  
HETATM 2854  O   HOH X 613      46.341  20.675 -14.457  1.00 46.75           O  
HETATM 2855  O   HOH X 614      45.158  36.755  21.390  1.00 46.83           O  
HETATM 2856  O   HOH X 615      50.432  43.890 -28.055  1.00 46.83           O  
HETATM 2857  O   HOH X 616      46.019  20.804 -32.776  1.00 47.07           O  
HETATM 2858  O   HOH X 617      32.180  56.106  17.997  1.00 47.23           O  
HETATM 2859  O   HOH X 618      26.430  18.773  -8.078  1.00 47.32           O  
HETATM 2860  O   HOH X 619      24.488  36.842  -8.469  1.00 47.38           O  
HETATM 2861  O   HOH X 620      33.052  51.716  12.153  1.00 47.55           O  
HETATM 2862  O   HOH X 621      36.465  28.251  -4.718  1.00 47.58           O  
HETATM 2863  O   HOH X 622      17.368  26.972  14.118  1.00 47.61           O  
HETATM 2864  O   HOH X 623      21.718  19.155  16.571  1.00 47.79           O  
HETATM 2865  O   HOH X 624      23.140  27.766   9.421  1.00 47.82           O  
HETATM 2866  O   HOH X 625      31.208  40.255  -6.474  1.00 47.85           O  
HETATM 2867  O   HOH X 626      54.525  41.697 -17.515  1.00 47.99           O  
HETATM 2868  O   HOH X 627      35.189  49.247   6.485  1.00 48.16           O  
HETATM 2869  O   HOH X 628      20.860  20.756  19.901  1.00 48.19           O  
HETATM 2870  O   HOH X 629      38.287  35.642  34.452  1.00 48.34           O  
HETATM 2871  O   HOH X 630      35.879  23.064  20.927  1.00 48.37           O  
HETATM 2872  O   HOH X 631      27.055  23.938   1.221  1.00 48.41           O  
HETATM 2873  O   HOH X 632       8.209  39.892   8.924  1.00 48.49           O  
HETATM 2874  O   HOH X 633      32.859  35.976 -25.006  1.00 48.49           O  
HETATM 2875  O   HOH X 634      18.735  60.045 -30.517  1.00 48.54           O  
HETATM 2876  O   HOH X 635      21.659  23.377   8.251  1.00 48.84           O  
HETATM 2877  O   HOH X 636      40.186  44.369  17.015  1.00 49.03           O  
HETATM 2878  O   HOH X 637      25.300  26.696   9.964  1.00 49.17           O  
HETATM 2879  O   HOH X 638      32.626  23.686  26.493  1.00 49.20           O  
HETATM 2880  O   HOH X 639       9.893  36.886   6.974  1.00 49.43           O  
HETATM 2881  O   HOH X 640      33.045  69.020 -24.859  1.00 49.63           O  
HETATM 2882  O   HOH X 641      30.912  37.303 -20.880  1.00 49.75           O  
HETATM 2883  O   HOH X 642      35.644  46.714   7.315  1.00 49.77           O  
HETATM 2884  O   HOH X 643      26.363  29.414 -20.680  1.00 49.89           O  
HETATM 2885  O   HOH X 644      52.598  42.836 -26.994  1.00 49.98           O  
HETATM 2886  O   HOH X 645      25.696  36.351 -13.087  1.00 50.02           O  
HETATM 2887  O   HOH X 646      14.793  32.553  33.529  1.00 50.05           O  
HETATM 2888  O   HOH X 647      39.794  20.979 -21.753  1.00 50.08           O  
HETATM 2889  O   HOH X 648      36.460  23.210  14.221  1.00 50.23           O  
HETATM 2890  O   HOH X 649      37.252  53.111   5.556  1.00 50.24           O  
HETATM 2891  O   HOH X 650      19.629  23.283   9.692  1.00 50.24           O  
HETATM 2892  O   HOH X 651      56.706  44.850 -30.365  1.00 50.55           O  
HETATM 2893  O   HOH X 652      21.891  19.219 -14.723  1.00 50.62           O  
HETATM 2894  O   HOH X 653      39.300  31.300  -1.790  1.00 50.72           O  
HETATM 2895  O   HOH X 654      35.969  56.874   0.622  1.00 51.13           O  
HETATM 2896  O   HOH X 655      20.998  27.050   8.952  1.00 51.16           O  
HETATM 2897  O   HOH X 656      76.584  14.699   9.996  1.00 51.28           O  
HETATM 2898  O   HOH X 657      24.352  20.495  -4.860  1.00 51.40           O  
HETATM 2899  O   HOH X 658      69.171  13.538  15.818  1.00 51.44           O  
HETATM 2900  O   HOH X 659      18.435  58.775 -32.752  1.00 51.45           O  
HETATM 2901  O   HOH X 660      25.865  22.031  10.579  1.00 51.46           O  
HETATM 2902  O   HOH X 661      38.185  49.802  22.630  1.00 51.55           O  
HETATM 2903  O   HOH X 662      33.010  22.124  24.301  1.00 51.68           O  
HETATM 2904  O   HOH X 663      29.322  20.377   9.038  1.00 51.73           O  
HETATM 2905  O   HOH X 664      48.902  44.312 -31.913  1.00 51.76           O  
HETATM 2906  O   HOH X 665      36.177  62.012 -41.186  1.00 51.98           O  
HETATM 2907  O   HOH X 666      36.939  54.161  12.741  1.00 52.15           O  
HETATM 2908  O   HOH X 667      31.684  52.172  22.239  1.00 52.19           O  
HETATM 2909  O   HOH X 668       9.105  36.637   9.293  1.00 52.38           O  
HETATM 2910  O   HOH X 669      19.385  41.270  -3.638  1.00 52.61           O  
HETATM 2911  O   HOH X 670      18.004  28.449   3.269  1.00 52.82           O  
HETATM 2912  O   HOH X 671      32.587  38.877 -18.468  1.00 52.95           O  
HETATM 2913  O   HOH X 672      37.660  52.311 -37.758  1.00 53.54           O  
HETATM 2914  O   HOH X 673      22.492  33.968 -11.865  1.00 53.65           O  
HETATM 2915  O   HOH X 674      66.989  13.017  17.134  1.00 53.72           O  
HETATM 2916  O   HOH X 675      25.056  55.301  -0.560  1.00 54.05           O  
HETATM 2917  O   HOH X 676      17.711  21.094 -17.069  1.00 54.15           O  
HETATM 2918  O   HOH X 677      23.329  23.462  -3.604  1.00 54.37           O  
HETATM 2919  O   HOH X 678      42.371  24.207  28.610  1.00 54.48           O  
HETATM 2920  O   HOH X 679      31.550  38.939  35.948  1.00 54.63           O  
HETATM 2921  O   HOH X 680      29.862  36.081 -16.155  1.00 54.66           O  
HETATM 2922  O   HOH X 681      33.375  35.400  33.975  1.00 55.05           O  
HETATM 2923  O   HOH X 682      29.303  30.860 -19.049  1.00 55.25           O  
HETATM 2924  O   HOH X 683      45.275  42.794   5.876  1.00 56.07           O  
HETATM 2925  O   HOH X 684      23.287  32.012 -13.167  1.00 56.15           O  
HETATM 2926  O   HOH X 685      34.246  18.560  -7.509  1.00 57.24           O  
HETATM 2927  O   HOH X 686      33.085  45.582  -1.543  1.00 58.07           O  
MASTER      355    0    0   20    2    0    0    6 2902    1    0   29          
END                                                                             
