# Supplementary material for: Using structure prediction of negative sense RNA virus nucleoproteins to assess evolutionary relationships
Source: bioRxiv. 2024 May 22:2024.02.16.580771. Originally published 2024 Feb 17. Preprint. [Version 2] doi: 10.1101/2024.02.16.580771 (PMC10888975; doi:10.1101/2024.02.16.580771)
Supplement: Supplement 3 — Supplementary File 1: Initial Dataset NP PDBs (.pdb files) [file media-3.zip › Initial Dataset NP PDBs/3TJ0.pdb]

HEADER    RNA BINDING PROTEIN                     23-AUG-11   3TJ0              
TITLE     CRYSTAL STRUCTURE OF INFLUENZA B VIRUS NUCLEOPROTEIN                  
COMPND    MOL_ID: 1;                                                            
COMPND   2 MOLECULE: NUCLEOPROTEIN;                                             
COMPND   3 CHAIN: A, B;                                                         
COMPND   4 ENGINEERED: YES                                                      
SOURCE    MOL_ID: 1;                                                            
SOURCE   2 ORGANISM_SCIENTIFIC: INFLUENZA B VIRUS;                              
SOURCE   3 ORGANISM_TAXID: 554810;                                              
SOURCE   4 STRAIN: B/MANAGUA/4577.01/2008;                                      
SOURCE   5 GENE: NP;                                                            
SOURCE   6 EXPRESSION_SYSTEM: ESCHERICHIA COLI;                                 
SOURCE   7 EXPRESSION_SYSTEM_TAXID: 562                                         
KEYWDS    RNA-BINDING, HOMO-OLIGOMERIZATION, TRANSCRIPTION REGULATION, NUCLEUS, 
KEYWDS   2 RNA BINDING PROTEIN                                                  
EXPDTA    X-RAY DIFFRACTION                                                     
AUTHOR    A.K.L.NG,H.ZHANG,J.LIU,S.W.N.AU,J.WANG,P.C.SHAW                       
REVDAT   1   20-JUN-12 3TJ0    0                                                
JRNL        AUTH   A.K.L.NG,M.K.H.LAM,H.ZHANG,J.LIU,S.W.N.AU,P.K.S.CHAN,J.WANG, 
JRNL        AUTH 2 P.C.SHAW                                                     
JRNL        TITL   STRUCTURAL BASIS FOR RNA BINDING AND HOMO-OLIGOMER FORMATION 
JRNL        TITL 2 BY INFLUENZA B VIRUS NUCLEOPROTEIN                           
JRNL        REF    J.VIROL.                      V.  86  6758 2012              
JRNL        REFN                   ISSN 0022-538X                               
JRNL        PMID   22496219                                                     
JRNL        DOI    10.1128/JVI.00073-12                                         
REMARK   2                                                                      
REMARK   2 RESOLUTION.    3.23 ANGSTROMS.                                       
REMARK   3                                                                      
REMARK   3 REFINEMENT.                                                          
REMARK   3   PROGRAM     : PHENIX (PHENIX.REFINE: 1.7_650)                      
REMARK   3   AUTHORS     : PAUL ADAMS,PAVEL AFONINE,VICENT CHEN,IAN             
REMARK   3               : DAVIS,KRESHNA GOPAL,RALF GROSSE-                     
REMARK   3               : KUNSTLEVE,LI-WEI HUNG,ROBERT IMMORMINO,              
REMARK   3               : TOM IOERGER,AIRLIE MCCOY,ERIK MCKEE,NIGEL            
REMARK   3               : MORIARTY,REETAL PAI,RANDY READ,JANE                  
REMARK   3               : RICHARDSON,DAVID RICHARDSON,TOD ROMO,JIM             
REMARK   3               : SACCHETTINI,NICHOLAS SAUTER,JACOB SMITH,             
REMARK   3               : LAURENT STORONI,TOM TERWILLIGER,PETER                
REMARK   3               : ZWART                                                
REMARK   3                                                                      
REMARK   3    REFINEMENT TARGET : ML                                            
REMARK   3                                                                      
REMARK   3  DATA USED IN REFINEMENT.                                            
REMARK   3   RESOLUTION RANGE HIGH (ANGSTROMS) : 3.23                           
REMARK   3   RESOLUTION RANGE LOW  (ANGSTROMS) : 47.05                          
REMARK   3   MIN(FOBS/SIGMA_FOBS)              : 0.000                          
REMARK   3   COMPLETENESS FOR RANGE        (%) : 93.0                           
REMARK   3   NUMBER OF REFLECTIONS             : 19862                          
REMARK   3                                                                      
REMARK   3  FIT TO DATA USED IN REFINEMENT.                                     
REMARK   3   R VALUE     (WORKING + TEST SET) : 0.247                           
REMARK   3   R VALUE            (WORKING SET) : 0.245                           
REMARK   3   FREE R VALUE                     : 0.291                           
REMARK   3   FREE R VALUE TEST SET SIZE   (%) : 5.150                           
REMARK   3   FREE R VALUE TEST SET COUNT      : 1023                            
REMARK   3                                                                      
REMARK   3  FIT TO DATA USED IN REFINEMENT (IN BINS).                           
REMARK   3   BIN  RESOLUTION RANGE  COMPL.    NWORK NFREE   RWORK  RFREE        
REMARK   3     1 47.0597 -  6.1797    0.90     2743   138  0.2353 0.2354        
REMARK   3     2  6.1797 -  4.9067    0.92     2670   142  0.2531 0.2912        
REMARK   3     3  4.9067 -  4.2869    0.93     2687   131  0.1954 0.2750        
REMARK   3     4  4.2869 -  3.8952    0.94     2689   147  0.2123 0.2709        
REMARK   3     5  3.8952 -  3.6161    0.94     2701   158  0.2500 0.3169        
REMARK   3     6  3.6161 -  3.4030    0.94     2684   153  0.3012 0.3542        
REMARK   3     7  3.4030 -  3.2326    0.94     2665   154  0.3393 0.4013        
REMARK   3                                                                      
REMARK   3  BULK SOLVENT MODELLING.                                             
REMARK   3   METHOD USED        : FLAT BULK SOLVENT MODEL                       
REMARK   3   SOLVENT RADIUS     : 0.50                                          
REMARK   3   SHRINKAGE RADIUS   : 0.16                                          
REMARK   3   K_SOL              : 0.34                                          
REMARK   3   B_SOL              : 47.07                                         
REMARK   3                                                                      
REMARK   3  ERROR ESTIMATES.                                                    
REMARK   3   COORDINATE ERROR (MAXIMUM-LIKELIHOOD BASED)     : 0.410            
REMARK   3   PHASE ERROR (DEGREES, MAXIMUM-LIKELIHOOD BASED) : 31.880           
REMARK   3                                                                      
REMARK   3  B VALUES.                                                           
REMARK   3   FROM WILSON PLOT           (A**2) : NULL                           
REMARK   3   MEAN B VALUE      (OVERALL, A**2) : NULL                           
REMARK   3   OVERALL ANISOTROPIC B VALUE.                                       
REMARK   3    B11 (A**2) : -19.30300                                            
REMARK   3    B22 (A**2) : 54.12030                                             
REMARK   3    B33 (A**2) : -34.81730                                            
REMARK   3    B12 (A**2) : 0.00000                                              
REMARK   3    B13 (A**2) : -0.00000                                             
REMARK   3    B23 (A**2) : 0.00000                                              
REMARK   3                                                                      
REMARK   3  TWINNING INFORMATION.                                               
REMARK   3   FRACTION: NULL                                                     
REMARK   3   OPERATOR: NULL                                                     
REMARK   3                                                                      
REMARK   3  DEVIATIONS FROM IDEAL VALUES.                                       
REMARK   3                 RMSD          COUNT                                  
REMARK   3   BOND      :  0.002           7128                                  
REMARK   3   ANGLE     :  0.729           9563                                  
REMARK   3   CHIRALITY :  0.048           1075                                  
REMARK   3   PLANARITY :  0.002           1228                                  
REMARK   3   DIHEDRAL  : 11.943           2724                                  
REMARK   3                                                                      
REMARK   3  TLS DETAILS                                                         
REMARK   3   NUMBER OF TLS GROUPS  : NULL                                       
REMARK   3                                                                      
REMARK   3  NCS DETAILS                                                         
REMARK   3   NUMBER OF NCS GROUPS : NULL                                        
REMARK   3                                                                      
REMARK   3  OTHER REFINEMENT REMARKS: NULL                                      
REMARK   4                                                                      
REMARK   4 3TJ0 COMPLIES WITH FORMAT V. 3.30, 13-JUL-11                         
REMARK 100                                                                      
REMARK 100 THIS ENTRY HAS BEEN PROCESSED BY PDBJ ON 06-SEP-11.                  
REMARK 100 THE RCSB ID CODE IS RCSB067536.                                      
REMARK 200                                                                      
REMARK 200 EXPERIMENTAL DETAILS                                                 
REMARK 200  EXPERIMENT TYPE                : X-RAY DIFFRACTION                  
REMARK 200  DATE OF DATA COLLECTION        : 18-MAY-11                          
REMARK 200  TEMPERATURE           (KELVIN) : 100                                
REMARK 200  PH                             : 7                                  
REMARK 200  NUMBER OF CRYSTALS USED        : 1                                  
REMARK 200                                                                      
REMARK 200  SYNCHROTRON              (Y/N) : Y                                  
REMARK 200  RADIATION SOURCE               : SSRF                               
REMARK 200  BEAMLINE                       : BL17U                              
REMARK 200  X-RAY GENERATOR MODEL          : NULL                               
REMARK 200  MONOCHROMATIC OR LAUE    (M/L) : M                                  
REMARK 200  WAVELENGTH OR RANGE        (A) : 0.97941                            
REMARK 200  MONOCHROMATOR                  : NULL                               
REMARK 200  OPTICS                         : NULL                               
REMARK 200                                                                      
REMARK 200  DETECTOR TYPE                  : CCD                                
REMARK 200  DETECTOR MANUFACTURER          : ADSC QUANTUM 315R                  
REMARK 200  INTENSITY-INTEGRATION SOFTWARE : HKL-2000                           
REMARK 200  DATA SCALING SOFTWARE          : HKL-2000                           
REMARK 200                                                                      
REMARK 200  NUMBER OF UNIQUE REFLECTIONS   : 19883                              
REMARK 200  RESOLUTION RANGE HIGH      (A) : 3.200                              
REMARK 200  RESOLUTION RANGE LOW       (A) : 50.000                             
REMARK 200  REJECTION CRITERIA  (SIGMA(I)) : 0.000                              
REMARK 200                                                                      
REMARK 200 OVERALL.                                                             
REMARK 200  COMPLETENESS FOR RANGE     (%) : 93.1                               
REMARK 200  DATA REDUNDANCY                : NULL                               
REMARK 200  R MERGE                    (I) : NULL                               
REMARK 200  R SYM                      (I) : NULL                               
REMARK 200  <I/SIGMA(I)> FOR THE DATA SET  : NULL                               
REMARK 200                                                                      
REMARK 200 IN THE HIGHEST RESOLUTION SHELL.                                     
REMARK 200  HIGHEST RESOLUTION SHELL, RANGE HIGH (A) : 3.23                     
REMARK 200  HIGHEST RESOLUTION SHELL, RANGE LOW  (A) : 3.35                     
REMARK 200  COMPLETENESS FOR SHELL     (%) : 95.1                               
REMARK 200  DATA REDUNDANCY IN SHELL       : 7.30                               
REMARK 200  R MERGE FOR SHELL          (I) : 0.38700                            
REMARK 200  R SYM FOR SHELL            (I) : NULL                               
REMARK 200  <I/SIGMA(I)> FOR SHELL         : 2.900                              
REMARK 200                                                                      
REMARK 200 DIFFRACTION PROTOCOL: SINGLE WAVELENGTH                              
REMARK 200 METHOD USED TO DETERMINE THE STRUCTURE: MOLECULAR REPLACEMENT        
REMARK 200 SOFTWARE USED: COOT                                                  
REMARK 200 STARTING MODEL: 2Q06                                                 
REMARK 200                                                                      
REMARK 200 REMARK: NULL                                                         
REMARK 280                                                                      
REMARK 280 CRYSTAL                                                              
REMARK 280 SOLVENT CONTENT, VS   (%): 53.39                                     
REMARK 280 MATTHEWS COEFFICIENT, VM (ANGSTROMS**3/DA): 2.64                     
REMARK 280                                                                      
REMARK 280 CRYSTALLIZATION CONDITIONS: 1.4M SODIUM-POTASSIUM PHOSPHATE, PH 7,   
REMARK 280  VAPOR DIFFUSION, HANGING DROP, TEMPERATURE 289K                     
REMARK 290                                                                      
REMARK 290 CRYSTALLOGRAPHIC SYMMETRY                                            
REMARK 290 SYMMETRY OPERATORS FOR SPACE GROUP: I 2 2 2                          
REMARK 290                                                                      
REMARK 290      SYMOP   SYMMETRY                                                
REMARK 290     NNNMMM   OPERATOR                                                
REMARK 290       1555   X,Y,Z                                                   
REMARK 290       2555   -X,-Y,Z                                                 
REMARK 290       3555   -X,Y,-Z                                                 
REMARK 290       4555   X,-Y,-Z                                                 
REMARK 290       5555   X+1/2,Y+1/2,Z+1/2                                       
REMARK 290       6555   -X+1/2,-Y+1/2,Z+1/2                                     
REMARK 290       7555   -X+1/2,Y+1/2,-Z+1/2                                     
REMARK 290       8555   X+1/2,-Y+1/2,-Z+1/2                                     
REMARK 290                                                                      
REMARK 290     WHERE NNN -> OPERATOR NUMBER                                     
REMARK 290           MMM -> TRANSLATION VECTOR                                  
REMARK 290                                                                      
REMARK 290 CRYSTALLOGRAPHIC SYMMETRY TRANSFORMATIONS                            
REMARK 290 THE FOLLOWING TRANSFORMATIONS OPERATE ON THE ATOM/HETATM             
REMARK 290 RECORDS IN THIS ENTRY TO PRODUCE CRYSTALLOGRAPHICALLY                
REMARK 290 RELATED MOLECULES.                                                   
REMARK 290   SMTRY1   1  1.000000  0.000000  0.000000        0.00000            
REMARK 290   SMTRY2   1  0.000000  1.000000  0.000000        0.00000            
REMARK 290   SMTRY3   1  0.000000  0.000000  1.000000        0.00000            
REMARK 290   SMTRY1   2 -1.000000  0.000000  0.000000        0.00000            
REMARK 290   SMTRY2   2  0.000000 -1.000000  0.000000        0.00000            
REMARK 290   SMTRY3   2  0.000000  0.000000  1.000000        0.00000            
REMARK 290   SMTRY1   3 -1.000000  0.000000  0.000000        0.00000            
REMARK 290   SMTRY2   3  0.000000  1.000000  0.000000        0.00000            
REMARK 290   SMTRY3   3  0.000000  0.000000 -1.000000        0.00000            
REMARK 290   SMTRY1   4  1.000000  0.000000  0.000000        0.00000            
REMARK 290   SMTRY2   4  0.000000 -1.000000  0.000000        0.00000            
REMARK 290   SMTRY3   4  0.000000  0.000000 -1.000000        0.00000            
REMARK 290   SMTRY1   5  1.000000  0.000000  0.000000       53.47550            
REMARK 290   SMTRY2   5  0.000000  1.000000  0.000000       61.67100            
REMARK 290   SMTRY3   5  0.000000  0.000000  1.000000       99.04150            
REMARK 290   SMTRY1   6 -1.000000  0.000000  0.000000       53.47550            
REMARK 290   SMTRY2   6  0.000000 -1.000000  0.000000       61.67100            
REMARK 290   SMTRY3   6  0.000000  0.000000  1.000000       99.04150            
REMARK 290   SMTRY1   7 -1.000000  0.000000  0.000000       53.47550            
REMARK 290   SMTRY2   7  0.000000  1.000000  0.000000       61.67100            
REMARK 290   SMTRY3   7  0.000000  0.000000 -1.000000       99.04150            
REMARK 290   SMTRY1   8  1.000000  0.000000  0.000000       53.47550            
REMARK 290   SMTRY2   8  0.000000 -1.000000  0.000000       61.67100            
REMARK 290   SMTRY3   8  0.000000  0.000000 -1.000000       99.04150            
REMARK 290                                                                      
REMARK 290 REMARK: NULL                                                         
REMARK 300                                                                      
REMARK 300 BIOMOLECULE: 1, 2                                                    
REMARK 300 SEE REMARK 350 FOR THE AUTHOR PROVIDED AND/OR PROGRAM                
REMARK 300 GENERATED ASSEMBLY INFORMATION FOR THE STRUCTURE IN                  
REMARK 300 THIS ENTRY. THE REMARK MAY ALSO PROVIDE INFORMATION ON               
REMARK 300 BURIED SURFACE AREA.                                                 
REMARK 350                                                                      
REMARK 350 COORDINATES FOR A COMPLETE MULTIMER REPRESENTING THE KNOWN           
REMARK 350 BIOLOGICALLY SIGNIFICANT OLIGOMERIZATION STATE OF THE                
REMARK 350 MOLECULE CAN BE GENERATED BY APPLYING BIOMT TRANSFORMATIONS          
REMARK 350 GIVEN BELOW.  BOTH NON-CRYSTALLOGRAPHIC AND                          
REMARK 350 CRYSTALLOGRAPHIC OPERATIONS ARE GIVEN.                               
REMARK 350                                                                      
REMARK 350 BIOMOLECULE: 1                                                       
REMARK 350 AUTHOR DETERMINED BIOLOGICAL UNIT: TETRAMERIC                        
REMARK 350 APPLY THE FOLLOWING TO CHAINS: A                                     
REMARK 350   BIOMT1   1  1.000000  0.000000  0.000000        0.00000            
REMARK 350   BIOMT2   1  0.000000  1.000000  0.000000        0.00000            
REMARK 350   BIOMT3   1  0.000000  0.000000  1.000000        0.00000            
REMARK 350   BIOMT1   2 -1.000000  0.000000  0.000000        0.00000            
REMARK 350   BIOMT2   2  0.000000 -1.000000  0.000000        0.00000            
REMARK 350   BIOMT3   2  0.000000  0.000000  1.000000        0.00000            
REMARK 350 APPLY THE FOLLOWING TO CHAINS: B                                     
REMARK 350   BIOMT1   3 -1.000000  0.000000  0.000000       53.47550            
REMARK 350   BIOMT2   3  0.000000  1.000000  0.000000      -61.67100            
REMARK 350   BIOMT3   3  0.000000  0.000000 -1.000000       99.04150            
REMARK 350   BIOMT1   4  1.000000  0.000000  0.000000      -53.47550            
REMARK 350   BIOMT2   4  0.000000 -1.000000  0.000000       61.67100            
REMARK 350   BIOMT3   4  0.000000  0.000000 -1.000000       99.04150            
REMARK 350                                                                      
REMARK 350 BIOMOLECULE: 2                                                       
REMARK 350 AUTHOR DETERMINED BIOLOGICAL UNIT: TETRAMERIC                        
REMARK 350 APPLY THE FOLLOWING TO CHAINS: B                                     
REMARK 350   BIOMT1   1  1.000000  0.000000  0.000000        0.00000            
REMARK 350   BIOMT2   1  0.000000  1.000000  0.000000        0.00000            
REMARK 350   BIOMT3   1  0.000000  0.000000  1.000000        0.00000            
REMARK 350   BIOMT1   2 -1.000000  0.000000  0.000000      106.95100            
REMARK 350   BIOMT2   2  0.000000 -1.000000  0.000000      123.34200            
REMARK 350   BIOMT3   2  0.000000  0.000000  1.000000        0.00000            
REMARK 350 APPLY THE FOLLOWING TO CHAINS: A                                     
REMARK 350   BIOMT1   3 -1.000000  0.000000  0.000000       53.47550            
REMARK 350   BIOMT2   3  0.000000  1.000000  0.000000       61.67100            
REMARK 350   BIOMT3   3  0.000000  0.000000 -1.000000       99.04150            
REMARK 350   BIOMT1   4  1.000000  0.000000  0.000000       53.47550            
REMARK 350   BIOMT2   4  0.000000 -1.000000  0.000000       61.67100            
REMARK 350   BIOMT3   4  0.000000  0.000000 -1.000000       99.04150            
REMARK 465                                                                      
REMARK 465 MISSING RESIDUES                                                     
REMARK 465 THE FOLLOWING RESIDUES WERE NOT LOCATED IN THE                       
REMARK 465 EXPERIMENT. (M=MODEL NUMBER; RES=RESIDUE NAME; C=CHAIN               
REMARK 465 IDENTIFIER; SSSEQ=SEQUENCE NUMBER; I=INSERTION CODE.)                
REMARK 465                                                                      
REMARK 465   M RES C SSSEQI                                                     
REMARK 465     GLY A    -1                                                      
REMARK 465     SER A     0                                                      
REMARK 465     MET A     1                                                      
REMARK 465     SER A     2                                                      
REMARK 465     ASN A     3                                                      
REMARK 465     MET A     4                                                      
REMARK 465     ASP A     5                                                      
REMARK 465     ILE A     6                                                      
REMARK 465     ASP A     7                                                      
REMARK 465     GLY A     8                                                      
REMARK 465     ILE A     9                                                      
REMARK 465     ASN A    10                                                      
REMARK 465     THR A    11                                                      
REMARK 465     GLY A    12                                                      
REMARK 465     THR A    13                                                      
REMARK 465     ILE A    14                                                      
REMARK 465     ASP A    15                                                      
REMARK 465     LYS A    16                                                      
REMARK 465     THR A    17                                                      
REMARK 465     PRO A    18                                                      
REMARK 465     GLU A    19                                                      
REMARK 465     GLU A    20                                                      
REMARK 465     ILE A    21                                                      
REMARK 465     THR A    22                                                      
REMARK 465     SER A    23                                                      
REMARK 465     GLY A    24                                                      
REMARK 465     THR A    25                                                      
REMARK 465     SER A    26                                                      
REMARK 465     GLY A    27                                                      
REMARK 465     THR A    28                                                      
REMARK 465     THR A    29                                                      
REMARK 465     ARG A    30                                                      
REMARK 465     PRO A    31                                                      
REMARK 465     ILE A    32                                                      
REMARK 465     ILE A    33                                                      
REMARK 465     ARG A    34                                                      
REMARK 465     PRO A    35                                                      
REMARK 465     ALA A    36                                                      
REMARK 465     THR A    37                                                      
REMARK 465     LEU A    38                                                      
REMARK 465     ALA A    39                                                      
REMARK 465     PRO A    40                                                      
REMARK 465     PRO A    41                                                      
REMARK 465     SER A    42                                                      
REMARK 465     ASN A    43                                                      
REMARK 465     LYS A    44                                                      
REMARK 465     ARG A    45                                                      
REMARK 465     THR A    46                                                      
REMARK 465     ARG A    47                                                      
REMARK 465     ASN A    48                                                      
REMARK 465     PRO A    49                                                      
REMARK 465     SER A    50                                                      
REMARK 465     PRO A    51                                                      
REMARK 465     GLU A    52                                                      
REMARK 465     ARG A    53                                                      
REMARK 465     ALA A    54                                                      
REMARK 465     THR A    55                                                      
REMARK 465     THR A    56                                                      
REMARK 465     SER A    57                                                      
REMARK 465     SER A    58                                                      
REMARK 465     GLU A    59                                                      
REMARK 465     ASP A    60                                                      
REMARK 465     ASP A    61                                                      
REMARK 465     VAL A    62                                                      
REMARK 465     GLY A    63                                                      
REMARK 465     ARG A    64                                                      
REMARK 465     LYS A    65                                                      
REMARK 465     THR A    66                                                      
REMARK 465     GLN A    67                                                      
REMARK 465     LYS A    68                                                      
REMARK 465     LYS A    69                                                      
REMARK 465     GLN A    70                                                      
REMARK 465     THR A    71                                                      
REMARK 465     PRO A    72                                                      
REMARK 465     THR A   127                                                      
REMARK 465     GLU A   128                                                      
REMARK 465     PHE A   129                                                      
REMARK 465     GLN A   130                                                      
REMARK 465     LYS A   131                                                      
REMARK 465     LYS A   132                                                      
REMARK 465     LYS A   133                                                      
REMARK 465     ASN A   134                                                      
REMARK 465     ALA A   135                                                      
REMARK 465     ARG A   136                                                      
REMARK 465     ASP A   137                                                      
REMARK 465     VAL A   138                                                      
REMARK 465     LYS A   139                                                      
REMARK 465     GLU A   140                                                      
REMARK 465     GLY A   141                                                      
REMARK 465     LYS A   142                                                      
REMARK 465     GLU A   143                                                      
REMARK 465     GLU A   144                                                      
REMARK 465     ILE A   145                                                      
REMARK 465     ASP A   146                                                      
REMARK 465     THR A   551                                                      
REMARK 465     ALA A   552                                                      
REMARK 465     GLU A   553                                                      
REMARK 465     ASP A   554                                                      
REMARK 465     TYR A   555                                                      
REMARK 465     ASP A   556                                                      
REMARK 465     ASP A   557                                                      
REMARK 465     LEU A   558                                                      
REMARK 465     ASP A   559                                                      
REMARK 465     TYR A   560                                                      
REMARK 465     GLY B    -1                                                      
REMARK 465     SER B     0                                                      
REMARK 465     MET B     1                                                      
REMARK 465     SER B     2                                                      
REMARK 465     ASN B     3                                                      
REMARK 465     MET B     4                                                      
REMARK 465     ASP B     5                                                      
REMARK 465     ILE B     6                                                      
REMARK 465     ASP B     7                                                      
REMARK 465     GLY B     8                                                      
REMARK 465     ILE B     9                                                      
REMARK 465     ASN B    10                                                      
REMARK 465     THR B    11                                                      
REMARK 465     GLY B    12                                                      
REMARK 465     THR B    13                                                      
REMARK 465     ILE B    14                                                      
REMARK 465     ASP B    15                                                      
REMARK 465     LYS B    16                                                      
REMARK 465     THR B    17                                                      
REMARK 465     PRO B    18                                                      
REMARK 465     GLU B    19                                                      
REMARK 465     GLU B    20                                                      
REMARK 465     ILE B    21                                                      
REMARK 465     THR B    22                                                      
REMARK 465     SER B    23                                                      
REMARK 465     GLY B    24                                                      
REMARK 465     THR B    25                                                      
REMARK 465     SER B    26                                                      
REMARK 465     GLY B    27                                                      
REMARK 465     THR B    28                                                      
REMARK 465     THR B    29                                                      
REMARK 465     ARG B    30                                                      
REMARK 465     PRO B    31                                                      
REMARK 465     ILE B    32                                                      
REMARK 465     ILE B    33                                                      
REMARK 465     ARG B    34                                                      
REMARK 465     PRO B    35                                                      
REMARK 465     ALA B    36                                                      
REMARK 465     THR B    37                                                      
REMARK 465     LEU B    38                                                      
REMARK 465     ALA B    39                                                      
REMARK 465     PRO B    40                                                      
REMARK 465     PRO B    41                                                      
REMARK 465     SER B    42                                                      
REMARK 465     ASN B    43                                                      
REMARK 465     LYS B    44                                                      
REMARK 465     ARG B    45                                                      
REMARK 465     THR B    46                                                      
REMARK 465     ARG B    47                                                      
REMARK 465     ASN B    48                                                      
REMARK 465     PRO B    49                                                      
REMARK 465     SER B    50                                                      
REMARK 465     PRO B    51                                                      
REMARK 465     GLU B    52                                                      
REMARK 465     ARG B    53                                                      
REMARK 465     ALA B    54                                                      
REMARK 465     THR B    55                                                      
REMARK 465     THR B    56                                                      
REMARK 465     SER B    57                                                      
REMARK 465     SER B    58                                                      
REMARK 465     GLU B    59                                                      
REMARK 465     ASP B    60                                                      
REMARK 465     ASP B    61                                                      
REMARK 465     VAL B    62                                                      
REMARK 465     GLY B    63                                                      
REMARK 465     ARG B    64                                                      
REMARK 465     LYS B    65                                                      
REMARK 465     THR B    66                                                      
REMARK 465     GLN B    67                                                      
REMARK 465     LYS B    68                                                      
REMARK 465     LYS B    69                                                      
REMARK 465     GLN B    70                                                      
REMARK 465     THR B    71                                                      
REMARK 465     LYS B   125                                                      
REMARK 465     LYS B   126                                                      
REMARK 465     THR B   127                                                      
REMARK 465     GLU B   128                                                      
REMARK 465     PHE B   129                                                      
REMARK 465     GLN B   130                                                      
REMARK 465     LYS B   131                                                      
REMARK 465     LYS B   132                                                      
REMARK 465     LYS B   133                                                      
REMARK 465     ASN B   134                                                      
REMARK 465     ALA B   135                                                      
REMARK 465     ARG B   136                                                      
REMARK 465     ASP B   137                                                      
REMARK 465     VAL B   138                                                      
REMARK 465     LYS B   139                                                      
REMARK 465     GLU B   140                                                      
REMARK 465     GLY B   141                                                      
REMARK 465     LYS B   142                                                      
REMARK 465     GLU B   143                                                      
REMARK 465     GLU B   144                                                      
REMARK 465     ILE B   145                                                      
REMARK 465     ASP B   146                                                      
REMARK 465     HIS B   147                                                      
REMARK 465     ALA B   552                                                      
REMARK 465     GLU B   553                                                      
REMARK 465     ASP B   554                                                      
REMARK 465     TYR B   555                                                      
REMARK 465     ASP B   556                                                      
REMARK 465     ASP B   557                                                      
REMARK 465     LEU B   558                                                      
REMARK 465     ASP B   559                                                      
REMARK 465     TYR B   560                                                      
REMARK 470                                                                      
REMARK 470 MISSING ATOM                                                         
REMARK 470 THE FOLLOWING RESIDUES HAVE MISSING ATOMS (M=MODEL NUMBER;           
REMARK 470 RES=RESIDUE NAME; C=CHAIN IDENTIFIER; SSEQ=SEQUENCE NUMBER;          
REMARK 470 I=INSERTION CODE):                                                   
REMARK 470   M RES CSSEQI  ATOMS                                                
REMARK 470     THR B 551    OG1  CG2                                            
REMARK 500                                                                      
REMARK 500 GEOMETRY AND STEREOCHEMISTRY                                         
REMARK 500 SUBTOPIC: TORSION ANGLES                                             
REMARK 500                                                                      
REMARK 500 TORSION ANGLES OUTSIDE THE EXPECTED RAMACHANDRAN REGIONS:            
REMARK 500 (M=MODEL NUMBER; RES=RESIDUE NAME; C=CHAIN IDENTIFIER;               
REMARK 500 SSEQ=SEQUENCE NUMBER; I=INSERTION CODE).                             
REMARK 500                                                                      
REMARK 500 STANDARD TABLE:                                                      
REMARK 500 FORMAT:(10X,I3,1X,A3,1X,A1,I4,A1,4X,F7.2,3X,F7.2)                    
REMARK 500                                                                      
REMARK 500 EXPECTED VALUES: GJ KLEYWEGT AND TA JONES (1996). PHI/PSI-           
REMARK 500 CHOLOGY: RAMACHANDRAN REVISITED. STRUCTURE 4, 1395 - 1400            
REMARK 500                                                                      
REMARK 500  M RES CSSEQI        PSI       PHI                                   
REMARK 500    ASN A 100      -58.91   -120.37                                   
REMARK 500    LYS A 125      -74.93   -112.18                                   
REMARK 500    ARG A 159      -71.34    -76.79                                   
REMARK 500    ASP A 160       -0.46     66.73                                   
REMARK 500    ASP A 161     -143.77     57.45                                   
REMARK 500    LYS A 162     -122.19     40.69                                   
REMARK 500    ARG A 170       71.32     61.51                                   
REMARK 500    LEU A 224       -2.65     76.92                                   
REMARK 500    ILE A 271      -13.59     68.84                                   
REMARK 500    LYS A 272      -63.99    -95.63                                   
REMARK 500    LYS A 285      -18.29     78.89                                   
REMARK 500    SER A 289      -62.31    -91.14                                   
REMARK 500    GLU A 351      159.73    173.92                                   
REMARK 500    ASP A 376       71.43     60.42                                   
REMARK 500    CYS A 416      162.42    173.52                                   
REMARK 500    ARG A 447     -132.21     36.81                                   
REMARK 500    SER A 448       71.09     38.15                                   
REMARK 500    SER A 459      -10.50     67.34                                   
REMARK 500    ILE A 474       71.29     61.94                                   
REMARK 500    ASN A 488       69.42     35.62                                   
REMARK 500    ARG A 492       -7.02     62.08                                   
REMARK 500    ASP A 493     -139.98     53.95                                   
REMARK 500    ALA A 494      175.03    174.52                                   
REMARK 500    LYS A 511     -134.77     42.15                                   
REMARK 500    ASN A 529       -4.27     82.83                                   
REMARK 500    ILE A 536      -78.08    -78.78                                   
REMARK 500    GLN A 537      175.04    170.66                                   
REMARK 500    THR B  73       18.99     58.40                                   
REMARK 500    ASP B 101      159.64    176.39                                   
REMARK 500    ILE B 169      -61.72   -120.91                                   
REMARK 500    ARG B 170       71.52     61.14                                   
REMARK 500    LEU B 224       -2.07     77.22                                   
REMARK 500    LEU B 268      -60.04   -141.78                                   
REMARK 500    ILE B 271      -13.91     70.30                                   
REMARK 500    LYS B 285      -18.47     76.49                                   
REMARK 500    SER B 289      -63.38    -91.04                                   
REMARK 500    VAL B 323      -62.71    -96.32                                   
REMARK 500    PHE B 347     -159.45     44.64                                   
REMARK 500    ASN B 348      -82.82   -145.85                                   
REMARK 500    GLU B 350       -7.19     87.78                                   
REMARK 500    CYS B 416      171.17    174.41                                   
REMARK 500    ASN B 451     -126.57     61.14                                   
REMARK 500    ASP B 456      -13.24     70.28                                   
REMARK 500    SER B 459       -8.34     64.91                                   
REMARK 500    VAL B 467      -63.35   -121.83                                   
REMARK 500    ARG B 472      149.00   -176.47                                   
REMARK 500    PRO B 473       49.58    -83.38                                   
REMARK 500    ILE B 474       73.28     40.01                                   
REMARK 500    ARG B 492      -68.79   -131.33                                   
REMARK 500    ASP B 493      -16.77     76.01                                   
REMARK 500                                                                      
REMARK 500 THIS ENTRY HAS      55 RAMACHANDRAN OUTLIERS.                        
REMARK 500                                                                      
REMARK 500 REMARK: NULL                                                         
REMARK 500                                                                      
REMARK 500 GEOMETRY AND STEREOCHEMISTRY                                         
REMARK 500 SUBTOPIC: NON-CIS, NON-TRANS                                         
REMARK 500                                                                      
REMARK 500 THE FOLLOWING PEPTIDE BONDS DEVIATE SIGNIFICANTLY FROM BOTH          
REMARK 500 CIS AND TRANS CONFORMATION.  CIS BONDS, IF ANY, ARE LISTED           
REMARK 500 ON CISPEP RECORDS.  TRANS IS DEFINED AS 180 +/- 30 AND               
REMARK 500 CIS IS DEFINED AS 0 +/- 30 DEGREES.                                  
REMARK 500                                 MODEL     OMEGA                      
REMARK 500 VAL A  218     GLY A  219                 -134.26                    
REMARK 500 MET A  487     ASN A  488                  143.40                    
REMARK 500 PHE B  347     ASN B  348                  124.79                    
REMARK 500 ASN B  348     VAL B  349                  139.86                    
REMARK 500 GLY B  449     GLY B  450                 -143.27                    
REMARK 500 ILE B  538     LYS B  539                  141.49                    
REMARK 500                                                                      
REMARK 500 REMARK: NULL                                                         
REMARK 999                                                                      
REMARK 999 SEQUENCE                                                             
REMARK 999 THIS SEQUENCE IS THE NATURAL POLYMORPHISM OF THE PROTEIN.            
DBREF  3TJ0 A    1   560  UNP    C4LQ26   C4LQ26_9INFB     1    560             
DBREF  3TJ0 B    1   560  UNP    C4LQ26   C4LQ26_9INFB     1    560             
SEQADV 3TJ0 GLY A   -1  UNP  C4LQ26              EXPRESSION TAG                 
SEQADV 3TJ0 SER A    0  UNP  C4LQ26              EXPRESSION TAG                 
SEQADV 3TJ0 LYS A  142  UNP  C4LQ26    ARG   142 SEE REMARK 999                 
SEQADV 3TJ0 GLN A  537  UNP  C4LQ26    PRO   537 SEE REMARK 999                 
SEQADV 3TJ0 GLY B   -1  UNP  C4LQ26              EXPRESSION TAG                 
SEQADV 3TJ0 SER B    0  UNP  C4LQ26              EXPRESSION TAG                 
SEQADV 3TJ0 LYS B  142  UNP  C4LQ26    ARG   142 SEE REMARK 999                 
SEQADV 3TJ0 GLN B  537  UNP  C4LQ26    PRO   537 SEE REMARK 999                 
SEQRES   1 A  562  GLY SER MET SER ASN MET ASP ILE ASP GLY ILE ASN THR          
SEQRES   2 A  562  GLY THR ILE ASP LYS THR PRO GLU GLU ILE THR SER GLY          
SEQRES   3 A  562  THR SER GLY THR THR ARG PRO ILE ILE ARG PRO ALA THR          
SEQRES   4 A  562  LEU ALA PRO PRO SER ASN LYS ARG THR ARG ASN PRO SER          
SEQRES   5 A  562  PRO GLU ARG ALA THR THR SER SER GLU ASP ASP VAL GLY          
SEQRES   6 A  562  ARG LYS THR GLN LYS LYS GLN THR PRO THR GLU ILE LYS          
SEQRES   7 A  562  LYS SER VAL TYR ASN MET VAL VAL LYS LEU GLY GLU PHE          
SEQRES   8 A  562  TYR ASN GLN MET MET VAL LYS ALA GLY LEU ASN ASP ASP          
SEQRES   9 A  562  MET GLU ARG ASN LEU ILE GLN ASN ALA HIS ALA VAL GLU          
SEQRES  10 A  562  ARG ILE LEU LEU ALA ALA THR ASP ASP LYS LYS THR GLU          
SEQRES  11 A  562  PHE GLN LYS LYS LYS ASN ALA ARG ASP VAL LYS GLU GLY          
SEQRES  12 A  562  LYS GLU GLU ILE ASP HIS ASN LYS THR GLY GLY THR PHE          
SEQRES  13 A  562  TYR LYS MET VAL ARG ASP ASP LYS THR ILE TYR PHE SER          
SEQRES  14 A  562  PRO ILE ARG ILE THR PHE LEU LYS GLU GLU VAL LYS THR          
SEQRES  15 A  562  MET TYR LYS THR THR MET GLY SER ASP GLY PHE SER GLY          
SEQRES  16 A  562  LEU ASN HIS ILE MET ILE GLY HIS SER GLN MET ASN ASP          
SEQRES  17 A  562  VAL CYS PHE GLN ARG SER LYS ALA LEU LYS ARG VAL GLY          
SEQRES  18 A  562  LEU ASP PRO SER LEU ILE SER THR PHE ALA GLY SER THR          
SEQRES  19 A  562  ILE PRO ARG ARG SER GLY ALA THR GLY VAL ALA ILE LYS          
SEQRES  20 A  562  GLY GLY GLY THR LEU VAL ALA GLU ALA ILE ARG PHE ILE          
SEQRES  21 A  562  GLY ARG ALA MET ALA ASP ARG GLY LEU LEU ARG ASP ILE          
SEQRES  22 A  562  LYS ALA LYS THR ALA TYR GLU LYS ILE LEU LEU ASN LEU          
SEQRES  23 A  562  LYS ASN LYS CYS SER ALA PRO GLN GLN LYS ALA LEU VAL          
SEQRES  24 A  562  ASP GLN VAL ILE GLY SER ARG ASN PRO GLY ILE ALA ASP          
SEQRES  25 A  562  ILE GLU ASP LEU THR LEU LEU ALA ARG SER MET VAL VAL          
SEQRES  26 A  562  VAL ARG PRO SER VAL ALA SER LYS VAL VAL LEU PRO ILE          
SEQRES  27 A  562  SER ILE TYR ALA LYS ILE PRO GLN LEU GLY PHE ASN VAL          
SEQRES  28 A  562  GLU GLU TYR SER MET VAL GLY TYR GLU ALA MET ALA LEU          
SEQRES  29 A  562  TYR ASN MET ALA THR PRO VAL SER ILE LEU ARG MET GLY          
SEQRES  30 A  562  ASP ASP ALA LYS ASP LYS SER GLN LEU PHE PHE MET SER          
SEQRES  31 A  562  CYS PHE GLY ALA ALA TYR GLU ASP LEU ARG VAL LEU SER          
SEQRES  32 A  562  ALA LEU THR GLY THR GLU PHE LYS PRO ARG SER ALA LEU          
SEQRES  33 A  562  LYS CYS LYS GLY PHE HIS VAL PRO ALA LYS GLU GLN VAL          
SEQRES  34 A  562  GLU GLY MET GLY ALA ALA LEU MET SER ILE LYS LEU GLN          
SEQRES  35 A  562  PHE TRP ALA PRO MET THR ARG SER GLY GLY ASN GLU VAL          
SEQRES  36 A  562  GLY GLY ASP GLY GLY SER GLY GLN ILE SER CYS SER PRO          
SEQRES  37 A  562  VAL PHE ALA VAL GLU ARG PRO ILE ALA LEU SER LYS GLN          
SEQRES  38 A  562  ALA VAL ARG ARG MET LEU SER MET ASN ILE GLU GLY ARG          
SEQRES  39 A  562  ASP ALA ASP VAL LYS GLY ASN LEU LEU LYS MET MET ASN          
SEQRES  40 A  562  ASP SER MET ALA LYS LYS THR SER GLY ASN ALA PHE ILE          
SEQRES  41 A  562  GLY LYS LYS MET PHE GLN ILE SER ASP LYS ASN LYS THR          
SEQRES  42 A  562  ASN PRO VAL GLU ILE GLN ILE LYS GLN THR ILE PRO ASN          
SEQRES  43 A  562  PHE PHE PHE GLY ARG ASP THR ALA GLU ASP TYR ASP ASP          
SEQRES  44 A  562  LEU ASP TYR                                                  
SEQRES   1 B  562  GLY SER MET SER ASN MET ASP ILE ASP GLY ILE ASN THR          
SEQRES   2 B  562  GLY THR ILE ASP LYS THR PRO GLU GLU ILE THR SER GLY          
SEQRES   3 B  562  THR SER GLY THR THR ARG PRO ILE ILE ARG PRO ALA THR          
SEQRES   4 B  562  LEU ALA PRO PRO SER ASN LYS ARG THR ARG ASN PRO SER          
SEQRES   5 B  562  PRO GLU ARG ALA THR THR SER SER GLU ASP ASP VAL GLY          
SEQRES   6 B  562  ARG LYS THR GLN LYS LYS GLN THR PRO THR GLU ILE LYS          
SEQRES   7 B  562  LYS SER VAL TYR ASN MET VAL VAL LYS LEU GLY GLU PHE          
SEQRES   8 B  562  TYR ASN GLN MET MET VAL LYS ALA GLY LEU ASN ASP ASP          
SEQRES   9 B  562  MET GLU ARG ASN LEU ILE GLN ASN ALA HIS ALA VAL GLU          
SEQRES  10 B  562  ARG ILE LEU LEU ALA ALA THR ASP ASP LYS LYS THR GLU          
SEQRES  11 B  562  PHE GLN LYS LYS LYS ASN ALA ARG ASP VAL LYS GLU GLY          
SEQRES  12 B  562  LYS GLU GLU ILE ASP HIS ASN LYS THR GLY GLY THR PHE          
SEQRES  13 B  562  TYR LYS MET VAL ARG ASP ASP LYS THR ILE TYR PHE SER          
SEQRES  14 B  562  PRO ILE ARG ILE THR PHE LEU LYS GLU GLU VAL LYS THR          
SEQRES  15 B  562  MET TYR LYS THR THR MET GLY SER ASP GLY PHE SER GLY          
SEQRES  16 B  562  LEU ASN HIS ILE MET ILE GLY HIS SER GLN MET ASN ASP          
SEQRES  17 B  562  VAL CYS PHE GLN ARG SER LYS ALA LEU LYS ARG VAL GLY          
SEQRES  18 B  562  LEU ASP PRO SER LEU ILE SER THR PHE ALA GLY SER THR          
SEQRES  19 B  562  ILE PRO ARG ARG SER GLY ALA THR GLY VAL ALA ILE LYS          
SEQRES  20 B  562  GLY GLY GLY THR LEU VAL ALA GLU ALA ILE ARG PHE ILE          
SEQRES  21 B  562  GLY ARG ALA MET ALA ASP ARG GLY LEU LEU ARG ASP ILE          
SEQRES  22 B  562  LYS ALA LYS THR ALA TYR GLU LYS ILE LEU LEU ASN LEU          
SEQRES  23 B  562  LYS ASN LYS CYS SER ALA PRO GLN GLN LYS ALA LEU VAL          
SEQRES  24 B  562  ASP GLN VAL ILE GLY SER ARG ASN PRO GLY ILE ALA ASP          
SEQRES  25 B  562  ILE GLU ASP LEU THR LEU LEU ALA ARG SER MET VAL VAL          
SEQRES  26 B  562  VAL ARG PRO SER VAL ALA SER LYS VAL VAL LEU PRO ILE          
SEQRES  27 B  562  SER ILE TYR ALA LYS ILE PRO GLN LEU GLY PHE ASN VAL          
SEQRES  28 B  562  GLU GLU TYR SER MET VAL GLY TYR GLU ALA MET ALA LEU          
SEQRES  29 B  562  TYR ASN MET ALA THR PRO VAL SER ILE LEU ARG MET GLY          
SEQRES  30 B  562  ASP ASP ALA LYS ASP LYS SER GLN LEU PHE PHE MET SER          
SEQRES  31 B  562  CYS PHE GLY ALA ALA TYR GLU ASP LEU ARG VAL LEU SER          
SEQRES  32 B  562  ALA LEU THR GLY THR GLU PHE LYS PRO ARG SER ALA LEU          
SEQRES  33 B  562  LYS CYS LYS GLY PHE HIS VAL PRO ALA LYS GLU GLN VAL          
SEQRES  34 B  562  GLU GLY MET GLY ALA ALA LEU MET SER ILE LYS LEU GLN          
SEQRES  35 B  562  PHE TRP ALA PRO MET THR ARG SER GLY GLY ASN GLU VAL          
SEQRES  36 B  562  GLY GLY ASP GLY GLY SER GLY GLN ILE SER CYS SER PRO          
SEQRES  37 B  562  VAL PHE ALA VAL GLU ARG PRO ILE ALA LEU SER LYS GLN          
SEQRES  38 B  562  ALA VAL ARG ARG MET LEU SER MET ASN ILE GLU GLY ARG          
SEQRES  39 B  562  ASP ALA ASP VAL LYS GLY ASN LEU LEU LYS MET MET ASN          
SEQRES  40 B  562  ASP SER MET ALA LYS LYS THR SER GLY ASN ALA PHE ILE          
SEQRES  41 B  562  GLY LYS LYS MET PHE GLN ILE SER ASP LYS ASN LYS THR          
SEQRES  42 B  562  ASN PRO VAL GLU ILE GLN ILE LYS GLN THR ILE PRO ASN          
SEQRES  43 B  562  PHE PHE PHE GLY ARG ASP THR ALA GLU ASP TYR ASP ASP          
SEQRES  44 B  562  LEU ASP TYR                                                  
HELIX    1   1 GLU A   74  GLY A   98  1                                  25    
HELIX    2   2 ASP A  101  ASN A  106  1                                   6    
HELIX    3   3 LEU A  107  THR A  122  1                                  16    
HELIX    4   4 LEU A  174  GLY A  187  1                                  14    
HELIX    5   5 ASP A  189  PHE A  209  1                                  21    
HELIX    6   6 ARG A  211  VAL A  218  1                                   8    
HELIX    7   7 LEU A  224  PHE A  228  5                                   5    
HELIX    8   8 PRO A  234  ARG A  236  5                                   3    
HELIX    9   9 SER A  237  VAL A  242  1                                   6    
HELIX   10  10 GLY A  246  ASP A  264  1                                  19    
HELIX   11  11 ARG A  265  LEU A  268  5                                   4    
HELIX   12  12 LYS A  272  LEU A  284  1                                  13    
HELIX   13  13 ALA A  290  SER A  303  1                                  14    
HELIX   14  14 GLY A  307  VAL A  324  1                                  18    
HELIX   15  15 PRO A  335  ALA A  340  1                                   6    
HELIX   16  16 LYS A  341  GLY A  346  1                                   6    
HELIX   17  17 GLY A  356  ALA A  366  1                                  11    
HELIX   18  18 ASP A  377  GLY A  391  1                                  15    
HELIX   19  19 ASP A  396  GLY A  405  1                                  10    
HELIX   20  20 SER A  477  MET A  487  1                                  11    
HELIX   21  21 ASP A  495  ALA A  509  1                                  15    
HELIX   22  22 GLU B   74  GLY B   98  1                                  25    
HELIX   23  23 ASP B  101  ASN B  106  1                                   6    
HELIX   24  24 LEU B  107  THR B  122  1                                  16    
HELIX   25  25 LYS B  175  GLY B  187  1                                  13    
HELIX   26  26 ASP B  189  PHE B  209  1                                  21    
HELIX   27  27 ARG B  211  VAL B  218  1                                   8    
HELIX   28  28 LEU B  224  PHE B  228  5                                   5    
HELIX   29  29 PRO B  234  ARG B  236  5                                   3    
HELIX   30  30 SER B  237  VAL B  242  1                                   6    
HELIX   31  31 ALA B  243  LYS B  245  5                                   3    
HELIX   32  32 GLY B  246  ASP B  264  1                                  19    
HELIX   33  33 ILE B  271  LEU B  284  1                                  14    
HELIX   34  34 ALA B  290  GLY B  302  1                                  13    
HELIX   35  35 GLY B  307  MET B  321  1                                  15    
HELIX   36  36 PRO B  335  ALA B  340  1                                   6    
HELIX   37  37 GLY B  356  ALA B  366  1                                  11    
HELIX   38  38 ASP B  377  GLY B  391  1                                  15    
HELIX   39  39 ALA B  392  GLU B  395  5                                   4    
HELIX   40  40 ASP B  396  GLY B  405  1                                  10    
HELIX   41  41 SER B  477  MET B  487  1                                  11    
HELIX   42  42 ASP B  495  LYS B  510  1                                  16    
SHEET    1   A 2 GLY A 151  GLY A 152  0                                        
SHEET    2   A 2 ILE A 171  THR A 172 -1  O  ILE A 171   N  GLY A 152           
SHEET    1   B 2 TYR A 155  VAL A 158  0                                        
SHEET    2   B 2 TYR A 165  PRO A 168 -1  O  SER A 167   N  LYS A 156           
SHEET    1   C 2 VAL A 369  ILE A 371  0                                        
SHEET    2   C 2 ALA A 432  LEU A 434 -1  O  ALA A 433   N  SER A 370           
SHEET    1   D 2 PHE A 441  TRP A 442  0                                        
SHEET    2   D 2 PHE A 523  GLN A 524 -1  O  PHE A 523   N  TRP A 442           
SHEET    1   E 2 LYS B 149  THR B 150  0                                        
SHEET    2   E 2 PHE B 173  LEU B 174 -1  O  PHE B 173   N  THR B 150           
SHEET    1   F 2 TYR B 155  ARG B 159  0                                        
SHEET    2   F 2 ILE B 164  PRO B 168 -1  O  SER B 167   N  LYS B 156           
SHEET    1   G 2 VAL B 369  ILE B 371  0                                        
SHEET    2   G 2 ALA B 432  LEU B 434 -1  O  ALA B 433   N  SER B 370           
SHEET    1   H 2 PHE B 441  TRP B 442  0                                        
SHEET    2   H 2 PHE B 523  GLN B 524 -1  O  PHE B 523   N  TRP B 442           
CRYST1  106.951  123.342  198.083  90.00  90.00  90.00 I 2 2 2      16          
ORIGX1      1.000000  0.000000  0.000000        0.00000                         
ORIGX2      0.000000  1.000000  0.000000        0.00000                         
ORIGX3      0.000000  0.000000  1.000000        0.00000                         
SCALE1      0.009350  0.000000  0.000000        0.00000                         
SCALE2      0.000000  0.008108  0.000000        0.00000                         
SCALE3      0.000000  0.000000  0.005048        0.00000                         
ATOM      1  N   THR A  73      50.848   5.322  29.747  1.00 93.36           N  
ATOM      2  CA  THR A  73      52.095   5.044  30.452  1.00105.50           C  
ATOM      3  C   THR A  73      53.143   6.123  30.190  1.00104.30           C  
ATOM      4  O   THR A  73      53.352   7.010  31.018  1.00 96.20           O  
ATOM      5  CB  THR A  73      52.662   3.662  30.072  1.00107.13           C  
ATOM      6  OG1 THR A  73      52.612   3.498  28.649  1.00103.64           O  
ATOM      7  CG2 THR A  73      51.846   2.559  30.724  1.00104.06           C  
ATOM      8  N   GLU A  74      53.806   6.040  29.040  1.00103.20           N  
ATOM      9  CA  GLU A  74      54.797   7.040  28.662  1.00 98.58           C  
ATOM     10  C   GLU A  74      54.155   8.160  27.850  1.00 96.57           C  
ATOM     11  O   GLU A  74      54.791   9.175  27.563  1.00 93.23           O  
ATOM     12  CB  GLU A  74      55.944   6.404  27.870  1.00108.73           C  
ATOM     13  CG  GLU A  74      55.641   6.160  26.396  1.00110.07           C  
ATOM     14  CD  GLU A  74      54.776   4.936  26.163  1.00113.85           C  
ATOM     15  OE1 GLU A  74      54.572   4.157  27.117  1.00108.35           O  
ATOM     16  OE2 GLU A  74      54.303   4.752  25.020  1.00111.29           O  
ATOM     17  N   ILE A  75      52.892   7.970  27.483  1.00100.01           N  
ATOM     18  CA  ILE A  75      52.170   8.952  26.683  1.00 94.75           C  
ATOM     19  C   ILE A  75      51.961  10.244  27.466  1.00 89.60           C  
ATOM     20  O   ILE A  75      52.033  11.338  26.903  1.00 82.31           O  
ATOM     21  CB  ILE A  75      50.798   8.419  26.214  1.00 90.37           C  
ATOM     22  CG1 ILE A  75      50.943   7.051  25.539  1.00 90.52           C  
ATOM     23  CG2 ILE A  75      50.133   9.414  25.275  1.00 78.65           C  
ATOM     24  CD1 ILE A  75      51.042   5.888  26.508  1.00 93.50           C  
ATOM     25  N   LYS A  76      51.699  10.110  28.764  1.00 87.18           N  
ATOM     26  CA  LYS A  76      51.523  11.265  29.636  1.00 81.56           C  
ATOM     27  C   LYS A  76      52.763  12.146  29.589  1.00 81.67           C  
ATOM     28  O   LYS A  76      52.667  13.370  29.485  1.00 75.71           O  
ATOM     29  CB  LYS A  76      51.261  10.820  31.077  1.00 81.03           C  
ATOM     30  CG  LYS A  76      49.991  10.010  31.267  1.00 84.32           C  
ATOM     31  CD  LYS A  76      49.768   9.665  32.733  1.00 88.78           C  
ATOM     32  CE  LYS A  76      48.461   8.910  32.930  1.00 94.57           C  
ATOM     33  NZ  LYS A  76      48.161   8.664  34.369  1.00 77.69           N  
ATOM     34  N   LYS A  77      53.927  11.509  29.671  1.00 84.39           N  
ATOM     35  CA  LYS A  77      55.201  12.210  29.609  1.00 78.66           C  
ATOM     36  C   LYS A  77      55.290  13.007  28.315  1.00 72.92           C  
ATOM     37  O   LYS A  77      55.898  14.077  28.269  1.00 65.77           O  
ATOM     38  CB  LYS A  77      56.354  11.209  29.689  1.00 79.60           C  
ATOM     39  CG  LYS A  77      57.735  11.839  29.761  1.00 85.32           C  
ATOM     40  CD  LYS A  77      58.818  10.779  29.642  1.00 92.43           C  
ATOM     41  CE  LYS A  77      58.624   9.678  30.674  1.00103.35           C  
ATOM     42  NZ  LYS A  77      59.601   8.569  30.491  1.00101.36           N  
ATOM     43  N   SER A  78      54.673  12.477  27.266  1.00 74.59           N  
ATOM     44  CA  SER A  78      54.674  13.128  25.964  1.00 77.80           C  
ATOM     45  C   SER A  78      53.760  14.348  25.968  1.00 75.57           C  
ATOM     46  O   SER A  78      54.129  15.418  25.481  1.00 69.29           O  
ATOM     47  CB  SER A  78      54.229  12.143  24.883  1.00 81.13           C  
ATOM     48  OG  SER A  78      54.968  10.935  24.963  1.00 88.17           O  
ATOM     49  N   VAL A  79      52.565  14.175  26.522  1.00 80.31           N  
ATOM     50  CA  VAL A  79      51.589  15.253  26.617  1.00 74.28           C  
ATOM     51  C   VAL A  79      52.070  16.357  27.557  1.00 75.38           C  
ATOM     52  O   VAL A  79      51.781  17.536  27.346  1.00 70.28           O  
ATOM     53  CB  VAL A  79      50.234  14.723  27.111  1.00 71.23           C  
ATOM     54  CG1 VAL A  79      49.230  15.855  27.221  1.00 73.56           C  
ATOM     55  CG2 VAL A  79      49.724  13.637  26.177  1.00 69.07           C  
ATOM     56  N   TYR A  80      52.807  15.968  28.592  1.00 78.04           N  
ATOM     57  CA  TYR A  80      53.348  16.925  29.550  1.00 74.95           C  
ATOM     58  C   TYR A  80      54.190  17.988  28.852  1.00 76.12           C  
ATOM     59  O   TYR A  80      53.923  19.182  28.975  1.00 71.72           O  
ATOM     60  CB  TYR A  80      54.182  16.206  30.614  1.00 72.82           C  
ATOM     61  CG  TYR A  80      54.869  17.139  31.584  1.00 80.13           C  
ATOM     62  CD1 TYR A  80      54.189  17.662  32.676  1.00 84.98           C  
ATOM     63  CD2 TYR A  80      56.199  17.497  31.410  1.00 86.28           C  
ATOM     64  CE1 TYR A  80      54.815  18.518  33.565  1.00 90.70           C  
ATOM     65  CE2 TYR A  80      56.833  18.351  32.293  1.00 85.25           C  
ATOM     66  CZ  TYR A  80      56.137  18.858  33.368  1.00 87.40           C  
ATOM     67  OH  TYR A  80      56.765  19.708  34.248  1.00 94.76           O  
ATOM     68  N   ASN A  81      55.204  17.547  28.116  1.00 77.90           N  
ATOM     69  CA  ASN A  81      56.064  18.468  27.384  1.00 77.50           C  
ATOM     70  C   ASN A  81      55.280  19.294  26.372  1.00 74.09           C  
ATOM     71  O   ASN A  81      55.617  20.447  26.099  1.00 67.84           O  
ATOM     72  CB  ASN A  81      57.193  17.712  26.685  1.00 81.61           C  
ATOM     73  CG  ASN A  81      58.210  17.153  27.661  1.00 94.14           C  
ATOM     74  OD1 ASN A  81      59.195  17.812  27.995  1.00 97.79           O  
ATOM     75  ND2 ASN A  81      57.972  15.933  28.129  1.00 89.55           N  
ATOM     76  N   MET A  82      54.224  18.698  25.828  1.00 72.81           N  
ATOM     77  CA  MET A  82      53.386  19.369  24.843  1.00 66.24           C  
ATOM     78  C   MET A  82      52.783  20.642  25.428  1.00 68.28           C  
ATOM     79  O   MET A  82      52.860  21.709  24.819  1.00 63.14           O  
ATOM     80  CB  MET A  82      52.285  18.427  24.350  1.00 66.88           C  
ATOM     81  CG  MET A  82      51.613  18.862  23.052  1.00 76.74           C  
ATOM     82  SD  MET A  82      50.419  20.201  23.247  1.00 69.26           S  
ATOM     83  CE  MET A  82      49.189  19.408  24.280  1.00 61.89           C  
ATOM     84  N   VAL A  83      52.193  20.528  26.614  1.00 73.39           N  
ATOM     85  CA  VAL A  83      51.554  21.672  27.261  1.00 71.66           C  
ATOM     86  C   VAL A  83      52.572  22.651  27.842  1.00 69.81           C  
ATOM     87  O   VAL A  83      52.401  23.866  27.742  1.00 68.33           O  
ATOM     88  CB  VAL A  83      50.560  21.235  28.360  1.00 67.13           C  
ATOM     89  CG1 VAL A  83      49.342  20.574  27.739  1.00 65.89           C  
ATOM     90  CG2 VAL A  83      51.232  20.302  29.353  1.00 67.34           C  
ATOM     91  N   VAL A  84      53.630  22.119  28.446  1.00 66.35           N  
ATOM     92  CA  VAL A  84      54.674  22.958  29.020  1.00 64.03           C  
ATOM     93  C   VAL A  84      55.230  23.919  27.976  1.00 67.78           C  
ATOM     94  O   VAL A  84      55.334  25.121  28.220  1.00 66.12           O  
ATOM     95  CB  VAL A  84      55.828  22.120  29.595  1.00 61.01           C  
ATOM     96  CG1 VAL A  84      56.959  23.026  30.050  1.00 53.62           C  
ATOM     97  CG2 VAL A  84      55.336  21.257  30.744  1.00 69.25           C  
ATOM     98  N   LYS A  85      55.580  23.379  26.811  1.00 69.14           N  
ATOM     99  CA  LYS A  85      56.123  24.183  25.721  1.00 67.94           C  
ATOM    100  C   LYS A  85      55.153  25.284  25.302  1.00 69.61           C  
ATOM    101  O   LYS A  85      55.563  26.414  25.037  1.00 67.72           O  
ATOM    102  CB  LYS A  85      56.464  23.302  24.517  1.00 71.11           C  
ATOM    103  CG  LYS A  85      57.546  22.267  24.775  1.00 66.89           C  
ATOM    104  CD  LYS A  85      57.825  21.459  23.517  1.00 74.66           C  
ATOM    105  CE  LYS A  85      58.838  20.358  23.770  1.00 79.89           C  
ATOM    106  NZ  LYS A  85      59.137  19.602  22.524  1.00 77.91           N  
ATOM    107  N   LEU A  86      53.868  24.946  25.236  1.00 65.35           N  
ATOM    108  CA  LEU A  86      52.838  25.929  24.923  1.00 63.34           C  
ATOM    109  C   LEU A  86      52.910  27.098  25.897  1.00 65.58           C  
ATOM    110  O   LEU A  86      52.780  28.258  25.503  1.00 60.59           O  
ATOM    111  CB  LEU A  86      51.449  25.289  24.966  1.00 62.01           C  
ATOM    112  CG  LEU A  86      51.086  24.387  23.787  1.00 60.74           C  
ATOM    113  CD1 LEU A  86      49.796  23.631  24.053  1.00 62.77           C  
ATOM    114  CD2 LEU A  86      50.980  25.203  22.508  1.00 55.89           C  
ATOM    115  N   GLY A  87      53.120  26.782  27.171  1.00 65.08           N  
ATOM    116  CA  GLY A  87      53.276  27.800  28.192  1.00 61.79           C  
ATOM    117  C   GLY A  87      54.529  28.620  27.961  1.00 62.54           C  
ATOM    118  O   GLY A  87      54.497  29.851  28.014  1.00 59.46           O  
ATOM    119  N   GLU A  88      55.636  27.932  27.702  1.00 62.47           N  
ATOM    120  CA  GLU A  88      56.899  28.596  27.408  1.00 61.03           C  
ATOM    121  C   GLU A  88      56.714  29.613  26.294  1.00 62.80           C  
ATOM    122  O   GLU A  88      57.202  30.740  26.381  1.00 62.02           O  
ATOM    123  CB  GLU A  88      57.968  27.578  27.010  1.00 60.46           C  
ATOM    124  CG  GLU A  88      58.302  26.569  28.094  1.00 67.46           C  
ATOM    125  CD  GLU A  88      59.645  25.902  27.870  1.00 69.31           C  
ATOM    126  OE1 GLU A  88      60.484  26.485  27.152  1.00 69.27           O  
ATOM    127  OE2 GLU A  88      59.862  24.797  28.412  1.00 71.78           O  
ATOM    128  N   PHE A  89      56.004  29.209  25.246  1.00 65.19           N  
ATOM    129  CA  PHE A  89      55.723  30.103  24.132  1.00 63.32           C  
ATOM    130  C   PHE A  89      54.961  31.333  24.607  1.00 65.17           C  
ATOM    131  O   PHE A  89      55.282  32.456  24.220  1.00 61.28           O  
ATOM    132  CB  PHE A  89      54.934  29.384  23.038  1.00 59.33           C  
ATOM    133  CG  PHE A  89      54.531  30.278  21.898  1.00 65.90           C  
ATOM    134  CD1 PHE A  89      55.447  30.638  20.925  1.00 70.15           C  
ATOM    135  CD2 PHE A  89      53.235  30.758  21.801  1.00 62.93           C  
ATOM    136  CE1 PHE A  89      55.078  31.461  19.877  1.00 68.76           C  
ATOM    137  CE2 PHE A  89      52.862  31.581  20.755  1.00 59.15           C  
ATOM    138  CZ  PHE A  89      53.784  31.932  19.793  1.00 61.65           C  
ATOM    139  N   TYR A  90      53.953  31.116  25.449  1.00 64.41           N  
ATOM    140  CA  TYR A  90      53.157  32.215  25.984  1.00 61.52           C  
ATOM    141  C   TYR A  90      54.037  33.208  26.733  1.00 60.88           C  
ATOM    142  O   TYR A  90      53.922  34.419  26.542  1.00 58.47           O  
ATOM    143  CB  TYR A  90      52.050  31.693  26.904  1.00 63.05           C  
ATOM    144  CG  TYR A  90      51.291  32.789  27.620  1.00 64.87           C  
ATOM    145  CD1 TYR A  90      50.307  33.519  26.967  1.00 61.82           C  
ATOM    146  CD2 TYR A  90      51.559  33.096  28.949  1.00 62.88           C  
ATOM    147  CE1 TYR A  90      49.613  34.523  27.615  1.00 64.00           C  
ATOM    148  CE2 TYR A  90      50.870  34.098  29.605  1.00 61.82           C  
ATOM    149  CZ  TYR A  90      49.898  34.808  28.934  1.00 65.60           C  
ATOM    150  OH  TYR A  90      49.208  35.807  29.583  1.00 63.83           O  
ATOM    151  N   ASN A  91      54.915  32.686  27.585  1.00 58.68           N  
ATOM    152  CA  ASN A  91      55.856  33.523  28.319  1.00 61.69           C  
ATOM    153  C   ASN A  91      56.659  34.428  27.394  1.00 63.42           C  
ATOM    154  O   ASN A  91      56.546  35.651  27.460  1.00 61.24           O  
ATOM    155  CB  ASN A  91      56.789  32.670  29.181  1.00 62.09           C  
ATOM    156  CG  ASN A  91      56.187  32.333  30.536  1.00 68.46           C  
ATOM    157  OD1 ASN A  91      55.030  32.651  30.811  1.00 68.47           O  
ATOM    158  ND2 ASN A  91      56.974  31.685  31.388  1.00 64.31           N  
ATOM    159  N   GLN A  92      57.467  33.823  26.529  1.00 64.37           N  
ATOM    160  CA  GLN A  92      58.281  34.586  25.591  1.00 64.57           C  
ATOM    161  C   GLN A  92      57.430  35.430  24.648  1.00 58.14           C  
ATOM    162  O   GLN A  92      57.883  36.455  24.140  1.00 56.95           O  
ATOM    163  CB  GLN A  92      59.211  33.665  24.796  1.00 64.35           C  
ATOM    164  CG  GLN A  92      58.542  32.455  24.173  1.00 61.28           C  
ATOM    165  CD  GLN A  92      59.514  31.612  23.366  1.00 66.64           C  
ATOM    166  OE1 GLN A  92      59.396  30.388  23.311  1.00 61.82           O  
ATOM    167  NE2 GLN A  92      60.481  32.268  22.729  1.00 66.24           N  
ATOM    168  N   MET A  93      56.196  34.996  24.423  1.00 58.91           N  
ATOM    169  CA  MET A  93      55.281  35.732  23.562  1.00 61.45           C  
ATOM    170  C   MET A  93      54.872  37.033  24.239  1.00 62.91           C  
ATOM    171  O   MET A  93      54.884  38.100  23.625  1.00 56.73           O  
ATOM    172  CB  MET A  93      54.045  34.889  23.250  1.00 60.08           C  
ATOM    173  CG  MET A  93      53.260  35.371  22.047  1.00 65.07           C  
ATOM    174  SD  MET A  93      54.245  35.346  20.537  1.00 59.57           S  
ATOM    175  CE  MET A  93      53.055  35.984  19.364  1.00 70.21           C  
ATOM    176  N   MET A  94      54.511  36.932  25.514  1.00 66.92           N  
ATOM    177  CA  MET A  94      54.137  38.100  26.298  1.00 65.49           C  
ATOM    178  C   MET A  94      55.342  39.005  26.525  1.00 69.90           C  
ATOM    179  O   MET A  94      55.207  40.228  26.583  1.00 68.88           O  
ATOM    180  CB  MET A  94      53.532  37.674  27.636  1.00 61.27           C  
ATOM    181  CG  MET A  94      52.259  36.854  27.508  1.00 62.65           C  
ATOM    182  SD  MET A  94      50.763  37.814  27.812  1.00 71.10           S  
ATOM    183  CE  MET A  94      50.999  39.182  26.684  1.00 67.30           C  
ATOM    184  N   VAL A  95      56.518  38.398  26.656  1.00 63.92           N  
ATOM    185  CA  VAL A  95      57.755  39.153  26.816  1.00 65.43           C  
ATOM    186  C   VAL A  95      57.953  40.096  25.635  1.00 68.37           C  
ATOM    187  O   VAL A  95      58.343  41.251  25.807  1.00 69.99           O  
ATOM    188  CB  VAL A  95      58.975  38.218  26.942  1.00 67.83           C  
ATOM    189  CG1 VAL A  95      60.269  39.022  26.937  1.00 60.98           C  
ATOM    190  CG2 VAL A  95      58.868  37.375  28.203  1.00 67.83           C  
ATOM    191  N   LYS A  96      57.679  39.594  24.435  1.00 65.14           N  
ATOM    192  CA  LYS A  96      57.737  40.414  23.232  1.00 67.98           C  
ATOM    193  C   LYS A  96      56.818  41.620  23.381  1.00 68.07           C  
ATOM    194  O   LYS A  96      57.213  42.753  23.107  1.00 64.91           O  
ATOM    195  CB  LYS A  96      57.328  39.591  22.009  1.00 74.30           C  
ATOM    196  CG  LYS A  96      58.490  39.045  21.191  1.00 76.21           C  
ATOM    197  CD  LYS A  96      59.064  40.115  20.276  1.00 84.16           C  
ATOM    198  CE  LYS A  96      60.064  39.527  19.292  1.00 97.09           C  
ATOM    199  NZ  LYS A  96      60.535  40.542  18.309  1.00100.02           N  
ATOM    200  N   ALA A  97      55.593  41.365  23.830  1.00 71.52           N  
ATOM    201  CA  ALA A  97      54.595  42.415  24.000  1.00 72.97           C  
ATOM    202  C   ALA A  97      55.000  43.416  25.079  1.00 74.16           C  
ATOM    203  O   ALA A  97      54.538  44.558  25.086  1.00 71.17           O  
ATOM    204  CB  ALA A  97      53.239  41.806  24.323  1.00 66.82           C  
ATOM    205  N   GLY A  98      55.866  42.981  25.989  1.00 74.55           N  
ATOM    206  CA  GLY A  98      56.303  43.820  27.091  1.00 74.74           C  
ATOM    207  C   GLY A  98      55.402  43.675  28.304  1.00 76.29           C  
ATOM    208  O   GLY A  98      55.339  44.560  29.158  1.00 76.31           O  
ATOM    209  N   LEU A  99      54.695  42.553  28.373  1.00 74.52           N  
ATOM    210  CA  LEU A  99      53.795  42.286  29.486  1.00 68.48           C  
ATOM    211  C   LEU A  99      54.417  41.263  30.430  1.00 72.79           C  
ATOM    212  O   LEU A  99      54.597  40.098  30.077  1.00 72.61           O  
ATOM    213  CB  LEU A  99      52.438  41.811  28.970  1.00 66.14           C  
ATOM    214  CG  LEU A  99      51.831  42.723  27.902  1.00 63.34           C  
ATOM    215  CD1 LEU A  99      50.378  42.365  27.648  1.00 64.92           C  
ATOM    216  CD2 LEU A  99      51.958  44.185  28.305  1.00 64.53           C  
ATOM    217  N   ASN A 100      54.730  41.713  31.639  1.00 73.04           N  
ATOM    218  CA  ASN A 100      55.538  40.939  32.576  1.00 70.11           C  
ATOM    219  C   ASN A 100      54.840  40.623  33.896  1.00 75.89           C  
ATOM    220  O   ASN A 100      54.691  39.457  34.260  1.00 77.55           O  
ATOM    221  CB  ASN A 100      56.891  41.615  32.810  1.00 77.84           C  
ATOM    222  CG  ASN A 100      57.796  41.533  31.593  1.00 77.38           C  
ATOM    223  OD1 ASN A 100      57.760  40.555  30.845  1.00 66.73           O  
ATOM    224  ND2 ASN A 100      58.609  42.563  31.386  1.00 77.64           N  
ATOM    225  N   ASP A 101      54.433  41.664  34.615  1.00 81.91           N  
ATOM    226  CA  ASP A 101      53.839  41.497  35.936  1.00 84.23           C  
ATOM    227  C   ASP A 101      52.760  40.417  35.915  1.00 79.47           C  
ATOM    228  O   ASP A 101      51.932  40.366  35.007  1.00 74.25           O  
ATOM    229  CB  ASP A 101      53.245  42.824  36.414  1.00 85.56           C  
ATOM    230  CG  ASP A 101      52.470  42.684  37.710  1.00 96.69           C  
ATOM    231  OD1 ASP A 101      51.263  42.370  37.650  1.00 93.86           O  
ATOM    232  OD2 ASP A 101      53.063  42.894  38.790  1.00104.51           O  
ATOM    233  N   ASP A 102      52.787  39.554  36.927  1.00 80.04           N  
ATOM    234  CA  ASP A 102      51.943  38.361  36.972  1.00 79.45           C  
ATOM    235  C   ASP A 102      50.462  38.649  36.753  1.00 80.12           C  
ATOM    236  O   ASP A 102      49.728  37.800  36.246  1.00 75.79           O  
ATOM    237  CB  ASP A 102      52.136  37.621  38.298  1.00 75.82           C  
ATOM    238  CG  ASP A 102      53.515  37.009  38.429  1.00 81.59           C  
ATOM    239  OD1 ASP A 102      53.997  36.411  37.444  1.00 82.32           O  
ATOM    240  OD2 ASP A 102      54.121  37.131  39.514  1.00 92.44           O  
ATOM    241  N   MET A 103      50.024  39.843  37.139  1.00 81.60           N  
ATOM    242  CA  MET A 103      48.636  40.237  36.943  1.00 83.37           C  
ATOM    243  C   MET A 103      48.288  40.155  35.460  1.00 79.67           C  
ATOM    244  O   MET A 103      47.163  39.816  35.091  1.00 77.70           O  
ATOM    245  CB  MET A 103      48.398  41.652  37.473  1.00 92.15           C  
ATOM    246  CG  MET A 103      47.061  41.854  38.180  1.00108.81           C  
ATOM    247  SD  MET A 103      46.923  40.992  39.764  1.00113.47           S  
ATOM    248  CE  MET A 103      46.383  39.363  39.245  1.00 95.18           C  
ATOM    249  N   GLU A 104      49.266  40.470  34.616  1.00 83.23           N  
ATOM    250  CA  GLU A 104      49.111  40.372  33.168  1.00 75.23           C  
ATOM    251  C   GLU A 104      49.289  38.942  32.667  1.00 69.81           C  
ATOM    252  O   GLU A 104      48.556  38.490  31.789  1.00 73.02           O  
ATOM    253  CB  GLU A 104      50.101  41.298  32.461  1.00 63.37           C  
ATOM    254  CG  GLU A 104      49.824  42.772  32.681  1.00 73.14           C  
ATOM    255  CD  GLU A 104      51.021  43.642  32.365  1.00 78.87           C  
ATOM    256  OE1 GLU A 104      52.147  43.105  32.306  1.00 82.60           O  
ATOM    257  OE2 GLU A 104      50.837  44.862  32.177  1.00 83.97           O  
ATOM    258  N   ARG A 105      50.268  38.236  33.223  1.00 67.23           N  
ATOM    259  CA  ARG A 105      50.560  36.871  32.796  1.00 69.41           C  
ATOM    260  C   ARG A 105      49.380  35.932  33.025  1.00 65.19           C  
ATOM    261  O   ARG A 105      49.091  35.068  32.197  1.00 61.86           O  
ATOM    262  CB  ARG A 105      51.804  36.333  33.510  1.00 69.48           C  
ATOM    263  CG  ARG A 105      53.099  37.042  33.138  1.00 73.41           C  
ATOM    264  CD  ARG A 105      53.387  36.941  31.644  1.00 66.44           C  
ATOM    265  NE  ARG A 105      54.599  37.664  31.272  1.00 60.18           N  
ATOM    266  CZ  ARG A 105      55.806  37.112  31.194  1.00 64.51           C  
ATOM    267  NH1 ARG A 105      55.967  35.822  31.457  1.00 60.60           N  
ATOM    268  NH2 ARG A 105      56.853  37.849  30.848  1.00 63.01           N  
ATOM    269  N   ASN A 106      48.698  36.107  34.151  1.00 65.38           N  
ATOM    270  CA  ASN A 106      47.608  35.216  34.525  1.00 66.21           C  
ATOM    271  C   ASN A 106      46.271  35.586  33.892  1.00 64.11           C  
ATOM    272  O   ASN A 106      45.333  34.787  33.892  1.00 61.62           O  
ATOM    273  CB  ASN A 106      47.472  35.162  36.046  1.00 70.38           C  
ATOM    274  CG  ASN A 106      48.747  34.716  36.722  1.00 68.21           C  
ATOM    275  OD1 ASN A 106      49.504  33.915  36.174  1.00 65.32           O  
ATOM    276  ND2 ASN A 106      48.996  35.236  37.918  1.00 80.17           N  
ATOM    277  N   LEU A 107      46.185  36.797  33.354  1.00 62.32           N  
ATOM    278  CA  LEU A 107      44.969  37.240  32.687  1.00 63.70           C  
ATOM    279  C   LEU A 107      44.649  36.308  31.520  1.00 64.03           C  
ATOM    280  O   LEU A 107      45.474  36.116  30.627  1.00 61.56           O  
ATOM    281  CB  LEU A 107      45.134  38.676  32.189  1.00 61.70           C  
ATOM    282  CG  LEU A 107      43.901  39.321  31.558  1.00 63.52           C  
ATOM    283  CD1 LEU A 107      42.765  39.376  32.564  1.00 62.94           C  
ATOM    284  CD2 LEU A 107      44.229  40.710  31.040  1.00 64.58           C  
ATOM    285  N   ILE A 108      43.447  35.739  31.521  1.00 64.18           N  
ATOM    286  CA  ILE A 108      43.063  34.793  30.478  1.00 63.86           C  
ATOM    287  C   ILE A 108      42.782  35.508  29.161  1.00 61.02           C  
ATOM    288  O   ILE A 108      42.803  34.894  28.096  1.00 61.90           O  
ATOM    289  CB  ILE A 108      41.834  33.944  30.878  1.00 64.50           C  
ATOM    290  CG1 ILE A 108      40.568  34.801  30.908  1.00 65.31           C  
ATOM    291  CG2 ILE A 108      42.064  33.266  32.219  1.00 59.35           C  
ATOM    292  CD1 ILE A 108      39.317  34.017  31.237  1.00 59.69           C  
ATOM    293  N   GLN A 109      42.514  36.807  29.241  1.00 61.36           N  
ATOM    294  CA  GLN A 109      42.310  37.616  28.048  1.00 61.61           C  
ATOM    295  C   GLN A 109      43.597  37.686  27.238  1.00 61.30           C  
ATOM    296  O   GLN A 109      43.583  37.523  26.018  1.00 66.75           O  
ATOM    297  CB  GLN A 109      41.843  39.025  28.418  1.00 65.16           C  
ATOM    298  CG  GLN A 109      40.333  39.186  28.491  1.00 67.51           C  
ATOM    299  CD  GLN A 109      39.696  38.325  29.563  1.00 68.62           C  
ATOM    300  OE1 GLN A 109      40.310  38.027  30.588  1.00 68.66           O  
ATOM    301  NE2 GLN A 109      38.454  37.916  29.330  1.00 70.10           N  
ATOM    302  N   ASN A 110      44.708  37.927  27.925  1.00 61.03           N  
ATOM    303  CA  ASN A 110      46.012  37.974  27.278  1.00 62.35           C  
ATOM    304  C   ASN A 110      46.372  36.636  26.645  1.00 60.76           C  
ATOM    305  O   ASN A 110      46.988  36.587  25.581  1.00 60.45           O  
ATOM    306  CB  ASN A 110      47.091  38.409  28.272  1.00 64.32           C  
ATOM    307  CG  ASN A 110      46.942  39.857  28.696  1.00 68.23           C  
ATOM    308  OD1 ASN A 110      46.431  40.686  27.944  1.00 69.24           O  
ATOM    309  ND2 ASN A 110      47.391  40.169  29.906  1.00 71.39           N  
ATOM    310  N   ALA A 111      45.989  35.552  27.312  1.00 57.07           N  
ATOM    311  CA  ALA A 111      46.136  34.214  26.755  1.00 53.94           C  
ATOM    312  C   ALA A 111      45.425  34.136  25.410  1.00 64.89           C  
ATOM    313  O   ALA A 111      46.050  33.905  24.376  1.00 68.49           O  
ATOM    314  CB  ALA A 111      45.582  33.176  27.711  1.00 60.01           C  
ATOM    315  N   HIS A 112      44.110  34.331  25.438  1.00 66.58           N  
ATOM    316  CA  HIS A 112      43.297  34.320  24.228  1.00 62.66           C  
ATOM    317  C   HIS A 112      43.931  35.185  23.145  1.00 62.74           C  
ATOM    318  O   HIS A 112      43.909  34.834  21.966  1.00 65.51           O  
ATOM    319  CB  HIS A 112      41.885  34.829  24.529  1.00 63.66           C  
ATOM    320  CG  HIS A 112      41.156  34.030  25.561  1.00 67.70           C  
ATOM    321  ND1 HIS A 112      41.627  32.826  26.047  1.00 68.70           N  
ATOM    322  CD2 HIS A 112      39.986  34.257  26.206  1.00 66.13           C  
ATOM    323  CE1 HIS A 112      40.782  32.351  26.941  1.00 63.03           C  
ATOM    324  NE2 HIS A 112      39.775  33.202  27.057  1.00 63.60           N  
ATOM    325  N   ALA A 113      44.492  36.318  23.555  1.00 63.37           N  
ATOM    326  CA  ALA A 113      45.122  37.252  22.630  1.00 64.02           C  
ATOM    327  C   ALA A 113      46.232  36.598  21.809  1.00 66.46           C  
ATOM    328  O   ALA A 113      46.200  36.632  20.578  1.00 65.40           O  
ATOM    329  CB  ALA A 113      45.659  38.460  23.384  1.00 64.64           C  
ATOM    330  N   VAL A 114      47.211  36.006  22.488  1.00 65.47           N  
ATOM    331  CA  VAL A 114      48.326  35.368  21.793  1.00 68.71           C  
ATOM    332  C   VAL A 114      47.881  34.080  21.109  1.00 70.27           C  
ATOM    333  O   VAL A 114      48.513  33.621  20.158  1.00 70.68           O  
ATOM    334  CB  VAL A 114      49.509  35.069  22.736  1.00 53.26           C  
ATOM    335  CG1 VAL A 114      49.903  36.320  23.500  1.00 54.35           C  
ATOM    336  CG2 VAL A 114      49.165  33.936  23.682  1.00 57.82           C  
ATOM    337  N   GLU A 115      46.788  33.502  21.596  1.00 67.93           N  
ATOM    338  CA  GLU A 115      46.223  32.312  20.975  1.00 69.51           C  
ATOM    339  C   GLU A 115      45.589  32.661  19.632  1.00 66.32           C  
ATOM    340  O   GLU A 115      45.577  31.844  18.712  1.00 65.84           O  
ATOM    341  CB  GLU A 115      45.206  31.649  21.903  1.00 69.51           C  
ATOM    342  CG  GLU A 115      45.825  31.054  23.154  1.00 65.91           C  
ATOM    343  CD  GLU A 115      44.790  30.541  24.134  1.00 66.88           C  
ATOM    344  OE1 GLU A 115      45.180  29.850  25.099  1.00 64.15           O  
ATOM    345  OE2 GLU A 115      43.590  30.831  23.944  1.00 62.68           O  
ATOM    346  N   ARG A 116      45.064  33.877  19.525  1.00 64.03           N  
ATOM    347  CA  ARG A 116      44.556  34.372  18.252  1.00 67.89           C  
ATOM    348  C   ARG A 116      45.711  34.681  17.311  1.00 68.49           C  
ATOM    349  O   ARG A 116      45.730  34.232  16.166  1.00 71.06           O  
ATOM    350  CB  ARG A 116      43.705  35.628  18.448  1.00 70.28           C  
ATOM    351  CG  ARG A 116      42.208  35.377  18.508  1.00 75.52           C  
ATOM    352  CD  ARG A 116      41.437  36.670  18.289  1.00 85.43           C  
ATOM    353  NE  ARG A 116      39.997  36.493  18.458  1.00110.05           N  
ATOM    354  CZ  ARG A 116      39.168  36.124  17.487  1.00112.37           C  
ATOM    355  NH1 ARG A 116      39.633  35.888  16.267  1.00106.79           N  
ATOM    356  NH2 ARG A 116      37.872  35.989  17.735  1.00110.67           N  
ATOM    357  N   ILE A 117      46.677  35.447  17.806  1.00 66.54           N  
ATOM    358  CA  ILE A 117      47.815  35.862  16.997  1.00 69.00           C  
ATOM    359  C   ILE A 117      48.620  34.661  16.510  1.00 67.20           C  
ATOM    360  O   ILE A 117      49.264  34.717  15.463  1.00 68.56           O  
ATOM    361  CB  ILE A 117      48.733  36.828  17.766  1.00 67.67           C  
ATOM    362  CG1 ILE A 117      47.933  38.035  18.260  1.00 71.94           C  
ATOM    363  CG2 ILE A 117      49.887  37.279  16.889  1.00 73.90           C  
ATOM    364  CD1 ILE A 117      48.777  39.098  18.918  1.00 76.62           C  
ATOM    365  N   LEU A 118      48.570  33.574  17.271  1.00 66.71           N  
ATOM    366  CA  LEU A 118      49.268  32.349  16.901  1.00 66.56           C  
ATOM    367  C   LEU A 118      48.526  31.605  15.798  1.00 70.07           C  
ATOM    368  O   LEU A 118      49.044  31.440  14.693  1.00 74.40           O  
ATOM    369  CB  LEU A 118      49.438  31.436  18.114  1.00 63.50           C  
ATOM    370  CG  LEU A 118      50.068  30.078  17.808  1.00 62.08           C  
ATOM    371  CD1 LEU A 118      51.436  30.268  17.179  1.00 64.01           C  
ATOM    372  CD2 LEU A 118      50.164  29.228  19.065  1.00 63.99           C  
ATOM    373  N   LEU A 119      47.315  31.151  16.110  1.00 68.05           N  
ATOM    374  CA  LEU A 119      46.505  30.399  15.158  1.00 67.97           C  
ATOM    375  C   LEU A 119      46.380  31.126  13.825  1.00 74.66           C  
ATOM    376  O   LEU A 119      46.383  30.500  12.764  1.00 73.41           O  
ATOM    377  CB  LEU A 119      45.117  30.120  15.735  1.00 58.85           C  
ATOM    378  CG  LEU A 119      45.057  29.129  16.898  1.00 56.67           C  
ATOM    379  CD1 LEU A 119      43.619  28.925  17.344  1.00 64.79           C  
ATOM    380  CD2 LEU A 119      45.693  27.803  16.511  1.00 56.77           C  
ATOM    381  N   ALA A 120      46.273  32.449  13.885  1.00 74.13           N  
ATOM    382  CA  ALA A 120      46.183  33.259  12.678  1.00 78.15           C  
ATOM    383  C   ALA A 120      47.482  33.205  11.876  1.00 80.41           C  
ATOM    384  O   ALA A 120      47.460  33.093  10.651  1.00 84.86           O  
ATOM    385  CB  ALA A 120      45.831  34.696  13.029  1.00 76.70           C  
ATOM    386  N   ALA A 121      48.610  33.279  12.575  1.00 74.88           N  
ATOM    387  CA  ALA A 121      49.915  33.304  11.921  1.00 77.29           C  
ATOM    388  C   ALA A 121      50.321  31.944  11.360  1.00 74.59           C  
ATOM    389  O   ALA A 121      51.148  31.862  10.453  1.00 76.37           O  
ATOM    390  CB  ALA A 121      50.977  33.821  12.880  1.00 79.29           C  
ATOM    391  N   THR A 122      49.742  30.878  11.902  1.00 73.11           N  
ATOM    392  CA  THR A 122      50.075  29.528  11.459  1.00 75.79           C  
ATOM    393  C   THR A 122      49.135  29.039  10.362  1.00 81.98           C  
ATOM    394  O   THR A 122      49.235  27.898   9.911  1.00 82.31           O  
ATOM    395  CB  THR A 122      50.050  28.524  12.625  1.00 75.25           C  
ATOM    396  OG1 THR A 122      48.755  28.531  13.239  1.00 74.55           O  
ATOM    397  CG2 THR A 122      51.100  28.887  13.660  1.00 72.35           C  
ATOM    398  N   ASP A 123      48.221  29.908   9.940  1.00 85.50           N  
ATOM    399  CA  ASP A 123      47.258  29.566   8.899  1.00 89.34           C  
ATOM    400  C   ASP A 123      47.241  30.610   7.786  1.00 92.22           C  
ATOM    401  O   ASP A 123      47.151  31.809   8.050  1.00 96.59           O  
ATOM    402  CB  ASP A 123      45.859  29.416   9.500  1.00 89.36           C  
ATOM    403  CG  ASP A 123      44.793  29.195   8.447  1.00 89.24           C  
ATOM    404  OD1 ASP A 123      44.570  28.028   8.059  1.00 88.62           O  
ATOM    405  OD2 ASP A 123      44.173  30.188   8.011  1.00 94.29           O  
ATOM    406  N   ASP A 124      47.329  30.148   6.543  1.00 95.39           N  
ATOM    407  CA  ASP A 124      47.276  31.037   5.388  1.00110.39           C  
ATOM    408  C   ASP A 124      45.911  31.713   5.279  1.00117.04           C  
ATOM    409  O   ASP A 124      44.875  31.048   5.281  1.00107.15           O  
ATOM    410  CB  ASP A 124      47.588  30.265   4.105  1.00105.88           C  
ATOM    411  CG  ASP A 124      46.807  28.969   4.001  1.00103.21           C  
ATOM    412  OD1 ASP A 124      45.637  29.009   3.567  1.00 95.48           O  
ATOM    413  OD2 ASP A 124      47.366  27.910   4.356  1.00102.37           O  
ATOM    414  N   LYS A 125      45.918  33.039   5.178  1.00122.27           N  
ATOM    415  CA  LYS A 125      44.683  33.810   5.125  1.00116.52           C  
ATOM    416  C   LYS A 125      44.512  34.447   3.750  1.00129.92           C  
ATOM    417  O   LYS A 125      43.710  33.980   2.940  1.00131.15           O  
ATOM    418  CB  LYS A 125      44.701  34.892   6.207  1.00112.63           C  
ATOM    419  CG  LYS A 125      43.387  35.625   6.396  1.00110.48           C  
ATOM    420  CD  LYS A 125      43.539  36.744   7.414  1.00120.75           C  
ATOM    421  CE  LYS A 125      44.101  36.223   8.729  1.00116.24           C  
ATOM    422  NZ  LYS A 125      44.344  37.319   9.710  1.00 99.53           N  
ATOM    423  N   LYS A 126      45.287  35.501   3.499  1.00134.91           N  
ATOM    424  CA  LYS A 126      45.327  36.195   2.209  1.00132.50           C  
ATOM    425  C   LYS A 126      45.745  37.652   2.384  1.00130.64           C  
ATOM    426  O   LYS A 126      45.101  38.560   1.857  1.00126.61           O  
ATOM    427  CB  LYS A 126      43.982  36.132   1.481  1.00125.74           C  
ATOM    428  CG  LYS A 126      44.070  35.521   0.090  1.00124.65           C  
ATOM    429  CD  LYS A 126      42.924  35.982  -0.797  1.00136.14           C  
ATOM    430  CE  LYS A 126      41.577  35.530  -0.258  1.00134.08           C  
ATOM    431  NZ  LYS A 126      41.440  34.048  -0.276  1.00131.68           N  
ATOM    432  N   HIS A 147      50.110  45.178   5.821  1.00111.25           N  
ATOM    433  CA  HIS A 147      49.478  43.882   5.608  1.00116.05           C  
ATOM    434  C   HIS A 147      50.373  42.747   6.092  1.00115.91           C  
ATOM    435  O   HIS A 147      51.483  42.982   6.565  1.00112.92           O  
ATOM    436  CB  HIS A 147      49.132  43.688   4.129  1.00126.54           C  
ATOM    437  CG  HIS A 147      50.320  43.737   3.217  1.00135.58           C  
ATOM    438  ND1 HIS A 147      51.185  42.675   3.065  1.00131.40           N  
ATOM    439  CD2 HIS A 147      50.784  44.721   2.413  1.00137.71           C  
ATOM    440  CE1 HIS A 147      52.132  43.004   2.204  1.00126.44           C  
ATOM    441  NE2 HIS A 147      51.914  44.239   1.794  1.00131.84           N  
ATOM    442  N   ASN A 148      49.869  41.522   5.974  1.00115.91           N  
ATOM    443  CA  ASN A 148      50.583  40.313   6.392  1.00115.88           C  
ATOM    444  C   ASN A 148      51.153  40.366   7.813  1.00118.76           C  
ATOM    445  O   ASN A 148      52.190  39.768   8.101  1.00111.16           O  
ATOM    446  CB  ASN A 148      51.657  39.906   5.368  1.00123.75           C  
ATOM    447  CG  ASN A 148      52.855  40.845   5.351  1.00123.88           C  
ATOM    448  OD1 ASN A 148      53.296  41.336   6.390  1.00115.54           O  
ATOM    449  ND2 ASN A 148      53.392  41.089   4.162  1.00125.61           N  
ATOM    450  N   LYS A 149      50.459  41.077   8.696  1.00120.31           N  
ATOM    451  CA  LYS A 149      50.829  41.124  10.107  1.00108.91           C  
ATOM    452  C   LYS A 149      49.585  41.011  10.984  1.00109.44           C  
ATOM    453  O   LYS A 149      48.658  41.813  10.868  1.00116.95           O  
ATOM    454  CB  LYS A 149      51.598  42.409  10.426  1.00102.71           C  
ATOM    455  CG  LYS A 149      50.863  43.688  10.056  1.00110.06           C  
ATOM    456  CD  LYS A 149      51.703  44.918  10.365  1.00112.71           C  
ATOM    457  CE  LYS A 149      50.982  46.197   9.969  1.00122.56           C  
ATOM    458  NZ  LYS A 149      51.798  47.408  10.265  1.00126.53           N  
ATOM    459  N   THR A 150      49.570  40.012  11.860  1.00107.34           N  
ATOM    460  CA  THR A 150      48.410  39.764  12.710  1.00 99.00           C  
ATOM    461  C   THR A 150      48.586  40.361  14.102  1.00 94.89           C  
ATOM    462  O   THR A 150      49.570  40.088  14.790  1.00 91.47           O  
ATOM    463  CB  THR A 150      48.100  38.256  12.829  1.00 94.31           C  
ATOM    464  OG1 THR A 150      46.986  38.062  13.708  1.00 95.25           O  
ATOM    465  CG2 THR A 150      49.304  37.498  13.368  1.00 87.47           C  
ATOM    466  N   GLY A 151      47.627  41.188  14.506  1.00101.89           N  
ATOM    467  CA  GLY A 151      47.639  41.786  15.828  1.00102.24           C  
ATOM    468  C   GLY A 151      46.581  41.200  16.744  1.00 94.61           C  
ATOM    469  O   GLY A 151      45.979  40.169  16.438  1.00 87.75           O  
ATOM    470  N   GLY A 152      46.353  41.864  17.871  1.00 92.71           N  
ATOM    471  CA  GLY A 152      45.354  41.425  18.828  1.00 93.21           C  
ATOM    472  C   GLY A 152      45.242  42.381  19.999  1.00 94.84           C  
ATOM    473  O   GLY A 152      46.135  43.195  20.228  1.00 91.70           O  
ATOM    474  N   THR A 153      44.141  42.286  20.740  1.00 93.24           N  
ATOM    475  CA  THR A 153      43.919  43.157  21.888  1.00 85.06           C  
ATOM    476  C   THR A 153      44.529  42.568  23.156  1.00 88.10           C  
ATOM    477  O   THR A 153      44.229  41.434  23.533  1.00 83.26           O  
ATOM    478  CB  THR A 153      42.421  43.431  22.120  1.00 88.03           C  
ATOM    479  OG1 THR A 153      41.871  44.103  20.979  1.00 92.97           O  
ATOM    480  CG2 THR A 153      42.225  44.298  23.354  1.00 89.84           C  
ATOM    481  N   PHE A 154      45.387  43.351  23.805  1.00 89.65           N  
ATOM    482  CA  PHE A 154      46.056  42.934  25.032  1.00 79.54           C  
ATOM    483  C   PHE A 154      45.721  43.899  26.160  1.00 80.23           C  
ATOM    484  O   PHE A 154      45.280  45.020  25.916  1.00 85.41           O  
ATOM    485  CB  PHE A 154      47.572  42.884  24.827  1.00 76.44           C  
ATOM    486  CG  PHE A 154      48.037  41.721  23.998  1.00 77.07           C  
ATOM    487  CD1 PHE A 154      48.870  40.757  24.540  1.00 71.23           C  
ATOM    488  CD2 PHE A 154      47.640  41.588  22.680  1.00 83.68           C  
ATOM    489  CE1 PHE A 154      49.302  39.687  23.780  1.00 67.04           C  
ATOM    490  CE2 PHE A 154      48.069  40.521  21.916  1.00 79.12           C  
ATOM    491  CZ  PHE A 154      48.901  39.568  22.467  1.00 70.36           C  
ATOM    492  N   TYR A 155      45.929  43.463  27.396  1.00 76.55           N  
ATOM    493  CA  TYR A 155      45.611  44.297  28.547  1.00 75.05           C  
ATOM    494  C   TYR A 155      46.802  44.454  29.484  1.00 80.30           C  
ATOM    495  O   TYR A 155      47.353  43.470  29.979  1.00 74.56           O  
ATOM    496  CB  TYR A 155      44.403  43.733  29.297  1.00 80.87           C  
ATOM    497  CG  TYR A 155      43.139  43.710  28.466  1.00 83.80           C  
ATOM    498  CD1 TYR A 155      42.235  44.765  28.510  1.00 81.71           C  
ATOM    499  CD2 TYR A 155      42.858  42.641  27.626  1.00 85.52           C  
ATOM    500  CE1 TYR A 155      41.082  44.750  27.747  1.00 84.77           C  
ATOM    501  CE2 TYR A 155      41.708  42.617  26.859  1.00 87.52           C  
ATOM    502  CZ  TYR A 155      40.824  43.673  26.922  1.00 93.30           C  
ATOM    503  OH  TYR A 155      39.680  43.648  26.157  1.00 96.85           O  
ATOM    504  N   LYS A 156      47.198  45.703  29.716  1.00 88.82           N  
ATOM    505  CA  LYS A 156      48.292  46.006  30.630  1.00 89.27           C  
ATOM    506  C   LYS A 156      47.751  46.199  32.042  1.00 96.51           C  
ATOM    507  O   LYS A 156      46.542  46.136  32.267  1.00 93.39           O  
ATOM    508  CB  LYS A 156      49.034  47.266  30.176  1.00 87.83           C  
ATOM    509  CG  LYS A 156      48.241  48.553  30.358  1.00 90.71           C  
ATOM    510  CD  LYS A 156      48.865  49.712  29.593  1.00 88.15           C  
ATOM    511  CE  LYS A 156      50.334  49.892  29.939  1.00 88.90           C  
ATOM    512  NZ  LYS A 156      50.955  50.996  29.152  1.00 74.54           N  
ATOM    513  N   MET A 157      48.648  46.444  32.989  1.00 98.36           N  
ATOM    514  CA  MET A 157      48.247  46.645  34.375  1.00 94.91           C  
ATOM    515  C   MET A 157      48.526  48.075  34.822  1.00102.08           C  
ATOM    516  O   MET A 157      49.681  48.480  34.958  1.00102.71           O  
ATOM    517  CB  MET A 157      48.960  45.640  35.286  1.00 98.11           C  
ATOM    518  CG  MET A 157      48.687  45.819  36.773  1.00105.69           C  
ATOM    519  SD  MET A 157      49.865  46.917  37.590  1.00122.56           S  
ATOM    520  CE  MET A 157      51.407  46.055  37.291  1.00 93.85           C  
ATOM    521  N   VAL A 158      47.461  48.841  35.036  1.00104.86           N  
ATOM    522  CA  VAL A 158      47.588  50.193  35.565  1.00109.57           C  
ATOM    523  C   VAL A 158      47.469  50.135  37.083  1.00116.45           C  
ATOM    524  O   VAL A 158      46.530  49.543  37.617  1.00108.16           O  
ATOM    525  CB  VAL A 158      46.523  51.144  34.978  1.00102.19           C  
ATOM    526  CG1 VAL A 158      45.125  50.580  35.182  1.00100.80           C  
ATOM    527  CG2 VAL A 158      46.647  52.531  35.595  1.00103.39           C  
ATOM    528  N   ARG A 159      48.427  50.739  37.778  1.00121.62           N  
ATOM    529  CA  ARG A 159      48.491  50.596  39.226  1.00122.80           C  
ATOM    530  C   ARG A 159      47.458  51.451  39.953  1.00131.29           C  
ATOM    531  O   ARG A 159      46.494  50.917  40.504  1.00134.60           O  
ATOM    532  CB  ARG A 159      49.898  50.900  39.745  1.00130.03           C  
ATOM    533  CG  ARG A 159      50.152  50.387  41.156  1.00138.84           C  
ATOM    534  CD  ARG A 159      49.639  48.961  41.315  1.00133.68           C  
ATOM    535  NE  ARG A 159      50.129  48.322  42.533  1.00131.58           N  
ATOM    536  CZ  ARG A 159      51.141  47.461  42.568  1.00135.67           C  
ATOM    537  NH1 ARG A 159      51.772  47.130  41.450  1.00132.07           N  
ATOM    538  NH2 ARG A 159      51.520  46.926  43.721  1.00135.77           N  
ATOM    539  N   ASP A 160      47.656  52.768  39.961  1.00133.86           N  
ATOM    540  CA  ASP A 160      46.736  53.660  40.663  1.00138.70           C  
ATOM    541  C   ASP A 160      46.829  53.407  42.171  1.00136.27           C  
ATOM    542  O   ASP A 160      46.165  54.059  42.978  1.00131.21           O  
ATOM    543  CB  ASP A 160      45.305  53.496  40.130  1.00132.51           C  
ATOM    544  CG  ASP A 160      44.308  53.141  41.213  1.00131.21           C  
ATOM    545  OD1 ASP A 160      44.126  51.935  41.484  1.00124.69           O  
ATOM    546  OD2 ASP A 160      43.697  54.068  41.785  1.00133.45           O  
ATOM    547  N   ASP A 161      47.689  52.455  42.524  1.00137.38           N  
ATOM    548  CA  ASP A 161      47.767  51.869  43.858  1.00133.71           C  
ATOM    549  C   ASP A 161      46.417  51.275  44.238  1.00132.71           C  
ATOM    550  O   ASP A 161      45.720  50.740  43.381  1.00134.00           O  
ATOM    551  CB  ASP A 161      48.191  52.922  44.884  1.00138.70           C  
ATOM    552  CG  ASP A 161      49.338  53.787  44.392  1.00140.89           C  
ATOM    553  OD1 ASP A 161      50.508  53.393  44.581  1.00139.24           O  
ATOM    554  OD2 ASP A 161      49.067  54.863  43.817  1.00140.34           O  
ATOM    555  N   LYS A 162      46.043  51.375  45.511  1.00130.52           N  
ATOM    556  CA  LYS A 162      44.743  50.876  45.964  1.00129.83           C  
ATOM    557  C   LYS A 162      44.385  49.534  45.313  1.00129.56           C  
ATOM    558  O   LYS A 162      45.125  48.557  45.438  1.00123.08           O  
ATOM    559  CB  LYS A 162      43.626  51.921  45.816  1.00127.81           C  
ATOM    560  CG  LYS A 162      43.425  52.489  44.426  1.00131.31           C  
ATOM    561  CD  LYS A 162      42.329  53.544  44.443  1.00132.51           C  
ATOM    562  CE  LYS A 162      41.067  53.012  45.108  1.00129.01           C  
ATOM    563  NZ  LYS A 162      40.029  54.066  45.277  1.00115.40           N  
ATOM    564  N   THR A 163      43.246  49.500  44.625  1.00132.62           N  
ATOM    565  CA  THR A 163      42.821  48.325  43.866  1.00128.84           C  
ATOM    566  C   THR A 163      43.562  48.254  42.528  1.00122.77           C  
ATOM    567  O   THR A 163      44.355  49.135  42.204  1.00119.66           O  
ATOM    568  CB  THR A 163      41.301  48.357  43.599  1.00124.12           C  
ATOM    569  OG1 THR A 163      40.626  48.933  44.725  1.00123.69           O  
ATOM    570  CG2 THR A 163      40.763  46.954  43.347  1.00118.18           C  
ATOM    571  N   ILE A 164      43.288  47.215  41.743  1.00118.04           N  
ATOM    572  CA  ILE A 164      43.995  47.009  40.481  1.00109.62           C  
ATOM    573  C   ILE A 164      43.067  47.122  39.270  1.00110.61           C  
ATOM    574  O   ILE A 164      41.873  46.832  39.360  1.00113.73           O  
ATOM    575  CB  ILE A 164      44.701  45.639  40.453  1.00106.29           C  
ATOM    576  CG1 ILE A 164      45.942  45.696  39.560  1.00110.18           C  
ATOM    577  CG2 ILE A 164      43.738  44.546  40.005  1.00 99.12           C  
ATOM    578  CD1 ILE A 164      46.979  46.694  40.027  1.00109.10           C  
ATOM    579  N   TYR A 165      43.626  47.542  38.137  1.00110.49           N  
ATOM    580  CA  TYR A 165      42.846  47.736  36.917  1.00102.01           C  
ATOM    581  C   TYR A 165      43.648  47.378  35.667  1.00 98.62           C  
ATOM    582  O   TYR A 165      44.876  47.287  35.711  1.00 99.88           O  
ATOM    583  CB  TYR A 165      42.354  49.181  36.823  1.00100.68           C  
ATOM    584  CG  TYR A 165      41.541  49.633  38.014  1.00106.82           C  
ATOM    585  CD1 TYR A 165      40.221  49.231  38.170  1.00107.06           C  
ATOM    586  CD2 TYR A 165      42.092  50.464  38.979  1.00114.21           C  
ATOM    587  CE1 TYR A 165      39.474  49.642  39.258  1.00114.55           C  
ATOM    588  CE2 TYR A 165      41.353  50.880  40.071  1.00118.72           C  
ATOM    589  CZ  TYR A 165      40.044  50.466  40.205  1.00115.18           C  
ATOM    590  OH  TYR A 165      39.305  50.878  41.289  1.00113.40           O  
ATOM    591  N   PHE A 166      42.946  47.177  34.555  1.00 95.37           N  
ATOM    592  CA  PHE A 166      43.584  46.819  33.290  1.00 90.13           C  
ATOM    593  C   PHE A 166      43.135  47.731  32.153  1.00 87.44           C  
ATOM    594  O   PHE A 166      42.017  48.244  32.162  1.00 91.25           O  
ATOM    595  CB  PHE A 166      43.282  45.363  32.932  1.00 82.77           C  
ATOM    596  CG  PHE A 166      43.862  44.370  33.895  1.00 85.35           C  
ATOM    597  CD1 PHE A 166      45.077  43.760  33.631  1.00 87.62           C  
ATOM    598  CD2 PHE A 166      43.197  44.049  35.065  1.00 82.39           C  
ATOM    599  CE1 PHE A 166      45.615  42.846  34.517  1.00 89.42           C  
ATOM    600  CE2 PHE A 166      43.730  43.136  35.954  1.00 85.71           C  
ATOM    601  CZ  PHE A 166      44.940  42.534  35.679  1.00 86.23           C  
ATOM    602  N   SER A 167      44.012  47.924  31.172  1.00 88.95           N  
ATOM    603  CA  SER A 167      43.702  48.766  30.020  1.00 90.09           C  
ATOM    604  C   SER A 167      44.071  48.089  28.700  1.00 84.79           C  
ATOM    605  O   SER A 167      45.078  47.386  28.615  1.00 74.62           O  
ATOM    606  CB  SER A 167      44.410  50.117  30.138  1.00 90.60           C  
ATOM    607  OG  SER A 167      43.955  50.830  31.275  1.00 89.09           O  
ATOM    608  N   PRO A 168      43.250  48.310  27.661  1.00 84.37           N  
ATOM    609  CA  PRO A 168      43.440  47.696  26.344  1.00 87.29           C  
ATOM    610  C   PRO A 168      44.663  48.262  25.628  1.00 92.89           C  
ATOM    611  O   PRO A 168      44.978  49.444  25.777  1.00 93.66           O  
ATOM    612  CB  PRO A 168      42.161  48.080  25.598  1.00 85.25           C  
ATOM    613  CG  PRO A 168      41.731  49.350  26.232  1.00 86.59           C  
ATOM    614  CD  PRO A 168      42.093  49.220  27.682  1.00 86.43           C  
ATOM    615  N   ILE A 169      45.343  47.415  24.862  1.00 89.66           N  
ATOM    616  CA  ILE A 169      46.589  47.795  24.209  1.00 87.00           C  
ATOM    617  C   ILE A 169      46.509  47.685  22.689  1.00 93.76           C  
ATOM    618  O   ILE A 169      46.646  48.682  21.981  1.00101.51           O  
ATOM    619  CB  ILE A 169      47.773  46.959  24.722  1.00 87.88           C  
ATOM    620  CG1 ILE A 169      48.054  47.290  26.185  1.00 89.66           C  
ATOM    621  CG2 ILE A 169      49.010  47.251  23.907  1.00 89.49           C  
ATOM    622  CD1 ILE A 169      48.446  48.733  26.404  1.00 90.72           C  
ATOM    623  N   ARG A 170      46.290  46.470  22.194  1.00 92.53           N  
ATOM    624  CA  ARG A 170      46.267  46.225  20.755  1.00 99.28           C  
ATOM    625  C   ARG A 170      47.603  46.552  20.084  1.00 95.19           C  
ATOM    626  O   ARG A 170      47.733  47.553  19.381  1.00 96.22           O  
ATOM    627  CB  ARG A 170      45.111  46.994  20.098  1.00 99.83           C  
ATOM    628  CG  ARG A 170      45.218  47.167  18.583  1.00 89.12           C  
ATOM    629  CD  ARG A 170      45.300  45.841  17.847  1.00 92.42           C  
ATOM    630  NE  ARG A 170      43.986  45.245  17.626  1.00 98.76           N  
ATOM    631  CZ  ARG A 170      43.746  44.278  16.746  1.00101.66           C  
ATOM    632  NH1 ARG A 170      44.731  43.800  15.997  1.00 97.95           N  
ATOM    633  NH2 ARG A 170      42.519  43.792  16.608  1.00 99.18           N  
ATOM    634  N   ILE A 171      48.607  45.717  20.342  1.00 94.56           N  
ATOM    635  CA  ILE A 171      49.859  45.783  19.596  1.00100.91           C  
ATOM    636  C   ILE A 171      49.784  44.842  18.399  1.00104.56           C  
ATOM    637  O   ILE A 171      48.778  44.159  18.199  1.00 99.55           O  
ATOM    638  CB  ILE A 171      51.086  45.398  20.453  1.00101.93           C  
ATOM    639  CG1 ILE A 171      51.120  43.889  20.711  1.00 96.35           C  
ATOM    640  CG2 ILE A 171      51.104  46.181  21.753  1.00 97.76           C  
ATOM    641  CD1 ILE A 171      50.047  43.401  21.647  1.00 88.46           C  
ATOM    642  N   THR A 172      50.852  44.803  17.609  1.00106.42           N  
ATOM    643  CA  THR A 172      50.887  43.951  16.426  1.00102.30           C  
ATOM    644  C   THR A 172      52.171  43.127  16.364  1.00 95.67           C  
ATOM    645  O   THR A 172      53.224  43.561  16.831  1.00 88.15           O  
ATOM    646  CB  THR A 172      50.737  44.777  15.130  1.00 97.86           C  
ATOM    647  OG1 THR A 172      51.820  45.708  15.023  1.00100.23           O  
ATOM    648  CG2 THR A 172      49.415  45.537  15.130  1.00 79.19           C  
ATOM    649  N   PHE A 173      52.065  41.931  15.795  1.00 94.61           N  
ATOM    650  CA  PHE A 173      53.214  41.053  15.606  1.00 93.94           C  
ATOM    651  C   PHE A 173      53.433  40.804  14.117  1.00 98.67           C  
ATOM    652  O   PHE A 173      52.688  41.313  13.278  1.00101.38           O  
ATOM    653  CB  PHE A 173      52.990  39.716  16.316  1.00 87.28           C  
ATOM    654  CG  PHE A 173      53.088  39.792  17.815  1.00 83.33           C  
ATOM    655  CD1 PHE A 173      54.119  39.156  18.486  1.00 77.57           C  
ATOM    656  CD2 PHE A 173      52.149  40.493  18.552  1.00 87.73           C  
ATOM    657  CE1 PHE A 173      54.213  39.218  19.862  1.00 72.92           C  
ATOM    658  CE2 PHE A 173      52.238  40.560  19.931  1.00 79.54           C  
ATOM    659  CZ  PHE A 173      53.272  39.921  20.586  1.00 74.57           C  
ATOM    660  N   LEU A 174      54.456  40.019  13.793  1.00 95.69           N  
ATOM    661  CA  LEU A 174      54.686  39.594  12.418  1.00 95.34           C  
ATOM    662  C   LEU A 174      54.504  38.085  12.305  1.00 91.90           C  
ATOM    663  O   LEU A 174      55.126  37.320  13.043  1.00 84.15           O  
ATOM    664  CB  LEU A 174      56.080  40.007  11.942  1.00 92.91           C  
ATOM    665  CG  LEU A 174      56.302  41.513  11.792  1.00 96.16           C  
ATOM    666  CD1 LEU A 174      57.676  41.799  11.207  1.00 87.90           C  
ATOM    667  CD2 LEU A 174      55.212  42.130  10.929  1.00 95.36           C  
ATOM    668  N   LYS A 175      53.650  37.666  11.376  1.00 94.63           N  
ATOM    669  CA  LYS A 175      53.300  36.257  11.232  1.00 90.62           C  
ATOM    670  C   LYS A 175      54.522  35.345  11.198  1.00 90.28           C  
ATOM    671  O   LYS A 175      54.579  34.349  11.917  1.00 85.16           O  
ATOM    672  CB  LYS A 175      52.462  36.035   9.974  1.00 88.26           C  
ATOM    673  CG  LYS A 175      51.057  36.605  10.040  1.00 92.03           C  
ATOM    674  CD  LYS A 175      50.290  36.282   8.769  1.00107.90           C  
ATOM    675  CE  LYS A 175      48.868  36.814   8.816  1.00107.40           C  
ATOM    676  NZ  LYS A 175      48.140  36.538   7.546  1.00101.42           N  
ATOM    677  N   GLU A 176      55.499  35.688  10.366  1.00 85.94           N  
ATOM    678  CA  GLU A 176      56.673  34.840  10.193  1.00 88.91           C  
ATOM    679  C   GLU A 176      57.519  34.769  11.466  1.00 91.98           C  
ATOM    680  O   GLU A 176      58.054  33.713  11.807  1.00 83.79           O  
ATOM    681  CB  GLU A 176      57.518  35.318   9.011  1.00 89.60           C  
ATOM    682  CG  GLU A 176      58.345  34.219   8.361  1.00 93.25           C  
ATOM    683  CD  GLU A 176      57.487  33.133   7.732  1.00 98.41           C  
ATOM    684  OE1 GLU A 176      58.051  32.110   7.287  1.00100.55           O  
ATOM    685  OE2 GLU A 176      56.250  33.299   7.678  1.00 90.45           O  
ATOM    686  N   GLU A 177      57.636  35.894  12.165  1.00 92.18           N  
ATOM    687  CA  GLU A 177      58.363  35.934  13.429  1.00 84.45           C  
ATOM    688  C   GLU A 177      57.715  34.990  14.432  1.00 85.63           C  
ATOM    689  O   GLU A 177      58.393  34.194  15.081  1.00 84.59           O  
ATOM    690  CB  GLU A 177      58.390  37.355  13.996  1.00 86.57           C  
ATOM    691  CG  GLU A 177      59.185  38.346  13.166  1.00 93.34           C  
ATOM    692  CD  GLU A 177      59.284  39.708  13.828  1.00 97.95           C  
ATOM    693  OE1 GLU A 177      58.643  39.907  14.883  1.00 94.31           O  
ATOM    694  OE2 GLU A 177      60.004  40.578  13.295  1.00 97.82           O  
ATOM    695  N   VAL A 178      56.396  35.092  14.551  1.00 89.55           N  
ATOM    696  CA  VAL A 178      55.631  34.248  15.459  1.00 84.32           C  
ATOM    697  C   VAL A 178      55.664  32.796  14.996  1.00 82.22           C  
ATOM    698  O   VAL A 178      55.726  31.873  15.811  1.00 76.77           O  
ATOM    699  CB  VAL A 178      54.162  34.718  15.550  1.00 75.97           C  
ATOM    700  CG1 VAL A 178      53.353  33.781  16.431  1.00 70.84           C  
ATOM    701  CG2 VAL A 178      54.091  36.147  16.070  1.00 68.67           C  
ATOM    702  N   LYS A 179      55.636  32.605  13.681  1.00 82.63           N  
ATOM    703  CA  LYS A 179      55.578  31.274  13.087  1.00 79.72           C  
ATOM    704  C   LYS A 179      56.861  30.492  13.351  1.00 74.83           C  
ATOM    705  O   LYS A 179      56.822  29.298  13.651  1.00 68.81           O  
ATOM    706  CB  LYS A 179      55.309  31.380  11.583  1.00 74.02           C  
ATOM    707  CG  LYS A 179      54.774  30.109  10.944  1.00 66.28           C  
ATOM    708  CD  LYS A 179      54.387  30.355   9.492  1.00 81.28           C  
ATOM    709  CE  LYS A 179      53.785  29.112   8.857  1.00 91.91           C  
ATOM    710  NZ  LYS A 179      53.289  29.386   7.478  1.00 83.10           N  
ATOM    711  N   THR A 180      57.999  31.169  13.242  1.00 76.45           N  
ATOM    712  CA  THR A 180      59.282  30.538  13.527  1.00 83.59           C  
ATOM    713  C   THR A 180      59.494  30.398  15.031  1.00 74.87           C  
ATOM    714  O   THR A 180      59.946  29.358  15.511  1.00 69.28           O  
ATOM    715  CB  THR A 180      60.458  31.319  12.900  1.00 86.86           C  
ATOM    716  OG1 THR A 180      60.281  32.723  13.128  1.00 89.19           O  
ATOM    717  CG2 THR A 180      60.530  31.064  11.401  1.00 83.74           C  
ATOM    718  N   MET A 181      59.155  31.450  15.769  1.00 75.74           N  
ATOM    719  CA  MET A 181      59.282  31.447  17.221  1.00 74.49           C  
ATOM    720  C   MET A 181      58.545  30.261  17.833  1.00 75.65           C  
ATOM    721  O   MET A 181      59.018  29.653  18.794  1.00 71.14           O  
ATOM    722  CB  MET A 181      58.743  32.753  17.808  1.00 78.48           C  
ATOM    723  CG  MET A 181      58.787  32.818  19.329  1.00 81.75           C  
ATOM    724  SD  MET A 181      57.989  34.294  19.994  1.00 91.48           S  
ATOM    725  CE  MET A 181      58.927  35.585  19.178  1.00 89.23           C  
ATOM    726  N   TYR A 182      57.386  29.937  17.269  1.00 77.57           N  
ATOM    727  CA  TYR A 182      56.561  28.846  17.777  1.00 73.89           C  
ATOM    728  C   TYR A 182      57.172  27.476  17.496  1.00 75.44           C  
ATOM    729  O   TYR A 182      57.276  26.641  18.394  1.00 71.46           O  
ATOM    730  CB  TYR A 182      55.149  28.918  17.192  1.00 67.61           C  
ATOM    731  CG  TYR A 182      54.281  27.738  17.564  1.00 69.56           C  
ATOM    732  CD1 TYR A 182      54.232  26.607  16.760  1.00 71.28           C  
ATOM    733  CD2 TYR A 182      53.515  27.751  18.721  1.00 65.55           C  
ATOM    734  CE1 TYR A 182      53.444  25.524  17.094  1.00 70.86           C  
ATOM    735  CE2 TYR A 182      52.723  26.671  19.065  1.00 67.89           C  
ATOM    736  CZ  TYR A 182      52.691  25.561  18.247  1.00 68.81           C  
ATOM    737  OH  TYR A 182      51.907  24.481  18.580  1.00 65.94           O  
ATOM    738  N   LYS A 183      57.571  27.248  16.248  1.00 78.76           N  
ATOM    739  CA  LYS A 183      58.106  25.951  15.847  1.00 73.00           C  
ATOM    740  C   LYS A 183      59.434  25.641  16.528  1.00 71.63           C  
ATOM    741  O   LYS A 183      59.728  24.485  16.832  1.00 69.86           O  
ATOM    742  CB  LYS A 183      58.263  25.875  14.329  1.00 67.14           C  
ATOM    743  CG  LYS A 183      57.491  24.728  13.701  1.00 82.39           C  
ATOM    744  CD  LYS A 183      57.796  23.413  14.404  1.00 83.22           C  
ATOM    745  CE  LYS A 183      56.905  22.289  13.888  1.00 97.11           C  
ATOM    746  NZ  LYS A 183      55.456  22.553  14.130  1.00 83.50           N  
ATOM    747  N   THR A 184      60.234  26.677  16.755  1.00 70.44           N  
ATOM    748  CA  THR A 184      61.507  26.527  17.451  1.00 67.74           C  
ATOM    749  C   THR A 184      61.304  25.870  18.810  1.00 71.89           C  
ATOM    750  O   THR A 184      61.811  24.779  19.067  1.00 72.44           O  
ATOM    751  CB  THR A 184      62.207  27.881  17.653  1.00 72.31           C  
ATOM    752  OG1 THR A 184      62.518  28.458  16.379  1.00 78.09           O  
ATOM    753  CG2 THR A 184      63.491  27.701  18.448  1.00 71.36           C  
ATOM    754  N   THR A 185      60.565  26.553  19.679  1.00 71.35           N  
ATOM    755  CA  THR A 185      60.301  26.061  21.027  1.00 71.64           C  
ATOM    756  C   THR A 185      59.413  24.817  21.040  1.00 67.32           C  
ATOM    757  O   THR A 185      59.531  23.969  21.926  1.00 64.97           O  
ATOM    758  CB  THR A 185      59.651  27.153  21.901  1.00 66.73           C  
ATOM    759  OG1 THR A 185      59.249  26.588  23.154  1.00 66.19           O  
ATOM    760  CG2 THR A 185      58.434  27.739  21.205  1.00 65.95           C  
ATOM    761  N   MET A 186      58.522  24.708  20.061  1.00 70.95           N  
ATOM    762  CA  MET A 186      57.577  23.598  20.031  1.00 75.16           C  
ATOM    763  C   MET A 186      58.215  22.296  19.550  1.00 77.39           C  
ATOM    764  O   MET A 186      58.048  21.246  20.173  1.00 77.43           O  
ATOM    765  CB  MET A 186      56.363  23.943  19.168  1.00 72.42           C  
ATOM    766  CG  MET A 186      55.052  23.478  19.769  1.00 73.18           C  
ATOM    767  SD  MET A 186      54.780  24.202  21.397  1.00 66.67           S  
ATOM    768  CE  MET A 186      53.738  22.955  22.144  1.00 71.35           C  
ATOM    769  N   GLY A 187      58.951  22.371  18.446  1.00 77.68           N  
ATOM    770  CA  GLY A 187      59.585  21.199  17.870  1.00 74.89           C  
ATOM    771  C   GLY A 187      58.595  20.232  17.247  1.00 74.38           C  
ATOM    772  O   GLY A 187      57.722  20.631  16.479  1.00 75.11           O  
ATOM    773  N   SER A 188      58.736  18.954  17.582  1.00 75.01           N  
ATOM    774  CA  SER A 188      57.889  17.907  17.018  1.00 76.68           C  
ATOM    775  C   SER A 188      56.459  17.966  17.547  1.00 82.98           C  
ATOM    776  O   SER A 188      55.564  17.306  17.017  1.00 85.13           O  
ATOM    777  CB  SER A 188      58.489  16.529  17.303  1.00 84.69           C  
ATOM    778  OG  SER A 188      58.670  16.332  18.696  1.00 88.03           O  
ATOM    779  N   ASP A 189      56.252  18.752  18.597  1.00 86.54           N  
ATOM    780  CA  ASP A 189      54.937  18.881  19.216  1.00 85.28           C  
ATOM    781  C   ASP A 189      54.137  20.030  18.610  1.00 84.29           C  
ATOM    782  O   ASP A 189      53.040  20.345  19.071  1.00 85.18           O  
ATOM    783  CB  ASP A 189      55.071  19.069  20.729  1.00 80.64           C  
ATOM    784  CG  ASP A 189      55.758  17.897  21.403  1.00 83.85           C  
ATOM    785  OD1 ASP A 189      55.087  16.870  21.637  1.00 82.31           O  
ATOM    786  OD2 ASP A 189      56.966  18.002  21.702  1.00 85.98           O  
ATOM    787  N   GLY A 190      54.696  20.655  17.578  1.00 84.94           N  
ATOM    788  CA  GLY A 190      54.082  21.815  16.957  1.00 85.89           C  
ATOM    789  C   GLY A 190      52.630  21.637  16.553  1.00 86.74           C  
ATOM    790  O   GLY A 190      51.774  22.438  16.931  1.00 77.51           O  
ATOM    791  N   PHE A 191      52.345  20.587  15.788  1.00 88.31           N  
ATOM    792  CA  PHE A 191      50.994  20.369  15.278  1.00 85.14           C  
ATOM    793  C   PHE A 191      49.985  20.102  16.392  1.00 79.57           C  
ATOM    794  O   PHE A 191      48.985  20.809  16.511  1.00 81.22           O  
ATOM    795  CB  PHE A 191      50.971  19.220  14.265  1.00 90.29           C  
ATOM    796  CG  PHE A 191      51.624  19.551  12.951  1.00102.58           C  
ATOM    797  CD1 PHE A 191      50.958  20.315  12.005  1.00100.38           C  
ATOM    798  CD2 PHE A 191      52.897  19.087  12.654  1.00106.14           C  
ATOM    799  CE1 PHE A 191      51.553  20.619  10.793  1.00 96.03           C  
ATOM    800  CE2 PHE A 191      53.496  19.387  11.442  1.00 98.08           C  
ATOM    801  CZ  PHE A 191      52.823  20.153  10.511  1.00 95.07           C  
ATOM    802  N   SER A 192      50.253  19.088  17.209  1.00 79.05           N  
ATOM    803  CA  SER A 192      49.342  18.713  18.287  1.00 79.50           C  
ATOM    804  C   SER A 192      49.062  19.892  19.211  1.00 74.12           C  
ATOM    805  O   SER A 192      48.020  19.946  19.866  1.00 65.41           O  
ATOM    806  CB  SER A 192      49.909  17.539  19.088  1.00 85.28           C  
ATOM    807  OG  SER A 192      50.055  16.389  18.274  1.00 82.57           O  
ATOM    808  N   GLY A 193      50.001  20.833  19.257  1.00 75.21           N  
ATOM    809  CA  GLY A 193      49.855  22.016  20.082  1.00 71.93           C  
ATOM    810  C   GLY A 193      48.733  22.911  19.595  1.00 67.06           C  
ATOM    811  O   GLY A 193      47.886  23.341  20.378  1.00 66.98           O  
ATOM    812  N   LEU A 194      48.725  23.191  18.295  1.00 67.01           N  
ATOM    813  CA  LEU A 194      47.692  24.030  17.701  1.00 63.77           C  
ATOM    814  C   LEU A 194      46.323  23.369  17.803  1.00 62.31           C  
ATOM    815  O   LEU A 194      45.322  24.031  18.077  1.00 62.29           O  
ATOM    816  CB  LEU A 194      48.021  24.338  16.240  1.00 64.74           C  
ATOM    817  CG  LEU A 194      49.273  25.178  15.981  1.00 65.25           C  
ATOM    818  CD1 LEU A 194      49.544  25.290  14.490  1.00 59.02           C  
ATOM    819  CD2 LEU A 194      49.132  26.556  16.609  1.00 65.62           C  
ATOM    820  N   ASN A 195      46.286  22.060  17.578  1.00 63.09           N  
ATOM    821  CA  ASN A 195      45.048  21.299  17.689  1.00 64.67           C  
ATOM    822  C   ASN A 195      44.465  21.385  19.093  1.00 61.31           C  
ATOM    823  O   ASN A 195      43.257  21.541  19.269  1.00 57.11           O  
ATOM    824  CB  ASN A 195      45.283  19.841  17.296  1.00 65.02           C  
ATOM    825  CG  ASN A 195      45.481  19.666  15.804  1.00 70.34           C  
ATOM    826  OD1 ASN A 195      44.720  18.958  15.144  1.00 78.97           O  
ATOM    827  ND2 ASN A 195      46.496  20.326  15.260  1.00 69.45           N  
ATOM    828  N   HIS A 196      45.337  21.285  20.090  1.00 67.59           N  
ATOM    829  CA  HIS A 196      44.935  21.410  21.484  1.00 59.90           C  
ATOM    830  C   HIS A 196      44.206  22.731  21.702  1.00 59.13           C  
ATOM    831  O   HIS A 196      43.028  22.750  22.056  1.00 61.12           O  
ATOM    832  CB  HIS A 196      46.157  21.316  22.399  1.00 55.65           C  
ATOM    833  CG  HIS A 196      45.825  21.004  23.824  1.00 58.13           C  
ATOM    834  ND1 HIS A 196      46.008  21.909  24.848  1.00 60.08           N  
ATOM    835  CD2 HIS A 196      45.323  19.884  24.398  1.00 53.46           C  
ATOM    836  CE1 HIS A 196      45.633  21.361  25.990  1.00 53.80           C  
ATOM    837  NE2 HIS A 196      45.213  20.133  25.744  1.00 52.69           N  
ATOM    838  N   ILE A 197      44.920  23.832  21.484  1.00 55.11           N  
ATOM    839  CA  ILE A 197      44.369  25.170  21.665  1.00 56.82           C  
ATOM    840  C   ILE A 197      43.015  25.334  20.978  1.00 59.60           C  
ATOM    841  O   ILE A 197      42.084  25.898  21.552  1.00 61.71           O  
ATOM    842  CB  ILE A 197      45.333  26.243  21.127  1.00 56.04           C  
ATOM    843  CG1 ILE A 197      46.735  26.029  21.695  1.00 58.01           C  
ATOM    844  CG2 ILE A 197      44.827  27.639  21.458  1.00 56.41           C  
ATOM    845  CD1 ILE A 197      47.764  26.989  21.147  1.00 61.62           C  
ATOM    846  N   MET A 198      42.910  24.840  19.749  1.00 60.02           N  
ATOM    847  CA  MET A 198      41.666  24.943  18.990  1.00 64.14           C  
ATOM    848  C   MET A 198      40.525  24.173  19.646  1.00 59.83           C  
ATOM    849  O   MET A 198      39.374  24.611  19.612  1.00 59.78           O  
ATOM    850  CB  MET A 198      41.868  24.468  17.551  1.00 64.10           C  
ATOM    851  CG  MET A 198      42.381  25.545  16.611  1.00 56.40           C  
ATOM    852  SD  MET A 198      43.152  24.856  15.136  1.00 62.01           S  
ATOM    853  CE  MET A 198      41.880  23.730  14.573  1.00 68.60           C  
ATOM    854  N   ILE A 199      40.845  23.024  20.232  1.00 59.93           N  
ATOM    855  CA  ILE A 199      39.855  22.245  20.965  1.00 64.62           C  
ATOM    856  C   ILE A 199      39.378  23.026  22.186  1.00 62.68           C  
ATOM    857  O   ILE A 199      38.244  22.865  22.640  1.00 57.21           O  
ATOM    858  CB  ILE A 199      40.418  20.880  21.411  1.00 60.58           C  
ATOM    859  CG1 ILE A 199      40.834  20.053  20.193  1.00 60.95           C  
ATOM    860  CG2 ILE A 199      39.391  20.122  22.236  1.00 53.54           C  
ATOM    861  CD1 ILE A 199      41.426  18.701  20.543  1.00 60.03           C  
ATOM    862  N   GLY A 200      40.253  23.878  22.712  1.00 61.65           N  
ATOM    863  CA  GLY A 200      39.901  24.735  23.827  1.00 59.51           C  
ATOM    864  C   GLY A 200      38.921  25.814  23.410  1.00 58.09           C  
ATOM    865  O   GLY A 200      37.878  25.993  24.040  1.00 59.88           O  
ATOM    866  N   HIS A 201      39.254  26.530  22.339  1.00 59.49           N  
ATOM    867  CA  HIS A 201      38.392  27.589  21.825  1.00 58.77           C  
ATOM    868  C   HIS A 201      36.991  27.075  21.519  1.00 61.37           C  
ATOM    869  O   HIS A 201      36.002  27.728  21.840  1.00 61.86           O  
ATOM    870  CB  HIS A 201      39.004  28.233  20.579  1.00 63.56           C  
ATOM    871  CG  HIS A 201      40.167  29.130  20.871  1.00 69.11           C  
ATOM    872  ND1 HIS A 201      41.374  28.650  21.341  1.00 65.96           N  
ATOM    873  CD2 HIS A 201      40.308  30.467  20.765  1.00 74.81           C  
ATOM    874  CE1 HIS A 201      42.205  29.661  21.509  1.00 66.61           C  
ATOM    875  NE2 HIS A 201      41.589  30.776  21.168  1.00 68.59           N  
ATOM    876  N   SER A 202      36.911  25.903  20.897  1.00 61.91           N  
ATOM    877  CA  SER A 202      35.619  25.313  20.566  1.00 64.07           C  
ATOM    878  C   SER A 202      34.825  24.988  21.827  1.00 64.78           C  
ATOM    879  O   SER A 202      33.614  25.204  21.882  1.00 68.82           O  
ATOM    880  CB  SER A 202      35.794  24.053  19.714  1.00 60.60           C  
ATOM    881  OG  SER A 202      34.538  23.460  19.425  1.00 58.10           O  
ATOM    882  N   GLN A 203      35.512  24.471  22.840  1.00 60.19           N  
ATOM    883  CA  GLN A 203      34.860  24.134  24.098  1.00 60.55           C  
ATOM    884  C   GLN A 203      34.363  25.383  24.824  1.00 59.58           C  
ATOM    885  O   GLN A 203      33.386  25.327  25.571  1.00 58.66           O  
ATOM    886  CB  GLN A 203      35.797  23.327  25.000  1.00 60.04           C  
ATOM    887  CG  GLN A 203      36.056  21.907  24.519  1.00 52.86           C  
ATOM    888  CD  GLN A 203      36.769  21.060  25.556  1.00 62.37           C  
ATOM    889  OE1 GLN A 203      36.702  19.831  25.522  1.00 62.65           O  
ATOM    890  NE2 GLN A 203      37.455  21.715  26.487  1.00 62.76           N  
ATOM    891  N   MET A 204      35.039  26.506  24.602  1.00 54.05           N  
ATOM    892  CA  MET A 204      34.630  27.768  25.207  1.00 52.86           C  
ATOM    893  C   MET A 204      33.466  28.386  24.447  1.00 60.68           C  
ATOM    894  O   MET A 204      32.606  29.038  25.037  1.00 65.75           O  
ATOM    895  CB  MET A 204      35.798  28.753  25.269  1.00 50.31           C  
ATOM    896  CG  MET A 204      35.432  30.095  25.884  1.00 52.93           C  
ATOM    897  SD  MET A 204      36.858  31.161  26.173  1.00 68.96           S  
ATOM    898  CE  MET A 204      37.459  31.391  24.502  1.00 61.67           C  
ATOM    899  N   ASN A 205      33.443  28.179  23.134  1.00 67.35           N  
ATOM    900  CA  ASN A 205      32.367  28.701  22.299  1.00 68.79           C  
ATOM    901  C   ASN A 205      31.046  27.987  22.542  1.00 66.78           C  
ATOM    902  O   ASN A 205      29.987  28.610  22.528  1.00 77.96           O  
ATOM    903  CB  ASN A 205      32.737  28.628  20.817  1.00 68.37           C  
ATOM    904  CG  ASN A 205      33.583  29.802  20.372  1.00 72.65           C  
ATOM    905  OD1 ASN A 205      33.061  30.873  20.065  1.00 77.73           O  
ATOM    906  ND2 ASN A 205      34.896  29.607  20.333  1.00 70.06           N  
ATOM    907  N   ASP A 206      31.110  26.678  22.757  1.00 60.22           N  
ATOM    908  CA  ASP A 206      29.914  25.910  23.076  1.00 69.43           C  
ATOM    909  C   ASP A 206      29.247  26.487  24.320  1.00 71.90           C  
ATOM    910  O   ASP A 206      28.020  26.564  24.403  1.00 70.93           O  
ATOM    911  CB  ASP A 206      30.257  24.436  23.295  1.00 68.82           C  
ATOM    912  CG  ASP A 206      30.870  23.792  22.070  1.00 69.41           C  
ATOM    913  OD1 ASP A 206      30.611  24.278  20.947  1.00 70.49           O  
ATOM    914  OD2 ASP A 206      31.609  22.798  22.229  1.00 73.45           O  
ATOM    915  N   VAL A 207      30.069  26.892  25.283  1.00 70.09           N  
ATOM    916  CA  VAL A 207      29.588  27.493  26.521  1.00 64.77           C  
ATOM    917  C   VAL A 207      29.082  28.923  26.329  1.00 68.99           C  
ATOM    918  O   VAL A 207      27.969  29.257  26.735  1.00 68.20           O  
ATOM    919  CB  VAL A 207      30.697  27.515  27.588  1.00 59.78           C  
ATOM    920  CG1 VAL A 207      30.279  28.371  28.770  1.00 64.73           C  
ATOM    921  CG2 VAL A 207      31.043  26.100  28.031  1.00 61.88           C  
ATOM    922  N   CYS A 208      29.904  29.757  25.700  1.00 68.89           N  
ATOM    923  CA  CYS A 208      29.634  31.191  25.611  1.00 70.09           C  
ATOM    924  C   CYS A 208      28.739  31.585  24.441  1.00 73.61           C  
ATOM    925  O   CYS A 208      28.432  32.763  24.260  1.00 76.64           O  
ATOM    926  CB  CYS A 208      30.947  31.973  25.526  1.00 69.40           C  
ATOM    927  SG  CYS A 208      32.053  31.731  26.929  1.00 68.30           S  
ATOM    928  N   PHE A 209      28.324  30.609  23.642  1.00 74.22           N  
ATOM    929  CA  PHE A 209      27.497  30.906  22.478  1.00 72.39           C  
ATOM    930  C   PHE A 209      26.397  29.882  22.246  1.00 72.52           C  
ATOM    931  O   PHE A 209      26.636  28.674  22.280  1.00 65.85           O  
ATOM    932  CB  PHE A 209      28.361  31.037  21.221  1.00 73.45           C  
ATOM    933  CG  PHE A 209      29.261  32.238  21.228  1.00 82.64           C  
ATOM    934  CD1 PHE A 209      28.816  33.454  20.734  1.00 82.14           C  
ATOM    935  CD2 PHE A 209      30.551  32.153  21.728  1.00 82.97           C  
ATOM    936  CE1 PHE A 209      29.641  34.563  20.738  1.00 87.49           C  
ATOM    937  CE2 PHE A 209      31.381  33.259  21.735  1.00 82.01           C  
ATOM    938  CZ  PHE A 209      30.925  34.465  21.239  1.00 89.61           C  
ATOM    939  N   GLN A 210      25.189  30.383  22.010  1.00 80.61           N  
ATOM    940  CA  GLN A 210      24.069  29.541  21.619  1.00 79.90           C  
ATOM    941  C   GLN A 210      24.043  29.482  20.098  1.00 76.49           C  
ATOM    942  O   GLN A 210      23.816  30.491  19.430  1.00 81.48           O  
ATOM    943  CB  GLN A 210      22.755  30.114  22.154  1.00 90.76           C  
ATOM    944  CG  GLN A 210      21.539  29.219  21.948  1.00 90.50           C  
ATOM    945  CD  GLN A 210      21.522  28.020  22.881  1.00 83.72           C  
ATOM    946  OE1 GLN A 210      20.648  27.903  23.743  1.00 73.10           O  
ATOM    947  NE2 GLN A 210      22.484  27.119  22.710  1.00 80.49           N  
ATOM    948  N   ARG A 211      24.279  28.293  19.557  1.00 77.60           N  
ATOM    949  CA  ARG A 211      24.442  28.108  18.117  1.00 83.85           C  
ATOM    950  C   ARG A 211      23.126  27.805  17.400  1.00 83.54           C  
ATOM    951  O   ARG A 211      23.120  27.482  16.212  1.00 82.79           O  
ATOM    952  CB  ARG A 211      25.476  27.015  17.832  1.00 76.12           C  
ATOM    953  CG  ARG A 211      26.902  27.400  18.201  1.00 72.17           C  
ATOM    954  CD  ARG A 211      27.476  28.412  17.218  1.00 71.87           C  
ATOM    955  NE  ARG A 211      27.667  27.830  15.891  1.00 83.39           N  
ATOM    956  CZ  ARG A 211      28.072  28.511  14.822  1.00 75.34           C  
ATOM    957  NH1 ARG A 211      28.331  29.808  14.916  1.00 81.43           N  
ATOM    958  NH2 ARG A 211      28.217  27.894  13.657  1.00 51.61           N  
ATOM    959  N   SER A 212      22.020  27.903  18.131  1.00 76.17           N  
ATOM    960  CA  SER A 212      20.707  27.520  17.618  1.00 73.17           C  
ATOM    961  C   SER A 212      20.390  28.096  16.237  1.00 75.58           C  
ATOM    962  O   SER A 212      19.735  27.440  15.427  1.00 69.59           O  
ATOM    963  CB  SER A 212      19.619  27.928  18.613  1.00 82.52           C  
ATOM    964  OG  SER A 212      19.680  29.317  18.888  1.00 91.15           O  
ATOM    965  N   LYS A 213      20.844  29.316  15.965  1.00 82.30           N  
ATOM    966  CA  LYS A 213      20.643  29.907  14.644  1.00 82.75           C  
ATOM    967  C   LYS A 213      21.296  29.052  13.563  1.00 80.31           C  
ATOM    968  O   LYS A 213      20.673  28.732  12.550  1.00 79.70           O  
ATOM    969  CB  LYS A 213      21.180  31.340  14.586  1.00 94.14           C  
ATOM    970  CG  LYS A 213      20.115  32.413  14.777  1.00 99.53           C  
ATOM    971  CD  LYS A 213      20.636  33.788  14.381  1.00103.87           C  
ATOM    972  CE  LYS A 213      19.545  34.845  14.473  1.00101.81           C  
ATOM    973  NZ  LYS A 213      20.025  36.183  14.024  1.00110.44           N  
ATOM    974  N   ALA A 214      22.554  28.684  13.785  1.00 81.70           N  
ATOM    975  CA  ALA A 214      23.266  27.797  12.875  1.00 75.00           C  
ATOM    976  C   ALA A 214      22.545  26.457  12.763  1.00 70.60           C  
ATOM    977  O   ALA A 214      22.656  25.762  11.754  1.00 73.93           O  
ATOM    978  CB  ALA A 214      24.699  27.596  13.343  1.00 74.39           C  
ATOM    979  N   LEU A 215      21.805  26.101  13.807  1.00 73.25           N  
ATOM    980  CA  LEU A 215      21.044  24.858  13.817  1.00 70.15           C  
ATOM    981  C   LEU A 215      19.792  24.947  12.952  1.00 74.10           C  
ATOM    982  O   LEU A 215      19.265  23.926  12.522  1.00 69.51           O  
ATOM    983  CB  LEU A 215      20.663  24.471  15.248  1.00 68.64           C  
ATOM    984  CG  LEU A 215      21.653  23.584  16.003  1.00 65.22           C  
ATOM    985  CD1 LEU A 215      21.301  23.518  17.479  1.00 67.35           C  
ATOM    986  CD2 LEU A 215      21.691  22.191  15.393  1.00 55.71           C  
ATOM    987  N   LYS A 216      19.308  26.166  12.726  1.00 78.26           N  
ATOM    988  CA  LYS A 216      18.121  26.388  11.900  1.00 73.35           C  
ATOM    989  C   LYS A 216      18.402  26.447  10.395  1.00 72.31           C  
ATOM    990  O   LYS A 216      17.498  26.237   9.588  1.00 79.43           O  
ATOM    991  CB  LYS A 216      17.380  27.655  12.341  1.00 74.60           C  
ATOM    992  CG  LYS A 216      16.576  27.497  13.621  1.00 72.68           C  
ATOM    993  CD  LYS A 216      15.833  28.781  13.961  1.00 74.91           C  
ATOM    994  CE  LYS A 216      15.026  28.638  15.243  1.00 92.86           C  
ATOM    995  NZ  LYS A 216      13.947  27.620  15.117  1.00103.93           N  
ATOM    996  N   ARG A 217      19.648  26.730  10.022  1.00 67.88           N  
ATOM    997  CA  ARG A 217      20.015  26.870   8.612  1.00 69.45           C  
ATOM    998  C   ARG A 217      20.085  25.506   7.933  1.00 69.98           C  
ATOM    999  O   ARG A 217      19.667  25.331   6.793  1.00 77.48           O  
ATOM   1000  CB  ARG A 217      21.360  27.583   8.482  1.00 71.41           C  
ATOM   1001  CG  ARG A 217      21.475  28.856   9.303  1.00 74.47           C  
ATOM   1002  CD  ARG A 217      22.889  29.411   9.236  1.00 87.35           C  
ATOM   1003  NE  ARG A 217      23.183  30.306  10.352  1.00101.14           N  
ATOM   1004  CZ  ARG A 217      24.390  30.794  10.620  1.00107.03           C  
ATOM   1005  NH1 ARG A 217      24.566  31.600  11.659  1.00112.79           N  
ATOM   1006  NH2 ARG A 217      25.424  30.474   9.852  1.00102.66           N  
ATOM   1007  N   VAL A 218      20.622  24.542   8.664  1.00 67.55           N  
ATOM   1008  CA  VAL A 218      20.676  23.149   8.255  1.00 65.90           C  
ATOM   1009  C   VAL A 218      19.382  22.555   8.768  1.00 66.41           C  
ATOM   1010  O   VAL A 218      19.175  21.342   8.759  1.00 64.70           O  
ATOM   1011  CB  VAL A 218      21.856  22.437   8.928  1.00 68.72           C  
ATOM   1012  CG1 VAL A 218      22.047  21.052   8.345  1.00 68.02           C  
ATOM   1013  CG2 VAL A 218      23.126  23.263   8.777  1.00 71.48           C  
ATOM   1014  N   GLY A 219      18.493  23.451   9.180  1.00 68.02           N  
ATOM   1015  CA  GLY A 219      17.766  23.318  10.420  1.00 76.06           C  
ATOM   1016  C   GLY A 219      17.132  22.026  10.868  1.00 78.12           C  
ATOM   1017  O   GLY A 219      16.342  21.381  10.178  1.00 68.32           O  
ATOM   1018  N   LEU A 220      17.534  21.673  12.084  1.00 76.40           N  
ATOM   1019  CA  LEU A 220      16.866  20.712  12.928  1.00 84.54           C  
ATOM   1020  C   LEU A 220      16.227  21.593  13.989  1.00 87.58           C  
ATOM   1021  O   LEU A 220      16.325  22.819  13.912  1.00 80.97           O  
ATOM   1022  CB  LEU A 220      17.894  19.779  13.561  1.00 82.66           C  
ATOM   1023  CG  LEU A 220      18.963  19.221  12.616  1.00 61.20           C  
ATOM   1024  CD1 LEU A 220      20.247  18.894  13.365  1.00 54.50           C  
ATOM   1025  CD2 LEU A 220      18.447  18.003  11.864  1.00 64.62           C  
ATOM   1026  N   ASP A 221      15.579  20.991  14.979  1.00 81.77           N  
ATOM   1027  CA  ASP A 221      15.002  21.772  16.068  1.00 86.91           C  
ATOM   1028  C   ASP A 221      16.074  22.649  16.718  1.00 84.76           C  
ATOM   1029  O   ASP A 221      17.251  22.287  16.729  1.00 74.70           O  
ATOM   1030  CB  ASP A 221      14.362  20.849  17.105  1.00 89.70           C  
ATOM   1031  CG  ASP A 221      13.309  19.942  16.502  1.00 99.93           C  
ATOM   1032  OD1 ASP A 221      12.104  20.238  16.657  1.00102.97           O  
ATOM   1033  OD2 ASP A 221      13.687  18.934  15.867  1.00 96.65           O  
ATOM   1034  N   PRO A 222      15.670  23.814  17.249  1.00 82.76           N  
ATOM   1035  CA  PRO A 222      16.609  24.714  17.929  1.00 67.05           C  
ATOM   1036  C   PRO A 222      17.167  24.052  19.184  1.00 72.92           C  
ATOM   1037  O   PRO A 222      18.199  24.471  19.709  1.00 69.91           O  
ATOM   1038  CB  PRO A 222      15.739  25.922  18.289  1.00 76.79           C  
ATOM   1039  CG  PRO A 222      14.347  25.386  18.337  1.00 88.82           C  
ATOM   1040  CD  PRO A 222      14.291  24.332  17.274  1.00 90.36           C  
ATOM   1041  N   SER A 223      16.473  23.021  19.655  1.00 79.93           N  
ATOM   1042  CA  SER A 223      17.002  22.141  20.686  1.00 68.79           C  
ATOM   1043  C   SER A 223      17.929  21.175  19.967  1.00 74.14           C  
ATOM   1044  O   SER A 223      18.273  21.407  18.809  1.00 82.99           O  
ATOM   1045  CB  SER A 223      15.879  21.387  21.394  1.00 73.14           C  
ATOM   1046  OG  SER A 223      15.130  20.608  20.479  1.00 86.38           O  
ATOM   1047  N   LEU A 224      18.355  20.112  20.642  1.00 71.57           N  
ATOM   1048  CA  LEU A 224      19.335  19.199  20.056  1.00 75.81           C  
ATOM   1049  C   LEU A 224      20.716  19.834  20.134  1.00 73.58           C  
ATOM   1050  O   LEU A 224      21.712  19.236  19.729  1.00 68.41           O  
ATOM   1051  CB  LEU A 224      18.995  18.875  18.598  1.00 66.80           C  
ATOM   1052  CG  LEU A 224      18.480  17.476  18.265  1.00 71.14           C  
ATOM   1053  CD1 LEU A 224      17.260  17.140  19.100  1.00 70.13           C  
ATOM   1054  CD2 LEU A 224      18.165  17.364  16.780  1.00 66.06           C  
ATOM   1055  N   ILE A 225      20.758  21.062  20.643  1.00 71.30           N  
ATOM   1056  CA  ILE A 225      22.003  21.800  20.800  1.00 60.74           C  
ATOM   1057  C   ILE A 225      23.050  20.968  21.532  1.00 55.44           C  
ATOM   1058  O   ILE A 225      24.245  21.096  21.274  1.00 56.97           O  
ATOM   1059  CB  ILE A 225      21.776  23.125  21.554  1.00 60.22           C  
ATOM   1060  CG1 ILE A 225      23.095  23.881  21.722  1.00 60.62           C  
ATOM   1061  CG2 ILE A 225      21.125  22.868  22.903  1.00 60.52           C  
ATOM   1062  CD1 ILE A 225      23.724  24.306  20.416  1.00 62.81           C  
ATOM   1063  N   SER A 226      22.595  20.113  22.443  1.00 56.09           N  
ATOM   1064  CA  SER A 226      23.500  19.266  23.213  1.00 64.26           C  
ATOM   1065  C   SER A 226      24.324  18.338  22.321  1.00 66.23           C  
ATOM   1066  O   SER A 226      25.378  17.848  22.728  1.00 70.69           O  
ATOM   1067  CB  SER A 226      22.731  18.459  24.265  1.00 65.49           C  
ATOM   1068  OG  SER A 226      21.703  17.681  23.676  1.00 68.64           O  
ATOM   1069  N   THR A 227      23.838  18.093  21.109  1.00 61.55           N  
ATOM   1070  CA  THR A 227      24.559  17.258  20.151  1.00 70.72           C  
ATOM   1071  C   THR A 227      25.377  18.093  19.165  1.00 65.77           C  
ATOM   1072  O   THR A 227      26.044  17.555  18.284  1.00 62.17           O  
ATOM   1073  CB  THR A 227      23.597  16.335  19.372  1.00 70.44           C  
ATOM   1074  OG1 THR A 227      22.695  17.127  18.588  1.00 61.82           O  
ATOM   1075  CG2 THR A 227      22.798  15.464  20.333  1.00 67.46           C  
ATOM   1076  N   PHE A 228      25.321  19.411  19.326  1.00 62.53           N  
ATOM   1077  CA  PHE A 228      25.954  20.338  18.392  1.00 58.54           C  
ATOM   1078  C   PHE A 228      27.357  20.756  18.828  1.00 58.37           C  
ATOM   1079  O   PHE A 228      27.962  21.647  18.233  1.00 58.57           O  
ATOM   1080  CB  PHE A 228      25.074  21.569  18.173  1.00 60.58           C  
ATOM   1081  CG  PHE A 228      25.278  22.230  16.840  1.00 62.55           C  
ATOM   1082  CD1 PHE A 228      25.296  21.477  15.677  1.00 57.46           C  
ATOM   1083  CD2 PHE A 228      25.436  23.602  16.747  1.00 65.98           C  
ATOM   1084  CE1 PHE A 228      25.478  22.080  14.448  1.00 54.28           C  
ATOM   1085  CE2 PHE A 228      25.617  24.212  15.519  1.00 60.55           C  
ATOM   1086  CZ  PHE A 228      25.638  23.450  14.370  1.00 57.39           C  
ATOM   1087  N   ALA A 229      27.856  20.125  19.884  1.00 57.97           N  
ATOM   1088  CA  ALA A 229      29.164  20.463  20.437  1.00 59.99           C  
ATOM   1089  C   ALA A 229      30.271  20.463  19.386  1.00 54.14           C  
ATOM   1090  O   ALA A 229      30.328  19.585  18.528  1.00 55.76           O  
ATOM   1091  CB  ALA A 229      29.517  19.511  21.570  1.00 66.35           C  
ATOM   1092  N   GLY A 230      31.148  21.460  19.465  1.00 61.68           N  
ATOM   1093  CA  GLY A 230      32.304  21.542  18.591  1.00 60.01           C  
ATOM   1094  C   GLY A 230      31.958  21.843  17.147  1.00 60.17           C  
ATOM   1095  O   GLY A 230      32.508  21.236  16.229  1.00 63.74           O  
ATOM   1096  N   SER A 231      31.034  22.774  16.941  1.00 61.45           N  
ATOM   1097  CA  SER A 231      30.650  23.173  15.593  1.00 59.27           C  
ATOM   1098  C   SER A 231      31.462  24.366  15.096  1.00 57.02           C  
ATOM   1099  O   SER A 231      31.405  24.721  13.919  1.00 57.70           O  
ATOM   1100  CB  SER A 231      29.154  23.491  15.538  1.00 56.78           C  
ATOM   1101  OG  SER A 231      28.797  24.445  16.522  1.00 55.87           O  
ATOM   1102  N   THR A 232      32.220  24.980  15.998  1.00 53.94           N  
ATOM   1103  CA  THR A 232      32.995  26.171  15.665  1.00 54.04           C  
ATOM   1104  C   THR A 232      34.454  25.863  15.334  1.00 60.17           C  
ATOM   1105  O   THR A 232      35.224  26.763  14.997  1.00 58.81           O  
ATOM   1106  CB  THR A 232      32.948  27.205  16.807  1.00 59.17           C  
ATOM   1107  OG1 THR A 232      33.297  26.567  18.043  1.00 60.10           O  
ATOM   1108  CG2 THR A 232      31.554  27.800  16.927  1.00 62.84           C  
ATOM   1109  N   ILE A 233      34.830  24.592  15.426  1.00 62.02           N  
ATOM   1110  CA  ILE A 233      36.226  24.201  15.247  1.00 61.41           C  
ATOM   1111  C   ILE A 233      36.631  24.145  13.774  1.00 69.17           C  
ATOM   1112  O   ILE A 233      35.958  23.512  12.958  1.00 68.77           O  
ATOM   1113  CB  ILE A 233      36.532  22.855  15.943  1.00 59.59           C  
ATOM   1114  CG1 ILE A 233      38.039  22.599  15.983  1.00 59.40           C  
ATOM   1115  CG2 ILE A 233      35.795  21.711  15.263  1.00 59.70           C  
ATOM   1116  CD1 ILE A 233      38.423  21.379  16.789  1.00 59.25           C  
ATOM   1117  N   PRO A 234      37.738  24.822  13.430  1.00 71.61           N  
ATOM   1118  CA  PRO A 234      38.230  24.895  12.051  1.00 69.49           C  
ATOM   1119  C   PRO A 234      38.586  23.523  11.488  1.00 75.21           C  
ATOM   1120  O   PRO A 234      38.785  22.570  12.243  1.00 71.99           O  
ATOM   1121  CB  PRO A 234      39.488  25.760  12.177  1.00 63.49           C  
ATOM   1122  CG  PRO A 234      39.259  26.578  13.397  1.00 65.45           C  
ATOM   1123  CD  PRO A 234      38.531  25.666  14.340  1.00 72.48           C  
ATOM   1124  N   ARG A 235      38.658  23.436  10.163  1.00 74.61           N  
ATOM   1125  CA  ARG A 235      38.950  22.184   9.476  1.00 67.01           C  
ATOM   1126  C   ARG A 235      40.366  21.702   9.784  1.00 67.74           C  
ATOM   1127  O   ARG A 235      40.663  20.510   9.687  1.00 64.61           O  
ATOM   1128  CB  ARG A 235      38.762  22.373   7.969  1.00 77.88           C  
ATOM   1129  CG  ARG A 235      38.647  21.089   7.165  1.00 90.90           C  
ATOM   1130  CD  ARG A 235      38.125  21.388   5.766  1.00 94.16           C  
ATOM   1131  NE  ARG A 235      37.975  20.185   4.952  1.00107.82           N  
ATOM   1132  CZ  ARG A 235      37.346  20.153   3.781  1.00113.80           C  
ATOM   1133  NH1 ARG A 235      36.802  21.257   3.287  1.00109.35           N  
ATOM   1134  NH2 ARG A 235      37.257  19.016   3.104  1.00120.81           N  
ATOM   1135  N   ARG A 236      41.230  22.638  10.168  1.00 69.20           N  
ATOM   1136  CA  ARG A 236      42.631  22.349  10.465  1.00 65.02           C  
ATOM   1137  C   ARG A 236      42.809  21.202  11.457  1.00 68.34           C  
ATOM   1138  O   ARG A 236      43.720  20.385  11.319  1.00 67.22           O  
ATOM   1139  CB  ARG A 236      43.312  23.594  11.033  1.00 58.59           C  
ATOM   1140  CG  ARG A 236      43.085  24.862  10.235  1.00 65.08           C  
ATOM   1141  CD  ARG A 236      43.652  26.061  10.976  1.00 69.44           C  
ATOM   1142  NE  ARG A 236      45.039  25.840  11.377  1.00 68.16           N  
ATOM   1143  CZ  ARG A 236      45.776  26.721  12.046  1.00 69.58           C  
ATOM   1144  NH1 ARG A 236      45.260  27.891  12.395  1.00 70.01           N  
ATOM   1145  NH2 ARG A 236      47.030  26.432  12.365  1.00 67.52           N  
ATOM   1146  N   SER A 237      41.943  21.154  12.463  1.00 72.81           N  
ATOM   1147  CA  SER A 237      42.081  20.192  13.553  1.00 72.24           C  
ATOM   1148  C   SER A 237      42.140  18.747  13.063  1.00 74.33           C  
ATOM   1149  O   SER A 237      42.727  17.886  13.719  1.00 74.39           O  
ATOM   1150  CB  SER A 237      40.943  20.362  14.560  1.00 63.76           C  
ATOM   1151  OG  SER A 237      39.681  20.188  13.939  1.00 66.41           O  
ATOM   1152  N   GLY A 238      41.531  18.485  11.912  1.00 64.89           N  
ATOM   1153  CA  GLY A 238      41.524  17.148  11.348  1.00 65.21           C  
ATOM   1154  C   GLY A 238      40.886  16.113  12.258  1.00 66.95           C  
ATOM   1155  O   GLY A 238      39.956  16.414  13.009  1.00 63.34           O  
ATOM   1156  N   ALA A 239      41.397  14.887  12.189  1.00 64.04           N  
ATOM   1157  CA  ALA A 239      40.827  13.763  12.926  1.00 65.00           C  
ATOM   1158  C   ALA A 239      40.777  14.009  14.430  1.00 64.55           C  
ATOM   1159  O   ALA A 239      39.911  13.477  15.125  1.00 58.47           O  
ATOM   1160  CB  ALA A 239      41.601  12.488  12.624  1.00 76.00           C  
ATOM   1161  N   THR A 240      41.711  14.811  14.929  1.00 70.60           N  
ATOM   1162  CA  THR A 240      41.757  15.119  16.353  1.00 76.94           C  
ATOM   1163  C   THR A 240      40.650  16.100  16.732  1.00 70.74           C  
ATOM   1164  O   THR A 240      40.097  16.035  17.830  1.00 67.76           O  
ATOM   1165  CB  THR A 240      43.141  15.670  16.778  1.00 69.90           C  
ATOM   1166  OG1 THR A 240      42.989  16.965  17.372  1.00 63.92           O  
ATOM   1167  CG2 THR A 240      44.071  15.767  15.576  1.00 66.95           C  
ATOM   1168  N   GLY A 241      40.320  17.000  15.811  1.00 64.13           N  
ATOM   1169  CA  GLY A 241      39.273  17.977  16.044  1.00 63.14           C  
ATOM   1170  C   GLY A 241      37.880  17.398  15.887  1.00 69.60           C  
ATOM   1171  O   GLY A 241      36.956  17.777  16.609  1.00 67.31           O  
ATOM   1172  N   VAL A 242      37.728  16.479  14.940  1.00 70.97           N  
ATOM   1173  CA  VAL A 242      36.444  15.833  14.701  1.00 61.72           C  
ATOM   1174  C   VAL A 242      36.077  14.923  15.874  1.00 62.95           C  
ATOM   1175  O   VAL A 242      34.935  14.482  15.999  1.00 61.24           O  
ATOM   1176  CB  VAL A 242      36.458  15.021  13.385  1.00 51.71           C  
ATOM   1177  CG1 VAL A 242      37.365  13.813  13.515  1.00 57.21           C  
ATOM   1178  CG2 VAL A 242      35.052  14.593  13.003  1.00 58.22           C  
ATOM   1179  N   ALA A 243      37.053  14.657  16.737  1.00 59.88           N  
ATOM   1180  CA  ALA A 243      36.839  13.808  17.903  1.00 60.21           C  
ATOM   1181  C   ALA A 243      35.954  14.491  18.943  1.00 67.43           C  
ATOM   1182  O   ALA A 243      35.206  13.831  19.666  1.00 63.15           O  
ATOM   1183  CB  ALA A 243      38.171  13.410  18.518  1.00 61.40           C  
ATOM   1184  N   ILE A 244      36.045  15.816  19.014  1.00 67.96           N  
ATOM   1185  CA  ILE A 244      35.263  16.588  19.973  1.00 61.44           C  
ATOM   1186  C   ILE A 244      33.938  17.041  19.373  1.00 63.63           C  
ATOM   1187  O   ILE A 244      33.115  17.647  20.059  1.00 65.12           O  
ATOM   1188  CB  ILE A 244      36.023  17.839  20.443  1.00 54.76           C  
ATOM   1189  CG1 ILE A 244      36.007  18.908  19.348  1.00 53.58           C  
ATOM   1190  CG2 ILE A 244      37.444  17.481  20.858  1.00 48.00           C  
ATOM   1191  CD1 ILE A 244      36.611  20.225  19.766  1.00 57.28           C  
ATOM   1192  N   LYS A 245      33.738  16.757  18.090  1.00 64.39           N  
ATOM   1193  CA  LYS A 245      32.516  17.162  17.402  1.00 61.88           C  
ATOM   1194  C   LYS A 245      31.322  16.320  17.834  1.00 59.43           C  
ATOM   1195  O   LYS A 245      31.412  15.098  17.922  1.00 55.88           O  
ATOM   1196  CB  LYS A 245      32.691  17.079  15.884  1.00 60.62           C  
ATOM   1197  CG  LYS A 245      33.566  18.169  15.295  1.00 58.45           C  
ATOM   1198  CD  LYS A 245      33.569  18.107  13.778  1.00 59.41           C  
ATOM   1199  CE  LYS A 245      34.356  19.259  13.180  1.00 63.24           C  
ATOM   1200  NZ  LYS A 245      34.460  19.149  11.700  1.00 60.08           N  
ATOM   1201  N   GLY A 246      30.203  16.982  18.103  1.00 58.99           N  
ATOM   1202  CA  GLY A 246      28.985  16.288  18.473  1.00 61.48           C  
ATOM   1203  C   GLY A 246      28.353  15.621  17.268  1.00 63.25           C  
ATOM   1204  O   GLY A 246      28.658  15.971  16.126  1.00 58.99           O  
ATOM   1205  N   GLY A 247      27.474  14.656  17.519  1.00 62.52           N  
ATOM   1206  CA  GLY A 247      26.790  13.955  16.449  1.00 59.33           C  
ATOM   1207  C   GLY A 247      26.018  14.912  15.563  1.00 60.63           C  
ATOM   1208  O   GLY A 247      25.949  14.734  14.347  1.00 56.64           O  
ATOM   1209  N   GLY A 248      25.433  15.932  16.182  1.00 59.43           N  
ATOM   1210  CA  GLY A 248      24.685  16.940  15.455  1.00 60.77           C  
ATOM   1211  C   GLY A 248      25.569  17.774  14.551  1.00 58.30           C  
ATOM   1212  O   GLY A 248      25.161  18.164  13.458  1.00 54.81           O  
ATOM   1213  N   THR A 249      26.786  18.051  15.008  1.00 58.94           N  
ATOM   1214  CA  THR A 249      27.733  18.827  14.218  1.00 58.90           C  
ATOM   1215  C   THR A 249      28.042  18.138  12.892  1.00 59.65           C  
ATOM   1216  O   THR A 249      28.061  18.781  11.843  1.00 60.27           O  
ATOM   1217  CB  THR A 249      29.048  19.076  14.979  1.00 59.58           C  
ATOM   1218  OG1 THR A 249      28.795  19.921  16.107  1.00 60.17           O  
ATOM   1219  CG2 THR A 249      30.063  19.753  14.071  1.00 67.77           C  
ATOM   1220  N   LEU A 250      28.281  16.831  12.942  1.00 57.68           N  
ATOM   1221  CA  LEU A 250      28.555  16.064  11.731  1.00 60.20           C  
ATOM   1222  C   LEU A 250      27.319  15.986  10.840  1.00 62.44           C  
ATOM   1223  O   LEU A 250      27.409  16.150   9.623  1.00 57.09           O  
ATOM   1224  CB  LEU A 250      29.052  14.658  12.072  1.00 52.97           C  
ATOM   1225  CG  LEU A 250      30.442  14.571  12.704  1.00 54.88           C  
ATOM   1226  CD1 LEU A 250      30.842  13.120  12.909  1.00 56.23           C  
ATOM   1227  CD2 LEU A 250      31.465  15.292  11.843  1.00 55.56           C  
ATOM   1228  N   VAL A 251      26.168  15.734  11.455  1.00 61.74           N  
ATOM   1229  CA  VAL A 251      24.905  15.701  10.728  1.00 57.98           C  
ATOM   1230  C   VAL A 251      24.678  17.020   9.996  1.00 58.55           C  
ATOM   1231  O   VAL A 251      24.208  17.039   8.859  1.00 59.68           O  
ATOM   1232  CB  VAL A 251      23.718  15.419  11.670  1.00 56.23           C  
ATOM   1233  CG1 VAL A 251      22.397  15.652  10.955  1.00 59.48           C  
ATOM   1234  CG2 VAL A 251      23.794  14.000  12.208  1.00 58.52           C  
ATOM   1235  N   ALA A 252      25.023  18.122  10.652  1.00 60.26           N  
ATOM   1236  CA  ALA A 252      24.896  19.442  10.047  1.00 61.61           C  
ATOM   1237  C   ALA A 252      25.823  19.568   8.844  1.00 64.53           C  
ATOM   1238  O   ALA A 252      25.401  19.983   7.765  1.00 65.09           O  
ATOM   1239  CB  ALA A 252      25.200  20.524  11.066  1.00 63.50           C  
ATOM   1240  N   GLU A 253      27.087  19.205   9.038  1.00 62.50           N  
ATOM   1241  CA  GLU A 253      28.074  19.265   7.966  1.00 64.26           C  
ATOM   1242  C   GLU A 253      27.659  18.393   6.785  1.00 69.26           C  
ATOM   1243  O   GLU A 253      27.747  18.813   5.630  1.00 67.17           O  
ATOM   1244  CB  GLU A 253      29.448  18.838   8.483  1.00 59.50           C  
ATOM   1245  CG  GLU A 253      29.994  19.728   9.585  1.00 66.77           C  
ATOM   1246  CD  GLU A 253      31.244  19.163  10.230  1.00 71.05           C  
ATOM   1247  OE1 GLU A 253      31.753  18.131   9.743  1.00 68.21           O  
ATOM   1248  OE2 GLU A 253      31.716  19.751  11.227  1.00 72.14           O  
ATOM   1249  N   ALA A 254      27.207  17.178   7.082  1.00 66.75           N  
ATOM   1250  CA  ALA A 254      26.756  16.251   6.049  1.00 63.08           C  
ATOM   1251  C   ALA A 254      25.613  16.854   5.243  1.00 64.45           C  
ATOM   1252  O   ALA A 254      25.676  16.925   4.017  1.00 67.20           O  
ATOM   1253  CB  ALA A 254      26.330  14.929   6.669  1.00 58.46           C  
ATOM   1254  N   ILE A 255      24.567  17.284   5.941  1.00 67.46           N  
ATOM   1255  CA  ILE A 255      23.423  17.911   5.293  1.00 67.87           C  
ATOM   1256  C   ILE A 255      23.869  19.092   4.438  1.00 65.35           C  
ATOM   1257  O   ILE A 255      23.460  19.222   3.285  1.00 60.80           O  
ATOM   1258  CB  ILE A 255      22.379  18.387   6.321  1.00 59.44           C  
ATOM   1259  CG1 ILE A 255      21.785  17.194   7.071  1.00 55.84           C  
ATOM   1260  CG2 ILE A 255      21.279  19.177   5.636  1.00 59.62           C  
ATOM   1261  CD1 ILE A 255      20.744  17.579   8.098  1.00 58.92           C  
ATOM   1262  N   ARG A 256      24.714  19.946   5.009  1.00 68.38           N  
ATOM   1263  CA  ARG A 256      25.260  21.081   4.275  1.00 69.62           C  
ATOM   1264  C   ARG A 256      25.816  20.622   2.935  1.00 72.75           C  
ATOM   1265  O   ARG A 256      25.549  21.230   1.898  1.00 72.01           O  
ATOM   1266  CB  ARG A 256      26.365  21.767   5.081  1.00 68.75           C  
ATOM   1267  CG  ARG A 256      25.871  22.615   6.242  1.00 70.69           C  
ATOM   1268  CD  ARG A 256      27.027  23.353   6.901  1.00 77.00           C  
ATOM   1269  NE  ARG A 256      26.580  24.279   7.938  1.00 83.68           N  
ATOM   1270  CZ  ARG A 256      26.582  24.006   9.239  1.00 77.73           C  
ATOM   1271  NH1 ARG A 256      27.011  22.829   9.673  1.00 72.15           N  
ATOM   1272  NH2 ARG A 256      26.157  24.913  10.107  1.00 77.25           N  
ATOM   1273  N   PHE A 257      26.591  19.543   2.966  1.00 73.10           N  
ATOM   1274  CA  PHE A 257      27.193  18.995   1.758  1.00 73.82           C  
ATOM   1275  C   PHE A 257      26.127  18.530   0.773  1.00 66.64           C  
ATOM   1276  O   PHE A 257      26.096  18.973  -0.374  1.00 66.48           O  
ATOM   1277  CB  PHE A 257      28.123  17.831   2.106  1.00 73.35           C  
ATOM   1278  CG  PHE A 257      28.955  17.354   0.950  1.00 74.68           C  
ATOM   1279  CD1 PHE A 257      30.256  17.800   0.788  1.00 73.30           C  
ATOM   1280  CD2 PHE A 257      28.435  16.464   0.025  1.00 73.31           C  
ATOM   1281  CE1 PHE A 257      31.025  17.365  -0.274  1.00 79.67           C  
ATOM   1282  CE2 PHE A 257      29.200  16.025  -1.041  1.00 73.15           C  
ATOM   1283  CZ  PHE A 257      30.495  16.477  -1.191  1.00 77.24           C  
ATOM   1284  N   ILE A 258      25.255  17.640   1.234  1.00 68.44           N  
ATOM   1285  CA  ILE A 258      24.212  17.067   0.390  1.00 66.17           C  
ATOM   1286  C   ILE A 258      23.401  18.145  -0.324  1.00 64.05           C  
ATOM   1287  O   ILE A 258      22.982  17.963  -1.466  1.00 64.84           O  
ATOM   1288  CB  ILE A 258      23.260  16.171   1.207  1.00 65.85           C  
ATOM   1289  CG1 ILE A 258      24.058  15.124   1.986  1.00 60.91           C  
ATOM   1290  CG2 ILE A 258      22.238  15.508   0.297  1.00 72.35           C  
ATOM   1291  CD1 ILE A 258      23.200  14.151   2.754  1.00 61.62           C  
ATOM   1292  N   GLY A 259      23.189  19.268   0.353  1.00 65.67           N  
ATOM   1293  CA  GLY A 259      22.443  20.373  -0.219  1.00 62.59           C  
ATOM   1294  C   GLY A 259      23.191  21.069  -1.342  1.00 67.31           C  
ATOM   1295  O   GLY A 259      22.645  21.276  -2.424  1.00 72.13           O  
ATOM   1296  N   ARG A 260      24.444  21.432  -1.087  1.00 70.90           N  
ATOM   1297  CA  ARG A 260      25.256  22.103  -2.095  1.00 67.89           C  
ATOM   1298  C   ARG A 260      25.545  21.163  -3.259  1.00 67.57           C  
ATOM   1299  O   ARG A 260      25.835  21.607  -4.371  1.00 64.85           O  
ATOM   1300  CB  ARG A 260      26.569  22.609  -1.492  1.00 67.34           C  
ATOM   1301  CG  ARG A 260      26.395  23.519  -0.289  1.00 66.46           C  
ATOM   1302  CD  ARG A 260      27.660  24.311  -0.002  1.00 78.53           C  
ATOM   1303  NE  ARG A 260      27.618  24.943   1.314  1.00104.64           N  
ATOM   1304  CZ  ARG A 260      28.522  25.811   1.759  1.00103.64           C  
ATOM   1305  NH1 ARG A 260      29.543  26.163   0.989  1.00103.30           N  
ATOM   1306  NH2 ARG A 260      28.401  26.332   2.973  1.00 92.00           N  
ATOM   1307  N   ALA A 261      25.461  19.863  -2.993  1.00 67.14           N  
ATOM   1308  CA  ALA A 261      25.720  18.846  -4.005  1.00 65.74           C  
ATOM   1309  C   ALA A 261      24.539  18.691  -4.960  1.00 73.68           C  
ATOM   1310  O   ALA A 261      24.704  18.245  -6.096  1.00 74.02           O  
ATOM   1311  CB  ALA A 261      26.051  17.515  -3.348  1.00 58.27           C  
ATOM   1312  N   MET A 262      23.348  19.057  -4.496  1.00 70.90           N  
ATOM   1313  CA  MET A 262      22.161  18.996  -5.340  1.00 72.94           C  
ATOM   1314  C   MET A 262      22.122  20.168  -6.314  1.00 70.27           C  
ATOM   1315  O   MET A 262      21.589  20.052  -7.417  1.00 67.49           O  
ATOM   1316  CB  MET A 262      20.889  18.951  -4.494  1.00 70.41           C  
ATOM   1317  CG  MET A 262      20.718  17.657  -3.720  1.00 70.79           C  
ATOM   1318  SD  MET A 262      19.063  17.476  -3.034  1.00 99.34           S  
ATOM   1319  CE  MET A 262      18.950  18.954  -2.029  1.00 78.95           C  
ATOM   1320  N   ALA A 263      22.694  21.294  -5.900  1.00 68.12           N  
ATOM   1321  CA  ALA A 263      22.806  22.457  -6.770  1.00 71.57           C  
ATOM   1322  C   ALA A 263      23.897  22.200  -7.804  1.00 77.89           C  
ATOM   1323  O   ALA A 263      23.624  22.115  -9.001  1.00 83.95           O  
ATOM   1324  CB  ALA A 263      23.120  23.701  -5.958  1.00 70.38           C  
ATOM   1325  N   ASP A 264      25.133  22.081  -7.333  1.00 74.53           N  
ATOM   1326  CA  ASP A 264      26.239  21.667  -8.185  1.00 74.66           C  
ATOM   1327  C   ASP A 264      26.570  20.206  -7.902  1.00 70.51           C  
ATOM   1328  O   ASP A 264      27.112  19.875  -6.850  1.00 73.51           O  
ATOM   1329  CB  ASP A 264      27.464  22.546  -7.936  1.00 83.99           C  
ATOM   1330  CG  ASP A 264      28.717  21.997  -8.586  1.00 83.24           C  
ATOM   1331  OD1 ASP A 264      29.814  22.193  -8.021  1.00 83.57           O  
ATOM   1332  OD2 ASP A 264      28.606  21.371  -9.660  1.00 85.62           O  
ATOM   1333  N   ARG A 265      26.255  19.337  -8.854  1.00 69.09           N  
ATOM   1334  CA  ARG A 265      26.400  17.901  -8.655  1.00 69.73           C  
ATOM   1335  C   ARG A 265      27.819  17.442  -8.974  1.00 69.79           C  
ATOM   1336  O   ARG A 265      28.136  16.254  -8.888  1.00 72.93           O  
ATOM   1337  CB  ARG A 265      25.368  17.145  -9.499  1.00 66.62           C  
ATOM   1338  CG  ARG A 265      25.323  15.647  -9.262  1.00 72.66           C  
ATOM   1339  CD  ARG A 265      23.895  15.124  -9.295  1.00 80.01           C  
ATOM   1340  NE  ARG A 265      23.340  14.965  -7.952  1.00 98.24           N  
ATOM   1341  CZ  ARG A 265      22.571  15.863  -7.343  1.00 92.81           C  
ATOM   1342  NH1 ARG A 265      22.116  15.627  -6.119  1.00 84.32           N  
ATOM   1343  NH2 ARG A 265      22.254  16.996  -7.956  1.00 81.57           N  
ATOM   1344  N   GLY A 266      28.674  18.393  -9.335  1.00 69.87           N  
ATOM   1345  CA  GLY A 266      30.057  18.090  -9.648  1.00 73.29           C  
ATOM   1346  C   GLY A 266      30.906  17.858  -8.412  1.00 82.00           C  
ATOM   1347  O   GLY A 266      32.097  17.566  -8.514  1.00 82.03           O  
ATOM   1348  N   LEU A 267      30.292  17.987  -7.239  1.00 81.11           N  
ATOM   1349  CA  LEU A 267      31.002  17.766  -5.984  1.00 72.01           C  
ATOM   1350  C   LEU A 267      31.245  16.279  -5.752  1.00 75.30           C  
ATOM   1351  O   LEU A 267      32.235  15.892  -5.134  1.00 85.78           O  
ATOM   1352  CB  LEU A 267      30.233  18.367  -4.805  1.00 68.60           C  
ATOM   1353  CG  LEU A 267      29.932  19.867  -4.865  1.00 70.06           C  
ATOM   1354  CD1 LEU A 267      29.263  20.328  -3.578  1.00 58.09           C  
ATOM   1355  CD2 LEU A 267      31.198  20.664  -5.128  1.00 71.39           C  
ATOM   1356  N   LEU A 268      30.335  15.449  -6.250  1.00 76.80           N  
ATOM   1357  CA  LEU A 268      30.475  14.002  -6.137  1.00 80.00           C  
ATOM   1358  C   LEU A 268      31.575  13.497  -7.063  1.00 82.84           C  
ATOM   1359  O   LEU A 268      32.213  12.480  -6.791  1.00 81.61           O  
ATOM   1360  CB  LEU A 268      29.155  13.303  -6.472  1.00 87.48           C  
ATOM   1361  CG  LEU A 268      27.990  13.397  -5.481  1.00 83.80           C  
ATOM   1362  CD1 LEU A 268      27.545  14.836  -5.270  1.00 74.10           C  
ATOM   1363  CD2 LEU A 268      26.829  12.549  -5.969  1.00 83.30           C  
ATOM   1364  N   ARG A 269      31.791  14.220  -8.157  1.00 86.71           N  
ATOM   1365  CA  ARG A 269      32.778  13.839  -9.160  1.00 91.36           C  
ATOM   1366  C   ARG A 269      34.160  14.376  -8.787  1.00 91.09           C  
ATOM   1367  O   ARG A 269      35.139  14.156  -9.501  1.00 94.10           O  
ATOM   1368  CB  ARG A 269      32.354  14.367 -10.536  1.00 95.59           C  
ATOM   1369  CG  ARG A 269      33.057  13.711 -11.719  1.00113.76           C  
ATOM   1370  CD  ARG A 269      32.707  14.403 -13.034  1.00116.16           C  
ATOM   1371  NE  ARG A 269      33.258  13.699 -14.190  1.00124.26           N  
ATOM   1372  CZ  ARG A 269      33.232  14.165 -15.435  1.00115.24           C  
ATOM   1373  NH1 ARG A 269      32.687  15.345 -15.694  1.00114.77           N  
ATOM   1374  NH2 ARG A 269      33.758  13.453 -16.423  1.00105.70           N  
ATOM   1375  N   ASP A 270      34.233  15.073  -7.658  1.00 86.26           N  
ATOM   1376  CA  ASP A 270      35.466  15.732  -7.238  1.00 92.41           C  
ATOM   1377  C   ASP A 270      36.483  14.760  -6.638  1.00 95.45           C  
ATOM   1378  O   ASP A 270      37.691  14.961  -6.767  1.00 99.06           O  
ATOM   1379  CB  ASP A 270      35.154  16.850  -6.239  1.00 92.29           C  
ATOM   1380  CG  ASP A 270      36.283  17.855  -6.117  1.00 99.50           C  
ATOM   1381  OD1 ASP A 270      37.273  17.559  -5.418  1.00 87.39           O  
ATOM   1382  OD2 ASP A 270      36.178  18.944  -6.721  1.00110.33           O  
ATOM   1383  N   ILE A 271      35.983  13.726  -5.966  1.00 88.94           N  
ATOM   1384  CA  ILE A 271      36.824  12.701  -5.344  1.00 91.04           C  
ATOM   1385  C   ILE A 271      37.608  13.248  -4.153  1.00 87.36           C  
ATOM   1386  O   ILE A 271      38.156  12.488  -3.355  1.00 85.70           O  
ATOM   1387  CB  ILE A 271      37.799  12.049  -6.358  1.00 95.50           C  
ATOM   1388  CG1 ILE A 271      37.720  10.522  -6.278  1.00 95.62           C  
ATOM   1389  CG2 ILE A 271      39.228  12.534  -6.131  1.00 81.17           C  
ATOM   1390  CD1 ILE A 271      38.154   9.947  -4.948  1.00 82.92           C  
ATOM   1391  N   LYS A 272      37.644  14.570  -4.030  1.00 87.87           N  
ATOM   1392  CA  LYS A 272      38.302  15.212  -2.902  1.00 86.00           C  
ATOM   1393  C   LYS A 272      37.257  15.518  -1.840  1.00 87.64           C  
ATOM   1394  O   LYS A 272      37.300  14.978  -0.734  1.00 87.06           O  
ATOM   1395  CB  LYS A 272      39.009  16.492  -3.347  1.00 92.32           C  
ATOM   1396  CG  LYS A 272      40.046  17.003  -2.362  1.00 94.34           C  
ATOM   1397  CD  LYS A 272      41.187  16.010  -2.205  1.00 94.02           C  
ATOM   1398  CE  LYS A 272      42.235  16.523  -1.230  1.00107.64           C  
ATOM   1399  NZ  LYS A 272      43.373  15.573  -1.086  1.00115.99           N  
ATOM   1400  N   ALA A 273      36.313  16.388  -2.185  1.00 89.72           N  
ATOM   1401  CA  ALA A 273      35.185  16.677  -1.312  1.00 82.96           C  
ATOM   1402  C   ALA A 273      34.311  15.435  -1.178  1.00 76.08           C  
ATOM   1403  O   ALA A 273      33.539  15.305  -0.228  1.00 73.81           O  
ATOM   1404  CB  ALA A 273      34.377  17.842  -1.858  1.00 84.68           C  
ATOM   1405  N   LYS A 274      34.443  14.525  -2.138  1.00 76.25           N  
ATOM   1406  CA  LYS A 274      33.691  13.276  -2.123  1.00 77.29           C  
ATOM   1407  C   LYS A 274      34.123  12.390  -0.962  1.00 76.72           C  
ATOM   1408  O   LYS A 274      33.287  11.857  -0.233  1.00 76.79           O  
ATOM   1409  CB  LYS A 274      33.866  12.530  -3.446  1.00 81.00           C  
ATOM   1410  CG  LYS A 274      33.136  11.197  -3.509  1.00 82.50           C  
ATOM   1411  CD  LYS A 274      31.642  11.376  -3.296  1.00 82.61           C  
ATOM   1412  CE  LYS A 274      30.895  10.066  -3.494  1.00 88.18           C  
ATOM   1413  NZ  LYS A 274      31.035   9.548  -4.884  1.00 92.12           N  
ATOM   1414  N   THR A 275      35.432  12.231  -0.796  1.00 78.90           N  
ATOM   1415  CA  THR A 275      35.968  11.448   0.311  1.00 80.35           C  
ATOM   1416  C   THR A 275      35.710  12.157   1.636  1.00 75.09           C  
ATOM   1417  O   THR A 275      35.392  11.519   2.639  1.00 70.65           O  
ATOM   1418  CB  THR A 275      37.478  11.182   0.149  1.00 78.54           C  
ATOM   1419  OG1 THR A 275      38.167  12.423  -0.045  1.00 83.03           O  
ATOM   1420  CG2 THR A 275      37.732  10.277  -1.045  1.00 75.31           C  
ATOM   1421  N   ALA A 276      35.845  13.480   1.630  1.00 74.37           N  
ATOM   1422  CA  ALA A 276      35.549  14.285   2.808  1.00 71.87           C  
ATOM   1423  C   ALA A 276      34.115  14.043   3.266  1.00 70.42           C  
ATOM   1424  O   ALA A 276      33.844  13.930   4.462  1.00 64.69           O  
ATOM   1425  CB  ALA A 276      35.769  15.759   2.511  1.00 74.14           C  
ATOM   1426  N   TYR A 277      33.201  13.962   2.304  1.00 76.45           N  
ATOM   1427  CA  TYR A 277      31.804  13.676   2.597  1.00 70.14           C  
ATOM   1428  C   TYR A 277      31.653  12.270   3.163  1.00 67.83           C  
ATOM   1429  O   TYR A 277      31.073  12.079   4.230  1.00 69.30           O  
ATOM   1430  CB  TYR A 277      30.945  13.837   1.340  1.00 67.78           C  
ATOM   1431  CG  TYR A 277      29.524  13.346   1.508  1.00 71.78           C  
ATOM   1432  CD1 TYR A 277      28.599  14.075   2.244  1.00 71.78           C  
ATOM   1433  CD2 TYR A 277      29.109  12.152   0.934  1.00 65.61           C  
ATOM   1434  CE1 TYR A 277      27.301  13.630   2.404  1.00 68.56           C  
ATOM   1435  CE2 TYR A 277      27.813  11.698   1.087  1.00 68.41           C  
ATOM   1436  CZ  TYR A 277      26.913  12.441   1.824  1.00 70.90           C  
ATOM   1437  OH  TYR A 277      25.619  11.997   1.982  1.00 60.92           O  
ATOM   1438  N   GLU A 278      32.188  11.289   2.445  1.00 68.23           N  
ATOM   1439  CA  GLU A 278      32.112   9.898   2.875  1.00 68.67           C  
ATOM   1440  C   GLU A 278      32.703   9.703   4.268  1.00 70.55           C  
ATOM   1441  O   GLU A 278      32.243   8.853   5.031  1.00 69.22           O  
ATOM   1442  CB  GLU A 278      32.822   8.988   1.869  1.00 73.14           C  
ATOM   1443  CG  GLU A 278      32.105   8.866   0.534  1.00 79.29           C  
ATOM   1444  CD  GLU A 278      30.758   8.181   0.661  1.00 79.97           C  
ATOM   1445  OE1 GLU A 278      30.552   7.455   1.656  1.00 88.29           O  
ATOM   1446  OE2 GLU A 278      29.904   8.371  -0.230  1.00 73.45           O  
ATOM   1447  N   LYS A 279      33.720  10.494   4.597  1.00 69.48           N  
ATOM   1448  CA  LYS A 279      34.380  10.383   5.893  1.00 66.14           C  
ATOM   1449  C   LYS A 279      33.502  10.935   7.009  1.00 62.76           C  
ATOM   1450  O   LYS A 279      33.521  10.429   8.127  1.00 66.67           O  
ATOM   1451  CB  LYS A 279      35.737  11.090   5.881  1.00 69.22           C  
ATOM   1452  CG  LYS A 279      36.516  10.945   7.177  1.00 71.25           C  
ATOM   1453  CD  LYS A 279      37.958  11.400   7.017  1.00 77.42           C  
ATOM   1454  CE  LYS A 279      38.712  11.319   8.339  1.00 95.33           C  
ATOM   1455  NZ  LYS A 279      38.679   9.950   8.928  1.00 90.34           N  
ATOM   1456  N   ILE A 280      32.736  11.977   6.702  1.00 64.88           N  
ATOM   1457  CA  ILE A 280      31.779  12.518   7.659  1.00 61.58           C  
ATOM   1458  C   ILE A 280      30.809  11.424   8.087  1.00 61.37           C  
ATOM   1459  O   ILE A 280      30.522  11.261   9.273  1.00 62.08           O  
ATOM   1460  CB  ILE A 280      30.981  13.694   7.065  1.00 57.36           C  
ATOM   1461  CG1 ILE A 280      31.905  14.881   6.785  1.00 58.79           C  
ATOM   1462  CG2 ILE A 280      29.866  14.110   8.006  1.00 56.92           C  
ATOM   1463  CD1 ILE A 280      31.200  16.076   6.179  1.00 52.70           C  
ATOM   1464  N   LEU A 281      30.314  10.672   7.109  1.00 61.60           N  
ATOM   1465  CA  LEU A 281      29.390   9.575   7.374  1.00 63.58           C  
ATOM   1466  C   LEU A 281      30.065   8.449   8.147  1.00 67.44           C  
ATOM   1467  O   LEU A 281      29.416   7.752   8.924  1.00 70.16           O  
ATOM   1468  CB  LEU A 281      28.800   9.031   6.069  1.00 68.33           C  
ATOM   1469  CG  LEU A 281      27.692   9.840   5.389  1.00 66.74           C  
ATOM   1470  CD1 LEU A 281      26.530  10.050   6.346  1.00 71.03           C  
ATOM   1471  CD2 LEU A 281      28.211  11.175   4.876  1.00 66.25           C  
ATOM   1472  N   LEU A 282      31.363   8.264   7.917  1.00 70.13           N  
ATOM   1473  CA  LEU A 282      32.123   7.230   8.616  1.00 67.99           C  
ATOM   1474  C   LEU A 282      32.570   7.687  10.002  1.00 62.79           C  
ATOM   1475  O   LEU A 282      32.824   6.868  10.883  1.00 63.78           O  
ATOM   1476  CB  LEU A 282      33.333   6.795   7.787  1.00 71.20           C  
ATOM   1477  CG  LEU A 282      34.107   5.595   8.338  1.00 82.00           C  
ATOM   1478  CD1 LEU A 282      33.166   4.426   8.612  1.00 76.27           C  
ATOM   1479  CD2 LEU A 282      35.221   5.185   7.386  1.00 82.84           C  
ATOM   1480  N   ASN A 283      32.642   9.001  10.192  1.00 61.22           N  
ATOM   1481  CA  ASN A 283      32.952   9.578  11.492  1.00 58.05           C  
ATOM   1482  C   ASN A 283      31.728   9.407  12.365  1.00 66.49           C  
ATOM   1483  O   ASN A 283      31.778   8.764  13.412  1.00 67.65           O  
ATOM   1484  CB  ASN A 283      33.321  11.055  11.366  1.00 58.87           C  
ATOM   1485  CG  ASN A 283      34.733  11.260  10.853  1.00 66.40           C  
ATOM   1486  OD1 ASN A 283      35.623  10.450  11.113  1.00 64.14           O  
ATOM   1487  ND2 ASN A 283      34.946  12.348  10.120  1.00 67.86           N  
ATOM   1488  N   LEU A 284      30.627  10.006  11.932  1.00 69.46           N  
ATOM   1489  CA  LEU A 284      29.328   9.672  12.486  1.00 64.19           C  
ATOM   1490  C   LEU A 284      29.167   8.164  12.320  1.00 64.93           C  
ATOM   1491  O   LEU A 284      29.716   7.577  11.388  1.00 71.61           O  
ATOM   1492  CB  LEU A 284      28.228  10.421  11.737  1.00 57.74           C  
ATOM   1493  CG  LEU A 284      26.823  10.394  12.337  1.00 62.66           C  
ATOM   1494  CD1 LEU A 284      26.847  10.887  13.774  1.00 57.41           C  
ATOM   1495  CD2 LEU A 284      25.878  11.232  11.492  1.00 57.53           C  
ATOM   1496  N   LYS A 285      28.443   7.539  13.240  1.00 56.86           N  
ATOM   1497  CA  LYS A 285      28.328   6.082  13.308  1.00 65.71           C  
ATOM   1498  C   LYS A 285      29.555   5.447  13.956  1.00 75.32           C  
ATOM   1499  O   LYS A 285      29.503   4.303  14.407  1.00 79.97           O  
ATOM   1500  CB  LYS A 285      28.130   5.472  11.917  1.00 63.30           C  
ATOM   1501  CG  LYS A 285      28.070   3.953  11.933  1.00 69.20           C  
ATOM   1502  CD  LYS A 285      28.452   3.342  10.597  1.00 67.38           C  
ATOM   1503  CE  LYS A 285      28.530   1.827  10.714  1.00 67.32           C  
ATOM   1504  NZ  LYS A 285      29.009   1.178   9.465  1.00 70.75           N  
ATOM   1505  N   ASN A 286      30.656   6.188  14.012  1.00 73.51           N  
ATOM   1506  CA  ASN A 286      31.752   5.820  14.893  1.00 68.89           C  
ATOM   1507  C   ASN A 286      31.403   6.338  16.274  1.00 71.83           C  
ATOM   1508  O   ASN A 286      31.653   5.685  17.287  1.00 84.48           O  
ATOM   1509  CB  ASN A 286      33.084   6.394  14.406  1.00 72.69           C  
ATOM   1510  CG  ASN A 286      33.730   5.536  13.331  1.00 79.41           C  
ATOM   1511  OD1 ASN A 286      33.094   4.642  12.768  1.00 78.84           O  
ATOM   1512  ND2 ASN A 286      34.999   5.806  13.040  1.00 74.13           N  
ATOM   1513  N   LYS A 287      30.809   7.526  16.293  1.00 68.31           N  
ATOM   1514  CA  LYS A 287      30.354   8.144  17.526  1.00 71.10           C  
ATOM   1515  C   LYS A 287      29.050   7.498  17.980  1.00 74.95           C  
ATOM   1516  O   LYS A 287      28.805   7.345  19.176  1.00 82.61           O  
ATOM   1517  CB  LYS A 287      30.159   9.647  17.322  1.00 66.48           C  
ATOM   1518  CG  LYS A 287      30.945  10.213  16.149  1.00 61.54           C  
ATOM   1519  CD  LYS A 287      31.322  11.665  16.380  1.00 56.25           C  
ATOM   1520  CE  LYS A 287      32.280  11.788  17.552  1.00 65.59           C  
ATOM   1521  NZ  LYS A 287      32.877  13.144  17.668  1.00 61.53           N  
ATOM   1522  N   CYS A 288      28.218   7.113  17.017  1.00 72.10           N  
ATOM   1523  CA  CYS A 288      26.941   6.480  17.327  1.00 74.17           C  
ATOM   1524  C   CYS A 288      27.129   5.124  17.998  1.00 77.21           C  
ATOM   1525  O   CYS A 288      27.871   4.273  17.509  1.00 76.86           O  
ATOM   1526  CB  CYS A 288      26.083   6.336  16.069  1.00 68.27           C  
ATOM   1527  SG  CYS A 288      25.303   7.871  15.526  1.00 61.09           S  
ATOM   1528  N   SER A 289      26.448   4.937  19.122  1.00 72.40           N  
ATOM   1529  CA  SER A 289      26.520   3.692  19.874  1.00 73.49           C  
ATOM   1530  C   SER A 289      25.436   2.712  19.432  1.00 77.66           C  
ATOM   1531  O   SER A 289      25.734   1.622  18.946  1.00 79.92           O  
ATOM   1532  CB  SER A 289      26.415   3.965  21.376  1.00 79.82           C  
ATOM   1533  OG  SER A 289      25.260   4.728  21.678  1.00 85.22           O  
ATOM   1534  N   ALA A 290      24.180   3.106  19.617  1.00 81.39           N  
ATOM   1535  CA  ALA A 290      23.042   2.253  19.282  1.00 84.04           C  
ATOM   1536  C   ALA A 290      23.103   1.735  17.848  1.00 78.98           C  
ATOM   1537  O   ALA A 290      23.382   2.493  16.919  1.00 75.96           O  
ATOM   1538  CB  ALA A 290      21.735   2.997  19.519  1.00 83.55           C  
ATOM   1539  N   PRO A 291      22.838   0.431  17.671  1.00 81.36           N  
ATOM   1540  CA  PRO A 291      22.830  -0.229  16.362  1.00 82.00           C  
ATOM   1541  C   PRO A 291      21.843   0.421  15.397  1.00 81.46           C  
ATOM   1542  O   PRO A 291      22.175   0.621  14.228  1.00 77.20           O  
ATOM   1543  CB  PRO A 291      22.374  -1.652  16.696  1.00 81.14           C  
ATOM   1544  CG  PRO A 291      22.775  -1.852  18.107  1.00 84.42           C  
ATOM   1545  CD  PRO A 291      22.577  -0.519  18.765  1.00 84.39           C  
ATOM   1546  N   GLN A 292      20.646   0.742  15.881  1.00 80.98           N  
ATOM   1547  CA  GLN A 292      19.634   1.384  15.049  1.00 75.61           C  
ATOM   1548  C   GLN A 292      20.158   2.687  14.455  1.00 73.39           C  
ATOM   1549  O   GLN A 292      19.763   3.084  13.360  1.00 74.04           O  
ATOM   1550  CB  GLN A 292      18.352   1.646  15.845  1.00 78.01           C  
ATOM   1551  CG  GLN A 292      17.691   0.397  16.411  1.00 86.18           C  
ATOM   1552  CD  GLN A 292      18.347  -0.092  17.689  1.00 90.42           C  
ATOM   1553  OE1 GLN A 292      19.228   0.569  18.243  1.00 89.67           O  
ATOM   1554  NE2 GLN A 292      17.917  -1.253  18.168  1.00 93.58           N  
ATOM   1555  N   GLN A 293      21.050   3.349  15.186  1.00 74.38           N  
ATOM   1556  CA  GLN A 293      21.658   4.586  14.712  1.00 71.88           C  
ATOM   1557  C   GLN A 293      22.744   4.300  13.679  1.00 75.88           C  
ATOM   1558  O   GLN A 293      22.999   5.116  12.794  1.00 75.42           O  
ATOM   1559  CB  GLN A 293      22.224   5.390  15.884  1.00 69.33           C  
ATOM   1560  CG  GLN A 293      21.157   5.936  16.820  1.00 74.26           C  
ATOM   1561  CD  GLN A 293      21.739   6.660  18.017  1.00 76.57           C  
ATOM   1562  OE1 GLN A 293      22.715   6.209  18.617  1.00 80.37           O  
ATOM   1563  NE2 GLN A 293      21.143   7.794  18.370  1.00 69.49           N  
ATOM   1564  N   LYS A 294      23.377   3.137  13.794  1.00 74.51           N  
ATOM   1565  CA  LYS A 294      24.371   2.711  12.815  1.00 70.85           C  
ATOM   1566  C   LYS A 294      23.687   2.289  11.522  1.00 72.77           C  
ATOM   1567  O   LYS A 294      24.120   2.654  10.430  1.00 73.57           O  
ATOM   1568  CB  LYS A 294      25.212   1.557  13.361  1.00 70.84           C  
ATOM   1569  CG  LYS A 294      26.079   1.929  14.551  1.00 76.62           C  
ATOM   1570  CD  LYS A 294      26.877   0.733  15.043  1.00 76.70           C  
ATOM   1571  CE  LYS A 294      27.750   1.102  16.229  1.00 65.81           C  
ATOM   1572  NZ  LYS A 294      28.726   2.166  15.878  1.00 68.66           N  
ATOM   1573  N   ALA A 295      22.616   1.515  11.653  1.00 73.34           N  
ATOM   1574  CA  ALA A 295      21.859   1.055  10.496  1.00 72.65           C  
ATOM   1575  C   ALA A 295      21.447   2.227   9.611  1.00 70.90           C  
ATOM   1576  O   ALA A 295      21.631   2.191   8.395  1.00 74.41           O  
ATOM   1577  CB  ALA A 295      20.638   0.266  10.940  1.00 75.94           C  
ATOM   1578  N   LEU A 296      20.890   3.263  10.230  1.00 72.24           N  
ATOM   1579  CA  LEU A 296      20.440   4.444   9.502  1.00 69.90           C  
ATOM   1580  C   LEU A 296      21.564   5.051   8.674  1.00 69.44           C  
ATOM   1581  O   LEU A 296      21.488   5.096   7.447  1.00 72.13           O  
ATOM   1582  CB  LEU A 296      19.861   5.484  10.464  1.00 70.21           C  
ATOM   1583  CG  LEU A 296      19.142   6.685   9.843  1.00 66.10           C  
ATOM   1584  CD1 LEU A 296      18.162   7.293  10.832  1.00 73.54           C  
ATOM   1585  CD2 LEU A 296      20.130   7.732   9.351  1.00 68.93           C  
ATOM   1586  N   VAL A 297      22.600   5.530   9.354  1.00 68.27           N  
ATOM   1587  CA  VAL A 297      23.739   6.140   8.679  1.00 71.50           C  
ATOM   1588  C   VAL A 297      24.314   5.214   7.605  1.00 69.36           C  
ATOM   1589  O   VAL A 297      24.766   5.676   6.558  1.00 66.19           O  
ATOM   1590  CB  VAL A 297      24.833   6.554   9.684  1.00 68.94           C  
ATOM   1591  CG1 VAL A 297      25.106   5.428  10.657  1.00 68.48           C  
ATOM   1592  CG2 VAL A 297      26.104   6.972   8.960  1.00 67.08           C  
ATOM   1593  N   ASP A 298      24.284   3.909   7.863  1.00 69.05           N  
ATOM   1594  CA  ASP A 298      24.709   2.923   6.872  1.00 66.26           C  
ATOM   1595  C   ASP A 298      23.883   3.048   5.598  1.00 70.08           C  
ATOM   1596  O   ASP A 298      24.425   3.073   4.493  1.00 76.69           O  
ATOM   1597  CB  ASP A 298      24.595   1.504   7.432  1.00 64.44           C  
ATOM   1598  CG  ASP A 298      25.918   0.973   7.945  1.00 70.77           C  
ATOM   1599  OD1 ASP A 298      26.969   1.388   7.412  1.00 71.10           O  
ATOM   1600  OD2 ASP A 298      25.909   0.140   8.876  1.00 73.73           O  
ATOM   1601  N   GLN A 299      22.567   3.120   5.764  1.00 68.53           N  
ATOM   1602  CA  GLN A 299      21.662   3.319   4.642  1.00 66.46           C  
ATOM   1603  C   GLN A 299      22.021   4.591   3.879  1.00 74.89           C  
ATOM   1604  O   GLN A 299      22.005   4.611   2.647  1.00 81.83           O  
ATOM   1605  CB  GLN A 299      20.216   3.380   5.135  1.00 62.11           C  
ATOM   1606  CG  GLN A 299      19.223   3.872   4.100  1.00 65.80           C  
ATOM   1607  CD  GLN A 299      17.796   3.850   4.608  1.00 73.38           C  
ATOM   1608  OE1 GLN A 299      17.276   2.801   4.988  1.00 75.00           O  
ATOM   1609  NE2 GLN A 299      17.155   5.014   4.621  1.00 76.92           N  
ATOM   1610  N   VAL A 300      22.351   5.647   4.616  1.00 73.31           N  
ATOM   1611  CA  VAL A 300      22.742   6.913   4.006  1.00 72.66           C  
ATOM   1612  C   VAL A 300      23.993   6.729   3.152  1.00 76.41           C  
ATOM   1613  O   VAL A 300      24.165   7.392   2.128  1.00 75.23           O  
ATOM   1614  CB  VAL A 300      22.996   7.998   5.072  1.00 65.05           C  
ATOM   1615  CG1 VAL A 300      23.373   9.313   4.414  1.00 61.37           C  
ATOM   1616  CG2 VAL A 300      21.766   8.175   5.946  1.00 67.96           C  
ATOM   1617  N   ILE A 301      24.861   5.818   3.578  1.00 78.12           N  
ATOM   1618  CA  ILE A 301      26.074   5.503   2.836  1.00 77.38           C  
ATOM   1619  C   ILE A 301      25.740   4.691   1.593  1.00 82.05           C  
ATOM   1620  O   ILE A 301      26.359   4.859   0.543  1.00 91.48           O  
ATOM   1621  CB  ILE A 301      27.065   4.696   3.697  1.00 80.69           C  
ATOM   1622  CG1 ILE A 301      27.400   5.453   4.985  1.00 76.27           C  
ATOM   1623  CG2 ILE A 301      28.329   4.387   2.908  1.00 78.13           C  
ATOM   1624  CD1 ILE A 301      28.290   4.680   5.936  1.00 66.38           C  
ATOM   1625  N   GLY A 302      24.748   3.814   1.719  1.00 82.38           N  
ATOM   1626  CA  GLY A 302      24.370   2.917   0.642  1.00 90.27           C  
ATOM   1627  C   GLY A 302      23.846   3.610  -0.602  1.00 89.13           C  
ATOM   1628  O   GLY A 302      23.699   2.984  -1.652  1.00 94.24           O  
ATOM   1629  N   SER A 303      23.567   4.905  -0.489  1.00 86.11           N  
ATOM   1630  CA  SER A 303      23.057   5.675  -1.616  1.00 91.28           C  
ATOM   1631  C   SER A 303      24.194   6.349  -2.373  1.00101.52           C  
ATOM   1632  O   SER A 303      24.863   7.235  -1.841  1.00110.13           O  
ATOM   1633  CB  SER A 303      22.061   6.730  -1.134  1.00 87.37           C  
ATOM   1634  OG  SER A 303      20.958   6.129  -0.480  1.00 94.45           O  
ATOM   1635  N   ARG A 304      24.410   5.927  -3.615  1.00103.60           N  
ATOM   1636  CA  ARG A 304      25.463   6.507  -4.440  1.00108.77           C  
ATOM   1637  C   ARG A 304      25.116   7.946  -4.805  1.00104.79           C  
ATOM   1638  O   ARG A 304      25.990   8.811  -4.859  1.00102.21           O  
ATOM   1639  CB  ARG A 304      25.689   5.670  -5.702  1.00119.07           C  
ATOM   1640  CG  ARG A 304      26.895   6.100  -6.525  1.00119.30           C  
ATOM   1641  CD  ARG A 304      27.080   5.216  -7.750  1.00128.08           C  
ATOM   1642  NE  ARG A 304      28.203   5.651  -8.576  1.00136.67           N  
ATOM   1643  CZ  ARG A 304      28.563   5.069  -9.716  1.00139.70           C  
ATOM   1644  NH1 ARG A 304      27.888   4.023 -10.173  1.00132.11           N  
ATOM   1645  NH2 ARG A 304      29.599   5.534 -10.401  1.00139.18           N  
ATOM   1646  N   ASN A 305      23.833   8.194  -5.054  1.00 97.05           N  
ATOM   1647  CA  ASN A 305      23.353   9.547  -5.315  1.00101.60           C  
ATOM   1648  C   ASN A 305      22.623  10.128  -4.110  1.00102.28           C  
ATOM   1649  O   ASN A 305      21.499   9.728  -3.807  1.00109.67           O  
ATOM   1650  CB  ASN A 305      22.434   9.568  -6.540  1.00116.10           C  
ATOM   1651  CG  ASN A 305      23.180   9.312  -7.836  1.00117.39           C  
ATOM   1652  OD1 ASN A 305      24.329   9.723  -7.996  1.00115.18           O  
ATOM   1653  ND2 ASN A 305      22.526   8.630  -8.770  1.00112.72           N  
ATOM   1654  N   PRO A 306      23.264  11.081  -3.419  1.00103.01           N  
ATOM   1655  CA  PRO A 306      22.669  11.763  -2.265  1.00 94.37           C  
ATOM   1656  C   PRO A 306      21.451  12.579  -2.672  1.00 90.85           C  
ATOM   1657  O   PRO A 306      21.430  13.149  -3.763  1.00 94.45           O  
ATOM   1658  CB  PRO A 306      23.789  12.695  -1.794  1.00 82.98           C  
ATOM   1659  CG  PRO A 306      25.042  12.065  -2.295  1.00 88.19           C  
ATOM   1660  CD  PRO A 306      24.673  11.459  -3.614  1.00102.27           C  
ATOM   1661  N   GLY A 307      20.451  12.631  -1.798  1.00 85.17           N  
ATOM   1662  CA  GLY A 307      19.226  13.358  -2.076  1.00 86.91           C  
ATOM   1663  C   GLY A 307      18.523  13.772  -0.801  1.00 85.29           C  
ATOM   1664  O   GLY A 307      19.047  13.572   0.295  1.00 91.46           O  
ATOM   1665  N   ILE A 308      17.336  14.355  -0.941  1.00 88.24           N  
ATOM   1666  CA  ILE A 308      16.561  14.800   0.213  1.00 90.81           C  
ATOM   1667  C   ILE A 308      16.178  13.623   1.108  1.00 83.85           C  
ATOM   1668  O   ILE A 308      16.103  13.758   2.329  1.00 77.05           O  
ATOM   1669  CB  ILE A 308      15.282  15.559  -0.207  1.00 89.85           C  
ATOM   1670  CG1 ILE A 308      15.622  16.725  -1.140  1.00 82.77           C  
ATOM   1671  CG2 ILE A 308      14.527  16.055   1.018  1.00 88.89           C  
ATOM   1672  CD1 ILE A 308      15.851  16.314  -2.580  1.00 87.24           C  
ATOM   1673  N   ALA A 309      15.942  12.469   0.490  1.00 86.35           N  
ATOM   1674  CA  ALA A 309      15.581  11.261   1.223  1.00 80.54           C  
ATOM   1675  C   ALA A 309      16.615  10.937   2.294  1.00 79.86           C  
ATOM   1676  O   ALA A 309      16.291  10.363   3.333  1.00 83.06           O  
ATOM   1677  CB  ALA A 309      15.424  10.089   0.267  1.00 82.08           C  
ATOM   1678  N   ASP A 310      17.864  11.307   2.033  1.00 79.39           N  
ATOM   1679  CA  ASP A 310      18.938  11.093   2.994  1.00 77.55           C  
ATOM   1680  C   ASP A 310      18.877  12.130   4.108  1.00 75.09           C  
ATOM   1681  O   ASP A 310      19.059  11.803   5.280  1.00 74.21           O  
ATOM   1682  CB  ASP A 310      20.299  11.133   2.297  1.00 75.13           C  
ATOM   1683  CG  ASP A 310      20.543   9.914   1.429  1.00 82.72           C  
ATOM   1684  OD1 ASP A 310      20.145   8.804   1.842  1.00 81.45           O  
ATOM   1685  OD2 ASP A 310      21.126  10.065   0.334  1.00 88.25           O  
ATOM   1686  N   ILE A 311      18.614  13.379   3.736  1.00 72.51           N  
ATOM   1687  CA  ILE A 311      18.481  14.452   4.713  1.00 70.20           C  
ATOM   1688  C   ILE A 311      17.423  14.104   5.757  1.00 75.73           C  
ATOM   1689  O   ILE A 311      17.594  14.385   6.943  1.00 75.51           O  
ATOM   1690  CB  ILE A 311      18.131  15.794   4.043  1.00 66.77           C  
ATOM   1691  CG1 ILE A 311      19.305  16.283   3.194  1.00 68.20           C  
ATOM   1692  CG2 ILE A 311      17.775  16.839   5.085  1.00 60.39           C  
ATOM   1693  CD1 ILE A 311      19.122  17.680   2.645  1.00 63.80           C  
ATOM   1694  N   GLU A 312      16.333  13.486   5.312  1.00 76.41           N  
ATOM   1695  CA  GLU A 312      15.286  13.049   6.227  1.00 74.25           C  
ATOM   1696  C   GLU A 312      15.833  12.033   7.224  1.00 71.92           C  
ATOM   1697  O   GLU A 312      15.538  12.099   8.417  1.00 72.66           O  
ATOM   1698  CB  GLU A 312      14.105  12.450   5.460  1.00 76.48           C  
ATOM   1699  CG  GLU A 312      13.308  13.461   4.650  1.00 83.04           C  
ATOM   1700  CD  GLU A 312      12.025  12.875   4.091  1.00 87.08           C  
ATOM   1701  OE1 GLU A 312      11.807  11.654   4.247  1.00 81.20           O  
ATOM   1702  OE2 GLU A 312      11.232  13.638   3.497  1.00 85.25           O  
ATOM   1703  N   ASP A 313      16.634  11.096   6.728  1.00 68.03           N  
ATOM   1704  CA  ASP A 313      17.220  10.066   7.575  1.00 69.17           C  
ATOM   1705  C   ASP A 313      18.182  10.670   8.593  1.00 72.54           C  
ATOM   1706  O   ASP A 313      18.199  10.272   9.758  1.00 69.41           O  
ATOM   1707  CB  ASP A 313      17.948   9.026   6.721  1.00 72.59           C  
ATOM   1708  CG  ASP A 313      17.047   8.393   5.679  1.00 74.60           C  
ATOM   1709  OD1 ASP A 313      15.838   8.239   5.952  1.00 74.34           O  
ATOM   1710  OD2 ASP A 313      17.549   8.051   4.588  1.00 75.49           O  
ATOM   1711  N   LEU A 314      18.982  11.633   8.146  1.00 72.03           N  
ATOM   1712  CA  LEU A 314      19.963  12.276   9.014  1.00 65.67           C  
ATOM   1713  C   LEU A 314      19.300  13.158  10.063  1.00 68.48           C  
ATOM   1714  O   LEU A 314      19.772  13.245  11.196  1.00 73.82           O  
ATOM   1715  CB  LEU A 314      20.960  13.096   8.193  1.00 66.23           C  
ATOM   1716  CG  LEU A 314      21.828  12.302   7.215  1.00 67.25           C  
ATOM   1717  CD1 LEU A 314      22.875  13.202   6.578  1.00 58.42           C  
ATOM   1718  CD2 LEU A 314      22.484  11.132   7.927  1.00 64.73           C  
ATOM   1719  N   THR A 315      18.210  13.816   9.685  1.00 69.08           N  
ATOM   1720  CA  THR A 315      17.471  14.641  10.629  1.00 65.86           C  
ATOM   1721  C   THR A 315      16.884  13.763  11.725  1.00 63.42           C  
ATOM   1722  O   THR A 315      16.973  14.088  12.907  1.00 66.78           O  
ATOM   1723  CB  THR A 315      16.338  15.427   9.948  1.00 64.67           C  
ATOM   1724  OG1 THR A 315      16.882  16.260   8.916  1.00 67.84           O  
ATOM   1725  CG2 THR A 315      15.615  16.297  10.963  1.00 63.86           C  
ATOM   1726  N   LEU A 316      16.293  12.643  11.323  1.00 64.79           N  
ATOM   1727  CA  LEU A 316      15.724  11.698  12.275  1.00 66.54           C  
ATOM   1728  C   LEU A 316      16.822  11.087  13.134  1.00 66.89           C  
ATOM   1729  O   LEU A 316      16.588  10.706  14.280  1.00 68.93           O  
ATOM   1730  CB  LEU A 316      14.950  10.597  11.550  1.00 70.30           C  
ATOM   1731  CG  LEU A 316      14.261   9.559  12.441  1.00 70.12           C  
ATOM   1732  CD1 LEU A 316      13.237  10.222  13.351  1.00 67.10           C  
ATOM   1733  CD2 LEU A 316      13.609   8.472  11.599  1.00 76.15           C  
ATOM   1734  N   LEU A 317      18.022  10.995  12.570  1.00 67.28           N  
ATOM   1735  CA  LEU A 317      19.174  10.492  13.308  1.00 70.84           C  
ATOM   1736  C   LEU A 317      19.608  11.498  14.365  1.00 65.75           C  
ATOM   1737  O   LEU A 317      19.815  11.142  15.524  1.00 65.95           O  
ATOM   1738  CB  LEU A 317      20.340  10.206  12.362  1.00 66.75           C  
ATOM   1739  CG  LEU A 317      21.609   9.687  13.042  1.00 58.54           C  
ATOM   1740  CD1 LEU A 317      21.350   8.335  13.688  1.00 62.81           C  
ATOM   1741  CD2 LEU A 317      22.754   9.599  12.049  1.00 62.91           C  
ATOM   1742  N   ALA A 318      19.744  12.754  13.954  1.00 64.66           N  
ATOM   1743  CA  ALA A 318      20.154  13.826  14.854  1.00 66.79           C  
ATOM   1744  C   ALA A 318      19.281  13.865  16.103  1.00 72.80           C  
ATOM   1745  O   ALA A 318      19.771  14.072  17.215  1.00 68.58           O  
ATOM   1746  CB  ALA A 318      20.109  15.165  14.134  1.00 59.73           C  
ATOM   1747  N   ARG A 319      17.983  13.660  15.909  1.00 67.89           N  
ATOM   1748  CA  ARG A 319      17.026  13.690  17.005  1.00 60.84           C  
ATOM   1749  C   ARG A 319      17.177  12.477  17.917  1.00 64.52           C  
ATOM   1750  O   ARG A 319      17.023  12.584  19.132  1.00 70.47           O  
ATOM   1751  CB  ARG A 319      15.602  13.768  16.455  1.00 64.88           C  
ATOM   1752  CG  ARG A 319      15.309  15.054  15.703  1.00 66.48           C  
ATOM   1753  CD  ARG A 319      14.006  14.958  14.934  1.00 71.01           C  
ATOM   1754  NE  ARG A 319      13.616  16.241  14.360  1.00 78.40           N  
ATOM   1755  CZ  ARG A 319      12.598  16.403  13.521  1.00 90.79           C  
ATOM   1756  NH1 ARG A 319      12.311  17.608  13.049  1.00 99.32           N  
ATOM   1757  NH2 ARG A 319      11.869  15.359  13.152  1.00 87.36           N  
ATOM   1758  N   SER A 320      17.481  11.325  17.331  1.00 64.94           N  
ATOM   1759  CA  SER A 320      17.646  10.104  18.112  1.00 65.52           C  
ATOM   1760  C   SER A 320      18.929  10.145  18.939  1.00 70.37           C  
ATOM   1761  O   SER A 320      19.110   9.346  19.857  1.00 71.44           O  
ATOM   1762  CB  SER A 320      17.638   8.870  17.206  1.00 63.30           C  
ATOM   1763  OG  SER A 320      18.717   8.896  16.290  1.00 60.93           O  
ATOM   1764  N   MET A 321      19.815  11.080  18.611  1.00 68.20           N  
ATOM   1765  CA  MET A 321      21.073  11.221  19.334  1.00 68.65           C  
ATOM   1766  C   MET A 321      20.868  11.925  20.671  1.00 73.12           C  
ATOM   1767  O   MET A 321      21.762  11.948  21.518  1.00 75.36           O  
ATOM   1768  CB  MET A 321      22.106  11.966  18.489  1.00 70.04           C  
ATOM   1769  CG  MET A 321      22.511  11.233  17.220  1.00 70.61           C  
ATOM   1770  SD  MET A 321      23.827  12.086  16.338  1.00 67.80           S  
ATOM   1771  CE  MET A 321      23.176  13.753  16.336  1.00 64.17           C  
ATOM   1772  N   VAL A 322      19.687  12.507  20.850  1.00 71.12           N  
ATOM   1773  CA  VAL A 322      19.320  13.112  22.124  1.00 67.50           C  
ATOM   1774  C   VAL A 322      18.876  12.041  23.117  1.00 70.36           C  
ATOM   1775  O   VAL A 322      19.194  12.108  24.303  1.00 68.66           O  
ATOM   1776  CB  VAL A 322      18.209  14.168  21.944  1.00 63.31           C  
ATOM   1777  CG1 VAL A 322      17.260  14.158  23.132  1.00 74.58           C  
ATOM   1778  CG2 VAL A 322      18.820  15.548  21.738  1.00 58.53           C  
ATOM   1779  N   VAL A 323      18.137  11.055  22.618  1.00 69.53           N  
ATOM   1780  CA  VAL A 323      17.711   9.924  23.436  1.00 66.26           C  
ATOM   1781  C   VAL A 323      18.900   9.010  23.702  1.00 68.14           C  
ATOM   1782  O   VAL A 323      19.191   8.665  24.847  1.00 75.81           O  
ATOM   1783  CB  VAL A 323      16.600   9.122  22.753  1.00 64.95           C  
ATOM   1784  CG1 VAL A 323      16.032   8.088  23.707  1.00 67.60           C  
ATOM   1785  CG2 VAL A 323      15.509  10.052  22.259  1.00 65.92           C  
ATOM   1786  N   VAL A 324      19.578   8.615  22.631  1.00 69.46           N  
ATOM   1787  CA  VAL A 324      20.821   7.864  22.740  1.00 77.48           C  
ATOM   1788  C   VAL A 324      21.970   8.716  22.212  1.00 79.57           C  
ATOM   1789  O   VAL A 324      22.082   8.954  21.010  1.00 77.75           O  
ATOM   1790  CB  VAL A 324      20.754   6.534  21.969  1.00 75.20           C  
ATOM   1791  CG1 VAL A 324      22.118   5.864  21.942  1.00 73.23           C  
ATOM   1792  CG2 VAL A 324      19.717   5.615  22.594  1.00 73.76           C  
ATOM   1793  N   ARG A 325      22.826   9.165  23.123  1.00 77.78           N  
ATOM   1794  CA  ARG A 325      23.875  10.124  22.796  1.00 76.26           C  
ATOM   1795  C   ARG A 325      25.115   9.446  22.224  1.00 80.16           C  
ATOM   1796  O   ARG A 325      25.527   8.390  22.703  1.00 78.73           O  
ATOM   1797  CB  ARG A 325      24.240  10.929  24.042  1.00 83.30           C  
ATOM   1798  CG  ARG A 325      23.033  11.520  24.749  1.00 78.27           C  
ATOM   1799  CD  ARG A 325      23.254  11.608  26.246  1.00 71.44           C  
ATOM   1800  NE  ARG A 325      22.025  11.969  26.944  1.00 77.61           N  
ATOM   1801  CZ  ARG A 325      21.082  11.099  27.291  1.00 79.93           C  
ATOM   1802  NH1 ARG A 325      21.227   9.812  27.005  1.00 74.65           N  
ATOM   1803  NH2 ARG A 325      19.994  11.514  27.923  1.00 84.50           N  
ATOM   1804  N   PRO A 326      25.713  10.059  21.189  1.00 81.48           N  
ATOM   1805  CA  PRO A 326      26.928   9.543  20.552  1.00 75.54           C  
ATOM   1806  C   PRO A 326      28.144   9.741  21.448  1.00 77.96           C  
ATOM   1807  O   PRO A 326      28.013  10.268  22.552  1.00 77.59           O  
ATOM   1808  CB  PRO A 326      27.052  10.407  19.296  1.00 67.99           C  
ATOM   1809  CG  PRO A 326      26.400  11.688  19.666  1.00 69.36           C  
ATOM   1810  CD  PRO A 326      25.254  11.312  20.565  1.00 78.95           C  
ATOM   1811  N   SER A 327      29.313   9.326  20.972  1.00 75.41           N  
ATOM   1812  CA  SER A 327      30.535   9.425  21.757  1.00 69.88           C  
ATOM   1813  C   SER A 327      31.391  10.597  21.299  1.00 70.84           C  
ATOM   1814  O   SER A 327      31.966  10.572  20.213  1.00 76.77           O  
ATOM   1815  CB  SER A 327      31.336   8.127  21.662  1.00 70.64           C  
ATOM   1816  OG  SER A 327      30.562   7.020  22.091  1.00 75.52           O  
ATOM   1817  N   VAL A 328      31.474  11.619  22.143  1.00 68.52           N  
ATOM   1818  CA  VAL A 328      32.271  12.802  21.859  1.00 71.51           C  
ATOM   1819  C   VAL A 328      33.417  12.915  22.857  1.00 73.45           C  
ATOM   1820  O   VAL A 328      33.228  12.714  24.053  1.00 77.35           O  
ATOM   1821  CB  VAL A 328      31.415  14.077  21.934  1.00 64.79           C  
ATOM   1822  CG1 VAL A 328      32.279  15.312  21.756  1.00 61.64           C  
ATOM   1823  CG2 VAL A 328      30.311  14.031  20.891  1.00 70.03           C  
ATOM   1824  N   ALA A 329      34.608  13.237  22.365  1.00 77.15           N  
ATOM   1825  CA  ALA A 329      35.768  13.364  23.236  1.00 71.00           C  
ATOM   1826  C   ALA A 329      35.630  14.593  24.127  1.00 73.34           C  
ATOM   1827  O   ALA A 329      35.434  15.706  23.639  1.00 76.79           O  
ATOM   1828  CB  ALA A 329      37.044  13.442  22.413  1.00 67.51           C  
ATOM   1829  N   SER A 330      35.724  14.382  25.435  1.00 77.57           N  
ATOM   1830  CA  SER A 330      35.659  15.476  26.396  1.00 72.64           C  
ATOM   1831  C   SER A 330      37.020  15.649  27.060  1.00 65.34           C  
ATOM   1832  O   SER A 330      37.473  14.776  27.799  1.00 69.62           O  
ATOM   1833  CB  SER A 330      34.580  15.208  27.449  1.00 67.83           C  
ATOM   1834  OG  SER A 330      33.302  15.064  26.852  1.00 64.06           O  
ATOM   1835  N   LYS A 331      37.671  16.775  26.790  1.00 60.40           N  
ATOM   1836  CA  LYS A 331      39.019  17.012  27.292  1.00 63.02           C  
ATOM   1837  C   LYS A 331      39.126  18.329  28.053  1.00 59.81           C  
ATOM   1838  O   LYS A 331      38.352  19.258  27.818  1.00 55.70           O  
ATOM   1839  CB  LYS A 331      40.026  16.994  26.137  1.00 59.78           C  
ATOM   1840  CG  LYS A 331      40.229  15.628  25.497  1.00 60.97           C  
ATOM   1841  CD  LYS A 331      41.230  15.699  24.351  1.00 62.22           C  
ATOM   1842  CE  LYS A 331      41.677  14.313  23.899  1.00 61.99           C  
ATOM   1843  NZ  LYS A 331      40.548  13.471  23.414  1.00 59.28           N  
ATOM   1844  N   VAL A 332      40.089  18.400  28.967  1.00 55.95           N  
ATOM   1845  CA  VAL A 332      40.367  19.635  29.689  1.00 53.33           C  
ATOM   1846  C   VAL A 332      41.441  20.435  28.967  1.00 57.08           C  
ATOM   1847  O   VAL A 332      42.588  20.000  28.858  1.00 59.57           O  
ATOM   1848  CB  VAL A 332      40.841  19.369  31.130  1.00 52.67           C  
ATOM   1849  CG1 VAL A 332      41.384  20.647  31.751  1.00 52.51           C  
ATOM   1850  CG2 VAL A 332      39.711  18.809  31.970  1.00 57.74           C  
ATOM   1851  N   VAL A 333      41.060  21.606  28.471  1.00 57.00           N  
ATOM   1852  CA  VAL A 333      42.005  22.498  27.815  1.00 59.16           C  
ATOM   1853  C   VAL A 333      41.996  23.855  28.509  1.00 58.91           C  
ATOM   1854  O   VAL A 333      40.953  24.500  28.622  1.00 63.34           O  
ATOM   1855  CB  VAL A 333      41.685  22.666  26.316  1.00 54.68           C  
ATOM   1856  CG1 VAL A 333      42.702  23.583  25.652  1.00 50.25           C  
ATOM   1857  CG2 VAL A 333      41.660  21.310  25.628  1.00 49.08           C  
ATOM   1858  N   LEU A 334      43.166  24.284  28.969  1.00 54.51           N  
ATOM   1859  CA  LEU A 334      43.288  25.519  29.730  1.00 55.06           C  
ATOM   1860  C   LEU A 334      44.077  26.546  28.934  1.00 56.94           C  
ATOM   1861  O   LEU A 334      44.891  26.182  28.087  1.00 62.02           O  
ATOM   1862  CB  LEU A 334      44.002  25.250  31.055  1.00 59.48           C  
ATOM   1863  CG  LEU A 334      43.523  24.042  31.862  1.00 63.80           C  
ATOM   1864  CD1 LEU A 334      44.450  23.790  33.044  1.00 61.15           C  
ATOM   1865  CD2 LEU A 334      42.086  24.228  32.326  1.00 51.68           C  
ATOM   1866  N   PRO A 335      43.836  27.837  29.200  1.00 54.08           N  
ATOM   1867  CA  PRO A 335      44.609  28.885  28.527  1.00 57.68           C  
ATOM   1868  C   PRO A 335      46.096  28.711  28.817  1.00 62.85           C  
ATOM   1869  O   PRO A 335      46.460  28.368  29.942  1.00 57.45           O  
ATOM   1870  CB  PRO A 335      44.078  30.176  29.159  1.00 51.51           C  
ATOM   1871  CG  PRO A 335      43.445  29.750  30.442  1.00 56.71           C  
ATOM   1872  CD  PRO A 335      42.890  28.389  30.182  1.00 52.80           C  
ATOM   1873  N   ILE A 336      46.938  28.940  27.813  1.00 67.80           N  
ATOM   1874  CA  ILE A 336      48.374  28.707  27.948  1.00 64.47           C  
ATOM   1875  C   ILE A 336      49.011  29.568  29.034  1.00 63.82           C  
ATOM   1876  O   ILE A 336      50.145  29.321  29.444  1.00 66.30           O  
ATOM   1877  CB  ILE A 336      49.120  28.928  26.616  1.00 62.83           C  
ATOM   1878  CG1 ILE A 336      48.743  30.280  26.009  1.00 62.72           C  
ATOM   1879  CG2 ILE A 336      48.812  27.805  25.640  1.00 57.95           C  
ATOM   1880  CD1 ILE A 336      49.351  30.519  24.646  1.00 59.86           C  
ATOM   1881  N   SER A 337      48.281  30.579  29.493  1.00 62.26           N  
ATOM   1882  CA  SER A 337      48.743  31.411  30.596  1.00 63.44           C  
ATOM   1883  C   SER A 337      48.961  30.544  31.831  1.00 67.19           C  
ATOM   1884  O   SER A 337      49.871  30.786  32.624  1.00 68.48           O  
ATOM   1885  CB  SER A 337      47.728  32.512  30.902  1.00 61.49           C  
ATOM   1886  OG  SER A 337      46.544  31.970  31.464  1.00 64.64           O  
ATOM   1887  N   ILE A 338      48.114  29.531  31.987  1.00 64.44           N  
ATOM   1888  CA  ILE A 338      48.236  28.593  33.095  1.00 62.19           C  
ATOM   1889  C   ILE A 338      49.339  27.572  32.829  1.00 63.16           C  
ATOM   1890  O   ILE A 338      50.090  27.211  33.734  1.00 63.55           O  
ATOM   1891  CB  ILE A 338      46.911  27.858  33.365  1.00 59.97           C  
ATOM   1892  CG1 ILE A 338      45.807  28.858  33.713  1.00 55.98           C  
ATOM   1893  CG2 ILE A 338      47.087  26.840  34.481  1.00 53.90           C  
ATOM   1894  CD1 ILE A 338      44.458  28.215  33.967  1.00 53.06           C  
ATOM   1895  N   TYR A 339      49.431  27.108  31.586  1.00 65.15           N  
ATOM   1896  CA  TYR A 339      50.479  26.168  31.200  1.00 62.77           C  
ATOM   1897  C   TYR A 339      51.849  26.774  31.466  1.00 62.57           C  
ATOM   1898  O   TYR A 339      52.797  26.071  31.813  1.00 61.90           O  
ATOM   1899  CB  TYR A 339      50.352  25.790  29.721  1.00 62.47           C  
ATOM   1900  CG  TYR A 339      49.112  24.990  29.397  1.00 62.67           C  
ATOM   1901  CD1 TYR A 339      48.474  25.125  28.171  1.00 64.60           C  
ATOM   1902  CD2 TYR A 339      48.583  24.095  30.316  1.00 66.17           C  
ATOM   1903  CE1 TYR A 339      47.337  24.394  27.872  1.00 64.28           C  
ATOM   1904  CE2 TYR A 339      47.448  23.361  30.027  1.00 69.69           C  
ATOM   1905  CZ  TYR A 339      46.829  23.513  28.805  1.00 70.83           C  
ATOM   1906  OH  TYR A 339      45.700  22.782  28.518  1.00 65.29           O  
ATOM   1907  N   ALA A 340      51.943  28.089  31.305  1.00 61.00           N  
ATOM   1908  CA  ALA A 340      53.195  28.802  31.515  1.00 63.21           C  
ATOM   1909  C   ALA A 340      53.653  28.725  32.968  1.00 66.64           C  
ATOM   1910  O   ALA A 340      54.840  28.866  33.260  1.00 72.16           O  
ATOM   1911  CB  ALA A 340      53.053  30.252  31.081  1.00 60.62           C  
ATOM   1912  N   LYS A 341      52.707  28.497  33.874  1.00 67.49           N  
ATOM   1913  CA  LYS A 341      53.002  28.474  35.303  1.00 65.24           C  
ATOM   1914  C   LYS A 341      53.292  27.067  35.822  1.00 64.98           C  
ATOM   1915  O   LYS A 341      53.529  26.878  37.012  1.00 69.58           O  
ATOM   1916  CB  LYS A 341      51.852  29.099  36.097  1.00 62.81           C  
ATOM   1917  CG  LYS A 341      51.651  30.583  35.836  1.00 63.84           C  
ATOM   1918  CD  LYS A 341      52.885  31.382  36.221  1.00 69.65           C  
ATOM   1919  CE  LYS A 341      52.674  32.867  35.978  1.00 79.45           C  
ATOM   1920  NZ  LYS A 341      53.877  33.666  36.339  1.00 75.64           N  
ATOM   1921  N   ILE A 342      53.273  26.084  34.928  1.00 67.80           N  
ATOM   1922  CA  ILE A 342      53.534  24.701  35.320  1.00 67.91           C  
ATOM   1923  C   ILE A 342      54.845  24.554  36.094  1.00 71.68           C  
ATOM   1924  O   ILE A 342      54.875  23.909  37.142  1.00 77.11           O  
ATOM   1925  CB  ILE A 342      53.505  23.741  34.110  1.00 65.40           C  
ATOM   1926  CG1 ILE A 342      52.090  23.671  33.533  1.00 62.81           C  
ATOM   1927  CG2 ILE A 342      53.981  22.355  34.513  1.00 65.04           C  
ATOM   1928  CD1 ILE A 342      51.940  22.705  32.384  1.00 68.62           C  
ATOM   1929  N   PRO A 343      55.935  25.152  35.584  1.00 75.21           N  
ATOM   1930  CA  PRO A 343      57.201  25.120  36.325  1.00 75.36           C  
ATOM   1931  C   PRO A 343      57.110  25.869  37.654  1.00 74.70           C  
ATOM   1932  O   PRO A 343      57.666  25.411  38.651  1.00 77.81           O  
ATOM   1933  CB  PRO A 343      58.176  25.841  35.386  1.00 67.20           C  
ATOM   1934  CG  PRO A 343      57.570  25.721  34.034  1.00 62.95           C  
ATOM   1935  CD  PRO A 343      56.092  25.776  34.258  1.00 74.77           C  
ATOM   1936  N   GLN A 344      56.415  27.003  37.664  1.00 70.36           N  
ATOM   1937  CA  GLN A 344      56.353  27.853  38.851  1.00 68.13           C  
ATOM   1938  C   GLN A 344      55.473  27.295  39.970  1.00 70.64           C  
ATOM   1939  O   GLN A 344      55.655  27.645  41.135  1.00 82.44           O  
ATOM   1940  CB  GLN A 344      55.932  29.279  38.488  1.00 68.27           C  
ATOM   1941  CG  GLN A 344      57.042  30.100  37.856  1.00 75.89           C  
ATOM   1942  CD  GLN A 344      56.703  31.576  37.778  1.00 85.60           C  
ATOM   1943  OE1 GLN A 344      56.040  32.023  36.841  1.00 86.44           O  
ATOM   1944  NE2 GLN A 344      57.159  32.343  38.765  1.00 70.13           N  
ATOM   1945  N   LEU A 345      54.517  26.441  39.622  1.00 74.41           N  
ATOM   1946  CA  LEU A 345      53.776  25.721  40.646  1.00 75.85           C  
ATOM   1947  C   LEU A 345      54.783  24.822  41.343  1.00 89.05           C  
ATOM   1948  O   LEU A 345      54.728  24.621  42.556  1.00106.34           O  
ATOM   1949  CB  LEU A 345      52.638  24.908  40.037  1.00 77.09           C  
ATOM   1950  CG  LEU A 345      51.602  25.739  39.279  1.00 75.95           C  
ATOM   1951  CD1 LEU A 345      50.400  24.889  38.898  1.00 73.01           C  
ATOM   1952  CD2 LEU A 345      51.170  26.941  40.107  1.00 62.83           C  
ATOM   1953  N   GLY A 346      55.703  24.283  40.551  1.00 87.16           N  
ATOM   1954  CA  GLY A 346      56.927  23.698  41.065  1.00107.44           C  
ATOM   1955  C   GLY A 346      56.860  22.269  41.562  1.00125.76           C  
ATOM   1956  O   GLY A 346      57.891  21.603  41.661  1.00123.60           O  
ATOM   1957  N   PHE A 347      55.663  21.786  41.873  1.00127.37           N  
ATOM   1958  CA  PHE A 347      55.534  20.407  42.324  1.00129.90           C  
ATOM   1959  C   PHE A 347      54.974  19.533  41.215  1.00125.28           C  
ATOM   1960  O   PHE A 347      53.784  19.587  40.908  1.00124.29           O  
ATOM   1961  CB  PHE A 347      54.645  20.318  43.568  1.00133.41           C  
ATOM   1962  CG  PHE A 347      55.285  20.866  44.815  1.00134.69           C  
ATOM   1963  CD1 PHE A 347      54.611  20.834  46.025  1.00131.30           C  
ATOM   1964  CD2 PHE A 347      56.557  21.415  44.776  1.00135.73           C  
ATOM   1965  CE1 PHE A 347      55.195  21.335  47.174  1.00129.10           C  
ATOM   1966  CE2 PHE A 347      57.146  21.919  45.922  1.00138.04           C  
ATOM   1967  CZ  PHE A 347      56.463  21.879  47.123  1.00134.73           C  
ATOM   1968  N   ASN A 348      55.843  18.717  40.628  1.00126.65           N  
ATOM   1969  CA  ASN A 348      55.439  17.791  39.582  1.00125.48           C  
ATOM   1970  C   ASN A 348      56.418  16.641  39.396  1.00119.87           C  
ATOM   1971  O   ASN A 348      57.593  16.736  39.755  1.00104.44           O  
ATOM   1972  CB  ASN A 348      55.286  18.523  38.243  1.00118.95           C  
ATOM   1973  CG  ASN A 348      53.969  19.262  38.122  1.00118.74           C  
ATOM   1974  OD1 ASN A 348      52.946  18.677  37.761  1.00115.34           O  
ATOM   1975  ND2 ASN A 348      53.989  20.559  38.409  1.00115.72           N  
ATOM   1976  N   VAL A 349      55.913  15.553  38.828  1.00121.61           N  
ATOM   1977  CA  VAL A 349      56.750  14.568  38.173  1.00119.16           C  
ATOM   1978  C   VAL A 349      56.619  14.969  36.714  1.00113.18           C  
ATOM   1979  O   VAL A 349      55.983  15.981  36.416  1.00108.08           O  
ATOM   1980  CB  VAL A 349      56.221  13.140  38.383  1.00117.56           C  
ATOM   1981  CG1 VAL A 349      57.237  12.116  37.899  1.00122.12           C  
ATOM   1982  CG2 VAL A 349      55.896  12.908  39.851  1.00115.91           C  
ATOM   1983  N   GLU A 350      57.197  14.211  35.793  1.00111.68           N  
ATOM   1984  CA  GLU A 350      57.015  14.563  34.394  1.00102.13           C  
ATOM   1985  C   GLU A 350      55.972  13.656  33.753  1.00 95.43           C  
ATOM   1986  O   GLU A 350      56.236  12.493  33.451  1.00103.19           O  
ATOM   1987  CB  GLU A 350      58.348  14.493  33.644  1.00109.51           C  
ATOM   1988  CG  GLU A 350      59.425  15.400  34.232  1.00108.72           C  
ATOM   1989  CD  GLU A 350      60.714  15.387  33.433  1.00101.38           C  
ATOM   1990  OE1 GLU A 350      60.874  16.252  32.546  1.00 90.85           O  
ATOM   1991  OE2 GLU A 350      61.571  14.516  33.697  1.00101.10           O  
ATOM   1992  N   GLU A 351      54.784  14.218  33.550  1.00 89.22           N  
ATOM   1993  CA  GLU A 351      53.683  13.549  32.867  1.00 88.95           C  
ATOM   1994  C   GLU A 351      52.448  14.438  32.958  1.00 84.18           C  
ATOM   1995  O   GLU A 351      52.369  15.307  33.827  1.00 83.86           O  
ATOM   1996  CB  GLU A 351      53.401  12.183  33.494  1.00 87.34           C  
ATOM   1997  CG  GLU A 351      53.086  12.231  34.978  1.00 95.65           C  
ATOM   1998  CD  GLU A 351      53.036  10.852  35.604  1.00 98.36           C  
ATOM   1999  OE1 GLU A 351      53.558   9.900  34.986  1.00 96.49           O  
ATOM   2000  OE2 GLU A 351      52.474  10.719  36.711  1.00 97.20           O  
ATOM   2001  N   TYR A 352      51.483  14.220  32.073  1.00 80.63           N  
ATOM   2002  CA  TYR A 352      50.256  15.007  32.095  1.00 71.88           C  
ATOM   2003  C   TYR A 352      49.092  14.256  31.458  1.00 73.92           C  
ATOM   2004  O   TYR A 352      49.283  13.470  30.528  1.00 74.23           O  
ATOM   2005  CB  TYR A 352      50.478  16.349  31.394  1.00 73.84           C  
ATOM   2006  CG  TYR A 352      49.340  17.332  31.544  1.00 68.67           C  
ATOM   2007  CD1 TYR A 352      49.126  17.998  32.742  1.00 69.71           C  
ATOM   2008  CD2 TYR A 352      48.490  17.607  30.481  1.00 69.50           C  
ATOM   2009  CE1 TYR A 352      48.090  18.902  32.883  1.00 69.76           C  
ATOM   2010  CE2 TYR A 352      47.452  18.511  30.611  1.00 70.12           C  
ATOM   2011  CZ  TYR A 352      47.257  19.155  31.815  1.00 72.73           C  
ATOM   2012  OH  TYR A 352      46.226  20.056  31.952  1.00 75.36           O  
ATOM   2013  N   SER A 353      47.887  14.501  31.962  1.00 70.62           N  
ATOM   2014  CA  SER A 353      46.684  13.930  31.371  1.00 67.15           C  
ATOM   2015  C   SER A 353      45.573  14.968  31.287  1.00 64.46           C  
ATOM   2016  O   SER A 353      45.126  15.492  32.306  1.00 64.59           O  
ATOM   2017  CB  SER A 353      46.209  12.717  32.171  1.00 64.30           C  
ATOM   2018  OG  SER A 353      45.071  12.129  31.564  1.00 62.80           O  
ATOM   2019  N   MET A 354      45.129  15.259  30.069  1.00 63.38           N  
ATOM   2020  CA  MET A 354      44.025  16.186  29.862  1.00 64.39           C  
ATOM   2021  C   MET A 354      42.710  15.430  29.973  1.00 64.65           C  
ATOM   2022  O   MET A 354      41.633  16.026  30.017  1.00 60.89           O  
ATOM   2023  CB  MET A 354      44.141  16.859  28.495  1.00 58.82           C  
ATOM   2024  CG  MET A 354      44.228  15.883  27.334  1.00 60.37           C  
ATOM   2025  SD  MET A 354      44.671  16.684  25.782  1.00 58.25           S  
ATOM   2026  CE  MET A 354      46.325  17.260  26.151  1.00 59.09           C  
ATOM   2027  N   VAL A 355      42.816  14.105  29.992  1.00 66.36           N  
ATOM   2028  CA  VAL A 355      41.668  13.223  30.161  1.00 64.93           C  
ATOM   2029  C   VAL A 355      41.533  12.762  31.614  1.00 68.26           C  
ATOM   2030  O   VAL A 355      40.641  11.980  31.946  1.00 66.69           O  
ATOM   2031  CB  VAL A 355      41.783  11.989  29.244  1.00 61.55           C  
ATOM   2032  CG1 VAL A 355      42.816  11.012  29.790  1.00 62.14           C  
ATOM   2033  CG2 VAL A 355      40.437  11.310  29.087  1.00 66.99           C  
ATOM   2034  N   GLY A 356      42.408  13.265  32.482  1.00 63.26           N  
ATOM   2035  CA  GLY A 356      42.558  12.702  33.813  1.00 56.32           C  
ATOM   2036  C   GLY A 356      43.092  13.637  34.883  1.00 61.98           C  
ATOM   2037  O   GLY A 356      43.197  14.848  34.684  1.00 60.69           O  
ATOM   2038  N   TYR A 357      43.419  13.053  36.033  1.00 60.49           N  
ATOM   2039  CA  TYR A 357      43.770  13.798  37.241  1.00 64.75           C  
ATOM   2040  C   TYR A 357      44.768  14.937  37.036  1.00 63.32           C  
ATOM   2041  O   TYR A 357      44.587  16.026  37.578  1.00 61.26           O  
ATOM   2042  CB  TYR A 357      44.304  12.839  38.310  1.00 71.98           C  
ATOM   2043  CG  TYR A 357      44.768  13.528  39.575  1.00 78.04           C  
ATOM   2044  CD1 TYR A 357      43.916  13.677  40.662  1.00 78.07           C  
ATOM   2045  CD2 TYR A 357      46.057  14.033  39.681  1.00 76.15           C  
ATOM   2046  CE1 TYR A 357      44.335  14.307  41.817  1.00 71.34           C  
ATOM   2047  CE2 TYR A 357      46.484  14.665  40.831  1.00 76.25           C  
ATOM   2048  CZ  TYR A 357      45.620  14.799  41.894  1.00 69.03           C  
ATOM   2049  OH  TYR A 357      46.049  15.429  43.037  1.00 79.65           O  
ATOM   2050  N   GLU A 358      45.824  14.687  36.270  1.00 63.07           N  
ATOM   2051  CA  GLU A 358      46.883  15.679  36.093  1.00 61.31           C  
ATOM   2052  C   GLU A 358      46.335  17.063  35.749  1.00 61.16           C  
ATOM   2053  O   GLU A 358      46.748  18.064  36.336  1.00 58.67           O  
ATOM   2054  CB  GLU A 358      47.882  15.226  35.027  1.00 64.03           C  
ATOM   2055  CG  GLU A 358      48.828  14.122  35.478  1.00 69.58           C  
ATOM   2056  CD  GLU A 358      48.130  12.793  35.699  1.00 73.32           C  
ATOM   2057  OE1 GLU A 358      47.026  12.592  35.150  1.00 64.95           O  
ATOM   2058  OE2 GLU A 358      48.691  11.945  36.425  1.00 84.99           O  
ATOM   2059  N   ALA A 359      45.405  17.115  34.800  1.00 63.53           N  
ATOM   2060  CA  ALA A 359      44.777  18.373  34.414  1.00 62.36           C  
ATOM   2061  C   ALA A 359      43.869  18.894  35.525  1.00 60.97           C  
ATOM   2062  O   ALA A 359      43.789  20.100  35.762  1.00 58.66           O  
ATOM   2063  CB  ALA A 359      43.992  18.203  33.119  1.00 55.63           C  
ATOM   2064  N   MET A 360      43.187  17.975  36.202  1.00 58.07           N  
ATOM   2065  CA  MET A 360      42.298  18.329  37.302  1.00 60.43           C  
ATOM   2066  C   MET A 360      43.051  19.104  38.379  1.00 59.55           C  
ATOM   2067  O   MET A 360      42.628  20.181  38.800  1.00 54.95           O  
ATOM   2068  CB  MET A 360      41.687  17.066  37.911  1.00 67.66           C  
ATOM   2069  CG  MET A 360      41.059  16.121  36.899  1.00 63.25           C  
ATOM   2070  SD  MET A 360      39.546  16.771  36.172  1.00 73.10           S  
ATOM   2071  CE  MET A 360      39.128  15.455  35.032  1.00 69.48           C  
ATOM   2072  N   ALA A 361      44.172  18.543  38.821  1.00 56.99           N  
ATOM   2073  CA  ALA A 361      44.989  19.171  39.849  1.00 57.24           C  
ATOM   2074  C   ALA A 361      45.549  20.505  39.367  1.00 59.92           C  
ATOM   2075  O   ALA A 361      45.663  21.456  40.140  1.00 63.77           O  
ATOM   2076  CB  ALA A 361      46.115  18.242  40.270  1.00 58.77           C  
ATOM   2077  N   LEU A 362      45.893  20.568  38.084  1.00 57.15           N  
ATOM   2078  CA  LEU A 362      46.453  21.782  37.501  1.00 57.39           C  
ATOM   2079  C   LEU A 362      45.452  22.933  37.501  1.00 57.22           C  
ATOM   2080  O   LEU A 362      45.813  24.080  37.766  1.00 55.37           O  
ATOM   2081  CB  LEU A 362      46.949  21.519  36.078  1.00 61.61           C  
ATOM   2082  CG  LEU A 362      47.447  22.739  35.301  1.00 58.50           C  
ATOM   2083  CD1 LEU A 362      48.496  23.504  36.094  1.00 52.17           C  
ATOM   2084  CD2 LEU A 362      47.992  22.322  33.946  1.00 57.99           C  
ATOM   2085  N   TYR A 363      44.195  22.625  37.198  1.00 59.49           N  
ATOM   2086  CA  TYR A 363      43.147  23.639  37.182  1.00 60.99           C  
ATOM   2087  C   TYR A 363      43.034  24.333  38.537  1.00 65.86           C  
ATOM   2088  O   TYR A 363      43.054  25.562  38.618  1.00 67.15           O  
ATOM   2089  CB  TYR A 363      41.801  23.027  36.782  1.00 57.87           C  
ATOM   2090  CG  TYR A 363      40.637  23.990  36.890  1.00 57.14           C  
ATOM   2091  CD1 TYR A 363      40.343  24.876  35.863  1.00 56.84           C  
ATOM   2092  CD2 TYR A 363      39.831  24.010  38.019  1.00 62.60           C  
ATOM   2093  CE1 TYR A 363      39.282  25.757  35.960  1.00 54.68           C  
ATOM   2094  CE2 TYR A 363      38.769  24.886  38.126  1.00 59.99           C  
ATOM   2095  CZ  TYR A 363      38.499  25.757  37.095  1.00 57.79           C  
ATOM   2096  OH  TYR A 363      37.440  26.628  37.206  1.00 61.62           O  
ATOM   2097  N   ASN A 364      42.924  23.540  39.599  1.00 58.05           N  
ATOM   2098  CA  ASN A 364      42.786  24.087  40.944  1.00 56.31           C  
ATOM   2099  C   ASN A 364      44.001  24.879  41.410  1.00 66.55           C  
ATOM   2100  O   ASN A 364      43.868  25.998  41.903  1.00 69.51           O  
ATOM   2101  CB  ASN A 364      42.478  22.979  41.951  1.00 64.86           C  
ATOM   2102  CG  ASN A 364      41.045  22.503  41.872  1.00 70.58           C  
ATOM   2103  OD1 ASN A 364      40.721  21.396  42.300  1.00 73.39           O  
ATOM   2104  ND2 ASN A 364      40.177  23.338  41.315  1.00 67.10           N  
ATOM   2105  N   MET A 365      45.185  24.294  41.260  1.00 65.79           N  
ATOM   2106  CA  MET A 365      46.411  24.933  41.729  1.00 63.20           C  
ATOM   2107  C   MET A 365      46.738  26.205  40.952  1.00 64.49           C  
ATOM   2108  O   MET A 365      47.622  26.967  41.342  1.00 62.69           O  
ATOM   2109  CB  MET A 365      47.587  23.955  41.678  1.00 59.94           C  
ATOM   2110  CG  MET A 365      47.580  22.921  42.796  1.00 71.07           C  
ATOM   2111  SD  MET A 365      47.691  23.654  44.447  1.00 88.99           S  
ATOM   2112  CE  MET A 365      49.258  24.516  44.347  1.00 75.99           C  
ATOM   2113  N   ALA A 366      46.016  26.437  39.860  1.00 66.56           N  
ATOM   2114  CA  ALA A 366      46.250  27.620  39.040  1.00 68.84           C  
ATOM   2115  C   ALA A 366      45.658  28.870  39.683  1.00 67.51           C  
ATOM   2116  O   ALA A 366      45.000  28.797  40.720  1.00 70.35           O  
ATOM   2117  CB  ALA A 366      45.673  27.418  37.648  1.00 64.60           C  
ATOM   2118  N   THR A 367      45.894  30.016  39.054  1.00 65.61           N  
ATOM   2119  CA  THR A 367      45.353  31.281  39.538  1.00 66.69           C  
ATOM   2120  C   THR A 367      44.942  32.190  38.380  1.00 66.25           C  
ATOM   2121  O   THR A 367      45.509  33.268  38.194  1.00 68.38           O  
ATOM   2122  CB  THR A 367      46.358  32.007  40.458  1.00 70.71           C  
ATOM   2123  OG1 THR A 367      45.915  33.349  40.692  1.00 72.23           O  
ATOM   2124  CG2 THR A 367      47.746  32.034  39.829  1.00 68.22           C  
ATOM   2125  N   PRO A 368      43.942  31.756  37.599  1.00 63.29           N  
ATOM   2126  CA  PRO A 368      43.471  32.511  36.434  1.00 55.50           C  
ATOM   2127  C   PRO A 368      42.697  33.757  36.843  1.00 59.68           C  
ATOM   2128  O   PRO A 368      41.929  33.713  37.802  1.00 70.24           O  
ATOM   2129  CB  PRO A 368      42.520  31.528  35.739  1.00 55.24           C  
ATOM   2130  CG  PRO A 368      42.818  30.186  36.337  1.00 57.96           C  
ATOM   2131  CD  PRO A 368      43.247  30.467  37.734  1.00 63.21           C  
ATOM   2132  N   VAL A 369      42.892  34.851  36.118  1.00 56.23           N  
ATOM   2133  CA  VAL A 369      42.132  36.071  36.364  1.00 62.86           C  
ATOM   2134  C   VAL A 369      41.609  36.657  35.048  1.00 66.66           C  
ATOM   2135  O   VAL A 369      42.343  36.757  34.066  1.00 62.35           O  
ATOM   2136  CB  VAL A 369      42.967  37.110  37.144  1.00 55.61           C  
ATOM   2137  CG1 VAL A 369      44.332  37.285  36.503  1.00 63.70           C  
ATOM   2138  CG2 VAL A 369      42.232  38.438  37.223  1.00 62.35           C  
ATOM   2139  N   SER A 370      40.333  37.029  35.030  1.00 61.55           N  
ATOM   2140  CA  SER A 370      39.694  37.501  33.805  1.00 63.05           C  
ATOM   2141  C   SER A 370      39.193  38.936  33.913  1.00 66.70           C  
ATOM   2142  O   SER A 370      38.935  39.436  35.007  1.00 61.75           O  
ATOM   2143  CB  SER A 370      38.532  36.584  33.423  1.00 63.83           C  
ATOM   2144  OG  SER A 370      37.806  37.116  32.328  1.00 57.07           O  
ATOM   2145  N   ILE A 371      39.057  39.589  32.764  1.00 65.53           N  
ATOM   2146  CA  ILE A 371      38.517  40.940  32.703  1.00 62.44           C  
ATOM   2147  C   ILE A 371      37.008  40.899  32.908  1.00 67.13           C  
ATOM   2148  O   ILE A 371      36.363  39.895  32.609  1.00 65.80           O  
ATOM   2149  CB  ILE A 371      38.829  41.605  31.348  1.00 63.22           C  
ATOM   2150  CG1 ILE A 371      40.340  41.681  31.127  1.00 72.62           C  
ATOM   2151  CG2 ILE A 371      38.221  42.996  31.276  1.00 66.65           C  
ATOM   2152  CD1 ILE A 371      41.059  42.569  32.121  1.00 69.49           C  
ATOM   2153  N   LEU A 372      36.451  41.991  33.422  1.00 72.83           N  
ATOM   2154  CA  LEU A 372      35.017  42.073  33.671  1.00 70.03           C  
ATOM   2155  C   LEU A 372      34.396  43.322  33.059  1.00 71.76           C  
ATOM   2156  O   LEU A 372      34.831  44.442  33.333  1.00 71.83           O  
ATOM   2157  CB  LEU A 372      34.732  42.038  35.173  1.00 61.92           C  
ATOM   2158  CG  LEU A 372      35.083  40.735  35.888  1.00 64.81           C  
ATOM   2159  CD1 LEU A 372      34.760  40.835  37.370  1.00 67.94           C  
ATOM   2160  CD2 LEU A 372      34.345  39.569  35.254  1.00 60.20           C  
ATOM   2161  N   ARG A 373      33.374  43.120  32.233  1.00 76.26           N  
ATOM   2162  CA  ARG A 373      32.619  44.229  31.664  1.00 80.83           C  
ATOM   2163  C   ARG A 373      31.575  44.702  32.666  1.00 80.35           C  
ATOM   2164  O   ARG A 373      31.579  44.283  33.824  1.00 80.60           O  
ATOM   2165  CB  ARG A 373      31.910  43.806  30.378  1.00 75.10           C  
ATOM   2166  CG  ARG A 373      32.696  42.884  29.470  1.00 73.80           C  
ATOM   2167  CD  ARG A 373      31.982  42.760  28.135  1.00 80.62           C  
ATOM   2168  NE  ARG A 373      32.029  41.411  27.583  1.00 80.15           N  
ATOM   2169  CZ  ARG A 373      31.356  41.031  26.501  1.00 81.29           C  
ATOM   2170  NH1 ARG A 373      30.585  41.899  25.860  1.00 74.65           N  
ATOM   2171  NH2 ARG A 373      31.450  39.783  26.061  1.00 83.78           N  
ATOM   2172  N   MET A 374      30.677  45.571  32.212  1.00 82.75           N  
ATOM   2173  CA  MET A 374      29.564  46.018  33.040  1.00 88.00           C  
ATOM   2174  C   MET A 374      28.680  44.825  33.388  1.00 86.46           C  
ATOM   2175  O   MET A 374      28.613  43.855  32.631  1.00 75.27           O  
ATOM   2176  CB  MET A 374      28.751  47.093  32.318  1.00 91.48           C  
ATOM   2177  CG  MET A 374      29.543  48.347  31.989  1.00 95.87           C  
ATOM   2178  SD  MET A 374      30.386  49.041  33.426  1.00115.33           S  
ATOM   2179  CE  MET A 374      29.004  49.337  34.529  1.00102.76           C  
ATOM   2180  N   GLY A 375      27.996  44.899  34.526  1.00 85.41           N  
ATOM   2181  CA  GLY A 375      27.312  43.736  35.058  1.00 72.85           C  
ATOM   2182  C   GLY A 375      28.375  42.732  35.451  1.00 80.73           C  
ATOM   2183  O   GLY A 375      29.247  43.032  36.269  1.00 83.45           O  
ATOM   2184  N   ASP A 376      28.311  41.539  34.871  1.00 79.98           N  
ATOM   2185  CA  ASP A 376      29.389  40.570  35.029  1.00 79.72           C  
ATOM   2186  C   ASP A 376      29.628  40.168  36.483  1.00 73.24           C  
ATOM   2187  O   ASP A 376      30.627  40.560  37.088  1.00 63.17           O  
ATOM   2188  CB  ASP A 376      30.686  41.126  34.432  1.00 74.48           C  
ATOM   2189  CG  ASP A 376      31.178  40.317  33.250  1.00 71.46           C  
ATOM   2190  OD1 ASP A 376      30.777  39.143  33.125  1.00 72.79           O  
ATOM   2191  OD2 ASP A 376      31.972  40.852  32.449  1.00 71.16           O  
ATOM   2192  N   ASP A 377      28.701  39.401  37.046  1.00 70.23           N  
ATOM   2193  CA  ASP A 377      28.905  38.828  38.369  1.00 68.90           C  
ATOM   2194  C   ASP A 377      30.136  37.925  38.335  1.00 69.51           C  
ATOM   2195  O   ASP A 377      30.217  37.004  37.522  1.00 69.77           O  
ATOM   2196  CB  ASP A 377      27.674  38.028  38.797  1.00 73.09           C  
ATOM   2197  CG  ASP A 377      27.782  37.504  40.214  1.00 73.36           C  
ATOM   2198  OD1 ASP A 377      27.260  36.402  40.483  1.00 72.17           O  
ATOM   2199  OD2 ASP A 377      28.387  38.197  41.060  1.00 75.49           O  
ATOM   2200  N   ALA A 378      31.087  38.188  39.225  1.00 70.31           N  
ATOM   2201  CA  ALA A 378      32.352  37.462  39.233  1.00 62.35           C  
ATOM   2202  C   ALA A 378      32.156  35.969  39.467  1.00 66.83           C  
ATOM   2203  O   ALA A 378      32.912  35.148  38.949  1.00 66.17           O  
ATOM   2204  CB  ALA A 378      33.294  38.045  40.276  1.00 67.60           C  
ATOM   2205  N   LYS A 379      31.139  35.622  40.249  1.00 75.23           N  
ATOM   2206  CA  LYS A 379      30.861  34.224  40.549  1.00 72.48           C  
ATOM   2207  C   LYS A 379      30.415  33.494  39.285  1.00 73.96           C  
ATOM   2208  O   LYS A 379      30.957  32.443  38.941  1.00 74.41           O  
ATOM   2209  CB  LYS A 379      29.795  34.109  41.639  1.00 65.54           C  
ATOM   2210  CG  LYS A 379      29.948  32.891  42.539  1.00 67.35           C  
ATOM   2211  CD  LYS A 379      29.901  31.594  41.747  1.00 65.13           C  
ATOM   2212  CE  LYS A 379      29.904  30.383  42.667  1.00 68.99           C  
ATOM   2213  NZ  LYS A 379      28.713  30.365  43.564  1.00 71.78           N  
ATOM   2214  N   ASP A 380      29.431  34.062  38.594  1.00 71.45           N  
ATOM   2215  CA  ASP A 380      28.939  33.480  37.351  1.00 71.53           C  
ATOM   2216  C   ASP A 380      30.031  33.465  36.289  1.00 71.76           C  
ATOM   2217  O   ASP A 380      30.159  32.504  35.530  1.00 70.35           O  
ATOM   2218  CB  ASP A 380      27.718  34.247  36.841  1.00 70.64           C  
ATOM   2219  CG  ASP A 380      26.557  34.206  37.812  1.00 78.49           C  
ATOM   2220  OD1 ASP A 380      26.594  33.384  38.753  1.00 81.50           O  
ATOM   2221  OD2 ASP A 380      25.605  34.994  37.630  1.00 80.02           O  
ATOM   2222  N   LYS A 381      30.813  34.538  36.241  1.00 70.21           N  
ATOM   2223  CA  LYS A 381      31.918  34.644  35.299  1.00 68.24           C  
ATOM   2224  C   LYS A 381      32.843  33.448  35.463  1.00 66.39           C  
ATOM   2225  O   LYS A 381      33.315  32.873  34.482  1.00 62.52           O  
ATOM   2226  CB  LYS A 381      32.694  35.937  35.539  1.00 66.94           C  
ATOM   2227  CG  LYS A 381      33.631  36.326  34.411  1.00 64.70           C  
ATOM   2228  CD  LYS A 381      32.858  36.878  33.223  1.00 65.13           C  
ATOM   2229  CE  LYS A 381      33.789  37.531  32.214  1.00 60.44           C  
ATOM   2230  NZ  LYS A 381      33.040  38.225  31.131  1.00 57.14           N  
ATOM   2231  N   SER A 382      33.095  33.079  36.715  1.00 65.99           N  
ATOM   2232  CA  SER A 382      33.942  31.936  37.030  1.00 66.47           C  
ATOM   2233  C   SER A 382      33.313  30.642  36.529  1.00 64.61           C  
ATOM   2234  O   SER A 382      34.013  29.724  36.102  1.00 65.09           O  
ATOM   2235  CB  SER A 382      34.172  31.847  38.539  1.00 63.79           C  
ATOM   2236  OG  SER A 382      34.696  33.062  39.044  1.00 65.95           O  
ATOM   2237  N   GLN A 383      31.987  30.576  36.586  1.00 64.77           N  
ATOM   2238  CA  GLN A 383      31.268  29.389  36.145  1.00 61.60           C  
ATOM   2239  C   GLN A 383      31.479  29.147  34.655  1.00 61.25           C  
ATOM   2240  O   GLN A 383      31.730  28.019  34.232  1.00 62.44           O  
ATOM   2241  CB  GLN A 383      29.778  29.509  36.467  1.00 59.98           C  
ATOM   2242  CG  GLN A 383      28.957  28.322  36.001  1.00 65.70           C  
ATOM   2243  CD  GLN A 383      27.523  28.365  36.492  1.00 72.09           C  
ATOM   2244  OE1 GLN A 383      27.236  28.886  37.571  1.00 70.26           O  
ATOM   2245  NE2 GLN A 383      26.612  27.815  35.697  1.00 67.20           N  
ATOM   2246  N   LEU A 384      31.380  30.210  33.863  1.00 59.71           N  
ATOM   2247  CA  LEU A 384      31.623  30.110  32.429  1.00 60.65           C  
ATOM   2248  C   LEU A 384      33.020  29.567  32.163  1.00 60.67           C  
ATOM   2249  O   LEU A 384      33.199  28.666  31.346  1.00 58.46           O  
ATOM   2250  CB  LEU A 384      31.462  31.470  31.749  1.00 61.80           C  
ATOM   2251  CG  LEU A 384      30.050  32.038  31.618  1.00 60.80           C  
ATOM   2252  CD1 LEU A 384      30.084  33.321  30.803  1.00 57.79           C  
ATOM   2253  CD2 LEU A 384      29.123  31.020  30.977  1.00 57.95           C  
ATOM   2254  N   PHE A 385      34.007  30.122  32.861  1.00 57.63           N  
ATOM   2255  CA  PHE A 385      35.393  29.711  32.682  1.00 51.48           C  
ATOM   2256  C   PHE A 385      35.589  28.239  33.025  1.00 52.65           C  
ATOM   2257  O   PHE A 385      36.232  27.504  32.277  1.00 56.36           O  
ATOM   2258  CB  PHE A 385      36.331  30.581  33.521  1.00 55.68           C  
ATOM   2259  CG  PHE A 385      37.784  30.240  33.351  1.00 59.02           C  
ATOM   2260  CD1 PHE A 385      38.522  30.788  32.313  1.00 61.14           C  
ATOM   2261  CD2 PHE A 385      38.412  29.369  34.226  1.00 53.23           C  
ATOM   2262  CE1 PHE A 385      39.861  30.474  32.151  1.00 53.45           C  
ATOM   2263  CE2 PHE A 385      39.748  29.052  34.070  1.00 54.68           C  
ATOM   2264  CZ  PHE A 385      40.473  29.605  33.031  1.00 58.38           C  
ATOM   2265  N   PHE A 386      35.038  27.810  34.155  1.00 51.26           N  
ATOM   2266  CA  PHE A 386      35.141  26.411  34.549  1.00 51.91           C  
ATOM   2267  C   PHE A 386      34.568  25.521  33.455  1.00 55.87           C  
ATOM   2268  O   PHE A 386      35.250  24.632  32.943  1.00 56.86           O  
ATOM   2269  CB  PHE A 386      34.412  26.155  35.868  1.00 51.99           C  
ATOM   2270  CG  PHE A 386      34.444  24.716  36.308  1.00 52.82           C  
ATOM   2271  CD1 PHE A 386      35.382  24.279  37.228  1.00 56.85           C  
ATOM   2272  CD2 PHE A 386      33.538  23.800  35.796  1.00 51.03           C  
ATOM   2273  CE1 PHE A 386      35.415  22.956  37.633  1.00 53.39           C  
ATOM   2274  CE2 PHE A 386      33.568  22.476  36.195  1.00 51.29           C  
ATOM   2275  CZ  PHE A 386      34.507  22.054  37.115  1.00 53.28           C  
ATOM   2276  N   MET A 387      33.312  25.771  33.099  1.00 57.99           N  
ATOM   2277  CA  MET A 387      32.642  24.999  32.060  1.00 61.06           C  
ATOM   2278  C   MET A 387      33.448  25.009  30.766  1.00 58.91           C  
ATOM   2279  O   MET A 387      33.555  23.991  30.086  1.00 61.02           O  
ATOM   2280  CB  MET A 387      31.230  25.535  31.818  1.00 61.60           C  
ATOM   2281  CG  MET A 387      30.337  25.478  33.046  1.00 60.93           C  
ATOM   2282  SD  MET A 387      28.658  26.050  32.724  1.00 71.26           S  
ATOM   2283  CE  MET A 387      28.129  24.867  31.490  1.00 67.27           C  
ATOM   2284  N   SER A 388      34.015  26.164  30.435  1.00 56.68           N  
ATOM   2285  CA  SER A 388      34.878  26.282  29.268  1.00 52.36           C  
ATOM   2286  C   SER A 388      36.008  25.265  29.339  1.00 56.39           C  
ATOM   2287  O   SER A 388      36.095  24.359  28.510  1.00 60.20           O  
ATOM   2288  CB  SER A 388      35.456  27.694  29.164  1.00 49.24           C  
ATOM   2289  OG  SER A 388      34.432  28.651  28.966  1.00 52.42           O  
ATOM   2290  N   CYS A 389      36.869  25.419  30.340  1.00 53.67           N  
ATOM   2291  CA  CYS A 389      38.034  24.556  30.503  1.00 55.05           C  
ATOM   2292  C   CYS A 389      37.683  23.074  30.419  1.00 58.16           C  
ATOM   2293  O   CYS A 389      38.429  22.283  29.839  1.00 60.13           O  
ATOM   2294  CB  CYS A 389      38.731  24.845  31.833  1.00 53.56           C  
ATOM   2295  SG  CYS A 389      39.448  26.497  31.964  1.00 51.89           S  
ATOM   2296  N   PHE A 390      36.551  22.703  31.006  1.00 54.49           N  
ATOM   2297  CA  PHE A 390      36.136  21.304  31.054  1.00 55.55           C  
ATOM   2298  C   PHE A 390      35.182  20.907  29.926  1.00 61.34           C  
ATOM   2299  O   PHE A 390      34.704  19.773  29.886  1.00 65.34           O  
ATOM   2300  CB  PHE A 390      35.522  20.977  32.416  1.00 51.94           C  
ATOM   2301  CG  PHE A 390      36.514  20.993  33.545  1.00 55.62           C  
ATOM   2302  CD1 PHE A 390      37.122  19.822  33.967  1.00 55.58           C  
ATOM   2303  CD2 PHE A 390      36.846  22.180  34.178  1.00 57.03           C  
ATOM   2304  CE1 PHE A 390      38.038  19.834  35.001  1.00 48.81           C  
ATOM   2305  CE2 PHE A 390      37.763  22.198  35.214  1.00 50.09           C  
ATOM   2306  CZ  PHE A 390      38.359  21.023  35.624  1.00 51.03           C  
ATOM   2307  N   GLY A 391      34.907  21.836  29.016  1.00 56.19           N  
ATOM   2308  CA  GLY A 391      33.974  21.581  27.931  1.00 56.47           C  
ATOM   2309  C   GLY A 391      32.676  21.002  28.461  1.00 63.44           C  
ATOM   2310  O   GLY A 391      32.113  20.071  27.888  1.00 66.04           O  
ATOM   2311  N   ALA A 392      32.200  21.573  29.562  1.00 60.56           N  
ATOM   2312  CA  ALA A 392      31.056  21.039  30.293  1.00 59.42           C  
ATOM   2313  C   ALA A 392      29.723  21.646  29.862  1.00 60.87           C  
ATOM   2314  O   ALA A 392      28.694  21.395  30.489  1.00 60.85           O  
ATOM   2315  CB  ALA A 392      31.259  21.213  31.790  1.00 67.39           C  
ATOM   2316  N   ALA A 393      29.744  22.447  28.802  1.00 64.40           N  
ATOM   2317  CA  ALA A 393      28.559  23.192  28.382  1.00 65.38           C  
ATOM   2318  C   ALA A 393      27.294  22.336  28.382  1.00 61.76           C  
ATOM   2319  O   ALA A 393      26.254  22.756  28.888  1.00 61.55           O  
ATOM   2320  CB  ALA A 393      28.778  23.806  27.004  1.00 51.68           C  
ATOM   2321  N   TYR A 394      27.386  21.136  27.820  1.00 59.93           N  
ATOM   2322  CA  TYR A 394      26.221  20.262  27.712  1.00 63.78           C  
ATOM   2323  C   TYR A 394      26.119  19.238  28.842  1.00 63.04           C  
ATOM   2324  O   TYR A 394      25.201  18.422  28.864  1.00 63.76           O  
ATOM   2325  CB  TYR A 394      26.201  19.576  26.346  1.00 62.77           C  
ATOM   2326  CG  TYR A 394      26.266  20.566  25.210  1.00 60.41           C  
ATOM   2327  CD1 TYR A 394      25.683  21.820  25.331  1.00 61.08           C  
ATOM   2328  CD2 TYR A 394      26.928  20.262  24.029  1.00 58.24           C  
ATOM   2329  CE1 TYR A 394      25.743  22.738  24.306  1.00 62.48           C  
ATOM   2330  CE2 TYR A 394      26.994  21.176  22.996  1.00 56.65           C  
ATOM   2331  CZ  TYR A 394      26.400  22.413  23.141  1.00 60.09           C  
ATOM   2332  OH  TYR A 394      26.459  23.329  22.119  1.00 65.14           O  
ATOM   2333  N   GLU A 395      27.060  19.289  29.778  1.00 58.54           N  
ATOM   2334  CA  GLU A 395      27.050  18.389  30.926  1.00 54.56           C  
ATOM   2335  C   GLU A 395      25.953  18.779  31.915  1.00 63.32           C  
ATOM   2336  O   GLU A 395      25.480  19.916  31.912  1.00 68.58           O  
ATOM   2337  CB  GLU A 395      28.419  18.387  31.613  1.00 52.69           C  
ATOM   2338  CG  GLU A 395      28.499  17.563  32.892  1.00 55.31           C  
ATOM   2339  CD  GLU A 395      28.245  16.082  32.667  1.00 57.06           C  
ATOM   2340  OE1 GLU A 395      29.119  15.269  33.030  1.00 58.76           O  
ATOM   2341  OE2 GLU A 395      27.170  15.726  32.143  1.00 56.99           O  
ATOM   2342  N   ASP A 396      25.549  17.832  32.756  1.00 61.47           N  
ATOM   2343  CA  ASP A 396      24.513  18.078  33.751  1.00 59.33           C  
ATOM   2344  C   ASP A 396      25.021  19.039  34.822  1.00 60.90           C  
ATOM   2345  O   ASP A 396      26.044  18.787  35.457  1.00 60.48           O  
ATOM   2346  CB  ASP A 396      24.084  16.756  34.393  1.00 63.03           C  
ATOM   2347  CG  ASP A 396      22.885  16.909  35.311  1.00 72.96           C  
ATOM   2348  OD1 ASP A 396      22.588  18.047  35.730  1.00 71.93           O  
ATOM   2349  OD2 ASP A 396      22.239  15.885  35.620  1.00 79.09           O  
ATOM   2350  N   LEU A 397      24.298  20.137  35.022  1.00 62.58           N  
ATOM   2351  CA  LEU A 397      24.676  21.134  36.017  1.00 64.05           C  
ATOM   2352  C   LEU A 397      24.738  20.521  37.413  1.00 69.05           C  
ATOM   2353  O   LEU A 397      25.490  20.979  38.274  1.00 66.81           O  
ATOM   2354  CB  LEU A 397      23.691  22.304  36.006  1.00 63.82           C  
ATOM   2355  CG  LEU A 397      23.530  23.055  34.685  1.00 59.99           C  
ATOM   2356  CD1 LEU A 397      22.550  24.207  34.842  1.00 57.28           C  
ATOM   2357  CD2 LEU A 397      24.876  23.556  34.184  1.00 67.09           C  
ATOM   2358  N   ARG A 398      23.939  19.483  37.629  1.00 68.92           N  
ATOM   2359  CA  ARG A 398      23.910  18.796  38.911  1.00 67.81           C  
ATOM   2360  C   ARG A 398      25.231  18.084  39.173  1.00 62.59           C  
ATOM   2361  O   ARG A 398      25.759  18.124  40.284  1.00 65.40           O  
ATOM   2362  CB  ARG A 398      22.748  17.801  38.957  1.00 73.36           C  
ATOM   2363  CG  ARG A 398      21.384  18.447  38.780  1.00 68.32           C  
ATOM   2364  CD  ARG A 398      20.260  17.443  38.967  1.00 71.30           C  
ATOM   2365  NE  ARG A 398      18.953  18.087  38.885  1.00 75.33           N  
ATOM   2366  CZ  ARG A 398      17.796  17.470  39.097  1.00 75.53           C  
ATOM   2367  NH1 ARG A 398      17.775  16.181  39.408  1.00 80.31           N  
ATOM   2368  NH2 ARG A 398      16.659  18.144  38.998  1.00 72.77           N  
ATOM   2369  N   VAL A 399      25.764  17.439  38.140  1.00 62.80           N  
ATOM   2370  CA  VAL A 399      27.027  16.721  38.257  1.00 67.34           C  
ATOM   2371  C   VAL A 399      28.182  17.678  38.541  1.00 66.91           C  
ATOM   2372  O   VAL A 399      29.058  17.384  39.356  1.00 63.48           O  
ATOM   2373  CB  VAL A 399      27.332  15.909  36.987  1.00 59.82           C  
ATOM   2374  CG1 VAL A 399      28.625  15.129  37.157  1.00 59.28           C  
ATOM   2375  CG2 VAL A 399      26.178  14.971  36.674  1.00 64.10           C  
ATOM   2376  N   LEU A 400      28.178  18.824  37.867  1.00 61.72           N  
ATOM   2377  CA  LEU A 400      29.188  19.846  38.104  1.00 59.96           C  
ATOM   2378  C   LEU A 400      29.106  20.362  39.537  1.00 65.13           C  
ATOM   2379  O   LEU A 400      30.108  20.402  40.252  1.00 62.98           O  
ATOM   2380  CB  LEU A 400      29.024  21.007  37.122  1.00 54.88           C  
ATOM   2381  CG  LEU A 400      29.255  20.700  35.642  1.00 60.21           C  
ATOM   2382  CD1 LEU A 400      28.970  21.927  34.789  1.00 59.36           C  
ATOM   2383  CD2 LEU A 400      30.673  20.198  35.411  1.00 59.94           C  
ATOM   2384  N   SER A 401      27.903  20.749  39.950  1.00 66.72           N  
ATOM   2385  CA  SER A 401      27.688  21.327  41.272  1.00 64.55           C  
ATOM   2386  C   SER A 401      28.160  20.409  42.396  1.00 65.72           C  
ATOM   2387  O   SER A 401      28.592  20.879  43.448  1.00 67.77           O  
ATOM   2388  CB  SER A 401      26.213  21.687  41.466  1.00 67.35           C  
ATOM   2389  OG  SER A 401      25.804  22.670  40.531  1.00 66.97           O  
ATOM   2390  N   ALA A 402      28.076  19.102  42.172  1.00 63.88           N  
ATOM   2391  CA  ALA A 402      28.511  18.132  43.170  1.00 63.32           C  
ATOM   2392  C   ALA A 402      30.029  18.121  43.308  1.00 67.31           C  
ATOM   2393  O   ALA A 402      30.559  18.073  44.417  1.00 63.59           O  
ATOM   2394  CB  ALA A 402      27.999  16.745  42.821  1.00 65.69           C  
ATOM   2395  N   LEU A 403      30.721  18.169  42.173  1.00 71.28           N  
ATOM   2396  CA  LEU A 403      32.180  18.139  42.151  1.00 64.49           C  
ATOM   2397  C   LEU A 403      32.781  19.419  42.718  1.00 62.10           C  
ATOM   2398  O   LEU A 403      33.721  19.376  43.510  1.00 62.03           O  
ATOM   2399  CB  LEU A 403      32.685  17.924  40.723  1.00 65.56           C  
ATOM   2400  CG  LEU A 403      32.342  16.592  40.055  1.00 65.17           C  
ATOM   2401  CD1 LEU A 403      32.698  16.630  38.580  1.00 63.72           C  
ATOM   2402  CD2 LEU A 403      33.054  15.443  40.750  1.00 68.94           C  
ATOM   2403  N   THR A 404      32.239  20.557  42.299  1.00 61.30           N  
ATOM   2404  CA  THR A 404      32.751  21.853  42.728  1.00 60.64           C  
ATOM   2405  C   THR A 404      32.157  22.285  44.063  1.00 62.48           C  
ATOM   2406  O   THR A 404      32.654  23.212  44.701  1.00 63.95           O  
ATOM   2407  CB  THR A 404      32.455  22.938  41.685  1.00 59.13           C  
ATOM   2408  OG1 THR A 404      31.040  23.037  41.491  1.00 60.52           O  
ATOM   2409  CG2 THR A 404      33.118  22.596  40.364  1.00 59.40           C  
ATOM   2410  N   GLY A 405      31.090  21.612  44.478  1.00 62.93           N  
ATOM   2411  CA  GLY A 405      30.434  21.928  45.733  1.00 64.97           C  
ATOM   2412  C   GLY A 405      29.698  23.254  45.699  1.00 65.88           C  
ATOM   2413  O   GLY A 405      29.158  23.697  46.710  1.00 70.29           O  
ATOM   2414  N   THR A 406      29.671  23.887  44.531  1.00 65.45           N  
ATOM   2415  CA  THR A 406      28.984  25.164  44.370  1.00 64.12           C  
ATOM   2416  C   THR A 406      27.825  25.033  43.388  1.00 65.37           C  
ATOM   2417  O   THR A 406      27.813  24.135  42.548  1.00 67.80           O  
ATOM   2418  CB  THR A 406      29.942  26.272  43.892  1.00 60.91           C  
ATOM   2419  OG1 THR A 406      29.211  27.490  43.704  1.00 65.30           O  
ATOM   2420  CG2 THR A 406      30.597  25.882  42.582  1.00 62.82           C  
ATOM   2421  N   GLU A 407      26.850  25.930  43.502  1.00 65.42           N  
ATOM   2422  CA  GLU A 407      25.653  25.870  42.669  1.00 68.72           C  
ATOM   2423  C   GLU A 407      25.875  26.441  41.271  1.00 69.23           C  
ATOM   2424  O   GLU A 407      26.244  27.605  41.115  1.00 68.60           O  
ATOM   2425  CB  GLU A 407      24.493  26.604  43.347  1.00 74.59           C  
ATOM   2426  CG  GLU A 407      23.232  26.675  42.499  1.00 72.54           C  
ATOM   2427  CD  GLU A 407      22.110  27.438  43.178  1.00 81.35           C  
ATOM   2428  OE1 GLU A 407      22.241  27.754  44.380  1.00 86.23           O  
ATOM   2429  OE2 GLU A 407      21.095  27.722  42.507  1.00 81.01           O  
ATOM   2430  N   PHE A 408      25.641  25.611  40.259  1.00 70.38           N  
ATOM   2431  CA  PHE A 408      25.704  26.051  38.869  1.00 70.90           C  
ATOM   2432  C   PHE A 408      24.329  26.505  38.393  1.00 70.53           C  
ATOM   2433  O   PHE A 408      23.317  25.871  38.695  1.00 69.24           O  
ATOM   2434  CB  PHE A 408      26.224  24.927  37.971  1.00 68.91           C  
ATOM   2435  CG  PHE A 408      27.709  24.721  38.054  1.00 71.67           C  
ATOM   2436  CD1 PHE A 408      28.549  25.263  37.095  1.00 72.98           C  
ATOM   2437  CD2 PHE A 408      28.266  23.987  39.086  1.00 68.43           C  
ATOM   2438  CE1 PHE A 408      29.916  25.079  37.163  1.00 64.38           C  
ATOM   2439  CE2 PHE A 408      29.634  23.799  39.159  1.00 68.85           C  
ATOM   2440  CZ  PHE A 408      30.459  24.345  38.196  1.00 65.01           C  
ATOM   2441  N   LYS A 409      24.296  27.598  37.639  1.00 64.90           N  
ATOM   2442  CA  LYS A 409      23.037  28.156  37.165  1.00 64.92           C  
ATOM   2443  C   LYS A 409      22.950  28.094  35.644  1.00 75.18           C  
ATOM   2444  O   LYS A 409      23.965  28.200  34.955  1.00 78.95           O  
ATOM   2445  CB  LYS A 409      22.891  29.609  37.623  1.00 63.99           C  
ATOM   2446  CG  LYS A 409      22.946  29.812  39.128  1.00 69.74           C  
ATOM   2447  CD  LYS A 409      22.953  31.293  39.483  1.00 68.32           C  
ATOM   2448  CE  LYS A 409      23.136  31.505  40.978  1.00 75.42           C  
ATOM   2449  NZ  LYS A 409      23.300  32.944  41.325  1.00 80.83           N  
ATOM   2450  N   PRO A 410      21.730  27.920  35.115  1.00 70.08           N  
ATOM   2451  CA  PRO A 410      21.502  27.953  33.669  1.00 69.01           C  
ATOM   2452  C   PRO A 410      21.945  29.291  33.091  1.00 72.19           C  
ATOM   2453  O   PRO A 410      22.034  30.272  33.827  1.00 72.81           O  
ATOM   2454  CB  PRO A 410      19.983  27.808  33.554  1.00 70.59           C  
ATOM   2455  CG  PRO A 410      19.581  27.094  34.797  1.00 68.87           C  
ATOM   2456  CD  PRO A 410      20.502  27.601  35.863  1.00 69.63           C  
ATOM   2457  N   ARG A 411      22.220  29.325  31.792  1.00 73.09           N  
ATOM   2458  CA  ARG A 411      22.695  30.541  31.142  1.00 74.63           C  
ATOM   2459  C   ARG A 411      21.762  31.719  31.407  1.00 72.99           C  
ATOM   2460  O   ARG A 411      22.212  32.853  31.563  1.00 76.71           O  
ATOM   2461  CB  ARG A 411      22.852  30.321  29.637  1.00 75.42           C  
ATOM   2462  CG  ARG A 411      23.609  31.431  28.928  1.00 74.88           C  
ATOM   2463  CD  ARG A 411      24.986  31.624  29.542  1.00 77.42           C  
ATOM   2464  NE  ARG A 411      25.814  32.539  28.761  1.00 86.81           N  
ATOM   2465  CZ  ARG A 411      25.941  33.838  29.015  1.00 83.86           C  
ATOM   2466  NH1 ARG A 411      25.293  34.385  30.035  1.00 69.90           N  
ATOM   2467  NH2 ARG A 411      26.719  34.589  28.247  1.00 83.25           N  
ATOM   2468  N   SER A 412      20.463  31.444  31.457  1.00 69.18           N  
ATOM   2469  CA  SER A 412      19.479  32.484  31.731  1.00 74.76           C  
ATOM   2470  C   SER A 412      19.741  33.135  33.085  1.00 77.84           C  
ATOM   2471  O   SER A 412      19.743  34.361  33.204  1.00 83.13           O  
ATOM   2472  CB  SER A 412      18.060  31.911  31.688  1.00 75.43           C  
ATOM   2473  OG  SER A 412      17.861  30.957  32.717  1.00 69.19           O  
ATOM   2474  N   ALA A 413      19.968  32.307  34.099  1.00 72.68           N  
ATOM   2475  CA  ALA A 413      20.206  32.794  35.453  1.00 69.31           C  
ATOM   2476  C   ALA A 413      21.540  33.525  35.563  1.00 75.12           C  
ATOM   2477  O   ALA A 413      21.645  34.540  36.251  1.00 78.29           O  
ATOM   2478  CB  ALA A 413      20.149  31.644  36.447  1.00 69.89           C  
ATOM   2479  N   LEU A 414      22.556  33.004  34.881  1.00 78.70           N  
ATOM   2480  CA  LEU A 414      23.887  33.599  34.914  1.00 74.48           C  
ATOM   2481  C   LEU A 414      23.858  35.044  34.437  1.00 72.45           C  
ATOM   2482  O   LEU A 414      23.362  35.333  33.348  1.00 73.74           O  
ATOM   2483  CB  LEU A 414      24.850  32.800  34.035  1.00 69.03           C  
ATOM   2484  CG  LEU A 414      25.957  32.013  34.737  1.00 68.47           C  
ATOM   2485  CD1 LEU A 414      25.367  30.881  35.552  1.00 72.38           C  
ATOM   2486  CD2 LEU A 414      26.950  31.477  33.723  1.00 68.37           C  
ATOM   2487  N   LYS A 415      24.391  35.952  35.247  1.00 71.42           N  
ATOM   2488  CA  LYS A 415      24.516  37.337  34.819  1.00 71.21           C  
ATOM   2489  C   LYS A 415      25.975  37.660  34.527  1.00 74.37           C  
ATOM   2490  O   LYS A 415      26.779  37.846  35.441  1.00 75.67           O  
ATOM   2491  CB  LYS A 415      23.966  38.277  35.894  1.00 75.62           C  
ATOM   2492  CG  LYS A 415      22.462  38.158  36.108  1.00 86.59           C  
ATOM   2493  CD  LYS A 415      22.018  38.849  37.388  1.00 88.63           C  
ATOM   2494  CE  LYS A 415      22.549  38.123  38.615  1.00 97.07           C  
ATOM   2495  NZ  LYS A 415      22.080  38.745  39.884  1.00101.33           N  
ATOM   2496  N   CYS A 416      26.295  37.741  33.239  1.00 77.62           N  
ATOM   2497  CA  CYS A 416      27.633  38.079  32.766  1.00 73.12           C  
ATOM   2498  C   CYS A 416      27.676  37.922  31.249  1.00 69.50           C  
ATOM   2499  O   CYS A 416      26.811  37.271  30.663  1.00 65.94           O  
ATOM   2500  CB  CYS A 416      28.693  37.191  33.425  1.00 64.95           C  
ATOM   2501  SG  CYS A 416      28.495  35.420  33.133  1.00 69.40           S  
ATOM   2502  N   LYS A 417      28.678  38.519  30.615  1.00 68.41           N  
ATOM   2503  CA  LYS A 417      28.858  38.378  29.173  1.00 74.31           C  
ATOM   2504  C   LYS A 417      30.056  37.495  28.826  1.00 73.32           C  
ATOM   2505  O   LYS A 417      30.715  36.951  29.712  1.00 68.35           O  
ATOM   2506  CB  LYS A 417      28.971  39.749  28.504  1.00 71.62           C  
ATOM   2507  CG  LYS A 417      27.711  40.588  28.630  1.00 63.05           C  
ATOM   2508  CD  LYS A 417      27.895  41.967  28.024  1.00 64.65           C  
ATOM   2509  CE  LYS A 417      26.651  42.816  28.223  1.00 66.01           C  
ATOM   2510  NZ  LYS A 417      26.820  44.196  27.690  1.00 79.91           N  
ATOM   2511  N   GLY A 418      30.328  37.352  27.533  1.00 72.01           N  
ATOM   2512  CA  GLY A 418      31.437  36.538  27.069  1.00 74.02           C  
ATOM   2513  C   GLY A 418      32.788  37.040  27.542  1.00 71.59           C  
ATOM   2514  O   GLY A 418      32.916  38.174  28.005  1.00 71.69           O  
ATOM   2515  N   PHE A 419      33.802  36.189  27.421  1.00 67.58           N  
ATOM   2516  CA  PHE A 419      35.145  36.530  27.876  1.00 65.51           C  
ATOM   2517  C   PHE A 419      35.801  37.577  26.982  1.00 74.97           C  
ATOM   2518  O   PHE A 419      36.539  38.438  27.463  1.00 67.91           O  
ATOM   2519  CB  PHE A 419      36.019  35.278  27.955  1.00 58.91           C  
ATOM   2520  CG  PHE A 419      35.559  34.283  28.980  1.00 59.73           C  
ATOM   2521  CD1 PHE A 419      35.917  34.424  30.311  1.00 60.23           C  
ATOM   2522  CD2 PHE A 419      34.771  33.204  28.616  1.00 61.27           C  
ATOM   2523  CE1 PHE A 419      35.497  33.509  31.261  1.00 55.67           C  
ATOM   2524  CE2 PHE A 419      34.346  32.286  29.561  1.00 61.30           C  
ATOM   2525  CZ  PHE A 419      34.710  32.440  30.886  1.00 53.58           C  
ATOM   2526  N   HIS A 420      35.532  37.501  25.682  1.00 77.94           N  
ATOM   2527  CA  HIS A 420      36.081  38.468  24.740  1.00 75.09           C  
ATOM   2528  C   HIS A 420      35.393  39.819  24.879  1.00 76.83           C  
ATOM   2529  O   HIS A 420      34.170  39.911  24.788  1.00 79.39           O  
ATOM   2530  CB  HIS A 420      35.939  37.970  23.303  1.00 77.59           C  
ATOM   2531  CG  HIS A 420      36.303  38.996  22.277  1.00 85.03           C  
ATOM   2532  ND1 HIS A 420      37.597  39.433  22.089  1.00 83.67           N  
ATOM   2533  CD2 HIS A 420      35.542  39.683  21.392  1.00 84.58           C  
ATOM   2534  CE1 HIS A 420      37.618  40.338  21.128  1.00 83.36           C  
ATOM   2535  NE2 HIS A 420      36.385  40.509  20.688  1.00 91.03           N  
ATOM   2536  N   VAL A 421      36.185  40.866  25.087  1.00 78.18           N  
ATOM   2537  CA  VAL A 421      35.643  42.211  25.238  1.00 82.01           C  
ATOM   2538  C   VAL A 421      35.634  42.925  23.895  1.00 88.58           C  
ATOM   2539  O   VAL A 421      36.686  43.303  23.381  1.00 92.38           O  
ATOM   2540  CB  VAL A 421      36.467  43.045  26.231  1.00 87.11           C  
ATOM   2541  CG1 VAL A 421      35.639  44.208  26.754  1.00 87.60           C  
ATOM   2542  CG2 VAL A 421      36.951  42.175  27.380  1.00 92.13           C  
ATOM   2543  N   PRO A 422      34.435  43.125  23.330  1.00 85.94           N  
ATOM   2544  CA  PRO A 422      34.263  43.731  22.007  1.00 89.65           C  
ATOM   2545  C   PRO A 422      34.822  45.148  21.939  1.00 96.61           C  
ATOM   2546  O   PRO A 422      34.866  45.849  22.950  1.00 90.39           O  
ATOM   2547  CB  PRO A 422      32.742  43.747  21.827  1.00 95.14           C  
ATOM   2548  CG  PRO A 422      32.194  43.703  23.209  1.00 90.83           C  
ATOM   2549  CD  PRO A 422      33.144  42.842  23.977  1.00 90.48           C  
ATOM   2550  N   ALA A 423      35.249  45.554  20.747  1.00104.08           N  
ATOM   2551  CA  ALA A 423      35.811  46.883  20.544  1.00102.77           C  
ATOM   2552  C   ALA A 423      34.865  47.958  21.062  1.00105.16           C  
ATOM   2553  O   ALA A 423      35.299  48.943  21.659  1.00 99.47           O  
ATOM   2554  CB  ALA A 423      36.115  47.108  19.072  1.00101.78           C  
ATOM   2555  N   LYS A 424      33.570  47.757  20.835  1.00115.08           N  
ATOM   2556  CA  LYS A 424      32.562  48.729  21.244  1.00115.95           C  
ATOM   2557  C   LYS A 424      32.745  49.154  22.698  1.00102.88           C  
ATOM   2558  O   LYS A 424      32.688  50.346  23.009  1.00 95.34           O  
ATOM   2559  CB  LYS A 424      31.146  48.197  20.994  1.00114.54           C  
ATOM   2560  CG  LYS A 424      30.879  46.813  21.560  1.00117.01           C  
ATOM   2561  CD  LYS A 424      29.470  46.350  21.220  1.00117.81           C  
ATOM   2562  CE  LYS A 424      29.233  46.371  19.717  1.00121.13           C  
ATOM   2563  NZ  LYS A 424      27.838  45.983  19.365  1.00123.10           N  
ATOM   2564  N   GLU A 425      32.963  48.190  23.589  1.00103.22           N  
ATOM   2565  CA  GLU A 425      33.318  48.536  24.959  1.00107.35           C  
ATOM   2566  C   GLU A 425      34.742  48.096  25.283  1.00109.10           C  
ATOM   2567  O   GLU A 425      35.003  46.920  25.536  1.00104.93           O  
ATOM   2568  CB  GLU A 425      32.341  47.876  25.937  1.00100.79           C  
ATOM   2569  CG  GLU A 425      32.082  46.401  25.644  1.00 98.70           C  
ATOM   2570  CD  GLU A 425      31.205  45.733  26.687  1.00 94.98           C  
ATOM   2571  OE1 GLU A 425      30.451  44.805  26.323  1.00 79.23           O  
ATOM   2572  OE2 GLU A 425      31.276  46.128  27.870  1.00 99.34           O  
ATOM   2573  N   GLN A 426      35.656  49.060  25.279  1.00113.44           N  
ATOM   2574  CA  GLN A 426      36.993  48.887  25.826  1.00103.95           C  
ATOM   2575  C   GLN A 426      37.404  50.200  26.475  1.00 98.50           C  
ATOM   2576  O   GLN A 426      37.423  51.238  25.813  1.00103.98           O  
ATOM   2577  CB  GLN A 426      37.987  48.478  24.736  1.00 99.32           C  
ATOM   2578  CG  GLN A 426      37.732  47.092  24.159  1.00 96.62           C  
ATOM   2579  CD  GLN A 426      38.828  46.634  23.216  1.00 99.09           C  
ATOM   2580  OE1 GLN A 426      38.819  45.496  22.745  1.00 98.72           O  
ATOM   2581  NE2 GLN A 426      39.779  47.518  22.937  1.00102.51           N  
ATOM   2582  N   VAL A 427      37.748  50.168  27.756  1.00 94.24           N  
ATOM   2583  CA  VAL A 427      38.117  51.398  28.442  1.00 99.90           C  
ATOM   2584  C   VAL A 427      39.393  51.220  29.246  1.00 95.29           C  
ATOM   2585  O   VAL A 427      39.938  50.121  29.327  1.00 94.92           O  
ATOM   2586  CB  VAL A 427      36.993  51.875  29.384  1.00111.81           C  
ATOM   2587  CG1 VAL A 427      35.724  52.159  28.592  1.00 95.25           C  
ATOM   2588  CG2 VAL A 427      36.732  50.839  30.470  1.00107.41           C  
ATOM   2589  N   GLU A 428      39.861  52.304  29.850  1.00 92.02           N  
ATOM   2590  CA  GLU A 428      41.063  52.242  30.663  1.00 99.83           C  
ATOM   2591  C   GLU A 428      40.701  51.939  32.111  1.00102.97           C  
ATOM   2592  O   GLU A 428      39.796  52.554  32.680  1.00101.58           O  
ATOM   2593  CB  GLU A 428      41.857  53.546  30.565  1.00105.45           C  
ATOM   2594  CG  GLU A 428      41.177  54.746  31.200  1.00114.25           C  
ATOM   2595  CD  GLU A 428      42.069  55.971  31.228  1.00113.40           C  
ATOM   2596  OE1 GLU A 428      42.988  56.058  30.386  1.00110.70           O  
ATOM   2597  OE2 GLU A 428      41.856  56.844  32.096  1.00111.12           O  
ATOM   2598  N   GLY A 429      41.401  50.975  32.696  1.00101.29           N  
ATOM   2599  CA  GLY A 429      41.196  50.623  34.087  1.00102.64           C  
ATOM   2600  C   GLY A 429      39.900  49.883  34.357  1.00103.25           C  
ATOM   2601  O   GLY A 429      39.241  50.125  35.369  1.00105.50           O  
ATOM   2602  N   MET A 430      39.529  48.979  33.456  1.00 95.80           N  
ATOM   2603  CA  MET A 430      38.352  48.146  33.672  1.00 94.03           C  
ATOM   2604  C   MET A 430      38.673  46.995  34.624  1.00 90.01           C  
ATOM   2605  O   MET A 430      39.794  46.486  34.646  1.00 89.30           O  
ATOM   2606  CB  MET A 430      37.780  47.637  32.345  1.00 92.08           C  
ATOM   2607  CG  MET A 430      38.807  47.080  31.375  1.00 89.35           C  
ATOM   2608  SD  MET A 430      38.159  46.964  29.691  1.00 88.57           S  
ATOM   2609  CE  MET A 430      36.763  45.867  29.925  1.00 77.50           C  
ATOM   2610  N   GLY A 431      37.680  46.597  35.413  1.00 88.18           N  
ATOM   2611  CA  GLY A 431      37.883  45.636  36.482  1.00 84.28           C  
ATOM   2612  C   GLY A 431      38.164  44.213  36.040  1.00 70.35           C  
ATOM   2613  O   GLY A 431      37.810  43.807  34.934  1.00 68.08           O  
ATOM   2614  N   ALA A 432      38.801  43.452  36.924  1.00 71.03           N  
ATOM   2615  CA  ALA A 432      39.116  42.054  36.664  1.00 67.75           C  
ATOM   2616  C   ALA A 432      38.946  41.227  37.935  1.00 66.06           C  
ATOM   2617  O   ALA A 432      38.926  41.771  39.039  1.00 69.10           O  
ATOM   2618  CB  ALA A 432      40.531  41.922  36.127  1.00 68.54           C  
ATOM   2619  N   ALA A 433      38.815  39.915  37.776  1.00 62.81           N  
ATOM   2620  CA  ALA A 433      38.638  39.021  38.915  1.00 59.91           C  
ATOM   2621  C   ALA A 433      39.133  37.613  38.601  1.00 57.98           C  
ATOM   2622  O   ALA A 433      39.146  37.197  37.445  1.00 62.78           O  
ATOM   2623  CB  ALA A 433      37.177  38.988  39.333  1.00 62.34           C  
ATOM   2624  N   LEU A 434      39.532  36.879  39.635  1.00 57.02           N  
ATOM   2625  CA  LEU A 434      39.945  35.492  39.464  1.00 61.84           C  
ATOM   2626  C   LEU A 434      38.749  34.650  39.057  1.00 60.26           C  
ATOM   2627  O   LEU A 434      37.605  35.048  39.267  1.00 62.83           O  
ATOM   2628  CB  LEU A 434      40.531  34.924  40.762  1.00 62.80           C  
ATOM   2629  CG  LEU A 434      41.889  35.410  41.272  1.00 61.53           C  
ATOM   2630  CD1 LEU A 434      41.749  36.735  42.000  1.00 53.99           C  
ATOM   2631  CD2 LEU A 434      42.499  34.363  42.188  1.00 55.09           C  
ATOM   2632  N   MET A 435      39.012  33.489  38.469  1.00 59.67           N  
ATOM   2633  CA  MET A 435      37.953  32.519  38.243  1.00 65.32           C  
ATOM   2634  C   MET A 435      37.967  31.599  39.454  1.00 63.97           C  
ATOM   2635  O   MET A 435      38.893  30.809  39.640  1.00 61.95           O  
ATOM   2636  CB  MET A 435      38.193  31.745  36.949  1.00 69.51           C  
ATOM   2637  CG  MET A 435      38.256  32.620  35.698  1.00 67.04           C  
ATOM   2638  SD  MET A 435      36.712  33.477  35.309  1.00 68.48           S  
ATOM   2639  CE  MET A 435      36.901  35.001  36.230  1.00 63.37           C  
ATOM   2640  N   SER A 436      36.924  31.711  40.270  1.00 62.80           N  
ATOM   2641  CA  SER A 436      36.967  31.242  41.651  1.00 57.62           C  
ATOM   2642  C   SER A 436      36.411  29.844  41.913  1.00 58.44           C  
ATOM   2643  O   SER A 436      36.452  29.366  43.045  1.00 62.96           O  
ATOM   2644  CB  SER A 436      36.265  32.256  42.560  1.00 62.41           C  
ATOM   2645  OG  SER A 436      34.970  32.571  42.074  1.00 56.44           O  
ATOM   2646  N   ILE A 437      35.907  29.178  40.882  1.00 61.42           N  
ATOM   2647  CA  ILE A 437      35.276  27.881  41.098  1.00 60.39           C  
ATOM   2648  C   ILE A 437      36.282  26.748  40.949  1.00 60.50           C  
ATOM   2649  O   ILE A 437      36.774  26.474  39.854  1.00 62.48           O  
ATOM   2650  CB  ILE A 437      34.091  27.658  40.141  1.00 61.87           C  
ATOM   2651  CG1 ILE A 437      33.054  28.769  40.319  1.00 61.42           C  
ATOM   2652  CG2 ILE A 437      33.465  26.291  40.376  1.00 55.44           C  
ATOM   2653  CD1 ILE A 437      31.820  28.595  39.472  1.00 64.39           C  
ATOM   2654  N   LYS A 438      36.579  26.091  42.064  1.00 59.77           N  
ATOM   2655  CA  LYS A 438      37.551  25.007  42.078  1.00 62.17           C  
ATOM   2656  C   LYS A 438      36.869  23.650  42.179  1.00 61.69           C  
ATOM   2657  O   LYS A 438      35.644  23.560  42.262  1.00 61.40           O  
ATOM   2658  CB  LYS A 438      38.533  25.182  43.238  1.00 54.50           C  
ATOM   2659  CG  LYS A 438      39.384  26.437  43.149  1.00 57.34           C  
ATOM   2660  CD  LYS A 438      40.278  26.418  41.921  1.00 54.85           C  
ATOM   2661  CE  LYS A 438      41.163  27.652  41.866  1.00 57.62           C  
ATOM   2662  NZ  LYS A 438      42.058  27.642  40.677  1.00 64.08           N  
ATOM   2663  N   LEU A 439      37.675  22.595  42.176  1.00 59.26           N  
ATOM   2664  CA  LEU A 439      37.162  21.242  42.300  1.00 62.07           C  
ATOM   2665  C   LEU A 439      37.372  20.733  43.714  1.00 68.76           C  
ATOM   2666  O   LEU A 439      38.507  20.529  44.143  1.00 71.23           O  
ATOM   2667  CB  LEU A 439      37.869  20.307  41.317  1.00 62.27           C  
ATOM   2668  CG  LEU A 439      37.573  20.464  39.826  1.00 62.96           C  
ATOM   2669  CD1 LEU A 439      38.537  19.618  39.011  1.00 55.14           C  
ATOM   2670  CD2 LEU A 439      36.127  20.092  39.521  1.00 60.51           C  
ATOM   2671  N   GLN A 440      36.280  20.542  44.443  1.00 65.87           N  
ATOM   2672  CA  GLN A 440      36.358  19.864  45.725  1.00 64.91           C  
ATOM   2673  C   GLN A 440      36.535  18.383  45.437  1.00 64.48           C  
ATOM   2674  O   GLN A 440      37.184  17.657  46.190  1.00 68.23           O  
ATOM   2675  CB  GLN A 440      35.090  20.098  46.541  1.00 63.01           C  
ATOM   2676  CG  GLN A 440      34.891  21.537  46.974  1.00 62.31           C  
ATOM   2677  CD  GLN A 440      33.746  21.690  47.950  1.00 68.69           C  
ATOM   2678  OE1 GLN A 440      32.966  20.760  48.157  1.00 70.54           O  
ATOM   2679  NE2 GLN A 440      33.641  22.864  48.561  1.00 67.88           N  
ATOM   2680  N   PHE A 441      35.960  17.950  44.322  1.00 66.16           N  
ATOM   2681  CA  PHE A 441      36.048  16.563  43.899  1.00 69.61           C  
ATOM   2682  C   PHE A 441      36.461  16.466  42.433  1.00 70.38           C  
ATOM   2683  O   PHE A 441      36.627  17.482  41.757  1.00 66.59           O  
ATOM   2684  CB  PHE A 441      34.705  15.870  44.115  1.00 67.93           C  
ATOM   2685  CG  PHE A 441      34.241  15.884  45.541  1.00 71.50           C  
ATOM   2686  CD1 PHE A 441      34.461  14.794  46.367  1.00 75.47           C  
ATOM   2687  CD2 PHE A 441      33.590  16.992  46.060  1.00 69.56           C  
ATOM   2688  CE1 PHE A 441      34.036  14.807  47.681  1.00 71.51           C  
ATOM   2689  CE2 PHE A 441      33.163  17.011  47.373  1.00 61.76           C  
ATOM   2690  CZ  PHE A 441      33.386  15.917  48.184  1.00 69.75           C  
ATOM   2691  N   TRP A 442      36.626  15.242  41.944  1.00 68.29           N  
ATOM   2692  CA  TRP A 442      36.999  15.033  40.552  1.00 70.50           C  
ATOM   2693  C   TRP A 442      36.609  13.641  40.069  1.00 73.13           C  
ATOM   2694  O   TRP A 442      36.425  12.722  40.865  1.00 73.59           O  
ATOM   2695  CB  TRP A 442      38.503  15.237  40.367  1.00 67.89           C  
ATOM   2696  CG  TRP A 442      39.320  14.084  40.857  1.00 72.52           C  
ATOM   2697  CD1 TRP A 442      39.659  13.812  42.149  1.00 76.56           C  
ATOM   2698  CD2 TRP A 442      39.904  13.044  40.064  1.00 76.98           C  
ATOM   2699  NE1 TRP A 442      40.416  12.667  42.211  1.00 74.81           N  
ATOM   2700  CE2 TRP A 442      40.581  12.177  40.941  1.00 77.96           C  
ATOM   2701  CE3 TRP A 442      39.919  12.764  38.693  1.00 77.19           C  
ATOM   2702  CZ2 TRP A 442      41.266  11.049  40.498  1.00 82.02           C  
ATOM   2703  CZ3 TRP A 442      40.601  11.643  38.254  1.00 74.45           C  
ATOM   2704  CH2 TRP A 442      41.264  10.800  39.153  1.00 77.28           C  
ATOM   2705  N   ALA A 443      36.484  13.499  38.755  1.00 75.43           N  
ATOM   2706  CA  ALA A 443      36.246  12.207  38.132  1.00 69.08           C  
ATOM   2707  C   ALA A 443      36.949  12.193  36.787  1.00 73.18           C  
ATOM   2708  O   ALA A 443      37.056  13.231  36.134  1.00 75.37           O  
ATOM   2709  CB  ALA A 443      34.759  11.968  37.956  1.00 70.85           C  
ATOM   2710  N   PRO A 444      37.434  11.019  36.361  1.00 72.87           N  
ATOM   2711  CA  PRO A 444      38.075  10.980  35.045  1.00 64.00           C  
ATOM   2712  C   PRO A 444      37.038  11.236  33.964  1.00 71.37           C  
ATOM   2713  O   PRO A 444      35.982  10.609  33.977  1.00 77.87           O  
ATOM   2714  CB  PRO A 444      38.585   9.542  34.953  1.00 58.46           C  
ATOM   2715  CG  PRO A 444      37.653   8.762  35.819  1.00 65.16           C  
ATOM   2716  CD  PRO A 444      37.301   9.680  36.958  1.00 71.75           C  
ATOM   2717  N   MET A 445      37.327  12.146  33.043  1.00 72.68           N  
ATOM   2718  CA  MET A 445      36.430  12.380  31.923  1.00 73.76           C  
ATOM   2719  C   MET A 445      36.716  11.312  30.884  1.00 75.34           C  
ATOM   2720  O   MET A 445      37.874  11.032  30.588  1.00 76.58           O  
ATOM   2721  CB  MET A 445      36.656  13.769  31.340  1.00 66.19           C  
ATOM   2722  CG  MET A 445      36.576  14.876  32.371  1.00 64.63           C  
ATOM   2723  SD  MET A 445      37.177  16.430  31.703  1.00 61.72           S  
ATOM   2724  CE  MET A 445      38.638  15.849  30.844  1.00 65.04           C  
ATOM   2725  N   THR A 446      35.671  10.702  30.337  1.00 79.44           N  
ATOM   2726  CA  THR A 446      35.885   9.574  29.445  1.00 95.91           C  
ATOM   2727  C   THR A 446      35.193   9.735  28.103  1.00 99.58           C  
ATOM   2728  O   THR A 446      33.966   9.665  28.029  1.00 91.22           O  
ATOM   2729  CB  THR A 446      35.336   8.288  30.091  1.00 99.79           C  
ATOM   2730  OG1 THR A 446      35.249   7.253  29.108  1.00 98.43           O  
ATOM   2731  CG2 THR A 446      33.944   8.538  30.657  1.00 79.58           C  
ATOM   2732  N   ARG A 447      35.977   9.974  27.050  1.00104.80           N  
ATOM   2733  CA  ARG A 447      35.523   9.753  25.677  1.00100.48           C  
ATOM   2734  C   ARG A 447      34.058  10.139  25.591  1.00 92.19           C  
ATOM   2735  O   ARG A 447      33.661  11.209  26.055  1.00 88.65           O  
ATOM   2736  CB  ARG A 447      35.761   8.303  25.235  1.00100.64           C  
ATOM   2737  CG  ARG A 447      35.290   7.254  26.230  1.00110.37           C  
ATOM   2738  CD  ARG A 447      36.105   5.971  26.127  1.00115.72           C  
ATOM   2739  NE  ARG A 447      35.810   5.051  27.224  1.00109.43           N  
ATOM   2740  CZ  ARG A 447      36.487   5.007  28.367  1.00107.86           C  
ATOM   2741  NH1 ARG A 447      37.505   5.834  28.572  1.00107.94           N  
ATOM   2742  NH2 ARG A 447      36.145   4.140  29.310  1.00114.68           N  
ATOM   2743  N   SER A 448      33.261   9.263  24.989  1.00 85.68           N  
ATOM   2744  CA  SER A 448      31.856   9.135  25.359  1.00 91.90           C  
ATOM   2745  C   SER A 448      31.194  10.469  25.676  1.00 93.86           C  
ATOM   2746  O   SER A 448      30.903  10.759  26.837  1.00 88.92           O  
ATOM   2747  CB  SER A 448      31.699   8.178  26.543  1.00 88.83           C  
ATOM   2748  OG  SER A 448      30.344   8.089  26.947  1.00 75.85           O  
ATOM   2749  N   GLY A 449      30.971  11.285  24.653  1.00 99.20           N  
ATOM   2750  CA  GLY A 449      30.311  12.560  24.851  1.00 97.37           C  
ATOM   2751  C   GLY A 449      29.049  12.336  25.654  1.00 99.13           C  
ATOM   2752  O   GLY A 449      28.587  13.225  26.365  1.00102.98           O  
ATOM   2753  N   GLY A 450      28.501  11.129  25.544  1.00101.41           N  
ATOM   2754  CA  GLY A 450      27.367  10.726  26.352  1.00100.49           C  
ATOM   2755  C   GLY A 450      27.338   9.228  26.572  1.00 99.46           C  
ATOM   2756  O   GLY A 450      27.896   8.461  25.785  1.00 95.23           O  
ATOM   2757  N   ASN A 451      26.693   8.812  27.657  1.00 95.72           N  
ATOM   2758  CA  ASN A 451      26.538   7.396  27.963  1.00103.25           C  
ATOM   2759  C   ASN A 451      25.183   7.080  28.587  1.00 96.06           C  
ATOM   2760  O   ASN A 451      24.739   7.761  29.510  1.00 90.31           O  
ATOM   2761  CB  ASN A 451      27.666   6.913  28.882  1.00105.95           C  
ATOM   2762  CG  ASN A 451      28.652   6.000  28.170  1.00109.08           C  
ATOM   2763  OD1 ASN A 451      28.760   6.018  26.944  1.00111.85           O  
ATOM   2764  ND2 ASN A 451      29.375   5.193  28.941  1.00100.71           N  
ATOM   2765  N   GLU A 452      24.522   6.055  28.065  1.00 96.86           N  
ATOM   2766  CA  GLU A 452      23.317   5.540  28.693  1.00 95.78           C  
ATOM   2767  C   GLU A 452      23.590   4.116  29.149  1.00103.29           C  
ATOM   2768  O   GLU A 452      23.663   3.200  28.332  1.00107.97           O  
ATOM   2769  CB  GLU A 452      22.149   5.558  27.708  1.00105.86           C  
ATOM   2770  CG  GLU A 452      22.125   6.775  26.797  1.00103.38           C  
ATOM   2771  CD  GLU A 452      23.226   6.743  25.754  1.00 92.89           C  
ATOM   2772  OE1 GLU A 452      23.689   5.633  25.416  1.00 92.73           O  
ATOM   2773  OE2 GLU A 452      23.634   7.824  25.281  1.00 86.77           O  
ATOM   2774  N   VAL A 453      23.722   3.928  30.456  1.00119.63           N  
ATOM   2775  CA  VAL A 453      24.027   2.614  31.006  1.00127.25           C  
ATOM   2776  C   VAL A 453      22.777   2.025  31.653  1.00131.51           C  
ATOM   2777  O   VAL A 453      21.709   2.636  31.617  1.00129.59           O  
ATOM   2778  CB  VAL A 453      25.202   2.675  32.005  1.00118.61           C  
ATOM   2779  CG1 VAL A 453      25.754   1.283  32.264  1.00121.02           C  
ATOM   2780  CG2 VAL A 453      26.300   3.573  31.459  1.00105.49           C  
ATOM   2781  N   GLY A 454      22.905   0.841  32.240  1.00136.54           N  
ATOM   2782  CA  GLY A 454      21.742   0.119  32.715  1.00137.26           C  
ATOM   2783  C   GLY A 454      21.035  -0.475  31.516  1.00149.91           C  
ATOM   2784  O   GLY A 454      19.902  -0.946  31.611  1.00147.36           O  
ATOM   2785  N   GLY A 455      21.723  -0.448  30.377  1.00144.37           N  
ATOM   2786  CA  GLY A 455      21.203  -1.008  29.146  1.00134.38           C  
ATOM   2787  C   GLY A 455      20.755  -2.437  29.366  1.00140.67           C  
ATOM   2788  O   GLY A 455      21.328  -3.155  30.186  1.00147.24           O  
ATOM   2789  N   ASP A 456      19.728  -2.851  28.635  1.00138.75           N  
ATOM   2790  CA  ASP A 456      19.115  -4.153  28.866  1.00136.62           C  
ATOM   2791  C   ASP A 456      20.148  -5.275  28.901  1.00140.97           C  
ATOM   2792  O   ASP A 456      20.975  -5.403  27.999  1.00140.77           O  
ATOM   2793  CB  ASP A 456      18.056  -4.440  27.795  1.00132.18           C  
ATOM   2794  CG  ASP A 456      18.539  -4.121  26.387  1.00126.72           C  
ATOM   2795  OD1 ASP A 456      17.742  -3.579  25.592  1.00118.50           O  
ATOM   2796  OD2 ASP A 456      19.710  -4.414  26.071  1.00125.69           O  
ATOM   2797  N   GLY A 457      20.102  -6.082  29.956  1.00136.74           N  
ATOM   2798  CA  GLY A 457      20.975  -7.235  30.052  1.00132.13           C  
ATOM   2799  C   GLY A 457      20.601  -8.200  28.950  1.00125.99           C  
ATOM   2800  O   GLY A 457      19.451  -8.623  28.859  1.00121.78           O  
ATOM   2801  N   GLY A 458      21.568  -8.547  28.107  1.00122.14           N  
ATOM   2802  CA  GLY A 458      21.292  -9.381  26.954  1.00111.29           C  
ATOM   2803  C   GLY A 458      22.510 -10.109  26.426  1.00104.83           C  
ATOM   2804  O   GLY A 458      23.587 -10.054  27.021  1.00105.24           O  
ATOM   2805  N   SER A 459      22.328 -10.795  25.302  1.00110.61           N  
ATOM   2806  CA  SER A 459      23.371 -11.625  24.704  1.00112.66           C  
ATOM   2807  C   SER A 459      23.678 -12.830  25.590  1.00107.95           C  
ATOM   2808  O   SER A 459      24.387 -13.753  25.182  1.00100.92           O  
ATOM   2809  CB  SER A 459      24.637 -10.811  24.421  1.00109.50           C  
ATOM   2810  OG  SER A 459      24.409  -9.846  23.408  1.00102.60           O  
ATOM   2811  N   GLY A 460      23.137 -12.807  26.805  1.00100.49           N  
ATOM   2812  CA  GLY A 460      23.171 -13.953  27.694  1.00 92.64           C  
ATOM   2813  C   GLY A 460      21.778 -14.543  27.776  1.00 82.02           C  
ATOM   2814  O   GLY A 460      20.901 -14.158  27.004  1.00 82.08           O  
ATOM   2815  N   GLN A 461      21.558 -15.464  28.709  1.00 81.68           N  
ATOM   2816  CA  GLN A 461      20.240 -16.069  28.842  1.00 78.95           C  
ATOM   2817  C   GLN A 461      19.238 -15.007  29.274  1.00 78.27           C  
ATOM   2818  O   GLN A 461      19.408 -14.368  30.312  1.00 79.51           O  
ATOM   2819  CB  GLN A 461      20.278 -17.210  29.860  1.00 73.48           C  
ATOM   2820  CG  GLN A 461      18.921 -17.820  30.166  1.00 73.74           C  
ATOM   2821  CD  GLN A 461      19.020 -19.070  31.019  1.00 72.51           C  
ATOM   2822  OE1 GLN A 461      19.888 -19.916  30.801  1.00 76.52           O  
ATOM   2823  NE2 GLN A 461      18.134 -19.191  31.999  1.00 72.21           N  
ATOM   2824  N   ILE A 462      18.199 -14.814  28.468  1.00 80.27           N  
ATOM   2825  CA  ILE A 462      17.194 -13.796  28.761  1.00 85.63           C  
ATOM   2826  C   ILE A 462      15.907 -14.344  29.384  1.00 81.15           C  
ATOM   2827  O   ILE A 462      15.014 -13.579  29.753  1.00 79.84           O  
ATOM   2828  CB  ILE A 462      16.862 -12.955  27.510  1.00 92.91           C  
ATOM   2829  CG1 ILE A 462      16.661 -11.495  27.903  1.00 92.97           C  
ATOM   2830  CG2 ILE A 462      15.647 -13.507  26.789  1.00 91.00           C  
ATOM   2831  CD1 ILE A 462      17.814 -10.939  28.696  1.00 96.60           C  
ATOM   2832  N   SER A 463      15.821 -15.664  29.511  1.00 76.88           N  
ATOM   2833  CA  SER A 463      14.598 -16.296  29.991  1.00 81.45           C  
ATOM   2834  C   SER A 463      14.869 -17.699  30.525  1.00 80.61           C  
ATOM   2835  O   SER A 463      16.000 -18.181  30.475  1.00 75.94           O  
ATOM   2836  CB  SER A 463      13.560 -16.350  28.866  1.00 80.86           C  
ATOM   2837  OG  SER A 463      12.338 -16.913  29.312  1.00 84.93           O  
ATOM   2838  N   CYS A 464      13.827 -18.356  31.025  1.00 76.20           N  
ATOM   2839  CA  CYS A 464      13.975 -19.693  31.589  1.00 70.79           C  
ATOM   2840  C   CYS A 464      13.071 -20.720  30.917  1.00 73.29           C  
ATOM   2841  O   CYS A 464      11.996 -20.390  30.420  1.00 75.40           O  
ATOM   2842  CB  CYS A 464      13.709 -19.676  33.095  1.00 66.07           C  
ATOM   2843  SG  CYS A 464      14.922 -18.751  34.064  1.00 80.48           S  
ATOM   2844  N   SER A 465      13.530 -21.968  30.899  1.00 73.97           N  
ATOM   2845  CA  SER A 465      12.721 -23.088  30.439  1.00 72.71           C  
ATOM   2846  C   SER A 465      12.457 -24.028  31.609  1.00 73.67           C  
ATOM   2847  O   SER A 465      13.363 -24.721  32.073  1.00 69.82           O  
ATOM   2848  CB  SER A 465      13.423 -23.837  29.308  1.00 72.42           C  
ATOM   2849  OG  SER A 465      12.682 -24.981  28.921  1.00 77.90           O  
ATOM   2850  N   PRO A 466      11.208 -24.050  32.090  1.00 74.58           N  
ATOM   2851  CA  PRO A 466      10.814 -24.813  33.279  1.00 68.88           C  
ATOM   2852  C   PRO A 466      11.092 -26.310  33.161  1.00 76.14           C  
ATOM   2853  O   PRO A 466      10.790 -26.925  32.134  1.00 71.99           O  
ATOM   2854  CB  PRO A 466       9.305 -24.565  33.365  1.00 73.50           C  
ATOM   2855  CG  PRO A 466       9.093 -23.274  32.654  1.00 81.83           C  
ATOM   2856  CD  PRO A 466      10.083 -23.281  31.532  1.00 81.73           C  
ATOM   2857  N   VAL A 467      11.668 -26.878  34.219  1.00 71.38           N  
ATOM   2858  CA  VAL A 467      11.866 -28.321  34.331  1.00 70.07           C  
ATOM   2859  C   VAL A 467      10.988 -28.889  35.445  1.00 67.40           C  
ATOM   2860  O   VAL A 467      10.133 -29.735  35.196  1.00 68.61           O  
ATOM   2861  CB  VAL A 467      13.347 -28.703  34.554  1.00 62.55           C  
ATOM   2862  CG1 VAL A 467      14.144 -28.478  33.284  1.00 58.78           C  
ATOM   2863  CG2 VAL A 467      13.944 -27.919  35.709  1.00 69.69           C  
ATOM   2864  N   PHE A 468      11.217 -28.437  36.674  1.00 68.76           N  
ATOM   2865  CA  PHE A 468      10.346 -28.783  37.792  1.00 71.81           C  
ATOM   2866  C   PHE A 468       9.031 -28.021  37.677  1.00 69.19           C  
ATOM   2867  O   PHE A 468       9.004 -26.889  37.189  1.00 66.22           O  
ATOM   2868  CB  PHE A 468      11.014 -28.440  39.125  1.00 68.91           C  
ATOM   2869  CG  PHE A 468      12.290 -29.186  39.378  1.00 67.75           C  
ATOM   2870  CD1 PHE A 468      12.268 -30.450  39.944  1.00 67.68           C  
ATOM   2871  CD2 PHE A 468      13.514 -28.622  39.057  1.00 65.99           C  
ATOM   2872  CE1 PHE A 468      13.441 -31.139  40.180  1.00 72.20           C  
ATOM   2873  CE2 PHE A 468      14.691 -29.305  39.290  1.00 64.98           C  
ATOM   2874  CZ  PHE A 468      14.655 -30.566  39.852  1.00 68.79           C  
ATOM   2875  N   ALA A 469       7.943 -28.631  38.134  1.00 68.22           N  
ATOM   2876  CA  ALA A 469       6.658 -27.950  38.126  1.00 69.09           C  
ATOM   2877  C   ALA A 469       6.345 -27.436  39.522  1.00 69.89           C  
ATOM   2878  O   ALA A 469       5.996 -28.203  40.419  1.00 71.14           O  
ATOM   2879  CB  ALA A 469       5.565 -28.890  37.651  1.00 67.60           C  
ATOM   2880  N   VAL A 470       6.472 -26.125  39.691  1.00 69.93           N  
ATOM   2881  CA  VAL A 470       6.183 -25.470  40.958  1.00 75.74           C  
ATOM   2882  C   VAL A 470       5.860 -24.002  40.700  1.00 77.50           C  
ATOM   2883  O   VAL A 470       6.314 -23.428  39.711  1.00 77.85           O  
ATOM   2884  CB  VAL A 470       7.368 -25.593  41.941  1.00 66.83           C  
ATOM   2885  CG1 VAL A 470       8.595 -24.888  41.391  1.00 67.95           C  
ATOM   2886  CG2 VAL A 470       6.995 -25.032  43.302  1.00 81.89           C  
ATOM   2887  N   GLU A 471       5.082 -23.394  41.588  1.00 81.94           N  
ATOM   2888  CA  GLU A 471       4.724 -21.990  41.440  1.00 82.67           C  
ATOM   2889  C   GLU A 471       5.973 -21.114  41.504  1.00 76.66           C  
ATOM   2890  O   GLU A 471       6.891 -21.395  42.273  1.00 79.35           O  
ATOM   2891  CB  GLU A 471       3.718 -21.583  42.517  1.00 93.09           C  
ATOM   2892  CG  GLU A 471       3.000 -20.277  42.235  1.00 95.31           C  
ATOM   2893  CD  GLU A 471       1.757 -20.103  43.083  1.00 97.30           C  
ATOM   2894  OE1 GLU A 471       1.325 -21.091  43.713  1.00 94.99           O  
ATOM   2895  OE2 GLU A 471       1.212 -18.980  43.121  1.00 98.44           O  
ATOM   2896  N   ARG A 472       6.004 -20.054  40.702  1.00 81.35           N  
ATOM   2897  CA  ARG A 472       7.179 -19.185  40.634  1.00 90.79           C  
ATOM   2898  C   ARG A 472       6.978 -17.977  39.713  1.00 98.69           C  
ATOM   2899  O   ARG A 472       6.215 -18.040  38.748  1.00 98.16           O  
ATOM   2900  CB  ARG A 472       8.423 -19.986  40.221  1.00 85.71           C  
ATOM   2901  CG  ARG A 472       9.005 -19.619  38.865  1.00 85.42           C  
ATOM   2902  CD  ARG A 472       8.364 -20.423  37.750  1.00 86.10           C  
ATOM   2903  NE  ARG A 472       8.560 -21.859  37.932  1.00 81.47           N  
ATOM   2904  CZ  ARG A 472       9.625 -22.528  37.502  1.00 70.27           C  
ATOM   2905  NH1 ARG A 472      10.595 -21.889  36.863  1.00 67.98           N  
ATOM   2906  NH2 ARG A 472       9.721 -23.835  37.711  1.00 59.22           N  
ATOM   2907  N   PRO A 473       7.680 -16.872  40.015  1.00105.17           N  
ATOM   2908  CA  PRO A 473       7.531 -15.541  39.409  1.00107.77           C  
ATOM   2909  C   PRO A 473       7.672 -15.478  37.884  1.00108.10           C  
ATOM   2910  O   PRO A 473       7.244 -14.484  37.297  1.00109.92           O  
ATOM   2911  CB  PRO A 473       8.656 -14.735  40.068  1.00113.15           C  
ATOM   2912  CG  PRO A 473       8.865 -15.399  41.377  1.00107.38           C  
ATOM   2913  CD  PRO A 473       8.671 -16.861  41.106  1.00105.71           C  
ATOM   2914  N   ILE A 474       8.243 -16.502  37.257  1.00109.48           N  
ATOM   2915  CA  ILE A 474       8.509 -16.465  35.816  1.00116.69           C  
ATOM   2916  C   ILE A 474       9.479 -15.346  35.434  1.00113.09           C  
ATOM   2917  O   ILE A 474       9.087 -14.344  34.835  1.00102.46           O  
ATOM   2918  CB  ILE A 474       7.217 -16.287  34.989  1.00109.49           C  
ATOM   2919  CG1 ILE A 474       6.162 -17.315  35.393  1.00106.39           C  
ATOM   2920  CG2 ILE A 474       7.513 -16.396  33.499  1.00106.28           C  
ATOM   2921  CD1 ILE A 474       4.953 -17.304  34.490  1.00107.89           C  
ATOM   2922  N   ALA A 475      10.745 -15.522  35.799  1.00115.16           N  
ATOM   2923  CA  ALA A 475      11.785 -14.552  35.471  1.00105.08           C  
ATOM   2924  C   ALA A 475      11.889 -14.306  33.967  1.00103.86           C  
ATOM   2925  O   ALA A 475      11.981 -15.245  33.175  1.00 99.41           O  
ATOM   2926  CB  ALA A 475      13.127 -15.009  36.025  1.00 94.69           C  
ATOM   2927  N   LEU A 476      11.866 -13.033  33.584  1.00103.63           N  
ATOM   2928  CA  LEU A 476      12.037 -12.642  32.190  1.00102.30           C  
ATOM   2929  C   LEU A 476      12.565 -11.212  32.103  1.00105.25           C  
ATOM   2930  O   LEU A 476      12.379 -10.418  33.027  1.00109.53           O  
ATOM   2931  CB  LEU A 476      10.710 -12.764  31.437  1.00 96.33           C  
ATOM   2932  CG  LEU A 476      10.723 -12.382  29.956  1.00 93.17           C  
ATOM   2933  CD1 LEU A 476      11.739 -13.218  29.193  1.00 96.98           C  
ATOM   2934  CD2 LEU A 476       9.336 -12.532  29.355  1.00 89.06           C  
ATOM   2935  N   SER A 477      13.219 -10.885  30.993  1.00 97.65           N  
ATOM   2936  CA  SER A 477      13.740  -9.539  30.788  1.00 99.22           C  
ATOM   2937  C   SER A 477      13.016  -8.843  29.642  1.00106.36           C  
ATOM   2938  O   SER A 477      13.167  -9.217  28.478  1.00106.13           O  
ATOM   2939  CB  SER A 477      15.244  -9.576  30.519  1.00 94.39           C  
ATOM   2940  OG  SER A 477      15.750  -8.269  30.313  1.00106.26           O  
ATOM   2941  N   LYS A 478      12.232  -7.827  29.980  1.00110.70           N  
ATOM   2942  CA  LYS A 478      11.412  -7.129  28.999  1.00112.67           C  
ATOM   2943  C   LYS A 478      12.229  -6.233  28.079  1.00115.41           C  
ATOM   2944  O   LYS A 478      12.092  -6.294  26.858  1.00116.61           O  
ATOM   2945  CB  LYS A 478      10.337  -6.305  29.704  1.00113.38           C  
ATOM   2946  CG  LYS A 478       9.401  -7.139  30.544  1.00117.27           C  
ATOM   2947  CD  LYS A 478       8.473  -6.272  31.362  1.00127.87           C  
ATOM   2948  CE  LYS A 478       7.627  -7.125  32.282  1.00133.72           C  
ATOM   2949  NZ  LYS A 478       6.793  -6.291  33.179  1.00131.07           N  
ATOM   2950  N   GLN A 479      13.078  -5.401  28.670  1.00113.87           N  
ATOM   2951  CA  GLN A 479      13.844  -4.431  27.899  1.00118.62           C  
ATOM   2952  C   GLN A 479      14.738  -5.116  26.865  1.00115.81           C  
ATOM   2953  O   GLN A 479      15.170  -4.493  25.896  1.00114.54           O  
ATOM   2954  CB  GLN A 479      14.674  -3.544  28.832  1.00126.09           C  
ATOM   2955  CG  GLN A 479      15.277  -2.315  28.164  1.00132.44           C  
ATOM   2956  CD  GLN A 479      14.227  -1.344  27.652  1.00135.02           C  
ATOM   2957  OE1 GLN A 479      13.073  -1.370  28.082  1.00134.58           O  
ATOM   2958  NE2 GLN A 479      14.625  -0.479  26.724  1.00123.82           N  
ATOM   2959  N   ALA A 480      15.000  -6.404  27.069  1.00109.65           N  
ATOM   2960  CA  ALA A 480      15.892  -7.154  26.190  1.00109.15           C  
ATOM   2961  C   ALA A 480      15.233  -7.597  24.883  1.00113.33           C  
ATOM   2962  O   ALA A 480      15.861  -7.564  23.824  1.00107.57           O  
ATOM   2963  CB  ALA A 480      16.468  -8.350  26.922  1.00104.35           C  
ATOM   2964  N   VAL A 481      13.975  -8.019  24.957  1.00114.04           N  
ATOM   2965  CA  VAL A 481      13.271  -8.496  23.770  1.00106.56           C  
ATOM   2966  C   VAL A 481      12.938  -7.353  22.814  1.00105.76           C  
ATOM   2967  O   VAL A 481      12.891  -7.545  21.600  1.00107.78           O  
ATOM   2968  CB  VAL A 481      11.984  -9.265  24.127  1.00 97.26           C  
ATOM   2969  CG1 VAL A 481      12.313 -10.489  24.965  1.00 95.45           C  
ATOM   2970  CG2 VAL A 481      11.013  -8.360  24.855  1.00100.85           C  
ATOM   2971  N   ARG A 482      12.708  -6.166  23.366  1.00104.47           N  
ATOM   2972  CA  ARG A 482      12.477  -4.983  22.546  1.00105.19           C  
ATOM   2973  C   ARG A 482      13.746  -4.621  21.783  1.00110.92           C  
ATOM   2974  O   ARG A 482      13.713  -3.834  20.838  1.00111.09           O  
ATOM   2975  CB  ARG A 482      12.023  -3.801  23.405  1.00106.81           C  
ATOM   2976  CG  ARG A 482      10.698  -4.017  24.116  1.00106.44           C  
ATOM   2977  CD  ARG A 482      10.165  -2.711  24.684  1.00108.28           C  
ATOM   2978  NE  ARG A 482       8.947  -2.905  25.465  1.00115.01           N  
ATOM   2979  CZ  ARG A 482       8.921  -3.042  26.786  1.00121.02           C  
ATOM   2980  NH1 ARG A 482      10.051  -3.005  27.480  1.00124.86           N  
ATOM   2981  NH2 ARG A 482       7.767  -3.215  27.416  1.00119.32           N  
ATOM   2982  N   ARG A 483      14.866  -5.200  22.204  1.00111.54           N  
ATOM   2983  CA  ARG A 483      16.139  -5.003  21.524  1.00109.71           C  
ATOM   2984  C   ARG A 483      16.205  -5.859  20.265  1.00106.19           C  
ATOM   2985  O   ARG A 483      16.677  -5.411  19.220  1.00108.21           O  
ATOM   2986  CB  ARG A 483      17.301  -5.345  22.460  1.00115.99           C  
ATOM   2987  CG  ARG A 483      18.668  -5.371  21.790  1.00117.87           C  
ATOM   2988  CD  ARG A 483      19.775  -5.648  22.800  1.00115.51           C  
ATOM   2989  NE  ARG A 483      19.576  -6.914  23.502  1.00123.07           N  
ATOM   2990  CZ  ARG A 483      20.153  -8.061  23.157  1.00122.35           C  
ATOM   2991  NH1 ARG A 483      20.975  -8.107  22.117  1.00116.24           N  
ATOM   2992  NH2 ARG A 483      19.912  -9.163  23.855  1.00115.39           N  
ATOM   2993  N   MET A 484      15.722  -7.093  20.371  1.00102.50           N  
ATOM   2994  CA  MET A 484      15.738  -8.026  19.252  1.00102.85           C  
ATOM   2995  C   MET A 484      14.772  -7.594  18.157  1.00106.94           C  
ATOM   2996  O   MET A 484      15.143  -7.501  16.985  1.00108.33           O  
ATOM   2997  CB  MET A 484      15.372  -9.430  19.727  1.00 96.15           C  
ATOM   2998  CG  MET A 484      16.220  -9.940  20.870  1.00 93.92           C  
ATOM   2999  SD  MET A 484      15.742 -11.610  21.340  1.00 83.45           S  
ATOM   3000  CE  MET A 484      14.002 -11.381  21.693  1.00 90.54           C  
ATOM   3001  N   LEU A 485      13.528  -7.340  18.547  1.00104.44           N  
ATOM   3002  CA  LEU A 485      12.498  -6.929  17.604  1.00104.60           C  
ATOM   3003  C   LEU A 485      12.904  -5.649  16.886  1.00106.62           C  
ATOM   3004  O   LEU A 485      12.660  -5.490  15.690  1.00104.83           O  
ATOM   3005  CB  LEU A 485      11.170  -6.717  18.329  1.00101.58           C  
ATOM   3006  CG  LEU A 485      10.680  -7.880  19.191  1.00 95.91           C  
ATOM   3007  CD1 LEU A 485       9.354  -7.529  19.846  1.00 98.29           C  
ATOM   3008  CD2 LEU A 485      10.559  -9.150  18.365  1.00 87.49           C  
ATOM   3009  N   SER A 486      13.531  -4.740  17.626  1.00109.49           N  
ATOM   3010  CA  SER A 486      13.926  -3.452  17.075  1.00108.37           C  
ATOM   3011  C   SER A 486      15.177  -3.541  16.207  1.00106.75           C  
ATOM   3012  O   SER A 486      15.286  -2.840  15.203  1.00 99.93           O  
ATOM   3013  CB  SER A 486      14.139  -2.426  18.192  1.00107.93           C  
ATOM   3014  OG  SER A 486      12.928  -2.144  18.871  1.00112.82           O  
ATOM   3015  N   MET A 487      16.125  -4.395  16.584  1.00110.82           N  
ATOM   3016  CA  MET A 487      17.408  -4.378  15.892  1.00114.81           C  
ATOM   3017  C   MET A 487      17.728  -5.602  15.030  1.00120.70           C  
ATOM   3018  O   MET A 487      18.076  -6.671  15.533  1.00119.35           O  
ATOM   3019  CB  MET A 487      18.530  -4.149  16.918  1.00112.07           C  
ATOM   3020  CG  MET A 487      19.877  -4.771  16.572  1.00115.64           C  
ATOM   3021  SD  MET A 487      20.706  -4.001  15.168  1.00148.13           S  
ATOM   3022  CE  MET A 487      22.184  -5.007  15.051  1.00122.39           C  
ATOM   3023  N   ASN A 488      17.569  -5.421  13.722  1.00124.72           N  
ATOM   3024  CA  ASN A 488      18.433  -6.008  12.696  1.00130.53           C  
ATOM   3025  C   ASN A 488      19.018  -7.409  12.896  1.00134.99           C  
ATOM   3026  O   ASN A 488      20.228  -7.540  13.084  1.00142.54           O  
ATOM   3027  CB  ASN A 488      19.542  -5.022  12.309  1.00128.99           C  
ATOM   3028  CG  ASN A 488      18.995  -3.712  11.769  1.00130.18           C  
ATOM   3029  OD1 ASN A 488      17.871  -3.318  12.082  1.00129.90           O  
ATOM   3030  ND2 ASN A 488      19.789  -3.032  10.951  1.00132.76           N  
ATOM   3031  N   ILE A 489      18.197  -8.452  12.854  1.00129.46           N  
ATOM   3032  CA  ILE A 489      18.771  -9.792  12.782  1.00131.59           C  
ATOM   3033  C   ILE A 489      19.326  -9.939  11.369  1.00130.33           C  
ATOM   3034  O   ILE A 489      19.205  -9.014  10.565  1.00134.76           O  
ATOM   3035  CB  ILE A 489      17.746 -10.895  13.082  1.00124.08           C  
ATOM   3036  CG1 ILE A 489      18.452 -12.146  13.613  1.00112.10           C  
ATOM   3037  CG2 ILE A 489      16.920 -11.210  11.846  1.00122.26           C  
ATOM   3038  CD1 ILE A 489      19.329 -11.889  14.825  1.00102.05           C  
ATOM   3039  N   GLU A 490      19.926 -11.079  11.045  1.00125.40           N  
ATOM   3040  CA  GLU A 490      20.593 -11.185   9.752  1.00132.95           C  
ATOM   3041  C   GLU A 490      19.695 -11.780   8.665  1.00138.64           C  
ATOM   3042  O   GLU A 490      19.406 -12.977   8.655  1.00132.18           O  
ATOM   3043  CB  GLU A 490      21.888 -11.991   9.887  1.00121.05           C  
ATOM   3044  CG  GLU A 490      22.778 -11.526  11.034  1.00128.24           C  
ATOM   3045  CD  GLU A 490      24.170 -12.131  10.988  1.00128.72           C  
ATOM   3046  OE1 GLU A 490      24.702 -12.321   9.874  1.00123.62           O  
ATOM   3047  OE2 GLU A 490      24.734 -12.414  12.068  1.00115.98           O  
ATOM   3048  N   GLY A 491      19.261 -10.914   7.753  1.00133.67           N  
ATOM   3049  CA  GLY A 491      18.526 -11.307   6.564  1.00125.78           C  
ATOM   3050  C   GLY A 491      17.545 -10.211   6.188  1.00145.16           C  
ATOM   3051  O   GLY A 491      17.416  -9.228   6.916  1.00151.85           O  
ATOM   3052  N   ARG A 492      16.870 -10.370   5.051  1.00146.64           N  
ATOM   3053  CA  ARG A 492      15.654  -9.608   4.731  1.00140.75           C  
ATOM   3054  C   ARG A 492      15.831  -8.090   4.628  1.00144.50           C  
ATOM   3055  O   ARG A 492      14.902  -7.381   4.240  1.00140.83           O  
ATOM   3056  CB  ARG A 492      14.526  -9.931   5.722  1.00132.63           C  
ATOM   3057  CG  ARG A 492      14.604  -9.159   7.031  1.00137.74           C  
ATOM   3058  CD  ARG A 492      13.407  -9.427   7.927  1.00140.12           C  
ATOM   3059  NE  ARG A 492      13.553  -8.775   9.226  1.00144.09           N  
ATOM   3060  CZ  ARG A 492      14.064  -9.364  10.303  1.00139.10           C  
ATOM   3061  NH1 ARG A 492      14.473 -10.623  10.237  1.00130.01           N  
ATOM   3062  NH2 ARG A 492      14.162  -8.697  11.445  1.00130.26           N  
ATOM   3063  N   ASP A 493      17.016  -7.598   4.975  1.00144.25           N  
ATOM   3064  CA  ASP A 493      17.216  -6.172   5.221  1.00136.37           C  
ATOM   3065  C   ASP A 493      16.200  -5.695   6.260  1.00140.56           C  
ATOM   3066  O   ASP A 493      15.919  -6.411   7.221  1.00146.01           O  
ATOM   3067  CB  ASP A 493      17.091  -5.365   3.927  1.00135.82           C  
ATOM   3068  CG  ASP A 493      18.180  -5.700   2.924  1.00131.34           C  
ATOM   3069  OD1 ASP A 493      18.599  -4.794   2.174  1.00125.42           O  
ATOM   3070  OD2 ASP A 493      18.616  -6.870   2.885  1.00131.02           O  
ATOM   3071  N   ALA A 494      15.644  -4.502   6.065  1.00134.75           N  
ATOM   3072  CA  ALA A 494      14.638  -3.972   6.988  1.00124.01           C  
ATOM   3073  C   ALA A 494      14.228  -2.541   6.659  1.00121.30           C  
ATOM   3074  O   ALA A 494      14.782  -1.913   5.756  1.00123.75           O  
ATOM   3075  CB  ALA A 494      15.133  -4.056   8.429  1.00117.84           C  
ATOM   3076  N   ASP A 495      13.243  -2.039   7.398  1.00115.86           N  
ATOM   3077  CA  ASP A 495      12.898  -0.624   7.368  1.00116.26           C  
ATOM   3078  C   ASP A 495      13.618   0.067   8.519  1.00107.95           C  
ATOM   3079  O   ASP A 495      13.305  -0.165   9.686  1.00101.05           O  
ATOM   3080  CB  ASP A 495      11.388  -0.432   7.503  1.00124.60           C  
ATOM   3081  CG  ASP A 495      10.998   1.025   7.667  1.00124.15           C  
ATOM   3082  OD1 ASP A 495      11.697   1.896   7.105  1.00118.95           O  
ATOM   3083  OD2 ASP A 495       9.995   1.300   8.361  1.00120.15           O  
ATOM   3084  N   VAL A 496      14.582   0.918   8.182  1.00108.88           N  
ATOM   3085  CA  VAL A 496      15.450   1.529   9.184  1.00 99.42           C  
ATOM   3086  C   VAL A 496      14.751   2.598  10.019  1.00 96.31           C  
ATOM   3087  O   VAL A 496      14.792   2.557  11.248  1.00 93.28           O  
ATOM   3088  CB  VAL A 496      16.709   2.139   8.543  1.00 88.06           C  
ATOM   3089  CG1 VAL A 496      17.460   2.975   9.561  1.00 84.98           C  
ATOM   3090  CG2 VAL A 496      17.602   1.044   7.975  1.00 82.21           C  
ATOM   3091  N   LYS A 497      14.113   3.553   9.348  1.00 96.72           N  
ATOM   3092  CA  LYS A 497      13.452   4.657  10.036  1.00 92.63           C  
ATOM   3093  C   LYS A 497      12.504   4.153  11.117  1.00 91.95           C  
ATOM   3094  O   LYS A 497      12.348   4.783  12.162  1.00 82.91           O  
ATOM   3095  CB  LYS A 497      12.695   5.537   9.040  1.00 91.50           C  
ATOM   3096  CG  LYS A 497      13.585   6.201   8.003  1.00 89.83           C  
ATOM   3097  CD  LYS A 497      12.771   7.026   7.015  1.00 98.72           C  
ATOM   3098  CE  LYS A 497      11.763   6.162   6.265  1.00108.14           C  
ATOM   3099  NZ  LYS A 497      10.930   6.952   5.312  1.00 94.30           N  
ATOM   3100  N   GLY A 498      11.874   3.012  10.859  1.00 96.21           N  
ATOM   3101  CA  GLY A 498      10.959   2.414  11.812  1.00 97.42           C  
ATOM   3102  C   GLY A 498      11.653   1.971  13.085  1.00 88.96           C  
ATOM   3103  O   GLY A 498      11.241   2.336  14.186  1.00 91.18           O  
ATOM   3104  N   ASN A 499      12.711   1.180  12.934  1.00 86.90           N  
ATOM   3105  CA  ASN A 499      13.453   0.662  14.078  1.00 85.86           C  
ATOM   3106  C   ASN A 499      14.161   1.766  14.854  1.00 84.77           C  
ATOM   3107  O   ASN A 499      14.236   1.725  16.082  1.00 83.62           O  
ATOM   3108  CB  ASN A 499      14.461  -0.394  13.625  1.00 90.94           C  
ATOM   3109  CG  ASN A 499      13.794  -1.603  12.998  1.00 92.84           C  
ATOM   3110  OD1 ASN A 499      12.659  -1.942  13.333  1.00 93.05           O  
ATOM   3111  ND2 ASN A 499      14.498  -2.262  12.084  1.00 95.69           N  
ATOM   3112  N   LEU A 500      14.677   2.751  14.128  1.00 84.55           N  
ATOM   3113  CA  LEU A 500      15.342   3.894  14.740  1.00 78.41           C  
ATOM   3114  C   LEU A 500      14.334   4.718  15.529  1.00 83.84           C  
ATOM   3115  O   LEU A 500      14.658   5.286  16.571  1.00 85.24           O  
ATOM   3116  CB  LEU A 500      16.013   4.751  13.663  1.00 75.65           C  
ATOM   3117  CG  LEU A 500      16.884   5.930  14.112  1.00 70.41           C  
ATOM   3118  CD1 LEU A 500      16.063   7.196  14.314  1.00 72.49           C  
ATOM   3119  CD2 LEU A 500      17.668   5.575  15.367  1.00 73.00           C  
ATOM   3120  N   LEU A 501      13.105   4.773  15.025  1.00 86.67           N  
ATOM   3121  CA  LEU A 501      12.035   5.494  15.701  1.00 87.62           C  
ATOM   3122  C   LEU A 501      11.527   4.688  16.896  1.00 87.37           C  
ATOM   3123  O   LEU A 501      11.334   5.231  17.985  1.00 84.30           O  
ATOM   3124  CB  LEU A 501      10.894   5.795  14.726  1.00 86.22           C  
ATOM   3125  CG  LEU A 501       9.864   6.847  15.140  1.00 81.99           C  
ATOM   3126  CD1 LEU A 501       8.920   6.315  16.208  1.00 87.31           C  
ATOM   3127  CD2 LEU A 501      10.555   8.119  15.610  1.00 80.18           C  
ATOM   3128  N   LYS A 502      11.319   3.391  16.686  1.00 86.63           N  
ATOM   3129  CA  LYS A 502      10.850   2.511  17.751  1.00 89.00           C  
ATOM   3130  C   LYS A 502      11.837   2.472  18.913  1.00 92.39           C  
ATOM   3131  O   LYS A 502      11.436   2.403  20.075  1.00 97.26           O  
ATOM   3132  CB  LYS A 502      10.603   1.095  17.222  1.00 87.54           C  
ATOM   3133  CG  LYS A 502      10.080   0.127  18.278  1.00 98.90           C  
ATOM   3134  CD  LYS A 502       9.976  -1.297  17.753  1.00103.02           C  
ATOM   3135  CE  LYS A 502       9.512  -2.250  18.847  1.00106.13           C  
ATOM   3136  NZ  LYS A 502       9.457  -3.664  18.383  1.00108.94           N  
ATOM   3137  N   MET A 503      13.128   2.517  18.599  1.00 87.11           N  
ATOM   3138  CA  MET A 503      14.160   2.491  19.631  1.00 86.91           C  
ATOM   3139  C   MET A 503      14.011   3.671  20.585  1.00 87.42           C  
ATOM   3140  O   MET A 503      14.330   3.567  21.768  1.00 90.12           O  
ATOM   3141  CB  MET A 503      15.558   2.497  19.009  1.00 85.17           C  
ATOM   3142  CG  MET A 503      16.403   3.699  19.404  1.00 79.38           C  
ATOM   3143  SD  MET A 503      18.128   3.552  18.902  1.00 75.87           S  
ATOM   3144  CE  MET A 503      18.727   5.198  19.273  1.00 73.47           C  
ATOM   3145  N   MET A 504      13.527   4.792  20.060  1.00 83.46           N  
ATOM   3146  CA  MET A 504      13.337   5.992  20.865  1.00 83.22           C  
ATOM   3147  C   MET A 504      12.137   5.864  21.800  1.00 92.84           C  
ATOM   3148  O   MET A 504      12.220   6.203  22.981  1.00 95.27           O  
ATOM   3149  CB  MET A 504      13.188   7.221  19.967  1.00 74.23           C  
ATOM   3150  CG  MET A 504      14.459   7.593  19.226  1.00 72.52           C  
ATOM   3151  SD  MET A 504      14.251   9.026  18.157  1.00 74.72           S  
ATOM   3152  CE  MET A 504      13.607  10.231  19.312  1.00 71.61           C  
ATOM   3153  N   ASN A 505      11.023   5.372  21.268  1.00 94.27           N  
ATOM   3154  CA  ASN A 505       9.820   5.178  22.069  1.00 93.50           C  
ATOM   3155  C   ASN A 505      10.031   4.144  23.170  1.00 98.62           C  
ATOM   3156  O   ASN A 505       9.615   4.345  24.309  1.00104.58           O  
ATOM   3157  CB  ASN A 505       8.640   4.772  21.184  1.00 89.60           C  
ATOM   3158  CG  ASN A 505       8.291   5.829  20.154  1.00 90.71           C  
ATOM   3159  OD1 ASN A 505       8.501   7.023  20.374  1.00 86.10           O  
ATOM   3160  ND2 ASN A 505       7.751   5.394  19.022  1.00 89.64           N  
ATOM   3161  N   ASP A 506      10.684   3.040  22.821  1.00 93.36           N  
ATOM   3162  CA  ASP A 506      10.956   1.969  23.773  1.00 94.99           C  
ATOM   3163  C   ASP A 506      11.875   2.438  24.896  1.00 98.15           C  
ATOM   3164  O   ASP A 506      11.882   1.869  25.988  1.00100.66           O  
ATOM   3165  CB  ASP A 506      11.578   0.766  23.060  1.00 97.44           C  
ATOM   3166  CG  ASP A 506      10.610   0.086  22.112  1.00103.59           C  
ATOM   3167  OD1 ASP A 506       9.636   0.739  21.684  1.00103.19           O  
ATOM   3168  OD2 ASP A 506      10.826  -1.103  21.795  1.00107.93           O  
ATOM   3169  N   SER A 507      12.656   3.476  24.619  1.00 95.86           N  
ATOM   3170  CA  SER A 507      13.596   4.005  25.597  1.00 94.63           C  
ATOM   3171  C   SER A 507      12.871   4.784  26.686  1.00102.71           C  
ATOM   3172  O   SER A 507      13.230   4.709  27.861  1.00116.21           O  
ATOM   3173  CB  SER A 507      14.626   4.903  24.910  1.00 86.85           C  
ATOM   3174  OG  SER A 507      15.540   5.451  25.844  1.00 86.02           O  
ATOM   3175  N   MET A 508      11.847   5.531  26.286  1.00 98.90           N  
ATOM   3176  CA  MET A 508      11.106   6.382  27.210  1.00106.00           C  
ATOM   3177  C   MET A 508       9.937   5.649  27.856  1.00113.86           C  
ATOM   3178  O   MET A 508       9.319   6.152  28.797  1.00116.35           O  
ATOM   3179  CB  MET A 508      10.591   7.618  26.477  1.00100.19           C  
ATOM   3180  CG  MET A 508      11.667   8.352  25.706  1.00 97.55           C  
ATOM   3181  SD  MET A 508      11.014   9.542  24.523  1.00 92.06           S  
ATOM   3182  CE  MET A 508      12.540  10.090  23.771  1.00 90.76           C  
ATOM   3183  N   ALA A 509       9.642   4.457  27.350  1.00115.25           N  
ATOM   3184  CA  ALA A 509       8.462   3.713  27.777  1.00115.99           C  
ATOM   3185  C   ALA A 509       8.731   2.775  28.952  1.00126.67           C  
ATOM   3186  O   ALA A 509       7.829   2.070  29.402  1.00129.20           O  
ATOM   3187  CB  ALA A 509       7.879   2.934  26.605  1.00106.02           C  
ATOM   3188  N   LYS A 510       9.965   2.762  29.447  1.00123.58           N  
ATOM   3189  CA  LYS A 510      10.301   1.899  30.574  1.00129.74           C  
ATOM   3190  C   LYS A 510      10.398   2.698  31.867  1.00135.62           C  
ATOM   3191  O   LYS A 510      11.367   3.427  32.086  1.00136.25           O  
ATOM   3192  CB  LYS A 510      11.622   1.175  30.304  1.00128.91           C  
ATOM   3193  CG  LYS A 510      12.199   0.440  31.503  1.00134.40           C  
ATOM   3194  CD  LYS A 510      11.296  -0.691  31.965  1.00134.95           C  
ATOM   3195  CE  LYS A 510      11.911  -1.420  33.149  1.00135.91           C  
ATOM   3196  NZ  LYS A 510      11.075  -2.565  33.603  1.00140.34           N  
ATOM   3197  N   LYS A 511       9.385   2.553  32.719  1.00137.02           N  
ATOM   3198  CA  LYS A 511       9.367   3.197  34.027  1.00134.11           C  
ATOM   3199  C   LYS A 511       9.875   4.625  33.908  1.00136.46           C  
ATOM   3200  O   LYS A 511       9.493   5.367  33.003  1.00139.89           O  
ATOM   3201  CB  LYS A 511      10.233   2.419  35.019  1.00137.56           C  
ATOM   3202  CG  LYS A 511       9.819   0.970  35.215  1.00138.73           C  
ATOM   3203  CD  LYS A 511      10.728   0.271  36.214  1.00134.50           C  
ATOM   3204  CE  LYS A 511      10.337  -1.186  36.397  1.00129.89           C  
ATOM   3205  NZ  LYS A 511       8.944  -1.332  36.899  1.00124.19           N  
ATOM   3206  N   THR A 512      10.746   4.997  34.838  1.00137.45           N  
ATOM   3207  CA  THR A 512      11.640   6.127  34.657  1.00138.51           C  
ATOM   3208  C   THR A 512      13.013   5.682  35.143  1.00136.90           C  
ATOM   3209  O   THR A 512      13.196   5.402  36.329  1.00131.64           O  
ATOM   3210  CB  THR A 512      11.170   7.369  35.437  1.00139.67           C  
ATOM   3211  OG1 THR A 512      11.025   7.042  36.825  1.00147.90           O  
ATOM   3212  CG2 THR A 512       9.835   7.863  34.896  1.00130.03           C  
ATOM   3213  N   SER A 513      13.975   5.605  34.231  1.00132.19           N  
ATOM   3214  CA  SER A 513      15.306   5.133  34.593  1.00134.98           C  
ATOM   3215  C   SER A 513      16.393   6.049  34.047  1.00125.26           C  
ATOM   3216  O   SER A 513      16.583   6.154  32.836  1.00122.03           O  
ATOM   3217  CB  SER A 513      15.516   3.701  34.092  1.00128.78           C  
ATOM   3218  OG  SER A 513      14.546   2.823  34.637  1.00130.91           O  
ATOM   3219  N   GLY A 514      17.106   6.711  34.952  1.00113.40           N  
ATOM   3220  CA  GLY A 514      18.180   7.603  34.567  1.00 98.74           C  
ATOM   3221  C   GLY A 514      19.573   7.121  34.925  1.00 99.19           C  
ATOM   3222  O   GLY A 514      20.543   7.852  34.749  1.00104.40           O  
ATOM   3223  N   ASN A 515      19.695   5.893  35.414  1.00 95.48           N  
ATOM   3224  CA  ASN A 515      20.995   5.441  35.904  1.00 99.22           C  
ATOM   3225  C   ASN A 515      21.979   5.030  34.810  1.00104.77           C  
ATOM   3226  O   ASN A 515      21.710   4.133  34.011  1.00109.86           O  
ATOM   3227  CB  ASN A 515      20.843   4.338  36.954  1.00 97.86           C  
ATOM   3228  CG  ASN A 515      20.768   4.891  38.365  1.00100.43           C  
ATOM   3229  OD1 ASN A 515      21.201   6.014  38.627  1.00 86.78           O  
ATOM   3230  ND2 ASN A 515      20.222   4.102  39.284  1.00104.95           N  
ATOM   3231  N   ALA A 516      23.123   5.707  34.792  1.00 96.92           N  
ATOM   3232  CA  ALA A 516      24.191   5.434  33.839  1.00 94.31           C  
ATOM   3233  C   ALA A 516      25.520   5.748  34.506  1.00 91.31           C  
ATOM   3234  O   ALA A 516      25.559   6.506  35.474  1.00 96.05           O  
ATOM   3235  CB  ALA A 516      24.016   6.279  32.595  1.00 96.98           C  
ATOM   3236  N   PHE A 517      26.605   5.171  33.996  1.00 90.10           N  
ATOM   3237  CA  PHE A 517      27.922   5.387  34.589  1.00 81.79           C  
ATOM   3238  C   PHE A 517      28.055   4.643  35.914  1.00 77.11           C  
ATOM   3239  O   PHE A 517      29.088   4.719  36.578  1.00 80.25           O  
ATOM   3240  CB  PHE A 517      28.206   6.879  34.779  1.00 80.62           C  
ATOM   3241  CG  PHE A 517      28.641   7.579  33.524  1.00 77.69           C  
ATOM   3242  CD1 PHE A 517      28.238   8.879  33.267  1.00 73.00           C  
ATOM   3243  CD2 PHE A 517      29.463   6.945  32.608  1.00 74.39           C  
ATOM   3244  CE1 PHE A 517      28.638   9.529  32.117  1.00 69.88           C  
ATOM   3245  CE2 PHE A 517      29.868   7.591  31.457  1.00 82.59           C  
ATOM   3246  CZ  PHE A 517      29.454   8.885  31.211  1.00 79.83           C  
ATOM   3247  N   ILE A 518      26.994   3.942  36.297  1.00 80.23           N  
ATOM   3248  CA  ILE A 518      26.924   3.290  37.600  1.00 82.82           C  
ATOM   3249  C   ILE A 518      28.168   2.451  37.888  1.00 84.88           C  
ATOM   3250  O   ILE A 518      28.693   1.765  37.009  1.00 79.65           O  
ATOM   3251  CB  ILE A 518      25.656   2.409  37.729  1.00 83.78           C  
ATOM   3252  CG1 ILE A 518      25.888   1.017  37.137  1.00 77.10           C  
ATOM   3253  CG2 ILE A 518      24.459   3.091  37.073  1.00 83.36           C  
ATOM   3254  CD1 ILE A 518      26.054   1.008  35.638  1.00 95.82           C  
ATOM   3255  N   GLY A 519      28.644   2.533  39.127  1.00 85.86           N  
ATOM   3256  CA  GLY A 519      29.873   1.874  39.527  1.00 90.50           C  
ATOM   3257  C   GLY A 519      31.022   2.863  39.577  1.00 93.26           C  
ATOM   3258  O   GLY A 519      32.024   2.639  40.259  1.00 88.74           O  
ATOM   3259  N   LYS A 520      30.869   3.966  38.851  1.00 91.88           N  
ATOM   3260  CA  LYS A 520      31.855   5.038  38.868  1.00 88.24           C  
ATOM   3261  C   LYS A 520      31.538   6.028  39.982  1.00 85.96           C  
ATOM   3262  O   LYS A 520      30.419   6.532  40.077  1.00 83.46           O  
ATOM   3263  CB  LYS A 520      31.902   5.754  37.515  1.00 80.06           C  
ATOM   3264  CG  LYS A 520      32.571   4.950  36.409  1.00 85.43           C  
ATOM   3265  CD  LYS A 520      34.006   4.592  36.777  1.00111.42           C  
ATOM   3266  CE  LYS A 520      34.849   5.837  37.028  1.00105.16           C  
ATOM   3267  NZ  LYS A 520      36.235   5.501  37.466  1.00 85.24           N  
ATOM   3268  N   LYS A 521      32.528   6.301  40.824  1.00 82.65           N  
ATOM   3269  CA  LYS A 521      32.344   7.205  41.950  1.00 81.14           C  
ATOM   3270  C   LYS A 521      33.197   8.454  41.775  1.00 82.17           C  
ATOM   3271  O   LYS A 521      34.232   8.422  41.108  1.00 78.21           O  
ATOM   3272  CB  LYS A 521      32.717   6.504  43.257  1.00 80.25           C  
ATOM   3273  CG  LYS A 521      32.023   5.168  43.470  1.00 78.83           C  
ATOM   3274  CD  LYS A 521      30.542   5.351  43.766  1.00 83.55           C  
ATOM   3275  CE  LYS A 521      29.863   4.018  44.054  1.00 79.92           C  
ATOM   3276  NZ  LYS A 521      28.425   4.172  44.423  1.00 78.59           N  
ATOM   3277  N   MET A 522      32.756   9.557  42.370  1.00 84.68           N  
ATOM   3278  CA  MET A 522      33.533  10.788  42.345  1.00 80.48           C  
ATOM   3279  C   MET A 522      34.659  10.703  43.369  1.00 80.95           C  
ATOM   3280  O   MET A 522      34.551   9.992  44.367  1.00 83.73           O  
ATOM   3281  CB  MET A 522      32.639  12.000  42.617  1.00 81.50           C  
ATOM   3282  CG  MET A 522      31.967  11.985  43.977  1.00 79.58           C  
ATOM   3283  SD  MET A 522      30.666  13.224  44.120  1.00103.68           S  
ATOM   3284  CE  MET A 522      31.580  14.725  43.791  1.00 69.11           C  
ATOM   3285  N   PHE A 523      35.745  11.419  43.109  1.00 80.57           N  
ATOM   3286  CA  PHE A 523      36.909  11.383  43.983  1.00 75.49           C  
ATOM   3287  C   PHE A 523      37.322  12.784  44.397  1.00 73.67           C  
ATOM   3288  O   PHE A 523      36.614  13.748  44.133  1.00 74.51           O  
ATOM   3289  CB  PHE A 523      38.069  10.641  43.317  1.00 78.50           C  
ATOM   3290  CG  PHE A 523      37.774   9.197  43.034  1.00 84.56           C  
ATOM   3291  CD1 PHE A 523      37.830   8.253  44.046  1.00 87.83           C  
ATOM   3292  CD2 PHE A 523      37.433   8.784  41.758  1.00 88.26           C  
ATOM   3293  CE1 PHE A 523      37.555   6.923  43.789  1.00 88.93           C  
ATOM   3294  CE2 PHE A 523      37.156   7.455  41.495  1.00 90.71           C  
ATOM   3295  CZ  PHE A 523      37.218   6.523  42.512  1.00 87.79           C  
ATOM   3296  N   GLN A 524      38.468  12.885  45.058  1.00 75.76           N  
ATOM   3297  CA  GLN A 524      38.909  14.135  45.658  1.00 77.09           C  
ATOM   3298  C   GLN A 524      40.219  14.612  45.048  1.00 83.18           C  
ATOM   3299  O   GLN A 524      41.096  13.808  44.736  1.00 86.46           O  
ATOM   3300  CB  GLN A 524      39.087  13.946  47.160  1.00 84.44           C  
ATOM   3301  CG  GLN A 524      39.782  12.641  47.528  1.00 90.08           C  
ATOM   3302  CD  GLN A 524      38.901  11.417  47.308  1.00 87.67           C  
ATOM   3303  OE1 GLN A 524      37.714  11.539  47.002  1.00 85.91           O  
ATOM   3304  NE2 GLN A 524      39.476  10.233  47.479  1.00 88.13           N  
ATOM   3305  N   ILE A 525      40.348  15.925  44.891  1.00 81.64           N  
ATOM   3306  CA  ILE A 525      41.531  16.510  44.269  1.00 81.43           C  
ATOM   3307  C   ILE A 525      42.828  16.126  44.978  1.00 85.41           C  
ATOM   3308  O   ILE A 525      43.905  16.195  44.389  1.00 88.68           O  
ATOM   3309  CB  ILE A 525      41.420  18.045  44.179  1.00 76.62           C  
ATOM   3310  CG1 ILE A 525      40.529  18.586  45.301  1.00 85.96           C  
ATOM   3311  CG2 ILE A 525      40.851  18.451  42.832  1.00 68.09           C  
ATOM   3312  CD1 ILE A 525      41.095  18.403  46.696  1.00 96.43           C  
ATOM   3313  N   SER A 526      42.722  15.727  46.242  1.00 86.64           N  
ATOM   3314  CA  SER A 526      43.887  15.275  46.996  1.00 90.96           C  
ATOM   3315  C   SER A 526      44.196  13.815  46.685  1.00 90.00           C  
ATOM   3316  O   SER A 526      45.309  13.341  46.918  1.00 90.52           O  
ATOM   3317  CB  SER A 526      43.667  15.458  48.500  1.00 92.20           C  
ATOM   3318  OG  SER A 526      42.656  14.588  48.981  1.00 90.62           O  
ATOM   3319  N   ASP A 527      43.202  13.107  46.156  1.00 81.10           N  
ATOM   3320  CA  ASP A 527      43.345  11.685  45.869  1.00 83.59           C  
ATOM   3321  C   ASP A 527      43.757  11.419  44.430  1.00 89.29           C  
ATOM   3322  O   ASP A 527      43.029  11.736  43.489  1.00 91.63           O  
ATOM   3323  CB  ASP A 527      42.046  10.939  46.178  1.00 75.18           C  
ATOM   3324  CG  ASP A 527      42.154   9.441  45.942  1.00 81.85           C  
ATOM   3325  OD1 ASP A 527      42.809   9.026  44.964  1.00 88.62           O  
ATOM   3326  OD2 ASP A 527      41.578   8.672  46.739  1.00 80.97           O  
ATOM   3327  N   LYS A 528      44.933  10.826  44.274  1.00 93.53           N  
ATOM   3328  CA  LYS A 528      45.358  10.286  42.997  1.00 89.67           C  
ATOM   3329  C   LYS A 528      45.346   8.768  43.135  1.00 97.82           C  
ATOM   3330  O   LYS A 528      45.560   8.244  44.228  1.00102.12           O  
ATOM   3331  CB  LYS A 528      46.754  10.795  42.637  1.00 93.06           C  
ATOM   3332  CG  LYS A 528      47.265  10.320  41.289  1.00103.85           C  
ATOM   3333  CD  LYS A 528      48.530  11.063  40.887  1.00107.94           C  
ATOM   3334  CE  LYS A 528      49.626  10.904  41.929  1.00116.15           C  
ATOM   3335  NZ  LYS A 528      50.858  11.652  41.550  1.00121.42           N  
ATOM   3336  N   ASN A 529      45.071   8.071  42.038  1.00100.14           N  
ATOM   3337  CA  ASN A 529      44.960   6.612  42.050  1.00106.48           C  
ATOM   3338  C   ASN A 529      43.579   6.137  42.504  1.00105.49           C  
ATOM   3339  O   ASN A 529      43.292   4.939  42.505  1.00108.51           O  
ATOM   3340  CB  ASN A 529      46.067   5.970  42.894  1.00103.33           C  
ATOM   3341  CG  ASN A 529      47.455   6.258  42.350  1.00109.19           C  
ATOM   3342  OD1 ASN A 529      48.292   6.853  43.031  1.00105.10           O  
ATOM   3343  ND2 ASN A 529      47.705   5.836  41.115  1.00109.93           N  
ATOM   3344  N   LYS A 530      42.734   7.087  42.897  1.00 98.37           N  
ATOM   3345  CA  LYS A 530      41.334   6.805  43.205  1.00 97.30           C  
ATOM   3346  C   LYS A 530      41.158   5.678  44.219  1.00 96.80           C  
ATOM   3347  O   LYS A 530      40.443   4.710  43.960  1.00 97.53           O  
ATOM   3348  CB  LYS A 530      40.555   6.476  41.925  1.00 93.63           C  
ATOM   3349  CG  LYS A 530      40.546   7.587  40.883  1.00 91.01           C  
ATOM   3350  CD  LYS A 530      41.792   7.555  40.009  1.00 98.64           C  
ATOM   3351  CE  LYS A 530      41.856   6.282  39.179  1.00100.40           C  
ATOM   3352  NZ  LYS A 530      40.698   6.161  38.248  1.00 86.02           N  
ATOM   3353  N   THR A 531      41.811   5.804  45.369  1.00 95.73           N  
ATOM   3354  CA  THR A 531      41.737   4.773  46.400  1.00 97.56           C  
ATOM   3355  C   THR A 531      40.544   4.949  47.341  1.00 93.93           C  
ATOM   3356  O   THR A 531      40.187   4.028  48.077  1.00 86.37           O  
ATOM   3357  CB  THR A 531      43.027   4.733  47.239  1.00 96.36           C  
ATOM   3358  OG1 THR A 531      43.220   5.999  47.883  1.00 89.51           O  
ATOM   3359  CG2 THR A 531      44.227   4.431  46.353  1.00 96.45           C  
ATOM   3360  N   ASN A 532      39.927   6.128  47.311  1.00 95.56           N  
ATOM   3361  CA  ASN A 532      38.833   6.443  48.229  1.00 93.55           C  
ATOM   3362  C   ASN A 532      37.584   7.010  47.554  1.00 90.58           C  
ATOM   3363  O   ASN A 532      37.480   8.220  47.353  1.00 90.01           O  
ATOM   3364  CB  ASN A 532      39.315   7.387  49.333  1.00 94.03           C  
ATOM   3365  CG  ASN A 532      40.394   6.765  50.199  1.00104.05           C  
ATOM   3366  OD1 ASN A 532      41.537   7.222  50.211  1.00108.22           O  
ATOM   3367  ND2 ASN A 532      40.034   5.715  50.929  1.00104.24           N  
ATOM   3368  N   PRO A 533      36.633   6.132  47.201  1.00 86.84           N  
ATOM   3369  CA  PRO A 533      35.368   6.515  46.561  1.00 80.44           C  
ATOM   3370  C   PRO A 533      34.517   7.449  47.424  1.00 80.39           C  
ATOM   3371  O   PRO A 533      34.422   7.246  48.635  1.00 83.77           O  
ATOM   3372  CB  PRO A 533      34.645   5.174  46.391  1.00 82.48           C  
ATOM   3373  CG  PRO A 533      35.725   4.149  46.408  1.00 81.43           C  
ATOM   3374  CD  PRO A 533      36.746   4.673  47.365  1.00 86.32           C  
ATOM   3375  N   VAL A 534      33.908   8.455  46.801  1.00 83.36           N  
ATOM   3376  CA  VAL A 534      32.975   9.347  47.489  1.00 84.09           C  
ATOM   3377  C   VAL A 534      31.535   8.916  47.214  1.00 90.18           C  
ATOM   3378  O   VAL A 534      31.086   8.896  46.068  1.00 89.55           O  
ATOM   3379  CB  VAL A 534      33.165  10.817  47.070  1.00 80.53           C  
ATOM   3380  CG1 VAL A 534      32.081  11.687  47.686  1.00 83.38           C  
ATOM   3381  CG2 VAL A 534      34.545  11.311  47.473  1.00 68.63           C  
ATOM   3382  N   GLU A 535      30.823   8.570  48.281  1.00 94.57           N  
ATOM   3383  CA  GLU A 535      29.542   7.873  48.183  1.00106.37           C  
ATOM   3384  C   GLU A 535      28.248   8.693  48.276  1.00116.12           C  
ATOM   3385  O   GLU A 535      27.165   8.107  48.291  1.00126.07           O  
ATOM   3386  CB  GLU A 535      29.491   6.742  49.216  1.00104.32           C  
ATOM   3387  CG  GLU A 535      30.545   5.670  49.008  1.00100.52           C  
ATOM   3388  CD  GLU A 535      30.384   4.946  47.685  1.00103.13           C  
ATOM   3389  OE1 GLU A 535      29.274   4.990  47.112  1.00106.77           O  
ATOM   3390  OE2 GLU A 535      31.368   4.335  47.217  1.00 91.61           O  
ATOM   3391  N   ILE A 536      28.322  10.020  48.338  1.00114.80           N  
ATOM   3392  CA  ILE A 536      27.151  10.755  48.821  1.00118.09           C  
ATOM   3393  C   ILE A 536      26.016  10.942  47.802  1.00111.28           C  
ATOM   3394  O   ILE A 536      25.022  10.214  47.865  1.00 88.80           O  
ATOM   3395  CB  ILE A 536      27.551  12.131  49.411  1.00110.30           C  
ATOM   3396  CG1 ILE A 536      28.420  12.913  48.422  1.00108.73           C  
ATOM   3397  CG2 ILE A 536      28.292  11.951  50.725  1.00 96.63           C  
ATOM   3398  CD1 ILE A 536      28.819  14.287  48.917  1.00 99.65           C  
ATOM   3399  N   GLN A 537      26.154  11.884  46.869  1.00111.72           N  
ATOM   3400  CA  GLN A 537      25.134  12.072  45.831  1.00110.58           C  
ATOM   3401  C   GLN A 537      25.323  13.329  44.975  1.00100.54           C  
ATOM   3402  O   GLN A 537      26.213  14.143  45.225  1.00 96.25           O  
ATOM   3403  CB  GLN A 537      23.721  12.047  46.430  1.00115.56           C  
ATOM   3404  CG  GLN A 537      22.598  11.876  45.404  1.00120.54           C  
ATOM   3405  CD  GLN A 537      22.841  10.721  44.443  1.00120.86           C  
ATOM   3406  OE1 GLN A 537      23.757  10.761  43.618  1.00111.46           O  
ATOM   3407  NE2 GLN A 537      22.014   9.686  44.543  1.00121.25           N  
ATOM   3408  N   ILE A 538      24.470  13.466  43.962  1.00 97.22           N  
ATOM   3409  CA  ILE A 538      24.340  14.701  43.194  1.00 98.32           C  
ATOM   3410  C   ILE A 538      23.035  15.427  43.552  1.00 98.17           C  
ATOM   3411  O   ILE A 538      22.015  14.793  43.827  1.00 91.94           O  
ATOM   3412  CB  ILE A 538      24.404  14.431  41.676  1.00 98.36           C  
ATOM   3413  CG1 ILE A 538      23.774  13.074  41.341  1.00104.86           C  
ATOM   3414  CG2 ILE A 538      25.847  14.455  41.192  1.00 77.87           C  
ATOM   3415  CD1 ILE A 538      22.268  13.012  41.525  1.00100.11           C  
ATOM   3416  N   LYS A 539      23.076  16.757  43.546  1.00 94.98           N  
ATOM   3417  CA  LYS A 539      21.946  17.580  43.991  1.00105.36           C  
ATOM   3418  C   LYS A 539      20.755  17.543  43.029  1.00 94.26           C  
ATOM   3419  O   LYS A 539      20.915  17.746  41.827  1.00 97.68           O  
ATOM   3420  CB  LYS A 539      22.409  19.024  44.208  1.00104.19           C  
ATOM   3421  CG  LYS A 539      23.617  19.144  45.129  1.00105.24           C  
ATOM   3422  CD  LYS A 539      24.264  20.521  45.057  1.00 99.06           C  
ATOM   3423  CE  LYS A 539      25.527  20.576  45.913  1.00 90.32           C  
ATOM   3424  NZ  LYS A 539      26.257  21.870  45.788  1.00 72.18           N  
ATOM   3425  N   GLN A 540      19.562  17.293  43.563  1.00 86.93           N  
ATOM   3426  CA  GLN A 540      18.367  17.146  42.729  1.00 98.39           C  
ATOM   3427  C   GLN A 540      17.527  18.416  42.583  1.00 94.32           C  
ATOM   3428  O   GLN A 540      16.535  18.424  41.854  1.00 87.61           O  
ATOM   3429  CB  GLN A 540      17.478  16.018  43.261  1.00110.31           C  
ATOM   3430  CG  GLN A 540      18.145  14.655  43.298  1.00124.89           C  
ATOM   3431  CD  GLN A 540      17.174  13.548  43.660  1.00134.97           C  
ATOM   3432  OE1 GLN A 540      15.978  13.638  43.378  1.00133.89           O  
ATOM   3433  NE2 GLN A 540      17.683  12.497  44.293  1.00135.41           N  
ATOM   3434  N   THR A 541      17.910  19.482  43.276  1.00101.27           N  
ATOM   3435  CA  THR A 541      17.128  20.717  43.245  1.00 98.48           C  
ATOM   3436  C   THR A 541      17.569  21.674  42.140  1.00 94.73           C  
ATOM   3437  O   THR A 541      16.890  22.660  41.854  1.00 97.65           O  
ATOM   3438  CB  THR A 541      17.174  21.454  44.598  1.00 96.32           C  
ATOM   3439  OG1 THR A 541      16.362  22.634  44.528  1.00 78.13           O  
ATOM   3440  CG2 THR A 541      18.605  21.843  44.949  1.00 89.85           C  
ATOM   3441  N   ILE A 542      18.707  21.381  41.523  1.00 86.14           N  
ATOM   3442  CA  ILE A 542      19.256  22.246  40.487  1.00 84.47           C  
ATOM   3443  C   ILE A 542      18.768  21.831  39.101  1.00 85.17           C  
ATOM   3444  O   ILE A 542      18.640  20.642  38.815  1.00 82.82           O  
ATOM   3445  CB  ILE A 542      20.798  22.241  40.520  1.00 81.21           C  
ATOM   3446  CG1 ILE A 542      21.297  22.602  41.921  1.00 86.86           C  
ATOM   3447  CG2 ILE A 542      21.366  23.201  39.486  1.00 73.61           C  
ATOM   3448  CD1 ILE A 542      22.806  22.627  42.050  1.00 86.86           C  
ATOM   3449  N   PRO A 543      18.467  22.817  38.242  1.00 80.24           N  
ATOM   3450  CA  PRO A 543      18.143  22.510  36.847  1.00 77.87           C  
ATOM   3451  C   PRO A 543      19.312  21.787  36.188  1.00 75.54           C  
ATOM   3452  O   PRO A 543      20.465  22.121  36.460  1.00 74.63           O  
ATOM   3453  CB  PRO A 543      17.954  23.895  36.223  1.00 80.99           C  
ATOM   3454  CG  PRO A 543      17.550  24.765  37.362  1.00 80.17           C  
ATOM   3455  CD  PRO A 543      18.317  24.250  38.544  1.00 82.27           C  
ATOM   3456  N   ASN A 544      19.017  20.804  35.343  1.00 72.61           N  
ATOM   3457  CA  ASN A 544      20.056  20.003  34.704  1.00 69.66           C  
ATOM   3458  C   ASN A 544      20.712  20.694  33.513  1.00 69.00           C  
ATOM   3459  O   ASN A 544      21.916  20.565  33.294  1.00 64.32           O  
ATOM   3460  CB  ASN A 544      19.485  18.657  34.255  1.00 65.70           C  
ATOM   3461  CG  ASN A 544      18.898  17.862  35.399  1.00 69.93           C  
ATOM   3462  OD1 ASN A 544      19.583  17.051  36.020  1.00 74.30           O  
ATOM   3463  ND2 ASN A 544      17.620  18.086  35.680  1.00 75.93           N  
ATOM   3464  N   PHE A 545      19.908  21.426  32.749  1.00 68.47           N  
ATOM   3465  CA  PHE A 545      20.338  21.952  31.458  1.00 62.14           C  
ATOM   3466  C   PHE A 545      20.844  23.390  31.525  1.00 58.73           C  
ATOM   3467  O   PHE A 545      20.137  24.292  31.970  1.00 58.24           O  
ATOM   3468  CB  PHE A 545      19.193  21.842  30.449  1.00 62.53           C  
ATOM   3469  CG  PHE A 545      18.546  20.487  30.419  1.00 59.91           C  
ATOM   3470  CD1 PHE A 545      19.296  19.343  30.623  1.00 60.88           C  
ATOM   3471  CD2 PHE A 545      17.186  20.359  30.203  1.00 57.85           C  
ATOM   3472  CE1 PHE A 545      18.705  18.095  30.601  1.00 62.41           C  
ATOM   3473  CE2 PHE A 545      16.590  19.114  30.178  1.00 62.59           C  
ATOM   3474  CZ  PHE A 545      17.350  17.980  30.379  1.00 63.56           C  
ATOM   3475  N   PHE A 546      22.075  23.593  31.072  1.00 61.13           N  
ATOM   3476  CA  PHE A 546      22.677  24.918  31.053  1.00 62.65           C  
ATOM   3477  C   PHE A 546      21.903  25.843  30.121  1.00 64.76           C  
ATOM   3478  O   PHE A 546      21.608  26.986  30.469  1.00 64.64           O  
ATOM   3479  CB  PHE A 546      24.141  24.822  30.617  1.00 63.12           C  
ATOM   3480  CG  PHE A 546      24.887  26.124  30.689  1.00 67.65           C  
ATOM   3481  CD1 PHE A 546      25.157  26.719  31.910  1.00 71.33           C  
ATOM   3482  CD2 PHE A 546      25.339  26.742  29.536  1.00 68.51           C  
ATOM   3483  CE1 PHE A 546      25.849  27.914  31.977  1.00 72.45           C  
ATOM   3484  CE2 PHE A 546      26.032  27.936  29.598  1.00 67.58           C  
ATOM   3485  CZ  PHE A 546      26.288  28.522  30.819  1.00 63.62           C  
ATOM   3486  N   PHE A 547      21.569  25.335  28.939  1.00 70.93           N  
ATOM   3487  CA  PHE A 547      20.858  26.115  27.931  1.00 68.37           C  
ATOM   3488  C   PHE A 547      19.344  25.904  27.967  1.00 73.28           C  
ATOM   3489  O   PHE A 547      18.612  26.475  27.158  1.00 78.16           O  
ATOM   3490  CB  PHE A 547      21.404  25.802  26.537  1.00 60.92           C  
ATOM   3491  CG  PHE A 547      22.791  26.326  26.300  1.00 65.05           C  
ATOM   3492  CD1 PHE A 547      23.178  27.552  26.814  1.00 62.35           C  
ATOM   3493  CD2 PHE A 547      23.711  25.589  25.572  1.00 62.28           C  
ATOM   3494  CE1 PHE A 547      24.453  28.039  26.600  1.00 62.89           C  
ATOM   3495  CE2 PHE A 547      24.988  26.070  25.356  1.00 60.54           C  
ATOM   3496  CZ  PHE A 547      25.359  27.297  25.872  1.00 63.87           C  
ATOM   3497  N   GLY A 548      18.879  25.083  28.904  1.00 70.47           N  
ATOM   3498  CA  GLY A 548      17.456  24.849  29.062  1.00 70.13           C  
ATOM   3499  C   GLY A 548      16.704  26.147  29.285  1.00 83.30           C  
ATOM   3500  O   GLY A 548      17.157  27.011  30.036  1.00 79.90           O  
ATOM   3501  N   ARG A 549      15.555  26.290  28.631  1.00 89.98           N  
ATOM   3502  CA  ARG A 549      14.762  27.508  28.758  1.00 94.83           C  
ATOM   3503  C   ARG A 549      13.269  27.204  28.829  1.00102.24           C  
ATOM   3504  O   ARG A 549      12.866  26.043  28.894  1.00100.37           O  
ATOM   3505  CB  ARG A 549      15.043  28.459  27.590  1.00 88.42           C  
ATOM   3506  CG  ARG A 549      14.301  28.108  26.310  1.00 91.51           C  
ATOM   3507  CD  ARG A 549      14.529  29.152  25.226  1.00103.00           C  
ATOM   3508  NE  ARG A 549      13.648  28.948  24.079  1.00104.79           N  
ATOM   3509  CZ  ARG A 549      13.725  29.635  22.943  1.00108.38           C  
ATOM   3510  NH1 ARG A 549      14.649  30.574  22.793  1.00105.45           N  
ATOM   3511  NH2 ARG A 549      12.878  29.380  21.954  1.00109.39           N  
ATOM   3512  N   ASP A 550      12.459  28.259  28.822  1.00109.25           N  
ATOM   3513  CA  ASP A 550      11.005  28.133  28.827  1.00104.11           C  
ATOM   3514  C   ASP A 550      10.514  27.332  30.031  1.00103.75           C  
ATOM   3515  O   ASP A 550      10.494  26.101  30.008  1.00100.12           O  
ATOM   3516  CB  ASP A 550      10.520  27.494  27.521  1.00101.58           C  
ATOM   3517  CG  ASP A 550       9.035  27.691  27.287  1.00102.73           C  
ATOM   3518  OD1 ASP A 550       8.234  26.896  27.823  1.00102.93           O  
ATOM   3519  OD2 ASP A 550       8.669  28.638  26.560  1.00 99.97           O  
TER    3520      ASP A 550                                                      
ATOM   3521  N   PRO B  72      54.065  12.924  68.669  1.00115.25           N  
ATOM   3522  CA  PRO B  72      54.634  12.316  67.460  1.00116.69           C  
ATOM   3523  C   PRO B  72      54.350  13.156  66.218  1.00108.66           C  
ATOM   3524  O   PRO B  72      54.861  12.860  65.137  1.00103.85           O  
ATOM   3525  CB  PRO B  72      53.893  10.979  67.362  1.00113.64           C  
ATOM   3526  CG  PRO B  72      53.477  10.673  68.761  1.00110.93           C  
ATOM   3527  CD  PRO B  72      53.174  11.999  69.392  1.00101.38           C  
ATOM   3528  N   THR B  73      53.528  14.187  66.386  1.00112.08           N  
ATOM   3529  CA  THR B  73      53.066  15.034  65.289  1.00111.59           C  
ATOM   3530  C   THR B  73      52.342  14.180  64.249  1.00107.05           C  
ATOM   3531  O   THR B  73      52.160  14.583  63.100  1.00 96.10           O  
ATOM   3532  CB  THR B  73      54.229  15.813  64.637  1.00114.05           C  
ATOM   3533  OG1 THR B  73      55.058  16.381  65.659  1.00112.86           O  
ATOM   3534  CG2 THR B  73      53.700  16.929  63.744  1.00104.41           C  
ATOM   3535  N   GLU B  74      51.924  12.995  64.679  1.00109.50           N  
ATOM   3536  CA  GLU B  74      51.003  12.164  63.920  1.00109.83           C  
ATOM   3537  C   GLU B  74      49.610  12.372  64.506  1.00110.18           C  
ATOM   3538  O   GLU B  74      48.635  11.753  64.081  1.00111.79           O  
ATOM   3539  CB  GLU B  74      51.438  10.693  63.954  1.00110.54           C  
ATOM   3540  CG  GLU B  74      50.374   9.705  64.408  1.00111.32           C  
ATOM   3541  CD  GLU B  74      50.148   9.739  65.906  1.00109.62           C  
ATOM   3542  OE1 GLU B  74      51.137   9.597  66.657  1.00111.65           O  
ATOM   3543  OE2 GLU B  74      48.985   9.912  66.330  1.00100.99           O  
ATOM   3544  N   ILE B  75      49.538  13.270  65.485  1.00101.80           N  
ATOM   3545  CA  ILE B  75      48.319  13.513  66.249  1.00 95.65           C  
ATOM   3546  C   ILE B  75      47.111  13.737  65.347  1.00100.98           C  
ATOM   3547  O   ILE B  75      45.978  13.452  65.737  1.00 99.37           O  
ATOM   3548  CB  ILE B  75      48.479  14.726  67.194  1.00 98.94           C  
ATOM   3549  CG1 ILE B  75      49.400  14.381  68.368  1.00106.07           C  
ATOM   3550  CG2 ILE B  75      47.126  15.188  67.716  1.00 97.57           C  
ATOM   3551  CD1 ILE B  75      50.863  14.282  68.003  1.00102.18           C  
ATOM   3552  N   LYS B  76      47.354  14.239  64.140  1.00102.40           N  
ATOM   3553  CA  LYS B  76      46.282  14.419  63.172  1.00 93.03           C  
ATOM   3554  C   LYS B  76      45.481  13.129  63.068  1.00 92.39           C  
ATOM   3555  O   LYS B  76      44.263  13.150  62.895  1.00 93.68           O  
ATOM   3556  CB  LYS B  76      46.849  14.788  61.801  1.00 87.14           C  
ATOM   3557  CG  LYS B  76      47.603  16.104  61.770  1.00 80.03           C  
ATOM   3558  CD  LYS B  76      48.014  16.458  60.353  1.00 89.01           C  
ATOM   3559  CE  LYS B  76      48.708  17.807  60.300  1.00 89.38           C  
ATOM   3560  NZ  LYS B  76      49.056  18.185  58.904  1.00 84.83           N  
ATOM   3561  N   LYS B  77      46.179  12.006  63.190  1.00 91.01           N  
ATOM   3562  CA  LYS B  77      45.554  10.693  63.138  1.00 93.49           C  
ATOM   3563  C   LYS B  77      44.599  10.484  64.310  1.00 90.54           C  
ATOM   3564  O   LYS B  77      43.479  10.007  64.131  1.00 86.55           O  
ATOM   3565  CB  LYS B  77      46.631   9.608  63.139  1.00 99.50           C  
ATOM   3566  CG  LYS B  77      46.111   8.199  62.932  1.00104.85           C  
ATOM   3567  CD  LYS B  77      47.250   7.194  62.996  1.00111.95           C  
ATOM   3568  CE  LYS B  77      48.370   7.568  62.035  1.00111.39           C  
ATOM   3569  NZ  LYS B  77      49.529   6.636  62.129  1.00112.50           N  
ATOM   3570  N   SER B  78      45.047  10.845  65.508  1.00 96.82           N  
ATOM   3571  CA  SER B  78      44.240  10.677  66.714  1.00 96.97           C  
ATOM   3572  C   SER B  78      43.009  11.579  66.701  1.00 90.93           C  
ATOM   3573  O   SER B  78      41.887  11.117  66.915  1.00 85.43           O  
ATOM   3574  CB  SER B  78      45.081  10.950  67.962  1.00 99.75           C  
ATOM   3575  OG  SER B  78      46.194  10.074  68.024  1.00109.82           O  
ATOM   3576  N   VAL B  79      43.229  12.867  66.453  1.00 89.49           N  
ATOM   3577  CA  VAL B  79      42.138  13.828  66.353  1.00 84.87           C  
ATOM   3578  C   VAL B  79      41.114  13.351  65.332  1.00 86.50           C  
ATOM   3579  O   VAL B  79      39.911  13.558  65.496  1.00 82.12           O  
ATOM   3580  CB  VAL B  79      42.650  15.221  65.942  1.00 80.95           C  
ATOM   3581  CG1 VAL B  79      41.489  16.190  65.783  1.00 73.43           C  
ATOM   3582  CG2 VAL B  79      43.649  15.741  66.962  1.00 87.58           C  
ATOM   3583  N   TYR B  80      41.604  12.708  64.278  1.00 84.93           N  
ATOM   3584  CA  TYR B  80      40.741  12.150  63.247  1.00 82.70           C  
ATOM   3585  C   TYR B  80      39.765  11.147  63.849  1.00 84.62           C  
ATOM   3586  O   TYR B  80      38.552  11.288  63.706  1.00 85.11           O  
ATOM   3587  CB  TYR B  80      41.578  11.483  62.155  1.00 90.90           C  
ATOM   3588  CG  TYR B  80      40.762  10.755  61.111  1.00 91.60           C  
ATOM   3589  CD1 TYR B  80      40.367  11.392  59.942  1.00 93.52           C  
ATOM   3590  CD2 TYR B  80      40.387   9.430  61.293  1.00 89.85           C  
ATOM   3591  CE1 TYR B  80      39.620  10.730  58.985  1.00 95.27           C  
ATOM   3592  CE2 TYR B  80      39.641   8.760  60.344  1.00 91.15           C  
ATOM   3593  CZ  TYR B  80      39.260   9.414  59.191  1.00 95.73           C  
ATOM   3594  OH  TYR B  80      38.518   8.749  58.243  1.00 89.86           O  
ATOM   3595  N   ASN B  81      40.300  10.135  64.527  1.00 86.94           N  
ATOM   3596  CA  ASN B  81      39.465   9.120  65.159  1.00 91.70           C  
ATOM   3597  C   ASN B  81      38.479   9.728  66.150  1.00 86.70           C  
ATOM   3598  O   ASN B  81      37.420   9.158  66.419  1.00 80.01           O  
ATOM   3599  CB  ASN B  81      40.328   8.068  65.860  1.00 94.83           C  
ATOM   3600  CG  ASN B  81      41.171   7.263  64.890  1.00 90.97           C  
ATOM   3601  OD1 ASN B  81      40.699   6.295  64.293  1.00 90.11           O  
ATOM   3602  ND2 ASN B  81      42.428   7.658  64.730  1.00 90.39           N  
ATOM   3603  N   MET B  82      38.832  10.893  66.681  1.00 85.65           N  
ATOM   3604  CA  MET B  82      38.015  11.559  67.687  1.00 87.28           C  
ATOM   3605  C   MET B  82      36.718  12.102  67.090  1.00 84.96           C  
ATOM   3606  O   MET B  82      35.637  11.880  67.634  1.00 86.33           O  
ATOM   3607  CB  MET B  82      38.814  12.681  68.357  1.00 90.32           C  
ATOM   3608  CG  MET B  82      38.243  13.159  69.684  1.00 86.96           C  
ATOM   3609  SD  MET B  82      37.111  14.548  69.511  1.00 78.73           S  
ATOM   3610  CE  MET B  82      38.217  15.806  68.874  1.00 69.42           C  
ATOM   3611  N   VAL B  83      36.830  12.806  65.967  1.00 82.50           N  
ATOM   3612  CA  VAL B  83      35.659  13.383  65.312  1.00 79.99           C  
ATOM   3613  C   VAL B  83      34.828  12.327  64.589  1.00 76.89           C  
ATOM   3614  O   VAL B  83      33.604  12.430  64.527  1.00 78.47           O  
ATOM   3615  CB  VAL B  83      36.043  14.501  64.321  1.00 78.58           C  
ATOM   3616  CG1 VAL B  83      36.555  15.723  65.069  1.00 75.43           C  
ATOM   3617  CG2 VAL B  83      37.074  14.000  63.319  1.00 76.89           C  
ATOM   3618  N   VAL B  84      35.494  11.314  64.045  1.00 78.37           N  
ATOM   3619  CA  VAL B  84      34.793  10.238  63.352  1.00 79.33           C  
ATOM   3620  C   VAL B  84      33.890   9.473  64.313  1.00 83.81           C  
ATOM   3621  O   VAL B  84      32.725   9.218  64.010  1.00 84.45           O  
ATOM   3622  CB  VAL B  84      35.768   9.257  62.674  1.00 80.50           C  
ATOM   3623  CG1 VAL B  84      35.022   8.032  62.168  1.00 71.98           C  
ATOM   3624  CG2 VAL B  84      36.507   9.947  61.538  1.00 77.44           C  
ATOM   3625  N   LYS B  85      34.429   9.114  65.474  1.00 82.75           N  
ATOM   3626  CA  LYS B  85      33.644   8.423  66.490  1.00 83.63           C  
ATOM   3627  C   LYS B  85      32.466   9.280  66.942  1.00 84.30           C  
ATOM   3628  O   LYS B  85      31.369   8.771  67.171  1.00 87.09           O  
ATOM   3629  CB  LYS B  85      34.517   8.032  67.685  1.00 87.33           C  
ATOM   3630  CG  LYS B  85      35.513   6.919  67.387  1.00 93.17           C  
ATOM   3631  CD  LYS B  85      36.250   6.479  68.643  1.00 96.02           C  
ATOM   3632  CE  LYS B  85      37.181   5.309  68.356  1.00103.03           C  
ATOM   3633  NZ  LYS B  85      37.880   4.827  69.582  1.00112.61           N  
ATOM   3634  N   LEU B  86      32.698  10.584  67.066  1.00 82.04           N  
ATOM   3635  CA  LEU B  86      31.631  11.520  67.401  1.00 80.11           C  
ATOM   3636  C   LEU B  86      30.501  11.416  66.384  1.00 79.92           C  
ATOM   3637  O   LEU B  86      29.330  11.315  66.749  1.00 79.89           O  
ATOM   3638  CB  LEU B  86      32.162  12.954  67.447  1.00 78.38           C  
ATOM   3639  CG  LEU B  86      32.994  13.342  68.669  1.00 70.29           C  
ATOM   3640  CD1 LEU B  86      33.536  14.753  68.524  1.00 69.13           C  
ATOM   3641  CD2 LEU B  86      32.156  13.217  69.926  1.00 79.48           C  
ATOM   3642  N   GLY B  87      30.865  11.439  65.106  1.00 79.43           N  
ATOM   3643  CA  GLY B  87      29.897  11.317  64.033  1.00 81.40           C  
ATOM   3644  C   GLY B  87      29.204   9.969  64.040  1.00 83.75           C  
ATOM   3645  O   GLY B  87      28.003   9.875  63.781  1.00 79.64           O  
ATOM   3646  N   GLU B  88      29.966   8.921  64.337  1.00 83.77           N  
ATOM   3647  CA  GLU B  88      29.416   7.574  64.418  1.00 84.87           C  
ATOM   3648  C   GLU B  88      28.343   7.512  65.494  1.00 81.17           C  
ATOM   3649  O   GLU B  88      27.340   6.814  65.348  1.00 79.50           O  
ATOM   3650  CB  GLU B  88      30.521   6.557  64.709  1.00 83.42           C  
ATOM   3651  CG  GLU B  88      31.548   6.425  63.596  1.00 89.52           C  
ATOM   3652  CD  GLU B  88      32.589   5.362  63.887  1.00 93.06           C  
ATOM   3653  OE1 GLU B  88      32.461   4.673  64.920  1.00 95.14           O  
ATOM   3654  OE2 GLU B  88      33.534   5.216  63.082  1.00 89.19           O  
ATOM   3655  N   PHE B  89      28.562   8.250  66.577  1.00 80.99           N  
ATOM   3656  CA  PHE B  89      27.588   8.330  67.655  1.00 83.05           C  
ATOM   3657  C   PHE B  89      26.342   9.077  67.195  1.00 82.43           C  
ATOM   3658  O   PHE B  89      25.218   8.669  67.488  1.00 79.97           O  
ATOM   3659  CB  PHE B  89      28.196   9.009  68.884  1.00 84.06           C  
ATOM   3660  CG  PHE B  89      27.182   9.409  69.920  1.00 88.40           C  
ATOM   3661  CD1 PHE B  89      26.478   8.449  70.628  1.00 90.24           C  
ATOM   3662  CD2 PHE B  89      26.937  10.745  70.188  1.00 82.70           C  
ATOM   3663  CE1 PHE B  89      25.545   8.816  71.579  1.00 85.04           C  
ATOM   3664  CE2 PHE B  89      26.007  11.117  71.139  1.00 81.16           C  
ATOM   3665  CZ  PHE B  89      25.311  10.151  71.835  1.00 83.13           C  
ATOM   3666  N   TYR B  90      26.549  10.170  66.468  1.00 80.67           N  
ATOM   3667  CA  TYR B  90      25.442  10.958  65.941  1.00 80.13           C  
ATOM   3668  C   TYR B  90      24.526  10.106  65.069  1.00 83.06           C  
ATOM   3669  O   TYR B  90      23.303  10.246  65.113  1.00 80.19           O  
ATOM   3670  CB  TYR B  90      25.962  12.153  65.140  1.00 77.22           C  
ATOM   3671  CG  TYR B  90      24.867  12.944  64.463  1.00 81.95           C  
ATOM   3672  CD1 TYR B  90      24.058  13.808  65.190  1.00 81.98           C  
ATOM   3673  CD2 TYR B  90      24.638  12.825  63.099  1.00 79.00           C  
ATOM   3674  CE1 TYR B  90      23.053  14.530  64.579  1.00 74.75           C  
ATOM   3675  CE2 TYR B  90      23.634  13.546  62.479  1.00 75.33           C  
ATOM   3676  CZ  TYR B  90      22.846  14.397  63.224  1.00 75.97           C  
ATOM   3677  OH  TYR B  90      21.846  15.117  62.615  1.00 79.32           O  
ATOM   3678  N   ASN B  91      25.126   9.224  64.277  1.00 85.25           N  
ATOM   3679  CA  ASN B  91      24.363   8.350  63.397  1.00 84.31           C  
ATOM   3680  C   ASN B  91      23.440   7.409  64.164  1.00 84.54           C  
ATOM   3681  O   ASN B  91      22.236   7.373  63.916  1.00 81.27           O  
ATOM   3682  CB  ASN B  91      25.301   7.551  62.490  1.00 83.58           C  
ATOM   3683  CG  ASN B  91      25.964   8.414  61.436  1.00 86.46           C  
ATOM   3684  OD1 ASN B  91      25.347   9.327  60.887  1.00 80.45           O  
ATOM   3685  ND2 ASN B  91      27.230   8.131  61.149  1.00 90.10           N  
ATOM   3686  N   GLN B  92      24.009   6.657  65.102  1.00 89.21           N  
ATOM   3687  CA  GLN B  92      23.235   5.704  65.890  1.00 87.90           C  
ATOM   3688  C   GLN B  92      22.243   6.409  66.810  1.00 86.29           C  
ATOM   3689  O   GLN B  92      21.235   5.829  67.215  1.00 85.28           O  
ATOM   3690  CB  GLN B  92      24.159   4.791  66.699  1.00 82.34           C  
ATOM   3691  CG  GLN B  92      25.179   5.528  67.548  1.00 87.66           C  
ATOM   3692  CD  GLN B  92      26.039   4.587  68.370  1.00 96.82           C  
ATOM   3693  OE1 GLN B  92      27.138   4.943  68.795  1.00 95.33           O  
ATOM   3694  NE2 GLN B  92      25.538   3.378  68.601  1.00 98.55           N  
ATOM   3695  N   MET B  93      22.534   7.664  67.137  1.00 84.44           N  
ATOM   3696  CA  MET B  93      21.630   8.462  67.951  1.00 82.02           C  
ATOM   3697  C   MET B  93      20.415   8.848  67.115  1.00 82.73           C  
ATOM   3698  O   MET B  93      19.277   8.749  67.572  1.00 83.50           O  
ATOM   3699  CB  MET B  93      22.340   9.712  68.477  1.00 83.65           C  
ATOM   3700  CG  MET B  93      21.689  10.355  69.699  1.00 87.58           C  
ATOM   3701  SD  MET B  93      22.033   9.507  71.262  1.00 87.27           S  
ATOM   3702  CE  MET B  93      20.840   8.171  71.221  1.00 90.29           C  
ATOM   3703  N   MET B  94      20.667   9.282  65.883  1.00 89.97           N  
ATOM   3704  CA  MET B  94      19.597   9.627  64.952  1.00 85.71           C  
ATOM   3705  C   MET B  94      18.763   8.400  64.599  1.00 86.04           C  
ATOM   3706  O   MET B  94      17.534   8.458  64.587  1.00 86.76           O  
ATOM   3707  CB  MET B  94      20.169  10.262  63.681  1.00 76.13           C  
ATOM   3708  CG  MET B  94      20.681  11.682  63.868  1.00 73.66           C  
ATOM   3709  SD  MET B  94      19.364  12.868  64.216  1.00 71.77           S  
ATOM   3710  CE  MET B  94      18.433  12.810  62.686  1.00 81.36           C  
ATOM   3711  N   VAL B  95      19.440   7.293  64.310  1.00 90.30           N  
ATOM   3712  CA  VAL B  95      18.769   6.031  64.015  1.00 91.87           C  
ATOM   3713  C   VAL B  95      17.824   5.650  65.150  1.00 88.35           C  
ATOM   3714  O   VAL B  95      16.701   5.201  64.913  1.00 87.50           O  
ATOM   3715  CB  VAL B  95      19.780   4.890  63.787  1.00 88.48           C  
ATOM   3716  CG1 VAL B  95      19.069   3.547  63.731  1.00 91.08           C  
ATOM   3717  CG2 VAL B  95      20.578   5.132  62.515  1.00 82.44           C  
ATOM   3718  N   LYS B  96      18.288   5.831  66.382  1.00 86.43           N  
ATOM   3719  CA  LYS B  96      17.461   5.581  67.556  1.00 92.79           C  
ATOM   3720  C   LYS B  96      16.237   6.489  67.553  1.00 90.18           C  
ATOM   3721  O   LYS B  96      15.126   6.054  67.855  1.00 86.88           O  
ATOM   3722  CB  LYS B  96      18.270   5.788  68.839  1.00 94.09           C  
ATOM   3723  CG  LYS B  96      18.677   4.497  69.533  1.00 98.23           C  
ATOM   3724  CD  LYS B  96      17.455   3.720  70.003  1.00108.38           C  
ATOM   3725  CE  LYS B  96      17.850   2.453  70.745  1.00110.96           C  
ATOM   3726  NZ  LYS B  96      16.659   1.707  71.241  1.00104.45           N  
ATOM   3727  N   ALA B  97      16.450   7.755  67.206  1.00 87.62           N  
ATOM   3728  CA  ALA B  97      15.364   8.722  67.126  1.00 86.53           C  
ATOM   3729  C   ALA B  97      14.385   8.348  66.019  1.00 87.78           C  
ATOM   3730  O   ALA B  97      13.256   8.835  65.983  1.00 89.53           O  
ATOM   3731  CB  ALA B  97      15.915  10.121  66.901  1.00 87.66           C  
ATOM   3732  N   GLY B  98      14.828   7.482  65.114  1.00 89.48           N  
ATOM   3733  CA  GLY B  98      13.985   7.007  64.034  1.00 86.30           C  
ATOM   3734  C   GLY B  98      14.003   7.907  62.815  1.00 84.86           C  
ATOM   3735  O   GLY B  98      13.211   7.726  61.891  1.00 90.25           O  
ATOM   3736  N   LEU B  99      14.908   8.881  62.808  1.00 82.91           N  
ATOM   3737  CA  LEU B  99      15.018   9.799  61.681  1.00 89.93           C  
ATOM   3738  C   LEU B  99      16.199   9.441  60.786  1.00 91.91           C  
ATOM   3739  O   LEU B  99      17.357   9.632  61.162  1.00 89.14           O  
ATOM   3740  CB  LEU B  99      15.160  11.239  62.178  1.00 88.43           C  
ATOM   3741  CG  LEU B  99      13.981  11.803  62.975  1.00 90.43           C  
ATOM   3742  CD1 LEU B  99      14.335  13.157  63.568  1.00 83.53           C  
ATOM   3743  CD2 LEU B  99      12.733  11.897  62.106  1.00 92.85           C  
ATOM   3744  N   ASN B 100      15.903   8.927  59.597  1.00 86.49           N  
ATOM   3745  CA  ASN B 100      16.955   8.579  58.652  1.00 86.58           C  
ATOM   3746  C   ASN B 100      16.728   9.180  57.268  1.00 91.69           C  
ATOM   3747  O   ASN B 100      15.805   8.793  56.550  1.00 96.56           O  
ATOM   3748  CB  ASN B 100      17.104   7.060  58.558  1.00 84.84           C  
ATOM   3749  CG  ASN B 100      17.497   6.433  59.883  1.00 89.46           C  
ATOM   3750  OD1 ASN B 100      18.308   6.983  60.629  1.00 82.44           O  
ATOM   3751  ND2 ASN B 100      16.919   5.276  60.183  1.00 95.67           N  
ATOM   3752  N   ASP B 101      17.590  10.126  56.908  1.00 87.69           N  
ATOM   3753  CA  ASP B 101      17.565  10.777  55.605  1.00 83.24           C  
ATOM   3754  C   ASP B 101      18.639  11.856  55.602  1.00 79.78           C  
ATOM   3755  O   ASP B 101      19.052  12.321  56.660  1.00 81.74           O  
ATOM   3756  CB  ASP B 101      16.192  11.395  55.340  1.00 85.06           C  
ATOM   3757  CG  ASP B 101      16.099  12.047  53.975  1.00 95.55           C  
ATOM   3758  OD1 ASP B 101      16.260  13.283  53.893  1.00 96.44           O  
ATOM   3759  OD2 ASP B 101      15.868  11.324  52.982  1.00100.90           O  
ATOM   3760  N   ASP B 102      19.069  12.281  54.421  1.00 87.41           N  
ATOM   3761  CA  ASP B 102      20.151  13.256  54.331  1.00 92.35           C  
ATOM   3762  C   ASP B 102      19.694  14.652  54.748  1.00 89.53           C  
ATOM   3763  O   ASP B 102      20.470  15.422  55.312  1.00 86.87           O  
ATOM   3764  CB  ASP B 102      20.756  13.282  52.924  1.00 99.24           C  
ATOM   3765  CG  ASP B 102      21.490  11.998  52.582  1.00100.78           C  
ATOM   3766  OD1 ASP B 102      22.585  11.772  53.140  1.00 95.79           O  
ATOM   3767  OD2 ASP B 102      20.976  11.219  51.752  1.00103.42           O  
ATOM   3768  N   MET B 103      18.433  14.970  54.473  1.00 85.92           N  
ATOM   3769  CA  MET B 103      17.874  16.265  54.842  1.00 85.04           C  
ATOM   3770  C   MET B 103      17.804  16.408  56.357  1.00 81.89           C  
ATOM   3771  O   MET B 103      18.011  17.494  56.901  1.00 78.85           O  
ATOM   3772  CB  MET B 103      16.482  16.445  54.235  1.00 85.95           C  
ATOM   3773  CG  MET B 103      16.463  16.459  52.718  1.00 88.77           C  
ATOM   3774  SD  MET B 103      17.464  17.789  52.025  1.00100.63           S  
ATOM   3775  CE  MET B 103      16.618  19.232  52.669  1.00 88.27           C  
ATOM   3776  N   GLU B 104      17.499  15.305  57.031  1.00 79.25           N  
ATOM   3777  CA  GLU B 104      17.427  15.288  58.486  1.00 76.25           C  
ATOM   3778  C   GLU B 104      18.820  15.282  59.113  1.00 80.03           C  
ATOM   3779  O   GLU B 104      19.109  16.068  60.016  1.00 74.45           O  
ATOM   3780  CB  GLU B 104      16.625  14.076  58.960  1.00 77.51           C  
ATOM   3781  CG  GLU B 104      15.201  14.040  58.430  1.00 83.44           C  
ATOM   3782  CD  GLU B 104      14.480  12.754  58.780  1.00 89.09           C  
ATOM   3783  OE1 GLU B 104      15.160  11.752  59.084  1.00 89.43           O  
ATOM   3784  OE2 GLU B 104      13.231  12.746  58.752  1.00 90.68           O  
ATOM   3785  N   ARG B 105      19.680  14.395  58.621  1.00 82.15           N  
ATOM   3786  CA  ARG B 105      21.036  14.261  59.144  1.00 74.01           C  
ATOM   3787  C   ARG B 105      21.832  15.547  58.964  1.00 73.66           C  
ATOM   3788  O   ARG B 105      22.392  16.080  59.921  1.00 77.57           O  
ATOM   3789  CB  ARG B 105      21.759  13.100  58.459  1.00 68.60           C  
ATOM   3790  CG  ARG B 105      21.052  11.762  58.592  1.00 67.04           C  
ATOM   3791  CD  ARG B 105      21.188  11.189  59.988  1.00 75.31           C  
ATOM   3792  NE  ARG B 105      22.159  10.100  60.032  1.00 82.63           N  
ATOM   3793  CZ  ARG B 105      21.839   8.813  59.955  1.00 80.34           C  
ATOM   3794  NH1 ARG B 105      20.569   8.451  59.837  1.00 77.18           N  
ATOM   3795  NH2 ARG B 105      22.788   7.886  60.003  1.00 74.20           N  
ATOM   3796  N   ASN B 106      21.878  16.044  57.733  1.00 73.69           N  
ATOM   3797  CA  ASN B 106      22.625  17.259  57.427  1.00 76.75           C  
ATOM   3798  C   ASN B 106      22.087  18.487  58.153  1.00 72.06           C  
ATOM   3799  O   ASN B 106      22.755  19.519  58.220  1.00 68.98           O  
ATOM   3800  CB  ASN B 106      22.654  17.509  55.918  1.00 78.53           C  
ATOM   3801  CG  ASN B 106      23.576  16.553  55.187  1.00 81.48           C  
ATOM   3802  OD1 ASN B 106      24.173  15.661  55.792  1.00 77.50           O  
ATOM   3803  ND2 ASN B 106      23.694  16.732  53.877  1.00 88.83           N  
ATOM   3804  N   LEU B 107      20.879  18.375  58.697  1.00 70.61           N  
ATOM   3805  CA  LEU B 107      20.285  19.477  59.441  1.00 69.08           C  
ATOM   3806  C   LEU B 107      21.036  19.652  60.753  1.00 68.61           C  
ATOM   3807  O   LEU B 107      21.130  18.718  61.549  1.00 73.28           O  
ATOM   3808  CB  LEU B 107      18.804  19.206  59.708  1.00 66.78           C  
ATOM   3809  CG  LEU B 107      18.006  20.326  60.378  1.00 67.01           C  
ATOM   3810  CD1 LEU B 107      18.018  21.582  59.522  1.00 64.85           C  
ATOM   3811  CD2 LEU B 107      16.580  19.876  60.649  1.00 74.44           C  
ATOM   3812  N   ILE B 108      21.565  20.850  60.980  1.00 65.25           N  
ATOM   3813  CA  ILE B 108      22.400  21.094  62.151  1.00 68.30           C  
ATOM   3814  C   ILE B 108      21.593  21.123  63.446  1.00 69.22           C  
ATOM   3815  O   ILE B 108      22.134  20.884  64.524  1.00 70.78           O  
ATOM   3816  CB  ILE B 108      23.222  22.396  62.017  1.00 63.27           C  
ATOM   3817  CG1 ILE B 108      22.300  23.613  61.942  1.00 61.92           C  
ATOM   3818  CG2 ILE B 108      24.126  22.332  60.797  1.00 61.50           C  
ATOM   3819  CD1 ILE B 108      23.043  24.930  61.913  1.00 55.25           C  
ATOM   3820  N   GLN B 109      20.300  21.413  63.340  1.00 65.24           N  
ATOM   3821  CA  GLN B 109      19.438  21.429  64.515  1.00 62.43           C  
ATOM   3822  C   GLN B 109      19.382  20.057  65.176  1.00 67.83           C  
ATOM   3823  O   GLN B 109      19.458  19.949  66.400  1.00 73.51           O  
ATOM   3824  CB  GLN B 109      18.031  21.913  64.165  1.00 63.61           C  
ATOM   3825  CG  GLN B 109      17.869  23.427  64.195  1.00 61.71           C  
ATOM   3826  CD  GLN B 109      18.587  24.118  63.053  1.00 65.78           C  
ATOM   3827  OE1 GLN B 109      19.010  23.478  62.091  1.00 68.74           O  
ATOM   3828  NE2 GLN B 109      18.723  25.435  63.152  1.00 66.65           N  
ATOM   3829  N   ASN B 110      19.253  19.011  64.366  1.00 64.34           N  
ATOM   3830  CA  ASN B 110      19.262  17.650  64.889  1.00 67.14           C  
ATOM   3831  C   ASN B 110      20.592  17.320  65.554  1.00 71.82           C  
ATOM   3832  O   ASN B 110      20.638  16.586  66.542  1.00 74.21           O  
ATOM   3833  CB  ASN B 110      18.948  16.636  63.790  1.00 67.21           C  
ATOM   3834  CG  ASN B 110      17.540  16.780  63.253  1.00 73.94           C  
ATOM   3835  OD1 ASN B 110      16.702  17.455  63.851  1.00 73.95           O  
ATOM   3836  ND2 ASN B 110      17.269  16.139  62.122  1.00 76.39           N  
ATOM   3837  N   ALA B 111      21.671  17.866  65.005  1.00 68.06           N  
ATOM   3838  CA  ALA B 111      22.991  17.715  65.602  1.00 71.11           C  
ATOM   3839  C   ALA B 111      23.028  18.413  66.958  1.00 74.10           C  
ATOM   3840  O   ALA B 111      23.458  17.833  67.955  1.00 74.16           O  
ATOM   3841  CB  ALA B 111      24.058  18.279  64.679  1.00 68.26           C  
ATOM   3842  N   HIS B 112      22.565  19.659  66.986  1.00 72.83           N  
ATOM   3843  CA  HIS B 112      22.495  20.431  68.221  1.00 70.75           C  
ATOM   3844  C   HIS B 112      21.714  19.679  69.288  1.00 74.76           C  
ATOM   3845  O   HIS B 112      22.146  19.584  70.437  1.00 77.90           O  
ATOM   3846  CB  HIS B 112      21.840  21.790  67.968  1.00 67.31           C  
ATOM   3847  CG  HIS B 112      22.679  22.717  67.146  1.00 71.26           C  
ATOM   3848  ND1 HIS B 112      24.010  22.483  66.887  1.00 73.48           N  
ATOM   3849  CD2 HIS B 112      22.371  23.882  66.524  1.00 71.10           C  
ATOM   3850  CE1 HIS B 112      24.492  23.464  66.141  1.00 71.14           C  
ATOM   3851  NE2 HIS B 112      23.517  24.323  65.908  1.00 77.22           N  
ATOM   3852  N   ALA B 113      20.558  19.148  68.902  1.00 70.17           N  
ATOM   3853  CA  ALA B 113      19.714  18.405  69.827  1.00 74.05           C  
ATOM   3854  C   ALA B 113      20.450  17.200  70.404  1.00 78.56           C  
ATOM   3855  O   ALA B 113      20.466  16.995  71.619  1.00 79.98           O  
ATOM   3856  CB  ALA B 113      18.433  17.966  69.137  1.00 73.47           C  
ATOM   3857  N   VAL B 114      21.059  16.407  69.528  1.00 72.61           N  
ATOM   3858  CA  VAL B 114      21.780  15.213  69.953  1.00 72.97           C  
ATOM   3859  C   VAL B 114      22.916  15.556  70.912  1.00 75.56           C  
ATOM   3860  O   VAL B 114      23.202  14.804  71.843  1.00 77.34           O  
ATOM   3861  CB  VAL B 114      22.339  14.435  68.746  1.00 71.02           C  
ATOM   3862  CG1 VAL B 114      23.332  13.379  69.203  1.00 68.74           C  
ATOM   3863  CG2 VAL B 114      21.206  13.804  67.955  1.00 71.67           C  
ATOM   3864  N   GLU B 115      23.555  16.699  70.683  1.00 78.03           N  
ATOM   3865  CA  GLU B 115      24.661  17.138  71.528  1.00 73.24           C  
ATOM   3866  C   GLU B 115      24.186  17.533  72.925  1.00 75.50           C  
ATOM   3867  O   GLU B 115      24.880  17.299  73.913  1.00 74.18           O  
ATOM   3868  CB  GLU B 115      25.418  18.292  70.866  1.00 68.14           C  
ATOM   3869  CG  GLU B 115      26.131  17.891  69.582  1.00 73.71           C  
ATOM   3870  CD  GLU B 115      26.740  19.070  68.845  1.00 77.68           C  
ATOM   3871  OE1 GLU B 115      27.551  18.840  67.922  1.00 74.56           O  
ATOM   3872  OE2 GLU B 115      26.406  20.224  69.183  1.00 78.27           O  
ATOM   3873  N   ARG B 116      22.999  18.126  73.003  1.00 83.06           N  
ATOM   3874  CA  ARG B 116      22.421  18.499  74.290  1.00 83.42           C  
ATOM   3875  C   ARG B 116      22.070  17.269  75.122  1.00 82.20           C  
ATOM   3876  O   ARG B 116      22.352  17.217  76.319  1.00 81.70           O  
ATOM   3877  CB  ARG B 116      21.192  19.393  74.100  1.00 78.85           C  
ATOM   3878  CG  ARG B 116      21.540  20.848  73.833  1.00 87.87           C  
ATOM   3879  CD  ARG B 116      22.536  21.353  74.872  1.00100.15           C  
ATOM   3880  NE  ARG B 116      22.894  22.756  74.678  1.00106.92           N  
ATOM   3881  CZ  ARG B 116      23.834  23.390  75.375  1.00102.71           C  
ATOM   3882  NH1 ARG B 116      24.519  22.745  76.311  1.00 87.13           N  
ATOM   3883  NH2 ARG B 116      24.093  24.668  75.133  1.00104.56           N  
ATOM   3884  N   ILE B 117      21.456  16.281  74.478  1.00 80.86           N  
ATOM   3885  CA  ILE B 117      21.111  15.029  75.140  1.00 78.44           C  
ATOM   3886  C   ILE B 117      22.367  14.300  75.611  1.00 82.15           C  
ATOM   3887  O   ILE B 117      22.329  13.533  76.573  1.00 89.52           O  
ATOM   3888  CB  ILE B 117      20.299  14.109  74.210  1.00 78.95           C  
ATOM   3889  CG1 ILE B 117      19.035  14.825  73.731  1.00 84.07           C  
ATOM   3890  CG2 ILE B 117      19.949  12.808  74.916  1.00 79.79           C  
ATOM   3891  CD1 ILE B 117      18.153  13.981  72.843  1.00 82.84           C  
ATOM   3892  N   LEU B 118      23.482  14.550  74.932  1.00 80.43           N  
ATOM   3893  CA  LEU B 118      24.754  13.947  75.307  1.00 81.75           C  
ATOM   3894  C   LEU B 118      25.359  14.640  76.526  1.00 82.79           C  
ATOM   3895  O   LEU B 118      25.516  14.028  77.582  1.00 85.49           O  
ATOM   3896  CB  LEU B 118      25.738  13.986  74.137  1.00 84.28           C  
ATOM   3897  CG  LEU B 118      27.132  13.421  74.424  1.00 84.27           C  
ATOM   3898  CD1 LEU B 118      27.037  11.991  74.934  1.00 83.64           C  
ATOM   3899  CD2 LEU B 118      28.010  13.495  73.186  1.00 79.37           C  
ATOM   3900  N   LEU B 119      25.700  15.917  76.370  1.00 78.55           N  
ATOM   3901  CA  LEU B 119      26.296  16.694  77.453  1.00 82.78           C  
ATOM   3902  C   LEU B 119      25.476  16.602  78.737  1.00 86.44           C  
ATOM   3903  O   LEU B 119      26.028  16.608  79.839  1.00 83.17           O  
ATOM   3904  CB  LEU B 119      26.453  18.160  77.042  1.00 78.01           C  
ATOM   3905  CG  LEU B 119      27.497  18.479  75.972  1.00 65.35           C  
ATOM   3906  CD1 LEU B 119      27.539  19.976  75.710  1.00 63.79           C  
ATOM   3907  CD2 LEU B 119      28.866  17.968  76.390  1.00 71.25           C  
ATOM   3908  N   ALA B 120      24.158  16.518  78.589  1.00 84.69           N  
ATOM   3909  CA  ALA B 120      23.267  16.429  79.739  1.00 84.65           C  
ATOM   3910  C   ALA B 120      23.315  15.046  80.379  1.00 87.73           C  
ATOM   3911  O   ALA B 120      23.202  14.915  81.597  1.00 96.25           O  
ATOM   3912  CB  ALA B 120      21.843  16.780  79.336  1.00 84.84           C  
ATOM   3913  N   ALA B 121      23.487  14.018  79.554  1.00 84.60           N  
ATOM   3914  CA  ALA B 121      23.514  12.642  80.042  1.00 90.66           C  
ATOM   3915  C   ALA B 121      24.864  12.265  80.651  1.00 89.56           C  
ATOM   3916  O   ALA B 121      24.961  11.304  81.414  1.00 87.51           O  
ATOM   3917  CB  ALA B 121      23.147  11.676  78.924  1.00 88.83           C  
ATOM   3918  N   THR B 122      25.902  13.022  80.312  1.00 88.36           N  
ATOM   3919  CA  THR B 122      27.237  12.758  80.840  1.00 92.50           C  
ATOM   3920  C   THR B 122      27.526  13.596  82.081  1.00 89.25           C  
ATOM   3921  O   THR B 122      28.601  13.496  82.673  1.00 86.57           O  
ATOM   3922  CB  THR B 122      28.329  13.019  79.784  1.00 88.07           C  
ATOM   3923  OG1 THR B 122      28.201  14.354  79.280  1.00 84.73           O  
ATOM   3924  CG2 THR B 122      28.201  12.035  78.634  1.00 85.91           C  
ATOM   3925  N   ASP B 123      26.560  14.421  82.469  1.00 89.85           N  
ATOM   3926  CA  ASP B 123      26.708  15.278  83.639  1.00 92.18           C  
ATOM   3927  C   ASP B 123      25.688  14.904  84.708  1.00 94.98           C  
ATOM   3928  O   ASP B 123      24.579  14.469  84.396  1.00 93.59           O  
ATOM   3929  CB  ASP B 123      26.541  16.746  83.246  1.00 91.87           C  
ATOM   3930  CG  ASP B 123      26.891  17.696  84.374  1.00 88.60           C  
ATOM   3931  OD1 ASP B 123      27.859  17.411  85.111  1.00 88.41           O  
ATOM   3932  OD2 ASP B 123      26.200  18.726  84.524  1.00 83.00           O  
ATOM   3933  N   ASP B 124      26.070  15.079  85.969  1.00 97.72           N  
ATOM   3934  CA  ASP B 124      25.203  14.750  87.095  1.00103.79           C  
ATOM   3935  C   ASP B 124      23.796  15.314  86.909  1.00105.25           C  
ATOM   3936  O   ASP B 124      23.358  16.179  87.667  1.00100.77           O  
ATOM   3937  CB  ASP B 124      25.808  15.276  88.398  1.00 93.95           C  
ATOM   3938  CG  ASP B 124      27.285  14.961  88.520  1.00 95.28           C  
ATOM   3939  OD1 ASP B 124      28.017  15.770  89.129  1.00 87.37           O  
ATOM   3940  OD2 ASP B 124      27.714  13.909  88.000  1.00 99.86           O  
ATOM   3941  N   ASN B 148      16.707  11.826  85.558  1.00 83.34           N  
ATOM   3942  CA  ASN B 148      16.337  10.471  85.161  1.00 94.33           C  
ATOM   3943  C   ASN B 148      16.535  10.216  83.666  1.00102.38           C  
ATOM   3944  O   ASN B 148      17.442   9.484  83.270  1.00102.52           O  
ATOM   3945  CB  ASN B 148      14.898  10.150  85.585  1.00105.25           C  
ATOM   3946  CG  ASN B 148      13.915  11.249  85.213  1.00111.35           C  
ATOM   3947  OD1 ASN B 148      13.023  11.047  84.389  1.00102.44           O  
ATOM   3948  ND2 ASN B 148      14.068  12.415  85.831  1.00115.79           N  
ATOM   3949  N   LYS B 149      15.683  10.821  82.843  1.00106.49           N  
ATOM   3950  CA  LYS B 149      15.809  10.708  81.393  1.00 98.93           C  
ATOM   3951  C   LYS B 149      15.556  12.056  80.725  1.00 99.04           C  
ATOM   3952  O   LYS B 149      14.702  12.827  81.164  1.00 95.78           O  
ATOM   3953  CB  LYS B 149      14.849   9.651  80.843  1.00 92.24           C  
ATOM   3954  CG  LYS B 149      13.382  10.028  80.936  1.00 92.54           C  
ATOM   3955  CD  LYS B 149      12.506   9.000  80.236  1.00 97.70           C  
ATOM   3956  CE  LYS B 149      11.049   9.435  80.209  1.00 94.23           C  
ATOM   3957  NZ  LYS B 149      10.188   8.441  79.510  1.00 84.09           N  
ATOM   3958  N   THR B 150      16.298  12.333  79.657  1.00101.24           N  
ATOM   3959  CA  THR B 150      16.230  13.635  79.001  1.00103.81           C  
ATOM   3960  C   THR B 150      16.068  13.516  77.489  1.00 97.66           C  
ATOM   3961  O   THR B 150      16.241  12.441  76.915  1.00 97.52           O  
ATOM   3962  CB  THR B 150      17.493  14.470  79.288  1.00105.05           C  
ATOM   3963  OG1 THR B 150      17.297  15.813  78.829  1.00108.00           O  
ATOM   3964  CG2 THR B 150      18.702  13.868  78.585  1.00 92.51           C  
ATOM   3965  N   GLY B 151      15.729  14.632  76.852  1.00 94.08           N  
ATOM   3966  CA  GLY B 151      15.624  14.687  75.406  1.00 99.73           C  
ATOM   3967  C   GLY B 151      15.499  16.108  74.894  1.00 97.99           C  
ATOM   3968  O   GLY B 151      15.059  17.003  75.619  1.00100.98           O  
ATOM   3969  N   GLY B 152      15.890  16.318  73.641  1.00 93.88           N  
ATOM   3970  CA  GLY B 152      15.788  17.626  73.021  1.00 95.29           C  
ATOM   3971  C   GLY B 152      14.667  17.690  72.003  1.00 95.62           C  
ATOM   3972  O   GLY B 152      13.900  16.738  71.849  1.00 89.35           O  
ATOM   3973  N   THR B 153      14.569  18.816  71.304  1.00 92.09           N  
ATOM   3974  CA  THR B 153      13.576  18.966  70.250  1.00 87.35           C  
ATOM   3975  C   THR B 153      14.209  18.660  68.897  1.00 88.07           C  
ATOM   3976  O   THR B 153      15.069  19.401  68.422  1.00 83.25           O  
ATOM   3977  CB  THR B 153      12.993  20.392  70.222  1.00 87.20           C  
ATOM   3978  OG1 THR B 153      12.791  20.854  71.563  1.00 94.82           O  
ATOM   3979  CG2 THR B 153      11.670  20.411  69.472  1.00 76.93           C  
ATOM   3980  N   PHE B 154      13.779  17.563  68.281  1.00 92.31           N  
ATOM   3981  CA  PHE B 154      14.333  17.135  67.002  1.00 84.50           C  
ATOM   3982  C   PHE B 154      13.495  17.640  65.837  1.00 86.58           C  
ATOM   3983  O   PHE B 154      12.517  18.361  66.029  1.00 87.77           O  
ATOM   3984  CB  PHE B 154      14.437  15.611  66.945  1.00 82.34           C  
ATOM   3985  CG  PHE B 154      15.601  15.054  67.708  1.00 79.31           C  
ATOM   3986  CD1 PHE B 154      16.546  14.263  67.076  1.00 82.04           C  
ATOM   3987  CD2 PHE B 154      15.758  15.328  69.055  1.00 89.14           C  
ATOM   3988  CE1 PHE B 154      17.621  13.749  67.776  1.00 83.76           C  
ATOM   3989  CE2 PHE B 154      16.832  14.819  69.760  1.00 89.88           C  
ATOM   3990  CZ  PHE B 154      17.765  14.029  69.120  1.00 83.49           C  
ATOM   3991  N   TYR B 155      13.883  17.254  64.626  1.00 87.17           N  
ATOM   3992  CA  TYR B 155      13.168  17.676  63.427  1.00 90.14           C  
ATOM   3993  C   TYR B 155      13.015  16.561  62.398  1.00 89.92           C  
ATOM   3994  O   TYR B 155      13.990  15.917  62.012  1.00 84.34           O  
ATOM   3995  CB  TYR B 155      13.851  18.891  62.797  1.00 85.40           C  
ATOM   3996  CG  TYR B 155      13.426  20.197  63.420  1.00 85.82           C  
ATOM   3997  CD1 TYR B 155      12.377  20.929  62.884  1.00 89.54           C  
ATOM   3998  CD2 TYR B 155      14.061  20.691  64.551  1.00 80.13           C  
ATOM   3999  CE1 TYR B 155      11.976  22.119  63.449  1.00 87.88           C  
ATOM   4000  CE2 TYR B 155      13.666  21.883  65.125  1.00 77.30           C  
ATOM   4001  CZ  TYR B 155      12.623  22.592  64.568  1.00 83.57           C  
ATOM   4002  OH  TYR B 155      12.219  23.780  65.127  1.00 85.70           O  
ATOM   4003  N   LYS B 156      11.780  16.346  61.958  1.00 92.24           N  
ATOM   4004  CA  LYS B 156      11.495  15.373  60.914  1.00 92.66           C  
ATOM   4005  C   LYS B 156      11.189  16.106  59.616  1.00 96.51           C  
ATOM   4006  O   LYS B 156      10.657  17.217  59.630  1.00 90.82           O  
ATOM   4007  CB  LYS B 156      10.323  14.473  61.308  1.00 97.61           C  
ATOM   4008  CG  LYS B 156       8.981  15.180  61.349  1.00103.82           C  
ATOM   4009  CD  LYS B 156       7.829  14.193  61.487  1.00114.26           C  
ATOM   4010  CE  LYS B 156       7.604  13.397  60.205  1.00111.15           C  
ATOM   4011  NZ  LYS B 156       8.689  12.416  59.923  1.00101.69           N  
ATOM   4012  N   MET B 157      11.536  15.484  58.495  1.00102.76           N  
ATOM   4013  CA  MET B 157      11.404  16.130  57.196  1.00 94.51           C  
ATOM   4014  C   MET B 157      10.058  15.849  56.535  1.00 99.89           C  
ATOM   4015  O   MET B 157       9.753  14.713  56.173  1.00103.42           O  
ATOM   4016  CB  MET B 157      12.555  15.702  56.282  1.00 90.54           C  
ATOM   4017  CG  MET B 157      12.412  16.140  54.836  1.00 97.90           C  
ATOM   4018  SD  MET B 157      11.776  14.826  53.784  1.00107.07           S  
ATOM   4019  CE  MET B 157      13.002  13.551  54.063  1.00 79.98           C  
ATOM   4020  N   VAL B 158       9.259  16.902  56.388  1.00103.94           N  
ATOM   4021  CA  VAL B 158       7.998  16.837  55.659  1.00108.99           C  
ATOM   4022  C   VAL B 158       8.062  17.852  54.526  1.00107.61           C  
ATOM   4023  O   VAL B 158       8.461  18.996  54.733  1.00107.51           O  
ATOM   4024  CB  VAL B 158       6.795  17.143  56.574  1.00110.42           C  
ATOM   4025  CG1 VAL B 158       6.994  18.468  57.297  1.00 96.90           C  
ATOM   4026  CG2 VAL B 158       5.499  17.147  55.772  1.00108.88           C  
ATOM   4027  N   ARG B 159       7.675  17.441  53.325  1.00110.22           N  
ATOM   4028  CA  ARG B 159       7.929  18.272  52.156  1.00116.68           C  
ATOM   4029  C   ARG B 159       6.765  18.388  51.180  1.00124.30           C  
ATOM   4030  O   ARG B 159       6.123  17.396  50.830  1.00116.93           O  
ATOM   4031  CB  ARG B 159       9.171  17.760  51.420  1.00117.77           C  
ATOM   4032  CG  ARG B 159       9.113  16.282  51.065  1.00119.70           C  
ATOM   4033  CD  ARG B 159       8.671  16.065  49.628  1.00123.13           C  
ATOM   4034  NE  ARG B 159       9.699  16.480  48.678  1.00130.76           N  
ATOM   4035  CZ  ARG B 159      10.709  15.709  48.290  1.00134.30           C  
ATOM   4036  NH1 ARG B 159      10.832  14.480  48.773  1.00135.68           N  
ATOM   4037  NH2 ARG B 159      11.600  16.167  47.421  1.00129.43           N  
ATOM   4038  N   ASP B 160       6.497  19.619  50.757  1.00128.78           N  
ATOM   4039  CA  ASP B 160       5.663  19.858  49.593  1.00128.26           C  
ATOM   4040  C   ASP B 160       6.422  19.221  48.440  1.00130.12           C  
ATOM   4041  O   ASP B 160       7.652  19.174  48.458  1.00131.03           O  
ATOM   4042  CB  ASP B 160       5.490  21.360  49.360  1.00125.31           C  
ATOM   4043  CG  ASP B 160       4.392  21.678  48.362  1.00133.68           C  
ATOM   4044  OD1 ASP B 160       4.148  20.857  47.454  1.00137.92           O  
ATOM   4045  OD2 ASP B 160       3.770  22.755  48.485  1.00132.13           O  
ATOM   4046  N   ASP B 161       5.700  18.728  47.442  1.00132.57           N  
ATOM   4047  CA  ASP B 161       6.323  17.947  46.379  1.00132.22           C  
ATOM   4048  C   ASP B 161       7.558  18.627  45.786  1.00131.54           C  
ATOM   4049  O   ASP B 161       8.524  17.958  45.420  1.00131.62           O  
ATOM   4050  CB  ASP B 161       5.304  17.631  45.283  1.00133.68           C  
ATOM   4051  CG  ASP B 161       4.183  16.736  45.774  1.00133.46           C  
ATOM   4052  OD1 ASP B 161       4.263  15.508  45.560  1.00138.85           O  
ATOM   4053  OD2 ASP B 161       3.225  17.260  46.382  1.00124.07           O  
ATOM   4054  N   LYS B 162       7.526  19.952  45.692  1.00129.05           N  
ATOM   4055  CA  LYS B 162       8.647  20.698  45.124  1.00127.74           C  
ATOM   4056  C   LYS B 162       9.818  20.966  46.084  1.00126.15           C  
ATOM   4057  O   LYS B 162      10.979  20.838  45.695  1.00117.55           O  
ATOM   4058  CB  LYS B 162       8.159  21.997  44.471  1.00122.20           C  
ATOM   4059  CG  LYS B 162       6.968  22.649  45.160  1.00122.56           C  
ATOM   4060  CD  LYS B 162       7.378  23.351  46.442  1.00122.18           C  
ATOM   4061  CE  LYS B 162       6.230  24.147  47.037  1.00119.21           C  
ATOM   4062  NZ  LYS B 162       6.629  24.810  48.308  1.00116.46           N  
ATOM   4063  N   THR B 163       9.517  21.330  47.329  1.00128.61           N  
ATOM   4064  CA  THR B 163      10.555  21.759  48.271  1.00122.07           C  
ATOM   4065  C   THR B 163      10.462  21.056  49.629  1.00113.01           C  
ATOM   4066  O   THR B 163       9.418  20.515  49.989  1.00111.94           O  
ATOM   4067  CB  THR B 163      10.526  23.294  48.475  1.00117.11           C  
ATOM   4068  OG1 THR B 163      10.576  23.950  47.202  1.00118.46           O  
ATOM   4069  CG2 THR B 163      11.708  23.754  49.318  1.00111.39           C  
ATOM   4070  N   ILE B 164      11.561  21.078  50.380  1.00110.82           N  
ATOM   4071  CA  ILE B 164      11.655  20.378  51.660  1.00109.31           C  
ATOM   4072  C   ILE B 164      11.371  21.276  52.866  1.00105.08           C  
ATOM   4073  O   ILE B 164      11.811  22.425  52.917  1.00 99.15           O  
ATOM   4074  CB  ILE B 164      13.049  19.747  51.840  1.00110.95           C  
ATOM   4075  CG1 ILE B 164      13.392  18.857  50.642  1.00118.09           C  
ATOM   4076  CG2 ILE B 164      13.118  18.962  53.139  1.00 97.35           C  
ATOM   4077  CD1 ILE B 164      12.466  17.676  50.474  1.00123.17           C  
ATOM   4078  N   TYR B 165      10.642  20.733  53.837  1.00100.63           N  
ATOM   4079  CA  TYR B 165      10.319  21.447  55.068  1.00 92.80           C  
ATOM   4080  C   TYR B 165      10.556  20.539  56.276  1.00 92.47           C  
ATOM   4081  O   TYR B 165      10.748  19.332  56.121  1.00 93.86           O  
ATOM   4082  CB  TYR B 165       8.864  21.925  55.043  1.00 94.25           C  
ATOM   4083  CG  TYR B 165       8.575  22.997  54.014  1.00 91.35           C  
ATOM   4084  CD1 TYR B 165       9.470  24.036  53.796  1.00 93.69           C  
ATOM   4085  CD2 TYR B 165       7.407  22.969  53.262  1.00 86.05           C  
ATOM   4086  CE1 TYR B 165       9.211  25.019  52.859  1.00 94.36           C  
ATOM   4087  CE2 TYR B 165       7.140  23.948  52.322  1.00 88.67           C  
ATOM   4088  CZ  TYR B 165       8.046  24.970  52.125  1.00 91.58           C  
ATOM   4089  OH  TYR B 165       7.792  25.950  51.193  1.00 90.53           O  
ATOM   4090  N   PHE B 166      10.552  21.118  57.474  1.00 86.39           N  
ATOM   4091  CA  PHE B 166      10.778  20.342  58.691  1.00 80.16           C  
ATOM   4092  C   PHE B 166       9.758  20.655  59.777  1.00 77.45           C  
ATOM   4093  O   PHE B 166       9.246  21.770  59.859  1.00 77.17           O  
ATOM   4094  CB  PHE B 166      12.186  20.589  59.233  1.00 82.67           C  
ATOM   4095  CG  PHE B 166      13.277  20.208  58.280  1.00 80.18           C  
ATOM   4096  CD1 PHE B 166      13.668  18.885  58.147  1.00 82.32           C  
ATOM   4097  CD2 PHE B 166      13.919  21.171  57.521  1.00 72.81           C  
ATOM   4098  CE1 PHE B 166      14.676  18.530  57.271  1.00 82.05           C  
ATOM   4099  CE2 PHE B 166      14.928  20.824  56.644  1.00 79.68           C  
ATOM   4100  CZ  PHE B 166      15.307  19.502  56.518  1.00 83.64           C  
ATOM   4101  N   SER B 167       9.476  19.663  60.617  1.00 81.71           N  
ATOM   4102  CA  SER B 167       8.547  19.838  61.727  1.00 80.25           C  
ATOM   4103  C   SER B 167       9.198  19.452  63.051  1.00 82.65           C  
ATOM   4104  O   SER B 167       9.969  18.494  63.113  1.00 84.30           O  
ATOM   4105  CB  SER B 167       7.283  19.005  61.503  1.00 76.34           C  
ATOM   4106  OG  SER B 167       6.615  19.399  60.319  1.00 77.84           O  
ATOM   4107  N   PRO B 168       8.882  20.197  64.121  1.00 78.43           N  
ATOM   4108  CA  PRO B 168       9.419  19.922  65.458  1.00 78.76           C  
ATOM   4109  C   PRO B 168       8.912  18.591  66.016  1.00 82.86           C  
ATOM   4110  O   PRO B 168       7.758  18.231  65.790  1.00 80.64           O  
ATOM   4111  CB  PRO B 168       8.891  21.092  66.293  1.00 75.91           C  
ATOM   4112  CG  PRO B 168       7.683  21.567  65.564  1.00 72.33           C  
ATOM   4113  CD  PRO B 168       7.982  21.362  64.113  1.00 76.48           C  
ATOM   4114  N   ILE B 169       9.769  17.878  66.742  1.00 87.38           N  
ATOM   4115  CA  ILE B 169       9.431  16.553  67.261  1.00 88.60           C  
ATOM   4116  C   ILE B 169       9.511  16.461  68.785  1.00 99.62           C  
ATOM   4117  O   ILE B 169       8.513  16.175  69.448  1.00100.81           O  
ATOM   4118  CB  ILE B 169      10.311  15.457  66.639  1.00 91.38           C  
ATOM   4119  CG1 ILE B 169       9.999  15.320  65.150  1.00 96.92           C  
ATOM   4120  CG2 ILE B 169      10.075  14.132  67.340  1.00 93.11           C  
ATOM   4121  CD1 ILE B 169       8.567  14.922  64.874  1.00101.41           C  
ATOM   4122  N   ARG B 170      10.704  16.683  69.331  1.00 97.50           N  
ATOM   4123  CA  ARG B 170      10.916  16.584  70.774  1.00 99.78           C  
ATOM   4124  C   ARG B 170      10.625  15.183  71.323  1.00 97.70           C  
ATOM   4125  O   ARG B 170       9.614  14.956  71.988  1.00 97.72           O  
ATOM   4126  CB  ARG B 170      10.100  17.658  71.514  1.00 99.08           C  
ATOM   4127  CG  ARG B 170       9.949  17.452  73.023  1.00 98.26           C  
ATOM   4128  CD  ARG B 170      11.286  17.333  73.738  1.00101.17           C  
ATOM   4129  NE  ARG B 170      11.952  18.622  73.902  1.00105.16           N  
ATOM   4130  CZ  ARG B 170      12.572  19.003  75.015  1.00100.75           C  
ATOM   4131  NH1 ARG B 170      12.608  18.195  76.066  1.00 91.09           N  
ATOM   4132  NH2 ARG B 170      13.154  20.194  75.078  1.00100.72           N  
ATOM   4133  N   ILE B 171      11.503  14.235  71.006  1.00 98.55           N  
ATOM   4134  CA  ILE B 171      11.460  12.923  71.644  1.00 98.11           C  
ATOM   4135  C   ILE B 171      12.464  12.861  72.790  1.00 96.29           C  
ATOM   4136  O   ILE B 171      13.228  13.802  73.008  1.00 88.22           O  
ATOM   4137  CB  ILE B 171      11.748  11.775  70.655  1.00105.57           C  
ATOM   4138  CG1 ILE B 171      13.135  11.931  70.021  1.00 95.01           C  
ATOM   4139  CG2 ILE B 171      10.664  11.704  69.593  1.00105.86           C  
ATOM   4140  CD1 ILE B 171      13.202  12.959  68.912  1.00 87.39           C  
ATOM   4141  N   THR B 172      12.473  11.741  73.507  1.00102.05           N  
ATOM   4142  CA  THR B 172      13.305  11.600  74.698  1.00100.05           C  
ATOM   4143  C   THR B 172      13.714  10.153  74.948  1.00 98.97           C  
ATOM   4144  O   THR B 172      12.984   9.223  74.606  1.00105.51           O  
ATOM   4145  CB  THR B 172      12.569  12.109  75.954  1.00 99.35           C  
ATOM   4146  OG1 THR B 172      11.295  11.461  76.053  1.00 96.55           O  
ATOM   4147  CG2 THR B 172      12.359  13.613  75.888  1.00 99.39           C  
ATOM   4148  N   PHE B 173      14.886   9.970  75.548  1.00 94.58           N  
ATOM   4149  CA  PHE B 173      15.318   8.649  75.992  1.00 98.12           C  
ATOM   4150  C   PHE B 173      16.087   8.721  77.309  1.00101.75           C  
ATOM   4151  O   PHE B 173      16.284   9.799  77.869  1.00102.87           O  
ATOM   4152  CB  PHE B 173      16.146   7.933  74.920  1.00 99.55           C  
ATOM   4153  CG  PHE B 173      16.667   8.838  73.842  1.00103.71           C  
ATOM   4154  CD1 PHE B 173      17.749   9.669  74.077  1.00100.92           C  
ATOM   4155  CD2 PHE B 173      16.085   8.845  72.585  1.00100.83           C  
ATOM   4156  CE1 PHE B 173      18.233  10.498  73.082  1.00 99.06           C  
ATOM   4157  CE2 PHE B 173      16.565   9.671  71.586  1.00 91.43           C  
ATOM   4158  CZ  PHE B 173      17.639  10.498  71.835  1.00 85.72           C  
ATOM   4159  N   LEU B 174      16.517   7.562  77.795  1.00102.58           N  
ATOM   4160  CA  LEU B 174      17.152   7.458  79.104  1.00101.69           C  
ATOM   4161  C   LEU B 174      18.570   8.015  79.097  1.00 99.32           C  
ATOM   4162  O   LEU B 174      19.351   7.733  78.188  1.00 98.83           O  
ATOM   4163  CB  LEU B 174      17.168   5.999  79.563  1.00107.52           C  
ATOM   4164  CG  LEU B 174      15.823   5.272  79.497  1.00 97.96           C  
ATOM   4165  CD1 LEU B 174      16.000   3.782  79.746  1.00101.47           C  
ATOM   4166  CD2 LEU B 174      14.830   5.876  80.480  1.00 82.93           C  
ATOM   4167  N   LYS B 175      18.902   8.798  80.120  1.00100.76           N  
ATOM   4168  CA  LYS B 175      20.238   9.374  80.241  1.00103.57           C  
ATOM   4169  C   LYS B 175      21.312   8.298  80.351  1.00103.06           C  
ATOM   4170  O   LYS B 175      22.499   8.573  80.170  1.00 98.00           O  
ATOM   4171  CB  LYS B 175      20.322  10.318  81.445  1.00 93.59           C  
ATOM   4172  CG  LYS B 175      19.882  11.739  81.144  1.00 99.07           C  
ATOM   4173  CD  LYS B 175      20.410  12.715  82.183  1.00 91.90           C  
ATOM   4174  CE  LYS B 175      19.681  12.573  83.507  1.00101.91           C  
ATOM   4175  NZ  LYS B 175      18.271  13.037  83.404  1.00 99.83           N  
ATOM   4176  N   GLU B 176      20.890   7.073  80.644  1.00106.21           N  
ATOM   4177  CA  GLU B 176      21.823   5.965  80.797  1.00104.38           C  
ATOM   4178  C   GLU B 176      22.199   5.377  79.442  1.00101.61           C  
ATOM   4179  O   GLU B 176      23.365   5.403  79.054  1.00103.37           O  
ATOM   4180  CB  GLU B 176      21.254   4.887  81.721  1.00108.84           C  
ATOM   4181  CG  GLU B 176      22.315   4.180  82.548  1.00109.76           C  
ATOM   4182  CD  GLU B 176      23.113   5.143  83.411  1.00115.61           C  
ATOM   4183  OE1 GLU B 176      24.346   4.970  83.516  1.00107.04           O  
ATOM   4184  OE2 GLU B 176      22.507   6.073  83.984  1.00117.91           O  
ATOM   4185  N   GLU B 177      21.211   4.841  78.730  1.00 99.75           N  
ATOM   4186  CA  GLU B 177      21.452   4.294  77.399  1.00 99.96           C  
ATOM   4187  C   GLU B 177      22.252   5.274  76.551  1.00 98.46           C  
ATOM   4188  O   GLU B 177      23.127   4.870  75.789  1.00 97.98           O  
ATOM   4189  CB  GLU B 177      20.139   3.950  76.693  1.00106.86           C  
ATOM   4190  CG  GLU B 177      19.422   2.732  77.251  1.00117.57           C  
ATOM   4191  CD  GLU B 177      18.461   2.117  76.250  1.00124.72           C  
ATOM   4192  OE1 GLU B 177      18.648   2.336  75.033  1.00117.01           O  
ATOM   4193  OE2 GLU B 177      17.520   1.416  76.677  1.00125.46           O  
ATOM   4194  N   VAL B 178      21.945   6.560  76.683  1.00 97.85           N  
ATOM   4195  CA  VAL B 178      22.678   7.594  75.961  1.00 97.40           C  
ATOM   4196  C   VAL B 178      24.164   7.569  76.307  1.00 97.67           C  
ATOM   4197  O   VAL B 178      25.015   7.522  75.419  1.00 93.89           O  
ATOM   4198  CB  VAL B 178      22.116   9.000  76.250  1.00 92.89           C  
ATOM   4199  CG1 VAL B 178      23.071  10.070  75.743  1.00 91.10           C  
ATOM   4200  CG2 VAL B 178      20.743   9.161  75.619  1.00 92.35           C
[truncated: 228,907 more chars]
