# Supplementary material for: Using structure prediction of negative sense RNA virus nucleoproteins to assess evolutionary relationships
Source: bioRxiv. 2024 May 22:2024.02.16.580771. Originally published 2024 Feb 17. Preprint. [Version 2] doi: 10.1101/2024.02.16.580771 (PMC10888975; doi:10.1101/2024.02.16.580771)
Supplement: Supplement 3 — Supplementary File 1: Initial Dataset NP PDBs (.pdb files) [file media-3.zip › Initial Dataset NP PDBs/5E06.pdb]

HEADER    NUCLEAR PROTEIN                         28-SEP-15   5E06              
TITLE     STRUCTURE OF SIN NOMBRE VIRUS NUCLEOPROTEIN IN LONG-AXIS CRYSTAL FORM 
COMPND    MOL_ID: 1;                                                            
COMPND   2 MOLECULE: NUCLEOCAPSID PROTEIN;                                      
COMPND   3 CHAIN: A;                                                            
COMPND   4 FRAGMENT: UNP RESIDUES 112-395;                                      
COMPND   5 ENGINEERED: YES                                                      
SOURCE    MOL_ID: 1;                                                            
SOURCE   2 ORGANISM_SCIENTIFIC: SIN NOMBRE VIRUS;                               
SOURCE   3 ORGANISM_TAXID: 37705;                                               
SOURCE   4 EXPRESSION_SYSTEM: ESCHERICHIA COLI;                                 
SOURCE   5 EXPRESSION_SYSTEM_TAXID: 562                                         
KEYWDS    HANTAVIRUS, SIN NOMBRE VIRUS, NUCLEOPROTEIN, NUCLEAR PROTEIN          
EXPDTA    X-RAY DIFFRACTION                                                     
AUTHOR    Y.GUO,W.M.WANG,Z.Y.LOU                                                
REVDAT   2   20-JAN-16 5E06    1       JRNL                                     
REVDAT   1   02-DEC-15 5E06    0                                                
JRNL        AUTH   Y.GUO,W.WANG,Y.SUN,C.MA,X.WANG,X.WANG,P.LIU,S.SHEN,B.LI,     
JRNL        AUTH 2 J.LIN,F.DENG,H.WANG,Z.LOU                                    
JRNL        TITL   CRYSTAL STRUCTURE OF THE CORE REGION OF HANTAVIRUS           
JRNL        TITL 2 NUCLEOCAPSID PROTEIN REVEALS THE MECHANISM FOR               
JRNL        TITL 3 RIBONUCLEOPROTEIN COMPLEX FORMATION                          
JRNL        REF    J.VIROL.                      V.  90  1048 2015              
JRNL        REFN                   ESSN 1098-5514                               
JRNL        PMID   26559827                                                     
JRNL        DOI    10.1128/JVI.02523-15                                         
REMARK   2                                                                      
REMARK   2 RESOLUTION.    3.00 ANGSTROMS.                                       
REMARK   3                                                                      
REMARK   3 REFINEMENT.                                                          
REMARK   3   PROGRAM     : PHENIX 1.9_1692                                      
REMARK   3   AUTHORS     : PAUL ADAMS,PAVEL AFONINE,VINCENT CHEN,IAN            
REMARK   3               : DAVIS,KRESHNA GOPAL,RALF GROSSE-KUNSTLEVE,           
REMARK   3               : LI-WEI HUNG,ROBERT IMMORMINO,TOM IOERGER,            
REMARK   3               : AIRLIE MCCOY,ERIK MCKEE,NIGEL MORIARTY,              
REMARK   3               : REETAL PAI,RANDY READ,JANE RICHARDSON,               
REMARK   3               : DAVID RICHARDSON,TOD ROMO,JIM SACCHETTINI,           
REMARK   3               : NICHOLAS SAUTER,JACOB SMITH,LAURENT                  
REMARK   3               : STORONI,TOM TERWILLIGER,PETER ZWART                  
REMARK   3                                                                      
REMARK   3    REFINEMENT TARGET : ML                                            
REMARK   3                                                                      
REMARK   3  DATA USED IN REFINEMENT.                                            
REMARK   3   RESOLUTION RANGE HIGH (ANGSTROMS) : 3.00                           
REMARK   3   RESOLUTION RANGE LOW  (ANGSTROMS) : 42.72                          
REMARK   3   MIN(FOBS/SIGMA_FOBS)              : 1.350                          
REMARK   3   COMPLETENESS FOR RANGE        (%) : 99.9                           
REMARK   3   NUMBER OF REFLECTIONS             : 6937                           
REMARK   3                                                                      
REMARK   3  FIT TO DATA USED IN REFINEMENT.                                     
REMARK   3   R VALUE     (WORKING + TEST SET) : 0.227                           
REMARK   3   R VALUE            (WORKING SET) : 0.224                           
REMARK   3   FREE R VALUE                     : 0.281                           
REMARK   3   FREE R VALUE TEST SET SIZE   (%) : 4.760                           
REMARK   3   FREE R VALUE TEST SET COUNT      : 330                             
REMARK   3                                                                      
REMARK   3  FIT TO DATA USED IN REFINEMENT (IN BINS).                           
REMARK   3   BIN  RESOLUTION RANGE  COMPL.    NWORK NFREE   RWORK  RFREE        
REMARK   3     1 42.7245 -  3.7808    1.00     3441   166  0.2259 0.2763        
REMARK   3     2  3.7808 -  3.0012    1.00     3166   164  0.2190 0.2923        
REMARK   3                                                                      
REMARK   3  BULK SOLVENT MODELLING.                                             
REMARK   3   METHOD USED        : FLAT BULK SOLVENT MODEL                       
REMARK   3   SOLVENT RADIUS     : 1.11                                          
REMARK   3   SHRINKAGE RADIUS   : 0.90                                          
REMARK   3   K_SOL              : NULL                                          
REMARK   3   B_SOL              : NULL                                          
REMARK   3                                                                      
REMARK   3  ERROR ESTIMATES.                                                    
REMARK   3   COORDINATE ERROR (MAXIMUM-LIKELIHOOD BASED)     : 0.330            
REMARK   3   PHASE ERROR (DEGREES, MAXIMUM-LIKELIHOOD BASED) : 29.470           
REMARK   3                                                                      
REMARK   3  B VALUES.                                                           
REMARK   3   FROM WILSON PLOT           (A**2) : NULL                           
REMARK   3   MEAN B VALUE      (OVERALL, A**2) : NULL                           
REMARK   3   OVERALL ANISOTROPIC B VALUE.                                       
REMARK   3    B11 (A**2) : NULL                                                 
REMARK   3    B22 (A**2) : NULL                                                 
REMARK   3    B33 (A**2) : NULL                                                 
REMARK   3    B12 (A**2) : NULL                                                 
REMARK   3    B13 (A**2) : NULL                                                 
REMARK   3    B23 (A**2) : NULL                                                 
REMARK   3                                                                      
REMARK   3  TWINNING INFORMATION.                                               
REMARK   3   FRACTION: NULL                                                     
REMARK   3   OPERATOR: NULL                                                     
REMARK   3                                                                      
REMARK   3  DEVIATIONS FROM IDEAL VALUES.                                       
REMARK   3                 RMSD          COUNT                                  
REMARK   3   BOND      :  0.010           2205                                  
REMARK   3   ANGLE     :  1.289           2982                                  
REMARK   3   CHIRALITY :  0.046            328                                  
REMARK   3   PLANARITY :  0.005            382                                  
REMARK   3   DIHEDRAL  : 15.874            820                                  
REMARK   3                                                                      
REMARK   3  TLS DETAILS                                                         
REMARK   3   NUMBER OF TLS GROUPS  : 1                                          
REMARK   3   TLS GROUP : 1                                                      
REMARK   3    SELECTION: CHAIN A                                                
REMARK   3    ORIGIN FOR THE GROUP (A):  -1.2379 -10.6394 -16.0217              
REMARK   3    T TENSOR                                                          
REMARK   3      T11:   0.6815 T22:   0.4400                                     
REMARK   3      T33:   0.6315 T12:  -0.0890                                     
REMARK   3      T13:  -0.0424 T23:   0.1180                                     
REMARK   3    L TENSOR                                                          
REMARK   3      L11:   2.5630 L22:   1.5348                                     
REMARK   3      L33:   2.6378 L12:  -0.1297                                     
REMARK   3      L13:  -0.7847 L23:  -0.8570                                     
REMARK   3    S TENSOR                                                          
REMARK   3      S11:  -0.0228 S12:  -0.4879 S13:  -0.2505                       
REMARK   3      S21:   0.4223 S22:   0.0515 S23:  -0.2036                       
REMARK   3      S31:   0.0840 S32:   0.3083 S33:   0.0015                       
REMARK   3                                                                      
REMARK   3  NCS DETAILS                                                         
REMARK   3   NUMBER OF NCS GROUPS : NULL                                        
REMARK   3                                                                      
REMARK   3  OTHER REFINEMENT REMARKS: NULL                                      
REMARK   4                                                                      
REMARK   4 5E06 COMPLIES WITH FORMAT V. 3.30, 13-JUL-11                         
REMARK 100                                                                      
REMARK 100 THIS ENTRY HAS BEEN PROCESSED BY PDBJ ON 01-OCT-15.                  
REMARK 100 THE DEPOSITION ID IS D_1000214110.                                   
REMARK 200                                                                      
REMARK 200 EXPERIMENTAL DETAILS                                                 
REMARK 200  EXPERIMENT TYPE                : X-RAY DIFFRACTION                  
REMARK 200  DATE OF DATA COLLECTION        : 17-JUN-14                          
REMARK 200  TEMPERATURE           (KELVIN) : 100                                
REMARK 200  PH                             : NULL                               
REMARK 200  NUMBER OF CRYSTALS USED        : NULL                               
REMARK 200                                                                      
REMARK 200  SYNCHROTRON              (Y/N) : Y                                  
REMARK 200  RADIATION SOURCE               : SSRF                               
REMARK 200  BEAMLINE                       : BL17U                              
REMARK 200  X-RAY GENERATOR MODEL          : NULL                               
REMARK 200  MONOCHROMATIC OR LAUE    (M/L) : M                                  
REMARK 200  WAVELENGTH OR RANGE        (A) : 0.9798                             
REMARK 200  MONOCHROMATOR                  : NULL                               
REMARK 200  OPTICS                         : NULL                               
REMARK 200                                                                      
REMARK 200  DETECTOR TYPE                  : CCD                                
REMARK 200  DETECTOR MANUFACTURER          : ADSC QUANTUM 315                   
REMARK 200  INTENSITY-INTEGRATION SOFTWARE : HKL-2000                           
REMARK 200  DATA SCALING SOFTWARE          : HKL-2000                           
REMARK 200                                                                      
REMARK 200  NUMBER OF UNIQUE REFLECTIONS   : 7053                               
REMARK 200  RESOLUTION RANGE HIGH      (A) : 3.000                              
REMARK 200  RESOLUTION RANGE LOW       (A) : 50.000                             
REMARK 200  REJECTION CRITERIA  (SIGMA(I)) : NULL                               
REMARK 200                                                                      
REMARK 200 OVERALL.                                                             
REMARK 200  COMPLETENESS FOR RANGE     (%) : 100.0                              
REMARK 200  DATA REDUNDANCY                : 11.80                              
REMARK 200  R MERGE                    (I) : NULL                               
REMARK 200  R SYM                      (I) : NULL                               
REMARK 200  <I/SIGMA(I)> FOR THE DATA SET  : 45.0000                            
REMARK 200                                                                      
REMARK 200 IN THE HIGHEST RESOLUTION SHELL.                                     
REMARK 200  HIGHEST RESOLUTION SHELL, RANGE HIGH (A) : NULL                     
REMARK 200  HIGHEST RESOLUTION SHELL, RANGE LOW  (A) : NULL                     
REMARK 200  COMPLETENESS FOR SHELL     (%) : NULL                               
REMARK 200  DATA REDUNDANCY IN SHELL       : NULL                               
REMARK 200  R MERGE FOR SHELL          (I) : NULL                               
REMARK 200  R SYM FOR SHELL            (I) : NULL                               
REMARK 200  <I/SIGMA(I)> FOR SHELL         : NULL                               
REMARK 200                                                                      
REMARK 200 DIFFRACTION PROTOCOL: SINGLE WAVELENGTH                              
REMARK 200 METHOD USED TO DETERMINE THE STRUCTURE: MOLECULAR REPLACEMENT        
REMARK 200 SOFTWARE USED: PHASER                                                
REMARK 200 STARTING MODEL: NULL                                                 
REMARK 200                                                                      
REMARK 200 REMARK: NULL                                                         
REMARK 280                                                                      
REMARK 280 CRYSTAL                                                              
REMARK 280 SOLVENT CONTENT, VS   (%): 46.37                                     
REMARK 280 MATTHEWS COEFFICIENT, VM (ANGSTROMS**3/DA): 2.29                     
REMARK 280                                                                      
REMARK 280 CRYSTALLIZATION CONDITIONS: 200 MM LITHIUM SULFATE MONOHYDRATE AND   
REMARK 280  20% (W/V) PEG 3350, VAPOR DIFFUSION, HANGING DROP, TEMPERATURE      
REMARK 280  289K                                                                
REMARK 290                                                                      
REMARK 290 CRYSTALLOGRAPHIC SYMMETRY                                            
REMARK 290 SYMMETRY OPERATORS FOR SPACE GROUP: P 61 2 2                         
REMARK 290                                                                      
REMARK 290      SYMOP   SYMMETRY                                                
REMARK 290     NNNMMM   OPERATOR                                                
REMARK 290       1555   X,Y,Z                                                   
REMARK 290       2555   -Y,X-Y,Z+1/3                                            
REMARK 290       3555   -X+Y,-X,Z+2/3                                           
REMARK 290       4555   -X,-Y,Z+1/2                                             
REMARK 290       5555   Y,-X+Y,Z+5/6                                            
REMARK 290       6555   X-Y,X,Z+1/6                                             
REMARK 290       7555   Y,X,-Z+1/3                                              
REMARK 290       8555   X-Y,-Y,-Z                                               
REMARK 290       9555   -X,-X+Y,-Z+2/3                                          
REMARK 290      10555   -Y,-X,-Z+5/6                                            
REMARK 290      11555   -X+Y,Y,-Z+1/2                                           
REMARK 290      12555   X,X-Y,-Z+1/6                                            
REMARK 290                                                                      
REMARK 290     WHERE NNN -> OPERATOR NUMBER                                     
REMARK 290           MMM -> TRANSLATION VECTOR                                  
REMARK 290                                                                      
REMARK 290 CRYSTALLOGRAPHIC SYMMETRY TRANSFORMATIONS                            
REMARK 290 THE FOLLOWING TRANSFORMATIONS OPERATE ON THE ATOM/HETATM             
REMARK 290 RECORDS IN THIS ENTRY TO PRODUCE CRYSTALLOGRAPHICALLY                
REMARK 290 RELATED MOLECULES.                                                   
REMARK 290   SMTRY1   1  1.000000  0.000000  0.000000        0.00000            
REMARK 290   SMTRY2   1  0.000000  1.000000  0.000000        0.00000            
REMARK 290   SMTRY3   1  0.000000  0.000000  1.000000        0.00000            
REMARK 290   SMTRY1   2 -0.500000 -0.866025  0.000000        0.00000            
REMARK 290   SMTRY2   2  0.866025 -0.500000  0.000000        0.00000            
REMARK 290   SMTRY3   2  0.000000  0.000000  1.000000      139.98533            
REMARK 290   SMTRY1   3 -0.500000  0.866025  0.000000        0.00000            
REMARK 290   SMTRY2   3 -0.866025 -0.500000  0.000000        0.00000            
REMARK 290   SMTRY3   3  0.000000  0.000000  1.000000      279.97067            
REMARK 290   SMTRY1   4 -1.000000  0.000000  0.000000        0.00000            
REMARK 290   SMTRY2   4  0.000000 -1.000000  0.000000        0.00000            
REMARK 290   SMTRY3   4  0.000000  0.000000  1.000000      209.97800            
REMARK 290   SMTRY1   5  0.500000  0.866025  0.000000        0.00000            
REMARK 290   SMTRY2   5 -0.866025  0.500000  0.000000        0.00000            
REMARK 290   SMTRY3   5  0.000000  0.000000  1.000000      349.96333            
REMARK 290   SMTRY1   6  0.500000 -0.866025  0.000000        0.00000            
REMARK 290   SMTRY2   6  0.866025  0.500000  0.000000        0.00000            
REMARK 290   SMTRY3   6  0.000000  0.000000  1.000000       69.99267            
REMARK 290   SMTRY1   7 -0.500000  0.866025  0.000000        0.00000            
REMARK 290   SMTRY2   7  0.866025  0.500000  0.000000        0.00000            
REMARK 290   SMTRY3   7  0.000000  0.000000 -1.000000      139.98533            
REMARK 290   SMTRY1   8  1.000000  0.000000  0.000000        0.00000            
REMARK 290   SMTRY2   8  0.000000 -1.000000  0.000000        0.00000            
REMARK 290   SMTRY3   8  0.000000  0.000000 -1.000000        0.00000            
REMARK 290   SMTRY1   9 -0.500000 -0.866025  0.000000        0.00000            
REMARK 290   SMTRY2   9 -0.866025  0.500000  0.000000        0.00000            
REMARK 290   SMTRY3   9  0.000000  0.000000 -1.000000      279.97067            
REMARK 290   SMTRY1  10  0.500000 -0.866025  0.000000        0.00000            
REMARK 290   SMTRY2  10 -0.866025 -0.500000  0.000000        0.00000            
REMARK 290   SMTRY3  10  0.000000  0.000000 -1.000000      349.96333            
REMARK 290   SMTRY1  11 -1.000000  0.000000  0.000000        0.00000            
REMARK 290   SMTRY2  11  0.000000  1.000000  0.000000        0.00000            
REMARK 290   SMTRY3  11  0.000000  0.000000 -1.000000      209.97800            
REMARK 290   SMTRY1  12  0.500000  0.866025  0.000000        0.00000            
REMARK 290   SMTRY2  12  0.866025 -0.500000  0.000000        0.00000            
REMARK 290   SMTRY3  12  0.000000  0.000000 -1.000000       69.99267            
REMARK 290                                                                      
REMARK 290 REMARK: NULL                                                         
REMARK 300                                                                      
REMARK 300 BIOMOLECULE: 1                                                       
REMARK 300 SEE REMARK 350 FOR THE AUTHOR PROVIDED AND/OR PROGRAM                
REMARK 300 GENERATED ASSEMBLY INFORMATION FOR THE STRUCTURE IN                  
REMARK 300 THIS ENTRY. THE REMARK MAY ALSO PROVIDE INFORMATION ON               
REMARK 300 BURIED SURFACE AREA.                                                 
REMARK 350                                                                      
REMARK 350 COORDINATES FOR A COMPLETE MULTIMER REPRESENTING THE KNOWN           
REMARK 350 BIOLOGICALLY SIGNIFICANT OLIGOMERIZATION STATE OF THE                
REMARK 350 MOLECULE CAN BE GENERATED BY APPLYING BIOMT TRANSFORMATIONS          
REMARK 350 GIVEN BELOW.  BOTH NON-CRYSTALLOGRAPHIC AND                          
REMARK 350 CRYSTALLOGRAPHIC OPERATIONS ARE GIVEN.                               
REMARK 350                                                                      
REMARK 350 BIOMOLECULE: 1                                                       
REMARK 350 AUTHOR DETERMINED BIOLOGICAL UNIT: MONOMERIC                         
REMARK 350 APPLY THE FOLLOWING TO CHAINS: A                                     
REMARK 350   BIOMT1   1  1.000000  0.000000  0.000000        0.00000            
REMARK 350   BIOMT2   1  0.000000  1.000000  0.000000        0.00000            
REMARK 350   BIOMT3   1  0.000000  0.000000  1.000000        0.00000            
REMARK 465                                                                      
REMARK 465 MISSING RESIDUES                                                     
REMARK 465 THE FOLLOWING RESIDUES WERE NOT LOCATED IN THE                       
REMARK 465 EXPERIMENT. (M=MODEL NUMBER; RES=RESIDUE NAME; C=CHAIN               
REMARK 465 IDENTIFIER; SSSEQ=SEQUENCE NUMBER; I=INSERTION CODE.)                
REMARK 465                                                                      
REMARK 465   M RES C SSSEQI                                                     
REMARK 465     ALA A   343                                                      
REMARK 465     SER A   344                                                      
REMARK 465     LYS A   345                                                      
REMARK 465     SER A   346                                                      
REMARK 465     VAL A   347                                                      
REMARK 465     GLY A   348                                                      
REMARK 465     THR A   349                                                      
REMARK 465     SER A   350                                                      
REMARK 465     GLU A   351                                                      
REMARK 465     GLU A   352                                                      
REMARK 465     LYS A   353                                                      
REMARK 465     LEU A   354                                                      
REMARK 465     LYS A   355                                                      
REMARK 465     LYS A   356                                                      
REMARK 500                                                                      
REMARK 500 GEOMETRY AND STEREOCHEMISTRY                                         
REMARK 500 SUBTOPIC: COVALENT BOND ANGLES                                       
REMARK 500                                                                      
REMARK 500 THE STEREOCHEMICAL PARAMETERS OF THE FOLLOWING RESIDUES              
REMARK 500 HAVE VALUES WHICH DEVIATE FROM EXPECTED VALUES BY MORE               
REMARK 500 THAN 6*RMSD (M=MODEL NUMBER; RES=RESIDUE NAME; C=CHAIN               
REMARK 500 IDENTIFIER; SSEQ=SEQUENCE NUMBER; I=INSERTION CODE).                 
REMARK 500                                                                      
REMARK 500 STANDARD TABLE:                                                      
REMARK 500 FORMAT: (10X,I3,1X,A3,1X,A1,I4,A1,3(1X,A4,2X),12X,F5.1)              
REMARK 500                                                                      
REMARK 500 EXPECTED VALUES PROTEIN: ENGH AND HUBER, 1999                        
REMARK 500 EXPECTED VALUES NUCLEIC ACID: CLOWNEY ET AL 1996                     
REMARK 500                                                                      
REMARK 500  M RES CSSEQI ATM1   ATM2   ATM3                                     
REMARK 500    PRO A 245   C   -  N   -  CA  ANGL. DEV. =   9.1 DEGREES          
REMARK 500                                                                      
REMARK 500 REMARK: NULL                                                         
REMARK 500                                                                      
REMARK 500 GEOMETRY AND STEREOCHEMISTRY                                         
REMARK 500 SUBTOPIC: TORSION ANGLES                                             
REMARK 500                                                                      
REMARK 500 TORSION ANGLES OUTSIDE THE EXPECTED RAMACHANDRAN REGIONS:            
REMARK 500 (M=MODEL NUMBER; RES=RESIDUE NAME; C=CHAIN IDENTIFIER;               
REMARK 500 SSEQ=SEQUENCE NUMBER; I=INSERTION CODE).                             
REMARK 500                                                                      
REMARK 500 STANDARD TABLE:                                                      
REMARK 500 FORMAT:(10X,I3,1X,A3,1X,A1,I4,A1,4X,F7.2,3X,F7.2)                    
REMARK 500                                                                      
REMARK 500 EXPECTED VALUES: GJ KLEYWEGT AND TA JONES (1996). PHI/PSI-           
REMARK 500 CHOLOGY: RAMACHANDRAN REVISITED. STRUCTURE 4, 1395 - 1400            
REMARK 500                                                                      
REMARK 500  M RES CSSEQI        PSI       PHI                                   
REMARK 500    GLN A 115      -37.45    157.64                                   
REMARK 500    ARG A 144       47.98   -148.81                                   
REMARK 500    GLN A 147      -94.58    -73.42                                   
REMARK 500    THR A 148      -33.07    -36.28                                   
REMARK 500    ARG A 172      108.98    -58.15                                   
REMARK 500    ALA A 184       77.74    -59.85                                   
REMARK 500    GLN A 185     -107.98     54.08                                   
REMARK 500    SER A 186     -119.40     50.03                                   
REMARK 500    ASP A 231       66.60   -119.89                                   
REMARK 500    ARG A 254        6.07    -68.71                                   
REMARK 500    THR A 293       35.85    -87.57                                   
REMARK 500    ALA A 310       68.40     61.83                                   
REMARK 500    ALA A 359       39.04   -152.50                                   
REMARK 500    GLN A 377      -18.43    -49.15                                   
REMARK 500                                                                      
REMARK 500 REMARK: NULL                                                         
REMARK 500                                                                      
REMARK 500 GEOMETRY AND STEREOCHEMISTRY                                         
REMARK 500 SUBTOPIC: NON-CIS, NON-TRANS                                         
REMARK 500                                                                      
REMARK 500 THE FOLLOWING PEPTIDE BONDS DEVIATE SIGNIFICANTLY FROM BOTH          
REMARK 500 CIS AND TRANS CONFORMATION.  CIS BONDS, IF ANY, ARE LISTED           
REMARK 500 ON CISPEP RECORDS.  TRANS IS DEFINED AS 180 +/- 30 AND               
REMARK 500 CIS IS DEFINED AS 0 +/- 30 DEGREES.                                  
REMARK 500                                 MODEL     OMEGA                      
REMARK 500 ALA A  289     GLU A  290                  149.42                    
REMARK 500                                                                      
REMARK 500 REMARK: NULL                                                         
REMARK 900                                                                      
REMARK 900 RELATED ENTRIES                                                      
REMARK 900 RELATED ID: 5E04   RELATED DB: PDB                                   
REMARK 900 RELATED ID: 5E05   RELATED DB: PDB                                   
REMARK 900 RELATED ID: 5E07   RELATED DB: PDB                                   
DBREF  5E06 A  114   397  UNP    Q9E1J8   Q9E1J8_9VIRU   112    395             
SEQRES   1 A  284  GLY GLN THR ALA ASP TRP LYS SER ILE GLY LEU TYR ILE          
SEQRES   2 A  284  LEU SER PHE ALA LEU PRO ILE ILE LEU LYS ALA LEU TYR          
SEQRES   3 A  284  MET LEU SER THR ARG GLY ARG GLN THR ILE LYS GLU ASN          
SEQRES   4 A  284  LYS GLY THR ARG ILE ARG PHE LYS ASP ASP SER SER TYR          
SEQRES   5 A  284  GLU GLU VAL ASN GLY ILE ARG LYS PRO ARG HIS LEU TYR          
SEQRES   6 A  284  VAL SER MET PRO THR ALA GLN SER THR MET LYS ALA ASP          
SEQRES   7 A  284  GLU ILE THR PRO GLY ARG PHE ARG THR ILE ALA CYS GLY          
SEQRES   8 A  284  LEU PHE PRO ALA GLN VAL LYS ALA ARG ASN ILE ILE SER          
SEQRES   9 A  284  PRO VAL MET GLY VAL ILE GLY PHE SER PHE PHE VAL LYS          
SEQRES  10 A  284  ASP TRP MET GLU ARG ILE ASP ASP PHE LEU ALA ALA ARG          
SEQRES  11 A  284  CYS PRO PHE LEU PRO GLU GLN LYS ASP PRO ARG ASP ALA          
SEQRES  12 A  284  ALA LEU ALA THR ASN ARG ALA TYR PHE ILE THR ARG GLN          
SEQRES  13 A  284  LEU GLN VAL ASP GLU SER LYS VAL SER ASP ILE GLU ASP          
SEQRES  14 A  284  LEU ILE ALA ASP ALA ARG ALA GLU SER ALA THR ILE PHE          
SEQRES  15 A  284  ALA ASP ILE ALA THR PRO HIS SER VAL TRP VAL PHE ALA          
SEQRES  16 A  284  CYS ALA PRO ASP ARG CYS PRO PRO THR ALA LEU TYR VAL          
SEQRES  17 A  284  ALA GLY MET PRO GLU LEU GLY ALA PHE PHE ALA ILE LEU          
SEQRES  18 A  284  GLN ASP MET ARG ASN THR ILE MET ALA SER LYS SER VAL          
SEQRES  19 A  284  GLY THR SER GLU GLU LYS LEU LYS LYS LYS SER ALA PHE          
SEQRES  20 A  284  TYR GLN SER TYR LEU ARG ARG THR GLN SER MET GLY ILE          
SEQRES  21 A  284  GLN LEU ASP GLN LYS ILE ILE ILE LEU TYR MET SER HIS          
SEQRES  22 A  284  TRP GLY ARG GLU ALA VAL ASN HIS PHE HIS LEU                  
HELIX    1 AA1 ASP A  118  SER A  128  1                                  11    
HELIX    2 AA2 ALA A  130  ARG A  144  1                                  15    
HELIX    3 AA3 ARG A  144  GLU A  151  1                                   8    
HELIX    4 AA4 THR A  194  PHE A  206  1                                  13    
HELIX    5 AA5 PHE A  206  ARG A  213  1                                   8    
HELIX    6 AA6 SER A  217  VAL A  222  1                                   6    
HELIX    7 AA7 GLY A  224  LYS A  230  1                                   7    
HELIX    8 AA8 ASP A  231  ALA A  242  1                                  12    
HELIX    9 AA9 ASP A  252  ALA A  259  5                                   8    
HELIX   10 AB1 THR A  260  ASP A  273  1                                  14    
HELIX   11 AB2 GLU A  274  LYS A  276  5                                   3    
HELIX   12 AB3 VAL A  277  GLU A  290  1                                  14    
HELIX   13 AB4 HIS A  302  ALA A  308  5                                   7    
HELIX   14 AB5 PRO A  315  LEU A  319  5                                   5    
HELIX   15 AB6 GLY A  323  MET A  342  1                                  20    
HELIX   16 AB7 ALA A  359  SER A  370  1                                  12    
HELIX   17 AB8 ASP A  376  HIS A  394  1                                  19    
SHEET    1 AA1 2 ARG A 156  PHE A 159  0                                        
SHEET    2 AA1 2 LEU A 177  SER A 180 -1  O  VAL A 179   N  ILE A 157           
SHEET    1 AA2 2 TYR A 165  VAL A 168  0                                        
SHEET    2 AA2 2 ILE A 171  PRO A 174 -1  O  LYS A 173   N  GLU A 166           
CRYST1   49.329   49.329  419.956  90.00  90.00 120.00 P 61 2 2     12          
ORIGX1      1.000000  0.000000  0.000000        0.00000                         
ORIGX2      0.000000  1.000000  0.000000        0.00000                         
ORIGX3      0.000000  0.000000  1.000000        0.00000                         
SCALE1      0.020272  0.011704  0.000000        0.00000                         
SCALE2      0.000000  0.023408  0.000000        0.00000                         
SCALE3      0.000000  0.000000  0.002381        0.00000                         
ATOM      1  N   GLY A 114      12.285 -18.407 -18.632  1.00 99.48           N  
ANISOU    1  N   GLY A 114    12132  11615  14050    583   -760   2122       N  
ATOM      2  CA  GLY A 114      12.198 -19.766 -18.122  1.00116.82           C  
ANISOU    2  CA  GLY A 114    14403  13678  16305    786   -705   2303       C  
ATOM      3  C   GLY A 114      11.518 -20.765 -19.052  1.00135.90           C  
ANISOU    3  C   GLY A 114    17001  15759  18875    872   -516   2240       C  
ATOM      4  O   GLY A 114      11.819 -20.806 -20.245  1.00136.87           O  
ANISOU    4  O   GLY A 114    17100  15802  19103    909   -412   2127       O  
ATOM      5  N   GLN A 115      10.625 -21.571 -18.465  1.00160.92           N  
ANISOU    5  N   GLN A 115    20349  18746  22049    897   -473   2318       N  
ATOM      6  CA  GLN A 115       9.783 -22.611 -19.095  1.00158.99           C  
ANISOU    6  CA  GLN A 115    20311  18160  21938    940   -308   2269       C  
ATOM      7  C   GLN A 115       9.372 -23.602 -18.017  1.00159.18           C  
ANISOU    7  C   GLN A 115    20441  18072  21968   1038   -299   2477       C  
ATOM      8  O   GLN A 115       8.248 -24.106 -17.990  1.00153.73           O  
ANISOU    8  O   GLN A 115    19941  17157  21311    962   -223   2448       O  
ATOM      9  CB  GLN A 115      10.482 -23.387 -20.221  1.00159.41           C  
ANISOU    9  CB  GLN A 115    20345  18060  22164   1121   -164   2235       C  
ATOM     10  CG  GLN A 115       9.732 -24.672 -20.604  1.00156.84           C  
ANISOU   10  CG  GLN A 115    20245  17368  21978   1189     -2   2221       C  
ATOM     11  CD  GLN A 115      10.299 -25.357 -21.825  1.00157.15           C  
ANISOU   11  CD  GLN A 115    20305  17235  22171   1344    157   2131       C  
ATOM     12  OE1 GLN A 115      11.061 -26.315 -21.711  1.00158.32           O  
ANISOU   12  OE1 GLN A 115    20430  17290  22436   1592    239   2281       O  
ATOM     13  NE2 GLN A 115       9.921 -24.877 -23.004  1.00154.61           N  
ANISOU   13  NE2 GLN A 115    20030  16871  21843   1211    212   1890       N  
ATOM     14  N   THR A 116      10.314 -23.854 -17.117  1.00149.47           N  
ANISOU   14  N   THR A 116    19069  17021  20702   1202   -380   2701       N  
ATOM     15  CA  THR A 116      10.258 -24.981 -16.207  1.00133.34           C  
ANISOU   15  CA  THR A 116    17092  14874  18697   1372   -348   2951       C  
ATOM     16  C   THR A 116       9.664 -24.640 -14.832  1.00118.05           C  
ANISOU   16  C   THR A 116    15188  13095  16572   1272   -471   3071       C  
ATOM     17  O   THR A 116       9.812 -25.412 -13.883  1.00120.88           O  
ANISOU   17  O   THR A 116    15552  13461  16916   1422   -480   3323       O  
ATOM     18  CB  THR A 116      11.670 -25.561 -16.030  1.00133.39           C  
ANISOU   18  CB  THR A 116    16912  14997  18774   1650   -355   3164       C  
ATOM     19  OG1 THR A 116      12.535 -24.536 -15.529  1.00132.60           O  
ANISOU   19  OG1 THR A 116    16577  15289  18517   1603   -538   3195       O  
ATOM     20  CG2 THR A 116      12.216 -26.037 -17.372  1.00133.48           C  
ANISOU   20  CG2 THR A 116    16916  14825  18977   1781   -199   3056       C  
ATOM     21  N   ALA A 117       8.977 -23.502 -14.732  1.00101.01           N  
ANISOU   21  N   ALA A 117    13056  11057  14265   1030   -552   2899       N  
ATOM     22  CA  ALA A 117       8.362 -23.082 -13.470  1.00 82.88           C  
ANISOU   22  CA  ALA A 117    10805   8916  11771    928   -655   2981       C  
ATOM     23  C   ALA A 117       7.110 -23.900 -13.118  1.00 76.81           C  
ANISOU   23  C   ALA A 117    10246   7897  11042    905   -545   3056       C  
ATOM     24  O   ALA A 117       6.153 -23.966 -13.897  1.00 69.45           O  
ANISOU   24  O   ALA A 117     9450   6737  10200    783   -438   2897       O  
ATOM     25  CB  ALA A 117       8.024 -21.614 -13.522  1.00 63.76           C  
ANISOU   25  CB  ALA A 117     8359   6671   9195    693   -751   2766       C  
ATOM     26  N   ASP A 118       7.124 -24.516 -11.937  1.00 83.37           N  
ANISOU   26  N   ASP A 118    11091   8788  11799   1018   -574   3312       N  
ATOM     27  CA  ASP A 118       5.981 -25.285 -11.449  1.00 91.01           C  
ANISOU   27  CA  ASP A 118    12240   9545  12793    995   -472   3424       C  
ATOM     28  C   ASP A 118       4.947 -24.360 -10.816  1.00 92.63           C  
ANISOU   28  C   ASP A 118    12513   9886  12798    786   -529   3337       C  
ATOM     29  O   ASP A 118       4.871 -24.246  -9.592  1.00102.92           O  
ANISOU   29  O   ASP A 118    13807  11383  13915    806   -606   3497       O  
ATOM     30  CB  ASP A 118       6.444 -26.358 -10.447  1.00 98.03           C  
ANISOU   30  CB  ASP A 118    13116  10442  13690   1221   -464   3764       C  
ATOM     31  CG  ASP A 118       5.330 -27.326 -10.047  1.00102.75           C  
ANISOU   31  CG  ASP A 118    13904  10772  14366   1212   -330   3907       C  
ATOM     32  OD1 ASP A 118       4.198 -27.197 -10.566  1.00100.41           O  
ANISOU   32  OD1 ASP A 118    13739  10289  14121   1025   -248   3738       O  
ATOM     33  OD2 ASP A 118       5.595 -28.232  -9.220  1.00 98.06           O  
ANISOU   33  OD2 ASP A 118    13317  10157  13784   1394   -304   4204       O  
ATOM     34  N   TRP A 119       4.141 -23.718 -11.659  1.00 74.46           N  
ANISOU   34  N   TRP A 119    10278   7486  10527    597   -483   3089       N  
ATOM     35  CA  TRP A 119       3.142 -22.756 -11.199  1.00 66.04           C  
ANISOU   35  CA  TRP A 119     9271   6536   9287    409   -517   2986       C  
ATOM     36  C   TRP A 119       2.130 -23.328 -10.202  1.00 96.82           C  
ANISOU   36  C   TRP A 119    13289  10380  13118    400   -458   3168       C  
ATOM     37  O   TRP A 119       1.613 -22.593  -9.368  1.00 99.90           O  
ANISOU   37  O   TRP A 119    13699  10954  13303    313   -509   3165       O  
ATOM     38  CB  TRP A 119       2.391 -22.178 -12.395  1.00 66.97           C  
ANISOU   38  CB  TRP A 119     9439   6518   9488    239   -449   2726       C  
ATOM     39  CG  TRP A 119       3.285 -21.595 -13.475  1.00 71.02           C  
ANISOU   39  CG  TRP A 119     9842   7072  10070    236   -485   2546       C  
ATOM     40  CD1 TRP A 119       3.608 -22.174 -14.668  1.00 72.76           C  
ANISOU   40  CD1 TRP A 119    10061   7099  10485    289   -401   2467       C  
ATOM     41  CD2 TRP A 119       3.949 -20.321 -13.456  1.00 72.65           C  
ANISOU   41  CD2 TRP A 119     9931   7526  10148    171   -604   2423       C  
ATOM     42  NE1 TRP A 119       4.432 -21.345 -15.391  1.00 70.59           N  
ANISOU   42  NE1 TRP A 119     9664   6950  10206    272   -457   2320       N  
ATOM     43  CE2 TRP A 119       4.662 -20.205 -14.671  1.00 57.83           C  
ANISOU   43  CE2 TRP A 119     7971   5597   8404    193   -583   2294       C  
ATOM     44  CE3 TRP A 119       4.019 -19.273 -12.537  1.00 62.35           C  
ANISOU   44  CE3 TRP A 119     8589   6472   8628     91   -721   2402       C  
ATOM     45  CZ2 TRP A 119       5.432 -19.093 -14.978  1.00 57.10           C  
ANISOU   45  CZ2 TRP A 119     7750   5694   8250    133   -672   2169       C  
ATOM     46  CZ3 TRP A 119       4.783 -18.167 -12.849  1.00 58.59           C  
ANISOU   46  CZ3 TRP A 119     7999   6167   8095     20   -814   2257       C  
ATOM     47  CH2 TRP A 119       5.481 -18.087 -14.057  1.00 57.04           C  
ANISOU   47  CH2 TRP A 119     7711   5914   8049     39   -789   2152       C  
ATOM     48  N   LYS A 120       1.836 -24.626 -10.299  1.00112.63           N  
ANISOU   48  N   LYS A 120    15377  12122  15295    486   -339   3323       N  
ATOM     49  CA  LYS A 120       0.860 -25.251  -9.403  1.00106.56           C  
ANISOU   49  CA  LYS A 120    14718  11280  14489    471   -265   3518       C  
ATOM     50  C   LYS A 120       1.319 -25.120  -7.957  1.00110.41           C  
ANISOU   50  C   LYS A 120    15152  12052  14746    580   -366   3739       C  
ATOM     51  O   LYS A 120       0.545 -24.733  -7.080  1.00115.28           O  
ANISOU   51  O   LYS A 120    15819  12801  15180    503   -372   3791       O  
ATOM     52  CB  LYS A 120       0.628 -26.734  -9.755  1.00104.57           C  
ANISOU   52  CB  LYS A 120    14567  10676  14488    552   -118   3662       C  
ATOM     53  CG  LYS A 120      -0.342 -27.463  -8.812  1.00115.48           C  
ANISOU   53  CG  LYS A 120    16056  11968  15853    537    -30   3897       C  
ATOM     54  CD  LYS A 120      -0.667 -28.882  -9.269  1.00119.32           C  
ANISOU   54  CD  LYS A 120    16662  12060  16615    574    129   4006       C  
ATOM     55  CE  LYS A 120      -1.288 -29.728  -8.141  1.00128.87           C  
ANISOU   55  CE  LYS A 120    17953  13203  17810    616    210   4323       C  
ATOM     56  NZ  LYS A 120      -2.606 -29.249  -7.607  1.00124.93           N  
ANISOU   56  NZ  LYS A 120    17495  12796  17176    428    236   4322       N  
ATOM     57  N   SER A 121       2.588 -25.424  -7.712  1.00101.33           N  
ANISOU   57  N   SER A 121    13893  11017  13592    762   -446   3868       N  
ATOM     58  CA  SER A 121       3.099 -25.405  -6.352  1.00 99.50           C  
ANISOU   58  CA  SER A 121    13597  11074  13134    877   -553   4099       C  
ATOM     59  C   SER A 121       3.253 -23.961  -5.893  1.00 92.89           C  
ANISOU   59  C   SER A 121    12691  10579  12023    749   -707   3925       C  
ATOM     60  O   SER A 121       2.831 -23.609  -4.793  1.00101.68           O  
ANISOU   60  O   SER A 121    13841  11895  12897    716   -752   4006       O  
ATOM     61  CB  SER A 121       4.422 -26.168  -6.250  1.00 96.26           C  
ANISOU   61  CB  SER A 121    13067  10705  12803   1118   -597   4306       C  
ATOM     62  OG  SER A 121       5.440 -25.525  -6.986  1.00 99.13           O  
ANISOU   62  OG  SER A 121    13286  11184  13194   1121   -692   4129       O  
ATOM     63  N   ILE A 122       3.834 -23.118  -6.740  1.00 80.43           N  
ANISOU   63  N   ILE A 122    11024   9056  10478    673   -777   3681       N  
ATOM     64  CA  ILE A 122       3.952 -21.693  -6.430  1.00 79.18           C  
ANISOU   64  CA  ILE A 122    10819   9172  10093    526   -908   3483       C  
ATOM     65  C   ILE A 122       2.587 -21.054  -6.254  1.00 85.56           C  
ANISOU   65  C   ILE A 122    11768   9937  10803    357   -835   3353       C  
ATOM     66  O   ILE A 122       2.419 -20.114  -5.480  1.00 90.77           O  
ANISOU   66  O   ILE A 122    12445  10827  11219    271   -913   3278       O  
ATOM     67  CB  ILE A 122       4.687 -20.936  -7.532  1.00 70.32           C  
ANISOU   67  CB  ILE A 122     9591   8059   9071    457   -961   3245       C  
ATOM     68  CG1 ILE A 122       5.997 -21.643  -7.865  1.00 76.15           C  
ANISOU   68  CG1 ILE A 122    10178   8813   9942    640  -1001   3376       C  
ATOM     69  CG2 ILE A 122       4.945 -19.493  -7.118  1.00 65.86           C  
ANISOU   69  CG2 ILE A 122     8976   7771   8277    308  -1101   3061       C  
ATOM     70  CD1 ILE A 122       6.362 -21.525  -9.311  1.00 84.74           C  
ANISOU   70  CD1 ILE A 122    11217   9732  11249    618   -944   3192       C  
ATOM     71  N   GLY A 123       1.608 -21.567  -6.988  1.00 88.81           N  
ANISOU   71  N   GLY A 123    12280  10057  11406    308   -680   3321       N  
ATOM     72  CA  GLY A 123       0.261 -21.034  -6.922  1.00 82.99           C  
ANISOU   72  CA  GLY A 123    11655   9273  10605    158   -596   3218       C  
ATOM     73  C   GLY A 123      -0.424 -21.413  -5.641  1.00 82.46           C  
ANISOU   73  C   GLY A 123    11666   9294  10370    195   -559   3432       C  
ATOM     74  O   GLY A 123      -1.152 -20.610  -5.044  1.00 68.03           O  
ANISOU   74  O   GLY A 123     9896   7604   8349    104   -552   3364       O  
ATOM     75  N   LEU A 124      -0.175 -22.656  -5.235  1.00 97.30           N  
ANISOU   75  N   LEU A 124    13550  11089  12330    341   -522   3700       N  
ATOM     76  CA  LEU A 124      -0.649 -23.177  -3.965  1.00 98.75           C  
ANISOU   76  CA  LEU A 124    13794  11368  12357    409   -487   3962       C  
ATOM     77  C   LEU A 124      -0.013 -22.427  -2.794  1.00 95.51           C  
ANISOU   77  C   LEU A 124    13333  11342  11615    449   -641   3994       C  
ATOM     78  O   LEU A 124      -0.722 -21.991  -1.888  1.00107.88           O  
ANISOU   78  O   LEU A 124    14969  13065  12954    402   -623   4021       O  
ATOM     79  CB  LEU A 124      -0.353 -24.671  -3.856  1.00108.80           C  
ANISOU   79  CB  LEU A 124    15076  12454  13809    574   -416   4254       C  
ATOM     80  CG  LEU A 124      -1.267 -25.657  -4.583  1.00114.72           C  
ANISOU   80  CG  LEU A 124    15925  12821  14844    526   -236   4299       C  
ATOM     81  CD1 LEU A 124      -1.031 -27.077  -4.072  1.00134.40           C  
ANISOU   81  CD1 LEU A 124    18450  15162  17452    699   -160   4639       C  
ATOM     82  CD2 LEU A 124      -2.715 -25.264  -4.397  1.00108.42           C  
ANISOU   82  CD2 LEU A 124    15212  12003  13978    357   -141   4242       C  
ATOM     83  N   TYR A 125       1.317 -22.291  -2.824  1.00 92.14           N  
ANISOU   83  N   TYR A 125    12780  11072  11158    533   -788   3988       N  
ATOM     84  CA  TYR A 125       2.079 -21.606  -1.775  1.00 87.11           C  
ANISOU   84  CA  TYR A 125    12072  10818  10207    556   -963   4007       C  
ATOM     85  C   TYR A 125       1.409 -20.279  -1.509  1.00 87.10           C  
ANISOU   85  C   TYR A 125    12149  10951   9995    378   -980   3754       C  
ATOM     86  O   TYR A 125       0.912 -20.018  -0.416  1.00 99.61           O  
ANISOU   86  O   TYR A 125    13807  12723  11316    369   -983   3820       O  
ATOM     87  CB  TYR A 125       3.549 -21.415  -2.195  1.00 73.83           C  
ANISOU   87  CB  TYR A 125    10218   9263   8571    613  -1117   3955       C  
ATOM     88  CG  TYR A 125       4.497 -20.769  -1.180  1.00 81.95           C  
ANISOU   88  CG  TYR A 125    11141  10707   9290    623  -1326   3976       C  
ATOM     89  CD1 TYR A 125       5.000 -21.484  -0.094  1.00 96.71           C  
ANISOU   89  CD1 TYR A 125    12954  12795  10997    789  -1399   4285       C  
ATOM     90  CD2 TYR A 125       4.935 -19.461  -1.344  1.00 76.87           C  
ANISOU   90  CD2 TYR A 125    10447  10238   8521    461  -1454   3691       C  
ATOM     91  CE1 TYR A 125       5.880 -20.898   0.818  1.00 94.41           C  
ANISOU   91  CE1 TYR A 125    12554  12914  10405    783  -1607   4298       C  
ATOM     92  CE2 TYR A 125       5.813 -18.869  -0.439  1.00 86.99           C  
ANISOU   92  CE2 TYR A 125    11632  11902   9520    440  -1655   3689       C  
ATOM     93  CZ  TYR A 125       6.281 -19.591   0.636  1.00 97.42           C  
ANISOU   93  CZ  TYR A 125    12890  13460  10664    598  -1739   3988       C  
ATOM     94  OH  TYR A 125       7.147 -19.008   1.532  1.00115.78           O  
ANISOU   94  OH  TYR A 125    15110  16192  12689    563  -1954   3982       O  
ATOM     95  N   ILE A 126       1.339 -19.472  -2.551  1.00 69.52           N  
ANISOU   95  N   ILE A 126     9914   8607   7893    246   -971   3472       N  
ATOM     96  CA  ILE A 126       0.766 -18.146  -2.466  1.00 68.16           C  
ANISOU   96  CA  ILE A 126     9814   8521   7561     85   -974   3214       C  
ATOM     97  C   ILE A 126      -0.695 -18.187  -1.999  1.00 67.92           C  
ANISOU   97  C   ILE A 126     9928   8420   7457     50   -817   3262       C  
ATOM     98  O   ILE A 126      -1.123 -17.330  -1.230  1.00 68.33           O  
ANISOU   98  O   ILE A 126    10058   8648   7257    -12   -825   3168       O  
ATOM     99  CB  ILE A 126       0.929 -17.441  -3.830  1.00 73.37           C  
ANISOU   99  CB  ILE A 126    10433   9021   8423    -28   -966   2946       C  
ATOM    100  CG1 ILE A 126       2.401 -17.028  -3.987  1.00 68.99           C  
ANISOU  100  CG1 ILE A 126     9730   8637   7845    -23  -1142   2872       C  
ATOM    101  CG2 ILE A 126       0.025 -16.232  -3.959  1.00 76.21           C  
ANISOU  101  CG2 ILE A 126    10892   9367   8696   -178   -903   2707       C  
ATOM    102  CD1 ILE A 126       2.782 -16.582  -5.338  1.00 64.17           C  
ANISOU  102  CD1 ILE A 126     9050   7878   7453    -96  -1135   2674       C  
ATOM    103  N   LEU A 127      -1.445 -19.207  -2.406  1.00 67.58           N  
ANISOU  103  N   LEU A 127     9921   8131   7625     90   -671   3415       N  
ATOM    104  CA  LEU A 127      -2.857 -19.294  -2.023  1.00 67.47           C  
ANISOU  104  CA  LEU A 127    10018   8052   7565     47   -515   3479       C  
ATOM    105  C   LEU A 127      -3.055 -19.823  -0.609  1.00 78.70           C  
ANISOU  105  C   LEU A 127    11488   9658   8758    149   -502   3746       C  
ATOM    106  O   LEU A 127      -4.194 -19.972  -0.157  1.00 79.95           O  
ANISOU  106  O   LEU A 127    11727   9791   8860    129   -365   3841       O  
ATOM    107  CB  LEU A 127      -3.633 -20.179  -2.996  1.00 66.34           C  
ANISOU  107  CB  LEU A 127     9891   7582   7735     19   -367   3538       C  
ATOM    108  CG  LEU A 127      -4.131 -19.581  -4.312  1.00 70.30           C  
ANISOU  108  CG  LEU A 127    10386   7904   8421   -114   -313   3284       C  
ATOM    109  CD1 LEU A 127      -4.441 -20.705  -5.271  1.00 70.13           C  
ANISOU  109  CD1 LEU A 127    10358   7580   8706   -121   -218   3360       C  
ATOM    110  CD2 LEU A 127      -5.365 -18.693  -4.123  1.00 62.68           C  
ANISOU  110  CD2 LEU A 127     9488   6990   7339   -217   -215   3176       C  
ATOM    111  N   SER A 128      -1.963 -20.114   0.095  1.00 72.25           N  
ANISOU  111  N   SER A 128    10607   9043   7801    261   -641   3883       N  
ATOM    112  CA  SER A 128      -2.082 -20.561   1.481  1.00 80.03           C  
ANISOU  112  CA  SER A 128    11631  10245   8530    366   -643   4145       C  
ATOM    113  C   SER A 128      -1.900 -19.384   2.436  1.00 86.33           C  
ANISOU  113  C   SER A 128    12467  11387   8947    316   -751   3993       C  
ATOM    114  O   SER A 128      -1.963 -19.547   3.655  1.00103.62           O  
ANISOU  114  O   SER A 128    14696  13818  10856    391   -770   4168       O  
ATOM    115  CB  SER A 128      -1.071 -21.663   1.794  1.00 78.55           C  
ANISOU  115  CB  SER A 128    11354  10099   8394    538   -722   4431       C  
ATOM    116  OG  SER A 128       0.216 -21.137   2.048  1.00 78.24           O  
ANISOU  116  OG  SER A 128    11208  10325   8195    567   -929   4356       O  
ATOM    117  N   PHE A 129      -1.680 -18.198   1.877  1.00 74.18           N  
ANISOU  117  N   PHE A 129    10926   9865   7394    186   -817   3664       N  
ATOM    118  CA  PHE A 129      -1.479 -16.995   2.681  1.00 80.69           C  
ANISOU  118  CA  PHE A 129    11805  10976   7878    113   -917   3468       C  
ATOM    119  C   PHE A 129      -2.740 -16.126   2.774  1.00 88.19           C  
ANISOU  119  C   PHE A 129    12897  11875   8735     20   -764   3292       C  
ATOM    120  O   PHE A 129      -3.620 -16.197   1.923  1.00 93.30           O  
ANISOU  120  O   PHE A 129    13566  12264   9620    -22   -613   3249       O  
ATOM    121  CB  PHE A 129      -0.324 -16.164   2.114  1.00 74.36           C  
ANISOU  121  CB  PHE A 129    10910  10241   7102     23  -1093   3220       C  
ATOM    122  CG  PHE A 129       1.052 -16.725   2.408  1.00 84.90           C  
ANISOU  122  CG  PHE A 129    12095  11766   8398    114  -1282   3377       C  
ATOM    123  CD1 PHE A 129       1.768 -16.287   3.508  1.00 89.21           C  
ANISOU  123  CD1 PHE A 129    12620  12677   8597    109  -1456   3374       C  
ATOM    124  CD2 PHE A 129       1.640 -17.663   1.572  1.00 75.76           C  
ANISOU  124  CD2 PHE A 129    10813  10431   7542    206  -1286   3521       C  
ATOM    125  CE1 PHE A 129       3.032 -16.784   3.775  1.00 88.99           C  
ANISOU  125  CE1 PHE A 129    12428  12855   8529    196  -1637   3535       C  
ATOM    126  CE2 PHE A 129       2.910 -18.161   1.836  1.00 77.77           C  
ANISOU  126  CE2 PHE A 129    10912  10870   7765    311  -1449   3682       C  
ATOM    127  CZ  PHE A 129       3.601 -17.718   2.935  1.00 85.15           C  
ANISOU  127  CZ  PHE A 129    11806  12188   8359    306  -1628   3698       C  
ATOM    128  N   ALA A 130      -2.822 -15.301   3.813  1.00 93.13           N  
ANISOU  128  N   ALA A 130    13617  12760   9008     -6   -801   3189       N  
ATOM    129  CA  ALA A 130      -3.949 -14.383   3.978  1.00 91.55           C  
ANISOU  129  CA  ALA A 130    13559  12531   8696    -72   -649   3012       C  
ATOM    130  C   ALA A 130      -3.803 -13.196   3.029  1.00 97.69           C  
ANISOU  130  C   ALA A 130    14346  13174   9597   -208   -668   2667       C  
ATOM    131  O   ALA A 130      -2.705 -12.657   2.874  1.00110.50           O  
ANISOU  131  O   ALA A 130    15915  14885  11184   -277   -843   2505       O  
ATOM    132  CB  ALA A 130      -4.047 -13.910   5.425  1.00 89.07           C  
ANISOU  132  CB  ALA A 130    13360  12534   7947    -44   -671   3005       C  
ATOM    133  N   LEU A 131      -4.914 -12.792   2.414  1.00 94.99           N  
ANISOU  133  N   LEU A 131    14064  12631   9397   -247   -487   2573       N  
ATOM    134  CA  LEU A 131      -4.946 -11.721   1.415  1.00 87.66           C  
ANISOU  134  CA  LEU A 131    13145  11541   8619   -358   -469   2285       C  
ATOM    135  C   LEU A 131      -4.008 -10.529   1.693  1.00 99.42           C  
ANISOU  135  C   LEU A 131    14679  13174   9923   -457   -620   2008       C  
ATOM    136  O   LEU A 131      -3.179 -10.195   0.841  1.00105.72           O  
ANISOU  136  O   LEU A 131    15391  13890  10890   -537   -727   1872       O  
ATOM    137  CB  LEU A 131      -6.389 -11.206   1.255  1.00 91.86           C  
ANISOU  137  CB  LEU A 131    13773  11954   9176   -361   -246   2229       C  
ATOM    138  CG  LEU A 131      -6.819 -10.678  -0.124  1.00 98.42           C  
ANISOU  138  CG  LEU A 131    14566  12534  10296   -432   -163   2076       C  
ATOM    139  CD1 LEU A 131      -7.026 -11.825  -1.109  1.00 89.83           C  
ANISOU  139  CD1 LEU A 131    13351  11254   9525   -417   -132   2257       C  
ATOM    140  CD2 LEU A 131      -8.073  -9.797  -0.051  1.00 98.01           C  
ANISOU  140  CD2 LEU A 131    14620  12436  10182   -429     35   1975       C  
ATOM    141  N   PRO A 132      -4.113  -9.899   2.886  1.00 97.40           N  
ANISOU  141  N   PRO A 132    14556  13135   9315   -460   -628   1922       N  
ATOM    142  CA  PRO A 132      -3.365  -8.646   3.037  1.00 81.64           C  
ANISOU  142  CA  PRO A 132    12625  11225   7169   -589   -747   1614       C  
ATOM    143  C   PRO A 132      -1.862  -8.813   2.878  1.00 84.63           C  
ANISOU  143  C   PRO A 132    12860  11722   7573   -654   -995   1598       C  
ATOM    144  O   PRO A 132      -1.220  -7.882   2.403  1.00 92.16           O  
ANISOU  144  O   PRO A 132    13806  12634   8577   -788  -1081   1353       O  
ATOM    145  CB  PRO A 132      -3.715  -8.199   4.459  1.00 83.21           C  
ANISOU  145  CB  PRO A 132    12994  11665   6958   -565   -719   1562       C  
ATOM    146  CG  PRO A 132      -4.982  -8.929   4.787  1.00 77.17           C  
ANISOU  146  CG  PRO A 132    12270  10865   6187   -426   -512   1801       C  
ATOM    147  CD  PRO A 132      -4.845 -10.241   4.120  1.00 74.12           C  
ANISOU  147  CD  PRO A 132    11712  10366   6085   -361   -533   2080       C  
ATOM    148  N   ILE A 133      -1.317  -9.968   3.251  1.00 74.39           N  
ANISOU  148  N   ILE A 133    11444  10566   6255   -557  -1099   1866       N  
ATOM    149  CA  ILE A 133       0.128 -10.141   3.185  1.00 75.34           C  
ANISOU  149  CA  ILE A 133    11408  10838   6380   -599  -1334   1876       C  
ATOM    150  C   ILE A 133       0.518 -10.402   1.756  1.00 97.53           C  
ANISOU  150  C   ILE A 133    14075  13404   9581   -617  -1333   1874       C  
ATOM    151  O   ILE A 133       1.648 -10.131   1.353  1.00109.03           O  
ANISOU  151  O   ILE A 133    15405  14917  11103   -694  -1495   1785       O  
ATOM    152  CB  ILE A 133       0.667 -11.289   4.086  1.00 85.19           C  
ANISOU  152  CB  ILE A 133    12563  12337   7466   -465  -1449   2187       C  
ATOM    153  CG1 ILE A 133       2.179 -11.126   4.309  1.00 84.11           C  
ANISOU  153  CG1 ILE A 133    12279  12453   7226   -531  -1715   2146       C  
ATOM    154  CG2 ILE A 133       0.379 -12.653   3.481  1.00 86.50           C  
ANISOU  154  CG2 ILE A 133    12630  12312   7923   -317  -1352   2490       C  
ATOM    155  CD1 ILE A 133       2.796 -12.081   5.345  1.00 85.63           C  
ANISOU  155  CD1 ILE A 133    12378  12961   7197   -400  -1853   2443       C  
ATOM    156  N   ILE A 134      -0.413 -10.922   0.971  1.00 85.53           N  
ANISOU  156  N   ILE A 134    12564  11620   8313   -551  -1152   1969       N  
ATOM    157  CA  ILE A 134      -0.146 -11.024  -0.449  1.00 77.51           C  
ANISOU  157  CA  ILE A 134    11438  10366   7645   -582  -1134   1922       C  
ATOM    158  C   ILE A 134      -0.245  -9.638  -1.038  1.00 76.32           C  
ANISOU  158  C   ILE A 134    11352  10112   7533   -729  -1104   1613       C  
ATOM    159  O   ILE A 134       0.595  -9.223  -1.834  1.00 84.53           O  
ANISOU  159  O   ILE A 134    12294  11103   8722   -813  -1193   1489       O  
ATOM    160  CB  ILE A 134      -1.125 -11.952  -1.184  1.00 69.96           C  
ANISOU  160  CB  ILE A 134    10476   9160   6945   -495   -956   2090       C  
ATOM    161  CG1 ILE A 134      -1.131 -13.351  -0.578  1.00 69.90           C  
ANISOU  161  CG1 ILE A 134    10427   9212   6918   -350   -956   2411       C  
ATOM    162  CG2 ILE A 134      -0.739 -12.044  -2.650  1.00 70.34           C  
ANISOU  162  CG2 ILE A 134    10413   8992   7321   -530   -954   2023       C  
ATOM    163  CD1 ILE A 134       0.122 -14.138  -0.874  1.00 79.54           C  
ANISOU  163  CD1 ILE A 134    11487  10473   8261   -284  -1100   2543       C  
ATOM    164  N   LEU A 135      -1.286  -8.923  -0.631  1.00 66.72           N  
ANISOU  164  N   LEU A 135    10303   8862   6185   -750   -965   1501       N  
ATOM    165  CA  LEU A 135      -1.550  -7.614  -1.191  1.00 74.74           C  
ANISOU  165  CA  LEU A 135    11402   9742   7254   -866   -897   1229       C  
ATOM    166  C   LEU A 135      -0.394  -6.681  -0.852  1.00 79.30           C  
ANISOU  166  C   LEU A 135    11978  10466   7685  -1007  -1076   1014       C  
ATOM    167  O   LEU A 135       0.078  -5.942  -1.714  1.00 96.03           O  
ANISOU  167  O   LEU A 135    14056  12465   9968  -1116  -1102    844       O  
ATOM    168  CB  LEU A 135      -2.893  -7.075  -0.696  1.00 76.23           C  
ANISOU  168  CB  LEU A 135    11772   9883   7310   -831   -700   1174       C  
ATOM    169  CG  LEU A 135      -4.101  -7.836  -1.280  1.00 73.72           C  
ANISOU  169  CG  LEU A 135    11430   9392   7189   -730   -513   1360       C  
ATOM    170  CD1 LEU A 135      -5.435  -7.146  -0.988  1.00 69.53           C  
ANISOU  170  CD1 LEU A 135    11047   8803   6567   -698   -304   1294       C  
ATOM    171  CD2 LEU A 135      -3.943  -8.061  -2.778  1.00 61.43           C  
ANISOU  171  CD2 LEU A 135     9743   7621   5978   -759   -504   1360       C  
ATOM    172  N   LYS A 136       0.088  -6.763   0.385  1.00 79.45           N  
ANISOU  172  N   LYS A 136    12031  10756   7400  -1010  -1205   1035       N  
ATOM    173  CA  LYS A 136       1.262  -6.009   0.838  1.00 85.78           C  
ANISOU  173  CA  LYS A 136    12812  11750   8033  -1161  -1409    850       C  
ATOM    174  C   LYS A 136       2.470  -6.264  -0.046  1.00 84.43           C  
ANISOU  174  C   LYS A 136    12420  11572   8089  -1215  -1562    882       C  
ATOM    175  O   LYS A 136       3.139  -5.333  -0.491  1.00105.29           O  
ANISOU  175  O   LYS A 136    15035  14180  10792  -1376  -1637    670       O  
ATOM    176  CB  LYS A 136       1.599  -6.371   2.298  1.00 91.35           C  
ANISOU  176  CB  LYS A 136    13549  12793   8368  -1128  -1542    939       C  
ATOM    177  CG  LYS A 136       2.756  -5.569   2.931  1.00109.29           C  
ANISOU  177  CG  LYS A 136    15808  15312  10407  -1307  -1770    734       C  
ATOM    178  CD  LYS A 136       2.625  -5.487   4.470  1.00118.86           C  
ANISOU  178  CD  LYS A 136    17157  16827  11177  -1298  -1832    719       C  
ATOM    179  CE  LYS A 136       3.627  -4.517   5.116  1.00119.70           C  
ANISOU  179  CE  LYS A 136    17290  17166  11026  -1515  -2047    454       C  
ATOM    180  NZ  LYS A 136       3.386  -4.374   6.584  1.00118.16           N  
ANISOU  180  NZ  LYS A 136    17259  17260  10377  -1509  -2088    409       N  
ATOM    181  N   ALA A 137       2.734  -7.542  -0.292  1.00 79.20           N  
ANISOU  181  N   ALA A 137    11602  10934   7556  -1075  -1593   1155       N  
ATOM    182  CA  ALA A 137       3.902  -7.959  -1.049  1.00 70.35           C  
ANISOU  182  CA  ALA A 137    10259   9833   6637  -1084  -1727   1226       C  
ATOM    183  C   ALA A 137       3.789  -7.439  -2.465  1.00 71.89           C  
ANISOU  183  C   ALA A 137    10424   9750   7140  -1151  -1626   1091       C  
ATOM    184  O   ALA A 137       4.667  -6.735  -2.973  1.00 80.31           O  
ANISOU  184  O   ALA A 137    11400  10827   8286  -1285  -1723    943       O  
ATOM    185  CB  ALA A 137       4.027  -9.469  -1.034  1.00 70.40           C  
ANISOU  185  CB  ALA A 137    10143   9873   6732   -890  -1732   1551       C  
ATOM    186  N   LEU A 138       2.674  -7.799  -3.081  1.00 75.74           N  
ANISOU  186  N   LEU A 138    10983  10001   7792  -1061  -1430   1155       N  
ATOM    187  CA  LEU A 138       2.376  -7.445  -4.443  1.00 76.55           C  
ANISOU  187  CA  LEU A 138    11064   9846   8177  -1096  -1314   1064       C  
ATOM    188  C   LEU A 138       2.543  -5.954  -4.689  1.00 89.33           C  
ANISOU  188  C   LEU A 138    12753  11410   9777  -1270  -1316    787       C  
ATOM    189  O   LEU A 138       3.132  -5.547  -5.683  1.00113.26           O  
ANISOU  189  O   LEU A 138    15685  14347  13003  -1346  -1336    705       O  
ATOM    190  CB  LEU A 138       0.957  -7.891  -4.785  1.00 71.05           C  
ANISOU  190  CB  LEU A 138    10464   8953   7578   -997  -1107   1153       C  
ATOM    191  CG  LEU A 138       0.588  -7.856  -6.265  1.00 69.19           C  
ANISOU  191  CG  LEU A 138    10178   8470   7639  -1001   -991   1121       C  
ATOM    192  CD1 LEU A 138       1.638  -8.565  -7.143  1.00 57.91           C  
ANISOU  192  CD1 LEU A 138     8562   7025   6415   -972  -1081   1204       C  
ATOM    193  CD2 LEU A 138      -0.795  -8.456  -6.479  1.00 57.19           C  
ANISOU  193  CD2 LEU A 138     8731   6806   6195   -910   -813   1238       C  
ATOM    194  N   TYR A 139       2.040  -5.139  -3.778  1.00 86.38           N  
ANISOU  194  N   TYR A 139    12558  11090   9172  -1330  -1284    644       N  
ATOM    195  CA  TYR A 139       2.133  -3.696  -3.926  1.00 77.13           C  
ANISOU  195  CA  TYR A 139    11489   9836   7981  -1495  -1265    372       C  
ATOM    196  C   TYR A 139       3.590  -3.209  -4.013  1.00 88.59           C  
ANISOU  196  C   TYR A 139    12810  11413   9436  -1659  -1467    260       C  
ATOM    197  O   TYR A 139       3.997  -2.613  -5.015  1.00109.12           O  
ANISOU  197  O   TYR A 139    15342  13873  12244  -1754  -1453    163       O  
ATOM    198  CB  TYR A 139       1.397  -3.026  -2.771  1.00 77.24           C  
ANISOU  198  CB  TYR A 139    11732   9907   7711  -1513  -1198    243       C  
ATOM    199  CG  TYR A 139       1.586  -1.550  -2.707  1.00 97.81           C  
ANISOU  199  CG  TYR A 139    14470  12434  10258  -1689  -1189    -52       C  
ATOM    200  CD1 TYR A 139       0.933  -0.715  -3.590  1.00118.75           C  
ANISOU  200  CD1 TYR A 139    17205  14815  13101  -1708  -1011   -165       C  
ATOM    201  CD2 TYR A 139       2.419  -0.988  -1.758  1.00121.02           C  
ANISOU  201  CD2 TYR A 139    17457  15572  12953  -1839  -1358   -215       C  
ATOM    202  CE1 TYR A 139       1.106   0.643  -3.537  1.00132.64           C  
ANISOU  202  CE1 TYR A 139    19102  16470  14827  -1865   -986   -428       C  
ATOM    203  CE2 TYR A 139       2.599   0.370  -1.691  1.00133.29           C  
ANISOU  203  CE2 TYR A 139    19153  17029  14465  -2019  -1345   -501       C  
ATOM    204  CZ  TYR A 139       1.939   1.180  -2.586  1.00136.94           C  
ANISOU  204  CZ  TYR A 139    19707  17186  15137  -2026  -1150   -604       C  
ATOM    205  OH  TYR A 139       2.111   2.537  -2.532  1.00143.55           O  
ANISOU  205  OH  TYR A 139    20699  17892  15952  -2200  -1118   -881       O  
ATOM    206  N   MET A 140       4.364  -3.485  -2.968  1.00 71.75           N  
ANISOU  206  N   MET A 140    10629   9562   7070  -1692  -1654    291       N  
ATOM    207  CA  MET A 140       5.794  -3.203  -2.923  1.00 74.47           C  
ANISOU  207  CA  MET A 140    10809  10091   7395  -1843  -1873    228       C  
ATOM    208  C   MET A 140       6.596  -3.652  -4.144  1.00 88.50           C  
ANISOU  208  C   MET A 140    12347  11806   9473  -1822  -1910    339       C  
ATOM    209  O   MET A 140       7.317  -2.860  -4.761  1.00 96.09           O  
ANISOU  209  O   MET A 140    13230  12724  10557  -1983  -1961    200       O  
ATOM    210  CB  MET A 140       6.387  -3.865  -1.682  1.00 98.41           C  
ANISOU  210  CB  MET A 140    13778  13468  10146  -1808  -2063    350       C  
ATOM    211  CG  MET A 140       5.681  -3.492  -0.374  1.00116.87           C  
ANISOU  211  CG  MET A 140    16347  15919  12140  -1821  -2040    249       C  
ATOM    212  SD  MET A 140       5.931  -1.759   0.050  1.00116.57           S  
ANISOU  212  SD  MET A 140    16489  15868  11934  -2106  -2087   -152       S  
ATOM    213  CE  MET A 140       7.703  -1.699  -0.252  1.00130.81           C  
ANISOU  213  CE  MET A 140    18001  17888  13812  -2285  -2367   -156       C  
ATOM    214  N   LEU A 141       6.471  -4.931  -4.475  1.00 85.16           N  
ANISOU  214  N   LEU A 141    11815  11376   9167  -1625  -1876    591       N  
ATOM    215  CA  LEU A 141       7.248  -5.549  -5.539  1.00 85.11           C  
ANISOU  215  CA  LEU A 141    11585  11334   9420  -1567  -1904    719       C  
ATOM    216  C   LEU A 141       6.921  -5.036  -6.934  1.00 82.90           C  
ANISOU  216  C   LEU A 141    11310  10775   9414  -1604  -1753    623       C  
ATOM    217  O   LEU A 141       7.602  -5.355  -7.923  1.00 91.76           O  
ANISOU  217  O   LEU A 141    12255  11859  10749  -1578  -1765    690       O  
ATOM    218  CB  LEU A 141       7.043  -7.061  -5.496  1.00 82.36           C  
ANISOU  218  CB  LEU A 141    11167  11003   9122  -1336  -1874    999       C  
ATOM    219  CG  LEU A 141       7.844  -7.762  -4.417  1.00 84.12           C  
ANISOU  219  CG  LEU A 141    11278  11537   9146  -1273  -2057   1166       C  
ATOM    220  CD1 LEU A 141       7.866  -9.253  -4.678  1.00 92.72           C  
ANISOU  220  CD1 LEU A 141    12264  12594  10372  -1042  -2014   1453       C  
ATOM    221  CD2 LEU A 141       9.247  -7.192  -4.374  1.00 86.23           C  
ANISOU  221  CD2 LEU A 141    11358  12026   9382  -1422  -2260   1088       C  
ATOM    222  N   SER A 142       5.861  -4.252  -7.014  1.00 77.77           N  
ANISOU  222  N   SER A 142    10861   9940   8749  -1649  -1603    479       N  
ATOM    223  CA  SER A 142       5.414  -3.753  -8.297  1.00 96.29           C  
ANISOU  223  CA  SER A 142    13222  12031  11332  -1668  -1449    408       C  
ATOM    224  C   SER A 142       5.810  -2.315  -8.462  1.00100.40           C  
ANISOU  224  C   SER A 142    13790  12498  11860  -1875  -1465    180       C  
ATOM    225  O   SER A 142       6.372  -1.931  -9.486  1.00104.88           O  
ANISOU  225  O   SER A 142    14243  12982  12624  -1944  -1455    146       O  
ATOM    226  CB  SER A 142       3.906  -3.911  -8.427  1.00102.35           C  
ANISOU  226  CB  SER A 142    14156  12615  12116  -1557  -1251    439       C  
ATOM    227  OG  SER A 142       3.598  -5.254  -8.738  1.00108.55           O  
ANISOU  227  OG  SER A 142    14867  13382  12995  -1388  -1212    651       O  
ATOM    228  N   THR A 143       5.530  -1.535  -7.425  1.00 89.87           N  
ANISOU  228  N   THR A 143    12631  11211  10306  -1974  -1485     24       N  
ATOM    229  CA  THR A 143       5.725  -0.100  -7.483  1.00 99.57           C  
ANISOU  229  CA  THR A 143    13960  12339  11533  -2175  -1469   -217       C  
ATOM    230  C   THR A 143       7.083   0.346  -6.937  1.00117.59           C  
ANISOU  230  C   THR A 143    16136  14832  13712  -2379  -1692   -322       C  
ATOM    231  O   THR A 143       7.428   1.530  -7.021  1.00120.44           O  
ANISOU  231  O   THR A 143    16560  15108  14092  -2582  -1699   -526       O  
ATOM    232  CB  THR A 143       4.624   0.631  -6.718  1.00 85.95           C  
ANISOU  232  CB  THR A 143    12512  10511   9634  -2179  -1340   -364       C  
ATOM    233  OG1 THR A 143       4.927   0.608  -5.320  1.00 94.50           O  
ANISOU  233  OG1 THR A 143    13667  11824  10414  -2238  -1482   -429       O  
ATOM    234  CG2 THR A 143       3.278  -0.043  -6.962  1.00 86.44           C  
ANISOU  234  CG2 THR A 143    12650  10452   9743  -1965  -1154   -217       C  
ATOM    235  N   ARG A 144       7.844  -0.587  -6.370  1.00130.56           N  
ANISOU  235  N   ARG A 144    17614  16747  15245  -2330  -1871   -176       N  
ATOM    236  CA  ARG A 144       9.213  -0.299  -5.937  1.00145.04           C  
ANISOU  236  CA  ARG A 144    19287  18827  16995  -2515  -2102   -235       C  
ATOM    237  C   ARG A 144      10.116  -1.534  -6.045  1.00154.75           C  
ANISOU  237  C   ARG A 144    20239  20289  18272  -2388  -2243     17       C  
ATOM    238  O   ARG A 144      10.847  -1.859  -5.112  1.00152.20           O  
ANISOU  238  O   ARG A 144    19815  20264  17748  -2422  -2440     68       O  
ATOM    239  CB  ARG A 144       9.230   0.229  -4.498  1.00154.12           C  
ANISOU  239  CB  ARG A 144    20593  20157  17807  -2648  -2222   -400       C  
ATOM    240  CG  ARG A 144       8.654   1.633  -4.306  1.00165.14           C  
ANISOU  240  CG  ARG A 144    22257  21344  19147  -2821  -2112   -694       C  
ATOM    241  CD  ARG A 144       7.493   1.597  -3.324  1.00173.45           C  
ANISOU  241  CD  ARG A 144    23572  22379  19951  -2711  -2007   -743       C  
ATOM    242  NE  ARG A 144       6.738   2.846  -3.245  1.00176.51           N  
ANISOU  242  NE  ARG A 144    24236  22516  20314  -2811  -1843   -998       N  
ATOM    243  CZ  ARG A 144       7.171   3.955  -2.653  1.00175.62           C  
ANISOU  243  CZ  ARG A 144    24255  22414  20059  -3054  -1918  -1273       C  
ATOM    244  NH1 ARG A 144       8.375   3.992  -2.102  1.00176.98           N  
ANISOU  244  NH1 ARG A 144    24288  22861  20095  -3245  -2174  -1330       N  
ATOM    245  NH2 ARG A 144       6.402   5.034  -2.622  1.00173.92           N  
ANISOU  245  NH2 ARG A 144    24308  21932  19841  -3108  -1734  -1490       N  
ATOM    246  N   GLY A 145      10.066  -2.210  -7.189  1.00174.63           N  
ANISOU  246  N   GLY A 145    22632  22671  21047  -2237  -2137    175       N  
ATOM    247  CA  GLY A 145      10.854  -3.411  -7.410  1.00177.40           C  
ANISOU  247  CA  GLY A 145    22736  23191  21475  -2084  -2228    417       C  
ATOM    248  C   GLY A 145      12.352  -3.183  -7.319  1.00175.50           C  
ANISOU  248  C   GLY A 145    22242  23209  21230  -2227  -2437    422       C  
ATOM    249  O   GLY A 145      13.044  -3.889  -6.587  1.00180.66           O  
ANISOU  249  O   GLY A 145    22746  24145  21750  -2165  -2603    569       O  
ATOM    250  N   ARG A 146      12.845  -2.192  -8.063  1.00169.25           N  
ANISOU  250  N   ARG A 146    21393  22327  20588  -2419  -2427    276       N  
ATOM    251  CA  ARG A 146      14.263  -1.822  -8.068  1.00169.27           C  
ANISOU  251  CA  ARG A 146    21141  22562  20610  -2597  -2615    264       C  
ATOM    252  C   ARG A 146      14.718  -1.383  -6.687  1.00167.88           C  
ANISOU  252  C   ARG A 146    20986  22665  20136  -2781  -2833    155       C  
ATOM    253  O   ARG A 146      15.900  -1.475  -6.341  1.00160.82           O  
ANISOU  253  O   ARG A 146    19847  22075  19183  -2876  -3042    216       O  
ATOM    254  CB  ARG A 146      14.528  -0.693  -9.069  1.00165.12           C  
ANISOU  254  CB  ARG A 146    20598  21847  20293  -2796  -2535    107       C  
ATOM    255  CG  ARG A 146      14.402  -1.085 -10.535  1.00160.11           C  
ANISOU  255  CG  ARG A 146    19875  21011  19949  -2642  -2355    225       C  
ATOM    256  CD  ARG A 146      14.668   0.102 -11.458  1.00157.03           C  
ANISOU  256  CD  ARG A 146    19471  20449  19743  -2847  -2276     83       C  
ATOM    257  NE  ARG A 146      13.508   0.984 -11.580  1.00154.66           N  
ANISOU  257  NE  ARG A 146    19468  19849  19446  -2905  -2108    -93       N  
ATOM    258  CZ  ARG A 146      13.307   2.076 -10.847  1.00153.63           C  
ANISOU  258  CZ  ARG A 146    19522  19665  19184  -3123  -2141   -314       C  
ATOM    259  NH1 ARG A 146      14.192   2.438  -9.925  1.00158.38           N  
ANISOU  259  NH1 ARG A 146    20047  20504  19629  -3331  -2354   -404       N  
ATOM    260  NH2 ARG A 146      12.218   2.809 -11.035  1.00143.24           N  
ANISOU  260  NH2 ARG A 146    18470  18062  17892  -3131  -1959   -446       N  
ATOM    261  N   GLN A 147      13.764  -0.884  -5.910  1.00188.25           N  
ANISOU  261  N   GLN A 147    23858  25149  22521  -2831  -2782    -11       N  
ATOM    262  CA  GLN A 147      14.018  -0.525  -4.528  1.00202.16           C  
ANISOU  262  CA  GLN A 147    25688  27168  23954  -2985  -2970   -130       C  
ATOM    263  C   GLN A 147      14.155  -1.795  -3.676  1.00212.90           C  
ANISOU  263  C   GLN A 147    26947  28821  25122  -2771  -3088    117       C  
ATOM    264  O   GLN A 147      15.241  -2.372  -3.622  1.00220.75           O  
ANISOU  264  O   GLN A 147    27655  30095  26126  -2745  -3259    290       O  
ATOM    265  CB  GLN A 147      12.916   0.380  -3.987  1.00200.03           C  
ANISOU  265  CB  GLN A 147    25777  26693  23532  -3077  -2849   -383       C  
ATOM    266  CG  GLN A 147      13.077   1.855  -4.386  1.00195.54           C  
ANISOU  266  CG  GLN A 147    25312  25923  23060  -3367  -2810   -669       C  
ATOM    267  CD  GLN A 147      13.545   2.729  -3.234  1.00199.63           C  
ANISOU  267  CD  GLN A 147    25925  26629  23294  -3652  -2994   -918       C  
ATOM    268  OE1 GLN A 147      13.681   2.265  -2.100  1.00197.89           O  
ANISOU  268  OE1 GLN A 147    25707  26707  22776  -3627  -3152   -883       O  
ATOM    269  NE2 GLN A 147      13.793   4.003  -3.520  1.00201.39           N  
ANISOU  269  NE2 GLN A 147    26236  26679  23606  -3930  -2974  -1170       N  
ATOM    270  N   THR A 148      13.060  -2.239  -3.045  1.00184.75           N  
ANISOU  270  N   THR A 148    23605  25193  21399  -2608  -2986    154       N  
ATOM    271  CA  THR A 148      13.077  -3.313  -2.030  1.00170.75           C  
ANISOU  271  CA  THR A 148    21786  23697  19394  -2426  -3091    372       C  
ATOM    272  C   THR A 148      14.084  -4.451  -2.292  1.00157.99           C  
ANISOU  272  C   THR A 148    19841  22302  17886  -2260  -3208    678       C  
ATOM    273  O   THR A 148      14.642  -5.012  -1.340  1.00153.95           O  
ANISOU  273  O   THR A 148    19209  22134  17150  -2208  -3391    828       O  
ATOM    274  CB  THR A 148      11.664  -3.950  -1.849  1.00113.68           C  
ANISOU  274  CB  THR A 148    14791  16271  12132  -2195  -2882    465       C  
ATOM    275  OG1 THR A 148      11.482  -5.008  -2.790  1.00129.94           O  
ANISOU  275  OG1 THR A 148    16739  18170  14464  -1959  -2753    704       O  
ATOM    276  CG2 THR A 148      10.554  -2.922  -2.008  1.00 93.24           C  
ANISOU  276  CG2 THR A 148    12498  13379   9548  -2294  -2694    206       C  
ATOM    277  N   ILE A 149      14.322  -4.768  -3.570  1.00156.08           N  
ANISOU  277  N   ILE A 149    19456  21871  17975  -2169  -3098    773       N  
ATOM    278  CA  ILE A 149      15.291  -5.806  -3.963  1.00164.52           C  
ANISOU  278  CA  ILE A 149    20216  23109  19184  -1995  -3173   1053       C  
ATOM    279  C   ILE A 149      16.734  -5.457  -3.560  1.00170.88           C  
ANISOU  279  C   ILE A 149    20739  24295  19894  -2170  -3438   1060       C  
ATOM    280  O   ILE A 149      17.408  -6.249  -2.894  1.00169.45           O  
ANISOU  280  O   ILE A 149    20366  24435  19581  -2049  -3595   1284       O  
ATOM    281  CB  ILE A 149      15.250  -6.085  -5.503  1.00134.48           C  
ANISOU  281  CB  ILE A 149    16335  19011  15750  -1884  -2984   1109       C  
ATOM    282  CG1 ILE A 149      13.942  -6.783  -5.890  1.00117.45           C  
ANISOU  282  CG1 ILE A 149    14393  16541  13691  -1668  -2751   1178       C  
ATOM    283  CG2 ILE A 149      16.454  -6.920  -5.950  1.00131.35           C  
ANISOU  283  CG2 ILE A 149    15600  18807  15500  -1743  -3069   1353       C  
ATOM    284  CD1 ILE A 149      13.870  -7.219  -7.346  1.00105.15           C  
ANISOU  284  CD1 ILE A 149    12767  14724  12462  -1538  -2574   1245       C  
ATOM    285  N   LYS A 150      17.195  -4.272  -3.960  1.00171.81           N  
ANISOU  285  N   LYS A 150    20824  24377  20077  -2455  -3484    826       N  
ATOM    286  CA  LYS A 150      18.554  -3.821  -3.665  1.00177.96           C  
ANISOU  286  CA  LYS A 150    21324  25503  20787  -2670  -3733    808       C  
ATOM    287  C   LYS A 150      18.801  -3.672  -2.157  1.00185.62           C  
ANISOU  287  C   LYS A 150    22317  26842  21367  -2793  -3972    763       C  
ATOM    288  O   LYS A 150      19.916  -3.884  -1.695  1.00192.41           O  
ANISOU  288  O   LYS A 150    22892  28094  22121  -2847  -4204    886       O  
ATOM    289  CB  LYS A 150      18.840  -2.496  -4.399  1.00168.14           C  
ANISOU  289  CB  LYS A 150    20090  24091  19704  -2979  -3705    544       C  
ATOM    290  CG  LYS A 150      20.322  -2.171  -4.572  1.00167.14           C  
ANISOU  290  CG  LYS A 150    19604  24263  19639  -3172  -3909    580       C  
ATOM    291  CD  LYS A 150      20.522  -0.944  -5.468  1.00164.45           C  
ANISOU  291  CD  LYS A 150    19279  23694  19511  -3451  -3833    354       C  
ATOM    292  CE  LYS A 150      19.969   0.326  -4.833  1.00163.04           C  
ANISOU  292  CE  LYS A 150    19405  23382  19159  -3755  -3851      5       C  
ATOM    293  NZ  LYS A 150      20.413   1.563  -5.544  1.00159.99           N  
ANISOU  293  NZ  LYS A 150    18992  22835  18963  -4070  -3824   -200       N  
ATOM    294  N   GLU A 151      17.767  -3.344  -1.385  1.00190.40           N  
ANISOU  294  N   GLU A 151    23250  27347  21746  -2825  -3915    600       N  
ATOM    295  CA  GLU A 151      17.976  -3.057   0.041  1.00196.51           C  
ANISOU  295  CA  GLU A 151    24075  28470  22119  -2973  -4137    510       C  
ATOM    296  C   GLU A 151      17.726  -4.266   0.944  1.00196.90           C  
ANISOU  296  C   GLU A 151    24113  28752  21947  -2691  -4183    792       C  
ATOM    297  O   GLU A 151      17.878  -4.180   2.168  1.00205.99           O  
ANISOU  297  O   GLU A 151    25298  30232  22737  -2771  -4367    762       O  
ATOM    298  CB  GLU A 151      17.085  -1.909   0.507  1.00199.88           C  
ANISOU  298  CB  GLU A 151    24871  28697  22377  -3190  -4061    151       C  
ATOM    299  CG  GLU A 151      17.611  -1.186   1.721  1.00208.99           C  
ANISOU  299  CG  GLU A 151    26051  30193  23161  -3473  -4315    -53       C  
ATOM    300  CD  GLU A 151      16.612  -0.237   2.329  1.00209.24           C  
ANISOU  300  CD  GLU A 151    26485  30031  22986  -3620  -4214   -385       C  
ATOM    301  OE1 GLU A 151      16.911   0.290   3.416  1.00211.95           O  
ANISOU  301  OE1 GLU A 151    26900  30650  22983  -3833  -4407   -567       O  
ATOM    302  OE2 GLU A 151      15.552  -0.050   1.713  1.00203.44           O  
ANISOU  302  OE2 GLU A 151    25984  28885  22430  -3514  -3943   -454       O  
ATOM    303  N   ASN A 152      17.380  -5.405   0.357  1.00176.92           N  
ANISOU  303  N   ASN A 152    21532  26064  19626  -2364  -4021   1072       N  
ATOM    304  CA  ASN A 152      17.077  -6.584   1.156  1.00164.60           C  
ANISOU  304  CA  ASN A 152    19977  24673  17892  -2085  -4033   1359       C  
ATOM    305  C   ASN A 152      18.316  -7.392   1.560  1.00153.49           C  
ANISOU  305  C   ASN A 152    18209  23697  16411  -1972  -4257   1663       C  
ATOM    306  O   ASN A 152      19.009  -7.974   0.718  1.00148.21           O  
ANISOU  306  O   ASN A 152    17285  23012  16016  -1834  -4234   1860       O  
ATOM    307  CB  ASN A 152      16.110  -7.480   0.404  1.00152.82           C  
ANISOU  307  CB  ASN A 152    18609  22803  16653  -1794  -3755   1523       C  
ATOM    308  CG  ASN A 152      15.777  -8.739   1.170  1.00151.42           C  
ANISOU  308  CG  ASN A 152    18442  22758  16334  -1505  -3743   1839       C  
ATOM    309  OD1 ASN A 152      15.061  -8.701   2.173  1.00156.70           O  
ANISOU  309  OD1 ASN A 152    19317  23504  16716  -1501  -3744   1808       O  
ATOM    310  ND2 ASN A 152      16.299  -9.871   0.699  1.00145.68           N  
ANISOU  310  ND2 ASN A 152    17495  22049  15806  -1251  -3720   2155       N  
ATOM    311  N   LYS A 153      18.572  -7.425   2.865  1.00162.85           N  
ANISOU  311  N   LYS A 153    19379  25282  17215  -2020  -4467   1705       N  
ATOM    312  CA  LYS A 153      19.612  -8.269   3.452  1.00168.99           C  
ANISOU  312  CA  LYS A 153    19833  26512  17863  -1877  -4682   2033       C  
ATOM    313  C   LYS A 153      19.146  -9.736   3.455  1.00178.10           C  
ANISOU  313  C   LYS A 153    20991  27569  19109  -1464  -4527   2416       C  
ATOM    314  O   LYS A 153      18.154 -10.075   4.106  1.00170.84           O  
ANISOU  314  O   LYS A 153    20325  26568  18017  -1349  -4425   2453       O  
ATOM    315  CB  LYS A 153      19.950  -7.799   4.881  1.00159.98           C  
ANISOU  315  CB  LYS A 153    18696  25841  16248  -2070  -4957   1945       C  
ATOM    316  CG  LYS A 153      21.124  -6.807   5.007  1.00155.64           C  
ANISOU  316  CG  LYS A 153    17920  25617  15601  -2430  -5234   1746       C  
ATOM    317  CD  LYS A 153      21.556  -6.668   6.481  1.00162.05           C  
ANISOU  317  CD  LYS A 153    18683  26972  15919  -2558  -5532   1746       C  
ATOM    318  CE  LYS A 153      23.054  -6.390   6.638  1.00166.24           C  
ANISOU  318  CE  LYS A 153    18830  27905  16427  -2729  -5795   1771       C  
ATOM    319  NZ  LYS A 153      23.421  -4.971   6.371  1.00169.46           N  
ANISOU  319  NZ  LYS A 153    19283  28221  16883  -3154  -5861   1347       N  
ATOM    320  N   GLY A 154      19.854 -10.591   2.712  1.00194.38           N  
ANISOU  320  N   GLY A 154    22781  29624  21452  -1244  -4495   2695       N  
ATOM    321  CA  GLY A 154      19.524 -12.008   2.612  1.00199.77           C  
ANISOU  321  CA  GLY A 154    23456  30181  22268   -854  -4338   3060       C  
ATOM    322  C   GLY A 154      19.281 -12.541   1.200  1.00196.02           C  
ANISOU  322  C   GLY A 154    22984  29258  22236   -677  -4079   3116       C  
ATOM    323  O   GLY A 154      19.024 -11.772   0.270  1.00193.20           O  
ANISOU  323  O   GLY A 154    22715  28615  22077   -849  -3970   2845       O  
ATOM    324  N   THR A 155      19.360 -13.868   1.048  1.00176.79           N  
ANISOU  324  N   THR A 155    20459  26763  19949   -329  -3975   3471       N  
ATOM    325  CA  THR A 155      19.019 -14.555  -0.209  1.00158.94           C  
ANISOU  325  CA  THR A 155    18241  24064  18084   -129  -3712   3539       C  
ATOM    326  C   THR A 155      17.511 -14.602  -0.433  1.00146.77           C  
ANISOU  326  C   THR A 155    17070  22092  16603   -122  -3474   3399       C  
ATOM    327  O   THR A 155      17.032 -15.230  -1.375  1.00131.05           O  
ANISOU  327  O   THR A 155    15161  19727  14905     36  -3251   3446       O  
ATOM    328  CB  THR A 155      19.545 -16.019  -0.250  1.00123.25           C  
ANISOU  328  CB  THR A 155    13536  19587  13706    253  -3659   3964       C  
ATOM    329  OG1 THR A 155      18.910 -16.798   0.772  1.00124.86           O  
ANISOU  329  OG1 THR A 155    13886  19841  13713    427  -3639   4187       O  
ATOM    330  CG2 THR A 155      21.046 -16.077  -0.063  1.00132.87           C  
ANISOU  330  CG2 THR A 155    14355  21247  14884    290  -3880   4152       C  
ATOM    331  N   ARG A 156      16.764 -13.974   0.465  1.00166.72           N  
ANISOU  331  N   ARG A 156    19816  24690  18841   -287  -3523   3234       N  
ATOM    332  CA  ARG A 156      15.312 -13.937   0.381  1.00170.92           C  
ANISOU  332  CA  ARG A 156    20684  24864  19394   -292  -3309   3107       C  
ATOM    333  C   ARG A 156      14.811 -12.567   0.849  1.00166.91           C  
ANISOU  333  C   ARG A 156    20365  24402  18650   -600  -3372   2750       C  
ATOM    334  O   ARG A 156      15.482 -11.886   1.627  1.00174.83           O  
ANISOU  334  O   ARG A 156    21277  25764  19386   -776  -3597   2658       O  
ATOM    335  CB  ARG A 156      14.687 -15.053   1.228  1.00179.07           C  
ANISOU  335  CB  ARG A 156    21825  25912  20303    -48  -3239   3403       C  
ATOM    336  CG  ARG A 156      15.311 -16.447   1.054  1.00177.79           C  
ANISOU  336  CG  ARG A 156    21468  25766  20317    273  -3207   3797       C  
ATOM    337  CD  ARG A 156      15.363 -17.215   2.380  1.00180.55           C  
ANISOU  337  CD  ARG A 156    21797  26416  20387    448  -3300   4116       C  
ATOM    338  NE  ARG A 156      15.807 -16.370   3.494  1.00182.33           N  
ANISOU  338  NE  ARG A 156    21965  27101  20210    256  -3557   4016       N  
ATOM    339  CZ  ARG A 156      15.202 -16.304   4.684  1.00186.67           C  
ANISOU  339  CZ  ARG A 156    22677  27835  20414    234  -3602   4047       C  
ATOM    340  NH1 ARG A 156      14.123 -17.045   4.943  1.00184.64           N  
ANISOU  340  NH1 ARG A 156    22635  27349  20172    396  -3405   4199       N  
ATOM    341  NH2 ARG A 156      15.679 -15.495   5.622  1.00191.65           N  
ANISOU  341  NH2 ARG A 156    23255  28889  20675     40  -3844   3922       N  
ATOM    342  N   ILE A 157      13.642 -12.167   0.355  1.00134.91           N  
ANISOU  342  N   ILE A 157    16574  19986  14700   -665  -3169   2549       N  
ATOM    343  CA  ILE A 157      12.984 -10.929   0.767  1.00104.85           C  
ANISOU  343  CA  ILE A 157    12990  16155  10693   -915  -3172   2221       C  
ATOM    344  C   ILE A 157      11.785 -11.278   1.641  1.00106.26           C  
ANISOU  344  C   ILE A 157    13421  16287  10667   -819  -3060   2284       C  
ATOM    345  O   ILE A 157      10.919 -12.052   1.236  1.00107.60           O  
ANISOU  345  O   ILE A 157    13696  16178  11011   -646  -2856   2419       O  
ATOM    346  CB  ILE A 157      12.528 -10.102  -0.448  1.00 98.60           C  
ANISOU  346  CB  ILE A 157    12299  14999  10165  -1058  -3016   1949       C  
ATOM    347  CG1 ILE A 157      13.737  -9.751  -1.335  1.00108.78           C  
ANISOU  347  CG1 ILE A 157    13330  16342  11660  -1155  -3115   1902       C  
ATOM    348  CG2 ILE A 157      11.778  -8.862   0.005  1.00 94.66           C  
ANISOU  348  CG2 ILE A 157    12051  14444   9471  -1284  -2990   1629       C  
ATOM    349  CD1 ILE A 157      13.387  -9.297  -2.759  1.00 79.43           C  
ANISOU  349  CD1 ILE A 157     9661  12252   8267  -1213  -2933   1737       C  
ATOM    350  N   ARG A 158      11.740 -10.711   2.842  1.00108.02           N  
ANISOU  350  N   ARG A 158    13737  16793  10513   -939  -3193   2185       N  
ATOM    351  CA  ARG A 158      10.808 -11.149   3.884  1.00 95.51           C  
ANISOU  351  CA  ARG A 158    12346  15272   8672   -824  -3120   2303       C  
ATOM    352  C   ARG A 158       9.631 -10.199   4.016  1.00 87.93           C  
ANISOU  352  C   ARG A 158    11685  14111   7612   -964  -2970   2008       C  
ATOM    353  O   ARG A 158       9.801  -9.029   4.326  1.00 93.59           O  
ANISOU  353  O   ARG A 158    12483  14926   8151  -1195  -3062   1709       O  
ATOM    354  CB  ARG A 158      11.546 -11.272   5.223  1.00103.41           C  
ANISOU  354  CB  ARG A 158    13246  16766   9278   -827  -3364   2427       C  
ATOM    355  CG  ARG A 158      10.703 -11.665   6.432  1.00115.14           C  
ANISOU  355  CG  ARG A 158    14919  18391  10437   -716  -3313   2557       C  
ATOM    356  CD  ARG A 158      11.578 -11.765   7.698  1.00124.21           C  
ANISOU  356  CD  ARG A 158    15937  20075  11183   -725  -3582   2685       C  
ATOM    357  NE  ARG A 158      11.296 -10.722   8.683  1.00134.49           N  
ANISOU  357  NE  ARG A 158    17432  21593  12077   -935  -3670   2398       N  
ATOM    358  CZ  ARG A 158      11.542  -9.425   8.506  1.00150.94           C  
ANISOU  358  CZ  ARG A 158    19578  23663  14108  -1226  -3750   2003       C  
ATOM    359  NH1 ARG A 158      12.062  -8.981   7.368  1.00152.52           N  
ANISOU  359  NH1 ARG A 158    19656  23653  14640  -1347  -3754   1858       N  
ATOM    360  NH2 ARG A 158      11.259  -8.563   9.473  1.00161.12           N  
ANISOU  360  NH2 ARG A 158    21066  25143  15010  -1398  -3817   1749       N  
ATOM    361  N   PHE A 159       8.434 -10.710   3.771  1.00 85.65           N  
ANISOU  361  N   PHE A 159    11559  13537   7446   -824  -2733   2097       N  
ATOM    362  CA  PHE A 159       7.224  -9.922   3.952  1.00 90.04           C  
ANISOU  362  CA  PHE A 159    12389  13916   7904   -912  -2567   1867       C  
ATOM    363  C   PHE A 159       6.462 -10.351   5.206  1.00101.57           C  
ANISOU  363  C   PHE A 159    14002  15547   9045   -799  -2518   2012       C  
ATOM    364  O   PHE A 159       6.197 -11.535   5.405  1.00109.48           O  
ANISOU  364  O   PHE A 159    14961  16547  10090   -590  -2452   2336       O  
ATOM    365  CB  PHE A 159       6.332 -10.038   2.724  1.00 80.61           C  
ANISOU  365  CB  PHE A 159    11265  12289   7075   -863  -2326   1837       C  
ATOM    366  CG  PHE A 159       6.904  -9.381   1.507  1.00104.47           C  
ANISOU  366  CG  PHE A 159    14185  15134  10374   -997  -2345   1645       C  
ATOM    367  CD1 PHE A 159       6.816  -8.000   1.339  1.00 92.08           C  
ANISOU  367  CD1 PHE A 159    12731  13496   8761  -1215  -2342   1307       C  
ATOM    368  CD2 PHE A 159       7.530 -10.138   0.521  1.00107.81           C  
ANISOU  368  CD2 PHE A 159    14408  15453  11104   -899  -2350   1806       C  
ATOM    369  CE1 PHE A 159       7.344  -7.385   0.212  1.00 82.14           C  
ANISOU  369  CE1 PHE A 159    11375  12073   7760  -1339  -2350   1150       C  
ATOM    370  CE2 PHE A 159       8.059  -9.529  -0.616  1.00 99.60           C  
ANISOU  370  CE2 PHE A 159    13270  14264  10309  -1018  -2356   1639       C  
ATOM    371  CZ  PHE A 159       7.963  -8.151  -0.769  1.00 88.36           C  
ANISOU  371  CZ  PHE A 159    11952  12781   8840  -1240  -2358   1320       C  
ATOM    372  N   LYS A 160       6.109  -9.385   6.050  1.00104.67           N  
ANISOU  372  N   LYS A 160    14581  16076   9114   -935  -2538   1774       N  
ATOM    373  CA  LYS A 160       5.408  -9.690   7.293  1.00102.95           C  
ANISOU  373  CA  LYS A 160    14515  16052   8550   -835  -2489   1891       C  
ATOM    374  C   LYS A 160       4.148  -8.844   7.459  1.00 94.60           C  
ANISOU  374  C   LYS A 160    13736  14809   7399   -894  -2279   1652       C  
ATOM    375  O   LYS A 160       4.116  -7.675   7.077  1.00 88.44           O  
ANISOU  375  O   LYS A 160    13056  13897   6652  -1075  -2262   1316       O  
ATOM    376  CB  LYS A 160       6.346  -9.499   8.489  1.00113.28           C  
ANISOU  376  CB  LYS A 160    15763  17834   9444   -907  -2752   1886       C  
ATOM    377  CG  LYS A 160       7.073  -8.146   8.558  1.00119.28           C  
ANISOU  377  CG  LYS A 160    16546  18715  10062  -1191  -2926   1497       C  
ATOM    378  CD  LYS A 160       8.079  -8.128   9.727  1.00123.95           C  
ANISOU  378  CD  LYS A 160    17034  19818  10241  -1262  -3216   1532       C  
ATOM    379  CE  LYS A 160       8.649  -6.731   9.986  1.00120.42           C  
ANISOU  379  CE  LYS A 160    16661  19500   9594  -1576  -3380   1113       C  
ATOM    380  NZ  LYS A 160       9.611  -6.712  11.133  1.00117.83           N  
ANISOU  380  NZ  LYS A 160    16227  19699   8844  -1665  -3678   1137       N  
ATOM    381  N   ASP A 161       3.108  -9.443   8.028  1.00 94.49           N  
ANISOU  381  N   ASP A 161    13843  14782   7275   -734  -2108   1839       N  
ATOM    382  CA  ASP A 161       1.863  -8.715   8.271  1.00100.63           C  
ANISOU  382  CA  ASP A 161    14873  15416   7946   -756  -1891   1651       C  
ATOM    383  C   ASP A 161       1.047  -9.433   9.349  1.00106.41           C  
ANISOU  383  C   ASP A 161    15703  16314   8413   -585  -1780   1899       C  
ATOM    384  O   ASP A 161       1.004 -10.664   9.378  1.00101.96           O  
ANISOU  384  O   ASP A 161    15023  15766   7950   -418  -1758   2256       O  
ATOM    385  CB  ASP A 161       1.074  -8.564   6.953  1.00 96.59           C  
ANISOU  385  CB  ASP A 161    14381  14468   7849   -752  -1678   1584       C  
ATOM    386  CG  ASP A 161      -0.106  -7.590   7.054  1.00 94.87           C  
ANISOU  386  CG  ASP A 161    14403  14088   7555   -792  -1461   1348       C  
ATOM    387  OD1 ASP A 161       0.115  -6.358   7.089  1.00 99.40           O  
ANISOU  387  OD1 ASP A 161    15091  14649   8027   -955  -1497   1012       O  
ATOM    388  OD2 ASP A 161      -1.261  -8.066   7.050  1.00 84.31           O  
ANISOU  388  OD2 ASP A 161    13132  12620   6280   -659  -1245   1506       O  
ATOM    389  N   ASP A 162       0.422  -8.653  10.236  1.00119.16           N  
ANISOU  389  N   ASP A 162    17539  18048   9690   -625  -1701   1710       N  
ATOM    390  CA  ASP A 162      -0.408  -9.172  11.337  1.00124.83           C  
ANISOU  390  CA  ASP A 162    18373  18948  10109   -471  -1576   1916       C  
ATOM    391  C   ASP A 162      -1.430 -10.222  10.888  1.00118.51           C  
ANISOU  391  C   ASP A 162    17534  17910   9586   -293  -1345   2238       C  
ATOM    392  O   ASP A 162      -1.842 -11.076  11.682  1.00 97.43           O  
ANISOU  392  O   ASP A 162    14871  15400   6747   -142  -1282   2538       O  
ATOM    393  CB  ASP A 162      -1.160  -8.026  12.035  1.00119.78           C  
ANISOU  393  CB  ASP A 162    18002  18353   9156   -537  -1448   1609       C  
ATOM    394  CG  ASP A 162      -0.308  -7.280  13.033  1.00117.40           C  
ANISOU  394  CG  ASP A 162    17781  18410   8417   -676  -1668   1373       C  
ATOM    395  OD1 ASP A 162       0.911  -7.538  13.103  1.00118.53           O  
ANISOU  395  OD1 ASP A 162    17751  18769   8517   -746  -1937   1425       O  
ATOM    396  OD2 ASP A 162      -0.874  -6.420  13.740  1.00120.44           O  
ANISOU  396  OD2 ASP A 162    18403  18860   8498   -717  -1566   1128       O  
ATOM    397  N   SER A 163      -1.837 -10.139   9.619  1.00118.50           N  
ANISOU  397  N   SER A 163    17491  17533  10001   -322  -1222   2174       N  
ATOM    398  CA  SER A 163      -2.915 -10.964   9.077  1.00106.25           C  
ANISOU  398  CA  SER A 163    15918  15723   8729   -198   -994   2414       C  
ATOM    399  C   SER A 163      -2.476 -12.397   8.825  1.00100.13           C  
ANISOU  399  C   SER A 163    14957  14928   8159    -80  -1055   2785       C  
ATOM    400  O   SER A 163      -3.267 -13.323   8.931  1.00 86.94           O  
ANISOU  400  O   SER A 163    13283  13175   6577     43   -898   3068       O  
ATOM    401  CB  SER A 163      -3.456 -10.365   7.776  1.00 94.20           C  
ANISOU  401  CB  SER A 163    14403  13828   7562   -278   -860   2212       C  
ATOM    402  OG  SER A 163      -2.596 -10.668   6.688  1.00 86.45           O  
ANISOU  402  OG  SER A 163    13248  12692   6907   -328   -987   2216       O  
ATOM    403  N   SER A 164      -1.213 -12.584   8.483  1.00103.08           N  
ANISOU  403  N   SER A 164    15176  15369   8619   -117  -1274   2788       N  
ATOM    404  CA  SER A 164      -0.704 -13.926   8.295  1.00 97.32           C  
ANISOU  404  CA  SER A 164    14277  14626   8072     15  -1330   3139       C  
ATOM    405  C   SER A 164      -0.160 -14.456   9.601  1.00100.91           C  
ANISOU  405  C   SER A 164    14704  15471   8166    117  -1463   3375       C  
ATOM    406  O   SER A 164       0.766 -13.896  10.180  1.00102.21           O  
ANISOU  406  O   SER A 164    14840  15938   8056     45  -1675   3246       O  
ATOM    407  CB  SER A 164       0.385 -13.960   7.224  1.00 85.06           C  
ANISOU  407  CB  SER A 164    12551  12954   6815    -43  -1478   3063       C  
ATOM    408  OG  SER A 164       1.037 -15.215   7.219  1.00 86.02           O  
ANISOU  408  OG  SER A 164    12513  13114   7057    104  -1550   3401       O  
ATOM    409  N   TYR A 165      -0.758 -15.534  10.080  1.00116.60           N  
ANISOU  409  N   TYR A 165    16699  17459  10146    279  -1337   3729       N  
ATOM    410  CA  TYR A 165      -0.186 -16.256  11.205  1.00130.11           C  
ANISOU  410  CA  TYR A 165    18351  19520  11565    412  -1457   4033       C  
ATOM    411  C   TYR A 165      -0.451 -17.747  11.079  1.00124.79           C  
ANISOU  411  C   TYR A 165    17597  18686  11131    595  -1341   4469       C  
ATOM    412  O   TYR A 165      -1.184 -18.195  10.200  1.00128.70           O  
ANISOU  412  O   TYR A 165    18103  18809  11988    602  -1158   4516       O  
ATOM    413  CB  TYR A 165      -0.719 -15.725  12.544  1.00136.36           C  
ANISOU  413  CB  TYR A 165    19309  20633  11867    414  -1426   3990       C  
ATOM    414  CG  TYR A 165      -2.210 -15.476  12.631  1.00138.04           C  
ANISOU  414  CG  TYR A 165    19699  20674  12076    418  -1147   3942       C  
ATOM    415  CD1 TYR A 165      -2.728 -14.191  12.493  1.00145.81           C  
ANISOU  415  CD1 TYR A 165    20834  21596  12971    281  -1076   3550       C  
ATOM    416  CD2 TYR A 165      -3.098 -16.516  12.877  1.00134.59           C  
ANISOU  416  CD2 TYR A 165    19273  20143  11722    562   -947   4299       C  
ATOM    417  CE1 TYR A 165      -4.093 -13.951  12.584  1.00143.40           C  
ANISOU  417  CE1 TYR A 165    20673  21153  12659    304   -813   3523       C  
ATOM    418  CE2 TYR A 165      -4.463 -16.286  12.971  1.00137.28           C  
ANISOU  418  CE2 TYR A 165    19750  20354  12056    564   -692   4272       C  
ATOM    419  CZ  TYR A 165      -4.954 -15.004  12.824  1.00141.49           C  
ANISOU  419  CZ  TYR A 165    20419  20845  12497    444   -626   3887       C  
ATOM    420  OH  TYR A 165      -6.309 -14.776  12.918  1.00144.85           O  
ANISOU  420  OH  TYR A 165    20962  21157  12918    465   -363   3877       O  
ATOM    421  N   GLU A 166       0.184 -18.515  11.945  1.00124.60           N  
ANISOU  421  N   GLU A 166    17491  18946  10907    739  -1452   4789       N  
ATOM    422  CA  GLU A 166      -0.023 -19.949  11.980  1.00128.39           C  
ANISOU  422  CA  GLU A 166    17910  19289  11584    927  -1337   5232       C  
ATOM    423  C   GLU A 166       0.227 -20.432  13.387  1.00140.61           C  
ANISOU  423  C   GLU A 166    19452  21245  12727   1073  -1408   5550       C  
ATOM    424  O   GLU A 166       1.118 -19.926  14.086  1.00133.40           O  
ANISOU  424  O   GLU A 166    18487  20732  11467   1052  -1635   5475       O  
ATOM    425  CB  GLU A 166       0.907 -20.666  11.022  1.00121.14           C  
ANISOU  425  CB  GLU A 166    16816  18169  11043    990  -1421   5343       C  
ATOM    426  CG  GLU A 166       2.352 -20.352  11.315  1.00125.35           C  
ANISOU  426  CG  GLU A 166    17193  19047  11387    993  -1707   5303       C  
ATOM    427  CD  GLU A 166       3.312 -21.031  10.372  1.00129.20           C  
ANISOU  427  CD  GLU A 166    17494  19354  12241   1075  -1779   5416       C  
ATOM    428  OE1 GLU A 166       2.855 -21.770   9.468  1.00126.55           O  
ANISOU  428  OE1 GLU A 166    17169  18605  12308   1128  -1603   5511       O  
ATOM    429  OE2 GLU A 166       4.532 -20.815  10.542  1.00127.82           O  
ANISOU  429  OE2 GLU A 166    17159  19464  11943   1083  -2013   5404       O  
ATOM    430  N   GLU A 167      -0.562 -21.410  13.808  1.00157.44           N  
ANISOU  430  N   GLU A 167    21634  23272  14915   1206  -1213   5885       N  
ATOM    431  CA  GLU A 167      -0.463 -21.890  15.172  1.00160.75           C  
ANISOU  431  CA  GLU A 167    22063  23957  15059   1317  -1230   6059       C  
ATOM    432  C   GLU A 167       0.560 -23.017  15.259  1.00153.82           C  
ANISOU  432  C   GLU A 167    21011  23068  14364   1476  -1329   6330       C  
ATOM    433  O   GLU A 167       0.394 -24.098  14.676  1.00143.21           O  
ANISOU  433  O   GLU A 167    19621  21367  13424   1566  -1193   6538       O  
ATOM    434  CB  GLU A 167      -1.827 -22.345  15.698  1.00160.27           C  
ANISOU  434  CB  GLU A 167    22137  23750  15010   1351   -958   6188       C  
ATOM    435  CG  GLU A 167      -2.640 -21.221  16.398  1.00160.73           C  
ANISOU  435  CG  GLU A 167    22369  24042  14661   1256   -894   5960       C  
ATOM    436  CD  GLU A 167      -3.766 -20.631  15.527  1.00161.68           C  
ANISOU  436  CD  GLU A 167    22593  23888  14949   1144   -696   5789       C  
ATOM    437  OE1 GLU A 167      -4.866 -21.216  15.529  1.00163.03           O  
ANISOU  437  OE1 GLU A 167    22812  23822  15309   1170   -456   5930       O  
ATOM    438  OE2 GLU A 167      -3.559 -19.590  14.860  1.00156.80           O  
ANISOU  438  OE2 GLU A 167    22000  23267  14311   1016   -778   5475       O  
ATOM    439  N   VAL A 168       1.637 -22.726  15.975  1.00153.66           N  
ANISOU  439  N   VAL A 168    20896  23446  14043   1500  -1568   6307       N  
ATOM    440  CA  VAL A 168       2.663 -23.696  16.283  1.00159.96           C  
ANISOU  440  CA  VAL A 168    21519  24325  14932   1664  -1674   6569       C  
ATOM    441  C   VAL A 168       2.284 -24.353  17.603  1.00162.36           C  
ANISOU  441  C   VAL A 168    21874  24794  15021   1781  -1590   6804       C  
ATOM    442  O   VAL A 168       2.683 -23.895  18.679  1.00179.49           O  
ANISOU  442  O   VAL A 168    24043  27383  16772   1774  -1738   6758       O  
ATOM    443  CB  VAL A 168       4.057 -23.032  16.376  1.00163.61           C  
ANISOU  443  CB  VAL A 168    21820  25156  15186   1619  -1987   6427       C  
ATOM    444  CG1 VAL A 168       5.127 -24.077  16.668  1.00165.53           C  
ANISOU  444  CG1 VAL A 168    21863  25486  15545   1809  -2080   6722       C  
ATOM    445  CG2 VAL A 168       4.371 -22.270  15.085  1.00159.12           C  
ANISOU  445  CG2 VAL A 168    21206  24445  14808   1478  -2070   6177       C  
ATOM    446  N   ASN A 169       1.509 -25.429  17.508  1.00139.05           N  
ANISOU  446  N   ASN A 169    18966  21508  12359   1877  -1352   7047       N  
ATOM    447  CA  ASN A 169       1.012 -26.134  18.677  1.00152.69           C  
ANISOU  447  CA  ASN A 169    20743  23341  13931   1983  -1236   7294       C  
ATOM    448  C   ASN A 169       0.213 -25.217  19.591  1.00180.49           C  
ANISOU  448  C   ASN A 169    24425  27132  17020   1884  -1202   7126       C  
ATOM    449  O   ASN A 169       0.526 -25.086  20.771  1.00161.27           O  
ANISOU  449  O   ASN A 169    21992  25080  14205   1930  -1301   7177       O  
ATOM    450  CB  ASN A 169       2.169 -26.773  19.457  1.00149.00           C  
ANISOU  450  CB  ASN A 169    20116  23159  13339   2144  -1399   7529       C  
ATOM    451  CG  ASN A 169       3.373 -27.056  18.591  1.00147.92           C  
ANISOU  451  CG  ASN A 169    19794  22941  13468   2205  -1546   7553       C  
ATOM    452  OD1 ASN A 169       3.294 -27.003  17.361  1.00130.17           O  
ANISOU  452  OD1 ASN A 169    17541  20359  11557   2149  -1495   7441       O  
ATOM    453  ND2 ASN A 169       4.502 -27.349  19.228  1.00145.35           N  
ANISOU  453  ND2 ASN A 169    19306  22932  12989   2322  -1727   7703       N  
ATOM    454  N   GLY A 170      -0.793 -24.557  19.028  1.00226.36           N  
ANISOU  454  N   GLY A 170    30370  32748  22887   1752  -1060   6917       N  
ATOM    455  CA  GLY A 170      -1.695 -23.745  19.822  1.00252.17           C  
ANISOU  455  CA  GLY A 170    33808  36218  25789   1674   -974   6762       C  
ATOM    456  C   GLY A 170      -1.381 -22.259  19.929  1.00272.43           C  
ANISOU  456  C   GLY A 170    36449  39083  27978   1533  -1142   6386       C  
ATOM    457  O   GLY A 170      -2.283 -21.460  20.190  1.00279.37           O  
ANISOU  457  O   GLY A 170    37491  40010  28645   1447  -1023   6192       O  
ATOM    458  N   ILE A 171      -0.118 -21.877  19.742  1.00282.54           N  
ANISOU  458  N   ILE A 171    37612  40566  29175   1503  -1410   6272       N  
ATOM    459  CA  ILE A 171       0.271 -20.464  19.834  1.00266.64           C  
ANISOU  459  CA  ILE A 171    35665  38837  26811   1341  -1591   5888       C  
ATOM    460  C   ILE A 171       0.322 -19.776  18.472  1.00238.25           C  
ANISOU  460  C   ILE A 171    32058  35013  23453   1206  -1616   5649       C  
ATOM    461  O   ILE A 171       1.030 -20.217  17.562  1.00233.89           O  
ANISOU  461  O   ILE A 171    31345  34290  23231   1230  -1701   5734       O  
ATOM    462  CB  ILE A 171       1.654 -20.271  20.511  1.00260.65           C  
ANISOU  462  CB  ILE A 171    34776  38491  25769   1340  -1900   5852       C  
ATOM    463  CG1 ILE A 171       1.584 -20.581  22.005  1.00254.01           C  
ANISOU  463  CG1 ILE A 171    33982  37970  24559   1432  -1904   6001       C  
ATOM    464  CG2 ILE A 171       2.155 -18.842  20.313  1.00266.30           C  
ANISOU  464  CG2 ILE A 171    35536  39421  26224   1132  -2102   5422       C  
ATOM    465  CD1 ILE A 171       1.808 -22.026  22.316  1.00252.19           C  
ANISOU  465  CD1 ILE A 171    33613  37663  24542   1637  -1844   6437       C  
ATOM    466  N   ARG A 172      -0.431 -18.687  18.354  1.00214.91           N  
ANISOU  466  N   ARG A 172    29274  32061  20321   1070  -1532   5350       N  
ATOM    467  CA  ARG A 172      -0.381 -17.842  17.174  1.00190.90           C  
ANISOU  467  CA  ARG A 172    26238  28866  17429    919  -1569   5085       C  
ATOM    468  C   ARG A 172       1.049 -17.338  16.975  1.00171.81           C  
ANISOU  468  C   ARG A 172    23677  26673  14931    816  -1890   4907       C  
ATOM    469  O   ARG A 172       1.548 -16.524  17.759  1.00178.29           O  
ANISOU  469  O   ARG A 172    24545  27859  15340    716  -2068   4681       O  
ATOM    470  CB  ARG A 172      -1.371 -16.676  17.309  1.00182.19           C  
ANISOU  470  CB  ARG A 172    25358  27731  16136    790  -1420   4724       C  
ATOM    471  CG  ARG A 172      -1.694 -15.962  16.006  1.00169.29           C  
ANISOU  471  CG  ARG A 172    23751  25671  14898    636  -1337   4371       C  
ATOM    472  CD  ARG A 172      -2.937 -15.092  16.136  1.00163.47           C  
ANISOU  472  CD  ARG A 172    23230  24827  14056    574  -1107   4117       C  
ATOM    473  NE  ARG A 172      -4.146 -15.889  16.324  1.00161.95           N  
ANISOU  473  NE  ARG A 172    23081  24499  13952    711   -832   4430       N  
ATOM    474  CZ  ARG A 172      -5.363 -15.374  16.457  1.00164.80           C  
ANISOU  474  CZ  ARG A 172    23598  24766  14253    702   -589   4311       C  
ATOM    475  NH1 ARG A 172      -5.534 -14.058  16.424  1.00168.00           N  
ANISOU  475  NH1 ARG A 172    24147  25176  14510    578   -579   3884       N  
ATOM    476  NH2 ARG A 172      -6.411 -16.169  16.623  1.00165.91           N  
ANISOU  476  NH2 ARG A 172    23747  24802  14490    818   -349   4628       N  
ATOM    477  N   LYS A 173       1.712 -17.857  15.942  1.00145.38           N  
ANISOU  477  N   LYS A 173    20150  23079  12008    836  -1954   4988       N  
ATOM    478  CA  LYS A 173       3.067 -17.440  15.601  1.00121.86           C  
ANISOU  478  CA  LYS A 173    17002  20257   9043    738  -2237   4824       C  
ATOM    479  C   LYS A 173       3.081 -16.721  14.275  1.00116.56           C  
ANISOU  479  C   LYS A 173    16328  19208   8752    566  -2207   4460       C  
ATOM    480  O   LYS A 173       2.301 -17.051  13.379  1.00122.20           O  
ANISOU  480  O   LYS A 173    17085  19495   9850    591  -1991   4479       O  
ATOM    481  CB  LYS A 173       4.008 -18.634  15.553  1.00115.38           C  
ANISOU  481  CB  LYS A 173    15948  19511   8381    927  -2349   5233       C  
ATOM    482  CG  LYS A 173       4.510 -19.044  16.918  1.00135.70           C  
ANISOU  482  CG  LYS A 173    18477  22433  10649   1033  -2454   5380       C  
ATOM    483  CD  LYS A 173       5.897 -18.494  17.188  1.00142.53           C  
ANISOU  483  CD  LYS A 173    19173  23670  11312    936  -2777   5227       C  
ATOM    484  CE  LYS A 173       6.268 -18.707  18.635  1.00149.67           C  
ANISOU  484  CE  LYS A 173    20066  24957  11844   1009  -2880   5327       C  
ATOM    485  NZ  LYS A 173       5.403 -17.854  19.488  1.00154.55           N  
ANISOU  485  NZ  LYS A 173    20938  25728  12055    898  -2811   5084       N  
ATOM    486  N   PRO A 174       3.983 -15.741  14.135  1.00108.19           N  
ANISOU  486  N   PRO A 174    15210  18311   7585    382  -2429   4133       N  
ATOM    487  CA  PRO A 174       4.024 -15.005  12.870  1.00103.39           C  
ANISOU  487  CA  PRO A 174    14599  17352   7331    216  -2398   3793       C  
ATOM    488  C   PRO A 174       4.341 -15.924  11.705  1.00105.05           C  
ANISOU  488  C   PRO A 174    14637  17239   8040    323  -2347   3998       C  
ATOM    489  O   PRO A 174       5.093 -16.891  11.835  1.00102.54           O  
ANISOU  489  O   PRO A 174    14137  17048   7773    481  -2446   4330       O  
ATOM    490  CB  PRO A 174       5.137 -13.978  13.083  1.00105.10           C  
ANISOU  490  CB  PRO A 174    14746  17869   7321     14  -2678   3489       C  
ATOM    491  CG  PRO A 174       5.971 -14.531  14.202  1.00123.63           C  
ANISOU  491  CG  PRO A 174    16960  20711   9304    115  -2896   3766       C  
ATOM    492  CD  PRO A 174       5.048 -15.332  15.070  1.00116.23           C  
ANISOU  492  CD  PRO A 174    16142  19842   8178    315  -2723   4086       C  
ATOM    493  N   ARG A 175       3.727 -15.629  10.570  1.00106.10           N  
ANISOU  493  N   ARG A 175    14831  16949   8531    247  -2181   3805       N  
ATOM    494  CA  ARG A 175       4.010 -16.366   9.359  1.00 98.05           C  
ANISOU  494  CA  ARG A 175    13671  15605   7981    320  -2127   3929       C  
ATOM    495  C   ARG A 175       4.389 -15.430   8.238  1.00 91.96           C  
ANISOU  495  C   ARG A 175    12861  14638   7440    135  -2173   3570       C  
ATOM    496  O   ARG A 175       3.533 -14.927   7.523  1.00 89.11           O  
ANISOU  496  O   ARG A 175    12624  13971   7263     47  -2005   3360       O  
ATOM    497  CB  ARG A 175       2.818 -17.217   8.941  1.00 92.73           C  
ANISOU  497  CB  ARG A 175    13091  14569   7572    436  -1852   4123       C  
ATOM    498  CG  ARG A 175       3.237 -18.204   7.905  1.00 91.23           C  
ANISOU  498  CG  ARG A 175    12755  14099   7809    544  -1816   4311       C  
ATOM    499  CD  ARG A 175       2.130 -19.047   7.389  1.00 91.83           C  
ANISOU  499  CD  ARG A 175    12918  13799   8176    624  -1561   4475       C  
ATOM    500  NE  ARG A 175       2.642 -19.807   6.257  1.00 99.78           N  
ANISOU  500  NE  ARG A 175    13799  14522   9592    693  -1541   4565       N  
ATOM    501  CZ  ARG A 175       1.905 -20.227   5.241  1.00 93.59           C  
ANISOU  501  CZ  ARG A 175    13064  13333   9162    681  -1354   4545       C  
ATOM    502  NH1 ARG A 175       0.604 -19.970   5.213  1.00 83.92           N  
ANISOU  502  NH1 ARG A 175    11992  11949   7944    602  -1175   4458       N  
ATOM    503  NH2 ARG A 175       2.478 -20.908   4.265  1.00 84.39           N  
ANISOU  503  NH2 ARG A 175    11790  11939   8335    750  -1348   4613       N  
ATOM    504  N   HIS A 176       5.678 -15.189   8.084  1.00 93.02           N  
ANISOU  504  N   HIS A 176    12812  14967   7565     78  -2399   3515       N  
ATOM    505  CA  HIS A 176       6.107 -14.313   7.019  1.00 90.71           C  
ANISOU  505  CA  HIS A 176    12468  14501   7495    -99  -2443   3196       C  
ATOM    506  C   HIS A 176       5.956 -15.018   5.676  1.00 91.65           C  
ANISOU  506  C   HIS A 176    12514  14220   8090     -9  -2294   3291       C  
ATOM    507  O   HIS A 176       5.817 -16.244   5.602  1.00 87.77           O  
ANISOU  507  O   HIS A 176    11973  13621   7754    189  -2205   3614       O  
ATOM    508  CB  HIS A 176       7.556 -13.863   7.208  1.00 95.01           C  
ANISOU  508  CB  HIS A 176    12814  15378   7908   -200  -2727   3120       C  
ATOM    509  CG  HIS A 176       7.872 -13.392   8.606  1.00103.60           C  
ANISOU  509  CG  HIS A 176    13941  16921   8503   -271  -2912   3081       C  
ATOM    510  ND1 HIS A 176       6.969 -12.749   9.394  1.00113.38           N  
ANISOU  510  ND1 HIS A 176    15422  18215   9442   -349  -2832   2909       N  
ATOM    511  CD2 HIS A 176       9.022 -13.489   9.313  1.00100.19           C  
ANISOU  511  CD2 HIS A 176    13322  16918   7826   -275  -3174   3192       C  
ATOM    512  CE1 HIS A 176       7.535 -12.455  10.561  1.00114.73           C  
ANISOU  512  CE1 HIS A 176    15577  18833   9183   -405  -3039   2898       C  
ATOM    513  NE2 HIS A 176       8.780 -12.893  10.532  1.00113.08           N  
ANISOU  513  NE2 HIS A 176    15103  18865   8998   -369  -3257   3071       N  
ATOM    514  N   LEU A 177       5.988 -14.210   4.622  1.00 99.97           N  
ANISOU  514  N   LEU A 177    13570  15050   9362   -162  -2264   3000       N  
ATOM    515  CA  LEU A 177       5.956 -14.668   3.248  1.00 82.10           C  
ANISOU  515  CA  LEU A 177    11235  12433   7525   -115  -2146   3020       C  
ATOM    516  C   LEU A 177       7.273 -14.340   2.600  1.00 87.25           C  
ANISOU  516  C   LEU A 177    11678  13172   8302   -184  -2316   2930       C  
ATOM    517  O   LEU A 177       7.701 -13.187   2.617  1.00 90.42           O  
ANISOU  517  O   LEU A 177    12074  13695   8588   -381  -2433   2654       O  
ATOM    518  CB  LEU A 177       4.816 -13.998   2.484  1.00 78.95           C  
ANISOU  518  CB  LEU A 177    11009  11706   7283   -226  -1950   2775       C  
ATOM    519  CG  LEU A 177       5.004 -13.822   0.977  1.00 76.03           C  
ANISOU  519  CG  LEU A 177    10564  11043   7283   -281  -1890   2636       C  
ATOM    520  CD1 LEU A 177       4.947 -15.156   0.239  1.00 75.05           C  
ANISOU  520  CD1 LEU A 177    10361  10687   7466   -104  -1782   2889       C  
ATOM    521  CD2 LEU A 177       3.956 -12.864   0.461  1.00 73.63           C  
ANISOU  521  CD2 LEU A 177    10429  10513   7035   -416  -1739   2368       C  
ATOM    522  N   TYR A 178       7.911 -15.332   2.000  1.00 97.09           N  
ANISOU  522  N   TYR A 178    12754  14341   9796    -25  -2316   3156       N  
ATOM    523  CA  TYR A 178       9.233 -15.091   1.452  1.00104.42           C  
ANISOU  523  CA  TYR A 178    13452  15392  10829    -67  -2477   3109       C  
ATOM    524  C   TYR A 178       9.274 -15.089  -0.072  1.00113.57           C  
ANISOU  524  C   TYR A 178    14564  16212  12375    -81  -2356   2997       C  
ATOM    525  O   TYR A 178       8.530 -15.799  -0.744  1.00114.55           O  
ANISOU  525  O   TYR A 178    14773  16016  12736     25  -2163   3076       O  
ATOM    526  CB  TYR A 178      10.208 -16.106   2.024  1.00108.28           C  
ANISOU  526  CB  TYR A 178    13739  16143  11259    134  -2606   3454       C  
ATOM    527  CG  TYR A 178      10.439 -15.809   3.464  1.00115.24           C  
ANISOU  527  CG  TYR A 178    14625  17444  11718     94  -2785   3505       C  
ATOM    528  CD1 TYR A 178      11.584 -15.125   3.886  1.00120.12           C  
ANISOU  528  CD1 TYR A 178    15064  18440  12134    -37  -3041   3416       C  
ATOM    529  CD2 TYR A 178       9.474 -16.144   4.424  1.00117.53           C  
ANISOU  529  CD2 TYR A 178    15102  17769  11786    165  -2699   3625       C  
ATOM    530  CE1 TYR A 178      11.759 -14.826   5.221  1.00129.53           C  
ANISOU  530  CE1 TYR A 178    16274  20035  12907    -91  -3213   3440       C  
ATOM    531  CE2 TYR A 178       9.675 -15.834   5.743  1.00126.61           C  
ANISOU  531  CE2 TYR A 178    16267  19322  12519    125  -2860   3656       C  
ATOM    532  CZ  TYR A 178      10.815 -15.168   6.135  1.00133.33           C  
ANISOU  532  CZ  TYR A 178    16950  20547  13164     -7  -3122   3553       C  
ATOM    533  OH  TYR A 178      11.022 -14.872   7.485  1.00130.53           O  
ANISOU  533  OH  TYR A 178    16613  20623  12359    -57  -3297   3576       O  
ATOM    534  N   VAL A 179      10.130 -14.221  -0.594  1.00116.30           N  
ANISOU  534  N   VAL A 179    14779  16643  12766   -235  -2475   2797       N  
ATOM    535  CA  VAL A 179      10.429 -14.129  -2.011  1.00 99.50           C  
ANISOU  535  CA  VAL A 179    12565  14271  10971   -255  -2395   2696       C  
ATOM    536  C   VAL A 179      11.939 -14.156  -2.150  1.00105.18           C  
ANISOU  536  C   VAL A 179    12999  15243  11723   -240  -2576   2774       C  
ATOM    537  O   VAL A 179      12.620 -13.254  -1.678  1.00103.75           O  
ANISOU  537  O   VAL A 179    12730  15336  11354   -417  -2761   2638       O  
ATOM    538  CB  VAL A 179       9.866 -12.842  -2.640  1.00 80.08           C  
ANISOU  538  CB  VAL A 179    10237  11635   8555   -485  -2328   2349       C  
ATOM    539  CG1 VAL A 179       9.901 -12.953  -4.132  1.00 83.40           C  
ANISOU  539  CG1 VAL A 179    10604  11765   9319   -465  -2198   2289       C  
ATOM    540  CG2 VAL A 179       8.452 -12.587  -2.181  1.00 78.64           C  
ANISOU  540  CG2 VAL A 179    10318  11312   8249   -522  -2190   2263       C  
ATOM    541  N   SER A 180      12.465 -15.208  -2.760  1.00122.63           N  
ANISOU  541  N   SER A 180    15061  17367  14164    -28  -2522   2998       N  
ATOM    542  CA  SER A 180      13.900 -15.309  -2.932  1.00135.11           C  
ANISOU  542  CA  SER A 180    16348  19193  15794     17  -2675   3104       C  
ATOM    543  C   SER A 180      14.361 -14.197  -3.871  1.00139.67           C  
ANISOU  543  C   SER A 180    16844  19729  16495   -199  -2703   2826       C  
ATOM    544  O   SER A 180      13.659 -13.850  -4.814  1.00136.05           O  
ANISOU  544  O   SER A 180    16524  18954  16216   -269  -2540   2643       O  
ATOM    545  CB  SER A 180      14.288 -16.683  -3.476  1.00133.99           C  
ANISOU  545  CB  SER A 180    16091  18919  15901    314  -2569   3394       C  
ATOM    546  OG  SER A 180      13.852 -16.836  -4.814  1.00130.60           O  
ANISOU  546  OG  SER A 180    15739  18108  15777    336  -2368   3280       O  
ATOM    547  N   MET A 181      15.531 -13.632  -3.594  1.00148.50           N  
ANISOU  547  N   MET A 181    17732  21180  17512   -313  -2912   2805       N  
ATOM    548  CA  MET A 181      16.089 -12.552  -4.405  1.00157.29           C  
ANISOU  548  CA  MET A 181    18742  22285  18735   -535  -2953   2565       C  
ATOM    549  C   MET A 181      16.270 -12.965  -5.875  1.00166.41           C  
ANISOU  549  C   MET A 181    19818  23166  20244   -416  -2779   2588       C  
ATOM    550  O   MET A 181      16.190 -14.150  -6.204  1.00165.60           O  
ANISOU  550  O   MET A 181    19701  22924  20295   -153  -2658   2805       O  
ATOM    551  CB  MET A 181      17.424 -12.105  -3.806  1.00165.26           C  
ANISOU  551  CB  MET A 181    19472  23733  19585   -653  -3217   2602       C  
ATOM    552  CG  MET A 181      17.292 -11.289  -2.529  1.00169.02           C  
ANISOU  552  CG  MET A 181    20042  24478  19699   -871  -3403   2461       C  
ATOM    553  SD  MET A 181      16.909  -9.566  -2.880  1.00124.23           S  
ANISOU  553  SD  MET A 181    14541  18655  14006  -1256  -3396   2018       S  
ATOM    554  CE  MET A 181      18.309  -9.145  -3.919  1.00144.05           C  
ANISOU  554  CE  MET A 181    16709  21265  16757  -1364  -3477   2001       C  
ATOM    555  N   PRO A 182      16.492 -11.989  -6.774  1.00174.76           N  
ANISOU  555  N   PRO A 182    20839  24132  21430   -610  -2755   2361       N  
ATOM    556  CA  PRO A 182      16.738 -12.374  -8.171  1.00180.18           C  
ANISOU  556  CA  PRO A 182    21437  24596  22427   -492  -2595   2388       C  
ATOM    557  C   PRO A 182      18.082 -13.086  -8.392  1.00191.18           C  
ANISOU  557  C   PRO A 182    22505  26208  23928   -313  -2665   2626       C  
ATOM    558  O   PRO A 182      19.131 -12.446  -8.296  1.00196.06           O  
ANISOU  558  O   PRO A 182    22886  27106  24504   -452  -2828   2604       O  
ATOM    559  CB  PRO A 182      16.708 -11.028  -8.914  1.00173.26           C  
ANISOU  559  CB  PRO A 182    20588  23625  21617   -764  -2576   2101       C  
ATOM    560  CG  PRO A 182      15.932 -10.110  -8.028  1.00171.09           C  
ANISOU  560  CG  PRO A 182    20533  23365  21110   -979  -2639   1905       C  
ATOM    561  CD  PRO A 182      16.282 -10.535  -6.634  1.00175.29           C  
ANISOU  561  CD  PRO A 182    21005  24216  21380   -928  -2823   2061       C  
ATOM    562  N   THR A 183      18.042 -14.393  -8.668  1.00204.05           N  
ANISOU  562  N   THR A 183    24124  27707  25698    -11  -2539   2854       N  
ATOM    563  CA  THR A 183      19.215 -15.125  -9.163  1.00213.69           C  
ANISOU  563  CA  THR A 183    25060  29049  27083    203  -2536   3072       C  
ATOM    564  C   THR A 183      19.164 -15.173 -10.699  1.00221.79           C  
ANISOU  564  C   THR A 183    26099  29781  28390    251  -2329   2966       C  
ATOM    565  O   THR A 183      18.213 -15.721 -11.268  1.00229.61           O  
ANISOU  565  O   THR A 183    27317  30426  29499    350  -2135   2924       O  
ATOM    566  CB  THR A 183      19.304 -16.581  -8.595  1.00207.90           C  
ANISOU  566  CB  THR A 183    24304  28334  26355    537  -2501   3401       C  
ATOM    567  OG1 THR A 183      18.014 -17.206  -8.631  1.00215.43           O  
ANISOU  567  OG1 THR A 183    25567  28936  27349    624  -2325   3385       O  
ATOM    568  CG2 THR A 183      19.828 -16.593  -7.163  1.00201.80           C  
ANISOU  568  CG2 THR A 183    23395  27969  25309    532  -2737   3576       C  
ATOM    569  N   ALA A 184      20.173 -14.596 -11.361  1.00201.77           N  
ANISOU  569  N   ALA A 184    23317  27396  25950    170  -2372   2925       N  
ATOM    570  CA  ALA A 184      20.214 -14.518 -12.828  1.00184.83           C  
ANISOU  570  CA  ALA A 184    21165  25018  24044    198  -2185   2819       C  
ATOM    571  C   ALA A 184      20.193 -15.905 -13.463  1.00190.29           C  
ANISOU  571  C   ALA A 184    21881  25497  24925    539  -1990   2992       C  
ATOM    572  O   ALA A 184      21.222 -16.400 -13.946  1.00179.16           O  
ANISOU  572  O   ALA A 184    20230  24196  23646    725  -1955   3148       O  
ATOM    573  CB  ALA A 184      21.447 -13.748 -13.284  1.00165.00           C  
ANISOU  573  CB  ALA A 184    18341  22761  21589     73  -2276   2801       C  
ATOM    574  N   GLN A 185      19.000 -16.493 -13.497  1.00226.14           N  
ANISOU  574  N   GLN A 185    26716  29722  29484    611  -1853   2953       N  
ATOM    575  CA  GLN A 185      18.830 -17.932 -13.647  1.00229.10           C  
ANISOU  575  CA  GLN A 185    27167  29896  29986    923  -1702   3141       C  
ATOM    576  C   GLN A 185      19.652 -18.634 -12.553  1.00235.02           C  
ANISOU  576  C   GLN A 185    27725  30925  30646   1115  -1834   3446       C  
ATOM    577  O   GLN A 185      19.293 -18.562 -11.392  1.00239.67           O  
ANISOU  577  O   GLN A 185    28381  31644  31038   1052  -1965   3507       O  
ATOM    578  CB  GLN A 185      19.189 -18.401 -15.075  1.00218.90           C  
ANISOU  578  CB  GLN A 185    25828  28407  28938   1081  -1500   3114       C  
ATOM    579  CG  GLN A 185      18.346 -17.764 -16.187  1.00208.57           C  
ANISOU  579  CG  GLN A 185    24706  26838  27702    905  -1368   2832       C  
ATOM    580  CD  GLN A 185      16.885 -18.218 -16.211  1.00198.44           C  
ANISOU  580  CD  GLN A 185    23758  25220  26421    890  -1249   2739       C  
ATOM    581  OE1 GLN A 185      16.563 -19.346 -15.844  1.00198.29           O  
ANISOU  581  OE1 GLN A 185    23846  25055  26441   1083  -1179   2888       O  
ATOM    582  NE2 GLN A 185      15.995 -17.327 -16.652  1.00191.10           N  
ANISOU  582  NE2 GLN A 185    22986  24168  25456    659  -1222   2503       N  
ATOM    583  N   SER A 186      20.755 -19.271 -12.922  1.00226.62           N  
ANISOU  583  N   SER A 186    26418  29971  29716   1352  -1798   3641       N  
ATOM    584  CA  SER A 186      21.576 -20.047 -11.991  1.00218.78           C  
ANISOU  584  CA  SER A 186    25224  29239  28664   1585  -1901   3969       C  
ATOM    585  C   SER A 186      20.726 -21.034 -11.169  1.00205.12           C  
ANISOU  585  C   SER A 186    23724  27334  26878   1741  -1850   4127       C  
ATOM    586  O   SER A 186      20.068 -21.921 -11.734  1.00205.37           O  
ANISOU  586  O   SER A 186    23969  26985  27077   1901  -1634   4131       O  
ATOM    587  CB  SER A 186      22.356 -19.135 -11.030  1.00215.73           C  
ANISOU  587  CB  SER A 186    24585  29330  28053   1392  -2187   4008       C  
ATOM    588  OG  SER A 186      21.514 -18.602  -9.984  1.00212.60           O  
ANISOU  588  OG  SER A 186    24378  28988  27411   1177  -2322   3909       O  
ATOM    589  N   THR A 187      20.743 -20.869  -9.843  1.00196.48           N  
ANISOU  589  N   THR A 187    22589  26521  25544   1681  -2047   4252       N  
ATOM    590  CA  THR A 187      20.005 -21.730  -8.930  1.00171.53           C  
ANISOU  590  CA  THR A 187    19620  23253  22300   1818  -2017   4433       C  
ATOM    591  C   THR A 187      18.491 -21.447  -9.006  1.00157.21           C  
ANISOU  591  C   THR A 187    18164  21116  20451   1625  -1920   4194       C  
ATOM    592  O   THR A 187      17.928 -20.827  -8.102  1.00152.23           O  
ANISOU  592  O   THR A 187    17632  20623  19587   1432  -2048   4121       O  
ATOM    593  CB  THR A 187      20.536 -21.552  -7.492  1.00152.41           C  
ANISOU  593  CB  THR A 187    17026  21284  19598   1803  -2270   4636       C  
ATOM    594  OG1 THR A 187      20.614 -20.158  -7.150  1.00149.15           O  
ANISOU  594  OG1 THR A 187    16556  21139  18975   1456  -2473   4399       O  
ATOM    595  CG2 THR A 187      21.935 -22.141  -7.364  1.00144.83           C  
ANISOU  595  CG2 THR A 187    15714  20619  18693   2067  -2338   4951       C  
ATOM    596  N   MET A 188      17.847 -21.899 -10.091  1.00148.01           N  
ANISOU  596  N   MET A 188    17187  19539  19512   1677  -1691   4072       N  
ATOM    597  CA  MET A 188      16.405 -21.698 -10.309  1.00134.63           C  
ANISOU  597  CA  MET A 188    15808  17530  17813   1507  -1583   3857       C  
ATOM    598  C   MET A 188      15.598 -22.990 -10.210  1.00132.10           C  
ANISOU  598  C   MET A 188    15708  16875  17609   1697  -1406   4009       C  
ATOM    599  O   MET A 188      15.330 -23.640 -11.225  1.00136.16           O  
ANISOU  599  O   MET A 188    16331  17052  18350   1796  -1209   3952       O  
ATOM    600  CB  MET A 188      16.132 -21.065 -11.681  1.00128.88           C  
ANISOU  600  CB  MET A 188    15141  16595  17233   1356  -1471   3558       C  
ATOM    601  CG  MET A 188      16.419 -19.568 -11.793  1.00128.56           C  
ANISOU  601  CG  MET A 188    14992  16786  17071   1073  -1617   3334       C  
ATOM    602  SD  MET A 188      15.061 -18.371 -11.577  1.00153.18           S  
ANISOU  602  SD  MET A 188    18359  19815  20028    736  -1644   3039       S  
ATOM    603  CE  MET A 188      13.989 -18.730 -12.970  1.00 71.78           C  
ANISOU  603  CE  MET A 188     8280   9053   9940    740  -1392   2863       C  
ATOM    604  N   LYS A 189      15.200 -23.344  -8.991  1.00125.32           N  
ANISOU  604  N   LYS A 189    14920  16110  16587   1735  -1472   4195       N  
ATOM    605  CA  LYS A 189      14.229 -24.410  -8.775  1.00108.58           C  
ANISOU  605  CA  LYS A 189    13036  13667  14551   1850  -1311   4321       C  
ATOM    606  C   LYS A 189      12.968 -24.128  -9.605  1.00 96.85           C  
ANISOU  606  C   LYS A 189    11800  11841  13158   1652  -1169   4035       C  
ATOM    607  O   LYS A 189      12.732 -23.001 -10.029  1.00 84.21           O  
ANISOU  607  O   LYS A 189    10202  10304  11490   1418  -1225   3766       O  
ATOM    608  CB  LYS A 189      13.879 -24.542  -7.275  1.00 96.80           C  
ANISOU  608  CB  LYS A 189    11586  12379  12814   1858  -1423   4531       C  
ATOM    609  CG  LYS A 189      15.032 -24.997  -6.366  1.00100.66           C  
ANISOU  609  CG  LYS A 189    11838  13211  13199   2081  -1558   4866       C  
ATOM    610  CD  LYS A 189      14.581 -25.355  -4.916  1.00109.29           C  
ANISOU  610  CD  LYS A 189    13003  14463  14059   2129  -1631   5113       C  
ATOM    611  CE  LYS A 189      14.339 -26.862  -4.727  1.00108.50           C  
ANISOU  611  CE  LYS A 189    13010  14086  14130   2417  -1451   5435       C  
ATOM    612  NZ  LYS A 189      14.728 -27.389  -3.374  1.00109.88           N  
ANISOU  612  NZ  LYS A 189    13088  14555  14107   2601  -1559   5814       N  
ATOM    613  N   ALA A 190      12.167 -25.155  -9.849  1.00103.97           N  
ANISOU  613  N   ALA A 190    12904  12380  14219   1744   -986   4099       N  
ATOM    614  CA  ALA A 190      10.883 -24.960 -10.501  1.00107.66           C  
ANISOU  614  CA  ALA A 190    13599  12555  14752   1551   -866   3860       C  
ATOM    615  C   ALA A 190       9.855 -24.382  -9.527  1.00105.09           C  
ANISOU  615  C   ALA A 190    13394  12331  14204   1363   -938   3833       C  
ATOM    616  O   ALA A 190       8.875 -23.765  -9.945  1.00 91.12           O  
ANISOU  616  O   ALA A 190    11756  10446  12420   1155   -896   3604       O  
ATOM    617  CB  ALA A 190      10.385 -26.271 -11.079  1.00119.52           C  
ANISOU  617  CB  ALA A 190    15273  13639  16501   1690   -652   3932       C  
ATOM    618  N   ASP A 191      10.074 -24.601  -8.230  1.00124.40           N  
ANISOU  618  N   ASP A 191    15792  15004  16472   1451  -1040   4077       N  
ATOM    619  CA  ASP A 191       9.125 -24.173  -7.198  1.00112.29           C  
ANISOU  619  CA  ASP A 191    14377  13578  14709   1309  -1091   4085       C  
ATOM    620  C   ASP A 191       9.646 -22.966  -6.417  1.00101.62           C  
ANISOU  620  C   ASP A 191    12895  12647  13070   1182  -1309   4010       C  
ATOM    621  O   ASP A 191       9.113 -22.615  -5.366  1.00104.35           O  
ANISOU  621  O   ASP A 191    13311  13160  13178   1102  -1376   4049       O  
ATOM    622  CB  ASP A 191       8.801 -25.334  -6.237  1.00108.42           C  
ANISOU  622  CB  ASP A 191    13970  13023  14204   1485  -1028   4418       C  
ATOM    623  CG  ASP A 191       9.971 -25.706  -5.333  1.00115.65           C  
ANISOU  623  CG  ASP A 191    14696  14246  15002   1698  -1158   4715       C  
ATOM    624  OD1 ASP A 191      11.125 -25.332  -5.640  1.00111.75           O  
ANISOU  624  OD1 ASP A 191    13993  13956  14510   1748  -1269   4685       O  
ATOM    625  OD2 ASP A 191       9.733 -26.387  -4.309  1.00126.12           O  
ANISOU  625  OD2 ASP A 191    16069  15622  16229   1818  -1149   4996       O  
ATOM    626  N   GLU A 192      10.689 -22.334  -6.947  1.00 90.35           N  
ANISOU  626  N   GLU A 192    11280  11386  11663   1156  -1410   3896       N  
ATOM    627  CA  GLU A 192      11.299 -21.169  -6.311  1.00 86.67           C  
ANISOU  627  CA  GLU A 192    10677  11307  10947   1011  -1623   3801       C  
ATOM    628  C   GLU A 192      10.510 -19.901  -6.584  1.00 88.62           C  
ANISOU  628  C   GLU A 192    11043  11522  11105    732  -1629   3476       C  
ATOM    629  O   GLU A 192      10.288 -19.549  -7.731  1.00 96.02           O  
ANISOU  629  O   GLU A 192    12014  12255  12215    645  -1537   3271       O  
ATOM    630  CB  GLU A 192      12.734 -20.988  -6.799  1.00 83.99           C  
ANISOU  630  CB  GLU A 192    10072  11157  10682   1079  -1723   3818       C  
ATOM    631  CG  GLU A 192      13.462 -19.838  -6.147  1.00 93.79           C  
ANISOU  631  CG  GLU A 192    11153  12806  11679    912  -1955   3728       C  
ATOM    632  CD  GLU A 192      14.966 -19.972  -6.259  1.00105.97           C  
ANISOU  632  CD  GLU A 192    12390  14609  13264   1034  -2075   3870       C  
ATOM    633  OE1 GLU A 192      15.442 -21.000  -6.788  1.00120.94           O  
ANISOU  633  OE1 GLU A 192    14207  16370  15375   1281  -1966   4058       O  
ATOM    634  OE2 GLU A 192      15.675 -19.049  -5.816  1.00100.76           O  
ANISOU  634  OE2 GLU A 192    11568  14290  12425    881  -2274   3794       O  
ATOM    635  N   ILE A 193      10.102 -19.200  -5.534  1.00 90.41           N  
ANISOU  635  N   ILE A 193    11336  11957  11057    601  -1733   3430       N  
ATOM    636  CA  ILE A 193       9.288 -18.002  -5.715  1.00 83.79           C  
ANISOU  636  CA  ILE A 193    10632  11071  10133    357  -1719   3134       C  
ATOM    637  C   ILE A 193      10.149 -16.730  -5.806  1.00 82.53           C  
ANISOU  637  C   ILE A 193    10334  11151   9872    181  -1882   2930       C  
ATOM    638  O   ILE A 193      10.651 -16.231  -4.798  1.00 86.54           O  
ANISOU  638  O   ILE A 193    10775  11977  10131    116  -2056   2945       O  
ATOM    639  CB  ILE A 193       8.248 -17.863  -4.575  1.00 91.72           C  
ANISOU  639  CB  ILE A 193    11816  12137  10897    303  -1709   3164       C  
ATOM    640  CG1 ILE A 193       7.449 -19.171  -4.399  1.00 99.29           C  
ANISOU  640  CG1 ILE A 193    12893  12874  11957    469  -1551   3401       C  
ATOM    641  CG2 ILE A 193       7.315 -16.689  -4.834  1.00 69.63           C  
ANISOU  641  CG2 ILE A 193     9168   9248   8039     83  -1656   2870       C  
ATOM    642  CD1 ILE A 193       8.001 -20.157  -3.329  1.00112.73           C  
ANISOU  642  CD1 ILE A 193    14521  14765  13547    675  -1620   3746       C  
ATOM    643  N   THR A 194      10.318 -16.233  -7.033  1.00 88.30           N  
ANISOU  643  N   THR A 194    11025  11729  10798     97  -1823   2742       N  
ATOM    644  CA  THR A 194      11.058 -14.999  -7.335  1.00 89.00           C  
ANISOU  644  CA  THR A 194    10993  11979  10845    -90  -1942   2535       C  
ATOM    645  C   THR A 194      10.103 -13.809  -7.437  1.00 79.16           C  
ANISOU  645  C   THR A 194     9928  10627   9521   -313  -1895   2262       C  
ATOM    646  O   THR A 194       8.918 -14.007  -7.694  1.00 82.07           O  
ANISOU  646  O   THR A 194    10481  10756   9946   -303  -1740   2225       O  
ATOM    647  CB  THR A 194      11.845 -15.113  -8.681  1.00133.70           C  
ANISOU  647  CB  THR A 194    16493  17536  16770    -43  -1889   2504       C  
ATOM    648  OG1 THR A 194      10.948 -14.949  -9.789  1.00129.53           O  
ANISOU  648  OG1 THR A 194    16110  16691  16415    -95  -1711   2341       O  
ATOM    649  CG2 THR A 194      12.560 -16.449  -8.794  1.00141.38           C  
ANISOU  649  CG2 THR A 194    17330  18513  17877    223  -1863   2774       C  
ATOM    650  N   PRO A 195      10.611 -12.572  -7.260  1.00 75.21           N  
ANISOU  650  N   PRO A 195     9373  10300   8904   -515  -2021   2074       N  
ATOM    651  CA  PRO A 195       9.801 -11.356  -7.446  1.00 66.32           C  
ANISOU  651  CA  PRO A 195     8416   9054   7730   -718  -1961   1809       C  
ATOM    652  C   PRO A 195       9.042 -11.335  -8.755  1.00 63.41           C  
ANISOU  652  C   PRO A 195     8131   8362   7599   -712  -1768   1716       C  
ATOM    653  O   PRO A 195       7.843 -11.071  -8.777  1.00 61.87           O  
ANISOU  653  O   PRO A 195     8126   7998   7382   -752  -1647   1629       O  
ATOM    654  CB  PRO A 195      10.834 -10.237  -7.445  1.00 67.52           C  
ANISOU  654  CB  PRO A 195     8431   9400   7825   -912  -2116   1652       C  
ATOM    655  CG  PRO A 195      11.929 -10.756  -6.633  1.00 77.13           C  
ANISOU  655  CG  PRO A 195     9454  10933   8917   -842  -2302   1832       C  
ATOM    656  CD  PRO A 195      11.989 -12.241  -6.866  1.00 72.99           C  
ANISOU  656  CD  PRO A 195     8863  10337   8532   -569  -2225   2105       C  
ATOM    657  N   GLY A 196       9.756 -11.591  -9.842  1.00 71.31           N  
ANISOU  657  N   GLY A 196     8980   9300   8814   -662  -1741   1737       N  
ATOM    658  CA  GLY A 196       9.122 -11.743 -11.133  1.00 64.28           C  
ANISOU  658  CA  GLY A 196     8153   8130   8142   -633  -1564   1672       C  
ATOM    659  C   GLY A 196       8.082 -12.836 -11.090  1.00 59.61           C  
ANISOU  659  C   GLY A 196     7702   7350   7597   -491  -1434   1794       C  
ATOM    660  O   GLY A 196       6.971 -12.658 -11.583  1.00 63.61           O  
ANISOU  660  O   GLY A 196     8354   7656   8157   -536  -1302   1702       O  
ATOM    661  N   ARG A 197       8.429 -13.964 -10.479  1.00 61.29           N  
ANISOU  661  N   ARG A 197     7866   7631   7791   -323  -1470   2013       N  
ATOM    662  CA  ARG A 197       7.551 -15.126 -10.541  1.00 68.68           C  
ANISOU  662  CA  ARG A 197     8923   8359   8814   -187  -1335   2147       C  
ATOM    663  C   ARG A 197       6.321 -14.856  -9.709  1.00 65.47           C  
ANISOU  663  C   ARG A 197     8702   7930   8245   -259  -1296   2123       C  
ATOM    664  O   ARG A 197       5.224 -15.235 -10.083  1.00 59.04           O  
ANISOU  664  O   ARG A 197     8017   6901   7513   -253  -1156   2118       O  
ATOM    665  CB  ARG A 197       8.273 -16.409 -10.097  1.00 73.31           C  
ANISOU  665  CB  ARG A 197     9412   9004   9437     26  -1368   2409       C  
ATOM    666  CG  ARG A 197       9.062 -17.070 -11.250  1.00 93.04           C  
ANISOU  666  CG  ARG A 197    11787  11387  12178    155  -1305   2447       C  
ATOM    667  CD  ARG A 197       9.715 -18.401 -10.860  1.00 96.89           C  
ANISOU  667  CD  ARG A 197    12195  11891  12728    397  -1305   2720       C  
ATOM    668  NE  ARG A 197      10.338 -19.079 -11.996  1.00 98.08           N  
ANISOU  668  NE  ARG A 197    12260  11891  13115    537  -1208   2743       N  
ATOM    669  CZ  ARG A 197      10.849 -20.309 -11.954  1.00102.09           C  
ANISOU  669  CZ  ARG A 197    12720  12330  13740    772  -1155   2960       C  
ATOM    670  NH1 ARG A 197      10.817 -21.012 -10.833  1.00106.94           N  
ANISOU  670  NH1 ARG A 197    13354  13018  14260    893  -1195   3195       N  
ATOM    671  NH2 ARG A 197      11.391 -20.847 -13.038  1.00109.57           N  
ANISOU  671  NH2 ARG A 197    13606  13130  14895    897  -1050   2950       N  
ATOM    672  N   PHE A 198       6.520 -14.144  -8.605  1.00 75.43           N  
ANISOU  672  N   PHE A 198     9969   9424   9267   -339  -1421   2096       N  
ATOM    673  CA  PHE A 198       5.439 -13.715  -7.720  1.00 61.62           C  
ANISOU  673  CA  PHE A 198     8394   7693   7325   -410  -1387   2054       C  
ATOM    674  C   PHE A 198       4.437 -12.733  -8.367  1.00 70.76           C  
ANISOU  674  C   PHE A 198     9676   8684   8523   -551  -1272   1834       C  
ATOM    675  O   PHE A 198       3.239 -13.006  -8.417  1.00 65.21           O  
ANISOU  675  O   PHE A 198     9103   7828   7846   -536  -1137   1856       O  
ATOM    676  CB  PHE A 198       6.034 -13.083  -6.471  1.00 63.83           C  
ANISOU  676  CB  PHE A 198     8647   8278   7326   -475  -1557   2039       C  
ATOM    677  CG  PHE A 198       5.006 -12.680  -5.472  1.00 74.87           C  
ANISOU  677  CG  PHE A 198    10228   9722   8499   -526  -1517   2001       C  
ATOM    678  CD1 PHE A 198       4.304 -13.644  -4.768  1.00 79.01           C  
ANISOU  678  CD1 PHE A 198    10834  10230   8957   -399  -1449   2209       C  
ATOM    679  CD2 PHE A 198       4.721 -11.345  -5.244  1.00 74.33           C  
ANISOU  679  CD2 PHE A 198    10254   9698   8289   -695  -1532   1764       C  
ATOM    680  CE1 PHE A 198       3.334 -13.296  -3.860  1.00 65.36           C  
ANISOU  680  CE1 PHE A 198     9265   8552   7016   -434  -1394   2187       C  
ATOM    681  CE2 PHE A 198       3.751 -10.983  -4.329  1.00 67.32           C  
ANISOU  681  CE2 PHE A 198     9542   8848   7190   -722  -1474   1728       C  
ATOM    682  CZ  PHE A 198       3.057 -11.965  -3.637  1.00 65.08           C  
ANISOU  682  CZ  PHE A 198     9325   8571   6832   -588  -1405   1943       C  
ATOM    683  N   ARG A 199       4.934 -11.591  -8.838  1.00 71.53           N  
ANISOU  683  N   ARG A 199     9728   8821   8631   -687  -1322   1638       N  
ATOM    684  CA  ARG A 199       4.096 -10.584  -9.467  1.00 56.92           C  
ANISOU  684  CA  ARG A 199     7983   6821   6823   -807  -1214   1444       C  
ATOM    685  C   ARG A 199       3.210 -11.150 -10.569  1.00 54.86           C  
ANISOU  685  C   ARG A 199     7760   6314   6769   -753  -1052   1468       C  
ATOM    686  O   ARG A 199       2.042 -10.754 -10.708  1.00 53.66           O  
ANISOU  686  O   ARG A 199     7731   6048   6609   -797   -935   1403       O  
ATOM    687  CB  ARG A 199       4.962  -9.468 -10.042  1.00 68.21           C  
ANISOU  687  CB  ARG A 199     9323   8297   8296   -942  -1284   1268       C  
ATOM    688  CG  ARG A 199       5.781  -8.728  -9.022  1.00 74.19           C  
ANISOU  688  CG  ARG A 199    10049   9291   8847  -1048  -1449   1197       C  
ATOM    689  CD  ARG A 199       7.004  -8.094  -9.644  1.00 74.86           C  
ANISOU  689  CD  ARG A 199     9970   9450   9026  -1152  -1547   1106       C  
ATOM    690  NE  ARG A 199       6.635  -7.279 -10.778  1.00 91.64           N  
ANISOU  690  NE  ARG A 199    12130  11379  11309  -1239  -1429    957       N  
ATOM    691  CZ  ARG A 199       7.473  -6.458 -11.392  1.00125.05           C  
ANISOU  691  CZ  ARG A 199    16254  15633  15626  -1363  -1476    848       C  
ATOM    692  NH1 ARG A 199       8.723  -6.362 -10.960  1.00134.32           N  
ANISOU  692  NH1 ARG A 199    17269  17025  16743  -1424  -1645    866       N  
ATOM    693  NH2 ARG A 199       7.062  -5.730 -12.427  1.00134.65           N  
ANISOU  693  NH2 ARG A 199    17511  16666  16983  -1428  -1354    736       N  
ATOM    694  N   THR A 200       3.770 -12.077 -11.342  1.00 54.68           N  
ANISOU  694  N   THR A 200     7631   6220   6925   -657  -1044   1562       N  
ATOM    695  CA  THR A 200       3.064 -12.705 -12.457  1.00 60.19           C  
ANISOU  695  CA  THR A 200     8359   6694   7817   -615   -905   1572       C  
ATOM    696  C   THR A 200       1.841 -13.533 -12.045  1.00 52.96           C  
ANISOU  696  C   THR A 200     7567   5667   6890   -564   -804   1688       C  
ATOM    697  O   THR A 200       0.795 -13.478 -12.681  1.00 58.51           O  
ANISOU  697  O   THR A 200     8341   6223   7668   -608   -689   1635       O  
ATOM    698  CB  THR A 200       4.025 -13.607 -13.262  1.00 62.84           C  
ANISOU  698  CB  THR A 200     8567   6982   8329   -507   -916   1647       C  
ATOM    699  OG1 THR A 200       4.830 -12.787 -14.115  1.00 72.70           O  
ANISOU  699  OG1 THR A 200     9705   8270   9646   -575   -948   1516       O  
ATOM    700  CG2 THR A 200       3.264 -14.612 -14.105  1.00 52.50           C  
ANISOU  700  CG2 THR A 200     7318   5443   7187   -444   -781   1690       C  
ATOM    701  N   ILE A 201       1.960 -14.296 -10.973  1.00 54.65           N  
ANISOU  701  N   ILE A 201     7797   5962   7005   -475   -848   1859       N  
ATOM    702  CA  ILE A 201       0.879 -15.193 -10.595  1.00 56.56           C  
ANISOU  702  CA  ILE A 201     8142   6091   7258   -425   -747   1998       C  
ATOM    703  C   ILE A 201      -0.075 -14.510  -9.630  1.00 54.98           C  
ANISOU  703  C   ILE A 201     8053   5979   6856   -490   -718   1977       C  
ATOM    704  O   ILE A 201      -1.299 -14.644  -9.744  1.00 54.20           O  
ANISOU  704  O   ILE A 201     8040   5768   6787   -519   -597   1992       O  
ATOM    705  CB  ILE A 201       1.425 -16.496  -9.983  1.00 56.79           C  
ANISOU  705  CB  ILE A 201     8139   6133   7305   -275   -779   2231       C  
ATOM    706  CG1 ILE A 201       0.349 -17.207  -9.183  1.00 68.28           C  
ANISOU  706  CG1 ILE A 201     9707   7533   8703   -243   -693   2393       C  
ATOM    707  CG2 ILE A 201       2.589 -16.236  -9.088  1.00 58.59           C  
ANISOU  707  CG2 ILE A 201     8275   6612   7373   -228   -936   2288       C  
ATOM    708  CD1 ILE A 201       0.508 -18.673  -9.241  1.00 76.37           C  
ANISOU  708  CD1 ILE A 201    10728   8411   9878   -114   -645   2598       C  
ATOM    709  N   ALA A 202       0.494 -13.761  -8.697  1.00 56.14           N  
ANISOU  709  N   ALA A 202     8196   6337   6797   -515   -828   1936       N  
ATOM    710  CA  ALA A 202      -0.293 -12.939  -7.805  1.00 63.45           C  
ANISOU  710  CA  ALA A 202     9239   7358   7513   -577   -798   1873       C  
ATOM    711  C   ALA A 202      -1.333 -12.136  -8.583  1.00 64.63           C  
ANISOU  711  C   ALA A 202     9454   7365   7737   -665   -670   1720       C  
ATOM    712  O   ALA A 202      -2.522 -12.187  -8.266  1.00 66.04           O  
ANISOU  712  O   ALA A 202     9723   7499   7869   -662   -555   1766       O  
ATOM    713  CB  ALA A 202       0.609 -12.028  -7.022  1.00 57.85           C  
ANISOU  713  CB  ALA A 202     8511   6870   6597   -632   -943   1771       C  
ATOM    714  N   CYS A 203      -0.872 -11.431  -9.615  1.00 53.25           N  
ANISOU  714  N   CYS A 203     7953   5863   6416   -734   -686   1562       N  
ATOM    715  CA  CYS A 203      -1.734 -10.612 -10.455  1.00 54.77           C  
ANISOU  715  CA  CYS A 203     8189   5933   6687   -807   -572   1428       C  
ATOM    716  C   CYS A 203      -2.924 -11.348 -11.045  1.00 56.91           C  
ANISOU  716  C   CYS A 203     8482   6053   7087   -781   -438   1516       C  
ATOM    717  O   CYS A 203      -4.064 -10.942 -10.836  1.00 55.89           O  
ANISOU  717  O   CYS A 203     8428   5905   6901   -802   -333   1508       O  
ATOM    718  CB  CYS A 203      -0.914 -10.001 -11.575  1.00 59.35           C  
ANISOU  718  CB  CYS A 203     8679   6470   7403   -866   -612   1292       C  
ATOM    719  SG  CYS A 203      -0.694  -8.261 -11.316  1.00 62.26           S  
ANISOU  719  SG  CYS A 203     9103   6904   7649   -984   -635   1084       S  
ATOM    720  N   GLY A 204      -2.668 -12.424 -11.780  1.00 50.18           N  
ANISOU  720  N   GLY A 204     7563   5096   6406   -739   -439   1598       N  
ATOM    721  CA  GLY A 204      -3.751 -13.212 -12.338  1.00 66.29           C  
ANISOU  721  CA  GLY A 204     9624   6993   8571   -740   -326   1674       C  
ATOM    722  C   GLY A 204      -4.757 -13.716 -11.313  1.00 61.93           C  
ANISOU  722  C   GLY A 204     9149   6462   7920   -715   -257   1823       C  
ATOM    723  O   GLY A 204      -5.916 -13.968 -11.636  1.00 67.84           O  
ANISOU  723  O   GLY A 204     9918   7128   8731   -752   -151   1862       O  
ATOM    724  N   LEU A 205      -4.309 -13.863 -10.072  1.00 59.13           N  
ANISOU  724  N   LEU A 205     8826   6238   7402   -656   -320   1915       N  
ATOM    725  CA  LEU A 205      -5.120 -14.478  -9.019  1.00 61.25           C  
ANISOU  725  CA  LEU A 205     9162   6543   7567   -615   -256   2091       C  
ATOM    726  C   LEU A 205      -6.140 -13.542  -8.418  1.00 65.95           C  
ANISOU  726  C   LEU A 205     9834   7224   8000   -648   -170   2043       C  
ATOM    727  O   LEU A 205      -7.290 -13.916  -8.175  1.00 68.83           O  
ANISOU  727  O   LEU A 205    10230   7555   8365   -650    -54   2154       O  
ATOM    728  CB  LEU A 205      -4.226 -15.009  -7.907  1.00 55.35           C  
ANISOU  728  CB  LEU A 205     8416   5930   6686   -524   -357   2227       C  
ATOM    729  CG  LEU A 205      -3.594 -16.385  -8.144  1.00 56.16           C  
ANISOU  729  CG  LEU A 205     8464   5928   6945   -441   -388   2389       C  
ATOM    730  CD1 LEU A 205      -2.716 -16.778  -6.981  1.00 62.49           C  
ANISOU  730  CD1 LEU A 205     9252   6902   7588   -337   -492   2541       C  
ATOM    731  CD2 LEU A 205      -4.650 -17.446  -8.383  1.00 56.26           C  
ANISOU  731  CD2 LEU A 205     8514   5758   7103   -446   -258   2532       C  
ATOM    732  N   PHE A 206      -5.716 -12.318  -8.165  1.00 63.02           N  
ANISOU  732  N   PHE A 206     9493   6959   7493   -676   -218   1880       N  
ATOM    733  CA  PHE A 206      -6.566 -11.392  -7.452  1.00 53.76           C  
ANISOU  733  CA  PHE A 206     8415   5869   6143   -685   -129   1826       C  
ATOM    734  C   PHE A 206      -6.751 -10.060  -8.190  1.00 60.57           C  
ANISOU  734  C   PHE A 206     9291   6683   7041   -749    -86   1618       C  
ATOM    735  O   PHE A 206      -6.567  -8.997  -7.597  1.00 53.17           O  
ANISOU  735  O   PHE A 206     8435   5829   5940   -765    -95   1487       O  
ATOM    736  CB  PHE A 206      -5.983 -11.161  -6.057  1.00 55.76           C  
ANISOU  736  CB  PHE A 206     8739   6316   6133   -647   -211   1838       C  
ATOM    737  CG  PHE A 206      -5.556 -12.435  -5.349  1.00 72.18           C  
ANISOU  737  CG  PHE A 206    10790   8462   8174   -569   -276   2057       C  
ATOM    738  CD1 PHE A 206      -6.489 -13.248  -4.716  1.00 73.56           C  
ANISOU  738  CD1 PHE A 206    11002   8641   8308   -514   -172   2262       C  
ATOM    739  CD2 PHE A 206      -4.220 -12.805  -5.290  1.00 77.71           C  
ANISOU  739  CD2 PHE A 206    11419   9228   8880   -545   -435   2077       C  
ATOM    740  CE1 PHE A 206      -6.097 -14.412  -4.056  1.00 59.79           C  
ANISOU  740  CE1 PHE A 206     9238   6944   6536   -434   -219   2485       C  
ATOM    741  CE2 PHE A 206      -3.832 -13.972  -4.626  1.00 75.10           C  
ANISOU  741  CE2 PHE A 206    11060   8957   8517   -451   -484   2303       C  
ATOM    742  CZ  PHE A 206      -4.776 -14.771  -4.020  1.00 60.46           C  
ANISOU  742  CZ  PHE A 206     9257   7085   6628   -395   -373   2507       C  
ATOM    743  N   PRO A 207      -7.120 -10.103  -9.490  1.00 61.48           N  
ANISOU  743  N   PRO A 207     9336   6660   7365   -786    -35   1587       N  
ATOM    744  CA  PRO A 207      -7.259  -8.820 -10.187  1.00 64.80           C  
ANISOU  744  CA  PRO A 207     9765   7037   7817   -833     11   1416       C  
ATOM    745  C   PRO A 207      -8.306  -7.889  -9.593  1.00 67.00           C  
ANISOU  745  C   PRO A 207    10141   7353   7962   -809    146   1382       C  
ATOM    746  O   PRO A 207      -8.196  -6.669  -9.767  1.00 67.73           O  
ANISOU  746  O   PRO A 207    10283   7426   8024   -833    174   1228       O  
ATOM    747  CB  PRO A 207      -7.663  -9.231 -11.605  1.00 61.90           C  
ANISOU  747  CB  PRO A 207     9300   6545   7673   -863     53   1435       C  
ATOM    748  CG  PRO A 207      -8.225 -10.597 -11.473  1.00 65.42           C  
ANISOU  748  CG  PRO A 207     9718   6960   8179   -843     79   1612       C  
ATOM    749  CD  PRO A 207      -7.406 -11.234 -10.392  1.00 66.25           C  
ANISOU  749  CD  PRO A 207     9857   7143   8174   -794    -15   1693       C  
ATOM    750  N   ALA A 208      -9.318  -8.439  -8.934  1.00 64.36           N  
ANISOU  750  N   ALA A 208     9832   7062   7559   -760    242   1529       N  
ATOM    751  CA  ALA A 208     -10.360  -7.601  -8.370  1.00 59.56           C  
ANISOU  751  CA  ALA A 208     9307   6497   6824   -716    391   1512       C  
ATOM    752  C   ALA A 208      -9.749  -6.742  -7.285  1.00 64.65           C  
ANISOU  752  C   ALA A 208    10087   7236   7242   -702    354   1381       C  
ATOM    753  O   ALA A 208      -9.935  -5.533  -7.254  1.00 67.95           O  
ANISOU  753  O   ALA A 208    10588   7628   7601   -699    428   1234       O  
ATOM    754  CB  ALA A 208     -11.478  -8.441  -7.833  1.00 52.55           C  
ANISOU  754  CB  ALA A 208     8404   5658   5905   -669    497   1714       C  
ATOM    755  N   GLN A 209      -8.993  -7.395  -6.412  1.00 65.00           N  
ANISOU  755  N   GLN A 209    10151   7386   7160   -695    236   1435       N  
ATOM    756  CA  GLN A 209      -8.346  -6.717  -5.305  1.00 61.64           C  
ANISOU  756  CA  GLN A 209     9846   7085   6488   -699    172   1314       C  
ATOM    757  C   GLN A 209      -7.359  -5.699  -5.829  1.00 56.90           C  
ANISOU  757  C   GLN A 209     9257   6431   5930   -787     79   1092       C  
ATOM    758  O   GLN A 209      -7.320  -4.573  -5.331  1.00 70.15           O  
ANISOU  758  O   GLN A 209    11063   8126   7465   -811    113    920       O  
ATOM    759  CB  GLN A 209      -7.639  -7.705  -4.366  1.00 60.66           C  
ANISOU  759  CB  GLN A 209     9711   7110   6228   -673     42   1443       C  
ATOM    760  CG  GLN A 209      -8.578  -8.649  -3.614  1.00 58.64           C  
ANISOU  760  CG  GLN A 209     9466   6923   5891   -587    142   1674       C  
ATOM    761  CD  GLN A 209      -9.092  -9.788  -4.482  1.00 57.28           C  
ANISOU  761  CD  GLN A 209     9171   6622   5971   -582    185   1857       C  
ATOM    762  OE1 GLN A 209      -8.782  -9.862  -5.659  1.00 87.00           O  
ANISOU  762  OE1 GLN A 209    12848  10254   9956   -634    144   1802       O  
ATOM    763  NE2 GLN A 209      -9.878 -10.675  -3.903  1.00 58.22           N  
ANISOU  763  NE2 GLN A 209     9287   6780   6054   -528    271   2072       N  
ATOM    764  N   VAL A 210      -6.565  -6.086  -6.824  1.00 54.43           N  
ANISOU  764  N   VAL A 210     8818   6047   5814   -838    -28   1093       N  
ATOM    765  CA  VAL A 210      -5.635  -5.154  -7.464  1.00 53.97           C  
ANISOU  765  CA  VAL A 210     8745   5931   5829   -930   -106    905       C  
ATOM    766  C   VAL A 210      -6.368  -3.915  -7.928  1.00 60.02           C  
ANISOU  766  C   VAL A 210     9591   6577   6638   -941     44    775       C  
ATOM    767  O   VAL A 210      -5.898  -2.788  -7.777  1.00 57.82           O  
ANISOU  767  O   VAL A 210     9399   6272   6299  -1007     32    591       O  
ATOM    768  CB  VAL A 210      -4.945  -5.771  -8.689  1.00 52.36           C  
ANISOU  768  CB  VAL A 210     8381   5650   5861   -959   -189    948       C  
ATOM    769  CG1 VAL A 210      -4.137  -4.716  -9.423  1.00 64.53           C  
ANISOU  769  CG1 VAL A 210     9902   7126   7490  -1054   -236    770       C  
ATOM    770  CG2 VAL A 210      -4.073  -6.923  -8.283  1.00 53.32           C  
ANISOU  770  CG2 VAL A 210     8423   5875   5961   -934   -334   1071       C  
ATOM    771  N   LYS A 211      -7.538  -4.147  -8.500  1.00 52.40           N  
ANISOU  771  N   LYS A 211     8592   5537   5782   -876    190    882       N  
ATOM    772  CA  LYS A 211      -8.357  -3.068  -8.999  1.00 59.32           C  
ANISOU  772  CA  LYS A 211     9520   6306   6712   -855    350    807       C  
ATOM    773  C   LYS A 211      -8.744  -2.187  -7.830  1.00 53.97           C  
ANISOU  773  C   LYS A 211     9024   5670   5814   -817    443    705       C  
ATOM    774  O   LYS A 211      -8.566  -0.981  -7.862  1.00 54.60           O  
ANISOU  774  O   LYS A 211     9207   5666   5873   -849    492    534       O  
ATOM    775  CB  LYS A 211      -9.592  -3.626  -9.707  1.00 57.86           C  
ANISOU  775  CB  LYS A 211     9241   6084   6660   -790    474    973       C  
ATOM    776  CG  LYS A 211     -10.474  -2.608 -10.444  1.00 54.65           C  
ANISOU  776  CG  LYS A 211     8841   5580   6342   -749    638    939       C  
ATOM    777  CD  LYS A 211     -11.755  -3.304 -10.967  1.00 55.78           C  
ANISOU  777  CD  LYS A 211     8870   5743   6582   -693    743   1128       C  
ATOM    778  CE  LYS A 211     -12.707  -2.346 -11.664  1.00 49.40           C  
ANISOU  778  CE  LYS A 211     8044   4874   5852   -632    907   1133       C  
ATOM    779  NZ  LYS A 211     -12.786  -1.056 -10.939  1.00 69.70           N  
ANISOU  779  NZ  LYS A 211    10784   7403   8297   -573   1020   1003       N  
ATOM    780  N   ALA A 212      -9.229  -2.836  -6.779  1.00 60.77           N  
ANISOU  780  N   ALA A 212     9929   6656   6505   -752    470    813       N  
ATOM    781  CA  ALA A 212      -9.796  -2.181  -5.614  1.00 57.15           C  
ANISOU  781  CA  ALA A 212     9642   6260   5811   -689    587    746       C  
ATOM    782  C   ALA A 212      -8.795  -1.264  -4.924  1.00 63.66           C  
ANISOU  782  C   ALA A 212    10612   7107   6467   -773    494    511       C  
ATOM    783  O   ALA A 212      -9.126  -0.155  -4.507  1.00 63.18           O  
ANISOU  783  O   ALA A 212    10717   6991   6300   -755    615    354       O  
ATOM    784  CB  ALA A 212     -10.302  -3.222  -4.667  1.00 58.09           C  
ANISOU  784  CB  ALA A 212     9756   6533   5783   -616    603    929       C  
ATOM    785  N   ARG A 213      -7.560  -1.726  -4.828  1.00 59.01           N  
ANISOU  785  N   ARG A 213     9961   6599   5861   -869    282    486       N  
ATOM    786  CA  ARG A 213      -6.540  -0.946  -4.171  1.00 69.20           C  
ANISOU  786  CA  ARG A 213    11362   7943   6989   -978    163    271       C  
ATOM    787  C   ARG A 213      -5.768  -0.081  -5.177  1.00 75.60           C  
ANISOU  787  C   ARG A 213    12137   8597   7988  -1098    111    111       C  
ATOM    788  O   ARG A 213      -4.823   0.620  -4.810  1.00 85.36           O  
ANISOU  788  O   ARG A 213    13443   9856   9133  -1226      0    -79       O  
ATOM    789  CB  ARG A 213      -5.626  -1.882  -3.373  1.00 66.42           C  
ANISOU  789  CB  ARG A 213    10950   7805   6480  -1009    -42    348       C  
ATOM    790  CG  ARG A 213      -6.382  -2.502  -2.172  1.00 86.06           C  
ANISOU  790  CG  ARG A 213    13517  10456   8727   -895     27    481       C  
ATOM    791  CD  ARG A 213      -5.679  -3.688  -1.530  1.00 98.92           C  
ANISOU  791  CD  ARG A 213    15052  12289  10245   -883   -147    648       C  
ATOM    792  NE  ARG A 213      -4.440  -3.311  -0.853  1.00107.64           N  
ANISOU  792  NE  ARG A 213    16189  13550  11160   -994   -347    498       N  
ATOM    793  CZ  ARG A 213      -4.079  -3.744   0.353  1.00123.52           C  
ANISOU  793  CZ  ARG A 213    18238  15805  12890   -975   -452    553       C  
ATOM    794  NH1 ARG A 213      -4.856  -4.575   1.041  1.00125.35           N  
ANISOU  794  NH1 ARG A 213    18489  16140  12999   -843   -364    763       N  
ATOM    795  NH2 ARG A 213      -2.934  -3.337   0.877  1.00129.16           N  
ANISOU  795  NH2 ARG A 213    18963  16674  13439  -1096   -647    405       N  
ATOM    796  N   ASN A 214      -6.207  -0.118  -6.437  1.00 73.93           N  
ANISOU  796  N   ASN A 214    11818   8238   8034  -1065    196    193       N  
ATOM    797  CA  ASN A 214      -5.631   0.687  -7.525  1.00 64.30           C  
ANISOU  797  CA  ASN A 214    10554   6863   7013  -1158    183     81       C  
ATOM    798  C   ASN A 214      -4.121   0.492  -7.674  1.00 66.90           C  
ANISOU  798  C   ASN A 214    10782   7264   7374  -1297    -41     19       C  
ATOM    799  O   ASN A 214      -3.361   1.452  -7.837  1.00 72.83           O  
ANISOU  799  O   ASN A 214    11575   7945   8153  -1424    -87   -155       O  
ATOM    800  CB  ASN A 214      -5.950   2.166  -7.315  1.00 64.36           C  
ANISOU  800  CB  ASN A 214    10754   6726   6974  -1180    324   -116       C  
ATOM    801  CG  ASN A 214      -5.761   2.992  -8.566  1.00 71.18           C  
ANISOU  801  CG  ASN A 214    11574   7396   8076  -1231    381   -171       C  
ATOM    802  OD1 ASN A 214      -6.108   2.569  -9.662  1.00 76.65           O  
ANISOU  802  OD1 ASN A 214    12120   8043   8962  -1177    419    -27       O  
ATOM    803  ND2 ASN A 214      -5.202   4.183  -8.405  1.00 87.15           N  
ANISOU  803  ND2 ASN A 214    13729   9305  10080  -1343    388   -382       N  
ATOM    804  N   ILE A 215      -3.706  -0.768  -7.622  1.00 71.03           N  
ANISOU  804  N   ILE A 215    11164   7920   7902  -1269   -170    176       N  
ATOM    805  CA  ILE A 215      -2.309  -1.147  -7.743  1.00 69.26           C  
ANISOU  805  CA  ILE A 215    10810   7795   7709  -1365   -377    165       C  
ATOM    806  C   ILE A 215      -1.833  -1.125  -9.193  1.00 71.07           C  
ANISOU  806  C   ILE A 215    10889   7908   8207  -1403   -388    185       C  
ATOM    807  O   ILE A 215      -2.090  -2.062  -9.956  1.00 67.86           O  
ANISOU  807  O   ILE A 215    10361   7478   7945  -1323   -369    342       O  
ATOM    808  CB  ILE A 215      -2.076  -2.544  -7.159  1.00 61.68           C  
ANISOU  808  CB  ILE A 215     9760   7010   6665  -1289   -488    350       C  
ATOM    809  CG1 ILE A 215      -2.388  -2.539  -5.660  1.00 68.28           C  
ANISOU  809  CG1 ILE A 215    10739   8000   7203  -1261   -495    334       C  
ATOM    810  CG2 ILE A 215      -0.648  -2.981  -7.401  1.00 57.15           C  
ANISOU  810  CG2 ILE A 215     9024   6539   6151  -1360   -687    369       C  
ATOM    811  CD1 ILE A 215      -2.105  -3.857  -4.985  1.00 59.71           C  
ANISOU  811  CD1 ILE A 215     9573   7097   6019  -1183   -605    532       C  
ATOM    812  N   ILE A 216      -1.146  -0.052  -9.575  1.00 66.31           N  
ANISOU  812  N   ILE A 216    10300   7229   7666  -1531   -413     23       N  
ATOM    813  CA  ILE A 216      -0.560   0.035 -10.908  1.00 53.89           C  
ANISOU  813  CA  ILE A 216     8579   5568   6328  -1575   -429     41       C  
ATOM    814  C   ILE A 216       0.950   0.211 -10.870  1.00 55.04           C  
ANISOU  814  C   ILE A 216     8618   5812   6482  -1718   -612    -35       C  
ATOM    815  O   ILE A 216       1.454   1.215 -10.367  1.00 57.92           O  
ANISOU  815  O   ILE A 216     9069   6173   6766  -1859   -656   -207       O  
ATOM    816  CB  ILE A 216      -1.155   1.191 -11.709  1.00 55.07           C  
ANISOU  816  CB  ILE A 216     8806   5514   6604  -1593   -261    -41       C  
ATOM    817  CG1 ILE A 216      -2.683   1.087 -11.712  1.00 55.09           C  
ANISOU  817  CG1 ILE A 216     8896   5444   6591  -1447    -76     44       C  
ATOM    818  CG2 ILE A 216      -0.564   1.187 -13.111  1.00 51.89           C  
ANISOU  818  CG2 ILE A 216     8240   5047   6429  -1627   -274      3       C  
ATOM    819  CD1 ILE A 216      -3.390   2.322 -12.246  1.00 59.62           C  
ANISOU  819  CD1 ILE A 216     9573   5831   7250  -1436    107    -29       C  
ATOM    820  N   SER A 217       1.677  -0.760 -11.407  1.00 58.14           N  
ANISOU  820  N   SER A 217     8821   6292   6977  -1686   -715     91       N  
ATOM    821  CA  SER A 217       3.122  -0.625 -11.482  1.00 55.36           C  
ANISOU  821  CA  SER A 217     8330   6050   6656  -1809   -881     47       C  
ATOM    822  C   SER A 217       3.407   0.543 -12.397  1.00 55.16           C  
ANISOU  822  C   SER A 217     8299   5873   6786  -1929   -815    -70       C  
ATOM    823  O   SER A 217       2.680   0.748 -13.370  1.00 64.43           O  
ANISOU  823  O   SER A 217     9490   6886   8103  -1866   -662    -35       O  
ATOM    824  CB  SER A 217       3.765  -1.906 -11.993  1.00 63.38           C  
ANISOU  824  CB  SER A 217     9143   7166   7772  -1716   -967    220       C  
ATOM    825  OG  SER A 217       5.167  -1.761 -12.080  1.00 74.31           O  
ANISOU  825  OG  SER A 217    10368   8676   9190  -1823  -1119    194       O  
ATOM    826  N   PRO A 218       4.439   1.330 -12.081  1.00 57.06           N  
ANISOU  826  N   PRO A 218     8515   6169   6995  -2111   -928   -202       N  
ATOM    827  CA  PRO A 218       4.712   2.512 -12.908  1.00 68.73           C  
ANISOU  827  CA  PRO A 218    10001   7483   8629  -2241   -853   -309       C  
ATOM    828  C   PRO A 218       5.078   2.118 -14.335  1.00 71.24           C  
ANISOU  828  C   PRO A 218    10129   7766   9175  -2187   -816   -182       C  
ATOM    829  O   PRO A 218       4.722   2.836 -15.266  1.00 66.30           O  
ANISOU  829  O   PRO A 218     9531   6966   8693  -2199   -677   -199       O  
ATOM    830  CB  PRO A 218       5.887   3.181 -12.195  1.00 62.28           C  
ANISOU  830  CB  PRO A 218     9159   6777   7726  -2462  -1020   -456       C  
ATOM    831  CG  PRO A 218       6.580   2.039 -11.483  1.00 60.58           C  
ANISOU  831  CG  PRO A 218     8801   6836   7381  -2417  -1212   -352       C  
ATOM    832  CD  PRO A 218       5.505   1.070 -11.102  1.00 59.23           C  
ANISOU  832  CD  PRO A 218     8712   6676   7116  -2206  -1140   -230       C  
ATOM    833  N   VAL A 219       5.764   0.986 -14.484  1.00 65.37           N  
ANISOU  833  N   VAL A 219     9198   7186   8453  -2117   -930    -51       N  
ATOM    834  CA  VAL A 219       6.051   0.396 -15.787  1.00 63.08           C  
ANISOU  834  CA  VAL A 219     8737   6879   8350  -2031   -886     74       C  
ATOM    835  C   VAL A 219       4.801   0.384 -16.680  1.00 65.99           C  
ANISOU  835  C   VAL A 219     9192   7072   8809  -1910   -696    122       C  
ATOM    836  O   VAL A 219       4.896   0.654 -17.876  1.00 71.79           O  
ANISOU  836  O   VAL A 219     9851   7728   9699  -1907   -613    152       O  
ATOM    837  CB  VAL A 219       6.624  -1.039 -15.629  1.00 60.30           C  
ANISOU  837  CB  VAL A 219     8229   6703   7980  -1910  -1000    220       C  
ATOM    838  CG1 VAL A 219       6.516  -1.835 -16.920  1.00 71.13           C  
ANISOU  838  CG1 VAL A 219     9491   8019   9518  -1773   -912    340       C  
ATOM    839  CG2 VAL A 219       8.062  -0.973 -15.173  1.00 60.53           C  
ANISOU  839  CG2 VAL A 219     8095   6925   7978  -2025  -1181    207       C  
ATOM    840  N   MET A 220       3.629   0.115 -16.109  1.00 64.67           N  
ANISOU  840  N   MET A 220     9174   6860   8538  -1816   -626    136       N  
ATOM    841  CA  MET A 220       2.415   0.203 -16.907  1.00 57.26           C  
ANISOU  841  CA  MET A 220     8303   5778   7676  -1718   -454    183       C  
ATOM    842  C   MET A 220       1.777   1.582 -16.804  1.00 49.61           C  
ANISOU  842  C   MET A 220     7494   4658   6699  -1780   -330     74       C  
ATOM    843  O   MET A 220       1.045   1.994 -17.683  1.00 65.22           O  
ANISOU  843  O   MET A 220     9493   6515   8773  -1728   -188    109       O  
ATOM    844  CB  MET A 220       1.443  -0.890 -16.499  1.00 48.19           C  
ANISOU  844  CB  MET A 220     7199   4661   6450  -1577   -428    284       C  
ATOM    845  CG  MET A 220       2.076  -2.256 -16.656  1.00 54.46           C  
ANISOU  845  CG  MET A 220     7851   5566   7276  -1505   -530    396       C  
ATOM    846  SD  MET A 220       2.021  -2.842 -18.346  1.00 46.11           S  
ANISOU  846  SD  MET A 220     6663   4446   6410  -1431   -452    480       S  
ATOM    847  CE  MET A 220       0.263  -2.983 -18.409  1.00 44.93           C  
ANISOU  847  CE  MET A 220     6641   4200   6230  -1348   -308    525       C  
ATOM    848  N   GLY A 221       2.073   2.317 -15.745  1.00 66.33           N  
ANISOU  848  N   GLY A 221     9727   6780   8697  -1891   -381    -60       N  
ATOM    849  CA  GLY A 221       1.434   3.608 -15.562  1.00 67.67           C  
ANISOU  849  CA  GLY A 221    10078   6778   8855  -1936   -245   -175       C  
ATOM    850  C   GLY A 221       1.902   4.578 -16.620  1.00 65.58           C  
ANISOU  850  C   GLY A 221     9767   6380   8771  -2027   -177   -203       C  
ATOM    851  O   GLY A 221       1.139   5.431 -17.066  1.00 77.04           O  
ANISOU  851  O   GLY A 221    11322   7659  10291  -1993    -10   -212       O  
ATOM    852  N   VAL A 222       3.161   4.421 -17.024  1.00 52.75           N  
ANISOU  852  N   VAL A 222     7974   4845   7225  -2133   -301   -196       N  
ATOM    853  CA  VAL A 222       3.792   5.306 -18.001  1.00 69.35           C  
ANISOU  853  CA  VAL A 222    10006   6844   9499  -2241   -251   -210       C  
ATOM    854  C   VAL A 222       3.402   4.994 -19.452  1.00 68.37           C  
ANISOU  854  C   VAL A 222     9770   6684   9525  -2116   -138    -59       C  
ATOM    855  O   VAL A 222       3.950   5.575 -20.385  1.00 55.01           O  
ANISOU  855  O   VAL A 222     7992   4935   7974  -2183    -92    -34       O  
ATOM    856  CB  VAL A 222       5.332   5.252 -17.920  1.00 54.49           C  
ANISOU  856  CB  VAL A 222     7958   5099   7649  -2406   -423   -245       C  
ATOM    857  CG1 VAL A 222       5.799   5.616 -16.569  1.00 56.75           C  
ANISOU  857  CG1 VAL A 222     8336   5446   7779  -2556   -552   -400       C  
ATOM    858  CG2 VAL A 222       5.838   3.877 -18.291  1.00 67.95           C  
ANISOU  858  CG2 VAL A 222     9457   6997   9366  -2299   -526   -106       C  
ATOM    859  N   ILE A 223       2.486   4.062 -19.655  1.00 59.33           N  
ANISOU  859  N   ILE A 223     8618   5582   8341  -1945    -96     44       N  
ATOM    860  CA  ILE A 223       2.006   3.843 -20.998  1.00 52.02           C  
ANISOU  860  CA  ILE A 223     7607   4628   7529  -1839     11    168       C  
ATOM    861  C   ILE A 223       0.503   4.033 -20.968  1.00 57.77           C  
ANISOU  861  C   ILE A 223     8467   5266   8218  -1718    155    206       C  
ATOM    862  O   ILE A 223      -0.214   3.594 -21.874  1.00 58.13           O  
ANISOU  862  O   ILE A 223     8454   5327   8308  -1605    230    318       O  
ATOM    863  CB  ILE A 223       2.391   2.461 -21.548  1.00 49.39           C  
ANISOU  863  CB  ILE A 223     7107   4444   7214  -1758    -73    266       C  
ATOM    864  CG1 ILE A 223       1.692   1.352 -20.761  1.00 46.01           C  
ANISOU  864  CG1 ILE A 223     6728   4086   6666  -1655   -120    298       C  
ATOM    865  CG2 ILE A 223       3.911   2.319 -21.573  1.00 47.63           C  
ANISOU  865  CG2 ILE A 223     6734   4325   7036  -1861   -203    244       C  
ATOM    866  CD1 ILE A 223       1.478   0.104 -21.573  1.00 46.73           C  
ANISOU  866  CD1 ILE A 223     6712   4245   6798  -1540   -122    405       C  
ATOM    867  N   GLY A 224       0.051   4.715 -19.913  1.00 53.62           N  
ANISOU  867  N   GLY A 224     8117   4656   7601  -1745    194    109       N  
ATOM    868  CA  GLY A 224      -1.310   5.212 -19.805  1.00 48.19           C  
ANISOU  868  CA  GLY A 224     7565   3861   6885  -1635    358    136       C  
ATOM    869  C   GLY A 224      -2.305   4.249 -19.206  1.00 47.37           C  
ANISOU  869  C   GLY A 224     7490   3847   6661  -1512    357    197       C  
ATOM    870  O   GLY A 224      -3.505   4.544 -19.181  1.00 48.17           O  
ANISOU  870  O   GLY A 224     7671   3889   6741  -1404    497    248       O  
ATOM    871  N   PHE A 225      -1.802   3.118 -18.713  1.00 50.10           N  
ANISOU  871  N   PHE A 225     7765   4336   6934  -1523    208    206       N  
ATOM    872  CA  PHE A 225      -2.633   2.042 -18.182  1.00 46.33           C  
ANISOU  872  CA  PHE A 225     7296   3948   6358  -1419    196    285       C  
ATOM    873  C   PHE A 225      -3.836   2.533 -17.408  1.00 58.45           C  
ANISOU  873  C   PHE A 225     8988   5427   7794  -1345    325    274       C  
ATOM    874  O   PHE A 225      -4.938   2.006 -17.547  1.00 69.21           O  
ANISOU  874  O   PHE A 225    10336   6819   9144  -1236    402    384       O  
ATOM    875  CB  PHE A 225      -1.830   1.128 -17.254  1.00 48.75           C  
ANISOU  875  CB  PHE A 225     7574   4386   6563  -1458     27    262       C  
ATOM    876  CG  PHE A 225      -2.597  -0.078 -16.822  1.00 50.21           C  
ANISOU  876  CG  PHE A 225     7752   4652   6673  -1355     18    369       C  
ATOM    877  CD1 PHE A 225      -2.685  -1.172 -17.642  1.00 44.88           C  
ANISOU  877  CD1 PHE A 225     6951   4017   6083  -1300     -5    480       C  
ATOM    878  CD2 PHE A 225      -3.295  -0.088 -15.637  1.00 53.78           C  
ANISOU  878  CD2 PHE A 225     8333   5130   6973  -1316     50    358       C  
ATOM    879  CE1 PHE A 225      -3.418  -2.267 -17.281  1.00 44.47           C  
ANISOU  879  CE1 PHE A 225     6899   4015   5983  -1223     -3    579       C  
ATOM    880  CE2 PHE A 225      -4.030  -1.181 -15.278  1.00 54.98           C  
ANISOU  880  CE2 PHE A 225     8471   5349   7070  -1229     55    475       C  
ATOM    881  CZ  PHE A 225      -4.088  -2.282 -16.105  1.00 47.58           C  
ANISOU  881  CZ  PHE A 225     7406   4436   6237  -1190     26    588       C  
ATOM    882  N   SER A 226      -3.604   3.533 -16.571  1.00 56.23           N  
ANISOU  882  N   SER A 226     8857   5069   7439  -1409    349    137       N  
ATOM    883  CA  SER A 226      -4.660   4.113 -15.773  1.00 60.82           C  
ANISOU  883  CA  SER A 226     9607   5585   7916  -1332    489    105       C  
ATOM    884  C   SER A 226      -5.871   4.541 -16.619  1.00 60.88           C  
ANISOU  884  C   SER A 226     9605   5505   8020  -1203    679    219       C  
ATOM    885  O   SER A 226      -7.000   4.096 -16.378  1.00 62.24           O  
ANISOU  885  O   SER A 226     9783   5731   8135  -1082    762    320       O  
ATOM    886  CB  SER A 226      -4.103   5.294 -14.994  1.00 71.57           C  
ANISOU  886  CB  SER A 226    11141   6838   9214  -1440    500    -88       C  
ATOM    887  OG  SER A 226      -5.004   5.659 -13.973  1.00 82.90           O  
ANISOU  887  OG  SER A 226    12755   8242  10502  -1360    616   -140       O  
ATOM    888  N   PHE A 227      -5.632   5.389 -17.613  1.00 55.42           N  
ANISOU  888  N   PHE A 227     8886   4697   7475  -1228    748    222       N  
ATOM    889  CA  PHE A 227      -6.701   5.816 -18.515  1.00 60.47           C  
ANISOU  889  CA  PHE A 227     9492   5278   8207  -1100    919    353       C  
ATOM    890  C   PHE A 227      -7.288   4.669 -19.346  1.00 56.16           C  
ANISOU  890  C   PHE A 227     8765   4879   7694  -1028    884    522       C  
ATOM    891  O   PHE A 227      -8.463   4.687 -19.738  1.00 49.85           O  
ANISOU  891  O   PHE A 227     7929   4102   6909   -907   1004    648       O  
ATOM    892  CB  PHE A 227      -6.189   6.897 -19.464  1.00 74.71           C  
ANISOU  892  CB  PHE A 227    11289   6936  10161  -1149    987    341       C  
ATOM    893  CG  PHE A 227      -7.190   7.301 -20.528  1.00 89.72           C  
ANISOU  893  CG  PHE A 227    13126   8805  12160  -1012   1148    506       C  
ATOM    894  CD1 PHE A 227      -8.170   8.247 -20.256  1.00 84.42           C  
ANISOU  894  CD1 PHE A 227    12579   8009  11487   -889   1346    534       C  
ATOM    895  CD2 PHE A 227      -7.146   6.744 -21.800  1.00104.32           C  
ANISOU  895  CD2 PHE A 227    14787  10758  14090   -997   1105    637       C  
ATOM    896  CE1 PHE A 227      -9.095   8.622 -21.218  1.00 80.81           C  
ANISOU  896  CE1 PHE A 227    12044   7547  11113   -750   1490    710       C  
ATOM    897  CE2 PHE A 227      -8.069   7.118 -22.773  1.00107.45           C  
ANISOU  897  CE2 PHE A 227    15113  11160  14555   -874   1240    797       C  
ATOM    898  CZ  PHE A 227      -9.043   8.062 -22.477  1.00 95.96           C  
ANISOU  898  CZ  PHE A 227    13766   9593  13102   -748   1429    845       C  
ATOM    899  N   PHE A 228      -6.450   3.695 -19.659  1.00 50.73           N  
ANISOU  899  N   PHE A 228     7959   4291   7023  -1104    722    522       N  
ATOM    900  CA  PHE A 228      -6.859   2.638 -20.563  1.00 44.04           C  
ANISOU  900  CA  PHE A 228     6954   3559   6220  -1060    686    651       C  
ATOM    901  C   PHE A 228      -7.977   1.841 -19.929  1.00 59.59           C  
ANISOU  901  C   PHE A 228     8933   5611   8099   -981    713    730       C  
ATOM    902  O   PHE A 228      -9.008   1.581 -20.554  1.00 63.37           O  
ANISOU  902  O   PHE A 228     9331   6141   8603   -909    785    852       O  
ATOM    903  CB  PHE A 228      -5.671   1.751 -20.889  1.00 47.78           C  
ANISOU  903  CB  PHE A 228     7326   4103   6726  -1146    522    619       C  
ATOM    904  CG  PHE A 228      -5.982   0.647 -21.842  1.00 47.58           C  
ANISOU  904  CG  PHE A 228     7162   4172   6745  -1114    485    719       C  
ATOM    905  CD1 PHE A 228      -5.982   0.871 -23.195  1.00 42.17           C  
ANISOU  905  CD1 PHE A 228     6376   3495   6150  -1104    525    773       C  
ATOM    906  CD2 PHE A 228      -6.246  -0.629 -21.383  1.00 64.45           C  
ANISOU  906  CD2 PHE A 228     9274   6386   8828  -1099    412    756       C  
ATOM    907  CE1 PHE A 228      -6.257  -0.143 -24.082  1.00 40.62           C  
ANISOU  907  CE1 PHE A 228     6066   3390   5977  -1087    488    840       C  
ATOM    908  CE2 PHE A 228      -6.517  -1.653 -22.269  1.00 64.68           C  
ANISOU  908  CE2 PHE A 228     9194   6479   8902  -1087    381    826       C  
ATOM    909  CZ  PHE A 228      -6.520  -1.399 -23.628  1.00 46.66           C  
ANISOU  909  CZ  PHE A 228     6819   4211   6697  -1085    417    856       C  
ATOM    910  N   VAL A 229      -7.773   1.491 -18.662  1.00 66.93           N  
ANISOU  910  N   VAL A 229     9955   6564   8913  -1001    655    667       N  
ATOM    911  CA  VAL A 229      -8.720   0.683 -17.915  1.00 44.60           C  
ANISOU  911  CA  VAL A 229     7139   3818   5989   -937    676    748       C  
ATOM    912  C   VAL A 229      -9.919   1.468 -17.428  1.00 45.56           C  
ANISOU  912  C   VAL A 229     7351   3906   6053   -833    853    785       C  
ATOM    913  O   VAL A 229     -10.885   0.862 -16.993  1.00 45.65           O  
ANISOU  913  O   VAL A 229     7343   3996   6004   -769    900    884       O  
ATOM    914  CB  VAL A 229      -8.054   0.027 -16.702  1.00 59.29           C  
ANISOU  914  CB  VAL A 229     9064   5733   7730   -983    557    687       C  
ATOM    915  CG1 VAL A 229      -6.933  -0.873 -17.159  1.00 66.73           C  
ANISOU  915  CG1 VAL A 229     9901   6720   8734  -1057    394    680       C  
ATOM    916  CG2 VAL A 229      -7.526   1.068 -15.747  1.00 47.00           C  
ANISOU  916  CG2 VAL A 229     7665   4115   6076  -1020    569    537       C  
ATOM    917  N   LYS A 230      -9.867   2.798 -17.509  1.00 46.44           N  
ANISOU  917  N   LYS A 230     7558   3895   6193   -812    961    713       N  
ATOM    918  CA  LYS A 230     -10.986   3.660 -17.097  1.00 56.35           C  
ANISOU  918  CA  LYS A 230     8909   5094   7406   -686   1157    748       C  
ATOM    919  C   LYS A 230     -12.387   3.131 -17.449  1.00 71.04           C  
ANISOU  919  C   LYS A 230    10650   7066   9278   -573   1250    939       C  
ATOM    920  O   LYS A 230     -13.192   2.929 -16.545  1.00 90.10           O  
ANISOU  920  O   LYS A 230    13114   9535  11587   -498   1327    982       O  
ATOM    921  CB  LYS A 230     -10.827   5.076 -17.672  1.00 65.59           C  
ANISOU  921  CB  LYS A 230    10148   6098   8674   -665   1278    700       C  
ATOM    922  CG  LYS A 230     -11.578   6.145 -16.890  1.00 72.40           C  
ANISOU  922  CG  LYS A 230    11186   6848   9475   -550   1477    661       C  
ATOM    923  CD  LYS A 230     -12.703   6.829 -17.698  1.00 93.45           C  
ANISOU  923  CD  LYS A 230    13793   9476  12237   -390   1673    822       C  
ATOM    924  CE  LYS A 230     -13.558   7.745 -16.792  1.00106.81           C  
ANISOU  924  CE  LYS A 230    15661  11067  13856   -241   1891    797       C  
ATOM    925  NZ  LYS A 230     -14.501   8.651 -17.524  1.00114.03           N  
ANISOU  925  NZ  LYS A 230    16542  11908  14876    -68   2103    946       N  
ATOM    926  N   ASP A 231     -12.708   2.890 -18.718  1.00 63.34           N  
ANISOU  926  N   ASP A 231     9510   6143   8414   -565   1244   1057       N  
ATOM    927  CA  ASP A 231     -14.038   2.323 -18.983  1.00 69.19           C  
ANISOU  927  CA  ASP A 231    10121   7016   9150   -484   1311   1234       C  
ATOM    928  C   ASP A 231     -13.943   0.979 -19.674  1.00 73.37           C  
ANISOU  928  C   ASP A 231    10493   7665   9720   -577   1162   1295       C  
ATOM    929  O   ASP A 231     -14.355   0.809 -20.814  1.00 82.83           O  
ANISOU  929  O   ASP A 231    11546   8934  10990   -578   1158   1390       O  
ATOM    930  CB  ASP A 231     -14.897   3.299 -19.791  1.00 83.28           C  
ANISOU  930  CB  ASP A 231    11847   8787  11007   -362   1473   1351       C  
ATOM    931  CG  ASP A 231     -15.915   4.029 -18.919  1.00 85.77           C  
ANISOU  931  CG  ASP A 231    12255   9078  11257   -208   1670   1401       C  
ATOM    932  OD1 ASP A 231     -16.649   3.345 -18.172  1.00 80.27           O  
ANISOU  932  OD1 ASP A 231    11535   8489  10475   -177   1690   1467       O  
ATOM    933  OD2 ASP A 231     -15.963   5.277 -18.970  1.00 87.88           O  
ANISOU  933  OD2 ASP A 231    12622   9208  11560   -115   1815   1377       O  
ATOM    934  N   TRP A 232     -13.413   0.013 -18.940  1.00 71.92           N  
ANISOU  934  N   TRP A 232    10344   7503   9478   -652   1044   1241       N  
ATOM    935  CA  TRP A 232     -12.924  -1.218 -19.529  1.00 53.11           C  
ANISOU  935  CA  TRP A 232     7860   5174   7145   -752    893   1249       C  
ATOM    936  C   TRP A 232     -13.994  -2.040 -20.196  1.00 58.19           C  
ANISOU  936  C   TRP A 232     8353   5932   7825   -759    902   1389       C  
ATOM    937  O   TRP A 232     -13.840  -2.405 -21.350  1.00 63.63           O  
ANISOU  937  O   TRP A 232     8935   6654   8588   -812    839   1400       O  
ATOM    938  CB  TRP A 232     -12.219  -2.050 -18.467  1.00 46.81           C  
ANISOU  938  CB  TRP A 232     7140   4372   6275   -804    787   1188       C  
ATOM    939  CG  TRP A 232     -11.933  -3.430 -18.907  1.00 42.69           C  
ANISOU  939  CG  TRP A 232     6526   3889   5804   -880    664   1222       C  
ATOM    940  CD1 TRP A 232     -12.404  -4.562 -18.339  1.00 47.12           C  
ANISOU  940  CD1 TRP A 232     7071   4498   6335   -897    638   1304       C  
ATOM    941  CD2 TRP A 232     -11.130  -3.838 -20.016  1.00 54.12           C  
ANISOU  941  CD2 TRP A 232     7896   5320   7348   -944    566   1177       C  
ATOM    942  NE1 TRP A 232     -11.934  -5.665 -19.000  1.00 48.79           N  
ANISOU  942  NE1 TRP A 232     7212   4701   6625   -970    531   1304       N  
ATOM    943  CE2 TRP A 232     -11.148  -5.249 -20.040  1.00 53.69           C  
ANISOU  943  CE2 TRP A 232     7794   5288   7317   -994    486   1221       C  
ATOM    944  CE3 TRP A 232     -10.387  -3.152 -20.987  1.00 53.11           C  
ANISOU  944  CE3 TRP A 232     7737   5154   7287   -961    550   1107       C  
ATOM    945  CZ2 TRP A 232     -10.462  -5.994 -21.001  1.00 59.55           C  
ANISOU  945  CZ2 TRP A 232     8470   6013   8142  -1050    396   1182       C  
ATOM    946  CZ3 TRP A 232      -9.697  -3.895 -21.944  1.00 44.69           C  
ANISOU  946  CZ3 TRP A 232     6590   4094   6294  -1017    456   1080       C  
ATOM    947  CH2 TRP A 232      -9.745  -5.304 -21.941  1.00 56.32           C  
ANISOU  947  CH2 TRP A 232     8029   5587   7784  -1056    383   1109       C  
ATOM    948  N   MET A 233     -15.068  -2.343 -19.475  1.00 64.40           N  
ANISOU  948  N   MET A 233     9128   6788   8554   -713    979   1494       N  
ATOM    949  CA  MET A 233     -16.146  -3.116 -20.067  1.00 60.20           C  
ANISOU  949  CA  MET A 233     8439   6377   8059   -743    985   1633       C  
ATOM    950  C   MET A 233     -16.600  -2.493 -21.377  1.00 59.49           C  
ANISOU  950  C   MET A 233     8225   6347   8032   -717   1025   1690       C  
ATOM    951  O   MET A 233     -16.580  -3.162 -22.408  1.00 61.43           O  
ANISOU  951  O   MET A 233     8358   6652   8330   -804    936   1701       O  
ATOM    952  CB  MET A 233     -17.324  -3.238 -19.114  1.00 51.92           C  
ANISOU  952  CB  MET A 233     7381   5407   6941   -679   1097   1758       C  
ATOM    953  CG  MET A 233     -17.076  -4.171 -17.965  1.00 48.86           C  
ANISOU  953  CG  MET A 233     7073   5002   6488   -721   1048   1751       C  
ATOM    954  SD  MET A 233     -17.049  -5.880 -18.495  1.00 44.85           S  
ANISOU  954  SD  MET A 233     6460   4521   6061   -877    907   1796       S  
ATOM    955  CE  MET A 233     -18.799  -6.082 -18.817  1.00 56.68           C  
ANISOU  955  CE  MET A 233     7777   6178   7580   -880   1009   1991       C  
ATOM    956  N   GLU A 234     -16.986  -1.219 -21.334  1.00 63.70           N  
ANISOU  956  N   GLU A 234     8787   6862   8555   -592   1163   1725       N  
ATOM    957  CA  GLU A 234     -17.505  -0.538 -22.519  1.00 69.58           C  
ANISOU  957  CA  GLU A 234     9408   7676   9352   -538   1221   1817       C  
ATOM    958  C   GLU A 234     -16.514  -0.656 -23.659  1.00 62.43           C  
ANISOU  958  C   GLU A 234     8472   6744   8505   -624   1105   1732       C  
ATOM    959  O   GLU A 234     -16.889  -0.852 -24.809  1.00 61.40           O  
ANISOU  959  O   GLU A 234     8198   6731   8402   -652   1072   1804       O  
ATOM    960  CB  GLU A 234     -17.811   0.950 -22.238  1.00 74.19           C  
ANISOU  960  CB  GLU A 234    10070   8187   9932   -375   1400   1851       C  
ATOM    961  CG  GLU A 234     -18.134   1.776 -23.494  1.00 78.61           C  
ANISOU  961  CG  GLU A 234    10517   8795  10554   -303   1462   1953       C  
ATOM    962  CD  GLU A 234     -18.340   3.274 -23.226  1.00 94.44           C  
ANISOU  962  CD  GLU A 234    12623  10681  12577   -132   1654   1985       C  
ATOM    963  OE1 GLU A 234     -18.166   3.703 -22.067  1.00107.46           O  
ANISOU  963  OE1 GLU A 234    14446  12198  14184    -83   1735   1895       O  
ATOM    964  OE2 GLU A 234     -18.677   4.023 -24.176  1.00 95.23           O  
ANISOU  964  OE2 GLU A 234    12637  10817  12731    -45   1730   2101       O  
ATOM    965  N   ARG A 235     -15.237  -0.576 -23.317  1.00 61.85           N  
ANISOU  965  N   ARG A 235     8527   6533   8440   -669   1039   1581       N  
ATOM    966  CA  ARG A 235     -14.130  -0.700 -24.266  1.00 46.49           C  
ANISOU  966  CA  ARG A 235     6563   4554   6548   -746    936   1491       C  
ATOM    967  C   ARG A 235     -14.073  -2.073 -24.908  1.00 45.25           C  
ANISOU  967  C   ARG A 235     6308   4483   6403   -855    806   1483       C  
ATOM    968  O   ARG A 235     -14.036  -2.177 -26.129  1.00 60.23           O  
ANISOU  968  O   ARG A 235     8104   6454   8326   -887    770   1499       O  
ATOM    969  CB  ARG A 235     -12.822  -0.409 -23.545  1.00 50.26           C  
ANISOU  969  CB  ARG A 235     7186   4886   7025   -777    890   1341       C  
ATOM    970  CG  ARG A 235     -11.567  -0.631 -24.327  1.00 50.70           C  
ANISOU  970  CG  ARG A 235     7220   4910   7135   -855    784   1249       C  
ATOM    971  CD  ARG A 235     -10.420  -0.070 -23.499  1.00 54.16           C  
ANISOU  971  CD  ARG A 235     7789   5220   7568   -879    760   1123       C  
ATOM    972  NE  ARG A 235      -9.483   0.733 -24.273  1.00 45.58           N  
ANISOU  972  NE  ARG A 235     6695   4072   6550   -903    762   1073       N  
ATOM    973  CZ  ARG A 235      -9.357   2.050 -24.186  1.00 67.15           C  
ANISOU  973  CZ  ARG A 235     9502   6701   9311   -869    863   1057       C  
ATOM    974  NH1 ARG A 235     -10.110   2.744 -23.348  1.00 78.23           N  
ANISOU  974  NH1 ARG A 235    11007   8046  10673   -795    977   1073       N  
ATOM    975  NH2 ARG A 235      -8.464   2.672 -24.944  1.00 85.42           N  
ANISOU  975  NH2 ARG A 235    11795   8962  11699   -908    860   1025       N  
ATOM    976  N   ILE A 236     -14.063  -3.117 -24.084  1.00 47.10           N  
ANISOU  976  N   ILE A 236     6580   4703   6613   -911    743   1458       N  
ATOM    977  CA  ILE A 236     -13.957  -4.464 -24.597  1.00 46.43           C  
ANISOU  977  CA  ILE A 236     6433   4656   6553  -1018    632   1437       C  
ATOM    978  C   ILE A 236     -15.262  -4.862 -25.266  1.00 61.04           C  
ANISOU  978  C   ILE A 236     8141   6653   8399  -1052    651   1552       C  
ATOM    979  O   ILE A 236     -15.267  -5.617 -26.238  1.00 58.22           O  
ANISOU  979  O   ILE A 236     7706   6353   8062  -1142    573   1528       O  
ATOM    980  CB  ILE A 236     -13.595  -5.478 -23.495  1.00 48.46           C  
ANISOU  980  CB  ILE A 236     6775   4841   6797  -1060    572   1402       C  
ATOM    981  CG1 ILE A 236     -13.082  -6.779 -24.114  1.00 53.36           C  
ANISOU  981  CG1 ILE A 236     7367   5439   7467  -1158    460   1344       C  
ATOM    982  CG2 ILE A 236     -14.774  -5.745 -22.621  1.00 46.20           C  
ANISOU  982  CG2 ILE A 236     6477   4610   6467  -1044    639   1517       C  
ATOM    983  CD1 ILE A 236     -12.107  -6.538 -25.273  1.00 45.26           C  
ANISOU  983  CD1 ILE A 236     6315   4400   6480  -1170    412   1249       C  
ATOM    984  N   ASP A 237     -16.375  -4.334 -24.782  1.00 74.60           N  
ANISOU  984  N   ASP A 237     9818   8443  10084   -982    756   1676       N  
ATOM    985  CA  ASP A 237     -17.633  -4.704 -25.385  1.00 75.65           C  
ANISOU  985  CA  ASP A 237     9788   8744  10210  -1022    766   1802       C  
ATOM    986  C   ASP A 237     -17.782  -3.992 -26.733  1.00 61.79           C  
ANISOU  986  C   ASP A 237     7922   7099   8457   -992    775   1840       C  
ATOM    987  O   ASP A 237     -18.316  -4.565 -27.686  1.00 66.73           O  
ANISOU  987  O   ASP A 237     8413   7867   9073  -1082    711   1875       O  
ATOM    988  CB  ASP A 237     -18.794  -4.407 -24.448  1.00 95.31           C  
ANISOU  988  CB  ASP A 237    12246  11300  12666   -945    884   1944       C  
ATOM    989  CG  ASP A 237     -20.046  -5.124 -24.865  1.00126.70           C  
ANISOU  989  CG  ASP A 237    16043  15456  16643  -1030    868   2073       C  
ATOM    990  OD1 ASP A 237     -20.134  -6.347 -24.626  1.00133.82           O  
ANISOU  990  OD1 ASP A 237    16940  16343  17563  -1165    789   2052       O  
ATOM    991  OD2 ASP A 237     -20.926  -4.475 -25.465  1.00145.83           O  
ANISOU  991  OD2 ASP A 237    18322  18034  19051   -968    931   2200       O  
ATOM    992  N   ASP A 238     -17.282  -2.761 -26.834  1.00 50.56           N  
ANISOU  992  N   ASP A 238     6559   5611   7042   -877    852   1831       N  
ATOM    993  CA  ASP A 238     -17.238  -2.083 -28.139  1.00 45.45           C  
ANISOU  993  CA  ASP A 238     5819   5053   6398   -842    862   1873       C  
ATOM    994  C   ASP A 238     -16.337  -2.832 -29.099  1.00 48.55           C  
ANISOU  994  C   ASP A 238     6203   5447   6796   -958    733   1750       C  
ATOM    995  O   ASP A 238     -16.669  -2.996 -30.263  1.00 58.41           O  
ANISOU  995  O   ASP A 238     7329   6850   8014   -998    691   1788       O  
ATOM    996  CB  ASP A 238     -16.734  -0.648 -28.042  1.00 43.04           C  
ANISOU  996  CB  ASP A 238     5601   4633   6120   -709    975   1881       C  
ATOM    997  CG  ASP A 238     -17.708   0.274 -27.342  1.00 81.86           C  
ANISOU  997  CG  ASP A 238    10520   9554  11029   -562   1135   2014       C  
ATOM    998  OD1 ASP A 238     -18.818  -0.179 -26.974  1.00 73.37           O  
ANISOU  998  OD1 ASP A 238     9353   8601   9923   -556   1159   2120       O  
ATOM    999  OD2 ASP A 238     -17.356   1.464 -27.152  1.00 83.81           O  
ANISOU  999  OD2 ASP A 238    10864   9674  11307   -452   1246   2013       O  
ATOM   1000  N   PHE A 239     -15.183  -3.262 -28.611  1.00 52.77           N  
ANISOU 1000  N   PHE A 239     6866   5824   7361  -1002    674   1605       N  
ATOM   1001  CA  PHE A 239     -14.234  -3.995 -29.434  1.00 40.96           C  
ANISOU 1001  CA  PHE A 239     5373   4312   5877  -1089    569   1483       C  
ATOM   1002  C   PHE A 239     -14.764  -5.325 -29.938  1.00 59.35           C  
ANISOU 1002  C   PHE A 239     7631   6734   8186  -1215    478   1460       C  
ATOM   1003  O   PHE A 239     -14.548  -5.691 -31.094  1.00 61.44           O  
ANISOU 1003  O   PHE A 239     7840   7080   8426  -1273    420   1408       O  
ATOM   1004  CB  PHE A 239     -12.948  -4.223 -28.648  1.00 43.39           C  
ANISOU 1004  CB  PHE A 239     5819   4443   6225  -1096    530   1356       C  
ATOM   1005  CG  PHE A 239     -11.961  -5.154 -29.321  1.00 42.18           C  
ANISOU 1005  CG  PHE A 239     5674   4260   6092  -1170    432   1235       C  
ATOM   1006  CD1 PHE A 239     -10.990  -4.658 -30.165  1.00 41.69           C  
ANISOU 1006  CD1 PHE A 239     5602   4193   6043  -1148    430   1182       C  
ATOM   1007  CD2 PHE A 239     -11.981  -6.519 -29.070  1.00 40.00           C  
ANISOU 1007  CD2 PHE A 239     5422   3948   5829  -1253    358   1180       C  
ATOM   1008  CE1 PHE A 239     -10.083  -5.505 -30.761  1.00 48.40           C  
ANISOU 1008  CE1 PHE A 239     6460   5022   6909  -1196    359   1074       C  
ATOM   1009  CE2 PHE A 239     -11.068  -7.363 -29.656  1.00 42.05           C  
ANISOU 1009  CE2 PHE A 239     5703   4160   6112  -1298    289   1067       C  
ATOM   1010  CZ  PHE A 239     -10.123  -6.856 -30.506  1.00 42.73           C  
ANISOU 1010  CZ  PHE A 239     5774   4260   6202  -1264    292   1012       C  
ATOM   1011  N   LEU A 240     -15.428  -6.078 -29.072  1.00 64.09           N  
ANISOU 1011  N   LEU A 240     8243   7316   8793  -1266    467   1491       N  
ATOM   1012  CA  LEU A 240     -15.921  -7.392 -29.486  1.00 62.38           C  
ANISOU 1012  CA  LEU A 240     7974   7154   8575  -1411    383   1460       C  
ATOM   1013  C   LEU A 240     -17.042  -7.201 -30.493  1.00 61.07           C  
ANISOU 1013  C   LEU A 240     7638   7213   8351  -1453    379   1555       C  
ATOM   1014  O   LEU A 240     -17.262  -8.038 -31.360  1.00 57.62           O  
ANISOU 1014  O   LEU A 240     7144   6859   7889  -1582    297   1496       O  
ATOM   1015  CB  LEU A 240     -16.403  -8.212 -28.282  1.00 63.44           C  
ANISOU 1015  CB  LEU A 240     8153   7212   8739  -1461    385   1496       C  
ATOM   1016  CG  LEU A 240     -15.296  -8.524 -27.285  1.00 52.86           C  
ANISOU 1016  CG  LEU A 240     6969   5676   7438  -1423    372   1414       C  
ATOM   1017  CD1 LEU A 240     -15.826  -9.228 -26.072  1.00 42.97           C  
ANISOU 1017  CD1 LEU A 240     5757   4369   6200  -1454    389   1481       C  
ATOM   1018  CD2 LEU A 240     -14.210  -9.346 -27.968  1.00 63.45           C  
ANISOU 1018  CD2 LEU A 240     8366   6927   8817  -1481    288   1267       C  
ATOM   1019  N   ALA A 241     -17.729  -6.069 -30.379  1.00 43.73           N  
ANISOU 1019  N   ALA A 241     5366   5119   6131  -1338    472   1702       N  
ATOM   1020  CA  ALA A 241     -18.852  -5.752 -31.248  1.00 46.45           C  
ANISOU 1020  CA  ALA A 241     5526   5708   6416  -1348    478   1835       C  
ATOM   1021  C   ALA A 241     -18.402  -5.399 -32.704  1.00 57.88           C  
ANISOU 1021  C   ALA A 241     6917   7270   7807  -1346    436   1797       C  
ATOM   1022  O   ALA A 241     -19.133  -5.603 -33.670  1.00 57.12           O  
ANISOU 1022  O   ALA A 241     6672   7394   7637  -1417    382   1850       O  
ATOM   1023  CB  ALA A 241     -19.658  -4.621 -30.611  1.00 45.22           C  
ANISOU 1023  CB  ALA A 241     5316   5606   6261  -1190    613   2017       C  
ATOM   1024  N   ALA A 242     -17.183  -4.890 -32.834  1.00 53.45           N  
ANISOU 1024  N   ALA A 242     6468   6570   7271  -1271    458   1709       N  
ATOM   1025  CA  ALA A 242     -16.611  -4.469 -34.105  1.00 43.89           C  
ANISOU 1025  CA  ALA A 242     5221   5447   6010  -1249    441   1683       C  
ATOM   1026  C   ALA A 242     -16.539  -5.563 -35.159  1.00 46.62           C  
ANISOU 1026  C   ALA A 242     5526   5903   6287  -1399    323   1564       C  
ATOM   1027  O   ALA A 242     -16.413  -6.745 -34.853  1.00 44.51           O  
ANISOU 1027  O   ALA A 242     5322   5545   6044  -1522    251   1439       O  
ATOM   1028  CB  ALA A 242     -15.204  -3.898 -33.875  1.00 42.75           C  
ANISOU 1028  CB  ALA A 242     5212   5104   5925  -1170    483   1596       C  
ATOM   1029  N   ARG A 243     -16.607  -5.150 -36.418  1.00 47.90           N  
ANISOU 1029  N   ARG A 243     5589   6256   6355  -1384    310   1604       N  
ATOM   1030  CA  ARG A 243     -16.466  -6.097 -37.508  1.00 50.78           C  
ANISOU 1030  CA  ARG A 243     5931   6736   6628  -1519    206   1470       C  
ATOM   1031  C   ARG A 243     -15.016  -6.501 -37.593  1.00 49.01           C  
ANISOU 1031  C   ARG A 243     5857   6319   6446  -1515    198   1288       C  
ATOM   1032  O   ARG A 243     -14.120  -5.673 -37.519  1.00 65.32           O  
ANISOU 1032  O   ARG A 243     7973   8290   8555  -1396    268   1307       O  
ATOM   1033  CB  ARG A 243     -16.969  -5.512 -38.829  1.00 57.20           C  
ANISOU 1033  CB  ARG A 243     6589   7842   7301  -1496    194   1576       C  
ATOM   1034  CG  ARG A 243     -16.376  -6.144 -40.076  1.00 63.63           C  
ANISOU 1034  CG  ARG A 243     7421   8754   8002  -1582    118   1418       C  
ATOM   1035  CD  ARG A 243     -17.257  -7.211 -40.688  1.00 73.67           C  
ANISOU 1035  CD  ARG A 243     8614  10215   9163  -1777     -5   1338       C  
ATOM   1036  NE  ARG A 243     -16.937  -7.440 -42.103  1.00 73.35           N  
ANISOU 1036  NE  ARG A 243     8549  10363   8958  -1827    -62   1239       N  
ATOM   1037  CZ  ARG A 243     -15.902  -8.156 -42.534  1.00 73.91           C  
ANISOU 1037  CZ  ARG A 243     8757  10312   9012  -1869    -80   1023       C  
ATOM   1038  NH1 ARG A 243     -15.078  -8.719 -41.662  1.00 75.84           N  
ANISOU 1038  NH1 ARG A 243     9162  10249   9403  -1864    -52    896       N  
ATOM   1039  NH2 ARG A 243     -15.687  -8.299 -43.833  1.00 79.96           N  
ANISOU 1039  NH2 ARG A 243     9498  11277   9607  -1904   -120    942       N  
ATOM   1040  N   CYS A 244     -14.795  -7.796 -37.729  1.00 45.48           N  
ANISOU 1040  N   CYS A 244     5477   5807   5995  -1648    118   1115       N  
ATOM   1041  CA  CYS A 244     -13.457  -8.338 -37.716  1.00 44.88           C  
ANISOU 1041  CA  CYS A 244     5541   5541   5972  -1635    117    948       C  
ATOM   1042  C   CYS A 244     -12.942  -8.523 -39.129  1.00 45.65           C  
ANISOU 1042  C   CYS A 244     5624   5767   5954  -1654     93    844       C  
ATOM   1043  O   CYS A 244     -13.509  -9.301 -39.882  1.00 47.03           O  
ANISOU 1043  O   CYS A 244     5768   6071   6031  -1782     21    760       O  
ATOM   1044  CB  CYS A 244     -13.446  -9.661 -36.953  1.00 44.92           C  
ANISOU 1044  CB  CYS A 244     5650   5361   6057  -1742     68    828       C  
ATOM   1045  SG  CYS A 244     -11.884 -10.453 -37.014  1.00 71.33           S  
ANISOU 1045  SG  CYS A 244     9148   8492   9464  -1712     69    638       S  
ATOM   1046  N   PRO A 245     -11.870  -7.796 -39.478  1.00 45.00           N  
ANISOU 1046  N   PRO A 245     5563   5657   5879  -1534    155    850       N  
ATOM   1047  CA  PRO A 245     -11.179  -7.761 -40.763  1.00 45.71           C  
ANISOU 1047  CA  PRO A 245     5640   5866   5861  -1511    164    777       C  
ATOM   1048  C   PRO A 245     -11.078  -9.128 -41.384  1.00 46.89           C  
ANISOU 1048  C   PRO A 245     5857   6015   5942  -1631     97    569       C  
ATOM   1049  O   PRO A 245     -11.357  -9.283 -42.564  1.00 83.74           O  
ANISOU 1049  O   PRO A 245    10476  10891  10452  -1682     66    520       O  
ATOM   1050  CB  PRO A 245      -9.787  -7.247 -40.409  1.00 44.57           C  
ANISOU 1050  CB  PRO A 245     5562   5554   5820  -1392    238    768       C  
ATOM   1051  CG  PRO A 245      -9.975  -6.464 -39.174  1.00 64.88           C  
ANISOU 1051  CG  PRO A 245     8140   8001   8512  -1335    277    895       C  
ATOM   1052  CD  PRO A 245     -11.197  -6.963 -38.472  1.00 62.71           C  
ANISOU 1052  CD  PRO A 245     7853   7726   8247  -1418    227    927       C  
ATOM   1053  N   PHE A 246     -10.694 -10.133 -40.623  1.00 46.60           N  
ANISOU 1053  N   PHE A 246     5940   5749   6015  -1675     79    443       N  
ATOM   1054  CA  PHE A 246     -10.464 -11.387 -41.295  1.00 69.96           C  
ANISOU 1054  CA  PHE A 246     8988   8676   8920  -1770     39    233       C  
ATOM   1055  C   PHE A 246     -11.479 -12.410 -40.873  1.00 60.31           C  
ANISOU 1055  C   PHE A 246     7796   7397   7722  -1938    -35    173       C  
ATOM   1056  O   PHE A 246     -11.151 -13.547 -40.548  1.00 62.02           O  
ANISOU 1056  O   PHE A 246     8141   7408   8017  -1996    -44     28       O  
ATOM   1057  CB  PHE A 246      -9.054 -11.871 -41.042  1.00 80.55           C  
ANISOU 1057  CB  PHE A 246    10450   9798  10359  -1677     92    118       C  
ATOM   1058  CG  PHE A 246      -8.503 -11.373 -39.782  1.00 76.73           C  
ANISOU 1058  CG  PHE A 246     9981   9141  10031  -1577    129    225       C  
ATOM   1059  CD1 PHE A 246      -9.014 -11.859 -38.617  1.00 80.81           C  
ANISOU 1059  CD1 PHE A 246    10544   9508  10652  -1630     98    255       C  
ATOM   1060  CD2 PHE A 246      -7.507 -10.397 -39.752  1.00 70.87           C  
ANISOU 1060  CD2 PHE A 246     9205   8399   9323  -1442    193    301       C  
ATOM   1061  CE1 PHE A 246      -8.541 -11.418 -37.417  1.00101.79           C  
ANISOU 1061  CE1 PHE A 246    13222  12026  13429  -1545    124    346       C  
ATOM   1062  CE2 PHE A 246      -7.023  -9.944 -38.558  1.00 85.79           C  
ANISOU 1062  CE2 PHE A 246    11112  10140  11343  -1374    213    384       C  
ATOM   1063  CZ  PHE A 246      -7.540 -10.457 -37.382  1.00104.14           C  
ANISOU 1063  CZ  PHE A 246    13491  12325  13753  -1422    175    402       C  
ATOM   1064  N   LEU A 247     -12.725 -11.967 -40.887  1.00 58.54           N  
ANISOU 1064  N   LEU A 247     7445   7362   7437  -2012    -79    303       N  
ATOM   1065  CA  LEU A 247     -13.864 -12.846 -41.031  1.00 50.84           C  
ANISOU 1065  CA  LEU A 247     6445   6456   6416  -2213   -166    244       C  
ATOM   1066  C   LEU A 247     -14.595 -12.491 -42.337  1.00 76.69           C  
ANISOU 1066  C   LEU A 247     9583  10075   9481  -2287   -225    261       C  
ATOM   1067  O   LEU A 247     -14.547 -11.346 -42.800  1.00 74.84           O  
ANISOU 1067  O   LEU A 247     9240  10029   9167  -2162   -189    406       O  
ATOM   1068  CB  LEU A 247     -14.793 -12.712 -39.838  1.00 50.24           C  
ANISOU 1068  CB  LEU A 247     6309   6333   6448  -2248   -172    404       C  
ATOM   1069  CG  LEU A 247     -14.272 -13.443 -38.615  1.00 54.02           C  
ANISOU 1069  CG  LEU A 247     6932   6492   7103  -2235   -141    358       C  
ATOM   1070  CD1 LEU A 247     -15.332 -13.494 -37.498  1.00 49.30           C  
ANISOU 1070  CD1 LEU A 247     6275   5870   6587  -2299   -149    505       C  
ATOM   1071  CD2 LEU A 247     -13.810 -14.833 -39.037  1.00 57.66           C  
ANISOU 1071  CD2 LEU A 247     7540   6789   7579  -2347   -170    125       C  
ATOM   1072  N   PRO A 248     -15.268 -13.466 -42.951  1.00 54.51           N  
ANISOU 1072  N   PRO A 248     6780   7354   6579  -2493   -316    115       N  
ATOM   1073  CA  PRO A 248     -16.089 -13.082 -44.093  1.00 56.21           C  
ANISOU 1073  CA  PRO A 248     6839   7939   6580  -2573   -391    157       C  
ATOM   1074  C   PRO A 248     -17.360 -12.341 -43.686  1.00 76.49           C  
ANISOU 1074  C   PRO A 248     9201  10716   9144  -2588   -422    409       C  
ATOM   1075  O   PRO A 248     -17.893 -12.618 -42.619  1.00 85.15           O  
ANISOU 1075  O   PRO A 248    10294  11675  10386  -2640   -421    477       O  
ATOM   1076  CB  PRO A 248     -16.433 -14.426 -44.745  1.00 58.67           C  
ANISOU 1076  CB  PRO A 248     7232   8256   6803  -2817   -486    -98       C  
ATOM   1077  CG  PRO A 248     -16.287 -15.441 -43.658  1.00 64.89           C  
ANISOU 1077  CG  PRO A 248     8170   8684   7800  -2892   -468   -191       C  
ATOM   1078  CD  PRO A 248     -15.202 -14.924 -42.766  1.00 74.28           C  
ANISOU 1078  CD  PRO A 248     9440   9631   9151  -2658   -352   -106       C  
ATOM   1079  N   GLU A 249     -17.827 -11.419 -44.529  1.00 74.86           N  
ANISOU 1079  N   GLU A 249     8824  10845   8774  -2531   -441    559       N  
ATOM   1080  CA  GLU A 249     -19.160 -10.811 -44.405  1.00 82.52           C  
ANISOU 1080  CA  GLU A 249     9570  12082   9703  -2557   -482    796       C  
ATOM   1081  C   GLU A 249     -20.192 -11.913 -44.589  1.00 70.34           C  
ANISOU 1081  C   GLU A 249     7971  10654   8102  -2842   -618    686       C  
ATOM   1082  O   GLU A 249     -19.878 -12.955 -45.174  1.00 70.93           O  
ANISOU 1082  O   GLU A 249     8171  10670   8110  -3008   -683    425       O  
ATOM   1083  CB  GLU A 249     -19.366  -9.687 -45.449  1.00108.92           C  
ANISOU 1083  CB  GLU A 249    12746  15777  12861  -2433   -476    972       C  
ATOM   1084  CG  GLU A 249     -18.976  -8.259 -45.011  1.00125.52           C  
ANISOU 1084  CG  GLU A 249    14811  17827  15053  -2160   -337   1215       C  
ATOM   1085  CD  GLU A 249     -20.055  -7.559 -44.179  1.00139.43           C  
ANISOU 1085  CD  GLU A 249    16415  19659  16903  -2093   -302   1480       C  
ATOM   1086  OE1 GLU A 249     -20.324  -8.000 -43.033  1.00139.18           O  
ANISOU 1086  OE1 GLU A 249    16435  19418  17030  -2144   -288   1465       O  
ATOM   1087  OE2 GLU A 249     -20.629  -6.562 -44.677  1.00142.94           O  
ANISOU 1087  OE2 GLU A 249    16683  20372  17255  -1977   -277   1714       O  
ATOM   1088  N   GLN A 250     -21.421 -11.710 -44.117  1.00 68.95           N  
ANISOU 1088  N   GLN A 250     7609  10638   7953  -2907   -655    877       N  
ATOM   1089  CA  GLN A 250     -22.415 -12.769 -44.296  1.00 78.76           C  
ANISOU 1089  CA  GLN A 250     8782  11997   9148  -3206   -790    777       C  
ATOM   1090  C   GLN A 250     -23.472 -12.443 -45.343  1.00 86.32           C  
ANISOU 1090  C   GLN A 250     9485  13433   9879  -3310   -910    886       C  
ATOM   1091  O   GLN A 250     -23.935 -11.310 -45.447  1.00 84.41           O  
ANISOU 1091  O   GLN A 250     9051  13438   9584  -3139   -875   1158       O  
ATOM   1092  CB  GLN A 250     -23.085 -13.102 -42.967  1.00 62.59           C  
ANISOU 1092  CB  GLN A 250     6705   9778   7299  -3268   -763    883       C  
ATOM   1093  CG  GLN A 250     -22.154 -13.794 -41.987  1.00 60.85           C  
ANISOU 1093  CG  GLN A 250     6740   9102   7279  -3241   -682    736       C  
ATOM   1094  CD  GLN A 250     -21.839 -15.214 -42.365  1.00 62.38           C  
ANISOU 1094  CD  GLN A 250     7108   9119   7473  -3475   -755    433       C  
ATOM   1095  OE1 GLN A 250     -22.716 -15.965 -42.802  1.00 91.35           O  
ANISOU 1095  OE1 GLN A 250    10700  12934  11073  -3744   -871    353       O  
ATOM   1096  NE2 GLN A 250     -20.580 -15.600 -42.200  1.00 61.09           N  
ANISOU 1096  NE2 GLN A 250     7181   8637   7391  -3378   -683    261       N  
ATOM   1097  N   LYS A 251     -23.836 -13.461 -46.117  1.00119.73           N  
ANISOU 1097  N   LYS A 251    13725  17790  13977  -3593  -1052    669       N  
ATOM   1098  CA  LYS A 251     -24.882 -13.356 -47.128  1.00134.49           C  
ANISOU 1098  CA  LYS A 251    15351  20138  15612  -3750  -1200    737       C  
ATOM   1099  C   LYS A 251     -26.175 -12.893 -46.471  1.00140.18           C  
ANISOU 1099  C   LYS A 251    15795  21065  16400  -3761  -1217   1042       C  
ATOM   1100  O   LYS A 251     -26.808 -11.940 -46.923  1.00142.11           O  
ANISOU 1100  O   LYS A 251    15795  21682  16517  -3644  -1235   1298       O  
ATOM   1101  CB  LYS A 251     -25.094 -14.703 -47.837  1.00142.31           C  
ANISOU 1101  CB  LYS A 251    16426  21160  16483  -4103  -1352    413       C  
ATOM   1102  CG  LYS A 251     -26.168 -14.684 -48.919  1.00147.87           C  
ANISOU 1102  CG  LYS A 251    16878  22387  16918  -4306  -1532    453       C  
ATOM   1103  CD  LYS A 251     -26.649 -16.090 -49.309  1.00154.85           C  
ANISOU 1103  CD  LYS A 251    17826  23271  17738  -4718  -1690    147       C  
ATOM   1104  CE  LYS A 251     -25.834 -16.711 -50.452  1.00163.00           C  
ANISOU 1104  CE  LYS A 251    19081  24287  18565  -4812  -1737   -209       C  
ATOM   1105  NZ  LYS A 251     -24.539 -17.316 -50.023  1.00166.27           N  
ANISOU 1105  NZ  LYS A 251    19846  24177  19151  -4717  -1598   -453       N  
ATOM   1106  N   ASP A 252     -26.546 -13.570 -45.388  1.00129.54           N  
ANISOU 1106  N   ASP A 252    14488  19473  15258  -3885  -1199   1028       N  
ATOM   1107  CA  ASP A 252     -27.721 -13.217 -44.601  1.00119.80           C  
ANISOU 1107  CA  ASP A 252    13011  18390  14119  -3888  -1189   1313       C  
ATOM   1108  C   ASP A 252     -27.364 -12.114 -43.604  1.00114.87           C  
ANISOU 1108  C   ASP A 252    12405  17587  13652  -3539  -1000   1552       C  
ATOM   1109  O   ASP A 252     -26.562 -12.338 -42.695  1.00112.93           O  
ANISOU 1109  O   ASP A 252    12386  16936  13586  -3452   -892   1463       O  
ATOM   1110  CB  ASP A 252     -28.253 -14.459 -43.882  1.00113.88           C  
ANISOU 1110  CB  ASP A 252    12302  17450  13517  -4183  -1242   1195       C  
ATOM   1111  CG  ASP A 252     -29.647 -14.259 -43.298  1.00113.35           C  
ANISOU 1111  CG  ASP A 252    11934  17630  13504  -4257  -1263   1476       C  
ATOM   1112  OD1 ASP A 252     -30.141 -13.106 -43.288  1.00108.43           O  
ANISOU 1112  OD1 ASP A 252    11090  17277  12832  -4032  -1209   1776       O  
ATOM   1113  OD2 ASP A 252     -30.248 -15.261 -42.837  1.00112.84           O  
ANISOU 1113  OD2 ASP A 252    11853  17481  13539  -4534  -1322   1408       O  
ATOM   1114  N   PRO A 253     -27.957 -10.918 -43.776  1.00115.46           N  
ANISOU 1114  N   PRO A 253    12246  17965  13656  -3336   -958   1856       N  
ATOM   1115  CA  PRO A 253     -27.734  -9.756 -42.904  1.00106.72           C  
ANISOU 1115  CA  PRO A 253    11147  16719  12685  -3004   -772   2092       C  
ATOM   1116  C   PRO A 253     -27.953 -10.077 -41.430  1.00102.26           C  
ANISOU 1116  C   PRO A 253    10647  15866  12342  -3003   -679   2137       C  
ATOM   1117  O   PRO A 253     -27.207  -9.596 -40.585  1.00100.36           O  
ANISOU 1117  O   PRO A 253    10577  15319  12236  -2793   -534   2153       O  
ATOM   1118  CB  PRO A 253     -28.772  -8.738 -43.394  1.00108.50           C  
ANISOU 1118  CB  PRO A 253    11050  17386  12789  -2877   -777   2419       C  
ATOM   1119  CG  PRO A 253     -29.746  -9.532 -44.211  1.00114.16           C  
ANISOU 1119  CG  PRO A 253    11557  18475  13344  -3189   -979   2375       C  
ATOM   1120  CD  PRO A 253     -28.935 -10.619 -44.831  1.00115.44           C  
ANISOU 1120  CD  PRO A 253    11950  18477  13436  -3420  -1087   1999       C  
ATOM   1121  N   ARG A 254     -28.954 -10.895 -41.129  1.00 94.83           N  
ANISOU 1121  N   ARG A 254     9569  15029  11432  -3248   -763   2154       N  
ATOM   1122  CA  ARG A 254     -29.218 -11.308 -39.757  1.00 89.60           C  
ANISOU 1122  CA  ARG A 254     8961  14115  10968  -3271   -677   2203       C  
ATOM   1123  C   ARG A 254     -28.144 -12.231 -39.170  1.00 91.24           C  
ANISOU 1123  C   ARG A 254     9493  13866  11306  -3345   -652   1933       C  
ATOM   1124  O   ARG A 254     -28.317 -12.753 -38.068  1.00 88.15           O  
ANISOU 1124  O   ARG A 254     9164  13258  11069  -3397   -595   1952       O  
ATOM   1125  CB  ARG A 254     -30.566 -12.019 -39.668  1.00 95.37           C  
ANISOU 1125  CB  ARG A 254     9449  15088  11699  -3545   -779   2293       C  
ATOM   1126  CG  ARG A 254     -31.744 -11.224 -40.175  1.00107.79           C  
ANISOU 1126  CG  ARG A 254    10661  17144  13151  -3489   -813   2585       C  
ATOM   1127  CD  ARG A 254     -32.958 -12.139 -40.383  1.00122.55           C  
ANISOU 1127  CD  ARG A 254    12289  19287  14988  -3843   -967   2608       C  
ATOM   1128  NE  ARG A 254     -32.669 -13.235 -41.310  1.00132.18           N  
ANISOU 1128  NE  ARG A 254    13612  20503  16106  -4174  -1150   2292       N  
ATOM   1129  CZ  ARG A 254     -33.591 -14.001 -41.887  1.00133.30           C  
ANISOU 1129  CZ  ARG A 254    13556  20930  16160  -4521  -1327   2250       C  
ATOM   1130  NH1 ARG A 254     -34.880 -13.799 -41.650  1.00130.86           N  
ANISOU 1130  NH1 ARG A 254    12905  20961  15855  -4584  -1353   2526       N  
ATOM   1131  NH2 ARG A 254     -33.221 -14.971 -42.713  1.00139.76           N  
ANISOU 1131  NH2 ARG A 254    14518  21700  16884  -4809  -1476   1928       N  
ATOM   1132  N   ASP A 255     -27.053 -12.451 -39.903  1.00 90.39           N  
ANISOU 1132  N   ASP A 255     9584  13627  11135  -3344   -688   1697       N  
ATOM   1133  CA  ASP A 255     -25.964 -13.302 -39.416  1.00 89.92           C  
ANISOU 1133  CA  ASP A 255     9825  13145  11196  -3384   -656   1453       C  
ATOM   1134  C   ASP A 255     -24.700 -12.477 -39.169  1.00 79.82           C  
ANISOU 1134  C   ASP A 255     8724  11649   9955  -3089   -534   1439       C  
ATOM   1135  O   ASP A 255     -23.593 -13.003 -39.178  1.00 76.89           O  
ANISOU 1135  O   ASP A 255     8583  11002   9629  -3086   -522   1227       O  
ATOM   1136  CB  ASP A 255     -25.648 -14.432 -40.409  1.00100.50           C  
ANISOU 1136  CB  ASP A 255    11276  14462  12448  -3644   -789   1154       C  
ATOM   1137  CG  ASP A 255     -26.769 -15.460 -40.530  1.00111.18           C  
ANISOU 1137  CG  ASP A 255    12503  15945  13796  -3990   -914   1113       C  
ATOM   1138  OD1 ASP A 255     -27.671 -15.494 -39.660  1.00106.65           O  
ANISOU 1138  OD1 ASP A 255    11787  15407  13326  -4039   -886   1303       O  
ATOM   1139  OD2 ASP A 255     -26.737 -16.253 -41.502  1.00116.93           O  
ANISOU 1139  OD2 ASP A 255    13279  16736  14413  -4224  -1037    882       O  
ATOM   1140  N   ALA A 256     -24.871 -11.180 -38.942  1.00 78.69           N  
ANISOU 1140  N   ALA A 256     8471  11628   9802  -2843   -438   1671       N  
ATOM   1141  CA  ALA A 256     -23.743 -10.258 -38.837  1.00 56.73           C  
ANISOU 1141  CA  ALA A 256     5830   8681   7044  -2581   -328   1672       C  
ATOM   1142  C   ALA A 256     -22.857 -10.498 -37.606  1.00 68.51           C  
ANISOU 1142  C   ALA A 256     7548   9777   8705  -2497   -235   1593       C  
ATOM   1143  O   ALA A 256     -21.680 -10.152 -37.631  1.00 74.65           O  
ANISOU 1143  O   ALA A 256     8484  10374   9506  -2359   -183   1501       O  
ATOM   1144  CB  ALA A 256     -24.243  -8.829 -38.838  1.00 56.58           C  
ANISOU 1144  CB  ALA A 256     5643   8865   6989  -2352   -236   1946       C  
ATOM   1145  N   ALA A 257     -23.407 -11.060 -36.531  1.00 58.03           N  
ANISOU 1145  N   ALA A 257     6224   8335   7490  -2574   -214   1642       N  
ATOM   1146  CA  ALA A 257     -22.587 -11.403 -35.379  1.00 53.16           C  
ANISOU 1146  CA  ALA A 257     5818   7369   7013  -2510   -142   1569       C  
ATOM   1147  C   ALA A 257     -21.417 -12.283 -35.810  1.00 68.64           C  
ANISOU 1147  C   ALA A 257     7982   9110   8989  -2586   -195   1309       C  
ATOM   1148  O   ALA A 257     -20.302 -12.178 -35.259  1.00 62.76           O  
ANISOU 1148  O   ALA A 257     7410   8117   8318  -2454   -134   1239       O  
ATOM   1149  CB  ALA A 257     -23.409 -12.106 -34.320  1.00 53.94           C  
ANISOU 1149  CB  ALA A 257     5884   7401   7208  -2626   -128   1650       C  
ATOM   1150  N   LEU A 258     -21.666 -13.123 -36.820  1.00 54.49           N  
ANISOU 1150  N   LEU A 258     6164   7421   7120  -2795   -306   1164       N  
ATOM   1151  CA  LEU A 258     -20.685 -14.113 -37.272  1.00 54.63           C  
ANISOU 1151  CA  LEU A 258     6378   7228   7152  -2883   -347    904       C  
ATOM   1152  C   LEU A 258     -19.439 -13.477 -37.887  1.00 66.95           C  
ANISOU 1152  C   LEU A 258     8033   8749   8656  -2701   -309    819       C  
ATOM   1153  O   LEU A 258     -18.465 -14.176 -38.187  1.00 59.85           O  
ANISOU 1153  O   LEU A 258     7302   7661   7777  -2719   -315    619       O  
ATOM   1154  CB  LEU A 258     -21.312 -15.073 -38.283  1.00 57.29           C  
ANISOU 1154  CB  LEU A 258     6666   7704   7396  -3156   -471    756       C  
ATOM   1155  CG  LEU A 258     -22.362 -16.136 -37.921  1.00 61.51           C  
ANISOU 1155  CG  LEU A 258     7149   8226   7996  -3427   -535    750       C  
ATOM   1156  CD1 LEU A 258     -22.815 -16.889 -39.175  1.00 61.92           C  
ANISOU 1156  CD1 LEU A 258     7161   8449   7916  -3692   -668    567       C  
ATOM   1157  CD2 LEU A 258     -21.842 -17.106 -36.888  1.00 58.78           C  
ANISOU 1157  CD2 LEU A 258     7005   7495   7833  -3458   -481    672       C  
ATOM   1158  N   ALA A 259     -19.483 -12.155 -38.062  1.00 69.03           N  
ANISOU 1158  N   ALA A 259     8186   9184   8858  -2522   -257    983       N  
ATOM   1159  CA  ALA A 259     -18.372 -11.383 -38.603  1.00 51.15           C  
ANISOU 1159  CA  ALA A 259     5984   6900   6549  -2345   -207    947       C  
ATOM   1160  C   ALA A 259     -17.699 -10.485 -37.561  1.00 57.22           C  
ANISOU 1160  C   ALA A 259     6822   7489   7431  -2133    -94   1054       C  
ATOM   1161  O   ALA A 259     -16.695  -9.839 -37.861  1.00 64.60           O  
ANISOU 1161  O   ALA A 259     7815   8373   8358  -1994    -45   1029       O  
ATOM   1162  CB  ALA A 259     -18.844 -10.550 -39.733  1.00 52.06           C  
ANISOU 1162  CB  ALA A 259     5935   7343   6504  -2310   -230   1046       C  
ATOM   1163  N   THR A 260     -18.235 -10.428 -36.344  1.00 62.99           N  
ANISOU 1163  N   THR A 260     7544   8129   8259  -2113    -52   1171       N  
ATOM   1164  CA  THR A 260     -17.656  -9.565 -35.310  1.00 46.91           C  
ANISOU 1164  CA  THR A 260     5581   5933   6310  -1927     49   1257       C  
ATOM   1165  C   THR A 260     -16.436 -10.160 -34.647  1.00 45.82           C  
ANISOU 1165  C   THR A 260     5632   5510   6269  -1902     59   1115       C  
ATOM   1166  O   THR A 260     -16.239 -11.367 -34.611  1.00 57.31           O  
ANISOU 1166  O   THR A 260     7171   6843   7762  -2023      6    984       O  
ATOM   1167  CB  THR A 260     -18.652  -9.258 -34.190  1.00 60.85           C  
ANISOU 1167  CB  THR A 260     7280   7714   8127  -1897    105   1431       C  
ATOM   1168  OG1 THR A 260     -19.111 -10.498 -33.627  1.00 74.76           O  
ANISOU 1168  OG1 THR A 260     9072   9389   9944  -2061     56   1383       O  
ATOM   1169  CG2 THR A 260     -19.834  -8.434 -34.693  1.00 48.04           C  
ANISOU 1169  CG2 THR A 260     5452   6379   6423  -1864    124   1621       C  
ATOM   1170  N   ASN A 261     -15.627  -9.283 -34.092  1.00 49.15           N  
ANISOU 1170  N   ASN A 261     6117   5823   6733  -1742    130   1151       N  
ATOM   1171  CA  ASN A 261     -14.536  -9.692 -33.237  1.00 48.04           C  
ANISOU 1171  CA  ASN A 261     6130   5439   6684  -1699    140   1061       C  
ATOM   1172  C   ASN A 261     -14.932 -10.751 -32.214  1.00 50.97           C  
ANISOU 1172  C   ASN A 261     6562   5678   7125  -1787    120   1057       C  
ATOM   1173  O   ASN A 261     -14.132 -11.638 -31.917  1.00 45.36           O  
ANISOU 1173  O   ASN A 261     5969   4789   6477  -1808     95    948       O  
ATOM   1174  CB  ASN A 261     -13.970  -8.476 -32.517  1.00 42.34           C  
ANISOU 1174  CB  ASN A 261     5443   4651   5994  -1541    218   1137       C  
ATOM   1175  CG  ASN A 261     -13.045  -7.673 -33.383  1.00 41.89           C  
ANISOU 1175  CG  ASN A 261     5380   4626   5909  -1459    241   1102       C  
ATOM   1176  OD1 ASN A 261     -12.497  -8.173 -34.370  1.00 46.79           O  
ANISOU 1176  OD1 ASN A 261     6003   5277   6496  -1501    200    994       O  
ATOM   1177  ND2 ASN A 261     -12.844  -6.424 -33.012  1.00 46.58           N  
ANISOU 1177  ND2 ASN A 261     5974   5205   6520  -1344    316   1190       N  
ATOM   1178  N   ARG A 262     -16.148 -10.652 -31.666  1.00 53.93           N  
ANISOU 1178  N   ARG A 262     6854   6142   7495  -1825    140   1191       N  
ATOM   1179  CA  ARG A 262     -16.608 -11.630 -30.679  1.00 56.99           C  
ANISOU 1179  CA  ARG A 262     7287   6418   7949  -1912    133   1216       C  
ATOM   1180  C   ARG A 262     -16.519 -12.990 -31.316  1.00 55.34           C  
ANISOU 1180  C   ARG A 262     7123   6138   7766  -2078     56   1075       C  
ATOM   1181  O   ARG A 262     -16.064 -13.955 -30.710  1.00 61.24           O  
ANISOU 1181  O   ARG A 262     7988   6685   8594  -2114     48   1017       O  
ATOM   1182  CB  ARG A 262     -18.048 -11.361 -30.198  1.00 62.28           C  
ANISOU 1182  CB  ARG A 262     7825   7237   8600  -1946    170   1391       C  
ATOM   1183  CG  ARG A 262     -18.469 -12.200 -28.952  1.00 51.17           C  
ANISOU 1183  CG  ARG A 262     6470   5708   7264  -2006    190   1453       C  
ATOM   1184  CD  ARG A 262     -19.808 -11.756 -28.357  1.00 69.60           C  
ANISOU 1184  CD  ARG A 262     8668   8200   9577  -2000    255   1648       C  
ATOM   1185  NE  ARG A 262     -20.000 -10.304 -28.449  1.00 86.60           N  
ANISOU 1185  NE  ARG A 262    10748  10487  11668  -1831    329   1744       N  
ATOM   1186  CZ  ARG A 262     -19.942  -9.458 -27.423  1.00 91.12           C  
ANISOU 1186  CZ  ARG A 262    11372  11014  12235  -1671    431   1829       C  
ATOM   1187  NH1 ARG A 262     -19.718  -9.910 -26.190  1.00 91.36           N  
ANISOU 1187  NH1 ARG A 262    11515  10900  12299  -1656    461   1839       N  
ATOM   1188  NH2 ARG A 262     -20.123  -8.156 -27.634  1.00 85.36           N  
ANISOU 1188  NH2 ARG A 262    10587  10384  11461  -1524    507   1906       N  
ATOM   1189  N   ALA A 263     -16.921 -13.046 -32.571  1.00 54.13           N  
ANISOU 1189  N   ALA A 263     6881   6150   7536  -2173      4   1019       N  
ATOM   1190  CA  ALA A 263     -16.968 -14.307 -33.267  1.00 54.53           C  
ANISOU 1190  CA  ALA A 263     6978   6146   7595  -2352    -67    865       C  
ATOM   1191  C   ALA A 263     -15.563 -14.870 -33.474  1.00 48.01           C  
ANISOU 1191  C   ALA A 263     6320   5108   6814  -2294    -65    693       C  
ATOM   1192  O   ALA A 263     -15.373 -16.081 -33.503  1.00 49.08           O  
ANISOU 1192  O   ALA A 263     6561   5074   7012  -2401    -89    574       O  
ATOM   1193  CB  ALA A 263     -17.681 -14.136 -34.575  1.00 58.75           C  
ANISOU 1193  CB  ALA A 263     7379   6939   8007  -2461   -129    837       C  
ATOM   1194  N   TYR A 264     -14.575 -14.001 -33.617  1.00 46.64           N  
ANISOU 1194  N   TYR A 264     6167   4936   6617  -2125    -29    686       N  
ATOM   1195  CA  TYR A 264     -13.235 -14.497 -33.896  1.00 56.34           C  
ANISOU 1195  CA  TYR A 264     7524   5998   7883  -2060    -23    536       C  
ATOM   1196  C   TYR A 264     -12.623 -15.102 -32.653  1.00 62.63           C  
ANISOU 1196  C   TYR A 264     8440   6554   8803  -2003      2    554       C  
ATOM   1197  O   TYR A 264     -11.800 -16.026 -32.726  1.00 60.75           O  
ANISOU 1197  O   TYR A 264     8318   6136   8628  -1994      3    439       O  
ATOM   1198  CB  TYR A 264     -12.335 -13.385 -34.438  1.00 53.27           C  
ANISOU 1198  CB  TYR A 264     7104   5697   7439  -1909      9    536       C  
ATOM   1199  CG  TYR A 264     -10.958 -13.880 -34.787  1.00 53.05           C  
ANISOU 1199  CG  TYR A 264     7182   5528   7446  -1837     22    395       C  
ATOM   1200  CD1 TYR A 264     -10.694 -14.454 -36.028  1.00 56.82           C  
ANISOU 1200  CD1 TYR A 264     7686   6044   7858  -1891      6    238       C  
ATOM   1201  CD2 TYR A 264      -9.922 -13.789 -33.871  1.00 44.79           C  
ANISOU 1201  CD2 TYR A 264     6204   4325   6490  -1712     53    420       C  
ATOM   1202  CE1 TYR A 264      -9.428 -14.926 -36.334  1.00 62.44           C  
ANISOU 1202  CE1 TYR A 264     8491   6628   8606  -1804     38    117       C  
ATOM   1203  CE2 TYR A 264      -8.657 -14.242 -34.169  1.00 46.16           C  
ANISOU 1203  CE2 TYR A 264     6450   4387   6702  -1632     70    313       C  
ATOM   1204  CZ  TYR A 264      -8.412 -14.809 -35.392  1.00 55.04           C  
ANISOU 1204  CZ  TYR A 264     7601   5540   7773  -1670     71    165       C  
ATOM   1205  OH  TYR A 264      -7.145 -15.261 -35.670  1.00 60.61           O  
ANISOU 1205  OH  TYR A 264     8373   6135   8519  -1569    107     68       O  
ATOM   1206  N   PHE A 265     -13.030 -14.563 -31.508  1.00 73.88           N  
ANISOU 1206  N   PHE A 265     9835   7982  10253  -1951     30    707       N  
ATOM   1207  CA  PHE A 265     -12.477 -14.968 -30.220  1.00 71.39           C  
ANISOU 1207  CA  PHE A 265     9619   7481  10027  -1881     52    755       C  
ATOM   1208  C   PHE A 265     -13.032 -16.337 -29.857  1.00 78.53           C  
ANISOU 1208  C   PHE A 265    10586   8243  11008  -2014     40    747       C  
ATOM   1209  O   PHE A 265     -12.398 -17.121 -29.147  1.00 85.38           O  
ANISOU 1209  O   PHE A 265    11564   8916  11962  -1974     52    744       O  
ATOM   1210  CB  PHE A 265     -12.817 -13.942 -29.137  1.00 68.66           C  
ANISOU 1210  CB  PHE A 265     9230   7200   9656  -1791     92    910       C  
ATOM   1211  CG  PHE A 265     -11.775 -12.840 -28.948  1.00 66.01           C  
ANISOU 1211  CG  PHE A 265     8906   6876   9297  -1637    113    908       C  
ATOM   1212  CD1 PHE A 265     -11.278 -12.113 -30.017  1.00 64.87           C  
ANISOU 1212  CD1 PHE A 265     8715   6826   9109  -1597    114    845       C  
ATOM   1213  CD2 PHE A 265     -11.340 -12.499 -27.680  1.00 65.73           C  
ANISOU 1213  CD2 PHE A 265     8926   6770   9277  -1546    133    975       C  
ATOM   1214  CE1 PHE A 265     -10.348 -11.106 -29.818  1.00 57.33           C  
ANISOU 1214  CE1 PHE A 265     7766   5869   8147  -1480    137    850       C  
ATOM   1215  CE2 PHE A 265     -10.410 -11.491 -27.491  1.00 62.94           C  
ANISOU 1215  CE2 PHE A 265     8583   6427   8905  -1436    145    962       C  
ATOM   1216  CZ  PHE A 265      -9.917 -10.797 -28.556  1.00 50.33           C  
ANISOU 1216  CZ  PHE A 265     6936   4903   7285  -1409    148    901       C  
ATOM   1217  N   ILE A 266     -14.234 -16.610 -30.343  1.00 77.05           N  
ANISOU 1217  N   ILE A 266    10321   8161  10793  -2178     16    758       N  
ATOM   1218  CA  ILE A 266     -14.851 -17.900 -30.118  1.00 49.13           C  
ANISOU 1218  CA  ILE A 266     6837   4492   7339  -2343      4    744       C  
ATOM   1219  C   ILE A 266     -14.031 -18.950 -30.827  1.00 50.15           C  
ANISOU 1219  C   ILE A 266     7099   4434   7521  -2379    -10    556       C  
ATOM   1220  O   ILE A 266     -13.781 -20.013 -30.290  1.00 52.28           O  
ANISOU 1220  O   ILE A 266     7488   4474   7903  -2406     12    544       O  
ATOM   1221  CB  ILE A 266     -16.303 -17.915 -30.608  1.00 50.33           C  
ANISOU 1221  CB  ILE A 266     6852   4830   7442  -2532    -31    787       C  
ATOM   1222  CG1 ILE A 266     -17.156 -17.051 -29.684  1.00 49.67           C  
ANISOU 1222  CG1 ILE A 266     6649   4893   7331  -2479      9    998       C  
ATOM   1223  CG2 ILE A 266     -16.812 -19.324 -30.738  1.00 52.47           C  
ANISOU 1223  CG2 ILE A 266     7186   4953   7797  -2747    -57    715       C  
ATOM   1224  CD1 ILE A 266     -18.608 -17.197 -29.889  1.00 51.11           C  
ANISOU 1224  CD1 ILE A 266     6683   5246   7490  -2657    -14   1085       C  
ATOM   1225  N   THR A 267     -13.571 -18.632 -32.027  1.00 50.03           N  
ANISOU 1225  N   THR A 267     7069   4513   7425  -2360    -32    417       N  
ATOM   1226  CA  THR A 267     -12.784 -19.594 -32.778  1.00 62.22           C  
ANISOU 1226  CA  THR A 267     8745   5889   9006  -2378    -28    224       C  
ATOM   1227  C   THR A 267     -11.443 -19.768 -32.071  1.00 64.38           C  
ANISOU 1227  C   THR A 267     9124   5968   9368  -2181     22    238       C  
ATOM   1228  O   THR A 267     -10.790 -20.818 -32.182  1.00 67.28           O  
ANISOU 1228  O   THR A 267     9628   6114   9823  -2166     51    134       O  
ATOM   1229  CB  THR A 267     -12.567 -19.155 -34.235  1.00 68.68           C  
ANISOU 1229  CB  THR A 267     9519   6882   9693  -2387    -55     79       C  
ATOM   1230  OG1 THR A 267     -11.446 -18.272 -34.304  1.00 78.57           O  
ANISOU 1230  OG1 THR A 267    10758   8181  10915  -2181    -21     95       O  
ATOM   1231  CG2 THR A 267     -13.792 -18.439 -34.758  1.00 62.54           C  
ANISOU 1231  CG2 THR A 267     8576   6391   8795  -2509   -108    144       C  
ATOM   1232  N   ARG A 268     -11.050 -18.738 -31.328  1.00 63.08           N  
ANISOU 1232  N   ARG A 268     8897   5889   9182  -2031     33    371       N  
ATOM   1233  CA  ARG A 268      -9.790 -18.753 -30.599  1.00 61.32           C  
ANISOU 1233  CA  ARG A 268     8740   5535   9023  -1849     63    405       C  
ATOM   1234  C   ARG A 268      -9.944 -19.541 -29.314  1.00 61.75           C  
ANISOU 1234  C   ARG A 268     8869   5413   9181  -1849     81    521       C  
ATOM   1235  O   ARG A 268      -9.044 -20.282 -28.912  1.00 69.91           O  
ANISOU 1235  O   ARG A 268     9999   6261  10302  -1752    106    515       O  
ATOM   1236  CB  ARG A 268      -9.328 -17.331 -30.293  1.00 53.08           C  
ANISOU 1236  CB  ARG A 268     7604   4653   7910  -1718     61    489       C  
ATOM   1237  CG  ARG A 268      -8.115 -17.247 -29.393  1.00 45.50           C  
ANISOU 1237  CG  ARG A 268     6686   3598   7002  -1554     73    542       C  
ATOM   1238  CD  ARG A 268      -6.905 -17.975 -29.949  1.00 47.78           C  
ANISOU 1238  CD  ARG A 268     7043   3761   7350  -1466     92    430       C  
ATOM   1239  NE  ARG A 268      -5.691 -17.520 -29.270  1.00 53.95           N  
ANISOU 1239  NE  ARG A 268     7806   4542   8152  -1305     90    492       N  
ATOM   1240  CZ  ARG A 268      -4.491 -18.074 -29.395  1.00 60.98           C  
ANISOU 1240  CZ  ARG A 268     8732   5332   9105  -1186    110    450       C  
ATOM   1241  NH1 ARG A 268      -4.306 -19.140 -30.181  1.00 47.64           N  
ANISOU 1241  NH1 ARG A 268     7124   3507   7469  -1192    151    332       N  
ATOM   1242  NH2 ARG A 268      -3.479 -17.547 -28.716  1.00 58.11           N  
ANISOU 1242  NH2 ARG A 268     8320   5011   8748  -1060     92    524       N  
ATOM   1243  N   GLN A 269     -11.091 -19.368 -28.671  1.00 56.46           N  
ANISOU 1243  N   GLN A 269     8144   4812   8496  -1946     74    644       N  
ATOM   1244  CA  GLN A 269     -11.377 -20.121 -27.468  1.00 66.14           C  
ANISOU 1244  CA  GLN A 269     9433   5888   9807  -1960     99    774       C  
ATOM   1245  C   GLN A 269     -11.210 -21.607 -27.745  1.00 65.66           C  
ANISOU 1245  C   GLN A 269     9502   5575   9869  -2035    121    688       C  
ATOM   1246  O   GLN A 269     -10.670 -22.349 -26.930  1.00 71.97           O  
ANISOU 1246  O   GLN A 269    10397   6184  10764  -1954    155    762       O  
ATOM   1247  CB  GLN A 269     -12.789 -19.855 -26.952  1.00 66.36           C  
ANISOU 1247  CB  GLN A 269     9374   6037   9804  -2084    102    905       C  
ATOM   1248  CG  GLN A 269     -12.978 -20.370 -25.550  1.00 50.10           C  
ANISOU 1248  CG  GLN A 269     7365   3865   7806  -2058    139   1074       C  
ATOM   1249  CD  GLN A 269     -11.799 -20.001 -24.679  1.00 57.93           C  
ANISOU 1249  CD  GLN A 269     8406   4822   8782  -1850    145   1132       C  
ATOM   1250  OE1 GLN A 269     -11.628 -18.832 -24.283  1.00 47.70           O  
ANISOU 1250  OE1 GLN A 269     7049   3685   7389  -1751    137   1177       O  
ATOM   1251  NE2 GLN A 269     -10.948 -20.991 -24.403  1.00 50.10           N  
ANISOU 1251  NE2 GLN A 269     7526   3623   7887  -1784    158   1127       N  
ATOM   1252  N   LEU A 270     -11.649 -22.029 -28.921  1.00 68.54           N  
ANISOU 1252  N   LEU A 270     9878   5938  10227  -2186    105    530       N  
ATOM   1253  CA  LEU A 270     -11.665 -23.442 -29.242  1.00 71.93           C  
ANISOU 1253  CA  LEU A 270    10446   6110  10773  -2293    133    426       C  
ATOM   1254  C   LEU A 270     -10.263 -23.896 -29.582  1.00 72.26           C  
ANISOU 1254  C   LEU A 270    10604   5983  10869  -2123    174    317       C  
ATOM   1255  O   LEU A 270      -9.967 -25.081 -29.555  1.00 78.86           O  
ANISOU 1255  O   LEU A 270    11584   6550  11829  -2132    226    265       O  
ATOM   1256  CB  LEU A 270     -12.638 -23.722 -30.398  1.00 57.49           C  
ANISOU 1256  CB  LEU A 270     8592   4355   8899  -2534     93    274       C  
ATOM   1257  CG  LEU A 270     -14.101 -23.967 -30.013  1.00 57.60           C  
ANISOU 1257  CG  LEU A 270     8531   4422   8933  -2759     70    378       C  
ATOM   1258  CD1 LEU A 270     -14.507 -23.211 -28.739  1.00 69.39           C  
ANISOU 1258  CD1 LEU A 270     9918   6038  10408  -2672     84    626       C  
ATOM   1259  CD2 LEU A 270     -15.025 -23.595 -31.145  1.00 57.55           C  
ANISOU 1259  CD2 LEU A 270     8407   4651   8808  -2949     -1    271       C  
ATOM   1260  N   GLN A 271      -9.398 -22.947 -29.894  1.00 56.48           N  
ANISOU 1260  N   GLN A 271     8539   4138   8784  -1962    161    291       N  
ATOM   1261  CA  GLN A 271      -8.085 -23.314 -30.363  1.00 62.44           C  
ANISOU 1261  CA  GLN A 271     9373   4772   9578  -1801    204    185       C  
ATOM   1262  C   GLN A 271      -7.205 -23.564 -29.167  1.00 58.62           C  
ANISOU 1262  C   GLN A 271     8926   4161   9185  -1615    234    340       C  
ATOM   1263  O   GLN A 271      -6.519 -24.594 -29.093  1.00 61.33           O  
ANISOU 1263  O   GLN A 271     9389   4269   9645  -1527    294    315       O  
ATOM   1264  CB  GLN A 271      -7.490 -22.232 -31.269  1.00 78.46           C  
ANISOU 1264  CB  GLN A 271    11305   7023  11482  -1717    184     99       C  
ATOM   1265  CG  GLN A 271      -6.223 -22.662 -31.988  1.00 92.86           C  
ANISOU 1265  CG  GLN A 271    13201   8746  13336  -1571    240    -34       C  
ATOM   1266  CD  GLN A 271      -5.748 -21.644 -32.994  1.00104.85           C  
ANISOU 1266  CD  GLN A 271    14620  10491  14726  -1515    229   -116       C  
ATOM   1267  OE1 GLN A 271      -6.164 -20.484 -32.963  1.00112.51           O  
ANISOU 1267  OE1 GLN A 271    15463  11685  15600  -1545    180    -42       O  
ATOM   1268  NE2 GLN A 271      -4.871 -22.070 -33.900  1.00109.87           N  
ANISOU 1268  NE2 GLN A 271    15316  11067  15361  -1425    287   -264       N  
ATOM   1269  N   VAL A 272      -7.253 -22.632 -28.217  1.00 55.88           N  
ANISOU 1269  N   VAL A 272     8479   3973   8780  -1553    195    503       N  
ATOM   1270  CA  VAL A 272      -6.437 -22.710 -27.007  1.00 57.87           C  
ANISOU 1270  CA  VAL A 272     8742   4167   9080  -1382    203    663       C  
ATOM   1271  C   VAL A 272      -6.844 -23.896 -26.140  1.00 64.67           C  
ANISOU 1271  C   VAL A 272     9710   4803  10060  -1415    243    779       C  
ATOM   1272  O   VAL A 272      -6.001 -24.512 -25.499  1.00 66.44           O  
ANISOU 1272  O   VAL A 272     9992   4887  10365  -1264    274    870       O  
ATOM   1273  CB  VAL A 272      -6.524 -21.412 -26.184  1.00 57.42           C  
ANISOU 1273  CB  VAL A 272     8568   4336   8911  -1338    150    787       C  
ATOM   1274  CG1 VAL A 272      -6.056 -20.235 -27.020  1.00 48.43           C  
ANISOU 1274  CG1 VAL A 272     7332   3393   7676  -1301    122    688       C  
ATOM   1275  CG2 VAL A 272      -7.929 -21.164 -25.696  1.00 56.24           C  
ANISOU 1275  CG2 VAL A 272     8387   4262   8720  -1488    141    874       C  
ATOM   1276  N   ASP A 273      -8.130 -24.238 -26.168  1.00 66.06           N  
ANISOU 1276  N   ASP A 273     9902   4946  10251  -1615    247    785       N  
ATOM   1277  CA  ASP A 273      -8.661 -25.347 -25.390  1.00 59.58           C  
ANISOU 1277  CA  ASP A 273     9177   3909   9550  -1682    294    906       C  
ATOM   1278  C   ASP A 273      -8.002 -26.684 -25.737  1.00 72.08           C  
ANISOU 1278  C   ASP A 273    10919   5179  11289  -1631    367    833       C  
ATOM   1279  O   ASP A 273      -7.999 -27.615 -24.930  1.00 71.62           O  
ANISOU 1279  O   ASP A 273    10954   4908  11351  -1601    422    970       O  
ATOM   1280  CB  ASP A 273     -10.172 -25.444 -25.597  1.00 62.71           C  
ANISOU 1280  CB  ASP A 273     9541   4347   9937  -1937    283    898       C  
ATOM   1281  CG  ASP A 273     -10.948 -24.459 -24.743  1.00 72.98           C  
ANISOU 1281  CG  ASP A 273    10713   5885  11130  -1959    250   1062       C  
ATOM   1282  OD1 ASP A 273     -10.319 -23.678 -23.996  1.00 69.57           O  
ANISOU 1282  OD1 ASP A 273    10235   5577  10623  -1789    233   1160       O  
ATOM   1283  OD2 ASP A 273     -12.196 -24.463 -24.823  1.00 83.24           O  
ANISOU 1283  OD2 ASP A 273    11956   7253  12418  -2150    245   1088       O  
ATOM   1284  N   GLU A 274      -7.449 -26.789 -26.940  1.00 84.96           N  
ANISOU 1284  N   GLU A 274    12589   6773  12918  -1611    380    622       N  
ATOM   1285  CA  GLU A 274      -6.813 -28.034 -27.356  1.00107.74           C  
ANISOU 1285  CA  GLU A 274    15639   9348  15948  -1547    469    528       C  
ATOM   1286  C   GLU A 274      -5.391 -28.058 -26.824  1.00110.55           C  
ANISOU 1286  C   GLU A 274    15991   9669  16342  -1256    501    634       C  
ATOM   1287  O   GLU A 274      -4.748 -29.105 -26.750  1.00117.33           O  
ANISOU 1287  O   GLU A 274    16977  10262  17341  -1134    589    648       O  
ATOM   1288  CB  GLU A 274      -6.824 -28.176 -28.884  1.00125.11           C  
ANISOU 1288  CB  GLU A 274    17892  11530  18112  -1643    482    246       C  
ATOM   1289  CG  GLU A 274      -8.214 -28.182 -29.516  1.00136.46           C  
ANISOU 1289  CG  GLU A 274    19319  13032  19499  -1946    435    130       C  
ATOM   1290  CD  GLU A 274      -9.162 -29.158 -28.839  1.00160.61           C  
ANISOU 1290  CD  GLU A 274    22464  15869  22691  -2123    465    227       C  
ATOM   1291  OE1 GLU A 274      -8.901 -30.384 -28.878  1.00170.53           O  
ANISOU 1291  OE1 GLU A 274    23900  16789  24105  -2121    554    177       O  
ATOM   1292  OE2 GLU A 274     -10.166 -28.694 -28.253  1.00167.42           O  
ANISOU 1292  OE2 GLU A 274    23216  16889  23507  -2257    411    362       O  
ATOM   1293  N   SER A 275      -4.924 -26.880 -26.427  1.00110.10           N  
ANISOU 1293  N   SER A 275    15783   9887  16161  -1147    429    717       N  
ATOM   1294  CA  SER A 275      -3.528 -26.674 -26.081  1.00104.74           C  
ANISOU 1294  CA  SER A 275    15055   9254  15487   -892    433    795       C  
ATOM   1295  C   SER A 275      -3.321 -26.513 -24.575  1.00 90.12           C  
ANISOU 1295  C   SER A 275    13151   7466  13625   -785    397   1052       C  
ATOM   1296  O   SER A 275      -2.426 -25.783 -24.149  1.00 90.05           O  
ANISOU 1296  O   SER A 275    13033   7639  13544   -636    345   1126       O  
ATOM   1297  CB  SER A 275      -3.000 -25.443 -26.829  1.00104.34           C  
ANISOU 1297  CB  SER A 275    14871   9470  15303   -855    379    681       C  
ATOM   1298  OG  SER A 275      -1.605 -25.524 -27.063  1.00104.52           O  
ANISOU 1298  OG  SER A 275    14866   9486  15359   -637    412    672       O  
ATOM   1299  N   LYS A 276      -4.132 -27.199 -23.771  1.00 67.64           N  
ANISOU 1299  N   LYS A 276    10379   4478  10842   -868    423   1188       N  
ATOM   1300  CA  LYS A 276      -4.107 -26.995 -22.323  1.00 59.02           C  
ANISOU 1300  CA  LYS A 276     9239   3481   9706   -788    387   1434       C  
ATOM   1301  C   LYS A 276      -3.191 -27.961 -21.589  1.00 70.37           C  
ANISOU 1301  C   LYS A 276    10739   4744  11256   -577    440   1610       C  
ATOM   1302  O   LYS A 276      -3.161 -29.147 -21.913  1.00 79.80           O  
ANISOU 1302  O   LYS A 276    12069   5640  12612   -561    538   1594       O  
ATOM   1303  CB  LYS A 276      -5.517 -27.123 -21.757  1.00 63.91           C  
ANISOU 1303  CB  LYS A 276     9884   4085  10316   -984    392   1524       C  
ATOM   1304  CG  LYS A 276      -6.362 -25.861 -21.824  1.00 56.95           C  
ANISOU 1304  CG  LYS A 276     8886   3476   9275  -1123    321   1474       C  
ATOM   1305  CD  LYS A 276      -7.750 -26.210 -21.323  1.00 60.14           C  
ANISOU 1305  CD  LYS A 276     9316   3836   9700  -1307    350   1575       C  
ATOM   1306  CE  LYS A 276      -8.705 -25.042 -21.383  1.00 75.71           C  
ANISOU 1306  CE  LYS A 276    11171   6066  11528  -1436    300   1546       C  
ATOM   1307  NZ  LYS A 276     -10.036 -25.514 -20.901  1.00 94.26           N  
ANISOU 1307  NZ  LYS A 276    13533   8368  13916  -1610    341   1661       N  
ATOM   1308  N   VAL A 277      -2.455 -27.469 -20.590  1.00 71.57           N  
ANISOU 1308  N   VAL A 277    10795   5077  11320   -416    378   1782       N  
ATOM   1309  CA  VAL A 277      -1.639 -28.355 -19.750  1.00 83.23           C  
ANISOU 1309  CA  VAL A 277    12308   6430  12884   -204    419   1998       C  
ATOM   1310  C   VAL A 277      -2.275 -28.578 -18.377  1.00 90.70           C  
ANISOU 1310  C   VAL A 277    13274   7399  13790   -225    411   2246       C  
ATOM   1311  O   VAL A 277      -3.021 -27.732 -17.867  1.00 91.66           O  
ANISOU 1311  O   VAL A 277    13336   7725  13767   -348    347   2267       O  
ATOM   1312  CB  VAL A 277      -0.199 -27.824 -19.544  1.00 90.07           C  
ANISOU 1312  CB  VAL A 277    13043   7496  13684     18    353   2049       C  
ATOM   1313  CG1 VAL A 277       0.342 -27.214 -20.817  1.00 93.62           C  
ANISOU 1313  CG1 VAL A 277    13430   8022  14118     12    342   1811       C  
ATOM   1314  CG2 VAL A 277      -0.153 -26.822 -18.411  1.00 97.44           C  
ANISOU 1314  CG2 VAL A 277    13856   8737  14430     24    233   2182       C  
ATOM   1315  N   SER A 278      -1.969 -29.734 -17.797  1.00 92.86           N  
ANISOU 1315  N   SER A 278    13635   7454  14194    -92    489   2441       N  
ATOM   1316  CA  SER A 278      -2.552 -30.162 -16.529  1.00 93.74           C  
ANISOU 1316  CA  SER A 278    13784   7547  14288    -97    508   2704       C  
ATOM   1317  C   SER A 278      -2.175 -29.210 -15.419  1.00 90.29           C  
ANISOU 1317  C   SER A 278    13213   7459  13633     -8    391   2849       C  
ATOM   1318  O   SER A 278      -3.018 -28.723 -14.664  1.00 70.89           O  
ANISOU 1318  O   SER A 278    10738   5152  11047   -118    359   2928       O  
ATOM   1319  CB  SER A 278      -2.072 -31.568 -16.168  1.00 98.10           C  
ANISOU 1319  CB  SER A 278    14449   7797  15029     74    621   2903       C  
ATOM   1320  OG  SER A 278      -0.676 -31.563 -15.891  1.00111.81           O  
ANISOU 1320  OG  SER A 278    16102   9636  16746    347    587   3009       O  
ATOM   1321  N   ASP A 279      -0.873 -28.974 -15.348  1.00 95.96           N  
ANISOU 1321  N   ASP A 279    13839   8307  14312    193    331   2878       N  
ATOM   1322  CA  ASP A 279      -0.272 -28.174 -14.316  1.00 93.14           C  
ANISOU 1322  CA  ASP A 279    13355   8279  13755    294    210   3009       C  
ATOM   1323  C   ASP A 279      -1.031 -26.855 -14.150  1.00 84.27           C  
ANISOU 1323  C   ASP A 279    12174   7407  12435    110    125   2884       C  
ATOM   1324  O   ASP A 279      -1.348 -26.462 -13.031  1.00 80.62           O  
ANISOU 1324  O   ASP A 279    11691   7130  11812    102     76   3025       O  
ATOM   1325  CB  ASP A 279       1.199 -27.940 -14.657  1.00102.34           C  
ANISOU 1325  CB  ASP A 279    14402   9561  14921    482    150   2978       C  
ATOM   1326  CG  ASP A 279       2.103 -28.075 -13.452  1.00113.03           C  
ANISOU 1326  CG  ASP A 279    15667  11101  16179    686     77   3245       C  
ATOM   1327  OD1 ASP A 279       2.420 -29.221 -13.058  1.00105.27           O  
ANISOU 1327  OD1 ASP A 279    14739   9941  15319    855    156   3463       O  
ATOM   1328  OD2 ASP A 279       2.497 -27.023 -12.905  1.00125.44           O  
ANISOU 1328  OD2 ASP A 279    17114  12999  17549    674    -60   3235       O  
ATOM   1329  N   ILE A 280      -1.375 -26.204 -15.262  1.00 83.06           N  
ANISOU 1329  N   ILE A 280    12008   7255  12297    -33    122   2627       N  
ATOM   1330  CA  ILE A 280      -2.033 -24.898 -15.194  1.00 72.04           C  
ANISOU 1330  CA  ILE A 280    10555   6087  10730   -185     55   2508       C  
ATOM   1331  C   ILE A 280      -3.537 -25.017 -15.023  1.00 73.58           C  
ANISOU 1331  C   ILE A 280    10824   6211  10923   -362    120   2527       C  
ATOM   1332  O   ILE A 280      -4.179 -24.187 -14.374  1.00 61.05           O  
ANISOU 1332  O   ILE A 280     9207   4812   9176   -436     87   2550       O  
ATOM   1333  CB  ILE A 280      -1.742 -24.056 -16.428  1.00 57.30           C  
ANISOU 1333  CB  ILE A 280     8624   4281   8865   -249     24   2253       C  
ATOM   1334  CG1 ILE A 280      -0.247 -23.843 -16.534  1.00 57.60           C  
ANISOU 1334  CG1 ILE A 280     8564   4427   8896    -81    -41   2249       C  
ATOM   1335  CG2 ILE A 280      -2.428 -22.695 -16.323  1.00 55.23           C  
ANISOU 1335  CG2 ILE A 280     8311   4234   8438   -387    -31   2150       C  
ATOM   1336  CD1 ILE A 280       0.148 -23.014 -17.689  1.00 64.89           C  
ANISOU 1336  CD1 ILE A 280     9414   5422   9818   -130    -66   2027       C  
ATOM   1337  N   GLU A 281      -4.118 -26.047 -15.602  1.00 72.46           N  
ANISOU 1337  N   GLU A 281    10776   5797  10958   -435    218   2517       N  
ATOM   1338  CA  GLU A 281      -5.505 -26.285 -15.310  1.00 69.18           C  
ANISOU 1338  CA  GLU A 281    10413   5321  10552   -603    279   2579       C  
ATOM   1339  C   GLU A 281      -5.640 -26.573 -13.844  1.00 76.47           C  
ANISOU 1339  C   GLU A 281    11352   6312  11392   -523    289   2851       C  
ATOM   1340  O   GLU A 281      -6.552 -26.061 -13.198  1.00 81.97           O  
ANISOU 1340  O   GLU A 281    12029   7151  11965   -614    294   2914       O  
ATOM   1341  CB  GLU A 281      -6.035 -27.435 -16.123  1.00 67.74           C  
ANISOU 1341  CB  GLU A 281    10335   4820  10583   -711    377   2526       C  
ATOM   1342  CG  GLU A 281      -6.154 -27.131 -17.567  1.00 62.00           C  
ANISOU 1342  CG  GLU A 281     9598   4054   9905   -826    369   2252       C  
ATOM   1343  CD  GLU A 281      -7.149 -28.043 -18.184  1.00 77.85           C  
ANISOU 1343  CD  GLU A 281    11700   5815  12067  -1016    452   2196       C  
ATOM   1344  OE1 GLU A 281      -6.806 -29.233 -18.360  1.00 78.26           O  
ANISOU 1344  OE1 GLU A 281    11867   5577  12292   -969    529   2227       O  
ATOM   1345  OE2 GLU A 281      -8.291 -27.592 -18.436  1.00 80.39           O  
ANISOU 1345  OE2 GLU A 281    11978   6228  12339  -1213    444   2134       O  
ATOM   1346  N   ASP A 282      -4.715 -27.387 -13.327  1.00 86.02           N  
ANISOU 1346  N   ASP A 282    12592   7430  12661   -338    300   3020       N  
ATOM   1347  CA  ASP A 282      -4.645 -27.683 -11.892  1.00 88.90           C  
ANISOU 1347  CA  ASP A 282    12964   7890  12926   -224    299   3306       C  
ATOM   1348  C   ASP A 282      -4.720 -26.384 -11.097  1.00 82.50           C  
ANISOU 1348  C   ASP A 282    12068   7433  11844   -231    202   3297       C  
ATOM   1349  O   ASP A 282      -5.545 -26.235 -10.189  1.00 71.88           O  
ANISOU 1349  O   ASP A 282    10739   6193  10380   -282    230   3431       O  
ATOM   1350  CB  ASP A 282      -3.356 -28.443 -11.538  1.00 90.38           C  
ANISOU 1350  CB  ASP A 282    13152   8013  13177     16    290   3470       C  
ATOM   1351  CG  ASP A 282      -3.466 -29.959 -11.762  1.00 89.98           C  
ANISOU 1351  CG  ASP A 282    13226   7583  13379     55    426   3598       C  
ATOM   1352  OD1 ASP A 282      -4.556 -30.442 -12.146  1.00 83.47           O  
ANISOU 1352  OD1 ASP A 282    12490   6549  12678   -128    519   3558       O  
ATOM   1353  OD2 ASP A 282      -2.457 -30.675 -11.532  1.00 86.47           O  
ANISOU 1353  OD2 ASP A 282    12789   7051  13015    269    443   3749       O  
ATOM   1354  N   LEU A 283      -3.879 -25.431 -11.486  1.00 77.17           N  
ANISOU 1354  N   LEU A 283    11308   6934  11080   -188     98   3128       N  
ATOM   1355  CA  LEU A 283      -3.790 -24.168 -10.780  1.00 68.67           C  
ANISOU 1355  CA  LEU A 283    10165   6173   9755   -194      2   3090       C  
ATOM   1356  C   LEU A 283      -5.078 -23.346 -10.830  1.00 70.09           C  
ANISOU 1356  C   LEU A 283    10356   6429   9846   -367     40   2987       C  
ATOM   1357  O   LEU A 283      -5.393 -22.616  -9.884  1.00 64.57           O  
ANISOU 1357  O   LEU A 283     9650   5943   8941   -370     13   3036       O  
ATOM   1358  CB  LEU A 283      -2.641 -23.330 -11.333  1.00 67.85           C  
ANISOU 1358  CB  LEU A 283     9967   6206   9608   -142   -107   2914       C  
ATOM   1359  CG  LEU A 283      -2.380 -22.184 -10.356  1.00 68.39           C  
ANISOU 1359  CG  LEU A 283     9983   6587   9415   -132   -213   2911       C  
ATOM   1360  CD1 LEU A 283      -2.187 -22.759  -8.936  1.00 69.46           C  
ANISOU 1360  CD1 LEU A 283    10139   6829   9425    -10   -232   3183       C  
ATOM   1361  CD2 LEU A 283      -1.201 -21.332 -10.773  1.00 58.73           C  
ANISOU 1361  CD2 LEU A 283     8657   5514   8145    -98   -328   2758       C  
ATOM   1362  N   ILE A 284      -5.812 -23.448 -11.934  1.00 71.42           N  
ANISOU 1362  N   ILE A 284    10540   6437  10159   -505    102   2844       N  
ATOM   1363  CA  ILE A 284      -7.057 -22.703 -12.072  1.00 60.20           C  
ANISOU 1363  CA  ILE A 284     9109   5094   8671   -659    143   2762       C  
ATOM   1364  C   ILE A 284      -8.089 -23.338 -11.162  1.00 65.71           C  
ANISOU 1364  C   ILE A 284     9855   5759   9353   -699    234   2979       C  
ATOM   1365  O   ILE A 284      -8.924 -22.651 -10.562  1.00 69.75           O  
ANISOU 1365  O   ILE A 284    10351   6432   9718   -749    262   3011       O  
ATOM   1366  CB  ILE A 284      -7.560 -22.677 -13.539  1.00 56.07           C  
ANISOU 1366  CB  ILE A 284     8571   4437   8297   -799    175   2563       C  
ATOM   1367  CG1 ILE A 284      -6.479 -22.116 -14.457  1.00 54.77           C  
ANISOU 1367  CG1 ILE A 284     8358   4303   8151   -747     98   2370       C  
ATOM   1368  CG2 ILE A 284      -8.816 -21.844 -13.666  1.00 54.91           C  
ANISOU 1368  CG2 ILE A 284     8388   4405   8072   -938    212   2503       C  
ATOM   1369  CD1 ILE A 284      -6.874 -22.061 -15.887  1.00 69.23           C  
ANISOU 1369  CD1 ILE A 284    10175   6033  10097   -868    123   2178       C  
ATOM   1370  N   ALA A 285      -7.996 -24.659 -11.042  1.00 68.57           N  
ANISOU 1370  N   ALA A 285    10277   5907   9870   -667    290   3137       N  
ATOM   1371  CA  ALA A 285      -8.906 -25.430 -10.201  1.00 74.97           C  
ANISOU 1371  CA  ALA A 285    11135   6651  10698   -707    389   3373       C  
ATOM   1372  C   ALA A 285      -8.760 -25.032  -8.740  1.00 76.31           C  
ANISOU 1372  C   ALA A 285    11301   7062  10632   -587    367   3557       C  
ATOM   1373  O   ALA A 285      -9.721 -24.608  -8.088  1.00 76.02           O  
ANISOU 1373  O   ALA A 285    11255   7163  10464   -647    421   3631       O  
ATOM   1374  CB  ALA A 285      -8.647 -26.917 -10.370  1.00 64.78           C  
ANISOU 1374  CB  ALA A 285     9924   5055   9633   -677    455   3506       C  
ATOM   1375  N   ASP A 286      -7.540 -25.169  -8.240  1.00 77.15           N  
ANISOU 1375  N   ASP A 286    11407   7234  10674   -413    289   3632       N  
ATOM   1376  CA  ASP A 286      -7.227 -24.791  -6.877  1.00 69.59           C  
ANISOU 1376  CA  ASP A 286    10443   6533   9466   -293    243   3791       C  
ATOM   1377  C   ASP A 286      -7.548 -23.322  -6.617  1.00 67.50           C  
ANISOU 1377  C   ASP A 286    10143   6535   8967   -346    194   3626       C  
ATOM   1378  O   ASP A 286      -8.071 -22.973  -5.576  1.00 79.87           O  
ANISOU 1378  O   ASP A 286    11730   8283  10335   -331    224   3737       O  
ATOM   1379  CB  ASP A 286      -5.763 -25.106  -6.592  1.00 76.27           C  
ANISOU 1379  CB  ASP A 286    11265   7424  10291   -109    142   3866       C  
ATOM   1380  CG  ASP A 286      -5.465 -26.598  -6.703  1.00 95.73           C  
ANISOU 1380  CG  ASP A 286    13779   9611  12981    -22    216   4067       C  
ATOM   1381  OD1 ASP A 286      -6.404 -27.411  -6.519  1.00101.87           O  
ANISOU 1381  OD1 ASP A 286    14623  10212  13869    -91    341   4222       O  
ATOM   1382  OD2 ASP A 286      -4.299 -26.959  -6.966  1.00105.19           O  
ANISOU 1382  OD2 ASP A 286    14949  10764  14255    117    158   4078       O  
ATOM   1383  N   ALA A 287      -7.266 -22.468  -7.589  1.00 68.96           N  
ANISOU 1383  N   ALA A 287    10284   6735   9183   -406    134   3363       N  
ATOM   1384  CA  ALA A 287      -7.539 -21.047  -7.448  1.00 69.02           C  
ANISOU 1384  CA  ALA A 287    10271   6955   8999   -455    101   3194       C  
ATOM   1385  C   ALA A 287      -9.003 -20.779  -7.181  1.00 78.74           C  
ANISOU 1385  C   ALA A 287    11522   8219  10179   -552    221   3234       C  
ATOM   1386  O   ALA A 287      -9.357 -19.873  -6.440  1.00 76.67           O  
ANISOU 1386  O   ALA A 287    11274   8156   9702   -539    231   3213       O  
ATOM   1387  CB  ALA A 287      -7.115 -20.305  -8.682  1.00 57.90           C  
ANISOU 1387  CB  ALA A 287     8813   5509   7678   -514     43   2931       C  
ATOM   1388  N   ARG A 288      -9.864 -21.576  -7.776  1.00 93.41           N  
ANISOU 1388  N   ARG A 288    13377   9882  12232   -651    316   3293       N  
ATOM   1389  CA  ARG A 288     -11.241 -21.169  -7.882  1.00110.38           C  
ANISOU 1389  CA  ARG A 288    15504  12068  14368   -767    418   3283       C  
ATOM   1390  C   ARG A 288     -12.063 -21.433  -6.575  1.00 88.80           C  
ANISOU 1390  C   ARG A 288    12799   9447  11493   -738    519   3526       C  
ATOM   1391  O   ARG A 288     -13.027 -20.705  -6.326  1.00 88.78           O  
ANISOU 1391  O   ARG A 288    12774   9577  11383   -780    596   3512       O  
ATOM   1392  CB  ARG A 288     -11.829 -21.843  -9.114  1.00125.08           C  
ANISOU 1392  CB  ARG A 288    17334  13705  16485   -911    463   3226       C  
ATOM   1393  CG  ARG A 288     -13.201 -21.342  -9.563  1.00136.55           C  
ANISOU 1393  CG  ARG A 288    18723  15206  17953  -1051    546   3178       C  
ATOM   1394  CD  ARG A 288     -14.200 -22.471  -9.462  1.00156.61           C  
ANISOU 1394  CD  ARG A 288    21258  17610  20636  -1166    649   3367       C  
ATOM   1395  NE  ARG A 288     -14.014 -23.223  -8.220  1.00166.94           N  
ANISOU 1395  NE  ARG A 288    22629  18914  21884  -1072    691   3618       N  
ATOM   1396  CZ  ARG A 288     -13.319 -24.353  -8.112  1.00171.08           C  
ANISOU 1396  CZ  ARG A 288    23218  19249  22535  -1024    678   3732       C  
ATOM   1397  NH1 ARG A 288     -12.724 -24.900  -9.166  1.00172.79           N  
ANISOU 1397  NH1 ARG A 288    23455  19250  22948  -1061    630   3602       N  
ATOM   1398  NH2 ARG A 288     -13.194 -24.920  -6.936  1.00170.95           N  
ANISOU 1398  NH2 ARG A 288    23250  19264  22439   -925    721   3981       N  
ATOM   1399  N   ALA A 289     -11.670 -22.378  -5.702  1.00 87.85           N  
ANISOU 1399  N   ALA A 289    12726   9299  11355   -649    527   3756       N  
ATOM   1400  CA  ALA A 289     -12.323 -22.446  -4.366  1.00 89.04           C  
ANISOU 1400  CA  ALA A 289    12905   9611  11315   -598    617   3983       C  
ATOM   1401  C   ALA A 289     -11.415 -22.040  -3.208  1.00 90.08           C  
ANISOU 1401  C   ALA A 289    13082   9971  11174   -438    534   4038       C  
ATOM   1402  O   ALA A 289     -11.743 -22.288  -2.051  1.00113.15           O  
ANISOU 1402  O   ALA A 289    16038  13026  13928   -370    597   4253       O  
ATOM   1403  CB  ALA A 289     -12.906 -23.819  -4.100  1.00 88.61           C  
ANISOU 1403  CB  ALA A 289    12867   9381  11420   -638    725   4256       C  
ATOM   1404  N   GLU A 290     -10.293 -21.404  -3.517  1.00 71.95           N  
ANISOU 1404  N   GLU A 290    10778   7738   8823   -386    393   3846       N  
ATOM   1405  CA  GLU A 290      -9.756 -20.449  -2.579  1.00 80.44           C  
ANISOU 1405  CA  GLU A 290    11882   9087   9593   -299    315   3786       C  
ATOM   1406  C   GLU A 290     -10.333 -19.104  -3.033  1.00 77.39           C  
ANISOU 1406  C   GLU A 290    11492   8774   9139   -380    342   3532       C  
ATOM   1407  O   GLU A 290      -9.860 -18.026  -2.652  1.00 93.94           O  
ANISOU 1407  O   GLU A 290    13618  11048  11029   -350    271   3372       O  
ATOM   1408  CB  GLU A 290      -8.233 -20.465  -2.545  1.00 90.74           C  
ANISOU 1408  CB  GLU A 290    13169  10449  10860   -207    147   3738       C  
ATOM   1409  CG  GLU A 290      -7.642 -20.603  -1.133  1.00102.14           C  
ANISOU 1409  CG  GLU A 290    14644  12133  12031    -76     84   3919       C  
ATOM   1410  CD  GLU A 290      -7.989 -21.925  -0.473  1.00112.37           C  
ANISOU 1410  CD  GLU A 290    15962  13360  13376     -3    175   4263       C  
ATOM   1411  OE1 GLU A 290      -8.447 -22.844  -1.176  1.00121.90           O  
ANISOU 1411  OE1 GLU A 290    17159  14295  14862    -54    266   4351       O  
ATOM   1412  OE2 GLU A 290      -7.806 -22.053   0.753  1.00112.93           O  
ANISOU 1412  OE2 GLU A 290    16062  13644  13201     99    159   4448       O  
ATOM   1413  N   SER A 291     -11.388 -19.214  -3.843  1.00 62.76           N  
ANISOU 1413  N   SER A 291     9601   6776   7468   -488    450   3509       N  
ATOM   1414  CA  SER A 291     -12.182 -18.100  -4.372  1.00 72.89           C  
ANISOU 1414  CA  SER A 291    10862   8102   8732   -560    511   3324       C  
ATOM   1415  C   SER A 291     -11.356 -16.952  -4.922  1.00 70.30           C  
ANISOU 1415  C   SER A 291    10535   7817   8357   -559    402   3050       C  
ATOM   1416  O   SER A 291     -11.641 -15.787  -4.648  1.00 59.56           O  
ANISOU 1416  O   SER A 291     9209   6586   6836   -548    433   2919       O  
ATOM   1417  CB  SER A 291     -13.137 -17.555  -3.312  1.00 73.38           C  
ANISOU 1417  CB  SER A 291    10963   8351   8566   -520    636   3409       C  
ATOM   1418  OG  SER A 291     -14.323 -18.336  -3.225  1.00 96.01           O  
ANISOU 1418  OG  SER A 291    13787  11158  11534   -574    778   3619       O  
ATOM   1419  N   ALA A 292     -10.330 -17.294  -5.694  1.00 77.43           N  
ANISOU 1419  N   ALA A 292    11405   8605   9408   -566    287   2970       N  
ATOM   1420  CA  ALA A 292      -9.550 -16.302  -6.405  1.00 57.04           C  
ANISOU 1420  CA  ALA A 292     8804   6038   6830   -585    190   2723       C  
ATOM   1421  C   ALA A 292     -10.502 -15.549  -7.319  1.00 70.80           C  
ANISOU 1421  C   ALA A 292    10514   7728   8659   -672    277   2588       C  
ATOM   1422  O   ALA A 292     -11.523 -16.094  -7.744  1.00 72.33           O  
ANISOU 1422  O   ALA A 292    10669   7831   8983   -734    375   2678       O  
ATOM   1423  CB  ALA A 292      -8.434 -16.947  -7.192  1.00 56.56           C  
ANISOU 1423  CB  ALA A 292     8695   5850   6944   -577     82   2690       C  
ATOM   1424  N   THR A 293     -10.191 -14.292  -7.606  1.00 62.07           N  
ANISOU 1424  N   THR A 293     9418   6684   7481   -680    244   2385       N  
ATOM   1425  CA  THR A 293     -11.079 -13.491  -8.426  1.00 62.45           C  
ANISOU 1425  CA  THR A 293     9434   6699   7597   -738    333   2276       C  
ATOM   1426  C   THR A 293     -10.767 -13.671  -9.920  1.00 66.41           C  
ANISOU 1426  C   THR A 293     9855   7056   8322   -809    284   2173       C  
ATOM   1427  O   THR A 293     -10.879 -12.726 -10.721  1.00 58.08           O  
ANISOU 1427  O   THR A 293     8772   5993   7303   -841    297   2025       O  
ATOM   1428  CB  THR A 293     -10.994 -12.018  -8.027  1.00 57.19           C  
ANISOU 1428  CB  THR A 293     8832   6144   6754   -708    348   2116       C  
ATOM   1429  OG1 THR A 293      -9.621 -11.642  -7.900  1.00 52.90           O  
ANISOU 1429  OG1 THR A 293     8316   5635   6150   -698    206   1991       O  
ATOM   1430  CG2 THR A 293     -11.689 -11.799  -6.700  1.00 62.14           C  
ANISOU 1430  CG2 THR A 293     9540   6909   7161   -643    445   2211       C  
ATOM   1431  N   ILE A 294     -10.389 -14.900 -10.281  1.00 54.81           N  
ANISOU 1431  N   ILE A 294     8357   5470   7000   -825    239   2258       N  
ATOM   1432  CA  ILE A 294     -10.165 -15.265 -11.674  1.00 62.42           C  
ANISOU 1432  CA  ILE A 294     9257   6292   8167   -891    208   2170       C  
ATOM   1433  C   ILE A 294     -11.453 -15.133 -12.508  1.00 67.13           C  
ANISOU 1433  C   ILE A 294     9795   6855   8857   -985    302   2159       C  
ATOM   1434  O   ILE A 294     -12.519 -14.809 -11.981  1.00 63.30           O  
ANISOU 1434  O   ILE A 294     9308   6453   8292   -991    398   2238       O  
ATOM   1435  CB  ILE A 294      -9.631 -16.693 -11.799  1.00 62.41           C  
ANISOU 1435  CB  ILE A 294     9259   6151   8303   -880    169   2273       C  
ATOM   1436  CG1 ILE A 294     -10.653 -17.697 -11.280  1.00 74.10           C  
ANISOU 1436  CG1 ILE A 294    10756   7573   9824   -915    262   2471       C  
ATOM   1437  CG2 ILE A 294      -8.341 -16.841 -11.017  1.00 52.22           C  
ANISOU 1437  CG2 ILE A 294     7999   4919   6924   -773     71   2308       C  
ATOM   1438  CD1 ILE A 294     -10.173 -19.140 -11.373  1.00 79.49           C  
ANISOU 1438  CD1 ILE A 294    11463   8080  10659   -902    245   2583       C  
ATOM   1439  N   PHE A 295     -11.354 -15.411 -13.807  1.00 61.87           N  
ANISOU 1439  N   PHE A 295     9074   6083   8349  -1055    276   2067       N  
ATOM   1440  CA  PHE A 295     -12.436 -15.130 -14.752  1.00 51.21           C  
ANISOU 1440  CA  PHE A 295     7649   4739   7071  -1149    338   2031       C  
ATOM   1441  C   PHE A 295     -12.306 -15.987 -15.996  1.00 50.21           C  
ANISOU 1441  C   PHE A 295     7483   4475   7118  -1239    301   1970       C  
ATOM   1442  O   PHE A 295     -11.230 -16.495 -16.289  1.00 60.60           O  
ANISOU 1442  O   PHE A 295     8832   5696   8499  -1206    232   1914       O  
ATOM   1443  CB  PHE A 295     -12.423 -13.657 -15.154  1.00 53.82           C  
ANISOU 1443  CB  PHE A 295     7954   5168   7326  -1120    347   1901       C  
ATOM   1444  CG  PHE A 295     -11.089 -13.193 -15.618  1.00 54.29           C  
ANISOU 1444  CG  PHE A 295     8030   5203   7396  -1081    254   1755       C  
ATOM   1445  CD1 PHE A 295     -10.738 -13.277 -16.944  1.00 55.47           C  
ANISOU 1445  CD1 PHE A 295     8124   5289   7662  -1129    216   1650       C  
ATOM   1446  CD2 PHE A 295     -10.160 -12.741 -14.712  1.00 59.11           C  
ANISOU 1446  CD2 PHE A 295     8703   5865   7891  -1004    202   1730       C  
ATOM   1447  CE1 PHE A 295      -9.498 -12.880 -17.358  1.00 57.70           C  
ANISOU 1447  CE1 PHE A 295     8408   5559   7957  -1092    141   1534       C  
ATOM   1448  CE2 PHE A 295      -8.920 -12.347 -15.120  1.00 54.97           C  
ANISOU 1448  CE2 PHE A 295     8173   5330   7383   -982    114   1609       C  
ATOM   1449  CZ  PHE A 295      -8.590 -12.415 -16.447  1.00 60.46           C  
ANISOU 1449  CZ  PHE A 295     8806   5958   8207  -1022     90   1518       C  
ATOM   1450  N   ALA A 296     -13.392 -16.104 -16.748  1.00 54.03           N  
ANISOU 1450  N   ALA A 296     7894   4965   7668  -1350    347   1975       N  
ATOM   1451  CA  ALA A 296     -13.422 -16.988 -17.909  1.00 53.11           C  
ANISOU 1451  CA  ALA A 296     7754   4725   7702  -1460    317   1908       C  
ATOM   1452  C   ALA A 296     -13.443 -16.279 -19.261  1.00 58.19           C  
ANISOU 1452  C   ALA A 296     8325   5425   8362  -1503    289   1755       C  
ATOM   1453  O   ALA A 296     -13.077 -16.874 -20.262  1.00 64.71           O  
ANISOU 1453  O   ALA A 296     9152   6155   9281  -1563    248   1654       O  
ATOM   1454  CB  ALA A 296     -14.612 -17.902 -17.820  1.00 58.51           C  
ANISOU 1454  CB  ALA A 296     8405   5366   8459  -1592    373   2030       C  
ATOM   1455  N   ASP A 297     -13.883 -15.026 -19.294  1.00 60.22           N  
ANISOU 1455  N   ASP A 297     8524   5831   8525  -1466    322   1743       N  
ATOM   1456  CA  ASP A 297     -14.061 -14.282 -20.539  1.00 61.21           C  
ANISOU 1456  CA  ASP A 297     8568   6032   8655  -1498    311   1638       C  
ATOM   1457  C   ASP A 297     -13.289 -12.987 -20.435  1.00 64.14           C  
ANISOU 1457  C   ASP A 297     8961   6463   8947  -1381    305   1565       C  
ATOM   1458  O   ASP A 297     -13.111 -12.460 -19.347  1.00 77.80           O  
ANISOU 1458  O   ASP A 297    10747   8222  10591  -1296    332   1609       O  
ATOM   1459  CB  ASP A 297     -15.555 -14.006 -20.793  1.00 79.22           C  
ANISOU 1459  CB  ASP A 297    10736   8442  10921  -1576    373   1725       C  
ATOM   1460  CG  ASP A 297     -15.838 -13.394 -22.160  1.00 98.00           C  
ANISOU 1460  CG  ASP A 297    13015  10917  13304  -1618    355   1643       C  
ATOM   1461  OD1 ASP A 297     -15.418 -12.239 -22.417  1.00 91.84           O  
ANISOU 1461  OD1 ASP A 297    12229  10198  12469  -1522    366   1589       O  
ATOM   1462  OD2 ASP A 297     -16.516 -14.062 -22.971  1.00109.98           O  
ANISOU 1462  OD2 ASP A 297    14457  12455  14875  -1755    331   1637       O  
ATOM   1463  N   ILE A 298     -12.840 -12.454 -21.557  1.00 56.16           N  
ANISOU 1463  N   ILE A 298     7910   5472   7956  -1383    275   1451       N  
ATOM   1464  CA  ILE A 298     -12.126 -11.199 -21.489  1.00 50.21           C  
ANISOU 1464  CA  ILE A 298     7176   4760   7144  -1290    278   1388       C  
ATOM   1465  C   ILE A 298     -13.113 -10.069 -21.197  1.00 52.18           C  
ANISOU 1465  C   ILE A 298     7390   5119   7320  -1250    368   1454       C  
ATOM   1466  O   ILE A 298     -12.733  -9.060 -20.607  1.00 58.24           O  
ANISOU 1466  O   ILE A 298     8211   5897   8020  -1169    398   1429       O  
ATOM   1467  CB  ILE A 298     -11.323 -10.919 -22.783  1.00 57.43           C  
ANISOU 1467  CB  ILE A 298     8053   5665   8103  -1297    233   1266       C  
ATOM   1468  CG1 ILE A 298     -10.292  -9.819 -22.526  1.00 60.01           C  
ANISOU 1468  CG1 ILE A 298     8415   5996   8390  -1216    223   1202       C  
ATOM   1469  CG2 ILE A 298     -12.239 -10.573 -23.945  1.00 55.21           C  
ANISOU 1469  CG2 ILE A 298     7671   5481   7828  -1353    263   1269       C  
ATOM   1470  CD1 ILE A 298      -9.430  -9.486 -23.723  1.00 50.53           C  
ANISOU 1470  CD1 ILE A 298     7171   4794   7232  -1216    191   1101       C  
ATOM   1471  N   ALA A 299     -14.382 -10.235 -21.567  1.00 53.43           N  
ANISOU 1471  N   ALA A 299     7456   5355   7488  -1306    417   1539       N  
ATOM   1472  CA  ALA A 299     -15.353  -9.156 -21.356  1.00 64.12           C  
ANISOU 1472  CA  ALA A 299     8761   6822   8781  -1244    519   1620       C  
ATOM   1473  C   ALA A 299     -15.890  -9.157 -19.921  1.00 72.75           C  
ANISOU 1473  C   ALA A 299     9910   7931   9803  -1190    593   1723       C  
ATOM   1474  O   ALA A 299     -17.102  -9.203 -19.674  1.00 76.02           O  
ANISOU 1474  O   ALA A 299    10248   8436  10199  -1198    672   1849       O  
ATOM   1475  CB  ALA A 299     -16.494  -9.257 -22.363  1.00 67.05           C  
ANISOU 1475  CB  ALA A 299     8983   7311   9182  -1317    538   1686       C  
ATOM   1476  N   THR A 300     -14.966  -9.125 -18.972  1.00 66.00           N  
ANISOU 1476  N   THR A 300     9178   7003   8896  -1136    567   1674       N  
ATOM   1477  CA  THR A 300     -15.323  -9.073 -17.564  1.00 69.00           C  
ANISOU 1477  CA  THR A 300     9631   7409   9177  -1073    634   1757       C  
ATOM   1478  C   THR A 300     -14.510  -7.948 -16.926  1.00 69.19           C  
ANISOU 1478  C   THR A 300     9770   7415   9106   -979    645   1656       C  
ATOM   1479  O   THR A 300     -13.493  -7.540 -17.473  1.00 63.97           O  
ANISOU 1479  O   THR A 300     9131   6699   8477   -985    575   1534       O  
ATOM   1480  CB  THR A 300     -15.080 -10.431 -16.864  1.00 68.87           C  
ANISOU 1480  CB  THR A 300     9656   7336   9176  -1122    580   1822       C  
ATOM   1481  OG1 THR A 300     -13.679 -10.622 -16.631  1.00 74.20           O  
ANISOU 1481  OG1 THR A 300    10418   7932   9844  -1099    480   1727       O  
ATOM   1482  CG2 THR A 300     -15.624 -11.562 -17.725  1.00 45.64           C  
ANISOU 1482  CG2 THR A 300     6620   4364   6358  -1247    548   1871       C  
ATOM   1483  N   PRO A 301     -14.953  -7.439 -15.763  1.00 70.40           N  
ANISOU 1483  N   PRO A 301     9998   7615   9137   -900    736   1701       N  
ATOM   1484  CA  PRO A 301     -14.499  -6.097 -15.368  1.00 62.13           C  
ANISOU 1484  CA  PRO A 301     9053   6551   8003   -821    781   1590       C  
ATOM   1485  C   PRO A 301     -13.089  -6.004 -14.790  1.00 55.16           C  
ANISOU 1485  C   PRO A 301     8281   5616   7060   -831    671   1464       C  
ATOM   1486  O   PRO A 301     -12.602  -4.874 -14.675  1.00 45.69           O  
ANISOU 1486  O   PRO A 301     7161   4385   5815   -801    691   1345       O  
ATOM   1487  CB  PRO A 301     -15.527  -5.680 -14.304  1.00 46.94           C  
ANISOU 1487  CB  PRO A 301     7179   4701   5957   -730    928   1678       C  
ATOM   1488  CG  PRO A 301     -16.580  -6.763 -14.296  1.00 47.41           C  
ANISOU 1488  CG  PRO A 301     7125   4831   6057   -769    962   1854       C  
ATOM   1489  CD  PRO A 301     -15.902  -7.985 -14.783  1.00 46.73           C  
ANISOU 1489  CD  PRO A 301     7001   4686   6070   -879    818   1849       C  
ATOM   1490  N   HIS A 302     -12.466  -7.137 -14.453  1.00 46.67           N  
ANISOU 1490  N   HIS A 302     7208   4533   5991   -873    564   1494       N  
ATOM   1491  CA  HIS A 302     -11.149  -7.143 -13.822  1.00 45.96           C  
ANISOU 1491  CA  HIS A 302     7198   4431   5832   -876    451   1404       C  
ATOM   1492  C   HIS A 302     -10.061  -7.676 -14.730  1.00 45.04           C  
ANISOU 1492  C   HIS A 302     7017   4255   5841   -931    325   1347       C  
ATOM   1493  O   HIS A 302      -8.885  -7.494 -14.474  1.00 51.18           O  
ANISOU 1493  O   HIS A 302     7827   5032   6588   -938    228   1263       O  
ATOM   1494  CB  HIS A 302     -11.154  -7.997 -12.560  1.00 58.70           C  
ANISOU 1494  CB  HIS A 302     8868   6102   7333   -850    429   1506       C  
ATOM   1495  CG  HIS A 302     -12.359  -7.812 -11.700  1.00 66.76           C  
ANISOU 1495  CG  HIS A 302     9930   7195   8239   -793    566   1605       C  
ATOM   1496  ND1 HIS A 302     -12.839  -6.569 -11.348  1.00 71.04           N  
ANISOU 1496  ND1 HIS A 302    10544   7765   8681   -734    678   1537       N  
ATOM   1497  CD2 HIS A 302     -13.165  -8.715 -11.097  1.00 67.32           C  
ANISOU 1497  CD2 HIS A 302     9983   7313   8281   -780    622   1773       C  
ATOM   1498  CE1 HIS A 302     -13.897  -6.713 -10.571  1.00 68.88           C  
ANISOU 1498  CE1 HIS A 302    10289   7567   8314   -676    800   1658       C  
ATOM   1499  NE2 HIS A 302     -14.117  -8.006 -10.403  1.00 70.11           N  
ANISOU 1499  NE2 HIS A 302    10385   7743   8511   -709    766   1808       N  
ATOM   1500  N   SER A 303     -10.470  -8.386 -15.766  1.00 48.44           N  
ANISOU 1500  N   SER A 303     7353   4646   6406   -971    327   1397       N  
ATOM   1501  CA  SER A 303      -9.550  -9.050 -16.691  1.00 45.61           C  
ANISOU 1501  CA  SER A 303     6936   4226   6167  -1012    229   1349       C  
ATOM   1502  C   SER A 303      -8.305  -8.229 -17.035  1.00 45.74           C  
ANISOU 1502  C   SER A 303     6956   4233   6190  -1012    161   1216       C  
ATOM   1503  O   SER A 303      -7.185  -8.655 -16.775  1.00 43.96           O  
ANISOU 1503  O   SER A 303     6734   4003   5967  -1007     63   1191       O  
ATOM   1504  CB  SER A 303     -10.295  -9.409 -17.978  1.00 61.41           C  
ANISOU 1504  CB  SER A 303     8844   6202   8287  -1064    265   1368       C  
ATOM   1505  OG  SER A 303     -10.819  -8.243 -18.590  1.00 69.27           O  
ANISOU 1505  OG  SER A 303     9807   7234   9277  -1055    337   1330       O  
ATOM   1506  N   VAL A 304      -8.505  -7.039 -17.592  1.00 46.07           N  
ANISOU 1506  N   VAL A 304     6991   4275   6238  -1016    219   1146       N  
ATOM   1507  CA  VAL A 304      -7.377  -6.199 -17.947  1.00 42.46           C  
ANISOU 1507  CA  VAL A 304     6532   3800   5799  -1034    168   1029       C  
ATOM   1508  C   VAL A 304      -6.465  -5.919 -16.733  1.00 43.44           C  
ANISOU 1508  C   VAL A 304     6736   3958   5813  -1033     93    975       C  
ATOM   1509  O   VAL A 304      -5.257  -5.722 -16.870  1.00 43.54           O  
ANISOU 1509  O   VAL A 304     6722   3975   5848  -1064      3    900       O  
ATOM   1510  CB  VAL A 304      -7.860  -4.899 -18.571  1.00 42.11           C  
ANISOU 1510  CB  VAL A 304     6490   3737   5775  -1030    266    985       C  
ATOM   1511  CG1 VAL A 304      -8.722  -4.139 -17.603  1.00 42.92           C  
ANISOU 1511  CG1 VAL A 304     6689   3851   5768   -984    367   1000       C  
ATOM   1512  CG2 VAL A 304      -6.676  -4.062 -19.032  1.00 51.19           C  
ANISOU 1512  CG2 VAL A 304     7630   4854   6967  -1067    219    875       C  
ATOM   1513  N   TRP A 305      -7.032  -5.964 -15.534  1.00 54.91           N  
ANISOU 1513  N   TRP A 305     8274   5453   7137  -1000    126   1019       N  
ATOM   1514  CA  TRP A 305      -6.256  -5.662 -14.344  1.00 49.80           C  
ANISOU 1514  CA  TRP A 305     7707   4864   6349  -1006     52    963       C  
ATOM   1515  C   TRP A 305      -5.240  -6.713 -13.971  1.00 51.96           C  
ANISOU 1515  C   TRP A 305     7936   5189   6618  -1003    -85   1011       C  
ATOM   1516  O   TRP A 305      -4.397  -6.460 -13.109  1.00 59.84           O  
ANISOU 1516  O   TRP A 305     8971   6264   7503  -1019   -176    961       O  
ATOM   1517  CB  TRP A 305      -7.179  -5.404 -13.173  1.00 46.63           C  
ANISOU 1517  CB  TRP A 305     7418   4512   5790   -960    138    998       C  
ATOM   1518  CG  TRP A 305      -7.684  -4.009 -13.197  1.00 46.85           C  
ANISOU 1518  CG  TRP A 305     7525   4496   5781   -955    252    900       C  
ATOM   1519  CD1 TRP A 305      -8.824  -3.555 -13.790  1.00 46.33           C  
ANISOU 1519  CD1 TRP A 305     7445   4384   5775   -913    396    942       C  
ATOM   1520  CD2 TRP A 305      -7.044  -2.866 -12.626  1.00 47.90           C  
ANISOU 1520  CD2 TRP A 305     7765   4620   5817   -994    235    745       C  
ATOM   1521  NE1 TRP A 305      -8.941  -2.197 -13.610  1.00 52.49           N  
ANISOU 1521  NE1 TRP A 305     8325   5111   6508   -901    486    833       N  
ATOM   1522  CE2 TRP A 305      -7.858  -1.755 -12.893  1.00 55.60           C  
ANISOU 1522  CE2 TRP A 305     8805   5514   6807   -960    390    699       C  
ATOM   1523  CE3 TRP A 305      -5.858  -2.678 -11.913  1.00 49.00           C  
ANISOU 1523  CE3 TRP A 305     7946   4815   5856  -1059    102    642       C  
ATOM   1524  CZ2 TRP A 305      -7.525  -0.471 -12.464  1.00 55.84           C  
ANISOU 1524  CZ2 TRP A 305     8966   5484   6766   -992    428    540       C  
ATOM   1525  CZ3 TRP A 305      -5.533  -1.416 -11.487  1.00 50.16           C  
ANISOU 1525  CZ3 TRP A 305     8211   4926   5923  -1113    122    476       C  
ATOM   1526  CH2 TRP A 305      -6.362  -0.324 -11.762  1.00 50.25           C  
ANISOU 1526  CH2 TRP A 305     8310   4822   5961  -1081    290    420       C  
ATOM   1527  N   VAL A 306      -5.254  -7.869 -14.626  1.00 48.99           N  
ANISOU 1527  N   VAL A 306     7479   4772   6362   -984   -103   1102       N  
ATOM   1528  CA  VAL A 306      -4.192  -8.827 -14.327  1.00 58.11           C  
ANISOU 1528  CA  VAL A 306     8588   5960   7530   -959   -220   1154       C  
ATOM   1529  C   VAL A 306      -2.837  -8.276 -14.785  1.00 60.20           C  
ANISOU 1529  C   VAL A 306     8784   6251   7837   -995   -316   1048       C  
ATOM   1530  O   VAL A 306      -1.806  -8.791 -14.367  1.00 59.63           O  
ANISOU 1530  O   VAL A 306     8666   6245   7746   -972   -425   1082       O  
ATOM   1531  CB  VAL A 306      -4.410 -10.220 -14.960  1.00 52.63           C  
ANISOU 1531  CB  VAL A 306     7840   5184   6972   -926   -208   1262       C  
ATOM   1532  CG1 VAL A 306      -5.673 -10.850 -14.434  1.00 46.10           C  
ANISOU 1532  CG1 VAL A 306     7066   4337   6112   -910   -123   1383       C  
ATOM   1533  CG2 VAL A 306      -4.441 -10.135 -16.474  1.00 66.93           C  
ANISOU 1533  CG2 VAL A 306     9580   6913   8937   -960   -173   1193       C  
ATOM   1534  N   PHE A 307      -2.821  -7.233 -15.618  1.00 60.38           N  
ANISOU 1534  N   PHE A 307     8792   6233   7919  -1049   -274    938       N  
ATOM   1535  CA  PHE A 307      -1.544  -6.673 -16.078  1.00 61.46           C  
ANISOU 1535  CA  PHE A 307     8852   6395   8106  -1098   -354    848       C  
ATOM   1536  C   PHE A 307      -1.118  -5.388 -15.397  1.00 73.37           C  
ANISOU 1536  C   PHE A 307    10421   7950   9507  -1176   -387    731       C  
ATOM   1537  O   PHE A 307      -0.124  -4.777 -15.784  1.00 82.59           O  
ANISOU 1537  O   PHE A 307    11524   9134  10724  -1242   -445    652       O  
ATOM   1538  CB  PHE A 307      -1.585  -6.431 -17.568  1.00 45.06           C  
ANISOU 1538  CB  PHE A 307     6702   4240   6179  -1115   -293    813       C  
ATOM   1539  CG  PHE A 307      -1.807  -7.660 -18.346  1.00 44.42           C  
ANISOU 1539  CG  PHE A 307     6564   4113   6202  -1060   -274    891       C  
ATOM   1540  CD1 PHE A 307      -0.775  -8.555 -18.551  1.00 49.59           C  
ANISOU 1540  CD1 PHE A 307     7138   4784   6921  -1018   -350    925       C  
ATOM   1541  CD2 PHE A 307      -3.052  -7.937 -18.875  1.00 50.36           C  
ANISOU 1541  CD2 PHE A 307     7341   4803   6988  -1051   -177    928       C  
ATOM   1542  CE1 PHE A 307      -0.983  -9.713 -19.293  1.00 63.47           C  
ANISOU 1542  CE1 PHE A 307     8867   6471   8780   -967   -319    978       C  
ATOM   1543  CE2 PHE A 307      -3.271  -9.095 -19.615  1.00 56.58           C  
ANISOU 1543  CE2 PHE A 307     8090   5538   7871  -1025   -163    978       C  
ATOM   1544  CZ  PHE A 307      -2.239  -9.986 -19.828  1.00 57.98           C  
ANISOU 1544  CZ  PHE A 307     8213   5704   8115   -982   -228    994       C  
ATOM   1545  N   ALA A 308      -1.861  -4.975 -14.386  1.00 67.17           N  
ANISOU 1545  N   ALA A 308     9762   7183   8578  -1173   -343    715       N  
ATOM   1546  CA  ALA A 308      -1.564  -3.718 -13.737  1.00 53.44           C  
ANISOU 1546  CA  ALA A 308     8111   5463   6730  -1253   -356    577       C  
ATOM   1547  C   ALA A 308      -0.193  -3.705 -13.052  1.00 57.94           C  
ANISOU 1547  C   ALA A 308     8635   6161   7220  -1321   -526    528       C  
ATOM   1548  O   ALA A 308       0.411  -2.650 -12.856  1.00 71.65           O  
ANISOU 1548  O   ALA A 308    10402   7904   8918  -1431   -566    391       O  
ATOM   1549  CB  ALA A 308      -2.655  -3.398 -12.740  1.00 54.77           C  
ANISOU 1549  CB  ALA A 308     8433   5635   6743  -1216   -264    572       C  
ATOM   1550  N   CYS A 309       0.308  -4.872 -12.688  1.00 67.14           N  
ANISOU 1550  N   CYS A 309     9721   7428   8362  -1261   -626    645       N  
ATOM   1551  CA  CYS A 309       1.514  -4.920 -11.871  1.00 66.14           C  
ANISOU 1551  CA  CYS A 309     9539   7466   8127  -1310   -794    628       C  
ATOM   1552  C   CYS A 309       2.693  -5.307 -12.731  1.00 72.26           C  
ANISOU 1552  C   CYS A 309    10130   8270   9055  -1316   -879    663       C  
ATOM   1553  O   CYS A 309       3.795  -5.544 -12.239  1.00 74.64           O  
ANISOU 1553  O   CYS A 309    10333   8725   9302  -1337  -1025    688       O  
ATOM   1554  CB  CYS A 309       1.327  -5.892 -10.717  1.00 65.88           C  
ANISOU 1554  CB  CYS A 309     9539   7554   7936  -1221   -848    757       C  
ATOM   1555  SG  CYS A 309      -0.212  -5.582  -9.816  1.00118.32           S  
ANISOU 1555  SG  CYS A 309    16385  14161  14409  -1185   -709    749       S  
ATOM   1556  N   ALA A 310       2.423  -5.366 -14.032  1.00 59.60           N  
ANISOU 1556  N   ALA A 310     8476   6532   7635  -1292   -781    670       N  
ATOM   1557  CA  ALA A 310       3.429  -5.610 -15.048  1.00 55.23           C  
ANISOU 1557  CA  ALA A 310     7759   5986   7240  -1291   -821    689       C  
ATOM   1558  C   ALA A 310       4.080  -6.958 -14.870  1.00 50.20           C  
ANISOU 1558  C   ALA A 310     7014   5435   6625  -1178   -902    834       C  
ATOM   1559  O   ALA A 310       5.252  -7.031 -14.523  1.00 71.61           O  
ANISOU 1559  O   ALA A 310     9607   8290   9312  -1195  -1029    855       O  
ATOM   1560  CB  ALA A 310       4.488  -4.501 -15.038  1.00 58.14           C  
ANISOU 1560  CB  ALA A 310     8061   6424   7603  -1435   -905    572       C  
ATOM   1561  N   PRO A 311       3.323  -8.036 -15.099  1.00 49.37           N  
ANISOU 1561  N   PRO A 311     6946   5242   6571  -1063   -826    940       N  
ATOM   1562  CA  PRO A 311       3.989  -9.337 -15.122  1.00 50.05           C  
ANISOU 1562  CA  PRO A 311     6933   5364   6719   -941   -876   1079       C  
ATOM   1563  C   PRO A 311       4.932  -9.445 -16.318  1.00 56.41           C  
ANISOU 1563  C   PRO A 311     7590   6155   7688   -921   -874   1064       C  
ATOM   1564  O   PRO A 311       4.801  -8.687 -17.282  1.00 56.82           O  
ANISOU 1564  O   PRO A 311     7632   6139   7818   -991   -807    963       O  
ATOM   1565  CB  PRO A 311       2.831 -10.316 -15.241  1.00 51.99           C  
ANISOU 1565  CB  PRO A 311     7275   5473   7005   -857   -769   1166       C  
ATOM   1566  CG  PRO A 311       1.782  -9.537 -15.958  1.00 47.64           C  
ANISOU 1566  CG  PRO A 311     6802   4810   6488   -931   -654   1061       C  
ATOM   1567  CD  PRO A 311       1.893  -8.145 -15.422  1.00 48.01           C  
ANISOU 1567  CD  PRO A 311     6890   4930   6420  -1041   -688    944       C  
ATOM   1568  N   ASP A 312       5.885 -10.364 -16.246  1.00 66.39           N  
ANISOU 1568  N   ASP A 312     8736   7491   8999   -815   -938   1176       N  
ATOM   1569  CA  ASP A 312       6.886 -10.462 -17.291  1.00 67.57           C  
ANISOU 1569  CA  ASP A 312     8732   7654   9289   -780   -933   1170       C  
ATOM   1570  C   ASP A 312       6.369 -11.388 -18.382  1.00 63.78           C  
ANISOU 1570  C   ASP A 312     8287   6997   8950   -678   -802   1192       C  
ATOM   1571  O   ASP A 312       7.004 -11.565 -19.414  1.00 63.30           O  
ANISOU 1571  O   ASP A 312     8126   6918   9007   -632   -760   1177       O  
ATOM   1572  CB  ASP A 312       8.210 -10.961 -16.713  1.00 71.70           C  
ANISOU 1572  CB  ASP A 312     9092   8354   9796   -702  -1057   1286       C  
ATOM   1573  CG  ASP A 312       8.131 -12.384 -16.246  1.00 78.27           C  
ANISOU 1573  CG  ASP A 312     9946   9151  10641   -526  -1048   1453       C  
ATOM   1574  OD1 ASP A 312       7.019 -12.828 -15.902  1.00103.70           O  
ANISOU 1574  OD1 ASP A 312    13324  12251  13825   -506   -985   1479       O  
ATOM   1575  OD2 ASP A 312       9.178 -13.063 -16.228  1.00 76.34           O  
ANISOU 1575  OD2 ASP A 312     9556   8998  10451   -402  -1097   1572       O  
ATOM   1576  N   ARG A 313       5.203 -11.967 -18.121  1.00 49.28           N  
ANISOU 1576  N   ARG A 313     6594   5039   7090   -652   -737   1223       N  
ATOM   1577  CA  ARG A 313       4.570 -12.940 -18.996  1.00 48.58           C  
ANISOU 1577  CA  ARG A 313     6564   4776   7118   -580   -623   1238       C  
ATOM   1578  C   ARG A 313       3.080 -13.027 -18.634  1.00 52.98           C  
ANISOU 1578  C   ARG A 313     7276   5234   7620   -632   -561   1237       C  
ATOM   1579  O   ARG A 313       2.635 -12.432 -17.666  1.00 59.25           O  
ANISOU 1579  O   ARG A 313     8129   6098   8287   -692   -598   1241       O  
ATOM   1580  CB  ARG A 313       5.253 -14.310 -18.871  1.00 63.21           C  
ANISOU 1580  CB  ARG A 313     8373   6596   9050   -416   -628   1369       C  
ATOM   1581  CG  ARG A 313       4.800 -15.171 -17.669  1.00 70.80           C  
ANISOU 1581  CG  ARG A 313     9420   7533   9948   -350   -651   1515       C  
ATOM   1582  CD  ARG A 313       5.727 -16.376 -17.411  1.00 62.23           C  
ANISOU 1582  CD  ARG A 313     8265   6443   8935   -169   -669   1674       C  
ATOM   1583  NE  ARG A 313       7.136 -15.983 -17.496  1.00 64.54           N  
ANISOU 1583  NE  ARG A 313     8376   6912   9234   -125   -754   1686       N  
ATOM   1584  CZ  ARG A 313       8.165 -16.704 -17.069  1.00 73.79           C  
ANISOU 1584  CZ  ARG A 313     9436   8169  10433     30   -805   1840       C  
ATOM   1585  NH1 ARG A 313       7.981 -17.879 -16.482  1.00 99.91           N  
ANISOU 1585  NH1 ARG A 313    12808  11387  13767    168   -776   2004       N  
ATOM   1586  NH2 ARG A 313       9.385 -16.228 -17.216  1.00 71.79           N  
ANISOU 1586  NH2 ARG A 313     8996   8098  10185     46   -884   1844       N  
ATOM   1587  N   CYS A 314       2.297 -13.753 -19.414  1.00 51.91           N  
ANISOU 1587  N   CYS A 314     7204   4946   7575   -615   -463   1228       N  
ATOM   1588  CA  CYS A 314       0.885 -13.904 -19.092  1.00 47.68           C  
ANISOU 1588  CA  CYS A 314     6787   4331   6997   -670   -404   1246       C  
ATOM   1589  C   CYS A 314       0.713 -14.647 -17.773  1.00 56.21           C  
ANISOU 1589  C   CYS A 314     7925   5421   8012   -612   -437   1392       C  
ATOM   1590  O   CYS A 314       1.304 -15.706 -17.574  1.00 67.80           O  
ANISOU 1590  O   CYS A 314     9375   6843   9541   -504   -451   1495       O  
ATOM   1591  CB  CYS A 314       0.159 -14.645 -20.217  1.00 45.98           C  
ANISOU 1591  CB  CYS A 314     6613   3961   6895   -681   -308   1207       C  
ATOM   1592  SG  CYS A 314      -1.651 -14.601 -20.103  1.00 57.19           S  
ANISOU 1592  SG  CYS A 314     8136   5318   8275   -785   -233   1214       S  
ATOM   1593  N   PRO A 315      -0.071 -14.078 -16.845  1.00 54.77           N  
ANISOU 1593  N   PRO A 315     7812   5301   7698   -670   -442   1411       N  
ATOM   1594  CA  PRO A 315      -0.510 -14.836 -15.666  1.00 56.71           C  
ANISOU 1594  CA  PRO A 315     8127   5547   7874   -621   -445   1563       C  
ATOM   1595  C   PRO A 315      -1.158 -16.183 -16.018  1.00 56.08           C  
ANISOU 1595  C   PRO A 315     8101   5285   7921   -587   -361   1652       C  
ATOM   1596  O   PRO A 315      -2.132 -16.228 -16.765  1.00 48.24           O  
ANISOU 1596  O   PRO A 315     7145   4191   6992   -664   -280   1593       O  
ATOM   1597  CB  PRO A 315      -1.523 -13.893 -15.011  1.00 48.28           C  
ANISOU 1597  CB  PRO A 315     7132   4549   6663   -704   -416   1529       C  
ATOM   1598  CG  PRO A 315      -0.992 -12.546 -15.313  1.00 54.35           C  
ANISOU 1598  CG  PRO A 315     7857   5409   7385   -768   -459   1381       C  
ATOM   1599  CD  PRO A 315      -0.297 -12.631 -16.670  1.00 52.74           C  
ANISOU 1599  CD  PRO A 315     7563   5142   7334   -764   -455   1305       C  
ATOM   1600  N   PRO A 316      -0.630 -17.274 -15.452  1.00 59.10           N  
ANISOU 1600  N   PRO A 316     8488   5628   8339   -476   -380   1801       N  
ATOM   1601  CA  PRO A 316      -1.007 -18.643 -15.798  1.00 53.83           C  
ANISOU 1601  CA  PRO A 316     7878   4754   7820   -434   -299   1886       C  
ATOM   1602  C   PRO A 316      -2.507 -18.870 -15.758  1.00 59.13           C  
ANISOU 1602  C   PRO A 316     8638   5330   8499   -540   -211   1906       C  
ATOM   1603  O   PRO A 316      -3.032 -19.607 -16.588  1.00 67.17           O  
ANISOU 1603  O   PRO A 316     9696   6171   9655   -585   -137   1873       O  
ATOM   1604  CB  PRO A 316      -0.300 -19.471 -14.728  1.00 54.09           C  
ANISOU 1604  CB  PRO A 316     7908   4815   7829   -293   -341   2086       C  
ATOM   1605  CG  PRO A 316       0.892 -18.638 -14.369  1.00 62.30           C  
ANISOU 1605  CG  PRO A 316     8838   6072   8761   -246   -462   2057       C  
ATOM   1606  CD  PRO A 316       0.367 -17.244 -14.371  1.00 61.98           C  
ANISOU 1606  CD  PRO A 316     8802   6152   8595   -384   -484   1908       C  
ATOM   1607  N   THR A 317      -3.187 -18.223 -14.817  1.00 54.33           N  
ANISOU 1607  N   THR A 317     8058   4847   7740   -585   -217   1952       N  
ATOM   1608  CA  THR A 317      -4.638 -18.348 -14.646  1.00 50.83           C  
ANISOU 1608  CA  THR A 317     7675   4354   7286   -679   -130   1996       C  
ATOM   1609  C   THR A 317      -5.448 -17.607 -15.699  1.00 54.95           C  
ANISOU 1609  C   THR A 317     8174   4867   7839   -799    -85   1840       C  
ATOM   1610  O   THR A 317      -6.667 -17.779 -15.798  1.00 53.35           O  
ANISOU 1610  O   THR A 317     7994   4620   7655   -887    -12   1870       O  
ATOM   1611  CB  THR A 317      -5.072 -17.801 -13.302  1.00 68.96           C  
ANISOU 1611  CB  THR A 317    10002   6807   9391   -669   -138   2091       C  
ATOM   1612  OG1 THR A 317      -4.386 -16.563 -13.060  1.00 76.57           O  
ANISOU 1612  OG1 THR A 317    10931   7943  10219   -659   -217   1979       O  
ATOM   1613  CG2 THR A 317      -4.766 -18.787 -12.197  1.00 53.31           C  
ANISOU 1613  CG2 THR A 317     8057   4821   7376   -569   -149   2302       C  
ATOM   1614  N   ALA A 318      -4.780 -16.749 -16.458  1.00 58.95           N  
ANISOU 1614  N   ALA A 318     8623   5433   8344   -803   -129   1690       N  
ATOM   1615  CA  ALA A 318      -5.433 -16.085 -17.573  1.00 57.17           C  
ANISOU 1615  CA  ALA A 318     8367   5203   8152   -898    -88   1557       C  
ATOM   1616  C   ALA A 318      -4.941 -16.594 -18.922  1.00 54.13           C  
ANISOU 1616  C   ALA A 318     7951   4709   7906   -905    -84   1456       C  
ATOM   1617  O   ALA A 318      -5.300 -16.028 -19.942  1.00 59.59           O  
ANISOU 1617  O   ALA A 318     8607   5420   8615   -972    -61   1343       O  
ATOM   1618  CB  ALA A 318      -5.231 -14.586 -17.478  1.00 45.69           C  
ANISOU 1618  CB  ALA A 318     6881   3895   6585   -910   -115   1464       C  
ATOM   1619  N   LEU A 319      -4.146 -17.666 -18.928  1.00 54.93           N  
ANISOU 1619  N   LEU A 319     8070   4701   8099   -824    -96   1502       N  
ATOM   1620  CA  LEU A 319      -3.460 -18.127 -20.142  1.00 48.76           C  
ANISOU 1620  CA  LEU A 319     7267   3824   7435   -798    -86   1397       C  
ATOM   1621  C   LEU A 319      -4.389 -18.784 -21.157  1.00 57.02           C  
ANISOU 1621  C   LEU A 319     8357   4734   8573   -902    -18   1324       C  
ATOM   1622  O   LEU A 319      -4.098 -18.783 -22.354  1.00 74.18           O  
ANISOU 1622  O   LEU A 319    10510   6879  10798   -918     -4   1192       O  
ATOM   1623  CB  LEU A 319      -2.328 -19.107 -19.792  1.00 49.08           C  
ANISOU 1623  CB  LEU A 319     7317   3781   7551   -655   -103   1481       C  
ATOM   1624  CG  LEU A 319      -1.316 -19.493 -20.885  1.00 50.42           C  
ANISOU 1624  CG  LEU A 319     7453   3879   7826   -578    -87   1384       C  
ATOM   1625  CD1 LEU A 319      -0.597 -18.270 -21.452  1.00 63.90           C  
ANISOU 1625  CD1 LEU A 319     9053   5754   9474   -579   -134   1274       C  
ATOM   1626  CD2 LEU A 319      -0.300 -20.466 -20.349  1.00 56.45           C  
ANISOU 1626  CD2 LEU A 319     8220   4567   8661   -413    -92   1508       C  
ATOM   1627  N   TYR A 320      -5.504 -19.343 -20.699  1.00 52.08           N  
ANISOU 1627  N   TYR A 320     7787   4039   7962   -984     23   1409       N  
ATOM   1628  CA  TYR A 320      -6.446 -19.993 -21.618  1.00 49.14           C  
ANISOU 1628  CA  TYR A 320     7449   3550   7673  -1116     74   1338       C  
ATOM   1629  C   TYR A 320      -7.768 -19.228 -21.724  1.00 56.83           C  
ANISOU 1629  C   TYR A 320     8375   4649   8570  -1250     88   1333       C  
ATOM   1630  O   TYR A 320      -8.795 -19.808 -22.087  1.00 49.40           O  
ANISOU 1630  O   TYR A 320     7449   3640   7679  -1381    123   1332       O  
ATOM   1631  CB  TYR A 320      -6.713 -21.433 -21.194  1.00 50.54           C  
ANISOU 1631  CB  TYR A 320     7722   3515   7966  -1128    122   1439       C  
ATOM   1632  CG  TYR A 320      -5.470 -22.270 -21.006  1.00 60.09           C  
ANISOU 1632  CG  TYR A 320     8981   4588   9264   -970    127   1479       C  
ATOM   1633  CD1 TYR A 320      -4.410 -22.193 -21.895  1.00 64.45           C  
ANISOU 1633  CD1 TYR A 320     9508   5129   9850   -883    116   1352       C  
ATOM   1634  CD2 TYR A 320      -5.354 -23.129 -19.923  1.00 62.92           C  
ANISOU 1634  CD2 TYR A 320     9400   4839   9667   -894    150   1665       C  
ATOM   1635  CE1 TYR A 320      -3.271 -22.955 -21.711  1.00 66.09           C  
ANISOU 1635  CE1 TYR A 320     9745   5225  10142   -717    131   1407       C  
ATOM   1636  CE2 TYR A 320      -4.226 -23.897 -19.737  1.00 56.20           C  
ANISOU 1636  CE2 TYR A 320     8582   3870   8900   -728    160   1727       C  
ATOM   1637  CZ  TYR A 320      -3.190 -23.804 -20.630  1.00 63.20           C  
ANISOU 1637  CZ  TYR A 320     9437   4750   9825   -636    152   1598       C  
ATOM   1638  OH  TYR A 320      -2.063 -24.561 -20.443  1.00 70.82           O  
ANISOU 1638  OH  TYR A 320    10419   5611  10877   -451    172   1675       O  
ATOM   1639  N   VAL A 321      -7.737 -17.933 -21.402  1.00 46.48           N  
ANISOU 1639  N   VAL A 321     7004   3517   7141  -1217     63   1333       N  
ATOM   1640  CA  VAL A 321      -8.853 -17.060 -21.745  1.00 51.27           C  
ANISOU 1640  CA  VAL A 321     7550   4250   7681  -1312     87   1313       C  
ATOM   1641  C   VAL A 321      -8.515 -16.288 -23.014  1.00 47.33           C  
ANISOU 1641  C   VAL A 321     6990   3825   7170  -1322     71   1168       C  
ATOM   1642  O   VAL A 321      -7.592 -15.479 -23.013  1.00 47.25           O  
ANISOU 1642  O   VAL A 321     6955   3879   7118  -1238     43   1125       O  
ATOM   1643  CB  VAL A 321      -9.204 -16.087 -20.613  1.00 52.34           C  
ANISOU 1643  CB  VAL A 321     7674   4518   7696  -1269     98   1406       C  
ATOM   1644  CG1 VAL A 321     -10.077 -14.951 -21.134  1.00 56.48           C  
ANISOU 1644  CG1 VAL A 321     8126   5177   8156  -1320    130   1370       C  
ATOM   1645  CG2 VAL A 321      -9.911 -16.830 -19.511  1.00 49.84           C  
ANISOU 1645  CG2 VAL A 321     7402   4159   7375  -1286    135   1563       C  
ATOM   1646  N   ALA A 322      -9.256 -16.575 -24.087  1.00 44.77           N  
ANISOU 1646  N   ALA A 322     6637   3497   6878  -1433     87   1099       N  
ATOM   1647  CA  ALA A 322      -9.003 -16.015 -25.423  1.00 49.65           C  
ANISOU 1647  CA  ALA A 322     7199   4189   7476  -1448     76    969       C  
ATOM   1648  C   ALA A 322      -8.611 -14.557 -25.383  1.00 52.35           C  
ANISOU 1648  C   ALA A 322     7482   4671   7738  -1374     72    966       C  
ATOM   1649  O   ALA A 322      -9.274 -13.748 -24.724  1.00 57.51           O  
ANISOU 1649  O   ALA A 322     8111   5413   8328  -1371     95   1046       O  
ATOM   1650  CB  ALA A 322     -10.217 -16.177 -26.315  1.00 44.52           C  
ANISOU 1650  CB  ALA A 322     6500   3598   6817  -1592     87    937       C  
ATOM   1651  N   GLY A 323      -7.511 -14.237 -26.060  1.00 44.79           N  
ANISOU 1651  N   GLY A 323     6506   3721   6789  -1311     55    877       N  
ATOM   1652  CA  GLY A 323      -7.080 -12.861 -26.209  1.00 41.40           C  
ANISOU 1652  CA  GLY A 323     6022   3405   6303  -1261     57    863       C  
ATOM   1653  C   GLY A 323      -6.349 -12.251 -25.040  1.00 48.10           C  
ANISOU 1653  C   GLY A 323     6891   4260   7123  -1184     35    911       C  
ATOM   1654  O   GLY A 323      -5.778 -11.172 -25.187  1.00 63.01           O  
ANISOU 1654  O   GLY A 323     8744   6215   8983  -1153     34    881       O  
ATOM   1655  N   MET A 324      -6.368 -12.908 -23.882  1.00 48.16           N  
ANISOU 1655  N   MET A 324     6957   4207   7133  -1162     18    986       N  
ATOM   1656  CA  MET A 324      -5.676 -12.354 -22.720  1.00 58.24           C  
ANISOU 1656  CA  MET A 324     8256   5517   8356  -1098    -17   1027       C  
ATOM   1657  C   MET A 324      -4.166 -12.285 -22.959  1.00 64.42           C  
ANISOU 1657  C   MET A 324     9004   6302   9173  -1034    -69    971       C  
ATOM   1658  O   MET A 324      -3.591 -11.189 -22.876  1.00 64.17           O  
ANISOU 1658  O   MET A 324     8938   6344   9101  -1027    -87    935       O  
ATOM   1659  CB  MET A 324      -5.994 -13.144 -21.445  1.00 49.96           C  
ANISOU 1659  CB  MET A 324     7273   4424   7286  -1079    -25   1136       C  
ATOM   1660  CG  MET A 324      -7.355 -12.820 -20.846  1.00 42.66           C  
ANISOU 1660  CG  MET A 324     6370   3544   6294  -1125     31   1212       C  
ATOM   1661  SD  MET A 324      -7.651 -11.065 -20.735  1.00 41.84           S  
ANISOU 1661  SD  MET A 324     6249   3556   6093  -1119     67   1173       S  
ATOM   1662  CE  MET A 324      -6.588 -10.600 -19.365  1.00 42.36           C  
ANISOU 1662  CE  MET A 324     6373   3658   6065  -1054      6   1174       C  
ATOM   1663  N   PRO A 325      -3.526 -13.435 -23.291  1.00 50.00           N  
ANISOU 1663  N   PRO A 325     7180   4389   7427   -990    -83    965       N  
ATOM   1664  CA  PRO A 325      -2.072 -13.397 -23.497  1.00 42.89           C  
ANISOU 1664  CA  PRO A 325     6224   3509   6562   -913   -125    932       C  
ATOM   1665  C   PRO A 325      -1.673 -12.316 -24.471  1.00 42.10           C  
ANISOU 1665  C   PRO A 325     6049   3491   6454   -937   -111    846       C  
ATOM   1666  O   PRO A 325      -0.679 -11.620 -24.282  1.00 52.84           O  
ANISOU 1666  O   PRO A 325     7350   4921   7804   -912   -150    835       O  
ATOM   1667  CB  PRO A 325      -1.751 -14.784 -24.081  1.00 43.81           C  
ANISOU 1667  CB  PRO A 325     6365   3501   6778   -861   -101    920       C  
ATOM   1668  CG  PRO A 325      -2.865 -15.650 -23.640  1.00 44.28           C  
ANISOU 1668  CG  PRO A 325     6511   3461   6853   -909    -73    980       C  
ATOM   1669  CD  PRO A 325      -4.076 -14.759 -23.637  1.00 46.80           C  
ANISOU 1669  CD  PRO A 325     6827   3861   7096  -1011    -52    977       C  
ATOM   1670  N   GLU A 326      -2.474 -12.171 -25.511  1.00 47.37           N  
ANISOU 1670  N   GLU A 326     6714   4159   7125   -994    -57    794       N  
ATOM   1671  CA  GLU A 326      -2.208 -11.178 -26.541  1.00 50.36           C  
ANISOU 1671  CA  GLU A 326     7023   4618   7494  -1012    -30    732       C  
ATOM   1672  C   GLU A 326      -2.361  -9.772 -26.005  1.00 58.13           C  
ANISOU 1672  C   GLU A 326     7996   5672   8421  -1044    -30    754       C  
ATOM   1673  O   GLU A 326      -1.595  -8.874 -26.386  1.00 61.75           O  
ANISOU 1673  O   GLU A 326     8394   6181   8887  -1043    -28    724       O  
ATOM   1674  CB  GLU A 326      -3.129 -11.392 -27.739  1.00 47.80           C  
ANISOU 1674  CB  GLU A 326     6697   4302   7164  -1065     22    686       C  
ATOM   1675  CG  GLU A 326      -2.830 -12.669 -28.516  1.00 51.21           C  
ANISOU 1675  CG  GLU A 326     7151   4658   7650  -1043     34    621       C  
ATOM   1676  CD  GLU A 326      -3.377 -13.915 -27.846  1.00 60.35           C  
ANISOU 1676  CD  GLU A 326     8395   5690   8845  -1058     25    654       C  
ATOM   1677  OE1 GLU A 326      -4.136 -13.789 -26.858  1.00 60.81           O  
ANISOU 1677  OE1 GLU A 326     8484   5745   8876  -1094     11    736       O  
ATOM   1678  OE2 GLU A 326      -3.062 -15.036 -28.306  1.00 66.34           O  
ANISOU 1678  OE2 GLU A 326     9197   6344   9664  -1032     42    601       O  
ATOM   1679  N   LEU A 327      -3.342  -9.584 -25.119  1.00 61.77           N  
ANISOU 1679  N   LEU A 327     8516   6125   8828  -1072    -22    806       N  
ATOM   1680  CA  LEU A 327      -3.544  -8.286 -24.486  1.00 57.77           C  
ANISOU 1680  CA  LEU A 327     8027   5659   8263  -1091     -7    816       C  
ATOM   1681  C   LEU A 327      -2.255  -7.865 -23.794  1.00 61.03           C  
ANISOU 1681  C   LEU A 327     8426   6091   8670  -1077    -72    792       C  
ATOM   1682  O   LEU A 327      -1.827  -6.717 -23.913  1.00 40.38           O  
ANISOU 1682  O   LEU A 327     5790   3504   6050  -1107    -63    755       O  
ATOM   1683  CB  LEU A 327      -4.719  -8.319 -23.508  1.00 42.44           C  
ANISOU 1683  CB  LEU A 327     6158   3710   6257  -1102     20    880       C  
ATOM   1684  CG  LEU A 327      -5.017  -6.980 -22.813  1.00 44.98           C  
ANISOU 1684  CG  LEU A 327     6523   4057   6510  -1108     58    878       C  
ATOM   1685  CD1 LEU A 327      -4.956  -5.818 -23.785  1.00 46.35           C  
ANISOU 1685  CD1 LEU A 327     6653   4248   6712  -1122    113    841       C  
ATOM   1686  CD2 LEU A 327      -6.366  -6.991 -22.098  1.00 44.24           C  
ANISOU 1686  CD2 LEU A 327     6485   3971   6353  -1104    118    949       C  
ATOM   1687  N   GLY A 328      -1.620  -8.812 -23.114  1.00 50.24           N  
ANISOU 1687  N   GLY A 328     7065   4713   7309  -1036   -139    821       N  
ATOM   1688  CA  GLY A 328      -0.310  -8.587 -22.539  1.00 41.84           C  
ANISOU 1688  CA  GLY A 328     5957   3700   6240  -1022   -220    811       C  
ATOM   1689  C   GLY A 328       0.721  -8.054 -23.525  1.00 56.90           C  
ANISOU 1689  C   GLY A 328     7761   5645   8215  -1031   -220    759       C  
ATOM   1690  O   GLY A 328       1.450  -7.115 -23.228  1.00 65.82           O  
ANISOU 1690  O   GLY A 328     8852   6826   9329  -1078   -257    729       O  
ATOM   1691  N   ALA A 329       0.791  -8.644 -24.709  1.00 41.55           N  
ANISOU 1691  N   ALA A 329     5770   3677   6339   -995   -174    745       N  
ATOM   1692  CA  ALA A 329       1.851  -8.274 -25.644  1.00 49.70           C  
ANISOU 1692  CA  ALA A 329     6695   4759   7431   -987   -165    711       C  
ATOM   1693  C   ALA A 329       1.581  -6.878 -26.190  1.00 54.89           C  
ANISOU 1693  C   ALA A 329     7338   5441   8078  -1061   -111    681       C  
ATOM   1694  O   ALA A 329       2.497  -6.109 -26.491  1.00 52.44           O  
ANISOU 1694  O   ALA A 329     6947   5178   7802  -1092   -116    666       O  
ATOM   1695  CB  ALA A 329       1.953  -9.271 -26.759  1.00 49.36           C  
ANISOU 1695  CB  ALA A 329     6624   4688   7443   -921   -117    693       C  
ATOM   1696  N   PHE A 330       0.299  -6.576 -26.320  1.00 50.03           N  
ANISOU 1696  N   PHE A 330     6796   4791   7423  -1086    -53    686       N  
ATOM   1697  CA  PHE A 330      -0.167  -5.243 -26.633  1.00 44.95           C  
ANISOU 1697  CA  PHE A 330     6162   4151   6765  -1137     10    682       C  
ATOM   1698  C   PHE A 330       0.458  -4.240 -25.673  1.00 40.73           C  
ANISOU 1698  C   PHE A 330     5647   3611   6218  -1194    -29    659       C  
ATOM   1699  O   PHE A 330       1.129  -3.299 -26.081  1.00 42.00           O  
ANISOU 1699  O   PHE A 330     5756   3781   6421  -1241     -9    641       O  
ATOM   1700  CB  PHE A 330      -1.697  -5.231 -26.569  1.00 50.87           C  
ANISOU 1700  CB  PHE A 330     6987   4876   7465  -1137     67    714       C  
ATOM   1701  CG  PHE A 330      -2.307  -3.881 -26.652  1.00 52.44           C  
ANISOU 1701  CG  PHE A 330     7214   5064   7648  -1162    143    731       C  
ATOM   1702  CD1 PHE A 330      -2.454  -3.245 -27.871  1.00 62.05           C  
ANISOU 1702  CD1 PHE A 330     8373   6311   8892  -1160    216    753       C  
ATOM   1703  CD2 PHE A 330      -2.771  -3.259 -25.518  1.00 47.13           C  
ANISOU 1703  CD2 PHE A 330     6631   4349   6927  -1176    154    732       C  
ATOM   1704  CE1 PHE A 330      -3.040  -1.996 -27.956  1.00 39.38           C  
ANISOU 1704  CE1 PHE A 330     5530   3414   6018  -1164    301    789       C  
ATOM   1705  CE2 PHE A 330      -3.360  -2.013 -25.596  1.00 61.56           C  
ANISOU 1705  CE2 PHE A 330     8498   6142   8750  -1182    245    748       C  
ATOM   1706  CZ  PHE A 330      -3.498  -1.385 -26.835  1.00 39.66           C  
ANISOU 1706  CZ  PHE A 330     5662   3386   6021  -1171    321    785       C  
ATOM   1707  N   PHE A 331       0.265  -4.464 -24.384  1.00 62.19           N  
ANISOU 1707  N   PHE A 331     8439   6316   8872  -1199    -85    659       N  
ATOM   1708  CA  PHE A 331       0.907  -3.619 -23.384  1.00 50.84           C  
ANISOU 1708  CA  PHE A 331     7029   4888   7398  -1266   -140    616       C  
ATOM   1709  C   PHE A 331       2.429  -3.630 -23.570  1.00 49.68           C  
ANISOU 1709  C   PHE A 331     6760   4807   7308  -1296   -218    599       C  
ATOM   1710  O   PHE A 331       3.047  -2.564 -23.536  1.00 58.87           O  
ANISOU 1710  O   PHE A 331     7899   5973   8494  -1386   -224    555       O  
ATOM   1711  CB  PHE A 331       0.517  -4.060 -21.976  1.00 42.39           C  
ANISOU 1711  CB  PHE A 331     6053   3826   6226  -1253   -197    625       C  
ATOM   1712  CG  PHE A 331      -0.931  -3.853 -21.671  1.00 56.05           C  
ANISOU 1712  CG  PHE A 331     7895   5505   7898  -1232   -111    646       C  
ATOM   1713  CD1 PHE A 331      -1.533  -2.644 -21.929  1.00 75.27           C  
ANISOU 1713  CD1 PHE A 331    10381   7885  10334  -1260    -15    618       C  
ATOM   1714  CD2 PHE A 331      -1.694  -4.871 -21.153  1.00 57.14           C  
ANISOU 1714  CD2 PHE A 331     8077   5647   7989  -1177   -115    707       C  
ATOM   1715  CE1 PHE A 331      -2.863  -2.450 -21.662  1.00 76.13           C  
ANISOU 1715  CE1 PHE A 331    10572   7960  10392  -1221     75    654       C  
ATOM   1716  CE2 PHE A 331      -3.033  -4.683 -20.882  1.00 62.07           C  
ANISOU 1716  CE2 PHE A 331     8779   6242   8561  -1158    -29    741       C  
ATOM   1717  CZ  PHE A 331      -3.613  -3.476 -21.137  1.00 66.43           C  
ANISOU 1717  CZ  PHE A 331     9371   6758   9110  -1174     65    716       C  
ATOM   1718  N   ALA A 332       3.020  -4.807 -23.798  1.00 42.87           N  
ANISOU 1718  N   ALA A 332     5817   3993   6478  -1223   -266    639       N  
ATOM   1719  CA  ALA A 332       4.455  -4.902 -24.085  1.00 52.67           C  
ANISOU 1719  CA  ALA A 332     6914   5317   7782  -1226   -325    645       C  
ATOM   1720  C   ALA A 332       4.872  -4.032 -25.282  1.00 55.61           C  
ANISOU 1720  C   ALA A 332     7202   5693   8233  -1272   -251    628       C  
ATOM   1721  O   ALA A 332       5.895  -3.335 -25.266  1.00 53.86           O  
ANISOU 1721  O   ALA A 332     6886   5526   8052  -1349   -287    615       O  
ATOM   1722  CB  ALA A 332       4.848  -6.351 -24.337  1.00 49.29           C  
ANISOU 1722  CB  ALA A 332     6427   4913   7389  -1104   -346    698       C  
ATOM   1723  N   ILE A 333       4.070  -4.068 -26.330  1.00 51.66           N  
ANISOU 1723  N   ILE A 333     6730   5148   7752  -1233   -147    636       N  
ATOM   1724  CA  ILE A 333       4.422  -3.344 -27.536  1.00 54.65           C  
ANISOU 1724  CA  ILE A 333     7028   5544   8193  -1257    -67    642       C  
ATOM   1725  C   ILE A 333       4.309  -1.832 -27.335  1.00 52.99           C  
ANISOU 1725  C   ILE A 333     6857   5284   7994  -1369    -31    624       C  
ATOM   1726  O   ILE A 333       5.166  -1.057 -27.782  1.00 61.97           O  
ANISOU 1726  O   ILE A 333     7905   6444   9198  -1436    -12    630       O  
ATOM   1727  CB  ILE A 333       3.544  -3.810 -28.717  1.00 49.32           C  
ANISOU 1727  CB  ILE A 333     6372   4858   7508  -1185     26    659       C  
ATOM   1728  CG1 ILE A 333       3.920  -5.249 -29.096  1.00 50.41           C  
ANISOU 1728  CG1 ILE A 333     6467   5027   7657  -1085      6    657       C  
ATOM   1729  CG2 ILE A 333       3.741  -2.939 -29.883  1.00 41.88           C  
ANISOU 1729  CG2 ILE A 333     5363   3944   6605  -1208    116    682       C  
ATOM   1730  CD1 ILE A 333       2.794  -6.041 -29.757  1.00 41.23           C  
ANISOU 1730  CD1 ILE A 333     5378   3833   6456  -1035     58    644       C  
ATOM   1731  N   LEU A 334       3.261  -1.410 -26.643  1.00 45.51           N  
ANISOU 1731  N   LEU A 334     6046   4258   6988  -1388    -11    604       N  
ATOM   1732  CA  LEU A 334       3.136  -0.009 -26.244  1.00 49.35           C  
ANISOU 1732  CA  LEU A 334     6604   4664   7483  -1486     29    571       C  
ATOM   1733  C   LEU A 334       4.407   0.453 -25.550  1.00 54.56           C  
ANISOU 1733  C   LEU A 334     7209   5355   8168  -1602    -66    519       C  
ATOM   1734  O   LEU A 334       4.924   1.525 -25.853  1.00 45.44           O  
ANISOU 1734  O   LEU A 334     6025   4159   7082  -1702    -28    505       O  
ATOM   1735  CB  LEU A 334       1.928   0.180 -25.330  1.00 45.42           C  
ANISOU 1735  CB  LEU A 334     6264   4090   6901  -1470     53    549       C  
ATOM   1736  CG  LEU A 334       0.608   0.043 -26.070  1.00 41.84           C  
ANISOU 1736  CG  LEU A 334     5849   3614   6435  -1381    159    612       C  
ATOM   1737  CD1 LEU A 334      -0.584   0.058 -25.131  1.00 41.65           C  
ANISOU 1737  CD1 LEU A 334     5957   3542   6327  -1349    184    609       C  
ATOM   1738  CD2 LEU A 334       0.517   1.176 -27.037  1.00 42.23           C  
ANISOU 1738  CD2 LEU A 334     5878   3617   6552  -1400    272    650       C  
ATOM   1739  N   GLN A 335       4.892  -0.390 -24.634  1.00 45.00           N  
ANISOU 1739  N   GLN A 335     5975   4222   6900  -1590   -190    502       N  
ATOM   1740  CA  GLN A 335       6.106  -0.152 -23.873  1.00 46.52           C  
ANISOU 1740  CA  GLN A 335     6092   4492   7092  -1695   -311    463       C  
ATOM   1741  C   GLN A 335       7.318   0.062 -24.777  1.00 59.37           C  
ANISOU 1741  C   GLN A 335     7534   6192   8831  -1740   -310    499       C  
ATOM   1742  O   GLN A 335       8.176   0.902 -24.508  1.00 56.37           O  
ANISOU 1742  O   GLN A 335     7095   5835   8490  -1885   -357    462       O  
ATOM   1743  CB  GLN A 335       6.364  -1.318 -22.907  1.00 48.61           C  
ANISOU 1743  CB  GLN A 335     6339   4858   7273  -1630   -437    482       C  
ATOM   1744  CG  GLN A 335       5.287  -1.485 -21.844  1.00 59.20           C  
ANISOU 1744  CG  GLN A 335     7854   6148   8491  -1602   -445    454       C  
ATOM   1745  CD  GLN A 335       5.538  -2.637 -20.870  1.00 63.11           C  
ANISOU 1745  CD  GLN A 335     8334   6745   8901  -1532   -562    498       C  
ATOM   1746  OE1 GLN A 335       6.259  -3.582 -21.183  1.00 72.36           O  
ANISOU 1746  OE1 GLN A 335     9377   7998  10120  -1453   -610    568       O  
ATOM   1747  NE2 GLN A 335       4.921  -2.565 -19.687  1.00 62.91           N  
ANISOU 1747  NE2 GLN A 335     8443   6713   8746  -1546   -596    466       N  
ATOM   1748  N   ASP A 336       7.400  -0.694 -25.858  1.00 52.73           N  
ANISOU 1748  N   ASP A 336     6601   5394   8040  -1622   -253    569       N  
ATOM   1749  CA  ASP A 336       8.502  -0.499 -26.785  1.00 48.38           C  
ANISOU 1749  CA  ASP A 336     5871   4923   7587  -1645   -228    614       C  
ATOM   1750  C   ASP A 336       8.361   0.812 -27.568  1.00 52.23           C  
ANISOU 1750  C   ASP A 336     6372   5326   8146  -1740   -112    619       C  
ATOM   1751  O   ASP A 336       9.353   1.504 -27.809  1.00 62.04           O  
ANISOU 1751  O   ASP A 336     7495   6608   9470  -1851   -116    634       O  
ATOM   1752  CB  ASP A 336       8.611  -1.708 -27.721  1.00 51.17           C  
ANISOU 1752  CB  ASP A 336     6142   5342   7958  -1480   -184    674       C  
ATOM   1753  CG  ASP A 336       9.190  -2.937 -27.024  1.00 60.45           C  
ANISOU 1753  CG  ASP A 336     7255   6607   9106  -1389   -292    696       C  
ATOM   1754  OD1 ASP A 336      10.097  -2.758 -26.177  1.00 68.83           O  
ANISOU 1754  OD1 ASP A 336     8229   7756  10167  -1465   -405    698       O  
ATOM   1755  OD2 ASP A 336       8.751  -4.072 -27.325  1.00 54.37           O  
ANISOU 1755  OD2 ASP A 336     6523   5819   8316  -1248   -263    714       O  
ATOM   1756  N   MET A 337       7.137   1.167 -27.949  1.00 56.24           N  
ANISOU 1756  N   MET A 337     7017   5723   8629  -1698     -7    621       N  
ATOM   1757  CA  MET A 337       6.904   2.428 -28.669  1.00 56.06           C  
ANISOU 1757  CA  MET A 337     7020   5607   8675  -1765    116    650       C  
ATOM   1758  C   MET A 337       7.303   3.610 -27.842  1.00 56.61           C  
ANISOU 1758  C   MET A 337     7143   5583   8782  -1941     87    584       C  
ATOM   1759  O   MET A 337       7.920   4.561 -28.338  1.00 63.65           O  
ANISOU 1759  O   MET A 337     7972   6437   9774  -2050    145    611       O  
ATOM   1760  CB  MET A 337       5.440   2.598 -29.046  1.00 45.41           C  
ANISOU 1760  CB  MET A 337     5808   4167   7279  -1677    223    675       C  
ATOM   1761  CG  MET A 337       4.989   1.927 -30.308  1.00 50.65           C  
ANISOU 1761  CG  MET A 337     6415   4906   7924  -1547    298    749       C  
ATOM   1762  SD  MET A 337       3.206   2.079 -30.499  1.00 43.28           S  
ANISOU 1762  SD  MET A 337     5626   3900   6919  -1460    389    781       S  
ATOM   1763  CE  MET A 337       2.839   0.375 -30.326  1.00 42.24           C  
ANISOU 1763  CE  MET A 337     5492   3855   6702  -1359    303    748       C  
ATOM   1764  N   ARG A 338       6.897   3.546 -26.579  1.00 50.04           N  
ANISOU 1764  N   ARG A 338     6439   4709   7865  -1972      7    496       N  
ATOM   1765  CA  ARG A 338       7.198   4.599 -25.629  1.00 59.80           C  
ANISOU 1765  CA  ARG A 338     7762   5853   9107  -2146    -32    397       C  
ATOM   1766  C   ARG A 338       8.686   4.732 -25.471  1.00 51.40           C  
ANISOU 1766  C   ARG A 338     6529   4899   8102  -2292   -141    382       C  
ATOM   1767  O   ARG A 338       9.221   5.822 -25.414  1.00 53.00           O  
ANISOU 1767  O   ARG A 338     6730   5024   8382  -2467   -125    341       O  
ATOM   1768  CB  ARG A 338       6.569   4.325 -24.279  1.00 49.65           C  
ANISOU 1768  CB  ARG A 338     6632   4548   7687  -2136   -110    305       C  
ATOM   1769  CG  ARG A 338       6.860   5.433 -23.330  1.00 59.43           C  
ANISOU 1769  CG  ARG A 338     7980   5689   8913  -2320   -144    179       C  
ATOM   1770  CD  ARG A 338       6.441   5.131 -21.924  1.00 64.51           C  
ANISOU 1770  CD  ARG A 338     8760   6353   9398  -2321   -237     80       C  
ATOM   1771  NE  ARG A 338       6.783   6.262 -21.081  1.00 68.65           N  
ANISOU 1771  NE  ARG A 338     9399   6782   9903  -2516   -266    -65       N  
ATOM   1772  CZ  ARG A 338       7.935   6.368 -20.441  1.00 72.86           C  
ANISOU 1772  CZ  ARG A 338     9845   7426  10412  -2688   -422   -140       C  
ATOM   1773  NH1 ARG A 338       8.187   7.441 -19.697  1.00 82.90           N  
ANISOU 1773  NH1 ARG A 338    11241   8597  11662  -2887   -445   -295       N  
ATOM   1774  NH2 ARG A 338       8.818   5.384 -20.537  1.00 62.51           N  
ANISOU 1774  NH2 ARG A 338     8323   6331   9096  -2658   -554    -61       N  
ATOM   1775  N   ASN A 339       9.347   3.590 -25.419  1.00 57.28           N  
ANISOU 1775  N   ASN A 339     7124   5823   8817  -2218   -247    425       N  
ATOM   1776  CA  ASN A 339      10.786   3.564 -25.335  1.00 69.95           C  
ANISOU 1776  CA  ASN A 339     8525   7575  10477  -2328   -352    441       C  
ATOM   1777  C   ASN A 339      11.401   4.106 -26.617  1.00 70.51           C  
ANISOU 1777  C   ASN A 339     8451   7650  10690  -2365   -243    528       C  
ATOM   1778  O   ASN A 339      12.395   4.819 -26.572  1.00 74.28           O  
ANISOU 1778  O   ASN A 339     8811   8161  11250  -2542   -280    523       O  
ATOM   1779  CB  ASN A 339      11.281   2.154 -25.053  1.00 78.73           C  
ANISOU 1779  CB  ASN A 339     9509   8872  11531  -2195   -465    493       C  
ATOM   1780  CG  ASN A 339      12.607   2.152 -24.363  1.00 78.29           C  
ANISOU 1780  CG  ASN A 339     9280   8987  11481  -2322   -624    488       C  
ATOM   1781  OD1 ASN A 339      13.652   2.094 -25.011  1.00 71.71           O  
ANISOU 1781  OD1 ASN A 339     8229   8274  10742  -2342   -625    566       O  
ATOM   1782  ND2 ASN A 339      12.583   2.242 -23.035  1.00 81.84           N  
ANISOU 1782  ND2 ASN A 339     9812   9465  11817  -2413   -759    400       N  
ATOM   1783  N   THR A 340      10.797   3.778 -27.757  1.00 66.83           N  
ANISOU 1783  N   THR A 340     7990   7158  10244  -2208   -108    611       N  
ATOM   1784  CA  THR A 340      11.276   4.278 -29.039  1.00 58.49           C  
ANISOU 1784  CA  THR A 340     6808   6115   9301  -2221     15    708       C  
ATOM   1785  C   THR A 340      11.191   5.801 -29.074  1.00 55.58           C  
ANISOU 1785  C   THR A 340     6522   5575   9020  -2399     97    689       C  
ATOM   1786  O   THR A 340      12.167   6.477 -29.378  1.00 73.41           O  
ANISOU 1786  O   THR A 340     8647   7857  11389  -2547    109    727       O  
ATOM   1787  CB  THR A 340      10.487   3.669 -30.212  1.00 50.60           C  
ANISOU 1787  CB  THR A 340     5830   5126   8271  -2020    140    786       C  
ATOM   1788  OG1 THR A 340      10.840   2.292 -30.355  1.00 58.47           O  
ANISOU 1788  OG1 THR A 340     6724   6272   9219  -1873     83    806       O  
ATOM   1789  CG2 THR A 340      10.839   4.358 -31.493  1.00 51.23           C  
ANISOU 1789  CG2 THR A 340     5809   5212   8443  -2039    281    890       C  
ATOM   1790  N   ILE A 341      10.028   6.333 -28.730  1.00 54.13           N  
ANISOU 1790  N   ILE A 341     6558   5215   8796  -2386    159    636       N  
ATOM   1791  CA  ILE A 341       9.828   7.768 -28.630  1.00 54.07           C  
ANISOU 1791  CA  ILE A 341     6671   5002   8871  -2536    250    606       C  
ATOM   1792  C   ILE A 341      10.799   8.416 -27.647  1.00 62.86           C  
ANISOU 1792  C   ILE A 341     7764   6094  10027  -2784    133    495       C  
ATOM   1793  O   ILE A 341      11.486   9.358 -28.030  1.00 62.98           O  
ANISOU 1793  O   ILE A 341     7714   6042  10173  -2950    186    523       O  
ATOM   1794  CB  ILE A 341       8.395   8.092 -28.207  1.00 56.37           C  
ANISOU 1794  CB  ILE A 341     7205   5119   9092  -2454    325    556       C  
ATOM   1795  CG1 ILE A 341       7.413   7.567 -29.253  1.00 51.20           C  
ANISOU 1795  CG1 ILE A 341     6555   4498   8400  -2236    439    675       C  
ATOM   1796  CG2 ILE A 341       8.228   9.587 -27.990  1.00 56.44           C  
ANISOU 1796  CG2 ILE A 341     7362   4888   9195  -2602    428    513       C  
ATOM   1797  CD1 ILE A 341       6.051   7.355 -28.718  1.00 49.96           C  
ANISOU 1797  CD1 ILE A 341     6578   4265   8140  -2118    463    636       C  
ATOM   1798  N   MET A 342      10.850   7.930 -26.397  1.00 69.56           N  
ANISOU 1798  N   MET A 342     8664   7004  10759  -2819    -26    374       N  
ATOM   1799  CA  MET A 342      11.808   8.438 -25.411  1.00 58.84           C  
ANISOU 1799  CA  MET A 342     7273   5675   9408  -3064   -169    258       C  
ATOM   1800  C   MET A 342      13.181   8.276 -26.016  1.00 60.06           C  
ANISOU 1800  C   MET A 342     7142   6011   9667  -3150   -221    354       C  
ATOM   1801  O   MET A 342      13.984   9.190 -25.993  1.00 89.57           O  
ANISOU 1801  O   MET A 342    10812   9709  13511  -3380   -232    329       O  
ATOM   1802  CB  MET A 342      11.769   7.692 -24.062  1.00 82.16           C  
ANISOU 1802  CB  MET A 342    10278   8748  12193  -3055   -350    149       C  
ATOM   1803  CG  MET A 342      10.438   7.502 -23.312  1.00 57.54           C  
ANISOU 1803  CG  MET A 342     7411   5518   8933  -2932   -323     69       C  
ATOM   1804  SD  MET A 342       9.605   8.878 -22.564  1.00 74.67           S  
ANISOU 1804  SD  MET A 342     9884   7404  11082  -3059   -230    -94       S  
ATOM   1805  CE  MET A 342      10.828   9.613 -21.504  1.00 74.34           C  
ANISOU 1805  CE  MET A 342     9818   7402  11027  -3387   -402   -264       C  
ATOM   1806  N   LYS A 357      17.397   1.073 -26.903  1.00101.86           N  
ANISOU 1806  N   LYS A 357    11212  12652  14837  -2261   -642    906       N  
ATOM   1807  CA  LYS A 357      17.241  -0.301 -27.355  1.00102.03           C  
ANISOU 1807  CA  LYS A 357    11212  12727  14830  -1979   -590    978       C  
ATOM   1808  C   LYS A 357      16.523  -1.125 -26.298  1.00107.43           C  
ANISOU 1808  C   LYS A 357    12057  13374  15387  -1880   -691    927       C  
ATOM   1809  O   LYS A 357      17.175  -1.671 -25.407  1.00113.98           O  
ANISOU 1809  O   LYS A 357    12776  14358  16172  -1864   -836    964       O  
ATOM   1810  CB  LYS A 357      18.606  -0.920 -27.668  1.00 99.91           C  
ANISOU 1810  CB  LYS A 357    10638  12693  14630  -1895   -615   1107       C  
ATOM   1811  CG  LYS A 357      19.605   0.048 -28.260  1.00 98.04           C  
ANISOU 1811  CG  LYS A 357    10185  12552  14514  -2070   -578   1167       C  
ATOM   1812  CD  LYS A 357      20.781   0.253 -27.333  1.00101.91           C  
ANISOU 1812  CD  LYS A 357    10445  13256  15019  -2232   -763   1202       C  
ATOM   1813  CE  LYS A 357      20.327   0.651 -25.947  1.00107.02           C  
ANISOU 1813  CE  LYS A 357    11256  13849  15559  -2400   -935   1074       C  
ATOM   1814  NZ  LYS A 357      21.454   0.706 -24.996  1.00113.71           N  
ANISOU 1814  NZ  LYS A 357    11875  14942  16388  -2546  -1138   1108       N  
ATOM   1815  N   SER A 358      15.191  -1.196 -26.385  1.00 97.57           N  
ANISOU 1815  N   SER A 358    11058  11937  14078  -1817   -614    858       N  
ATOM   1816  CA  SER A 358      14.390  -2.002 -25.451  1.00 86.46           C  
ANISOU 1816  CA  SER A 358     9814  10481  12555  -1718   -685    822       C  
ATOM   1817  C   SER A 358      13.790  -3.214 -26.171  1.00 73.25           C  
ANISOU 1817  C   SER A 358     8203   8749  10879  -1478   -580    865       C  
ATOM   1818  O   SER A 358      13.844  -3.297 -27.406  1.00 62.70           O  
ANISOU 1818  O   SER A 358     6817   7395   9610  -1402   -448    895       O  
ATOM   1819  CB  SER A 358      13.282  -1.162 -24.780  1.00 80.06           C  
ANISOU 1819  CB  SER A 358     9245   9508  11667  -1845   -690    706       C  
ATOM   1820  OG  SER A 358      12.157  -0.951 -25.619  1.00 84.72           O  
ANISOU 1820  OG  SER A 358     9991   9929  12270  -1788   -537    683       O  
ATOM   1821  N   ALA A 359      13.236  -4.148 -25.393  1.00 64.84           N  
ANISOU 1821  N   ALA A 359     7248   7655   9732  -1369   -637    866       N  
ATOM   1822  CA  ALA A 359      12.810  -5.451 -25.909  1.00 65.87           C  
ANISOU 1822  CA  ALA A 359     7428   7730   9868  -1153   -559    905       C  
ATOM   1823  C   ALA A 359      11.665  -6.064 -25.103  1.00 69.04           C  
ANISOU 1823  C   ALA A 359     8035   8020  10177  -1101   -587    877       C  
ATOM   1824  O   ALA A 359      11.629  -7.290 -24.876  1.00 65.52           O  
ANISOU 1824  O   ALA A 359     7605   7566   9724   -943   -595    933       O  
ATOM   1825  CB  ALA A 359      13.976  -6.399 -25.929  1.00 62.89           C  
ANISOU 1825  CB  ALA A 359     6856   7497   9541  -1009   -593   1010       C  
ATOM   1826  N   PHE A 360      10.727  -5.228 -24.680  1.00 55.82           N  
ANISOU 1826  N   PHE A 360     6519   6251   8440  -1226   -589    799       N  
ATOM   1827  CA  PHE A 360       9.667  -5.728 -23.836  1.00 49.63           C  
ANISOU 1827  CA  PHE A 360     5912   5382   7562  -1187   -613    783       C  
ATOM   1828  C   PHE A 360       8.887  -6.826 -24.530  1.00 47.58           C  
ANISOU 1828  C   PHE A 360     5735   5018   7325  -1036   -514    804       C  
ATOM   1829  O   PHE A 360       8.780  -7.944 -24.008  1.00 57.71           O  
ANISOU 1829  O   PHE A 360     7052   6288   8588   -923   -546    858       O  
ATOM   1830  CB  PHE A 360       8.752  -4.585 -23.405  1.00 48.59           C  
ANISOU 1830  CB  PHE A 360     5935   5162   7366  -1330   -599    696       C  
ATOM   1831  CG  PHE A 360       9.428  -3.590 -22.496  1.00 54.76           C  
ANISOU 1831  CG  PHE A 360     6678   6023   8103  -1495   -709    648       C  
ATOM   1832  CD1 PHE A 360       9.288  -3.666 -21.121  1.00 64.91           C  
ANISOU 1832  CD1 PHE A 360     8041   7356   9265  -1531   -822    628       C  
ATOM   1833  CD2 PHE A 360      10.239  -2.607 -23.014  1.00 58.28           C  
ANISOU 1833  CD2 PHE A 360     7009   6507   8627  -1622   -702    623       C  
ATOM   1834  CE1 PHE A 360       9.916  -2.761 -20.290  1.00 51.86           C  
ANISOU 1834  CE1 PHE A 360     6363   5788   7555  -1700   -931    562       C  
ATOM   1835  CE2 PHE A 360      10.870  -1.707 -22.182  1.00 63.48           C  
ANISOU 1835  CE2 PHE A 360     7637   7232   9249  -1800   -809    564       C  
ATOM   1836  CZ  PHE A 360      10.707  -1.784 -20.821  1.00 52.73           C  
ANISOU 1836  CZ  PHE A 360     6364   5920   7753  -1843   -928    523       C  
ATOM   1837  N   TYR A 361       8.384  -6.513 -25.719  1.00 60.15           N  
ANISOU 1837  N   TYR A 361     7356   6540   8960  -1039   -395    766       N  
ATOM   1838  CA  TYR A 361       7.552  -7.449 -26.467  1.00 65.61           C  
ANISOU 1838  CA  TYR A 361     8134   7135   9659   -931   -304    759       C  
ATOM   1839  C   TYR A 361       8.212  -8.803 -26.698  1.00 60.86           C  
ANISOU 1839  C   TYR A 361     7468   6547   9107   -773   -297    809       C  
ATOM   1840  O   TYR A 361       7.596  -9.843 -26.439  1.00 56.12           O  
ANISOU 1840  O   TYR A 361     6972   5857   8496   -692   -287    821       O  
ATOM   1841  CB  TYR A 361       7.145  -6.854 -27.806  1.00 44.78           C  
ANISOU 1841  CB  TYR A 361     5498   4472   7046   -959   -188    720       C  
ATOM   1842  CG  TYR A 361       6.458  -7.870 -28.646  1.00 44.23           C  
ANISOU 1842  CG  TYR A 361     5497   4334   6974   -861   -109    699       C  
ATOM   1843  CD1 TYR A 361       5.160  -8.273 -28.353  1.00 56.12           C  
ANISOU 1843  CD1 TYR A 361     7150   5746   8429   -869   -100    679       C  
ATOM   1844  CD2 TYR A 361       7.110  -8.472 -29.709  1.00 44.83           C  
ANISOU 1844  CD2 TYR A 361     5493   4444   7096   -764    -41    695       C  
ATOM   1845  CE1 TYR A 361       4.516  -9.238 -29.122  1.00 54.90           C  
ANISOU 1845  CE1 TYR A 361     7059   5528   8273   -807    -38    647       C  
ATOM   1846  CE2 TYR A 361       6.479  -9.430 -30.488  1.00 44.60           C  
ANISOU 1846  CE2 TYR A 361     5546   4345   7055   -688     31    650       C  
ATOM   1847  CZ  TYR A 361       5.183  -9.809 -30.190  1.00 58.78           C  
ANISOU 1847  CZ  TYR A 361     7486   6043   8803   -722     25    622       C  
ATOM   1848  OH  TYR A 361       4.567 -10.764 -30.960  1.00 69.34           O  
ANISOU 1848  OH  TYR A 361     8903   7313  10130   -676     86    565       O  
ATOM   1849  N   GLN A 362       9.449  -8.796 -27.184  1.00 58.77           N  
ANISOU 1849  N   GLN A 362     7036   6387   8908   -725   -290    844       N  
ATOM   1850  CA  GLN A 362      10.174 -10.050 -27.369  1.00 63.23           C  
ANISOU 1850  CA  GLN A 362     7532   6965   9529   -550   -270    901       C  
ATOM   1851  C   GLN A 362      10.198 -10.854 -26.078  1.00 67.38           C  
ANISOU 1851  C   GLN A 362     8094   7479  10027   -486   -366    974       C  
ATOM   1852  O   GLN A 362       9.833 -12.031 -26.059  1.00 72.41           O  
ANISOU 1852  O   GLN A 362     8821   8007  10685   -362   -326    996       O  
ATOM   1853  CB  GLN A 362      11.606  -9.808 -27.846  1.00 63.83           C  
ANISOU 1853  CB  GLN A 362     7388   7191   9673   -510   -262    954       C  
ATOM   1854  CG  GLN A 362      11.722  -9.051 -29.170  1.00 76.09           C  
ANISOU 1854  CG  GLN A 362     8884   8775  11254   -558   -153    908       C  
ATOM   1855  CD  GLN A 362      11.113  -9.796 -30.354  1.00 84.50           C  
ANISOU 1855  CD  GLN A 362    10050   9741  12316   -451    -17    846       C  
ATOM   1856  OE1 GLN A 362      11.029 -11.025 -30.354  1.00 82.44           O  
ANISOU 1856  OE1 GLN A 362     9853   9400  12071   -310     14    845       O  
ATOM   1857  NE2 GLN A 362      10.671  -9.044 -31.365  1.00 88.16           N  
ANISOU 1857  NE2 GLN A 362    10534  10207  12755   -524     66    794       N  
ATOM   1858  N   SER A 363      10.606 -10.210 -24.993  1.00 71.20           N  
ANISOU 1858  N   SER A 363     8518   8074  10461   -578   -492   1011       N  
ATOM   1859  CA  SER A 363      10.722 -10.919 -23.731  1.00 66.58           C  
ANISOU 1859  CA  SER A 363     7948   7518   9829   -513   -592   1100       C  
ATOM   1860  C   SER A 363       9.369 -11.487 -23.315  1.00 61.53           C  
ANISOU 1860  C   SER A 363     7522   6719   9138   -503   -563   1082       C  
ATOM   1861  O   SER A 363       9.261 -12.643 -22.919  1.00 52.97           O  
ANISOU 1861  O   SER A 363     6486   5568   8069   -374   -557   1161       O  
ATOM   1862  CB  SER A 363      11.305 -10.002 -22.661  1.00 61.28           C  
ANISOU 1862  CB  SER A 363     7189   7013   9080   -646   -741   1117       C  
ATOM   1863  OG  SER A 363      12.660  -9.690 -22.963  1.00 71.25           O  
ANISOU 1863  OG  SER A 363     8225   8444  10404   -646   -779   1163       O  
ATOM   1864  N   TYR A 364       8.326 -10.690 -23.453  1.00 58.96           N  
ANISOU 1864  N   TYR A 364     7316   6325   8762   -633   -531    990       N  
ATOM   1865  CA  TYR A 364       6.999 -11.157 -23.106  1.00 56.64           C  
ANISOU 1865  CA  TYR A 364     7201   5897   8421   -635   -497    980       C  
ATOM   1866  C   TYR A 364       6.547 -12.309 -23.998  1.00 61.78           C  
ANISOU 1866  C   TYR A 364     7917   6406   9149   -529   -390    974       C  
ATOM   1867  O   TYR A 364       5.917 -13.257 -23.527  1.00 62.95           O  
ANISOU 1867  O   TYR A 364     8171   6451   9296   -475   -378   1020       O  
ATOM   1868  CB  TYR A 364       5.997 -10.019 -23.204  1.00 53.88           C  
ANISOU 1868  CB  TYR A 364     6945   5516   8013   -780   -467    893       C  
ATOM   1869  CG  TYR A 364       4.578 -10.451 -22.912  1.00 55.73           C  
ANISOU 1869  CG  TYR A 364     7339   5633   8201   -786   -422    893       C  
ATOM   1870  CD1 TYR A 364       3.681 -10.699 -23.935  1.00 51.71           C  
ANISOU 1870  CD1 TYR A 364     6893   5026   7730   -790   -323    845       C  
ATOM   1871  CD2 TYR A 364       4.140 -10.625 -21.605  1.00 57.25           C  
ANISOU 1871  CD2 TYR A 364     7611   5834   8306   -794   -482    947       C  
ATOM   1872  CE1 TYR A 364       2.385 -11.096 -23.662  1.00 55.36           C  
ANISOU 1872  CE1 TYR A 364     7477   5400   8157   -811   -287    856       C  
ATOM   1873  CE2 TYR A 364       2.854 -11.017 -21.333  1.00 54.72           C  
ANISOU 1873  CE2 TYR A 364     7420   5420   7951   -803   -432    963       C  
ATOM   1874  CZ  TYR A 364       1.981 -11.246 -22.364  1.00 51.99           C  
ANISOU 1874  CZ  TYR A 364     7119   4976   7657   -817   -336    919       C  
ATOM   1875  OH  TYR A 364       0.699 -11.639 -22.082  1.00 58.84           O  
ANISOU 1875  OH  TYR A 364     8093   5768   8495   -840   -292    944       O  
ATOM   1876  N   LEU A 365       6.855 -12.201 -25.289  1.00 61.51           N  
ANISOU 1876  N   LEU A 365     7826   6366   9177   -511   -309    912       N  
ATOM   1877  CA  LEU A 365       6.526 -13.230 -26.265  1.00 54.93           C  
ANISOU 1877  CA  LEU A 365     7057   5407   8405   -422   -205    873       C  
ATOM   1878  C   LEU A 365       7.174 -14.555 -25.878  1.00 56.14           C  
ANISOU 1878  C   LEU A 365     7201   5503   8625   -256   -202    959       C  
ATOM   1879  O   LEU A 365       6.488 -15.532 -25.575  1.00 53.48           O  
ANISOU 1879  O   LEU A 365     6991   5022   8306   -216   -176    981       O  
ATOM   1880  CB  LEU A 365       6.983 -12.797 -27.657  1.00 46.95           C  
ANISOU 1880  CB  LEU A 365     5965   4446   7427   -418   -124    800       C  
ATOM   1881  CG  LEU A 365       6.645 -13.711 -28.835  1.00 47.16           C  
ANISOU 1881  CG  LEU A 365     6065   4364   7489   -346    -10    723       C  
ATOM   1882  CD1 LEU A 365       5.157 -13.805 -29.067  1.00 46.06           C  
ANISOU 1882  CD1 LEU A 365     6077   4125   7300   -446     16    655       C  
ATOM   1883  CD2 LEU A 365       7.311 -13.157 -30.044  1.00 47.31           C  
ANISOU 1883  CD2 LEU A 365     5976   4481   7517   -332     60    675       C  
ATOM   1884  N   ARG A 366       8.503 -14.566 -25.895  1.00 57.20           N  
ANISOU 1884  N   ARG A 366     7177   5751   8805   -159   -224   1020       N  
ATOM   1885  CA  ARG A 366       9.281 -15.718 -25.478  1.00 51.75           C  
ANISOU 1885  CA  ARG A 366     6446   5033   8184     25   -221   1132       C  
ATOM   1886  C   ARG A 366       8.793 -16.269 -24.165  1.00 61.93           C  
ANISOU 1886  C   ARG A 366     7825   6269   9435     38   -292   1235       C  
ATOM   1887  O   ARG A 366       8.400 -17.429 -24.087  1.00 71.10           O  
ANISOU 1887  O   ARG A 366     9101   7261  10652    136   -232   1272       O  
ATOM   1888  CB  ARG A 366      10.764 -15.361 -25.357  1.00 53.12           C  
ANISOU 1888  CB  ARG A 366     6394   5404   8384     96   -274   1217       C  
ATOM   1889  CG  ARG A 366      11.606 -16.494 -24.763  1.00 55.26           C  
ANISOU 1889  CG  ARG A 366     6598   5679   8720    305   -283   1371       C  
ATOM   1890  CD  ARG A 366      13.059 -16.062 -24.592  1.00 63.22           C  
ANISOU 1890  CD  ARG A 366     7349   6925   9746    361   -351   1471       C  
ATOM   1891  NE  ARG A 366      13.148 -14.682 -24.109  1.00 82.63           N  
ANISOU 1891  NE  ARG A 366     9721   9560  12113    152   -479   1439       N  
ATOM   1892  CZ  ARG A 366      14.280 -13.996 -23.976  1.00 94.89           C  
ANISOU 1892  CZ  ARG A 366    11050  11337  13668    117   -559   1494       C  
ATOM   1893  NH1 ARG A 366      15.444 -14.555 -24.284  1.00109.37           N  
ANISOU 1893  NH1 ARG A 366    12697  13272  15587    293   -525   1603       N  
ATOM   1894  NH2 ARG A 366      14.247 -12.747 -23.533  1.00 91.71           N  
ANISOU 1894  NH2 ARG A 366    10607  11053  13185    -96   -667   1440       N  
ATOM   1895  N   ARG A 367       8.805 -15.422 -23.140  1.00 60.71           N  
ANISOU 1895  N   ARG A 367     7628   6256   9183    -66   -415   1276       N  
ATOM   1896  CA  ARG A 367       8.458 -15.857 -21.797  1.00 59.61           C  
ANISOU 1896  CA  ARG A 367     7555   6114   8979    -48   -491   1389       C  
ATOM   1897  C   ARG A 367       7.040 -16.425 -21.726  1.00 54.03           C  
ANISOU 1897  C   ARG A 367     7050   5211   8267    -89   -424   1361       C  
ATOM   1898  O   ARG A 367       6.827 -17.446 -21.081  1.00 68.66           O  
ANISOU 1898  O   ARG A 367     8976   6969  10142      4   -414   1473       O  
ATOM   1899  CB  ARG A 367       8.646 -14.708 -20.784  1.00 56.20           C  
ANISOU 1899  CB  ARG A 367     7060   5877   8416   -179   -630   1398       C  
ATOM   1900  CG  ARG A 367      10.134 -14.379 -20.501  1.00 53.96           C  
ANISOU 1900  CG  ARG A 367     6558   5813   8131   -137   -731   1472       C  
ATOM   1901  CD  ARG A 367      10.378 -13.271 -19.446  1.00 59.55           C  
ANISOU 1901  CD  ARG A 367     7210   6718   8697   -290   -882   1462       C  
ATOM   1902  NE  ARG A 367      11.793 -13.177 -19.051  1.00 75.36           N  
ANISOU 1902  NE  ARG A 367     8991   8947  10694   -247   -996   1559       N  
ATOM   1903  CZ  ARG A 367      12.483 -14.139 -18.414  1.00 97.67           C  
ANISOU 1903  CZ  ARG A 367    11725  11860  13525    -78  -1049   1735       C  
ATOM   1904  NH1 ARG A 367      11.915 -15.296 -18.085  1.00105.23           N  
ANISOU 1904  NH1 ARG A 367    12807  12673  14502     69   -990   1836       N  
ATOM   1905  NH2 ARG A 367      13.762 -13.961 -18.100  1.00 91.61           N  
ANISOU 1905  NH2 ARG A 367    10728  11330  12748    -51  -1159   1827       N  
ATOM   1906  N   THR A 368       6.076 -15.802 -22.397  1.00 55.52           N  
ANISOU 1906  N   THR A 368     7320   5342   8432   -225   -374   1229       N  
ATOM   1907  CA  THR A 368       4.701 -16.309 -22.328  1.00 64.08           C  
ANISOU 1907  CA  THR A 368     8570   6267   9510   -281   -317   1212       C  
ATOM   1908  C   THR A 368       4.537 -17.618 -23.079  1.00 62.79           C  
ANISOU 1908  C   THR A 368     8486   5906   9465   -189   -213   1199       C  
ATOM   1909  O   THR A 368       3.953 -18.572 -22.568  1.00 60.97           O  
ANISOU 1909  O   THR A 368     8364   5536   9266   -159   -186   1273       O  
ATOM   1910  CB  THR A 368       3.655 -15.321 -22.890  1.00 47.37           C  
ANISOU 1910  CB  THR A 368     6504   4157   7338   -442   -289   1089       C  
ATOM   1911  OG1 THR A 368       3.478 -14.218 -21.994  1.00 46.82           O  
ANISOU 1911  OG1 THR A 368     6421   4213   7154   -533   -365   1100       O  
ATOM   1912  CG2 THR A 368       2.324 -16.013 -23.061  1.00 47.00           C  
ANISOU 1912  CG2 THR A 368     6596   3953   7308   -491   -220   1073       C  
ATOM   1913  N   GLN A 369       5.064 -17.652 -24.297  1.00 62.02           N  
ANISOU 1913  N   GLN A 369     8340   5794   9432   -148   -147   1104       N  
ATOM   1914  CA  GLN A 369       4.924 -18.806 -25.180  1.00 58.42           C  
ANISOU 1914  CA  GLN A 369     7974   5145   9077    -73    -36   1046       C  
ATOM   1915  C   GLN A 369       5.704 -19.996 -24.667  1.00 63.42           C  
ANISOU 1915  C   GLN A 369     8612   5680   9806    118    -10   1174       C  
ATOM   1916  O   GLN A 369       5.549 -21.101 -25.174  1.00 73.00           O  
ANISOU 1916  O   GLN A 369     9933   6688  11115    191     90   1142       O  
ATOM   1917  CB  GLN A 369       5.384 -18.462 -26.596  1.00 68.89           C  
ANISOU 1917  CB  GLN A 369     9242   6512  10422    -63     32    911       C  
ATOM   1918  CG  GLN A 369       4.432 -17.551 -27.352  1.00 73.05           C  
ANISOU 1918  CG  GLN A 369     9796   7089  10870   -236     40    785       C  
ATOM   1919  CD  GLN A 369       4.772 -17.412 -28.827  1.00 72.73           C  
ANISOU 1919  CD  GLN A 369     9721   7075  10836   -218    123    657       C  
ATOM   1920  OE1 GLN A 369       3.880 -17.229 -29.654  1.00 72.07           O  
ANISOU 1920  OE1 GLN A 369     9702   6974  10707   -325    159    548       O  
ATOM   1921  NE2 GLN A 369       6.060 -17.491 -29.160  1.00 50.03           N  
ANISOU 1921  NE2 GLN A 369     6734   4265   8009    -79    154    680       N  
ATOM   1922  N   SER A 370       6.554 -19.758 -23.671  1.00 68.27           N  
ANISOU 1922  N   SER A 370     9108   6442  10390    199   -100   1320       N  
ATOM   1923  CA  SER A 370       7.251 -20.831 -22.966  1.00 67.66           C  
ANISOU 1923  CA  SER A 370     9018   6302  10387    392    -91   1491       C  
ATOM   1924  C   SER A 370       6.251 -21.656 -22.175  1.00 56.26           C  
ANISOU 1924  C   SER A 370     7737   4684   8956    369    -74   1576       C  
ATOM   1925  O   SER A 370       6.451 -22.845 -21.969  1.00 58.11           O  
ANISOU 1925  O   SER A 370     8038   4747   9295    516     -5   1681       O  
ATOM   1926  CB  SER A 370       8.320 -20.273 -22.027  1.00 64.55           C  
ANISOU 1926  CB  SER A 370     8440   6159   9928    456   -217   1633       C  
ATOM   1927  OG  SER A 370       7.752 -19.816 -20.805  1.00 75.89           O  
ANISOU 1927  OG  SER A 370     9905   7688  11240    353   -325   1709       O  
ATOM   1928  N   MET A 371       5.173 -21.001 -21.746  1.00 61.05           N  
ANISOU 1928  N   MET A 371     8406   5331   9460    188   -125   1539       N  
ATOM   1929  CA  MET A 371       4.108 -21.619 -20.971  1.00 59.57           C  
ANISOU 1929  CA  MET A 371     8357   5009   9266    136   -109   1624       C  
ATOM   1930  C   MET A 371       3.282 -22.592 -21.811  1.00 55.35           C  
ANISOU 1930  C   MET A 371     7978   4201   8850     95     14   1534       C  
ATOM   1931  O   MET A 371       2.273 -23.125 -21.353  1.00 62.74           O  
ANISOU 1931  O   MET A 371     9033   5005   9801     18     42   1585       O  
ATOM   1932  CB  MET A 371       3.201 -20.537 -20.366  1.00 60.79           C  
ANISOU 1932  CB  MET A 371     8519   5306   9273    -40   -185   1599       C  
ATOM   1933  CG  MET A 371       3.910 -19.534 -19.462  1.00 61.71           C  
ANISOU 1933  CG  MET A 371     8511   5680   9255    -35   -311   1661       C  
ATOM   1934  SD  MET A 371       2.745 -18.484 -18.586  1.00 51.67           S  
ANISOU 1934  SD  MET A 371     7297   4522   7814   -210   -366   1643       S  
ATOM   1935  CE  MET A 371       2.708 -17.145 -19.715  1.00 49.73           C  
ANISOU 1935  CE  MET A 371     6991   4358   7548   -338   -363   1437       C  
ATOM   1936  N   GLY A 372       3.701 -22.815 -23.049  1.00 60.75           N  
ANISOU 1936  N   GLY A 372     8663   4808   9613    135     89   1393       N  
ATOM   1937  CA  GLY A 372       3.073 -23.820 -23.894  1.00 70.29           C  
ANISOU 1937  CA  GLY A 372    10026   5751  10930    102    206   1285       C  
ATOM   1938  C   GLY A 372       1.880 -23.361 -24.718  1.00 70.69           C  
ANISOU 1938  C   GLY A 372    10138   5793  10927   -117    216   1106       C  
ATOM   1939  O   GLY A 372       0.938 -24.127 -24.923  1.00 77.30           O  
ANISOU 1939  O   GLY A 372    11111   6436  11823   -217    273   1061       O  
ATOM   1940  N   ILE A 373       1.923 -22.120 -25.193  1.00 59.44           N  
ANISOU 1940  N   ILE A 373     8607   4582   9396   -196    161   1014       N  
ATOM   1941  CA  ILE A 373       0.866 -21.564 -26.031  1.00 58.84           C  
ANISOU 1941  CA  ILE A 373     8560   4540   9256   -383    166    864       C  
ATOM   1942  C   ILE A 373       1.497 -20.619 -27.043  1.00 65.99           C  
ANISOU 1942  C   ILE A 373     9357   5613  10105   -373    163    747       C  
ATOM   1943  O   ILE A 373       2.420 -19.875 -26.704  1.00 62.01           O  
ANISOU 1943  O   ILE A 373     8727   5268   9567   -295    113    809       O  
ATOM   1944  CB  ILE A 373      -0.195 -20.786 -25.207  1.00 61.74           C  
ANISOU 1944  CB  ILE A 373     8915   5018   9526   -527     97    932       C  
ATOM   1945  CG1 ILE A 373      -1.076 -21.736 -24.411  1.00 75.97           C  
ANISOU 1945  CG1 ILE A 373    10831   6654  11380   -576    120   1033       C  
ATOM   1946  CG2 ILE A 373      -1.076 -19.944 -26.106  1.00 53.87           C  
ANISOU 1946  CG2 ILE A 373     7898   4122   8451   -685     95    800       C  
ATOM   1947  CD1 ILE A 373      -2.159 -22.395 -25.221  1.00 83.21           C  
ANISOU 1947  CD1 ILE A 373    11851   7419  12346   -724    179    920       C  
ATOM   1948  N   GLN A 374       1.018 -20.649 -28.284  1.00 60.97           N  
ANISOU 1948  N   GLN A 374     8763   4950   9453   -457    215    584       N  
ATOM   1949  CA  GLN A 374       1.467 -19.677 -29.266  1.00 55.89           C  
ANISOU 1949  CA  GLN A 374     8016   4480   8738   -463    218    489       C  
ATOM   1950  C   GLN A 374       0.540 -18.466 -29.302  1.00 53.94           C  
ANISOU 1950  C   GLN A 374     7720   4393   8382   -620    161    480       C  
ATOM   1951  O   GLN A 374      -0.669 -18.599 -29.237  1.00 53.22           O  
ANISOU 1951  O   GLN A 374     7695   4261   8264   -751    153    465       O  
ATOM   1952  CB  GLN A 374       1.551 -20.319 -30.642  1.00 59.75           C  
ANISOU 1952  CB  GLN A 374     8573   4885   9245   -448    310    322       C  
ATOM   1953  CG  GLN A 374       2.761 -21.196 -30.834  1.00 63.92           C  
ANISOU 1953  CG  GLN A 374     9115   5302   9871   -248    389    320       C  
ATOM   1954  CD  GLN A 374       4.048 -20.432 -30.636  1.00 73.86           C  
ANISOU 1954  CD  GLN A 374    10201   6740  11123   -115    365    410       C  
ATOM   1955  OE1 GLN A 374       4.450 -19.637 -31.490  1.00 73.84           O  
ANISOU 1955  OE1 GLN A 374    10103   6894  11058   -120    381    345       O  
ATOM   1956  NE2 GLN A 374       4.704 -20.662 -29.502  1.00 77.53           N  
ANISOU 1956  NE2 GLN A 374    10615   7194  11647     -2    324    572       N  
ATOM   1957  N   LEU A 375       1.108 -17.278 -29.386  1.00 48.16           N  
ANISOU 1957  N   LEU A 375     6866   3839   7594   -606    129    499       N  
ATOM   1958  CA  LEU A 375       0.280 -16.102 -29.516  1.00 49.67           C  
ANISOU 1958  CA  LEU A 375     7016   4162   7692   -733     98    492       C  
ATOM   1959  C   LEU A 375      -0.334 -16.059 -30.893  1.00 54.12           C  
ANISOU 1959  C   LEU A 375     7598   4759   8208   -809    147    368       C  
ATOM   1960  O   LEU A 375       0.322 -16.367 -31.874  1.00 65.49           O  
ANISOU 1960  O   LEU A 375     9028   6200   9657   -746    200    281       O  
ATOM   1961  CB  LEU A 375       1.084 -14.834 -29.275  1.00 49.97           C  
ANISOU 1961  CB  LEU A 375     6933   4356   7698   -707     61    540       C  
ATOM   1962  CG  LEU A 375       1.105 -14.362 -27.841  1.00 51.06           C  
ANISOU 1962  CG  LEU A 375     7059   4525   7817   -716    -12    650       C  
ATOM   1963  CD1 LEU A 375       1.745 -15.377 -26.922  1.00 45.29           C  
ANISOU 1963  CD1 LEU A 375     6353   3708   7147   -611    -39    731       C  
ATOM   1964  CD2 LEU A 375       1.856 -13.047 -27.803  1.00 60.65           C  
ANISOU 1964  CD2 LEU A 375     8162   5883   9000   -726    -43    662       C  
ATOM   1965  N   ASP A 376      -1.601 -15.672 -30.953  1.00 49.56           N  
ANISOU 1965  N   ASP A 376     7038   4224   7568   -938    129    367       N  
ATOM   1966  CA  ASP A 376      -2.306 -15.445 -32.210  1.00 50.98           C  
ANISOU 1966  CA  ASP A 376     7210   4489   7673  -1026    156    272       C  
ATOM   1967  C   ASP A 376      -1.970 -14.038 -32.672  1.00 51.89           C  
ANISOU 1967  C   ASP A 376     7212   4780   7723  -1011    160    300       C  
ATOM   1968  O   ASP A 376      -2.665 -13.082 -32.320  1.00 53.66           O  
ANISOU 1968  O   ASP A 376     7398   5088   7902  -1070    139    372       O  
ATOM   1969  CB  ASP A 376      -3.825 -15.633 -32.022  1.00 47.54           C  
ANISOU 1969  CB  ASP A 376     6816   4045   7203  -1168    131    288       C  
ATOM   1970  CG  ASP A 376      -4.641 -15.393 -33.304  1.00 62.61           C  
ANISOU 1970  CG  ASP A 376     8695   6078   9014  -1270    141    203       C  
ATOM   1971  OD1 ASP A 376      -4.142 -14.788 -34.277  1.00 64.98           O  
ANISOU 1971  OD1 ASP A 376     8937   6501   9254  -1230    167    156       O  
ATOM   1972  OD2 ASP A 376      -5.817 -15.811 -33.326  1.00 70.63           O  
ANISOU 1972  OD2 ASP A 376     9740   7087  10010  -1396    120    195       O  
ATOM   1973  N   GLN A 377      -0.912 -13.911 -33.467  1.00 53.06           N  
ANISOU 1973  N   GLN A 377     7311   4978   7872   -928    201    250       N  
ATOM   1974  CA  GLN A 377      -0.444 -12.600 -33.922  1.00 53.38           C  
ANISOU 1974  CA  GLN A 377     7241   5171   7870   -912    218    290       C  
ATOM   1975  C   GLN A 377      -1.536 -11.689 -34.502  1.00 58.05           C  
ANISOU 1975  C   GLN A 377     7802   5887   8369  -1006    222    311       C  
ATOM   1976  O   GLN A 377      -1.350 -10.482 -34.585  1.00 67.98           O  
ANISOU 1976  O   GLN A 377     8983   7240   9607  -1003    236    378       O  
ATOM   1977  CB  GLN A 377       0.658 -12.796 -34.948  1.00 47.09           C  
ANISOU 1977  CB  GLN A 377     6399   4420   7074   -821    280    224       C  
ATOM   1978  CG  GLN A 377       1.976 -13.059 -34.320  1.00 48.05           C  
ANISOU 1978  CG  GLN A 377     6478   4491   7289   -707    279    264       C  
ATOM   1979  CD  GLN A 377       2.485 -11.849 -33.597  1.00 51.53           C  
ANISOU 1979  CD  GLN A 377     6819   5010   7751   -720    238    369       C  
ATOM   1980  OE1 GLN A 377       2.464 -10.736 -34.130  1.00 67.75           O  
ANISOU 1980  OE1 GLN A 377     8802   7176   9762   -762    261    394       O  
ATOM   1981  NE2 GLN A 377       2.930 -12.044 -32.366  1.00 51.72           N  
ANISOU 1981  NE2 GLN A 377     6841   4974   7836   -689    178    433       N  
ATOM   1982  N   LYS A 378      -2.672 -12.262 -34.886  1.00 47.03           N  
ANISOU 1982  N   LYS A 378     6459   4489   6920  -1090    212    263       N  
ATOM   1983  CA  LYS A 378      -3.751 -11.477 -35.467  1.00 42.46           C  
ANISOU 1983  CA  LYS A 378     5832   4054   6247  -1168    213    301       C  
ATOM   1984  C   LYS A 378      -4.521 -10.681 -34.416  1.00 47.58           C  
ANISOU 1984  C   LYS A 378     6464   4705   6910  -1201    189    423       C  
ATOM   1985  O   LYS A 378      -4.963  -9.561 -34.679  1.00 45.56           O  
ANISOU 1985  O   LYS A 378     6144   4562   6606  -1208    211    499       O  
ATOM   1986  CB  LYS A 378      -4.720 -12.379 -36.247  1.00 56.99           C  
ANISOU 1986  CB  LYS A 378     7717   5920   8017  -1265    198    207       C  
ATOM   1987  CG  LYS A 378      -4.177 -12.976 -37.550  1.00 44.72           C  
ANISOU 1987  CG  LYS A 378     6183   4408   6399  -1244    235     67       C  
ATOM   1988  CD  LYS A 378      -5.264 -13.558 -38.421  1.00 45.85           C  
ANISOU 1988  CD  LYS A 378     6354   4630   6436  -1370    208    -27       C  
ATOM   1989  CE  LYS A 378      -5.353 -15.050 -38.252  1.00 78.70           C  
ANISOU 1989  CE  LYS A 378    10646   8602  10653  -1425    198   -160       C  
ATOM   1990  NZ  LYS A 378      -6.272 -15.675 -39.247  1.00 88.55           N  
ANISOU 1990  NZ  LYS A 378    11928   9929  11787  -1569    169   -290       N  
ATOM   1991  N   ILE A 379      -4.697 -11.255 -33.230  1.00 58.21           N  
ANISOU 1991  N   ILE A 379     7874   5924   8319  -1211    155    448       N  
ATOM   1992  CA  ILE A 379      -5.451 -10.579 -32.162  1.00 59.90           C  
ANISOU 1992  CA  ILE A 379     8086   6139   8533  -1234    144    555       C  
ATOM   1993  C   ILE A 379      -4.707  -9.353 -31.644  1.00 55.21           C  
ANISOU 1993  C   ILE A 379     7459   5562   7957  -1174    159    613       C  
ATOM   1994  O   ILE A 379      -5.294  -8.298 -31.387  1.00 39.47           O  
ANISOU 1994  O   ILE A 379     5441   3620   5935  -1182    184    687       O  
ATOM   1995  CB  ILE A 379      -5.753 -11.530 -30.974  1.00 40.89           C  
ANISOU 1995  CB  ILE A 379     5758   3600   6177  -1254    110    578       C  
ATOM   1996  CG1 ILE A 379      -6.566 -12.747 -31.469  1.00 59.52           C  
ANISOU 1996  CG1 ILE A 379     8160   5920   8536  -1343     99    519       C  
ATOM   1997  CG2 ILE A 379      -6.474 -10.796 -29.874  1.00 40.31           C  
ANISOU 1997  CG2 ILE A 379     5686   3543   6086  -1263    112    684       C  
ATOM   1998  CD1 ILE A 379      -7.351 -13.485 -30.396  1.00 42.20           C  
ANISOU 1998  CD1 ILE A 379     6024   3628   6381  -1398     82    581       C  
ATOM   1999  N   ILE A 380      -3.399  -9.487 -31.490  1.00 45.76           N  
ANISOU 1999  N   ILE A 380     6257   4318   6811  -1114    147    579       N  
ATOM   2000  CA  ILE A 380      -2.584  -8.326 -31.173  1.00 42.26           C  
ANISOU 2000  CA  ILE A 380     5769   3902   6388  -1084    156    617       C  
ATOM   2001  C   ILE A 380      -2.808  -7.240 -32.213  1.00 40.71           C  
ANISOU 2001  C   ILE A 380     5507   3809   6151  -1094    215    643       C  
ATOM   2002  O   ILE A 380      -2.948  -6.075 -31.875  1.00 62.01           O  
ANISOU 2002  O   ILE A 380     8194   6517   8851  -1102    242    702       O  
ATOM   2003  CB  ILE A 380      -1.090  -8.666 -31.120  1.00 48.70           C  
ANISOU 2003  CB  ILE A 380     6550   4691   7261  -1025    135    582       C  
ATOM   2004  CG1 ILE A 380      -0.823  -9.805 -30.135  1.00 49.05           C  
ANISOU 2004  CG1 ILE A 380     6654   4638   7346   -992     81    579       C  
ATOM   2005  CG2 ILE A 380      -0.297  -7.448 -30.760  1.00 50.36           C  
ANISOU 2005  CG2 ILE A 380     6706   4934   7495  -1028    134    618       C  
ATOM   2006  CD1 ILE A 380       0.624 -10.261 -30.115  1.00 54.74           C  
ANISOU 2006  CD1 ILE A 380     7323   5348   8127   -912     64    564       C  
ATOM   2007  N   ILE A 381      -2.859  -7.628 -33.478  1.00 39.95           N  
ANISOU 2007  N   ILE A 381     5377   3788   6016  -1091    242    600       N  
ATOM   2008  CA  ILE A 381      -3.000  -6.674 -34.550  1.00 40.02           C  
ANISOU 2008  CA  ILE A 381     5315   3916   5975  -1087    301    642       C  
ATOM   2009  C   ILE A 381      -4.343  -5.976 -34.485  1.00 50.48           C  
ANISOU 2009  C   ILE A 381     6636   5295   7251  -1118    322    728       C  
ATOM   2010  O   ILE A 381      -4.458  -4.791 -34.823  1.00 46.09           O  
ANISOU 2010  O   ILE A 381     6034   4793   6685  -1100    379    811       O  
ATOM   2011  CB  ILE A 381      -2.824  -7.364 -35.911  1.00 57.27           C  
ANISOU 2011  CB  ILE A 381     7472   6190   8097  -1076    321    568       C  
ATOM   2012  CG1 ILE A 381      -1.344  -7.662 -36.176  1.00 62.83           C  
ANISOU 2012  CG1 ILE A 381     8149   6873   8852  -1012    339    515       C  
ATOM   2013  CG2 ILE A 381      -3.383  -6.515 -37.029  1.00 51.72           C  
ANISOU 2013  CG2 ILE A 381     6701   5646   7306  -1081    372    632       C  
ATOM   2014  CD1 ILE A 381      -1.049  -8.080 -37.622  1.00 64.26           C  
ANISOU 2014  CD1 ILE A 381     8298   7162   8954   -982    388    447       C  
ATOM   2015  N   LEU A 382      -5.368  -6.702 -34.048  1.00 39.73           N  
ANISOU 2015  N   LEU A 382     5315   3915   5865  -1162    285    722       N  
ATOM   2016  CA  LEU A 382      -6.691  -6.086 -33.928  1.00 39.65           C  
ANISOU 2016  CA  LEU A 382     5282   3973   5811  -1181    309    820       C  
ATOM   2017  C   LEU A 382      -6.687  -5.092 -32.766  1.00 69.16           C  
ANISOU 2017  C   LEU A 382     9056   7625   9597  -1148    341    890       C  
ATOM   2018  O   LEU A 382      -7.260  -4.014 -32.889  1.00 76.09           O  
ANISOU 2018  O   LEU A 382     9904   8548  10459  -1118    405    984       O  
ATOM   2019  CB  LEU A 382      -7.780  -7.127 -33.721  1.00 39.97           C  
ANISOU 2019  CB  LEU A 382     5342   4025   5821  -1250    264    804       C  
ATOM   2020  CG  LEU A 382      -8.205  -8.139 -34.776  1.00 41.72           C  
ANISOU 2020  CG  LEU A 382     5542   4332   5978  -1320    227    727       C  
ATOM   2021  CD1 LEU A 382      -9.400  -8.905 -34.252  1.00 50.20           C  
ANISOU 2021  CD1 LEU A 382     6629   5398   7047  -1407    189    745       C  
ATOM   2022  CD2 LEU A 382      -8.580  -7.443 -36.042  1.00 52.44           C  
ANISOU 2022  CD2 LEU A 382     6806   5879   7241  -1313    256    773       C  
ATOM   2023  N   TYR A 383      -6.047  -5.461 -31.645  1.00 60.16           N  
ANISOU 2023  N   TYR A 383     7986   6364   8510  -1148    301    845       N  
ATOM   2024  CA  TYR A 383      -5.920  -4.572 -30.483  1.00 43.80           C  
ANISOU 2024  CA  TYR A 383     5966   4211   6465  -1129    322    879       C  
ATOM   2025  C   TYR A 383      -5.242  -3.293 -30.897  1.00 42.64           C  
ANISOU 2025  C   TYR A 383     5790   4063   6347  -1107    378    901       C  
ATOM   2026  O   TYR A 383      -5.799  -2.212 -30.747  1.00 47.46           O  
ANISOU 2026  O   TYR A 383     6414   4663   6956  -1085    449    970       O  
ATOM   2027  CB  TYR A 383      -5.120  -5.213 -29.332  1.00 48.04           C  
ANISOU 2027  CB  TYR A 383     6567   4652   7034  -1134    253    823       C  
ATOM   2028  CG  TYR A 383      -5.803  -6.340 -28.588  1.00 44.05           C  
ANISOU 2028  CG  TYR A 383     6112   4114   6512  -1152    212    828       C  
ATOM   2029  CD1 TYR A 383      -7.165  -6.331 -28.366  1.00 38.80           C  
ANISOU 2029  CD1 TYR A 383     5453   3482   5806  -1167    246    895       C  
ATOM   2030  CD2 TYR A 383      -5.071  -7.407 -28.094  1.00 51.58           C  
ANISOU 2030  CD2 TYR A 383     7098   5004   7496  -1147    147    784       C  
ATOM   2031  CE1 TYR A 383      -7.793  -7.362 -27.695  1.00 42.84           C  
ANISOU 2031  CE1 TYR A 383     6003   3963   6312  -1195    217    914       C  
ATOM   2032  CE2 TYR A 383      -5.688  -8.444 -27.414  1.00 60.46           C  
ANISOU 2032  CE2 TYR A 383     8273   6082   8616  -1164    121    807       C  
ATOM   2033  CZ  TYR A 383      -7.053  -8.416 -27.231  1.00 47.77           C  
ANISOU 2033  CZ  TYR A 383     6672   4507   6972  -1197    156    869       C  
ATOM   2034  OH  TYR A 383      -7.679  -9.440 -26.566  1.00 43.92           O  
ANISOU 2034  OH  TYR A 383     6227   3974   6488  -1227    138    905       O  
ATOM   2035  N   MET A 384      -4.038  -3.435 -31.442  1.00 50.03           N  
ANISOU 2035  N   MET A 384     6685   5004   7318  -1110    357    850       N  
ATOM   2036  CA  MET A 384      -3.207  -2.292 -31.801  1.00 39.21           C  
ANISOU 2036  CA  MET A 384     5280   3624   5995  -1108    407    872       C  
ATOM   2037  C   MET A 384      -3.990  -1.312 -32.645  1.00 39.43           C  
ANISOU 2037  C   MET A 384     5272   3710   5998  -1081    502    971       C  
ATOM   2038  O   MET A 384      -4.032  -0.126 -32.345  1.00 70.09           O  
ANISOU 2038  O   MET A 384     9184   7526   9919  -1076    568   1022       O  
ATOM   2039  CB  MET A 384      -1.961  -2.754 -32.533  1.00 39.48           C  
ANISOU 2039  CB  MET A 384     5244   3700   6058  -1105    384    823       C  
ATOM   2040  CG  MET A 384      -0.819  -1.778 -32.443  1.00 66.75           C  
ANISOU 2040  CG  MET A 384     8662   7118   9583  -1131    406    832       C  
ATOM   2041  SD  MET A 384      -0.457  -1.214 -30.776  1.00 40.18           S  
ANISOU 2041  SD  MET A 384     5378   3630   6258  -1187    355    795       S  
ATOM   2042  CE  MET A 384      -0.402   0.497 -31.148  1.00 45.10           C  
ANISOU 2042  CE  MET A 384     6001   4201   6935  -1222    461    858       C  
ATOM   2043  N   SER A 385      -4.666  -1.827 -33.662  1.00 54.20           N  
ANISOU 2043  N   SER A 385     7088   5704   7803  -1064    508    998       N  
ATOM   2044  CA  SER A 385      -5.351  -0.987 -34.639  1.00 58.67           C  
ANISOU 2044  CA  SER A 385     7593   6369   8329  -1025    590   1113       C  
ATOM   2045  C   SER A 385      -6.515  -0.231 -34.019  1.00 40.00           C  
ANISOU 2045  C   SER A 385     5263   3974   5963   -991    648   1209       C  
ATOM   2046  O   SER A 385      -6.741   0.941 -34.324  1.00 57.37           O  
ANISOU 2046  O   SER A 385     7449   6166   8185   -943    744   1316       O  
ATOM   2047  CB  SER A 385      -5.820  -1.848 -35.808  1.00 52.94           C  
ANISOU 2047  CB  SER A 385     6799   5811   7506  -1029    561   1103       C  
ATOM   2048  OG  SER A 385      -6.819  -2.748 -35.379  1.00 65.57           O  
ANISOU 2048  OG  SER A 385     8421   7431   9062  -1062    503   1076       O  
ATOM   2049  N   HIS A 386      -7.244  -0.909 -33.141  1.00 48.14           N  
ANISOU 2049  N   HIS A 386     6339   4980   6971  -1008    601   1180       N  
ATOM   2050  CA  HIS A 386      -8.367  -0.303 -32.423  1.00 47.70           C  
ANISOU 2050  CA  HIS A 386     6317   4899   6910   -965    663   1268       C  
ATOM   2051  C   HIS A 386      -7.970   0.705 -31.372  1.00 56.17           C  
ANISOU 2051  C   HIS A 386     7492   5805   8047   -945    722   1256       C  
ATOM   2052  O   HIS A 386      -8.605   1.746 -31.238  1.00 57.68           O  
ANISOU 2052  O   HIS A 386     7705   5960   8253   -879    828   1349       O  
ATOM   2053  CB  HIS A 386      -9.180  -1.369 -31.727  1.00 50.26           C  
ANISOU 2053  CB  HIS A 386     6657   5245   7193   -997    601   1243       C  
ATOM   2054  CG  HIS A 386     -10.401  -1.780 -32.473  1.00 60.22           C  
ANISOU 2054  CG  HIS A 386     7821   6676   8386  -1000    598   1326       C  
ATOM   2055  ND1 HIS A 386     -11.660  -1.335 -32.136  1.00 58.09           N  
ANISOU 2055  ND1 HIS A 386     7518   6461   8092   -950    661   1448       N  
ATOM   2056  CD2 HIS A 386     -10.566  -2.597 -33.541  1.00 51.06           C  
ANISOU 2056  CD2 HIS A 386     6581   5654   7166  -1052    537   1301       C  
ATOM   2057  CE1 HIS A 386     -12.547  -1.860 -32.957  1.00 66.64           C  
ANISOU 2057  CE1 HIS A 386     8488   7725   9108   -981    627   1506       C  
ATOM   2058  NE2 HIS A 386     -11.900  -2.635 -33.825  1.00 53.56           N  
ANISOU 2058  NE2 HIS A 386     6810   6118   7424  -1052    548   1407       N  
ATOM   2059  N   TRP A 387      -6.922   0.379 -30.615  1.00 56.63           N  
ANISOU 2059  N   TRP A 387     7614   5764   8139  -1000    655   1139       N  
ATOM   2060  CA  TRP A 387      -6.590   1.125 -29.400  1.00 51.28           C  
ANISOU 2060  CA  TRP A 387     7049   4940   7495  -1009    681   1093       C  
ATOM   2061  C   TRP A 387      -5.301   1.929 -29.397  1.00 58.27           C  
ANISOU 2061  C   TRP A 387     7958   5730   8453  -1058    687   1037       C  
ATOM   2062  O   TRP A 387      -5.081   2.706 -28.467  1.00 79.11           O  
ANISOU 2062  O   TRP A 387    10698   8244  11115  -1080    717    992       O  
ATOM   2063  CB  TRP A 387      -6.514   0.172 -28.214  1.00 45.12           C  
ANISOU 2063  CB  TRP A 387     6332   4133   6678  -1043    589   1012       C  
ATOM   2064  CG  TRP A 387      -7.766  -0.551 -27.913  1.00 45.76           C  
ANISOU 2064  CG  TRP A 387     6408   4279   6700  -1013    590   1066       C  
ATOM   2065  CD1 TRP A 387      -9.047  -0.132 -28.130  1.00 50.09           C  
ANISOU 2065  CD1 TRP A 387     6928   4882   7222   -952    679   1176       C  
ATOM   2066  CD2 TRP A 387      -7.856  -1.834 -27.310  1.00 39.22           C  
ANISOU 2066  CD2 TRP A 387     5592   3469   5839  -1046    502   1029       C  
ATOM   2067  NE1 TRP A 387      -9.933  -1.085 -27.691  1.00 51.60           N  
ANISOU 2067  NE1 TRP A 387     7106   5136   7365   -960    646   1204       N  
ATOM   2068  CE2 TRP A 387      -9.225  -2.146 -27.190  1.00 45.63           C  
ANISOU 2068  CE2 TRP A 387     6382   4347   6608  -1021    540   1114       C  
ATOM   2069  CE3 TRP A 387      -6.909  -2.754 -26.860  1.00 45.35           C  
ANISOU 2069  CE3 TRP A 387     6391   4215   6625  -1088    399    947       C  
ATOM   2070  CZ2 TRP A 387      -9.669  -3.347 -26.645  1.00 50.16           C  
ANISOU 2070  CZ2 TRP A 387     6963   4942   7155  -1054    482   1114       C  
ATOM   2071  CZ3 TRP A 387      -7.345  -3.939 -26.324  1.00 49.23           C  
ANISOU 2071  CZ3 TRP A 387     6898   4719   7089  -1102    347    953       C  
ATOM   2072  CH2 TRP A 387      -8.715  -4.233 -26.227  1.00 42.56           C  
ANISOU 2072  CH2 TRP A 387     6039   3925   6208  -1093    389   1033       C  
ATOM   2073  N   GLY A 388      -4.437   1.734 -30.384  1.00 50.01           N  
ANISOU 2073  N   GLY A 388     6822   4742   7438  -1084    660   1033       N  
ATOM   2074  CA  GLY A 388      -3.101   2.302 -30.313  1.00 40.89           C  
ANISOU 2074  CA  GLY A 388     5664   3515   6356  -1152    646    979       C  
ATOM   2075  C   GLY A 388      -2.958   3.789 -30.576  1.00 57.62           C  
ANISOU 2075  C   GLY A 388     7812   5533   8550  -1160    763   1035       C  
ATOM   2076  O   GLY A 388      -2.035   4.423 -30.060  1.00 53.35           O  
ANISOU 2076  O   GLY A 388     7310   4887   8072  -1243    754    971       O  
ATOM   2077  N   ARG A 389      -3.850   4.346 -31.396  1.00 57.36           N  
ANISOU 2077  N   ARG A 389     7753   5530   8510  -1080    873   1162       N  
ATOM   2078  CA  ARG A 389      -3.840   5.785 -31.656  1.00 53.21           C  
ANISOU 2078  CA  ARG A 389     7268   4884   8068  -1067   1008   1242       C  
ATOM   2079  C   ARG A 389      -4.000   6.527 -30.349  1.00 53.27           C  
ANISOU 2079  C   ARG A 389     7431   4704   8105  -1093   1047   1168       C  
ATOM   2080  O   ARG A 389      -3.198   7.407 -30.013  1.00 58.29           O  
ANISOU 2080  O   ARG A 389     8132   5191   8825  -1177   1079   1114       O  
ATOM   2081  CB  ARG A 389      -4.947   6.200 -32.626  1.00 51.55           C  
ANISOU 2081  CB  ARG A 389     7004   4753   7831   -947   1120   1415       C  
ATOM   2082  CG  ARG A 389      -5.360   7.685 -32.532  1.00 51.70           C  
ANISOU 2082  CG  ARG A 389     7107   4605   7931   -890   1287   1515       C  
ATOM   2083  CD  ARG A 389      -5.719   8.273 -33.902  1.00 79.59           C  
ANISOU 2083  CD  ARG A 389    10540   8225  11474   -799   1396   1713       C  
ATOM   2084  NE  ARG A 389      -6.040   9.703 -33.887  1.00 96.76           N  
ANISOU 2084  NE  ARG A 389    12796  10219  13748   -731   1572   1830       N  
ATOM   2085  CZ  ARG A 389      -5.207  10.671 -33.510  1.00115.52           C  
ANISOU 2085  CZ  ARG A 389    15273  12368  16250   -811   1641   1781       C  
ATOM   2086  NH1 ARG A 389      -3.979  10.387 -33.092  1.00126.21           N  
ANISOU 2086  NH1 ARG A 389    16640  13674  17641   -969   1537   1622       N  
ATOM   2087  NH2 ARG A 389      -5.610  11.936 -33.542  1.00115.52           N  
ANISOU 2087  NH2 ARG A 389    15360  12187  16346   -736   1818   1896       N  
ATOM   2088  N   GLU A 390      -5.033   6.137 -29.609  1.00 49.41           N  
ANISOU 2088  N   GLU A 390     7002   4229   7541  -1030   1044   1159       N  
ATOM   2089  CA  GLU A 390      -5.446   6.824 -28.401  1.00 44.31           C  
ANISOU 2089  CA  GLU A 390     6516   3427   6895  -1020   1107   1099       C  
ATOM   2090  C   GLU A 390      -4.479   6.509 -27.244  1.00 52.86           C  
ANISOU 2090  C   GLU A 390     7675   4452   7957  -1144    985    922       C  
ATOM   2091  O   GLU A 390      -4.252   7.342 -26.370  1.00 45.57           O  
ANISOU 2091  O   GLU A 390     6889   3371   7053  -1195   1026    832       O  
ATOM   2092  CB  GLU A 390      -6.896   6.430 -28.093  1.00 57.88           C  
ANISOU 2092  CB  GLU A 390     8243   5218   8530   -900   1150   1174       C  
ATOM   2093  CG  GLU A 390      -7.507   7.009 -26.843  1.00 80.86           C  
ANISOU 2093  CG  GLU A 390    11315   7996  11414   -857   1233   1123       C  
ATOM   2094  CD  GLU A 390      -8.604   6.105 -26.291  1.00 90.46           C  
ANISOU 2094  CD  GLU A 390    12512   9333  12527   -786   1208   1157       C  
ATOM   2095  OE1 GLU A 390      -8.657   4.926 -26.716  1.00 93.83           O  
ANISOU 2095  OE1 GLU A 390    12820   9920  12910   -811   1094   1178       O  
ATOM   2096  OE2 GLU A 390      -9.407   6.561 -25.448  1.00 81.66           O  
ANISOU 2096  OE2 GLU A 390    11503   8149  11377   -707   1309   1162       O  
ATOM   2097  N   ALA A 391      -3.891   5.315 -27.267  1.00 54.95           N  
ANISOU 2097  N   ALA A 391     7851   4847   8180  -1192    838    875       N  
ATOM   2098  CA  ALA A 391      -2.884   4.917 -26.286  1.00 46.24           C  
ANISOU 2098  CA  ALA A 391     6782   3733   7053  -1299    708    737       C  
ATOM   2099  C   ALA A 391      -1.657   5.819 -26.282  1.00 53.47           C  
ANISOU 2099  C   ALA A 391     7707   4552   8057  -1425    701    669       C  
ATOM   2100  O   ALA A 391      -1.179   6.212 -25.224  1.00 66.78           O  
ANISOU 2100  O   ALA A 391     9491   6157   9723  -1517    656    550       O  
ATOM   2101  CB  ALA A 391      -2.458   3.470 -26.532  1.00 42.51           C  
ANISOU 2101  CB  ALA A 391     6194   3414   6542  -1300    573    733       C  
ATOM   2102  N   VAL A 392      -1.146   6.137 -27.467  1.00 47.30           N  
ANISOU 2102  N   VAL A 392     6818   3789   7364  -1438    743    745       N  
ATOM   2103  CA  VAL A 392       0.044   6.965 -27.603  1.00 46.09           C  
ANISOU 2103  CA  VAL A 392     6644   3555   7312  -1571    743    704       C  
ATOM   2104  C   VAL A 392      -0.188   8.348 -27.022  1.00 47.67           C  
ANISOU 2104  C   VAL A 392     7009   3538   7565  -1622    855    658       C  
ATOM   2105  O   VAL A 392       0.698   8.942 -26.425  1.00 49.03           O  
ANISOU 2105  O   VAL A 392     7230   3615   7782  -1772    815    548       O  
ATOM   2106  CB  VAL A 392       0.473   7.066 -29.087  1.00 45.96           C  
ANISOU 2106  CB  VAL A 392     6479   3608   7374  -1551    799    827       C  
ATOM   2107  CG1 VAL A 392       1.511   8.142 -29.295  1.00 47.53           C  
ANISOU 2107  CG1 VAL A 392     6664   3697   7698  -1686    842    819       C  
ATOM   2108  CG2 VAL A 392       1.003   5.708 -29.536  1.00 54.45           C  
ANISOU 2108  CG2 VAL A 392     7409   4879   8402  -1527    680    828       C  
ATOM   2109  N   ASN A 393      -1.401   8.848 -27.161  1.00 47.70           N  
ANISOU 2109  N   ASN A 393     7100   3463   7562  -1496    997    737       N  
ATOM   2110  CA  ASN A 393      -1.731  10.161 -26.629  1.00 58.72           C  
ANISOU 2110  CA  ASN A 393     8672   4626   9013  -1513   1134    697       C  
ATOM   2111  C   ASN A 393      -1.686  10.210 -25.114  1.00 50.19           C  
ANISOU 2111  C   ASN A 393     7753   3470   7848  -1586   1073    514       C  
ATOM   2112  O   ASN A 393      -1.566  11.278 -24.523  1.00 60.30           O  
ANISOU 2112  O   ASN A 393     9194   4546   9171  -1660   1152    417       O  
ATOM   2113  CB  ASN A 393      -3.111  10.602 -27.123  1.00 57.75           C  
ANISOU 2113  CB  ASN A 393     8588   4460   8894  -1326   1309    849       C  
ATOM   2114  CG  ASN A 393      -3.132  10.786 -28.597  1.00 52.52           C  
ANISOU 2114  CG  ASN A 393     7785   3863   8307  -1263   1383   1032       C  
ATOM   2115  OD1 ASN A 393      -3.933  10.181 -29.298  1.00 53.78           O  
ANISOU 2115  OD1 ASN A 393     7842   4186   8408  -1134   1392   1161       O  
ATOM   2116  ND2 ASN A 393      -2.218  11.616 -29.093  1.00 58.62           N  
ANISOU 2116  ND2 ASN A 393     8547   4523   9205  -1366   1432   1047       N  
ATOM   2117  N   HIS A 394      -1.769   9.045 -24.488  1.00 61.97           N  
ANISOU 2117  N   HIS A 394     9208   5124   9214  -1568    935    466       N  
ATOM   2118  CA  HIS A 394      -1.794   8.960 -23.037  1.00 63.63           C  
ANISOU 2118  CA  HIS A 394     9560   5306   9309  -1618    869    310       C  
ATOM   2119  C   HIS A 394      -0.546   8.335 -22.463  1.00 55.67           C  
ANISOU 2119  C   HIS A 394     8485   4411   8256  -1769    669    198       C  
ATOM   2120  O   HIS A 394      -0.555   7.888 -21.327  1.00 62.64           O  
ANISOU 2120  O   HIS A 394     9441   5350   9010  -1792    577    100       O  
ATOM   2121  CB  HIS A 394      -3.007   8.157 -22.572  1.00 63.37           C  
ANISOU 2121  CB  HIS A 394     9555   5369   9152  -1464    884    362       C  
ATOM   2122  CG  HIS A 394      -4.316   8.732 -23.020  1.00 75.20           C  
ANISOU 2122  CG  HIS A 394    11102   6789  10680  -1302   1077    484       C  
ATOM   2123  ND1 HIS A 394      -4.792   8.585 -24.299  1.00 82.95           N  
ANISOU 2123  ND1 HIS A 394    11947   7842  11729  -1204   1139    657       N  
ATOM   2124  CD2 HIS A 394      -5.246   9.457 -22.350  1.00 75.99           C  
ANISOU 2124  CD2 HIS A 394    11367   6760  10744  -1211   1224    465       C  
ATOM   2125  CE1 HIS A 394      -5.966   9.191 -24.406  1.00 87.70           C  
ANISOU 2125  CE1 HIS A 394    12610   8373  12338  -1060   1308    755       C  
ATOM   2126  NE2 HIS A 394      -6.259   9.728 -23.237  1.00 80.64           N  
ANISOU 2126  NE2 HIS A 394    11900   7350  11390  -1054   1371    643       N  
ATOM   2127  N   PHE A 395       0.520   8.263 -23.251  1.00 56.74           N  
ANISOU 2127  N   PHE A 395     8468   4601   8489  -1861    604    230       N  
ATOM   2128  CA  PHE A 395       1.812   7.841 -22.724  1.00 52.96           C  
ANISOU 2128  CA  PHE A 395     7908   4230   7986  -2012    422    135       C  
ATOM   2129  C   PHE A 395       2.288   8.883 -21.739  1.00 64.23           C  
ANISOU 2129  C   PHE A 395     9485   5518   9400  -2184    409    -35       C  
ATOM   2130  O   PHE A 395       1.673   9.939 -21.596  1.00 74.79           O  
ANISOU 2130  O   PHE A 395    10994   6652  10771  -2179    558    -76       O  
ATOM   2131  CB  PHE A 395       2.872   7.695 -23.824  1.00 52.01           C  
ANISOU 2131  CB  PHE A 395     7585   4191   7987  -2073    382    213       C  
ATOM   2132  CG  PHE A 395       2.815   6.405 -24.592  1.00 52.79           C  
ANISOU 2132  CG  PHE A 395     7521   4470   8067  -1945    334    329       C  
ATOM   2133  CD1 PHE A 395       1.853   5.436 -24.334  1.00 56.40           C  
ANISOU 2133  CD1 PHE A 395     8009   5000   8420  -1803    321    364       C  
ATOM   2134  CD2 PHE A 395       3.743   6.166 -25.590  1.00 55.34           C  
ANISOU 2134  CD2 PHE A 395     7662   4885   8479  -1973    309    400       C  
ATOM   2135  CE1 PHE A 395       1.823   4.247 -25.069  1.00 56.64           C  
ANISOU 2135  CE1 PHE A 395     7907   5172   8443  -1703    281    452       C  
ATOM   2136  CE2 PHE A 395       3.719   4.988 -26.325  1.00 54.94           C  
ANISOU 2136  CE2 PHE A 395     7481   4986   8409  -1854    277    485       C  
ATOM   2137  CZ  PHE A 395       2.762   4.023 -26.060  1.00 48.94           C  
ANISOU 2137  CZ  PHE A 395     6768   4277   7550  -1725    260    503       C  
ATOM   2138  N   HIS A 396       3.400   8.608 -21.077  1.00 64.60           N  
ANISOU 2138  N   HIS A 396     9469   5674   9401  -2336    234   -134       N  
ATOM   2139  CA  HIS A 396       4.064   9.656 -20.348  1.00 78.26           C  
ANISOU 2139  CA  HIS A 396    11310   7285  11139  -2548    205   -301       C  
ATOM   2140  C   HIS A 396       5.496   9.759 -20.857  1.00 78.19           C  
ANISOU 2140  C   HIS A 396    11107   7357  11244  -2725    100   -290       C  
ATOM   2141  O   HIS A 396       6.214   8.767 -20.903  1.00 82.96           O  
ANISOU 2141  O   HIS A 396    11523   8183  11816  -2719    -50   -237       O  
ATOM   2142  CB  HIS A 396       4.027   9.397 -18.850  1.00 95.23           C  
ANISOU 2142  CB  HIS A 396    13585   9506  13092  -2598     85   -455       C  
ATOM   2143  CG  HIS A 396       4.404  10.596 -18.038  1.00125.13           C  
ANISOU 2143  CG  HIS A 396    17550  13133  16860  -2805     89   -660       C  
ATOM   2144  ND1 HIS A 396       5.712  11.001 -17.872  1.00129.03           N  
ANISOU 2144  ND1 HIS A 396    17959  13668  17400  -3054    -46   -757       N  
ATOM   2145  CD2 HIS A 396       3.644  11.502 -17.374  1.00130.21           C  
ANISOU 2145  CD2 HIS A 396    18457  13568  17449  -2806    219   -793       C  
ATOM   2146  CE1 HIS A 396       5.743  12.093 -17.130  1.00129.19           C  
ANISOU 2146  CE1 HIS A 396    18190  13506  17390  -3219     -9   -955       C  
ATOM   2147  NE2 HIS A 396       4.500  12.418 -16.815  1.00128.94           N  
ANISOU 2147  NE2 HIS A 396    18382  13311  17297  -3064    159   -984       N  
ATOM   2148  N   LEU A 397       5.912  10.953 -21.254  1.00 58.84           N  
ANISOU 2148  N   LEU A 397     8695   4724   8936  -2877    188   -326       N  
ATOM   2149  CA  LEU A 397       7.211  11.092 -21.873  1.00 59.76           C  
ANISOU 2149  CA  LEU A 397     8606   4917   9181  -3040    115   -285       C  
ATOM   2150  C   LEU A 397       8.134  12.087 -21.155  1.00 62.84           C  
ANISOU 2150  C   LEU A 397     9056   5216   9605  -3338     41   -461       C  
ATOM   2151  O   LEU A 397       7.756  12.725 -20.163  1.00 64.94           O  
ANISOU 2151  O   LEU A 397     9550   5337   9787  -3422     53   -638       O  
ATOM   2152  CB  LEU A 397       7.027  11.499 -23.336  1.00 74.16           C  
ANISOU 2152  CB  LEU A 397    10353   6644  11180  -2959    290   -112       C  
ATOM   2153  CG  LEU A 397       6.096  10.683 -24.261  1.00 56.28           C  
ANISOU 2153  CG  LEU A 397     8028   4459   8897  -2688    381     63       C  
ATOM   2154  CD1 LEU A 397       5.795  11.506 -25.493  1.00 56.37           C  
ANISOU 2154  CD1 LEU A 397     8034   4323   9062  -2642    577    202       C  
ATOM   2155  CD2 LEU A 397       6.698   9.349 -24.668  1.00 54.81           C  
ANISOU 2155  CD2 LEU A 397     7612   4543   8671  -2614    249    150       C  
TER    2156      LEU A 397                                                      
MASTER      324    0    0   17    4    0    0    6 2155    1    0   22          
END                                                                             
