# Supplementary material for: Using structure prediction of negative sense RNA virus nucleoproteins to assess evolutionary relationships
Source: bioRxiv. 2024 May 22:2024.02.16.580771. Originally published 2024 Feb 17. Preprint. [Version 2] doi: 10.1101/2024.02.16.580771 (PMC10888975; doi:10.1101/2024.02.16.580771)
Supplement: Supplement 3 — Supplementary File 1: Initial Dataset NP PDBs (.pdb files) [file media-3.zip › Initial Dataset NP PDBs/6EHL.pdb]

HEADER    VIRUS LIKE PARTICLE                     13-SEP-17   6EHL              
TITLE     MODEL OF THE EBOLA VIRUS NUCLEOPROTEIN IN RECOMBINANT NUCLEOCAPSID-   
TITLE    2 LIKE ASSEMBLIES                                                      
COMPND    MOL_ID: 1;                                                            
COMPND   2 MOLECULE: NUCLEOPROTEIN;                                             
COMPND   3 CHAIN: A;                                                            
COMPND   4 SYNONYM: NUCLEOCAPSID PROTEIN,PROTEIN N;                             
COMPND   5 ENGINEERED: YES;                                                     
COMPND   6 MUTATION: YES                                                        
SOURCE    MOL_ID: 1;                                                            
SOURCE   2 ORGANISM_SCIENTIFIC: ZAIRE EBOLAVIRUS (STRAIN MAYINGA-76);           
SOURCE   3 ORGANISM_COMMON: ZEBOV;                                              
SOURCE   4 ORGANISM_TAXID: 128952;                                              
SOURCE   5 STRAIN: MAYINGA-76;                                                  
SOURCE   6 GENE: NP;                                                            
SOURCE   7 EXPRESSION_SYSTEM: HOMO SAPIENS;                                     
SOURCE   8 EXPRESSION_SYSTEM_TAXID: 9606;                                       
SOURCE   9 EXPRESSION_SYSTEM_CELL_LINE: HEK-293T;                               
SOURCE  10 EXPRESSION_SYSTEM_VECTOR_TYPE: PLASMID                               
KEYWDS    NUCLEOCAPSID, VIRUS LIKE PARTICLE                                     
EXPDTA    ELECTRON MICROSCOPY                                                   
MDLTYP    CA ATOMS ONLY, CHAIN A                                                
AUTHOR    W.WAN,L.KOLESNIKOVA,M.CLARKE,A.KOEHLER,T.NODA,S.BECKER,J.A.G.BRIGGS   
REVDAT   5   04-DEC-19 6EHL    1       REMARK                                   
REVDAT   4   31-JAN-18 6EHL    1       REMARK                                   
REVDAT   3   06-DEC-17 6EHL    1       JRNL                                     
REVDAT   2   22-NOV-17 6EHL    1       JRNL                                     
REVDAT   1   08-NOV-17 6EHL    0                                                
JRNL        AUTH   W.WAN,L.KOLESNIKOVA,M.CLARKE,A.KOEHLER,T.NODA,S.BECKER,      
JRNL        AUTH 2 J.A.G.BRIGGS                                                 
JRNL        TITL   STRUCTURE AND ASSEMBLY OF THE EBOLA VIRUS NUCLEOCAPSID.      
JRNL        REF    NATURE                        V. 551   394 2017              
JRNL        REFN                   ESSN 1476-4687                               
JRNL        PMID   29144446                                                     
JRNL        DOI    10.1038/NATURE24490                                          
REMARK   2                                                                      
REMARK   2 RESOLUTION.    6.60 ANGSTROMS.                                       
REMARK   3                                                                      
REMARK   3 REFINEMENT.                                                          
REMARK   3   SOFTWARE PACKAGES      : AMIRA, TOM TOOLBOX, SERIALEM, CTFFIND,    
REMARK   3                            CTFPHASEFLIP, UCSF CHIMERA, COOT, NAMD,   
REMARK   3                            AV3, AV3, MDFF                            
REMARK   3   RECONSTRUCTION SCHEMA  : BACK PROJECTION                           
REMARK   3                                                                      
REMARK   3 EM MAP-MODEL FITTING AND REFINEMENT                                  
REMARK   3   PDB ENTRY                    : NULL                                
REMARK   3   REFINEMENT SPACE             : NULL                                
REMARK   3   REFINEMENT PROTOCOL          : FLEXIBLE FIT                        
REMARK   3   REFINEMENT TARGET            : NULL                                
REMARK   3   OVERALL ANISOTROPIC B VALUE  : NULL                                
REMARK   3                                                                      
REMARK   3 FITTING PROCEDURE : CRYSTAL STRUCTURE WAS RIGID-BODY FITTED INTO     
REMARK   3  DENSITY USING CHIMERA. MISSING REGIONS OF THE STRUCTURE WAS         
REMARK   3  BUILT USING IDEAL SECONDARY STRUCTURES IN COOT. THESE WERE THEN     
REMARK   3  FLEXIBLY FIT USING MDFF AND NAMD.                                   
REMARK   3                                                                      
REMARK   3 EM IMAGE RECONSTRUCTION STATISTICS                                   
REMARK   3   NOMINAL PIXEL SIZE (ANGSTROMS)    : NULL                           
REMARK   3   ACTUAL PIXEL SIZE  (ANGSTROMS)    : NULL                           
REMARK   3   EFFECTIVE RESOLUTION (ANGSTROMS)  : 6.600                          
REMARK   3   NUMBER OF PARTICLES               : 1                              
REMARK   3   CTF CORRECTION METHOD             : PHASE FLIPPING ONLY            
REMARK   3                                                                      
REMARK   3 EM RECONSTRUCTION MAGNIFICATION CALIBRATION: NULL                    
REMARK   3                                                                      
REMARK   3 OTHER DETAILS: LOCAL RESOLUTION WAS ESTIMATED USING MOVING WINDOW    
REMARK   3  FSC CALCULATIONS.                                                   
REMARK   4                                                                      
REMARK   4 6EHL COMPLIES WITH FORMAT V. 3.30, 13-JUL-11                         
REMARK 100                                                                      
REMARK 100 THIS ENTRY HAS BEEN PROCESSED BY PDBE ON 13-SEP-17.                  
REMARK 100 THE DEPOSITION ID IS D_1200006367.                                   
REMARK 245                                                                      
REMARK 245 EXPERIMENTAL DETAILS                                                 
REMARK 245   RECONSTRUCTION METHOD          : SUBTOMOGRAM AVERAGING             
REMARK 245   SPECIMEN TYPE                  : NULL                              
REMARK 245                                                                      
REMARK 245 ELECTRON MICROSCOPE SAMPLE                                           
REMARK 245   SAMPLE TYPE                    : HELICAL ARRAY                     
REMARK 245   PARTICLE TYPE                  : POINT                             
REMARK 245   NAME OF SAMPLE                 : EBOLA VIRUS - MAYINGA, ZAIRE,     
REMARK 245                                    1976                              
REMARK 245   SAMPLE CONCENTRATION (MG ML-1) : NULL                              
REMARK 245   SAMPLE SUPPORT DETAILS         : NULL                              
REMARK 245   SAMPLE VITRIFICATION DETAILS   : NULL                              
REMARK 245   SAMPLE BUFFER                  : NULL                              
REMARK 245   PH                             : 7.40                              
REMARK 245   SAMPLE DETAILS                 : NULL                              
REMARK 245                                                                      
REMARK 245 DATA ACQUISITION                                                     
REMARK 245   DATE OF EXPERIMENT                : NULL                           
REMARK 245   NUMBER OF MICROGRAPHS-IMAGES      : NULL                           
REMARK 245   TEMPERATURE (KELVIN)              : NULL                           
REMARK 245   MICROSCOPE MODEL                  : FEI TITAN KRIOS                
REMARK 245   DETECTOR TYPE                     : GATAN K2 QUANTUM (4K X 4K)     
REMARK 245   MINIMUM DEFOCUS (NM)              : 2000.00                        
REMARK 245   MAXIMUM DEFOCUS (NM)              : 4500.00                        
REMARK 245   MINIMUM TILT ANGLE (DEGREES)      : NULL                           
REMARK 245   MAXIMUM TILT ANGLE (DEGREES)      : NULL                           
REMARK 245   NOMINAL CS                        : 2.70                           
REMARK 245   IMAGING MODE                      : BRIGHT FIELD                   
REMARK 245   ELECTRON DOSE (ELECTRONS NM**-2)  : 2.40                           
REMARK 245   ILLUMINATION MODE                 : FLOOD BEAM                     
REMARK 245   NOMINAL MAGNIFICATION             : 81000                          
REMARK 245   CALIBRATED MAGNIFICATION          : NULL                           
REMARK 245   SOURCE                            : FIELD EMISSION GUN             
REMARK 245   ACCELERATION VOLTAGE (KV)         : 300                            
REMARK 245   IMAGING DETAILS                   : NULL                           
REMARK 247                                                                      
REMARK 247 ELECTRON MICROSCOPY                                                  
REMARK 247  THE COORDINATES IN THIS ENTRY WERE GENERATED FROM ELECTRON          
REMARK 247  MICROSCOPY DATA. PROTEIN DATA BANK CONVENTIONS REQUIRE              
REMARK 247  THAT CRYST1 AND SCALE RECORDS BE INCLUDED, BUT THE VALUES           
REMARK 247  ON THESE RECORDS ARE MEANINGLESS EXCEPT FOR THE CALCULATION         
REMARK 247  OF THE STRUCTURE FACTORS.                                           
REMARK 300                                                                      
REMARK 300 BIOMOLECULE: 1                                                       
REMARK 300 SEE REMARK 350 FOR THE AUTHOR PROVIDED AND/OR PROGRAM                
REMARK 300 GENERATED ASSEMBLY INFORMATION FOR THE STRUCTURE IN                  
REMARK 300 THIS ENTRY. THE REMARK MAY ALSO PROVIDE INFORMATION ON               
REMARK 300 BURIED SURFACE AREA.                                                 
REMARK 350                                                                      
REMARK 350 COORDINATES FOR A COMPLETE MULTIMER REPRESENTING THE KNOWN           
REMARK 350 BIOLOGICALLY SIGNIFICANT OLIGOMERIZATION STATE OF THE                
REMARK 350 MOLECULE CAN BE GENERATED BY APPLYING BIOMT TRANSFORMATIONS          
REMARK 350 GIVEN BELOW.  BOTH NON-CRYSTALLOGRAPHIC AND                          
REMARK 350 CRYSTALLOGRAPHIC OPERATIONS ARE GIVEN.                               
REMARK 350                                                                      
REMARK 350 BIOMOLECULE: 1                                                       
REMARK 350 AUTHOR DETERMINED BIOLOGICAL UNIT: MONOMERIC                         
REMARK 350 APPLY THE FOLLOWING TO CHAINS: A                                     
REMARK 350   BIOMT1   1  1.000000  0.000000  0.000000        0.00000            
REMARK 350   BIOMT2   1  0.000000  1.000000  0.000000        0.00000            
REMARK 350   BIOMT3   1  0.000000  0.000000  1.000000        0.00000            
REMARK 465                                                                      
REMARK 465 MISSING RESIDUES                                                     
REMARK 465 THE FOLLOWING RESIDUES WERE NOT LOCATED IN THE                       
REMARK 465 EXPERIMENT. (M=MODEL NUMBER; RES=RESIDUE NAME; C=CHAIN               
REMARK 465 IDENTIFIER; SSSEQ=SEQUENCE NUMBER; I=INSERTION CODE.)                
REMARK 465                                                                      
REMARK 465   M RES C SSSEQI                                                     
REMARK 465     MET A     1                                                      
REMARK 465     ASP A     2                                                      
REMARK 465     SER A     3                                                      
REMARK 465     ARG A     4                                                      
REMARK 465     PRO A     5                                                      
REMARK 465     GLN A     6                                                      
REMARK 465     LYS A     7                                                      
REMARK 465     ILE A     8                                                      
REMARK 465     TRP A     9                                                      
REMARK 465     MET A    10                                                      
REMARK 465     ALA A    11                                                      
REMARK 465     PRO A    12                                                      
REMARK 465     SER A    13                                                      
REMARK 465     LEU A    14                                                      
REMARK 465     THR A    15                                                      
REMARK 465     THR A   406                                                      
REMARK 465     GLU A   407                                                      
REMARK 465     ALA A   408                                                      
REMARK 465     ILE A   409                                                      
REMARK 465     THR A   410                                                      
REMARK 465     ALA A   411                                                      
REMARK 465     ALA A   412                                                      
REMARK 465     SER A   413                                                      
REMARK 465     LEU A   414                                                      
REMARK 465     PRO A   415                                                      
REMARK 465     LYS A   416                                                      
REMARK 465     THR A   417                                                      
REMARK 465     SER A   418                                                      
REMARK 465     GLY A   419                                                      
REMARK 465     HIS A   420                                                      
REMARK 465     TYR A   421                                                      
REMARK 465     ASP A   422                                                      
REMARK 465     ASP A   423                                                      
REMARK 465     ASP A   424                                                      
REMARK 465     ASP A   425                                                      
REMARK 465     ASP A   426                                                      
REMARK 465     ILE A   427                                                      
REMARK 465     PRO A   428                                                      
REMARK 465     PHE A   429                                                      
REMARK 465     PRO A   430                                                      
REMARK 465     GLY A   431                                                      
REMARK 465     PRO A   432                                                      
REMARK 465     ILE A   433                                                      
REMARK 465     ASN A   434                                                      
REMARK 465     ASP A   435                                                      
REMARK 465     ASP A   436                                                      
REMARK 465     ASP A   437                                                      
REMARK 465     ASN A   438                                                      
REMARK 465     PRO A   439                                                      
REMARK 465     GLY A   440                                                      
REMARK 465     HIS A   441                                                      
REMARK 465     GLN A   442                                                      
REMARK 465     ASP A   443                                                      
REMARK 465     ASP A   444                                                      
REMARK 465     ASP A   445                                                      
REMARK 465     PRO A   446                                                      
REMARK 465     THR A   447                                                      
REMARK 465     ASP A   448                                                      
REMARK 465     SER A   449                                                      
REMARK 465     GLN A   450                                                      
REMARK 465     ASP A   451                                                      
REMARK 465     THR A   452                                                      
REMARK 465     THR A   453                                                      
REMARK 465     ILE A   454                                                      
REMARK 465     PRO A   455                                                      
REMARK 465     ASP A   456                                                      
REMARK 465     VAL A   457                                                      
REMARK 465     VAL A   458                                                      
REMARK 465     VAL A   459                                                      
REMARK 465     ASP A   460                                                      
REMARK 465     PRO A   461                                                      
REMARK 465     ASP A   462                                                      
REMARK 465     ASP A   463                                                      
REMARK 465     GLY A   464                                                      
REMARK 465     SER A   465                                                      
REMARK 465     TYR A   466                                                      
REMARK 465     GLY A   467                                                      
REMARK 465     GLU A   468                                                      
REMARK 465     TYR A   469                                                      
REMARK 465     GLN A   470                                                      
REMARK 465     SER A   471                                                      
REMARK 465     TYR A   472                                                      
REMARK 465     SER A   473                                                      
REMARK 465     GLU A   474                                                      
REMARK 465     ASN A   475                                                      
REMARK 465     GLY A   476                                                      
REMARK 465     MET A   477                                                      
REMARK 465     ASN A   478                                                      
REMARK 465     ALA A   479                                                      
REMARK 465     PRO A   480                                                      
REMARK 465     ASP A   481                                                      
REMARK 465     ASP A   482                                                      
REMARK 465     LEU A   483                                                      
REMARK 465     VAL A   484                                                      
REMARK 465     LEU A   485                                                      
REMARK 465     PHE A   486                                                      
REMARK 465     ASP A   487                                                      
REMARK 465     LEU A   488                                                      
REMARK 465     ASP A   489                                                      
REMARK 465     GLU A   490                                                      
REMARK 465     ASP A   491                                                      
REMARK 465     ASP A   492                                                      
REMARK 465     GLU A   493                                                      
REMARK 465     ASP A   494                                                      
REMARK 465     THR A   495                                                      
REMARK 465     LYS A   496                                                      
REMARK 465     PRO A   497                                                      
REMARK 465     VAL A   498                                                      
REMARK 465     PRO A   499                                                      
REMARK 465     ASN A   500                                                      
REMARK 465     ARG A   501                                                      
REMARK 465     SER A   502                                                      
REMARK 465     THR A   503                                                      
REMARK 465     LYS A   504                                                      
REMARK 465     GLY A   505                                                      
REMARK 465     GLY A   506                                                      
REMARK 465     GLN A   507                                                      
REMARK 465     GLN A   508                                                      
REMARK 465     LYS A   509                                                      
REMARK 465     ASN A   510                                                      
REMARK 465     SER A   511                                                      
REMARK 465     GLN A   512                                                      
REMARK 465     LYS A   513                                                      
REMARK 465     GLY A   514                                                      
REMARK 465     GLN A   515                                                      
REMARK 465     HIS A   516                                                      
REMARK 465     ILE A   517                                                      
REMARK 465     GLU A   518                                                      
REMARK 465     GLY A   519                                                      
REMARK 465     ARG A   520                                                      
REMARK 465     GLN A   521                                                      
REMARK 465     THR A   522                                                      
REMARK 465     GLN A   523                                                      
REMARK 465     SER A   524                                                      
REMARK 465     ARG A   525                                                      
REMARK 465     PRO A   526                                                      
REMARK 465     ILE A   527                                                      
REMARK 465     GLN A   528                                                      
REMARK 465     ASN A   529                                                      
REMARK 465     VAL A   530                                                      
REMARK 465     PRO A   531                                                      
REMARK 465     GLY A   532                                                      
REMARK 465     PRO A   533                                                      
REMARK 465     HIS A   534                                                      
REMARK 465     ARG A   535                                                      
REMARK 465     THR A   536                                                      
REMARK 465     ILE A   537                                                      
REMARK 465     HIS A   538                                                      
REMARK 465     HIS A   539                                                      
REMARK 465     ALA A   540                                                      
REMARK 465     SER A   541                                                      
REMARK 465     ALA A   542                                                      
REMARK 465     PRO A   543                                                      
REMARK 465     LEU A   544                                                      
REMARK 465     THR A   545                                                      
REMARK 465     ASP A   546                                                      
REMARK 465     ASN A   547                                                      
REMARK 465     ASP A   548                                                      
REMARK 465     ARG A   549                                                      
REMARK 465     ARG A   550                                                      
REMARK 465     ASN A   551                                                      
REMARK 465     GLU A   552                                                      
REMARK 465     PRO A   553                                                      
REMARK 465     SER A   554                                                      
REMARK 465     GLY A   555                                                      
REMARK 465     SER A   556                                                      
REMARK 465     THR A   557                                                      
REMARK 465     SER A   558                                                      
REMARK 465     PRO A   559                                                      
REMARK 465     ARG A   560                                                      
REMARK 465     MET A   561                                                      
REMARK 465     LEU A   562                                                      
REMARK 465     THR A   563                                                      
REMARK 465     PRO A   564                                                      
REMARK 465     ILE A   565                                                      
REMARK 465     ASN A   566                                                      
REMARK 465     GLU A   567                                                      
REMARK 465     GLU A   568                                                      
REMARK 465     ALA A   569                                                      
REMARK 465     ASP A   570                                                      
REMARK 465     PRO A   571                                                      
REMARK 465     LEU A   572                                                      
REMARK 465     ASP A   573                                                      
REMARK 465     ASP A   574                                                      
REMARK 465     ALA A   575                                                      
REMARK 465     ASP A   576                                                      
REMARK 465     ASP A   577                                                      
REMARK 465     GLU A   578                                                      
REMARK 465     THR A   579                                                      
REMARK 465     SER A   580                                                      
REMARK 465     SER A   581                                                      
REMARK 465     LEU A   582                                                      
REMARK 465     PRO A   583                                                      
REMARK 465     PRO A   584                                                      
REMARK 465     LEU A   585                                                      
REMARK 465     GLU A   586                                                      
REMARK 465     SER A   587                                                      
REMARK 465     ASP A   588                                                      
REMARK 465     ASP A   589                                                      
REMARK 465     GLU A   590                                                      
REMARK 465     GLU A   591                                                      
REMARK 465     GLN A   592                                                      
REMARK 465     ASP A   593                                                      
REMARK 465     ARG A   594                                                      
REMARK 465     ASP A   595                                                      
REMARK 465     GLY A   596                                                      
REMARK 465     THR A   597                                                      
REMARK 465     SER A   598                                                      
REMARK 465     ASN A   599                                                      
REMARK 465     ARG A   600                                                      
REMARK 465     THR A   601                                                      
REMARK 465     PRO A   602                                                      
REMARK 465     THR A   603                                                      
REMARK 465     VAL A   604                                                      
REMARK 465     ALA A   605                                                      
REMARK 465     PRO A   606                                                      
REMARK 465     PRO A   607                                                      
REMARK 465     ALA A   608                                                      
REMARK 465     PRO A   609                                                      
REMARK 465     VAL A   610                                                      
REMARK 465     TYR A   611                                                      
REMARK 465     ARG A   612                                                      
REMARK 465     ASP A   613                                                      
REMARK 465     HIS A   614                                                      
REMARK 465     SER A   615                                                      
REMARK 465     GLU A   616                                                      
REMARK 465     LYS A   617                                                      
REMARK 465     LYS A   618                                                      
REMARK 465     GLU A   619                                                      
REMARK 465     LEU A   620                                                      
REMARK 465     PRO A   621                                                      
REMARK 465     GLN A   622                                                      
REMARK 465     ASP A   623                                                      
REMARK 465     GLU A   624                                                      
REMARK 465     GLN A   625                                                      
REMARK 465     GLN A   626                                                      
REMARK 465     ASP A   627                                                      
REMARK 465     GLN A   628                                                      
REMARK 465     ASP A   629                                                      
REMARK 465     HIS A   630                                                      
REMARK 465     THR A   631                                                      
REMARK 465     GLN A   632                                                      
REMARK 465     GLU A   633                                                      
REMARK 465     ALA A   634                                                      
REMARK 465     ARG A   635                                                      
REMARK 465     ASN A   636                                                      
REMARK 465     GLN A   637                                                      
REMARK 465     ASP A   638                                                      
REMARK 465     SER A   639                                                      
REMARK 465     ASP A   640                                                      
REMARK 465     ASN A   641                                                      
REMARK 465     THR A   642                                                      
REMARK 465     GLN A   643                                                      
REMARK 465     SER A   644                                                      
REMARK 465     GLU A   645                                                      
REMARK 465     HIS A   646                                                      
REMARK 465     SER A   647                                                      
REMARK 465     PHE A   648                                                      
REMARK 465     GLU A   649                                                      
REMARK 465     GLU A   650                                                      
REMARK 465     MET A   651                                                      
REMARK 465     TYR A   652                                                      
REMARK 465     ARG A   653                                                      
REMARK 465     HIS A   654                                                      
REMARK 465     ILE A   655                                                      
REMARK 465     LEU A   656                                                      
REMARK 465     ARG A   657                                                      
REMARK 465     SER A   658                                                      
REMARK 465     GLN A   659                                                      
REMARK 465     GLY A   660                                                      
REMARK 465     PRO A   661                                                      
REMARK 465     PHE A   662                                                      
REMARK 465     ASP A   663                                                      
REMARK 465     ALA A   664                                                      
REMARK 465     VAL A   665                                                      
REMARK 465     LEU A   666                                                      
REMARK 465     TYR A   667                                                      
REMARK 465     TYR A   668                                                      
REMARK 465     HIS A   669                                                      
REMARK 465     MET A   670                                                      
REMARK 465     MET A   671                                                      
REMARK 465     LYS A   672                                                      
REMARK 465     ASP A   673                                                      
REMARK 465     GLU A   674                                                      
REMARK 465     PRO A   675                                                      
REMARK 465     VAL A   676                                                      
REMARK 465     VAL A   677                                                      
REMARK 465     PHE A   678                                                      
REMARK 465     SER A   679                                                      
REMARK 465     THR A   680                                                      
REMARK 465     SER A   681                                                      
REMARK 465     ASP A   682                                                      
REMARK 465     GLY A   683                                                      
REMARK 465     LYS A   684                                                      
REMARK 465     GLU A   685                                                      
REMARK 465     TYR A   686                                                      
REMARK 465     THR A   687                                                      
REMARK 465     TYR A   688                                                      
REMARK 465     PRO A   689                                                      
REMARK 465     ASP A   690                                                      
REMARK 465     SER A   691                                                      
REMARK 465     LEU A   692                                                      
REMARK 465     GLU A   693                                                      
REMARK 465     GLU A   694                                                      
REMARK 465     GLU A   695                                                      
REMARK 465     TYR A   696                                                      
REMARK 465     PRO A   697                                                      
REMARK 465     PRO A   698                                                      
REMARK 465     TRP A   699                                                      
REMARK 465     LEU A   700                                                      
REMARK 465     THR A   701                                                      
REMARK 465     GLU A   702                                                      
REMARK 465     LYS A   703                                                      
REMARK 465     GLU A   704                                                      
REMARK 465     ALA A   705                                                      
REMARK 465     MET A   706                                                      
REMARK 465     ASN A   707                                                      
REMARK 465     GLU A   708                                                      
REMARK 465     GLU A   709                                                      
REMARK 465     ASN A   710                                                      
REMARK 465     ARG A   711                                                      
REMARK 465     PHE A   712                                                      
REMARK 465     VAL A   713                                                      
REMARK 465     THR A   714                                                      
REMARK 465     LEU A   715                                                      
REMARK 465     ASP A   716                                                      
REMARK 465     GLY A   717                                                      
REMARK 465     GLN A   718                                                      
REMARK 465     GLN A   719                                                      
REMARK 465     PHE A   720                                                      
REMARK 465     TYR A   721                                                      
REMARK 465     TRP A   722                                                      
REMARK 465     PRO A   723                                                      
REMARK 465     VAL A   724                                                      
REMARK 465     MET A   725                                                      
REMARK 465     ASN A   726                                                      
REMARK 465     HIS A   727                                                      
REMARK 465     LYS A   728                                                      
REMARK 465     ASN A   729                                                      
REMARK 465     LYS A   730                                                      
REMARK 465     PHE A   731                                                      
REMARK 465     MET A   732                                                      
REMARK 465     ALA A   733                                                      
REMARK 465     ILE A   734                                                      
REMARK 465     LEU A   735                                                      
REMARK 465     GLN A   736                                                      
REMARK 465     HIS A   737                                                      
REMARK 465     HIS A   738                                                      
REMARK 465     GLN A   739                                                      
REMARK 900                                                                      
REMARK 900 RELATED ENTRIES                                                      
REMARK 900 RELATED ID: EMD-3869   RELATED DB: EMDB                              
REMARK 900 MODEL OF THE EBOLA VIRUS NUCLEOPROTEIN IN RECOMBINANT NUCLEOCAPSID-  
REMARK 900 LIKE ASSEMBLIES                                                      
DBREF  6EHL A    1   739  UNP    P18272   NCAP_EBOZM       1    739             
SEQRES   1 A  739  MET ASP SER ARG PRO GLN LYS ILE TRP MET ALA PRO SER          
SEQRES   2 A  739  LEU THR GLU SER ASP MET ASP TYR HIS LYS ILE LEU THR          
SEQRES   3 A  739  ALA GLY LEU SER VAL GLN GLN GLY ILE VAL ARG GLN ARG          
SEQRES   4 A  739  VAL ILE PRO VAL TYR GLN VAL ASN ASN LEU GLU GLU ILE          
SEQRES   5 A  739  CYS GLN LEU ILE ILE GLN ALA PHE GLU ALA GLY VAL ASP          
SEQRES   6 A  739  PHE GLN GLU SER ALA ASP SER PHE LEU LEU MET LEU CYS          
SEQRES   7 A  739  LEU HIS HIS ALA TYR GLN GLY ASP TYR LYS LEU PHE LEU          
SEQRES   8 A  739  GLU SER GLY ALA VAL LYS TYR LEU GLU GLY HIS GLY PHE          
SEQRES   9 A  739  ARG PHE GLU VAL LYS LYS ARG ASP GLY VAL LYS ARG LEU          
SEQRES  10 A  739  GLU GLU LEU LEU PRO ALA VAL SER SER GLY LYS ASN ILE          
SEQRES  11 A  739  LYS ARG THR LEU ALA ALA MET PRO GLU GLU GLU THR THR          
SEQRES  12 A  739  GLU ALA ASN ALA GLY GLN PHE LEU SER PHE ALA SER LEU          
SEQRES  13 A  739  PHE LEU PRO LYS LEU VAL VAL GLY GLU LYS ALA CYS LEU          
SEQRES  14 A  739  GLU LYS VAL GLN ARG GLN ILE GLN VAL HIS ALA GLU GLN          
SEQRES  15 A  739  GLY LEU ILE GLN TYR PRO THR ALA TRP GLN SER VAL GLY          
SEQRES  16 A  739  HIS MET MET VAL ILE PHE ARG LEU MET ARG THR ASN PHE          
SEQRES  17 A  739  LEU ILE LYS PHE LEU LEU ILE HIS GLN GLY MET HIS MET          
SEQRES  18 A  739  VAL ALA GLY HIS ASP ALA ASN ASP ALA VAL ILE SER ASN          
SEQRES  19 A  739  SER VAL ALA GLN ALA ARG PHE SER GLY LEU LEU ILE VAL          
SEQRES  20 A  739  LYS THR VAL LEU ASP HIS ILE LEU GLN LYS THR GLU ARG          
SEQRES  21 A  739  GLY VAL ARG LEU HIS PRO LEU ALA ARG THR ALA LYS VAL          
SEQRES  22 A  739  LYS ASN GLU VAL ASN SER PHE LYS ALA ALA LEU SER SER          
SEQRES  23 A  739  LEU ALA LYS HIS GLY GLU TYR ALA PRO PHE ALA ARG LEU          
SEQRES  24 A  739  LEU ASN LEU SER GLY VAL ASN ASN LEU GLU HIS GLY LEU          
SEQRES  25 A  739  PHE PRO GLN LEU SER ALA ILE ALA LEU GLY VAL ALA THR          
SEQRES  26 A  739  ALA HIS GLY SER THR LEU ALA GLY VAL ASN VAL GLY GLU          
SEQRES  27 A  739  GLN TYR GLN GLN LEU ARG GLU ALA ALA THR GLU ALA GLU          
SEQRES  28 A  739  LYS GLN LEU GLN GLN TYR ALA GLU SER ARG GLU LEU ASP          
SEQRES  29 A  739  HIS LEU GLY LEU ASP ASP GLN GLU LYS LYS ILE LEU MET          
SEQRES  30 A  739  ASN PHE HIS GLN LYS LYS ASN GLU ILE SER PHE GLN GLN          
SEQRES  31 A  739  THR ASN ALA MET VAL THR LEU ARG LYS GLU ARG LEU ALA          
SEQRES  32 A  739  LYS LEU THR GLU ALA ILE THR ALA ALA SER LEU PRO LYS          
SEQRES  33 A  739  THR SER GLY HIS TYR ASP ASP ASP ASP ASP ILE PRO PHE          
SEQRES  34 A  739  PRO GLY PRO ILE ASN ASP ASP ASP ASN PRO GLY HIS GLN          
SEQRES  35 A  739  ASP ASP ASP PRO THR ASP SER GLN ASP THR THR ILE PRO          
SEQRES  36 A  739  ASP VAL VAL VAL ASP PRO ASP ASP GLY SER TYR GLY GLU          
SEQRES  37 A  739  TYR GLN SER TYR SER GLU ASN GLY MET ASN ALA PRO ASP          
SEQRES  38 A  739  ASP LEU VAL LEU PHE ASP LEU ASP GLU ASP ASP GLU ASP          
SEQRES  39 A  739  THR LYS PRO VAL PRO ASN ARG SER THR LYS GLY GLY GLN          
SEQRES  40 A  739  GLN LYS ASN SER GLN LYS GLY GLN HIS ILE GLU GLY ARG          
SEQRES  41 A  739  GLN THR GLN SER ARG PRO ILE GLN ASN VAL PRO GLY PRO          
SEQRES  42 A  739  HIS ARG THR ILE HIS HIS ALA SER ALA PRO LEU THR ASP          
SEQRES  43 A  739  ASN ASP ARG ARG ASN GLU PRO SER GLY SER THR SER PRO          
SEQRES  44 A  739  ARG MET LEU THR PRO ILE ASN GLU GLU ALA ASP PRO LEU          
SEQRES  45 A  739  ASP ASP ALA ASP ASP GLU THR SER SER LEU PRO PRO LEU          
SEQRES  46 A  739  GLU SER ASP ASP GLU GLU GLN ASP ARG ASP GLY THR SER          
SEQRES  47 A  739  ASN ARG THR PRO THR VAL ALA PRO PRO ALA PRO VAL TYR          
SEQRES  48 A  739  ARG ASP HIS SER GLU LYS LYS GLU LEU PRO GLN ASP GLU          
SEQRES  49 A  739  GLN GLN ASP GLN ASP HIS THR GLN GLU ALA ARG ASN GLN          
SEQRES  50 A  739  ASP SER ASP ASN THR GLN SER GLU HIS SER PHE GLU GLU          
SEQRES  51 A  739  MET TYR ARG HIS ILE LEU ARG SER GLN GLY PRO PHE ASP          
SEQRES  52 A  739  ALA VAL LEU TYR TYR HIS MET MET LYS ASP GLU PRO VAL          
SEQRES  53 A  739  VAL PHE SER THR SER ASP GLY LYS GLU TYR THR TYR PRO          
SEQRES  54 A  739  ASP SER LEU GLU GLU GLU TYR PRO PRO TRP LEU THR GLU          
SEQRES  55 A  739  LYS GLU ALA MET ASN GLU GLU ASN ARG PHE VAL THR LEU          
SEQRES  56 A  739  ASP GLY GLN GLN PHE TYR TRP PRO VAL MET ASN HIS LYS          
SEQRES  57 A  739  ASN LYS PHE MET ALA ILE LEU GLN HIS HIS GLN                  
CRYST1    1.000    1.000    1.000  90.00  90.00  90.00 P 1                      
ORIGX1      1.000000  0.000000  0.000000        0.00000                         
ORIGX2      0.000000  1.000000  0.000000        0.00000                         
ORIGX3      0.000000  0.000000  1.000000        0.00000                         
SCALE1      1.000000  0.000000  0.000000        0.00000                         
SCALE2      0.000000  1.000000  0.000000        0.00000                         
SCALE3      0.000000  0.000000  1.000000        0.00000                         
ATOM      1  CA  GLU A  16     177.628 150.765 127.387  1.00  0.00           C  
ATOM      2  CA  SER A  17     174.986 149.033 129.621  1.00  0.00           C  
ATOM      3  CA  ASP A  18     177.708 148.729 132.274  1.00  0.00           C  
ATOM      4  CA  MET A  19     178.630 152.437 131.902  1.00  0.00           C  
ATOM      5  CA  ASP A  20     174.934 153.506 132.136  1.00  0.00           C  
ATOM      6  CA  TYR A  21     174.336 151.259 135.249  1.00  0.00           C  
ATOM      7  CA  HIS A  22     176.899 153.278 137.310  1.00  0.00           C  
ATOM      8  CA  LYS A  23     174.949 156.516 136.784  1.00  0.00           C  
ATOM      9  CA  ILE A  24     171.639 154.886 137.842  1.00  0.00           C  
ATOM     10  CA  LEU A  25     173.384 153.594 140.984  1.00  0.00           C  
ATOM     11  CA  THR A  26     175.028 156.974 141.962  1.00  0.00           C  
ATOM     12  CA  ALA A  27     172.126 159.095 141.499  1.00  0.00           C  
ATOM     13  CA  GLY A  28     169.913 159.002 139.353  1.00  0.00           C  
ATOM     14  CA  LEU A  29     167.612 161.659 140.847  1.00  0.00           C  
ATOM     15  CA  SER A  30     166.033 164.430 138.707  1.00  0.00           C  
ATOM     16  CA  VAL A  31     162.520 166.016 138.792  1.00  0.00           C  
ATOM     17  CA  GLN A  32     161.405 163.744 140.592  1.00  0.00           C  
ATOM     18  CA  GLN A  33     157.701 163.419 141.570  1.00  0.00           C  
ATOM     19  CA  GLY A  34     157.931 166.584 141.616  1.00  0.00           C  
ATOM     20  CA  ILE A  35     155.581 167.029 144.621  1.00  0.00           C  
ATOM     21  CA  VAL A  36     157.023 167.039 148.182  1.00  0.00           C  
ATOM     22  CA  ARG A  37     154.682 169.033 150.473  1.00  0.00           C  
ATOM     23  CA  GLN A  38     151.745 169.970 151.477  1.00  0.00           C  
ATOM     24  CA  ARG A  39     151.951 171.645 154.947  1.00  0.00           C  
ATOM     25  CA  VAL A  40     149.807 174.614 153.863  1.00  0.00           C  
ATOM     26  CA  ILE A  41     150.278 178.048 155.440  1.00  0.00           C  
ATOM     27  CA  PRO A  42     147.208 179.917 156.750  1.00  0.00           C  
ATOM     28  CA  VAL A  43     147.560 183.704 156.351  1.00  0.00           C  
ATOM     29  CA  TYR A  44     145.347 185.775 158.640  1.00  0.00           C  
ATOM     30  CA  GLN A  45     143.299 188.964 158.252  1.00  0.00           C  
ATOM     31  CA  VAL A  46     142.812 191.403 161.114  1.00  0.00           C  
ATOM     32  CA  ASN A  47     141.504 194.989 161.403  1.00  0.00           C  
ATOM     33  CA  ASN A  48     144.376 196.381 163.520  1.00  0.00           C  
ATOM     34  CA  LEU A  49     147.814 195.112 162.508  1.00  0.00           C  
ATOM     35  CA  GLU A  50     150.036 197.556 164.497  1.00  0.00           C  
ATOM     36  CA  GLU A  51     148.751 196.411 167.919  1.00  0.00           C  
ATOM     37  CA  ILE A  52     149.112 192.711 166.980  1.00  0.00           C  
ATOM     38  CA  CYS A  53     152.579 193.480 165.538  1.00  0.00           C  
ATOM     39  CA  GLN A  54     153.811 195.286 168.670  1.00  0.00           C  
ATOM     40  CA  LEU A  55     152.307 192.475 170.825  1.00  0.00           C  
ATOM     41  CA  ILE A  56     154.164 189.884 168.648  1.00  0.00           C  
ATOM     42  CA  ILE A  57     157.395 191.890 169.191  1.00  0.00           C  
ATOM     43  CA  GLN A  58     156.625 191.857 172.953  1.00  0.00           C  
ATOM     44  CA  ALA A  59     155.981 188.078 172.866  1.00  0.00           C  
ATOM     45  CA  PHE A  60     159.324 187.499 171.112  1.00  0.00           C  
ATOM     46  CA  GLU A  61     161.024 189.881 173.618  1.00  0.00           C  
ATOM     47  CA  ALA A  62     159.471 187.731 176.384  1.00  0.00           C  
ATOM     48  CA  GLY A  63     160.835 184.677 174.517  1.00  0.00           C  
ATOM     49  CA  VAL A  64     157.722 182.592 173.926  1.00  0.00           C  
ATOM     50  CA  ASP A  65     157.129 179.777 171.385  1.00  0.00           C  
ATOM     51  CA  PHE A  66     154.167 179.690 168.951  1.00  0.00           C  
ATOM     52  CA  GLN A  67     155.502 176.729 166.910  1.00  0.00           C  
ATOM     53  CA  GLU A  68     153.580 176.846 163.572  1.00  0.00           C  
ATOM     54  CA  SER A  69     151.709 180.146 163.763  1.00  0.00           C  
ATOM     55  CA  ALA A  70     154.921 182.127 164.400  1.00  0.00           C  
ATOM     56  CA  ASP A  71     155.459 182.069 160.596  1.00  0.00           C  
ATOM     57  CA  SER A  72     151.973 183.518 159.995  1.00  0.00           C  
ATOM     58  CA  PHE A  73     152.588 186.177 162.663  1.00  0.00           C  
ATOM     59  CA  LEU A  74     155.996 187.116 161.159  1.00  0.00           C  
ATOM     60  CA  LEU A  75     154.265 187.238 157.734  1.00  0.00           C  
ATOM     61  CA  MET A  76     151.714 189.671 159.257  1.00  0.00           C  
ATOM     62  CA  LEU A  77     154.537 191.761 160.777  1.00  0.00           C  
ATOM     63  CA  CYS A  78     156.370 191.845 157.392  1.00  0.00           C  
ATOM     64  CA  LEU A  79     153.084 192.584 155.563  1.00  0.00           C  
ATOM     65  CA  HIS A  80     152.166 195.438 157.924  1.00  0.00           C  
ATOM     66  CA  HIS A  81     155.650 196.951 158.028  1.00  0.00           C  
ATOM     67  CA  ALA A  82     157.142 196.403 154.552  1.00  0.00           C  
ATOM     68  CA  TYR A  83     154.076 196.263 152.307  1.00  0.00           C  
ATOM     69  CA  GLN A  84     151.961 198.752 154.333  1.00  0.00           C  
ATOM     70  CA  GLY A  85     149.441 195.985 155.143  1.00  0.00           C  
ATOM     71  CA  ASP A  86     148.612 195.406 151.447  1.00  0.00           C  
ATOM     72  CA  TYR A  87     147.463 191.779 151.125  1.00  0.00           C  
ATOM     73  CA  LYS A  88     147.168 191.809 147.314  1.00  0.00           C  
ATOM     74  CA  LEU A  89     150.646 193.222 146.605  1.00  0.00           C  
ATOM     75  CA  PHE A  90     152.177 190.706 149.023  1.00  0.00           C  
ATOM     76  CA  LEU A  91     150.093 187.777 147.654  1.00  0.00           C  
ATOM     77  CA  GLU A  92     150.834 188.619 143.997  1.00  0.00           C  
ATOM     78  CA  SER A  93     154.651 188.477 144.543  1.00  0.00           C  
ATOM     79  CA  GLY A  94     156.873 186.023 142.498  1.00  0.00           C  
ATOM     80  CA  ALA A  95     158.375 184.550 145.686  1.00  0.00           C  
ATOM     81  CA  VAL A  96     154.902 183.367 146.890  1.00  0.00           C  
ATOM     82  CA  LYS A  97     154.253 181.610 143.529  1.00  0.00           C  
ATOM     83  CA  TYR A  98     157.704 179.983 143.732  1.00  0.00           C  
ATOM     84  CA  LEU A  99     157.012 178.859 147.329  1.00  0.00           C  
ATOM     85  CA  GLU A 100     153.618 177.365 146.388  1.00  0.00           C  
ATOM     86  CA  GLY A 101     155.419 175.760 143.366  1.00  0.00           C  
ATOM     87  CA  HIS A 102     158.002 174.469 145.845  1.00  0.00           C  
ATOM     88  CA  GLY A 103     155.129 173.025 147.913  1.00  0.00           C  
ATOM     89  CA  PHE A 104     154.079 175.274 150.777  1.00  0.00           C  
ATOM     90  CA  ARG A 105     150.705 176.647 149.661  1.00  0.00           C  
ATOM     91  CA  PHE A 106     148.794 179.647 151.093  1.00  0.00           C  
ATOM     92  CA  GLU A 107     145.190 180.270 152.159  1.00  0.00           C  
ATOM     93  CA  VAL A 108     143.335 183.181 153.808  1.00  0.00           C  
ATOM     94  CA  LYS A 109     141.769 183.084 157.341  1.00  0.00           C  
ATOM     95  CA  LYS A 110     139.547 185.892 158.682  1.00  0.00           C  
ATOM     96  CA  ARG A 111     139.995 186.730 162.381  1.00  0.00           C  
ATOM     97  CA  ASP A 112     138.792 190.343 161.878  1.00  0.00           C  
ATOM     98  CA  GLY A 113     138.059 192.075 165.222  1.00  0.00           C  
ATOM     99  CA  VAL A 114     140.605 190.203 167.389  1.00  0.00           C  
ATOM    100  CA  LYS A 115     143.288 192.472 168.926  1.00  0.00           C  
ATOM    101  CA  ARG A 116     145.242 190.170 171.253  1.00  0.00           C  
ATOM    102  CA  LEU A 117     147.305 187.023 170.564  1.00  0.00           C  
ATOM    103  CA  GLU A 118     145.239 184.571 172.689  1.00  0.00           C  
ATOM    104  CA  GLU A 119     141.999 185.397 170.820  1.00  0.00           C  
ATOM    105  CA  LEU A 120     143.807 185.705 167.445  1.00  0.00           C  
ATOM    106  CA  LEU A 121     145.140 182.144 167.758  1.00  0.00           C  
ATOM    107  CA  PRO A 122     142.644 179.433 166.628  1.00  0.00           C  
ATOM    108  CA  ALA A 123     145.051 176.421 166.830  1.00  0.00           C  
ATOM    109  CA  VAL A 124     144.049 173.579 169.132  1.00  0.00           C  
ATOM    110  CA  SER A 125     146.887 170.953 169.321  1.00  0.00           C  
ATOM    111  CA  SER A 126     149.211 172.965 171.637  1.00  0.00           C  
ATOM    112  CA  GLY A 127     146.500 175.681 171.850  1.00  0.00           C  
ATOM    113  CA  LYS A 128     146.010 175.728 175.613  1.00  0.00           C  
ATOM    114  CA  ASN A 129     149.807 175.852 176.127  1.00  0.00           C  
ATOM    115  CA  ILE A 130     150.336 178.669 173.575  1.00  0.00           C  
ATOM    116  CA  LYS A 131     147.334 180.640 175.018  1.00  0.00           C  
ATOM    117  CA  ARG A 132     148.574 180.055 178.628  1.00  0.00           C  
ATOM    118  CA  THR A 133     152.092 181.261 177.677  1.00  0.00           C  
ATOM    119  CA  LEU A 134     150.571 184.406 176.116  1.00  0.00           C  
ATOM    120  CA  ALA A 135     148.243 185.087 179.073  1.00  0.00           C  
ATOM    121  CA  ALA A 136     151.308 184.698 181.368  1.00  0.00           C  
ATOM    122  CA  MET A 137     153.167 187.577 179.560  1.00  0.00           C  
ATOM    123  CA  PRO A 138     153.681 191.167 180.720  1.00  0.00           C  
ATOM    124  CA  GLU A 139     151.290 193.036 178.378  1.00  0.00           C  
ATOM    125  CA  GLU A 140     152.520 196.501 179.529  1.00  0.00           C  
ATOM    126  CA  GLU A 141     156.189 196.475 178.394  1.00  0.00           C  
ATOM    127  CA  THR A 142     155.909 197.796 174.794  1.00  0.00           C  
ATOM    128  CA  THR A 143     159.435 198.774 173.708  1.00  0.00           C  
ATOM    129  CA  GLU A 144     160.288 202.044 171.908  1.00  0.00           C  
ATOM    130  CA  ALA A 145     161.205 200.170 168.718  1.00  0.00           C  
ATOM    131  CA  ASN A 146     159.461 198.608 165.733  1.00  0.00           C  
ATOM    132  CA  ALA A 147     159.519 195.760 163.190  1.00  0.00           C  
ATOM    133  CA  GLY A 148     162.441 197.100 161.043  1.00  0.00           C  
ATOM    134  CA  GLN A 149     164.843 197.126 164.006  1.00  0.00           C  
ATOM    135  CA  PHE A 150     163.835 193.615 165.073  1.00  0.00           C  
ATOM    136  CA  LEU A 151     164.208 192.403 161.470  1.00  0.00           C  
ATOM    137  CA  SER A 152     167.615 194.080 161.004  1.00  0.00           C  
ATOM    138  CA  PHE A 153     168.733 192.755 164.414  1.00  0.00           C  
ATOM    139  CA  ALA A 154     167.616 189.317 163.204  1.00  0.00           C  
ATOM    140  CA  SER A 155     169.348 189.876 159.816  1.00  0.00           C  
ATOM    141  CA  LEU A 156     172.706 190.363 161.615  1.00  0.00           C  
ATOM    142  CA  PHE A 157     172.633 186.637 162.579  1.00  0.00           C  
ATOM    143  CA  LEU A 158     172.324 185.404 158.961  1.00  0.00           C  
ATOM    144  CA  PRO A 159     175.891 185.010 157.444  1.00  0.00           C  
ATOM    145  CA  LYS A 160     177.421 182.849 160.192  1.00  0.00           C  
ATOM    146  CA  LEU A 161     174.119 181.299 161.383  1.00  0.00           C  
ATOM    147  CA  VAL A 162     174.730 177.774 160.053  1.00  0.00           C  
ATOM    148  CA  VAL A 163     178.491 178.164 160.573  1.00  0.00           C  
ATOM    149  CA  GLY A 164     178.655 178.298 164.380  1.00  0.00           C  
ATOM    150  CA  GLU A 165     177.271 179.835 167.590  1.00  0.00           C  
ATOM    151  CA  LYS A 166     180.420 181.474 169.039  1.00  0.00           C  
ATOM    152  CA  ALA A 167     181.563 182.899 165.690  1.00  0.00           C  
ATOM    153  CA  CYS A 168     178.029 184.122 164.917  1.00  0.00           C  
ATOM    154  CA  LEU A 169     177.783 185.846 168.324  1.00  0.00           C  
ATOM    155  CA  GLU A 170     181.219 187.471 167.870  1.00  0.00           C  
ATOM    156  CA  LYS A 171     180.212 188.608 164.349  1.00  0.00           C  
ATOM    157  CA  VAL A 172     176.860 190.016 165.597  1.00  0.00           C  
ATOM    158  CA  GLN A 173     178.549 191.828 168.504  1.00  0.00           C  
ATOM    159  CA  ARG A 174     181.322 193.270 166.334  1.00  0.00           C  
ATOM    160  CA  GLN A 175     178.782 194.313 163.688  1.00  0.00           C  
ATOM    161  CA  ILE A 176     176.683 196.103 166.357  1.00  0.00           C  
ATOM    162  CA  GLN A 177     179.849 197.846 167.596  1.00  0.00           C  
ATOM    163  CA  VAL A 178     180.620 198.822 163.941  1.00  0.00           C  
ATOM    164  CA  HIS A 179     177.042 200.093 163.422  1.00  0.00           C  
ATOM    165  CA  ALA A 180     177.402 202.021 166.691  1.00  0.00           C  
ATOM    166  CA  GLU A 181     180.696 203.488 165.335  1.00  0.00           C  
ATOM    167  CA  GLN A 182     178.745 204.475 162.194  1.00  0.00           C  
ATOM    168  CA  GLY A 183     175.781 205.859 164.197  1.00  0.00           C  
ATOM    169  CA  LEU A 184     173.530 204.048 161.718  1.00  0.00           C  
ATOM    170  CA  ILE A 185     171.156 202.351 164.172  1.00  0.00           C  
ATOM    171  CA  GLN A 186     170.848 201.301 167.825  1.00  0.00           C  
ATOM    172  CA  TYR A 187     169.144 198.381 169.568  1.00  0.00           C  
ATOM    173  CA  PRO A 188     167.719 198.265 173.169  1.00  0.00           C  
ATOM    174  CA  THR A 189     169.967 197.137 176.064  1.00  0.00           C  
ATOM    175  CA  ALA A 190     167.461 194.353 176.729  1.00  0.00           C  
ATOM    176  CA  TRP A 191     168.147 193.008 173.204  1.00  0.00           C  
ATOM    177  CA  GLN A 192     171.872 193.166 174.033  1.00  0.00           C  
ATOM    178  CA  SER A 193     171.118 190.560 176.744  1.00  0.00           C  
ATOM    179  CA  VAL A 194     172.696 187.109 176.212  1.00  0.00           C  
ATOM    180  CA  GLY A 195     169.436 185.091 176.516  1.00  0.00           C  
ATOM    181  CA  HIS A 196     167.779 187.501 174.063  1.00  0.00           C  
ATOM    182  CA  MET A 197     170.539 187.040 171.448  1.00  0.00           C  
ATOM    183  CA  MET A 198     170.339 183.250 171.996  1.00  0.00           C  
ATOM    184  CA  VAL A 199     166.561 183.408 171.406  1.00  0.00           C  
ATOM    185  CA  ILE A 200     167.096 185.382 168.167  1.00  0.00           C  
ATOM    186  CA  PHE A 201     169.831 182.897 167.117  1.00  0.00           C  
ATOM    187  CA  ARG A 202     167.578 179.892 167.863  1.00  0.00           C  
ATOM    188  CA  LEU A 203     164.614 181.621 166.176  1.00  0.00           C  
ATOM    189  CA  MET A 204     166.668 182.391 163.048  1.00  0.00           C  
ATOM    190  CA  ARG A 205     167.983 178.828 162.956  1.00  0.00           C  
ATOM    191  CA  THR A 206     164.544 177.237 163.359  1.00  0.00           C  
ATOM    192  CA  ASN A 207     162.563 179.618 161.151  1.00  0.00           C  
ATOM    193  CA  PHE A 208     162.615 179.126 157.369  1.00  0.00           C  
ATOM    194  CA  LEU A 209     160.174 181.821 156.199  1.00  0.00           C  
ATOM    195  CA  ILE A 210     162.120 184.730 157.745  1.00  0.00           C  
ATOM    196  CA  LYS A 211     165.311 183.650 155.963  1.00  0.00           C  
ATOM    197  CA  PHE A 212     163.471 183.170 152.652  1.00  0.00           C  
ATOM    198  CA  LEU A 213     161.873 186.639 152.934  1.00  0.00           C  
ATOM    199  CA  LEU A 214     165.134 188.204 154.143  1.00  0.00           C  
ATOM    200  CA  ILE A 215     167.151 186.769 151.222  1.00  0.00           C  
ATOM    201  CA  HIS A 216     164.334 187.680 148.785  1.00  0.00           C  
ATOM    202  CA  GLN A 217     164.444 191.309 150.033  1.00  0.00           C  
ATOM    203  CA  GLY A 218     168.277 191.168 150.017  1.00  0.00           C  
ATOM    204  CA  MET A 219     168.582 189.999 146.429  1.00  0.00           C  
ATOM    205  CA  HIS A 220     165.388 191.203 144.689  1.00  0.00           C  
ATOM    206  CA  MET A 221     164.118 194.287 146.558  1.00  0.00           C  
ATOM    207  CA  VAL A 222     167.649 195.743 147.066  1.00  0.00           C  
ATOM    208  CA  ALA A 223     167.075 199.316 145.648  1.00  0.00           C  
ATOM    209  CA  GLY A 224     165.077 200.432 148.803  1.00  0.00           C  
ATOM    210  CA  HIS A 225     166.085 203.118 151.321  1.00  0.00           C  
ATOM    211  CA  ASP A 226     166.260 202.666 155.092  1.00  0.00           C  
ATOM    212  CA  ALA A 227     168.998 201.968 157.664  1.00  0.00           C  
ATOM    213  CA  ASN A 228     167.529 198.478 158.083  1.00  0.00           C  
ATOM    214  CA  ASP A 229     167.679 197.958 154.278  1.00  0.00           C  
ATOM    215  CA  ALA A 230     171.396 198.880 154.227  1.00  0.00           C  
ATOM    216  CA  VAL A 231     172.108 196.498 157.153  1.00  0.00           C  
ATOM    217  CA  ILE A 232     170.098 193.795 155.344  1.00  0.00           C  
ATOM    218  CA  SER A 233     171.883 194.422 152.007  1.00  0.00           C  
ATOM    219  CA  ASN A 234     175.279 194.236 153.749  1.00  0.00           C  
ATOM    220  CA  SER A 235     174.271 191.128 155.778  1.00  0.00           C  
ATOM    221  CA  VAL A 236     172.942 189.405 152.623  1.00  0.00           C  
ATOM    222  CA  ALA A 237     176.172 190.305 150.779  1.00  0.00           C  
ATOM    223  CA  GLN A 238     178.121 188.729 153.695  1.00  0.00           C  
ATOM    224  CA  ALA A 239     175.628 185.809 153.659  1.00  0.00           C  
ATOM    225  CA  ARG A 240     176.391 184.884 150.045  1.00  0.00           C  
ATOM    226  CA  PHE A 241     177.784 181.328 149.802  1.00  0.00           C  
ATOM    227  CA  SER A 242     176.931 180.517 153.474  1.00  0.00           C  
ATOM    228  CA  GLY A 243     177.701 176.829 154.163  1.00  0.00           C  
ATOM    229  CA  LEU A 244     178.876 176.474 150.558  1.00  0.00           C  
ATOM    230  CA  LEU A 245     182.031 178.615 150.846  1.00  0.00           C  
ATOM    231  CA  ILE A 246     184.364 175.584 150.905  1.00  0.00           C  
ATOM    232  CA  VAL A 247     182.780 174.111 147.744  1.00  0.00           C  
ATOM    233  CA  LYS A 248     182.640 177.549 146.037  1.00  0.00           C  
ATOM    234  CA  THR A 249     186.295 178.336 146.792  1.00  0.00           C  
ATOM    235  CA  VAL A 250     187.377 174.795 145.874  1.00  0.00           C  
ATOM    236  CA  LEU A 251     185.695 175.254 142.488  1.00  0.00           C  
ATOM    237  CA  ASP A 252     187.188 178.741 142.067  1.00  0.00           C  
ATOM    238  CA  HIS A 253     190.715 177.509 142.839  1.00  0.00           C  
ATOM    239  CA  ILE A 254     190.490 174.214 140.912  1.00  0.00           C  
ATOM    240  CA  LEU A 255     189.933 176.214 137.774  1.00  0.00           C  
ATOM    241  CA  GLN A 256     192.808 178.157 136.262  1.00  0.00           C  
ATOM    242  CA  LYS A 257     192.326 180.881 133.672  1.00  0.00           C  
ATOM    243  CA  THR A 258     193.576 180.871 130.087  1.00  0.00           C  
ATOM    244  CA  GLU A 259     192.375 183.203 127.290  1.00  0.00           C  
ATOM    245  CA  ARG A 260     189.940 180.498 126.008  1.00  0.00           C  
ATOM    246  CA  GLY A 261     188.276 180.654 129.445  1.00  0.00           C  
ATOM    247  CA  VAL A 262     188.876 178.333 132.373  1.00  0.00           C  
ATOM    248  CA  ARG A 263     191.013 175.159 132.367  1.00  0.00           C  
ATOM    249  CA  LEU A 264     192.002 172.617 135.048  1.00  0.00           C  
ATOM    250  CA  HIS A 265     194.795 173.386 137.615  1.00  0.00           C  
ATOM    251  CA  PRO A 266     198.110 171.450 136.910  1.00  0.00           C  
ATOM    252  CA  LEU A 267     198.014 169.226 140.061  1.00  0.00           C  
ATOM    253  CA  ALA A 268     194.334 168.424 139.356  1.00  0.00           C  
ATOM    254  CA  ARG A 269     195.044 167.111 135.810  1.00  0.00           C  
ATOM    255  CA  THR A 270     196.558 163.986 137.520  1.00  0.00           C  
ATOM    256  CA  ALA A 271     194.828 160.749 136.453  1.00  0.00           C  
ATOM    257  CA  LYS A 272     193.792 159.573 139.942  1.00  0.00           C  
ATOM    258  CA  VAL A 273     191.976 162.876 140.663  1.00  0.00           C  
ATOM    259  CA  LYS A 274     190.344 163.109 137.168  1.00  0.00           C  
ATOM    260  CA  ASN A 275     187.345 160.958 138.202  1.00  0.00           C  
ATOM    261  CA  GLU A 276     186.968 162.998 141.417  1.00  0.00           C  
ATOM    262  CA  VAL A 277     186.887 166.244 139.346  1.00  0.00           C  
ATOM    263  CA  ASN A 278     184.270 164.655 137.038  1.00  0.00           C  
ATOM    264  CA  SER A 279     182.093 163.569 140.013  1.00  0.00           C  
ATOM    265  CA  PHE A 280     182.569 167.056 141.562  1.00  0.00           C  
ATOM    266  CA  LYS A 281     181.431 168.619 138.237  1.00  0.00           C  
ATOM    267  CA  ALA A 282     178.369 166.298 138.245  1.00  0.00           C  
ATOM    268  CA  ALA A 283     177.626 167.281 141.897  1.00  0.00           C  
ATOM    269  CA  LEU A 284     177.971 171.004 141.011  1.00  0.00           C  
ATOM    270  CA  SER A 285     175.549 170.416 138.109  1.00  0.00           C  
ATOM    271  CA  SER A 286     173.051 168.758 140.510  1.00  0.00           C  
ATOM    272  CA  LEU A 287     173.393 171.911 142.656  1.00  0.00           C  
ATOM    273  CA  ALA A 288     173.371 174.355 139.659  1.00  0.00           C  
ATOM    274  CA  LYS A 289     169.935 173.153 138.430  1.00  0.00           C  
ATOM    275  CA  HIS A 290     168.313 175.214 141.279  1.00  0.00           C  
ATOM    276  CA  GLY A 291     169.357 178.581 139.722  1.00  0.00           C  
ATOM    277  CA  GLU A 292     169.684 181.988 141.426  1.00  0.00           C  
ATOM    278  CA  TYR A 293     168.709 180.610 144.835  1.00  0.00           C  
ATOM    279  CA  ALA A 294     171.918 178.499 144.778  1.00  0.00           C  
ATOM    280  CA  PRO A 295     174.297 180.810 146.830  1.00  0.00           C  
ATOM    281  CA  PHE A 296     172.129 180.348 149.960  1.00  0.00           C  
ATOM    282  CA  ALA A 297     171.588 176.610 149.378  1.00  0.00           C  
ATOM    283  CA  ARG A 298     173.046 175.101 152.578  1.00  0.00           C  
ATOM    284  CA  LEU A 299     171.794 178.086 154.599  1.00  0.00           C  
ATOM    285  CA  LEU A 300     168.207 177.464 153.439  1.00  0.00           C  
ATOM    286  CA  ASN A 301     168.828 173.677 153.154  1.00  0.00           C  
ATOM    287  CA  LEU A 302     167.712 173.681 149.495  1.00  0.00           C  
ATOM    288  CA  SER A 303     166.597 170.071 148.641  1.00  0.00           C  
ATOM    289  CA  GLY A 304     169.603 168.044 147.322  1.00  0.00           C  
ATOM    290  CA  VAL A 305     172.313 170.253 148.951  1.00  0.00           C  
ATOM    291  CA  ASN A 306     172.979 167.626 151.684  1.00  0.00           C  
ATOM    292  CA  ASN A 307     174.349 165.232 149.013  1.00  0.00           C  
ATOM    293  CA  LEU A 308     177.326 167.526 148.443  1.00  0.00           C  
ATOM    294  CA  GLU A 309     180.072 167.733 151.075  1.00  0.00           C  
ATOM    295  CA  HIS A 310     183.853 168.517 151.088  1.00  0.00           C  
ATOM    296  CA  GLY A 311     184.684 165.146 152.742  1.00  0.00           C  
ATOM    297  CA  LEU A 312     183.533 163.313 149.608  1.00  0.00           C  
ATOM    298  CA  PHE A 313     186.310 164.984 147.558  1.00  0.00           C  
ATOM    299  CA  PRO A 314     189.488 164.544 149.662  1.00  0.00           C  
ATOM    300  CA  GLN A 315     192.342 164.730 147.084  1.00  0.00           C  
ATOM    301  CA  LEU A 316     190.632 167.603 145.301  1.00  0.00           C  
ATOM    302  CA  SER A 317     189.929 169.331 148.651  1.00  0.00           C  
ATOM    303  CA  ALA A 318     193.617 168.970 149.591  1.00  0.00           C  
ATOM    304  CA  ILE A 319     194.795 170.388 146.211  1.00  0.00           C  
ATOM    305  CA  ALA A 320     192.285 173.258 146.489  1.00  0.00           C  
ATOM    306  CA  LEU A 321     193.383 174.044 150.075  1.00  0.00           C  
ATOM    307  CA  GLY A 322     197.003 174.090 148.800  1.00  0.00           C  
ATOM    308  CA  VAL A 323     196.115 176.493 145.934  1.00  0.00           C  
ATOM    309  CA  ALA A 324     194.092 178.682 148.349  1.00  0.00           C  
ATOM    310  CA  THR A 325     196.986 178.693 150.863  1.00  0.00           C  
ATOM    311  CA  ALA A 326     199.422 179.634 148.066  1.00  0.00           C  
ATOM    312  CA  HIS A 327     197.167 182.515 146.908  1.00  0.00           C  
ATOM    313  CA  GLY A 328     196.914 183.699 150.549  1.00  0.00           C  
ATOM    314  CA  SER A 329     195.453 181.853 152.418  1.00  0.00           C  
ATOM    315  CA  THR A 330     193.515 178.723 153.547  1.00  0.00           C  
ATOM    316  CA  LEU A 331     192.970 180.339 156.189  1.00  0.00           C  
ATOM    317  CA  ALA A 332     192.111 177.723 158.839  1.00  0.00           C  
ATOM    318  CA  GLY A 333     191.480 174.927 159.906  1.00  0.00           C  
ATOM    319  CA  VAL A 334     189.490 171.914 158.660  1.00  0.00           C  
ATOM    320  CA  ASN A 335     190.284 168.200 159.196  1.00  0.00           C  
ATOM    321  CA  VAL A 336     189.887 165.149 158.875  1.00  0.00           C  
ATOM    322  CA  GLY A 337     192.159 165.523 155.845  1.00  0.00           C  
ATOM    323  CA  GLU A 338     193.665 163.519 157.829  1.00  0.00           C  
ATOM    324  CA  GLN A 339     196.192 165.606 157.472  1.00  0.00           C  
ATOM    325  CA  TYR A 340     195.585 167.917 154.496  1.00  0.00           C  
ATOM    326  CA  GLN A 341     198.592 169.867 155.835  1.00  0.00           C  
ATOM    327  CA  GLN A 342     201.371 167.810 154.185  1.00  0.00           C  
ATOM    328  CA  LEU A 343     199.790 168.146 150.735  1.00  0.00           C  
ATOM    329  CA  ARG A 344     199.155 171.868 151.337  1.00  0.00           C  
ATOM    330  CA  GLU A 345     202.769 172.429 152.542  1.00  0.00           C  
ATOM    331  CA  ALA A 346     204.138 170.681 149.436  1.00  0.00           C  
ATOM    332  CA  ALA A 347     201.692 172.450 147.081  1.00  0.00           C  
ATOM    333  CA  THR A 348     202.828 175.865 148.392  1.00  0.00           C  
ATOM    334  CA  GLU A 349     206.505 175.090 147.631  1.00  0.00           C  
ATOM    335  CA  ALA A 350     205.545 173.697 144.207  1.00  0.00           C  
ATOM    336  CA  GLU A 351     203.448 176.787 143.385  1.00  0.00           C  
ATOM    337  CA  LYS A 352     206.339 179.055 144.553  1.00  0.00           C  
ATOM    338  CA  GLN A 353     208.753 177.199 142.223  1.00  0.00           C  
ATOM    339  CA  LEU A 354     206.186 177.604 139.402  1.00  0.00           C  
ATOM    340  CA  GLN A 355     205.968 181.352 140.221  1.00  0.00           C  
ATOM    341  CA  GLN A 356     209.768 181.675 140.303  1.00  0.00           C  
ATOM    342  CA  TYR A 357     210.179 179.840 136.946  1.00  0.00           C  
ATOM    343  CA  ALA A 358     207.221 181.863 135.561  1.00  0.00           C  
ATOM    344  CA  GLU A 359     208.882 185.177 136.438  1.00  0.00           C  
ATOM    345  CA  SER A 360     211.816 184.756 134.001  1.00  0.00           C  
ATOM    346  CA  ARG A 361     209.510 183.490 131.135  1.00  0.00           C  
ATOM    347  CA  GLU A 362     207.187 186.411 131.857  1.00  0.00           C  
ATOM    348  CA  LEU A 363     210.158 188.846 131.729  1.00  0.00           C  
ATOM    349  CA  ASP A 364     211.264 187.859 128.167  1.00  0.00           C  
ATOM    350  CA  HIS A 365     207.809 188.883 126.805  1.00  0.00           C  
ATOM    351  CA  LEU A 366     208.116 192.588 127.577  1.00  0.00           C  
ATOM    352  CA  GLY A 367     211.016 192.719 126.261  1.00  0.00           C  
ATOM    353  CA  LEU A 368     214.272 194.333 127.497  1.00  0.00           C  
ATOM    354  CA  ASP A 369     214.792 197.408 128.036  1.00  0.00           C  
ATOM    355  CA  ASP A 370     216.494 197.424 131.466  1.00  0.00           C  
ATOM    356  CA  GLN A 371     214.678 199.331 134.069  1.00  0.00           C  
ATOM    357  CA  GLU A 372     212.052 196.724 133.028  1.00  0.00           C  
ATOM    358  CA  LYS A 373     214.264 194.034 134.643  1.00  0.00           C  
ATOM    359  CA  LYS A 374     214.919 196.261 137.681  1.00  0.00           C  
ATOM    360  CA  ILE A 375     211.173 197.052 138.113  1.00  0.00           C  
ATOM    361  CA  LEU A 376     210.514 193.304 137.779  1.00  0.00           C  
ATOM    362  CA  MET A 377     213.141 192.635 140.518  1.00  0.00           C  
ATOM    363  CA  ASN A 378     211.285 195.279 142.598  1.00  0.00           C  
ATOM    364  CA  PHE A 379     208.090 193.271 141.873  1.00  0.00           C  
ATOM    365  CA  HIS A 380     209.896 190.104 143.086  1.00  0.00           C  
ATOM    366  CA  GLN A 381     210.949 192.005 146.211  1.00  0.00           C  
ATOM    367  CA  LYS A 382     207.345 193.237 146.635  1.00  0.00           C  
ATOM    368  CA  LYS A 383     205.949 189.734 146.177  1.00  0.00           C  
ATOM    369  CA  ASN A 384     208.565 188.401 148.640  1.00  0.00           C  
ATOM    370  CA  GLU A 385     207.881 191.205 151.110  1.00  0.00           C  
ATOM    371  CA  ILE A 386     204.088 191.029 150.973  1.00  0.00           C  
ATOM    372  CA  SER A 387     204.142 187.181 150.989  1.00  0.00           C  
ATOM    373  CA  PHE A 388     206.581 186.901 153.946  1.00  0.00           C  
ATOM    374  CA  GLN A 389     204.780 189.551 156.051  1.00  0.00           C  
ATOM    375  CA  GLN A 390     201.316 188.140 155.215  1.00  0.00           C  
ATOM    376  CA  THR A 391     202.590 184.634 156.081  1.00  0.00           C  
ATOM    377  CA  ASN A 392     203.123 185.719 159.673  1.00  0.00           C  
ATOM    378  CA  ALA A 393     199.435 186.766 159.947  1.00  0.00           C  
ATOM    379  CA  MET A 394     198.262 183.539 158.279  1.00  0.00           C  
ATOM    380  CA  VAL A 395     200.435 181.122 160.303  1.00  0.00           C  
ATOM    381  CA  THR A 396     199.814 182.967 163.627  1.00  0.00           C  
ATOM    382  CA  LEU A 397     196.045 183.010 162.951  1.00  0.00           C  
ATOM    383  CA  ARG A 398     195.950 179.174 162.928  1.00  0.00           C  
ATOM    384  CA  LYS A 399     197.426 179.225 166.464  1.00  0.00           C  
ATOM    385  CA  GLU A 400     194.963 181.865 167.677  1.00  0.00           C  
ATOM    386  CA  ARG A 401     192.029 179.844 166.270  1.00  0.00           C  
ATOM    387  CA  LEU A 402     193.327 176.555 167.835  1.00  0.00           C  
ATOM    388  CA  ALA A 403     193.698 178.356 171.217  1.00  0.00           C  
ATOM    389  CA  LYS A 404     189.930 179.232 171.424  1.00  0.00           C  
ATOM    390  CA  LEU A 405     188.517 175.687 171.658  1.00  0.00           C  
TER     391      LEU A 405                                                      
MASTER      460    0    0    0    0    0    0    6  390    1    0   57          
END                                                                             
