# Supplementary material for: Using structure prediction of negative sense RNA virus nucleoproteins to assess evolutionary relationships
Source: bioRxiv. 2024 May 22:2024.02.16.580771. Originally published 2024 Feb 17. Preprint. [Version 2] doi: 10.1101/2024.02.16.580771 (PMC10888975; doi:10.1101/2024.02.16.580771)
Supplement: Supplement 3 — Supplementary File 1: Initial Dataset NP PDBs (.pdb files) [file media-3.zip › Initial Dataset NP PDBs/4J1J.pdb]

HEADER    VIRAL PROTEIN/DNA                       01-FEB-13   4J1J              
TITLE     LEANYER ORTHOBUNYAVIRUS NUCLEOPROTEIN-SSDNA COMPLEX                   
COMPND    MOL_ID: 1;                                                            
COMPND   2 MOLECULE: NUCLEOCAPSID;                                              
COMPND   3 CHAIN: D, A, B, C;                                                   
COMPND   4 ENGINEERED: YES;                                                     
COMPND   5 MOL_ID: 2;                                                           
COMPND   6 MOLECULE: DNA (5'-                                                   
COMPND   7 D(P*AP*CP*CP*AP*AP*AP*CP*AP*AP*CP*CP*CP*AP*CP*CP*CP*A)-3');          
COMPND   8 CHAIN: H, I;                                                         
COMPND   9 ENGINEERED: YES                                                      
SOURCE    MOL_ID: 1;                                                            
SOURCE   2 ORGANISM_SCIENTIFIC: LEANYER VIRUS;                                  
SOURCE   3 ORGANISM_TAXID: 999729;                                              
SOURCE   4 EXPRESSION_SYSTEM: ESCHERICHIA COLI;                                 
SOURCE   5 EXPRESSION_SYSTEM_TAXID: 562;                                        
SOURCE   6 MOL_ID: 2;                                                           
SOURCE   7 SYNTHETIC: YES;                                                      
SOURCE   8 OTHER_DETAILS: THIS SEQUENCE HAS BEEN DESIGNED AND THE SSDNA WAS     
SOURCE   9 SYNTHESISED.                                                         
KEYWDS    PROTEIN-DNA COMPLEX, NUCLEIC ACIDS BINDING PROTEIN, NUCLEOCAPSID      
KEYWDS   2 PROTEIN, VIRAL PROTEIN-DNA COMPLEX                                   
EXPDTA    X-RAY DIFFRACTION                                                     
AUTHOR    F.NIU,N.SHAW,Y.WANG,L.JIAO,W.DING,X.LI,P.ZHU,H.UPUR,S.OUYANG,G.CHENG, 
AUTHOR   2 Z.J.LIU                                                              
REVDAT   3   05-NOV-14 4J1J    1       TITLE                                    
REVDAT   2   12-JUN-13 4J1J    1       JRNL                                     
REVDAT   1   10-APR-13 4J1J    0                                                
JRNL        AUTH   F.NIU,N.SHAW,Y.E.WANG,L.JIAO,W.DING,X.LI,P.ZHU,H.UPUR,       
JRNL        AUTH 2 S.OUYANG,G.CHENG,Z.J.LIU                                     
JRNL        TITL   STRUCTURE OF THE LEANYER ORTHOBUNYAVIRUS NUCLEOPROTEIN-RNA   
JRNL        TITL 2 COMPLEX REVEALS UNIQUE ARCHITECTURE FOR RNA ENCAPSIDATION.   
JRNL        REF    PROC.NATL.ACAD.SCI.USA        V. 110  9054 2013              
JRNL        REFN                   ISSN 0027-8424                               
JRNL        PMID   23569220                                                     
JRNL        DOI    10.1073/PNAS.1300035110                                      
REMARK   2                                                                      
REMARK   2 RESOLUTION.    2.65 ANGSTROMS.                                       
REMARK   3                                                                      
REMARK   3 REFINEMENT.                                                          
REMARK   3   PROGRAM     : PHENIX (PHENIX.REFINE: 1.8.1_1168)                   
REMARK   3   AUTHORS     : PAUL ADAMS,PAVEL AFONINE,VINCENT CHEN,IAN            
REMARK   3               : DAVIS,KRESHNA GOPAL,RALF GROSSE-                     
REMARK   3               : KUNSTLEVE,LI-WEI HUNG,ROBERT IMMORMINO,              
REMARK   3               : TOM IOERGER,AIRLIE MCCOY,ERIK MCKEE,NIGEL            
REMARK   3               : MORIARTY,REETAL PAI,RANDY READ,JANE                  
REMARK   3               : RICHARDSON,DAVID RICHARDSON,TOD ROMO,JIM             
REMARK   3               : SACCHETTINI,NICHOLAS SAUTER,JACOB SMITH,             
REMARK   3               : LAURENT STORONI,TOM TERWILLIGER,PETER                
REMARK   3               : ZWART                                                
REMARK   3                                                                      
REMARK   3    REFINEMENT TARGET : ML                                            
REMARK   3                                                                      
REMARK   3  DATA USED IN REFINEMENT.                                            
REMARK   3   RESOLUTION RANGE HIGH (ANGSTROMS) : 2.65                           
REMARK   3   RESOLUTION RANGE LOW  (ANGSTROMS) : 43.33                          
REMARK   3   MIN(FOBS/SIGMA_FOBS)              : 1.960                          
REMARK   3   COMPLETENESS FOR RANGE        (%) : 93.5                           
REMARK   3   NUMBER OF REFLECTIONS             : 27429                          
REMARK   3                                                                      
REMARK   3  FIT TO DATA USED IN REFINEMENT.                                     
REMARK   3   R VALUE     (WORKING + TEST SET) : 0.224                           
REMARK   3   R VALUE            (WORKING SET) : 0.223                           
REMARK   3   FREE R VALUE                     : 0.243                           
REMARK   3   FREE R VALUE TEST SET SIZE   (%) : 7.280                           
REMARK   3   FREE R VALUE TEST SET COUNT      : 1996                            
REMARK   3                                                                      
REMARK   3  FIT TO DATA USED IN REFINEMENT (IN BINS).                           
REMARK   3   BIN  RESOLUTION RANGE  COMPL.    NWORK NFREE   RWORK  RFREE        
REMARK   3     1 43.3395 -  6.3764    0.98     1912   149  0.1949 0.2146        
REMARK   3     2  6.3764 -  5.0637    0.95     1838   145  0.2187 0.2884        
REMARK   3     3  5.0637 -  4.4243    0.97     1896   149  0.1997 0.1836        
REMARK   3     4  4.4243 -  4.0201    0.97     1885   148  0.1988 0.1842        
REMARK   3     5  4.0201 -  3.7321    0.98     1907   150  0.1915 0.2247        
REMARK   3     6  3.7321 -  3.5122    0.97     1876   147  0.2183 0.2177        
REMARK   3     7  3.5122 -  3.3364    0.98     1886   149  0.2324 0.2521        
REMARK   3     8  3.3364 -  3.1912    0.98     1913   150  0.2475 0.3127        
REMARK   3     9  3.1912 -  3.0684    0.98     1902   149  0.2549 0.2835        
REMARK   3    10  3.0684 -  2.9625    0.96     1863   145  0.2914 0.3255        
REMARK   3    11  2.9625 -  2.8699    0.93     1830   144  0.2838 0.2958        
REMARK   3    12  2.8699 -  2.7879    0.91     1744   137  0.2864 0.3485        
REMARK   3    13  2.7879 -  2.7145    0.87     1667   131  0.2958 0.3137        
REMARK   3    14  2.7145 -  2.6483    0.68     1314   103  0.3229 0.3633        
REMARK   3                                                                      
REMARK   3  BULK SOLVENT MODELLING.                                             
REMARK   3   METHOD USED        : FLAT BULK SOLVENT MODEL                       
REMARK   3   SOLVENT RADIUS     : 1.11                                          
REMARK   3   SHRINKAGE RADIUS   : 0.90                                          
REMARK   3   K_SOL              : NULL                                          
REMARK   3   B_SOL              : NULL                                          
REMARK   3                                                                      
REMARK   3  ERROR ESTIMATES.                                                    
REMARK   3   COORDINATE ERROR (MAXIMUM-LIKELIHOOD BASED)     : 0.320            
REMARK   3   PHASE ERROR (DEGREES, MAXIMUM-LIKELIHOOD BASED) : 28.590           
REMARK   3                                                                      
REMARK   3  B VALUES.                                                           
REMARK   3   FROM WILSON PLOT           (A**2) : NULL                           
REMARK   3   MEAN B VALUE      (OVERALL, A**2) : NULL                           
REMARK   3   OVERALL ANISOTROPIC B VALUE.                                       
REMARK   3    B11 (A**2) : NULL                                                 
REMARK   3    B22 (A**2) : NULL                                                 
REMARK   3    B33 (A**2) : NULL                                                 
REMARK   3    B12 (A**2) : NULL                                                 
REMARK   3    B13 (A**2) : NULL                                                 
REMARK   3    B23 (A**2) : NULL                                                 
REMARK   3                                                                      
REMARK   3  TWINNING INFORMATION.                                               
REMARK   3   FRACTION: NULL                                                     
REMARK   3   OPERATOR: NULL                                                     
REMARK   3                                                                      
REMARK   3  DEVIATIONS FROM IDEAL VALUES.                                       
REMARK   3                 RMSD          COUNT                                  
REMARK   3   BOND      :  0.007           8259                                  
REMARK   3   ANGLE     :  1.282          11297                                  
REMARK   3   CHIRALITY :  0.078           1244                                  
REMARK   3   PLANARITY :  0.008           1336                                  
REMARK   3   DIHEDRAL  : 17.352           3071                                  
REMARK   3                                                                      
REMARK   3  TLS DETAILS                                                         
REMARK   3   NUMBER OF TLS GROUPS  : NULL                                       
REMARK   3                                                                      
REMARK   3  NCS DETAILS                                                         
REMARK   3   NUMBER OF NCS GROUPS : NULL                                        
REMARK   3                                                                      
REMARK   3  OTHER REFINEMENT REMARKS: NULL                                      
REMARK   4                                                                      
REMARK   4 4J1J COMPLIES WITH FORMAT V. 3.30, 13-JUL-11                         
REMARK 100                                                                      
REMARK 100 THIS ENTRY HAS BEEN PROCESSED BY RCSB ON 15-FEB-13.                  
REMARK 100 THE RCSB ID CODE IS RCSB077478.                                      
REMARK 200                                                                      
REMARK 200 EXPERIMENTAL DETAILS                                                 
REMARK 200  EXPERIMENT TYPE                : X-RAY DIFFRACTION                  
REMARK 200  DATE OF DATA COLLECTION        : 15-OCT-12                          
REMARK 200  TEMPERATURE           (KELVIN) : 100                                
REMARK 200  PH                             : 7.5                                
REMARK 200  NUMBER OF CRYSTALS USED        : 1                                  
REMARK 200                                                                      
REMARK 200  SYNCHROTRON              (Y/N) : Y                                  
REMARK 200  RADIATION SOURCE               : SSRF                               
REMARK 200  BEAMLINE                       : BL17U                              
REMARK 200  X-RAY GENERATOR MODEL          : NULL                               
REMARK 200  MONOCHROMATIC OR LAUE    (M/L) : M                                  
REMARK 200  WAVELENGTH OR RANGE        (A) : 0.97                               
REMARK 200  MONOCHROMATOR                  : SAGITALLY FOCUSED SI(111)          
REMARK 200  OPTICS                         : NULL                               
REMARK 200                                                                      
REMARK 200  DETECTOR TYPE                  : CCD                                
REMARK 200  DETECTOR MANUFACTURER          : ADSC QUANTUM 315                   
REMARK 200  INTENSITY-INTEGRATION SOFTWARE : HKL-2000                           
REMARK 200  DATA SCALING SOFTWARE          : HKL-2000                           
REMARK 200                                                                      
REMARK 200  NUMBER OF UNIQUE REFLECTIONS   : 27429                              
REMARK 200  RESOLUTION RANGE HIGH      (A) : 2.650                              
REMARK 200  RESOLUTION RANGE LOW       (A) : 43.330                             
REMARK 200  REJECTION CRITERIA  (SIGMA(I)) : 2.000                              
REMARK 200                                                                      
REMARK 200 OVERALL.                                                             
REMARK 200  COMPLETENESS FOR RANGE     (%) : 94.7                               
REMARK 200  DATA REDUNDANCY                : NULL                               
REMARK 200  R MERGE                    (I) : NULL                               
REMARK 200  R SYM                      (I) : NULL                               
REMARK 200  <I/SIGMA(I)> FOR THE DATA SET  : NULL                               
REMARK 200                                                                      
REMARK 200 IN THE HIGHEST RESOLUTION SHELL.                                     
REMARK 200  HIGHEST RESOLUTION SHELL, RANGE HIGH (A) : 2.68                     
REMARK 200  HIGHEST RESOLUTION SHELL, RANGE LOW  (A) : 2.78                     
REMARK 200  COMPLETENESS FOR SHELL     (%) : 84.0                               
REMARK 200  DATA REDUNDANCY IN SHELL       : NULL                               
REMARK 200  R MERGE FOR SHELL          (I) : NULL                               
REMARK 200  R SYM FOR SHELL            (I) : NULL                               
REMARK 200  <I/SIGMA(I)> FOR SHELL         : NULL                               
REMARK 200                                                                      
REMARK 200 DIFFRACTION PROTOCOL: SINGLE WAVELENGTH                              
REMARK 200 METHOD USED TO DETERMINE THE STRUCTURE: MOLECULAR REPLACEMENT        
REMARK 200 SOFTWARE USED: PHASES                                                
REMARK 200 STARTING MODEL: 4J1G                                                 
REMARK 200                                                                      
REMARK 200 REMARK: NULL                                                         
REMARK 280                                                                      
REMARK 280 CRYSTAL                                                              
REMARK 280 SOLVENT CONTENT, VS   (%): 55.52                                     
REMARK 280 MATTHEWS COEFFICIENT, VM (ANGSTROMS**3/DA): 2.40                     
REMARK 280                                                                      
REMARK 280 CRYSTALLIZATION CONDITIONS: 0.2 M AMMONIUM SULFATE, 0.1 M TRIS-HCL   
REMARK 280  (PH 7.5) AND 20% W/V PEG5000 MME, VAPOR DIFFUSION, HANGING DROP,    
REMARK 280  TEMPERATURE 289K                                                    
REMARK 290                                                                      
REMARK 290 CRYSTALLOGRAPHIC SYMMETRY                                            
REMARK 290 SYMMETRY OPERATORS FOR SPACE GROUP: P 1                              
REMARK 290                                                                      
REMARK 290      SYMOP   SYMMETRY                                                
REMARK 290     NNNMMM   OPERATOR                                                
REMARK 290       1555   X,Y,Z                                                   
REMARK 290                                                                      
REMARK 290     WHERE NNN -> OPERATOR NUMBER                                     
REMARK 290           MMM -> TRANSLATION VECTOR                                  
REMARK 290                                                                      
REMARK 290 CRYSTALLOGRAPHIC SYMMETRY TRANSFORMATIONS                            
REMARK 290 THE FOLLOWING TRANSFORMATIONS OPERATE ON THE ATOM/HETATM             
REMARK 290 RECORDS IN THIS ENTRY TO PRODUCE CRYSTALLOGRAPHICALLY                
REMARK 290 RELATED MOLECULES.                                                   
REMARK 290   SMTRY1   1  1.000000  0.000000  0.000000        0.00000            
REMARK 290   SMTRY2   1  0.000000  1.000000  0.000000        0.00000            
REMARK 290   SMTRY3   1  0.000000  0.000000  1.000000        0.00000            
REMARK 290                                                                      
REMARK 290 REMARK: NULL                                                         
REMARK 300                                                                      
REMARK 300 BIOMOLECULE: 1                                                       
REMARK 300 SEE REMARK 350 FOR THE AUTHOR PROVIDED AND/OR PROGRAM                
REMARK 300 GENERATED ASSEMBLY INFORMATION FOR THE STRUCTURE IN                  
REMARK 300 THIS ENTRY. THE REMARK MAY ALSO PROVIDE INFORMATION ON               
REMARK 300 BURIED SURFACE AREA.                                                 
REMARK 350                                                                      
REMARK 350 COORDINATES FOR A COMPLETE MULTIMER REPRESENTING THE KNOWN           
REMARK 350 BIOLOGICALLY SIGNIFICANT OLIGOMERIZATION STATE OF THE                
REMARK 350 MOLECULE CAN BE GENERATED BY APPLYING BIOMT TRANSFORMATIONS          
REMARK 350 GIVEN BELOW.  BOTH NON-CRYSTALLOGRAPHIC AND                          
REMARK 350 CRYSTALLOGRAPHIC OPERATIONS ARE GIVEN.                               
REMARK 350                                                                      
REMARK 350 BIOMOLECULE: 1                                                       
REMARK 350 AUTHOR DETERMINED BIOLOGICAL UNIT: HEXAMERIC                         
REMARK 350 APPLY THE FOLLOWING TO CHAINS: D, A, B, C, H, I                      
REMARK 350   BIOMT1   1  1.000000  0.000000  0.000000        0.00000            
REMARK 350   BIOMT2   1  0.000000  1.000000  0.000000        0.00000            
REMARK 350   BIOMT3   1  0.000000  0.000000  1.000000        0.00000            
REMARK 465                                                                      
REMARK 465 MISSING RESIDUES                                                     
REMARK 465 THE FOLLOWING RESIDUES WERE NOT LOCATED IN THE                       
REMARK 465 EXPERIMENT. (M=MODEL NUMBER; RES=RESIDUE NAME; C=CHAIN               
REMARK 465 IDENTIFIER; SSSEQ=SEQUENCE NUMBER; I=INSERTION CODE.)                
REMARK 465                                                                      
REMARK 465   M RES C SSSEQI                                                     
REMARK 465     MET D     1                                                      
REMARK 465     SER D     2                                                      
REMARK 465     THR D     3                                                      
REMARK 465     GLY D     4                                                      
REMARK 465     PRO D     5                                                      
REMARK 465     MET A     1                                                      
REMARK 465     SER A     2                                                      
REMARK 465     MET B     1                                                      
REMARK 465     SER B     2                                                      
REMARK 465     THR B     3                                                      
REMARK 465     GLY B     4                                                      
REMARK 465     MET C     1                                                      
REMARK 500                                                                      
REMARK 500 GEOMETRY AND STEREOCHEMISTRY                                         
REMARK 500 SUBTOPIC: CLOSE CONTACTS IN SAME ASYMMETRIC UNIT                     
REMARK 500                                                                      
REMARK 500 THE FOLLOWING ATOMS ARE IN CLOSE CONTACT.                            
REMARK 500                                                                      
REMARK 500  ATM1  RES C  SSEQI   ATM2  RES C  SSEQI           DISTANCE          
REMARK 500   NH1  ARG C    84     N4    DC H    16              1.76            
REMARK 500   NH2  ARG C    84     N4    DC H    16              1.79            
REMARK 500   N    VAL D    16     O    HOH D   305              1.82            
REMARK 500   O    HOH B   301     O    HOH B   308              1.85            
REMARK 500   N    ARG D    82     O    HOH D   309              1.86            
REMARK 500   O    MET C    27     O    HOH C   307              1.86            
REMARK 500   CZ   ARG C    84     N4    DC H    16              1.87            
REMARK 500   O    VAL D    16     O    HOH D   305              1.87            
REMARK 500   NE   ARG C    43     O    HOH C   302              1.87            
REMARK 500   OE2  GLU A    23     O    HOH A   303              1.90            
REMARK 500   NH2  ARG C    43     O    HOH C   302              1.93            
REMARK 500   O    VAL B    88     O    HOH B   302              2.00            
REMARK 500   O    HIS B    79     O    HOH B   309              2.01            
REMARK 500   N6    DA H     5     O    HOH H   103              2.02            
REMARK 500   N    ALA D    14     O    HOH D   317              2.05            
REMARK 500   NZ   LYS D   121     O    HOH D   318              2.06            
REMARK 500   O    ALA B   223     O    HOH B   306              2.07            
REMARK 500   CA   ALA B   223     O    HOH B   306              2.09            
REMARK 500   N    ARG D   186     O    HOH D   306              2.09            
REMARK 500   OD1  ASN A    48     NH2  ARG B    12              2.10            
REMARK 500   NH1  ARG C    43     O    LYS C   123              2.10            
REMARK 500   OE1  GLN C   185     O    HOH C   309              2.12            
REMARK 500   CZ   ARG C    43     O    HOH C   302              2.14            
REMARK 500   NZ   LYS D    53     OP2   DA I    13              2.14            
REMARK 500   C    PRO D    13     O    HOH D   317              2.15            
REMARK 500   O    ASP D     6     NH1  ARG C    72              2.17            
REMARK 500   OD2  ASP B   175     OG1  THR B   177              2.18            
REMARK 500   N    TRP D   136     O    HOH D   304              2.19            
REMARK 500                                                                      
REMARK 500 REMARK: NULL                                                         
REMARK 500                                                                      
REMARK 500 GEOMETRY AND STEREOCHEMISTRY                                         
REMARK 500 SUBTOPIC: COVALENT BOND LENGTHS                                      
REMARK 500                                                                      
REMARK 500 THE STEREOCHEMICAL PARAMETERS OF THE FOLLOWING RESIDUES              
REMARK 500 HAVE VALUES WHICH DEVIATE FROM EXPECTED VALUES BY MORE               
REMARK 500 THAN 6*RMSD (M=MODEL NUMBER; RES=RESIDUE NAME; C=CHAIN               
REMARK 500 IDENTIFIER; SSEQ=SEQUENCE NUMBER; I=INSERTION CODE).                 
REMARK 500                                                                      
REMARK 500 STANDARD TABLE:                                                      
REMARK 500 FORMAT: (10X,I3,1X,2(A3,1X,A1,I4,A1,1X,A4,3X),1X,F6.3)               
REMARK 500                                                                      
REMARK 500 EXPECTED VALUES PROTEIN: ENGH AND HUBER, 1999                        
REMARK 500 EXPECTED VALUES NUCLEIC ACID: CLOWNEY ET AL 1996                     
REMARK 500                                                                      
REMARK 500  M RES CSSEQI ATM1   RES CSSEQI ATM2   DEVIATION                     
REMARK 500     DC H  15   O3'    DC H  15   C3'    -0.071                       
REMARK 500                                                                      
REMARK 500 REMARK: NULL                                                         
REMARK 500                                                                      
REMARK 500 GEOMETRY AND STEREOCHEMISTRY                                         
REMARK 500 SUBTOPIC: COVALENT BOND ANGLES                                       
REMARK 500                                                                      
REMARK 500 THE STEREOCHEMICAL PARAMETERS OF THE FOLLOWING RESIDUES              
REMARK 500 HAVE VALUES WHICH DEVIATE FROM EXPECTED VALUES BY MORE               
REMARK 500 THAN 6*RMSD (M=MODEL NUMBER; RES=RESIDUE NAME; C=CHAIN               
REMARK 500 IDENTIFIER; SSEQ=SEQUENCE NUMBER; I=INSERTION CODE).                 
REMARK 500                                                                      
REMARK 500 STANDARD TABLE:                                                      
REMARK 500 FORMAT: (10X,I3,1X,A3,1X,A1,I4,A1,3(1X,A4,2X),12X,F5.1)              
REMARK 500                                                                      
REMARK 500 EXPECTED VALUES PROTEIN: ENGH AND HUBER, 1999                        
REMARK 500 EXPECTED VALUES NUCLEIC ACID: CLOWNEY ET AL 1996                     
REMARK 500                                                                      
REMARK 500  M RES CSSEQI ATM1   ATM2   ATM3                                     
REMARK 500    PRO A  13   C   -  N   -  CD  ANGL. DEV. =  13.5 DEGREES          
REMARK 500    PRO A  87   C   -  N   -  CD  ANGL. DEV. =  12.7 DEGREES          
REMARK 500     DA H   4   O4' -  C1' -  N9  ANGL. DEV. =   3.0 DEGREES          
REMARK 500     DA H   8   O4' -  C1' -  N9  ANGL. DEV. =   3.6 DEGREES          
REMARK 500     DC H  12   O4' -  C1' -  N1  ANGL. DEV. =   2.1 DEGREES          
REMARK 500     DA H  13   O4' -  C1' -  N9  ANGL. DEV. =   9.1 DEGREES          
REMARK 500     DA H  13   O3' -  P   -  OP2 ANGL. DEV. =   6.9 DEGREES          
REMARK 500     DC H  14   O4' -  C1' -  N1  ANGL. DEV. =   4.7 DEGREES          
REMARK 500     DC H  16   O4' -  C4' -  C3' ANGL. DEV. =  -2.8 DEGREES          
REMARK 500     DC H  16   O4' -  C1' -  N1  ANGL. DEV. =   5.8 DEGREES          
REMARK 500     DA H  17   C3' -  C2' -  C1' ANGL. DEV. =  -5.1 DEGREES          
REMARK 500     DA H  17   O4' -  C1' -  N9  ANGL. DEV. =   8.8 DEGREES          
REMARK 500     DA I   1   O4' -  C1' -  N9  ANGL. DEV. =  -4.2 DEGREES          
REMARK 500     DC I   2   O4' -  C1' -  N1  ANGL. DEV. =   6.6 DEGREES          
REMARK 500     DC I   3   O4' -  C1' -  N1  ANGL. DEV. =   2.3 DEGREES          
REMARK 500     DA I   5   O4' -  C1' -  N9  ANGL. DEV. =   2.9 DEGREES          
REMARK 500     DA I   6   O4' -  C1' -  N9  ANGL. DEV. =   4.0 DEGREES          
REMARK 500     DC I   7   O4' -  C1' -  N1  ANGL. DEV. =   2.4 DEGREES          
REMARK 500     DC I  10   O4' -  C1' -  N1  ANGL. DEV. =   4.6 DEGREES          
REMARK 500     DC I  11   O4' -  C1' -  N1  ANGL. DEV. =   3.5 DEGREES          
REMARK 500     DC I  12   O4' -  C1' -  N1  ANGL. DEV. =   2.0 DEGREES          
REMARK 500     DA I  13   O4' -  C1' -  N9  ANGL. DEV. =   4.5 DEGREES          
REMARK 500     DC I  14   O4' -  C1' -  N1  ANGL. DEV. =   4.5 DEGREES          
REMARK 500     DC I  15   O4' -  C1' -  N1  ANGL. DEV. =   4.4 DEGREES          
REMARK 500                                                                      
REMARK 500 REMARK: NULL                                                         
REMARK 500                                                                      
REMARK 500 GEOMETRY AND STEREOCHEMISTRY                                         
REMARK 500 SUBTOPIC: TORSION ANGLES                                             
REMARK 500                                                                      
REMARK 500 TORSION ANGLES OUTSIDE THE EXPECTED RAMACHANDRAN REGIONS:            
REMARK 500 (M=MODEL NUMBER; RES=RESIDUE NAME; C=CHAIN IDENTIFIER;               
REMARK 500 SSEQ=SEQUENCE NUMBER; I=INSERTION CODE).                             
REMARK 500                                                                      
REMARK 500 STANDARD TABLE:                                                      
REMARK 500 FORMAT:(10X,I3,1X,A3,1X,A1,I4,A1,4X,F7.2,3X,F7.2)                    
REMARK 500                                                                      
REMARK 500 EXPECTED VALUES: GJ KLEYWEGT AND TA JONES (1996). PHI/PSI-           
REMARK 500 CHOLOGY: RAMACHANDRAN REVISITED. STRUCTURE 4, 1395 - 1400            
REMARK 500                                                                      
REMARK 500  M RES CSSEQI        PSI       PHI                                   
REMARK 500    PRO D  13     -121.68    -88.47                                   
REMARK 500    ALA D  14     -161.13   -165.63                                   
REMARK 500    TRP D 215     -115.58     62.94                                   
REMARK 500    PRO A  13     -109.18    -94.33                                   
REMARK 500    ASN A  83       -0.34     81.63                                   
REMARK 500    TRP A 215     -113.50     63.59                                   
REMARK 500    TRP C 215     -120.54     61.78                                   
REMARK 500                                                                      
REMARK 500 REMARK: NULL                                                         
REMARK 500                                                                      
REMARK 500 GEOMETRY AND STEREOCHEMISTRY                                         
REMARK 500 SUBTOPIC: NON-CIS, NON-TRANS                                         
REMARK 500                                                                      
REMARK 500 THE FOLLOWING PEPTIDE BONDS DEVIATE SIGNIFICANTLY FROM BOTH          
REMARK 500 CIS AND TRANS CONFORMATION.  CIS BONDS, IF ANY, ARE LISTED           
REMARK 500 ON CISPEP RECORDS.  TRANS IS DEFINED AS 180 +/- 30 AND               
REMARK 500 CIS IS DEFINED AS 0 +/- 30 DEGREES.                                  
REMARK 500                                 MODEL     OMEGA                      
REMARK 500 TYR A    9     ASP A   10                  149.99                    
REMARK 500 ASP A   11     ARG A   12                  -67.34                    
REMARK 500 ASP A   85     ASN A   86                  -69.31                    
REMARK 500 PRO B   13     ALA B   14                 -132.52                    
REMARK 500 ALA B  218     GLY B  219                   41.13                    
REMARK 500                                                                      
REMARK 500 REMARK: NULL                                                         
REMARK 500                                                                      
REMARK 500 GEOMETRY AND STEREOCHEMISTRY                                         
REMARK 500 SUBTOPIC: CHIRAL CENTERS                                             
REMARK 500                                                                      
REMARK 500 UNEXPECTED CONFIGURATION OF THE FOLLOWING CHIRAL                     
REMARK 500 CENTER(S) USING IMPROPER CA--C--CB--N CHIRALITY                      
REMARK 500 FOR AMINO ACIDS AND C1'--O4'--N1(N9)--C2' FOR                        
REMARK 500 NUCLEIC ACIDS OR EQUIVALENT ANGLE                                    
REMARK 500 M=MODEL NUMBER; RES=RESIDUE NAME; C=CHAIN                            
REMARK 500 IDENTIFIER; SSEQ=SEQUENCE NUMBER; I=INSERTION CODE                   
REMARK 500                                                                      
REMARK 500 STANDARD TABLE:                                                      
REMARK 500 FORMAT: (10X,I3,1X,A3,1X,A1,I4,A1,6X,F5.1,6X,A1,10X,A1,3X,A16)       
REMARK 500                                                                      
REMARK 500  M RES CSSEQI    IMPROPER   EXPECTED   FOUND DETAILS                 
REMARK 500    ALA B  14        24.4      L          L   OUTSIDE RANGE           
REMARK 500                                                                      
REMARK 500 REMARK: NULL                                                         
REMARK 900                                                                      
REMARK 900 RELATED ENTRIES                                                      
REMARK 900 RELATED ID: 4J1G   RELATED DB: PDB                                   
DBREF  4J1J D    1   235  UNP    F2WAD7   F2WAD7_9VIRU     1    235             
DBREF  4J1J A    1   235  UNP    F2WAD7   F2WAD7_9VIRU     1    235             
DBREF  4J1J B    1   235  UNP    F2WAD7   F2WAD7_9VIRU     1    235             
DBREF  4J1J C    1   235  UNP    F2WAD7   F2WAD7_9VIRU     1    235             
DBREF  4J1J H    1    17  PDB    4J1J     4J1J             1     17             
DBREF  4J1J I    1    17  PDB    4J1J     4J1J             1     17             
SEQRES   1 D  235  MET SER THR GLY PRO ASP PHE ILE TYR ASP ASP ARG PRO          
SEQRES   2 D  235  ALA ALA VAL SER SER THR PHE ASN PRO GLU LYS GLY TYR          
SEQRES   3 D  235  MET ASP PHE ILE THR ALA TYR GLY LYS ASN ILE ASN ALA          
SEQRES   4 D  235  ASP ASN VAL ARG ILE PHE PHE LEU ASN HIS LYS LYS ALA          
SEQRES   5 D  235  LYS ASP SER LEU LYS GLY SER PRO LYS VAL GLU VAL ASP          
SEQRES   6 D  235  LEU GLN PHE GLY THR LEU ARG VAL LYS VAL VAL ASN ASN          
SEQRES   7 D  235  HIS ASN PRO ARG ASN ARG ASP ASN PRO VAL ALA ASP ASN          
SEQRES   8 D  235  ALA ILE THR LEU HIS ARG LEU SER GLY TYR LEU ALA LYS          
SEQRES   9 D  235  TRP CYS PHE ASP GLU ILE ASP HIS GLY GLN ILE GLU GLU          
SEQRES  10 D  235  ALA GLU VAL LYS SER LYS VAL VAL ILE PRO LEU ALA GLU          
SEQRES  11 D  235  ALA LYS GLY CYS LYS TRP GLY ASP GLY VAL ALA LEU TYR          
SEQRES  12 D  235  LEU ALA PHE ALA PRO GLY ALA GLU MET PHE LEU LYS ASP          
SEQRES  13 D  235  PHE GLU PHE TYR PRO LEU ALA ILE ASP ILE GLN ARG VAL          
SEQRES  14 D  235  VAL LYS ASP GLY MET ASP ILE THR PHE MET ARG LYS VAL          
SEQRES  15 D  235  LEU LYS GLN ARG TYR GLY THR LYS THR ALA ASP ASP TRP          
SEQRES  16 D  235  MET ILE SER GLU VAL THR ALA ILE GLN SER ALA VAL LYS          
SEQRES  17 D  235  VAL VAL ALA LYS LEU PRO TRP ALA LYS ALA GLY PHE THR          
SEQRES  18 D  235  ALA ALA ALA LYS ASN PHE LEU ALA LYS PHE ASN ILE SER          
SEQRES  19 D  235  VAL                                                          
SEQRES   1 A  235  MET SER THR GLY PRO ASP PHE ILE TYR ASP ASP ARG PRO          
SEQRES   2 A  235  ALA ALA VAL SER SER THR PHE ASN PRO GLU LYS GLY TYR          
SEQRES   3 A  235  MET ASP PHE ILE THR ALA TYR GLY LYS ASN ILE ASN ALA          
SEQRES   4 A  235  ASP ASN VAL ARG ILE PHE PHE LEU ASN HIS LYS LYS ALA          
SEQRES   5 A  235  LYS ASP SER LEU LYS GLY SER PRO LYS VAL GLU VAL ASP          
SEQRES   6 A  235  LEU GLN PHE GLY THR LEU ARG VAL LYS VAL VAL ASN ASN          
SEQRES   7 A  235  HIS ASN PRO ARG ASN ARG ASP ASN PRO VAL ALA ASP ASN          
SEQRES   8 A  235  ALA ILE THR LEU HIS ARG LEU SER GLY TYR LEU ALA LYS          
SEQRES   9 A  235  TRP CYS PHE ASP GLU ILE ASP HIS GLY GLN ILE GLU GLU          
SEQRES  10 A  235  ALA GLU VAL LYS SER LYS VAL VAL ILE PRO LEU ALA GLU          
SEQRES  11 A  235  ALA LYS GLY CYS LYS TRP GLY ASP GLY VAL ALA LEU TYR          
SEQRES  12 A  235  LEU ALA PHE ALA PRO GLY ALA GLU MET PHE LEU LYS ASP          
SEQRES  13 A  235  PHE GLU PHE TYR PRO LEU ALA ILE ASP ILE GLN ARG VAL          
SEQRES  14 A  235  VAL LYS ASP GLY MET ASP ILE THR PHE MET ARG LYS VAL          
SEQRES  15 A  235  LEU LYS GLN ARG TYR GLY THR LYS THR ALA ASP ASP TRP          
SEQRES  16 A  235  MET ILE SER GLU VAL THR ALA ILE GLN SER ALA VAL LYS          
SEQRES  17 A  235  VAL VAL ALA LYS LEU PRO TRP ALA LYS ALA GLY PHE THR          
SEQRES  18 A  235  ALA ALA ALA LYS ASN PHE LEU ALA LYS PHE ASN ILE SER          
SEQRES  19 A  235  VAL                                                          
SEQRES   1 B  235  MET SER THR GLY PRO ASP PHE ILE TYR ASP ASP ARG PRO          
SEQRES   2 B  235  ALA ALA VAL SER SER THR PHE ASN PRO GLU LYS GLY TYR          
SEQRES   3 B  235  MET ASP PHE ILE THR ALA TYR GLY LYS ASN ILE ASN ALA          
SEQRES   4 B  235  ASP ASN VAL ARG ILE PHE PHE LEU ASN HIS LYS LYS ALA          
SEQRES   5 B  235  LYS ASP SER LEU LYS GLY SER PRO LYS VAL GLU VAL ASP          
SEQRES   6 B  235  LEU GLN PHE GLY THR LEU ARG VAL LYS VAL VAL ASN ASN          
SEQRES   7 B  235  HIS ASN PRO ARG ASN ARG ASP ASN PRO VAL ALA ASP ASN          
SEQRES   8 B  235  ALA ILE THR LEU HIS ARG LEU SER GLY TYR LEU ALA LYS          
SEQRES   9 B  235  TRP CYS PHE ASP GLU ILE ASP HIS GLY GLN ILE GLU GLU          
SEQRES  10 B  235  ALA GLU VAL LYS SER LYS VAL VAL ILE PRO LEU ALA GLU          
SEQRES  11 B  235  ALA LYS GLY CYS LYS TRP GLY ASP GLY VAL ALA LEU TYR          
SEQRES  12 B  235  LEU ALA PHE ALA PRO GLY ALA GLU MET PHE LEU LYS ASP          
SEQRES  13 B  235  PHE GLU PHE TYR PRO LEU ALA ILE ASP ILE GLN ARG VAL          
SEQRES  14 B  235  VAL LYS ASP GLY MET ASP ILE THR PHE MET ARG LYS VAL          
SEQRES  15 B  235  LEU LYS GLN ARG TYR GLY THR LYS THR ALA ASP ASP TRP          
SEQRES  16 B  235  MET ILE SER GLU VAL THR ALA ILE GLN SER ALA VAL LYS          
SEQRES  17 B  235  VAL VAL ALA LYS LEU PRO TRP ALA LYS ALA GLY PHE THR          
SEQRES  18 B  235  ALA ALA ALA LYS ASN PHE LEU ALA LYS PHE ASN ILE SER          
SEQRES  19 B  235  VAL                                                          
SEQRES   1 C  235  MET SER THR GLY PRO ASP PHE ILE TYR ASP ASP ARG PRO          
SEQRES   2 C  235  ALA ALA VAL SER SER THR PHE ASN PRO GLU LYS GLY TYR          
SEQRES   3 C  235  MET ASP PHE ILE THR ALA TYR GLY LYS ASN ILE ASN ALA          
SEQRES   4 C  235  ASP ASN VAL ARG ILE PHE PHE LEU ASN HIS LYS LYS ALA          
SEQRES   5 C  235  LYS ASP SER LEU LYS GLY SER PRO LYS VAL GLU VAL ASP          
SEQRES   6 C  235  LEU GLN PHE GLY THR LEU ARG VAL LYS VAL VAL ASN ASN          
SEQRES   7 C  235  HIS ASN PRO ARG ASN ARG ASP ASN PRO VAL ALA ASP ASN          
SEQRES   8 C  235  ALA ILE THR LEU HIS ARG LEU SER GLY TYR LEU ALA LYS          
SEQRES   9 C  235  TRP CYS PHE ASP GLU ILE ASP HIS GLY GLN ILE GLU GLU          
SEQRES  10 C  235  ALA GLU VAL LYS SER LYS VAL VAL ILE PRO LEU ALA GLU          
SEQRES  11 C  235  ALA LYS GLY CYS LYS TRP GLY ASP GLY VAL ALA LEU TYR          
SEQRES  12 C  235  LEU ALA PHE ALA PRO GLY ALA GLU MET PHE LEU LYS ASP          
SEQRES  13 C  235  PHE GLU PHE TYR PRO LEU ALA ILE ASP ILE GLN ARG VAL          
SEQRES  14 C  235  VAL LYS ASP GLY MET ASP ILE THR PHE MET ARG LYS VAL          
SEQRES  15 C  235  LEU LYS GLN ARG TYR GLY THR LYS THR ALA ASP ASP TRP          
SEQRES  16 C  235  MET ILE SER GLU VAL THR ALA ILE GLN SER ALA VAL LYS          
SEQRES  17 C  235  VAL VAL ALA LYS LEU PRO TRP ALA LYS ALA GLY PHE THR          
SEQRES  18 C  235  ALA ALA ALA LYS ASN PHE LEU ALA LYS PHE ASN ILE SER          
SEQRES  19 C  235  VAL                                                          
SEQRES   1 H   17   DA  DC  DC  DA  DA  DA  DC  DA  DA  DC  DC  DC  DA          
SEQRES   2 H   17   DC  DC  DC  DA                                              
SEQRES   1 I   17   DA  DC  DC  DA  DA  DA  DC  DA  DA  DC  DC  DC  DA          
SEQRES   2 I   17   DC  DC  DC  DA                                              
FORMUL   7  HOH   *68(H2 O)                                                     
HELIX    1   1 ASN D   21  GLY D   34  1                                  14    
HELIX    2   2 LYS D   35  ILE D   37  5                                   3    
HELIX    3   3 ASN D   38  SER D   59  1                                  22    
HELIX    4   4 THR D   94  HIS D  112  1                                  19    
HELIX    5   5 GLY D  113  VAL D  124  1                                  12    
HELIX    6   6 ILE D  126  ALA D  131  1                                   6    
HELIX    7   7 LYS D  135  ASP D  138  5                                   4    
HELIX    8   8 GLY D  139  PHE D  146  1                                   8    
HELIX    9   9 GLY D  149  LEU D  154  5                                   6    
HELIX   10  10 PHE D  159  LYS D  171  1                                  13    
HELIX   11  11 ASP D  175  ARG D  180  5                                   6    
HELIX   12  12 THR D  191  GLU D  199  1                                   9    
HELIX   13  13 GLU D  199  LYS D  212  1                                  14    
HELIX   14  14 LEU D  213  ALA D  218  5                                   6    
HELIX   15  15 THR D  221  LYS D  230  1                                  10    
HELIX   16  16 ASN A   21  GLY A   34  1                                  14    
HELIX   17  17 LYS A   35  ILE A   37  5                                   3    
HELIX   18  18 ASN A   38  SER A   59  1                                  22    
HELIX   19  19 THR A   94  HIS A  112  1                                  19    
HELIX   20  20 GLY A  113  VAL A  124  1                                  12    
HELIX   21  21 ILE A  126  ALA A  131  1                                   6    
HELIX   22  22 LYS A  135  ASP A  138  5                                   4    
HELIX   23  23 GLY A  139  PHE A  146  1                                   8    
HELIX   24  24 GLY A  149  LEU A  154  5                                   6    
HELIX   25  25 PHE A  159  GLY A  173  1                                  15    
HELIX   26  26 ASP A  175  ARG A  180  5                                   6    
HELIX   27  27 THR A  191  GLU A  199  1                                   9    
HELIX   28  28 GLU A  199  LYS A  212  1                                  14    
HELIX   29  29 LEU A  213  ALA A  218  5                                   6    
HELIX   30  30 THR A  221  LYS A  230  1                                  10    
HELIX   31  31 ASN B   21  GLY B   34  1                                  14    
HELIX   32  32 LYS B   35  ILE B   37  5                                   3    
HELIX   33  33 ASN B   38  SER B   59  1                                  22    
HELIX   34  34 THR B   94  HIS B  112  1                                  19    
HELIX   35  35 GLY B  113  VAL B  124  1                                  12    
HELIX   36  36 ILE B  126  ALA B  131  1                                   6    
HELIX   37  37 LYS B  135  ASP B  138  5                                   4    
HELIX   38  38 GLY B  139  PHE B  146  1                                   8    
HELIX   39  39 GLY B  149  LEU B  154  5                                   6    
HELIX   40  40 PHE B  159  LYS B  171  1                                  13    
HELIX   41  41 ASP B  175  ARG B  180  5                                   6    
HELIX   42  42 THR B  191  GLU B  199  1                                   9    
HELIX   43  43 GLU B  199  LYS B  212  1                                  14    
HELIX   44  44 THR B  221  LYS B  230  1                                  10    
HELIX   45  45 ASN C   21  GLY C   34  1                                  14    
HELIX   46  46 LYS C   35  ILE C   37  5                                   3    
HELIX   47  47 ASN C   38  SER C   59  1                                  22    
HELIX   48  48 ARG C   82  ASN C   86  5                                   5    
HELIX   49  49 THR C   94  HIS C  112  1                                  19    
HELIX   50  50 GLY C  113  VAL C  124  1                                  12    
HELIX   51  51 ILE C  126  ALA C  131  1                                   6    
HELIX   52  52 LYS C  135  ASP C  138  5                                   4    
HELIX   53  53 GLY C  139  ALA C  145  1                                   7    
HELIX   54  54 GLY C  149  LEU C  154  5                                   6    
HELIX   55  55 PHE C  159  LYS C  171  1                                  13    
HELIX   56  56 ASP C  175  ARG C  180  5                                   6    
HELIX   57  57 THR C  191  GLU C  199  1                                   9    
HELIX   58  58 GLU C  199  LYS C  212  1                                  14    
HELIX   59  59 LEU C  213  ALA C  218  5                                   6    
HELIX   60  60 THR C  221  LYS C  230  1                                  10    
SHEET    1   A 3 ILE D   8  ASP D  10  0                                        
SHEET    2   A 3 GLU C  63  PHE C  68  1  O  GLN C  67   N  ILE D   8           
SHEET    3   A 3 LEU C  71  VAL C  76 -1  O  LEU C  71   N  PHE C  68           
SHEET    1   B 3 LEU D  71  VAL D  76  0                                        
SHEET    2   B 3 GLU D  63  PHE D  68 -1  N  PHE D  68   O  LEU D  71           
SHEET    3   B 3 PHE A   7  TYR A   9  1  O  TYR A   9   N  GLN D  67           
SHEET    1   C 3 LEU A  71  VAL A  76  0                                        
SHEET    2   C 3 GLU A  63  PHE A  68 -1  N  VAL A  64   O  VAL A  75           
SHEET    3   C 3 PHE B   7  TYR B   9  1  O  TYR B   9   N  GLN A  67           
SHEET    1   D 3 LEU B  71  VAL B  76  0                                        
SHEET    2   D 3 GLU B  63  PHE B  68 -1  N  VAL B  64   O  VAL B  75           
SHEET    3   D 3 PHE C   7  TYR C   9  1  O  TYR C   9   N  GLN B  67           
CISPEP   1 ASP D    6    PHE D    7          0       -14.39                     
CISPEP   2 SER D  234    VAL D  235          0        19.60                     
CISPEP   3 THR A    3    GLY A    4          0        -9.01                     
CISPEP   4 ALA B   14    ALA B   15          0       -18.69                     
CISPEP   5 ALA C   14    ALA C   15          0         5.14                     
CISPEP   6 ALA C  218    GLY C  219          0        -0.26                     
CRYST1   50.403   73.199   77.905  70.89  82.54  73.73 P 1           4          
ORIGX1      1.000000  0.000000  0.000000        0.00000                         
ORIGX2      0.000000  1.000000  0.000000        0.00000                         
ORIGX3      0.000000  0.000000  1.000000        0.00000                         
SCALE1      0.019840 -0.005789 -0.000870        0.00000                         
SCALE2      0.000000  0.014231 -0.004569        0.00000                         
SCALE3      0.000000  0.000000  0.013597        0.00000                         
ATOM      1  N   ASP D   6     -49.246   5.177   9.269  1.00 93.05           N  
ATOM      2  CA  ASP D   6     -48.083   4.343   8.996  1.00 96.39           C  
ATOM      3  C   ASP D   6     -46.808   5.136   9.269  1.00 88.94           C  
ATOM      4  O   ASP D   6     -46.767   6.337   9.012  1.00 88.20           O  
ATOM      5  CB  ASP D   6     -48.087   3.901   7.532  1.00 94.11           C  
ATOM      6  CG  ASP D   6     -49.321   3.116   7.148  1.00 93.35           C  
ATOM      7  OD1 ASP D   6     -49.998   2.570   8.044  1.00 98.76           O  
ATOM      8  OD2 ASP D   6     -49.617   3.057   5.935  1.00 95.65           O  
ATOM      9  N   PHE D   7     -45.786   4.502   9.839  1.00 84.41           N  
ATOM     10  CA  PHE D   7     -45.897   3.205  10.487  1.00 88.05           C  
ATOM     11  C   PHE D   7     -45.498   3.466  11.931  1.00 86.66           C  
ATOM     12  O   PHE D   7     -45.859   2.719  12.839  1.00 92.29           O  
ATOM     13  CB  PHE D   7     -45.011   2.143   9.827  1.00 84.00           C  
ATOM     14  CG  PHE D   7     -45.410   1.803   8.412  1.00 89.28           C  
ATOM     15  CD1 PHE D   7     -46.426   0.896   8.162  1.00 89.63           C  
ATOM     16  CD2 PHE D   7     -44.751   2.362   7.338  1.00 91.82           C  
ATOM     17  CE1 PHE D   7     -46.788   0.578   6.864  1.00 99.09           C  
ATOM     18  CE2 PHE D   7     -45.104   2.049   6.036  1.00 88.35           C  
ATOM     19  CZ  PHE D   7     -46.123   1.155   5.799  1.00 95.01           C  
ATOM     20  N   ILE D   8     -44.755   4.551  12.122  1.00 78.89           N  
ATOM     21  CA  ILE D   8     -44.380   5.038  13.442  1.00 75.30           C  
ATOM     22  C   ILE D   8     -44.446   6.559  13.318  1.00 68.98           C  
ATOM     23  O   ILE D   8     -43.993   7.123  12.319  1.00 69.43           O  
ATOM     24  CB  ILE D   8     -42.959   4.592  13.873  1.00 76.36           C  
ATOM     25  CG1 ILE D   8     -42.827   3.063  13.886  1.00 78.07           C  
ATOM     26  CG2 ILE D   8     -42.614   5.164  15.246  1.00 78.10           C  
ATOM     27  CD1 ILE D   8     -43.579   2.374  15.014  1.00 74.48           C  
ATOM     28  N   TYR D   9     -44.983   7.228  14.333  1.00 65.85           N  
ATOM     29  CA  TYR D   9     -45.288   8.652  14.233  1.00 65.58           C  
ATOM     30  C   TYR D   9     -44.635   9.373  15.396  1.00 72.34           C  
ATOM     31  O   TYR D   9     -44.562   8.849  16.508  1.00 74.17           O  
ATOM     32  CB  TYR D   9     -46.802   8.885  14.283  1.00 70.25           C  
ATOM     33  CG  TYR D   9     -47.475   9.040  12.933  1.00 78.14           C  
ATOM     34  CD1 TYR D   9     -47.859   7.931  12.189  1.00 77.87           C  
ATOM     35  CD2 TYR D   9     -47.742  10.301  12.414  1.00 77.57           C  
ATOM     36  CE1 TYR D   9     -48.479   8.076  10.959  1.00 79.25           C  
ATOM     37  CE2 TYR D   9     -48.363  10.455  11.189  1.00 78.35           C  
ATOM     38  CZ  TYR D   9     -48.727   9.340  10.464  1.00 80.80           C  
ATOM     39  OH  TYR D   9     -49.343   9.487   9.240  1.00 81.05           O  
ATOM     40  N   ASP D  10     -44.183  10.591  15.126  1.00 68.19           N  
ATOM     41  CA  ASP D  10     -43.397  11.352  16.079  1.00 67.05           C  
ATOM     42  C   ASP D  10     -43.746  12.824  15.901  1.00 68.72           C  
ATOM     43  O   ASP D  10     -43.947  13.295  14.775  1.00 64.24           O  
ATOM     44  CB  ASP D  10     -41.910  11.082  15.868  1.00 60.84           C  
ATOM     45  CG  ASP D  10     -41.492   9.731  16.426  1.00 61.95           C  
ATOM     46  OD1 ASP D  10     -41.765   9.454  17.614  1.00 71.42           O  
ATOM     47  OD2 ASP D  10     -40.913   8.935  15.661  1.00 57.45           O  
ATOM     48  N   ASP D  11     -43.867  13.533  17.021  1.00 66.60           N  
ATOM     49  CA  ASP D  11     -44.505  14.835  17.013  1.00 61.27           C  
ATOM     50  C   ASP D  11     -43.869  15.851  17.970  1.00 62.92           C  
ATOM     51  O   ASP D  11     -43.006  15.518  18.787  1.00 68.40           O  
ATOM     52  CB  ASP D  11     -45.985  14.616  17.331  1.00 76.57           C  
ATOM     53  CG  ASP D  11     -46.855  15.839  17.086  1.00 84.86           C  
ATOM     54  OD1 ASP D  11     -46.326  16.947  16.869  1.00 81.21           O  
ATOM     55  OD2 ASP D  11     -48.090  15.656  17.050  1.00 87.89           O  
ATOM     56  N   ARG D  12     -44.288  17.089  17.785  1.00 59.99           N  
ATOM     57  CA  ARG D  12     -43.871  18.137  18.671  1.00 63.12           C  
ATOM     58  C   ARG D  12     -44.574  18.112  20.001  1.00 69.57           C  
ATOM     59  O   ARG D  12     -45.768  17.878  20.087  1.00 76.78           O  
ATOM     60  CB  ARG D  12     -44.049  19.492  18.038  1.00 60.65           C  
ATOM     61  CG  ARG D  12     -43.306  20.558  18.805  1.00 62.44           C  
ATOM     62  CD  ARG D  12     -44.149  21.793  18.866  1.00 65.87           C  
ATOM     63  NE  ARG D  12     -44.654  22.105  17.541  1.00 82.17           N  
ATOM     64  CZ  ARG D  12     -45.926  22.033  17.165  1.00 78.25           C  
ATOM     65  NH1 ARG D  12     -46.858  21.654  18.016  1.00 80.42           N  
ATOM     66  NH2 ARG D  12     -46.259  22.359  15.931  1.00 70.05           N  
ATOM     67  N   PRO D  13     -43.813  18.397  21.037  1.00 73.96           N  
ATOM     68  CA  PRO D  13     -44.351  18.645  22.382  1.00 77.17           C  
ATOM     69  C   PRO D  13     -44.697  20.129  22.563  1.00 74.53           C  
ATOM     70  O   PRO D  13     -45.521  20.632  21.799  1.00 69.89           O  
ATOM     71  CB  PRO D  13     -43.202  18.229  23.306  1.00 69.34           C  
ATOM     72  CG  PRO D  13     -42.381  17.290  22.493  1.00 71.67           C  
ATOM     73  CD  PRO D  13     -42.460  17.817  21.095  1.00 68.21           C  
ATOM     74  N   ALA D  14     -44.100  20.798  23.555  1.00 80.11           N  
ATOM     75  CA  ALA D  14     -44.064  22.271  23.606  1.00 75.37           C  
ATOM     76  C   ALA D  14     -43.038  22.802  24.627  1.00 75.37           C  
ATOM     77  O   ALA D  14     -42.116  22.088  25.011  1.00 79.23           O  
ATOM     78  CB  ALA D  14     -45.445  22.832  23.915  1.00 82.45           C  
ATOM     79  N   ALA D  15     -43.190  24.065  25.032  1.00 79.49           N  
ATOM     80  CA  ALA D  15     -42.305  24.717  26.013  1.00 79.70           C  
ATOM     81  C   ALA D  15     -43.079  25.562  27.041  1.00 87.66           C  
ATOM     82  O   ALA D  15     -43.387  26.723  26.771  1.00 87.24           O  
ATOM     83  CB  ALA D  15     -41.264  25.573  25.301  1.00 68.39           C  
ATOM     84  N   VAL D  16     -43.398  25.002  28.208  1.00 84.03           N  
ATOM     85  CA  VAL D  16     -44.197  25.730  29.202  1.00 83.09           C  
ATOM     86  C   VAL D  16     -43.447  25.954  30.536  1.00 86.40           C  
ATOM     87  O   VAL D  16     -42.493  25.239  30.842  1.00 90.09           O  
ATOM     88  CB  VAL D  16     -45.526  24.953  29.444  1.00 78.35           C  
ATOM     89  CG1 VAL D  16     -46.409  25.625  30.482  1.00 78.45           C  
ATOM     90  CG2 VAL D  16     -46.302  24.847  28.146  1.00 83.49           C  
ATOM     91  N   SER D  17     -43.883  26.949  31.313  1.00 79.48           N  
ATOM     92  CA  SER D  17     -43.248  27.329  32.578  1.00 79.70           C  
ATOM     93  C   SER D  17     -44.003  26.737  33.776  1.00 82.93           C  
ATOM     94  O   SER D  17     -45.208  26.497  33.704  1.00 84.93           O  
ATOM     95  CB  SER D  17     -43.172  28.857  32.695  1.00 81.06           C  
ATOM     96  OG  SER D  17     -42.668  29.270  33.954  1.00 75.55           O  
ATOM     97  N   SER D  18     -43.312  26.589  34.908  1.00 81.53           N  
ATOM     98  CA  SER D  18     -43.854  25.895  36.094  1.00 80.31           C  
ATOM     99  C   SER D  18     -44.581  26.763  37.113  1.00 77.90           C  
ATOM    100  O   SER D  18     -44.026  27.697  37.663  1.00 77.87           O  
ATOM    101  CB  SER D  18     -42.743  25.139  36.827  1.00 79.43           C  
ATOM    102  OG  SER D  18     -43.198  24.647  38.073  1.00 66.70           O  
ATOM    103  N   THR D  19     -45.836  26.424  37.354  1.00 68.66           N  
ATOM    104  CA  THR D  19     -46.632  27.105  38.353  1.00 70.17           C  
ATOM    105  C   THR D  19     -46.737  26.322  39.661  1.00 67.32           C  
ATOM    106  O   THR D  19     -47.313  26.807  40.624  1.00 59.08           O  
ATOM    107  CB  THR D  19     -48.058  27.324  37.840  1.00 63.20           C  
ATOM    108  OG1 THR D  19     -48.426  26.235  37.001  1.00 57.44           O  
ATOM    109  CG2 THR D  19     -48.143  28.583  37.073  1.00 68.55           C  
ATOM    110  N   PHE D  20     -46.176  25.119  39.685  1.00 66.33           N  
ATOM    111  CA  PHE D  20     -46.424  24.172  40.748  1.00 57.93           C  
ATOM    112  C   PHE D  20     -45.974  24.695  42.103  1.00 56.89           C  
ATOM    113  O   PHE D  20     -44.876  25.189  42.268  1.00 55.32           O  
ATOM    114  CB  PHE D  20     -45.724  22.861  40.414  1.00 57.78           C  
ATOM    115  CG  PHE D  20     -45.602  21.904  41.565  1.00 55.26           C  
ATOM    116  CD1 PHE D  20     -46.700  21.235  42.047  1.00 54.35           C  
ATOM    117  CD2 PHE D  20     -44.384  21.642  42.119  1.00 48.93           C  
ATOM    118  CE1 PHE D  20     -46.585  20.344  43.071  1.00 49.90           C  
ATOM    119  CE2 PHE D  20     -44.257  20.749  43.146  1.00 49.01           C  
ATOM    120  CZ  PHE D  20     -45.358  20.097  43.619  1.00 49.54           C  
ATOM    121  N   ASN D  21     -46.870  24.568  43.066  1.00 51.56           N  
ATOM    122  CA  ASN D  21     -46.644  24.960  44.451  1.00 51.43           C  
ATOM    123  C   ASN D  21     -46.813  23.774  45.390  1.00 51.62           C  
ATOM    124  O   ASN D  21     -47.918  23.258  45.552  1.00 51.53           O  
ATOM    125  CB  ASN D  21     -47.595  26.092  44.851  1.00 48.23           C  
ATOM    126  CG  ASN D  21     -47.422  26.515  46.298  1.00 49.58           C  
ATOM    127  OD1 ASN D  21     -46.325  26.445  46.852  1.00 54.69           O  
ATOM    128  ND2 ASN D  21     -48.504  26.974  46.911  1.00 56.41           N  
ATOM    129  N   PRO D  22     -45.707  23.338  46.007  1.00 50.82           N  
ATOM    130  CA  PRO D  22     -45.651  22.152  46.869  1.00 49.79           C  
ATOM    131  C   PRO D  22     -46.617  22.241  48.046  1.00 49.05           C  
ATOM    132  O   PRO D  22     -47.138  21.214  48.473  1.00 41.73           O  
ATOM    133  CB  PRO D  22     -44.207  22.160  47.377  1.00 50.05           C  
ATOM    134  CG  PRO D  22     -43.450  22.908  46.342  1.00 47.09           C  
ATOM    135  CD  PRO D  22     -44.386  23.968  45.856  1.00 46.92           C  
ATOM    136  N   GLU D  23     -46.828  23.442  48.574  1.00 51.97           N  
ATOM    137  CA  GLU D  23     -47.761  23.637  49.681  1.00 52.31           C  
ATOM    138  C   GLU D  23     -49.194  23.336  49.252  1.00 46.89           C  
ATOM    139  O   GLU D  23     -49.942  22.645  49.953  1.00 49.39           O  
ATOM    140  CB  GLU D  23     -47.671  25.077  50.185  1.00 46.96           C  
ATOM    141  CG  GLU D  23     -46.332  25.431  50.798  1.00 52.93           C  
ATOM    142  CD  GLU D  23     -46.164  24.852  52.186  1.00 63.60           C  
ATOM    143  OE1 GLU D  23     -47.175  24.723  52.907  1.00 71.48           O  
ATOM    144  OE2 GLU D  23     -45.017  24.520  52.554  1.00 60.91           O  
ATOM    145  N   LYS D  24     -49.558  23.840  48.079  1.00 49.38           N  
ATOM    146  CA  LYS D  24     -50.892  23.653  47.528  1.00 48.36           C  
ATOM    147  C   LYS D  24     -51.076  22.179  47.179  1.00 48.31           C  
ATOM    148  O   LYS D  24     -52.109  21.571  47.486  1.00 48.78           O  
ATOM    149  CB  LYS D  24     -51.051  24.539  46.289  1.00 48.55           C  
ATOM    150  CG  LYS D  24     -52.396  24.483  45.588  1.00 57.10           C  
ATOM    151  CD  LYS D  24     -52.368  25.347  44.332  1.00 67.49           C  
ATOM    152  CE  LYS D  24     -53.630  25.178  43.503  1.00 71.65           C  
ATOM    153  NZ  LYS D  24     -54.840  25.547  44.291  1.00 70.96           N  
ATOM    154  N   GLY D  25     -50.055  21.611  46.544  1.00 46.43           N  
ATOM    155  CA  GLY D  25     -50.052  20.205  46.185  1.00 47.81           C  
ATOM    156  C   GLY D  25     -50.229  19.305  47.395  1.00 49.47           C  
ATOM    157  O   GLY D  25     -50.966  18.317  47.339  1.00 51.61           O  
ATOM    158  N   TYR D  26     -49.543  19.650  48.485  1.00 47.90           N  
ATOM    159  CA  TYR D  26     -49.616  18.887  49.731  1.00 39.64           C  
ATOM    160  C   TYR D  26     -50.998  18.986  50.346  1.00 44.83           C  
ATOM    161  O   TYR D  26     -51.556  17.978  50.766  1.00 43.65           O  
ATOM    162  CB  TYR D  26     -48.577  19.372  50.751  1.00 39.28           C  
ATOM    163  CG  TYR D  26     -48.721  18.726  52.123  1.00 39.00           C  
ATOM    164  CD1 TYR D  26     -48.382  17.393  52.331  1.00 40.97           C  
ATOM    165  CD2 TYR D  26     -49.200  19.453  53.208  1.00 39.89           C  
ATOM    166  CE1 TYR D  26     -48.518  16.803  53.582  1.00 38.82           C  
ATOM    167  CE2 TYR D  26     -49.338  18.869  54.462  1.00 41.93           C  
ATOM    168  CZ  TYR D  26     -48.994  17.545  54.640  1.00 38.62           C  
ATOM    169  OH  TYR D  26     -49.127  16.956  55.877  1.00 42.06           O  
ATOM    170  N   MET D  27     -51.533  20.201  50.420  1.00 47.95           N  
ATOM    171  CA  MET D  27     -52.848  20.416  51.021  1.00 42.72           C  
ATOM    172  C   MET D  27     -53.913  19.618  50.258  1.00 50.64           C  
ATOM    173  O   MET D  27     -54.770  18.949  50.857  1.00 49.54           O  
ATOM    174  CB  MET D  27     -53.185  21.912  51.021  1.00 48.85           C  
ATOM    175  CG  MET D  27     -54.077  22.379  52.165  1.00 67.48           C  
ATOM    176  SD  MET D  27     -54.622  24.088  51.947  1.00 88.40           S  
ATOM    177  CE  MET D  27     -55.540  23.954  50.414  1.00 76.59           C  
ATOM    178  N   ASP D  28     -53.829  19.674  48.930  1.00 53.71           N  
ATOM    179  CA  ASP D  28     -54.741  18.936  48.063  1.00 52.91           C  
ATOM    180  C   ASP D  28     -54.592  17.430  48.288  1.00 53.99           C  
ATOM    181  O   ASP D  28     -55.585  16.703  48.392  1.00 55.42           O  
ATOM    182  CB  ASP D  28     -54.462  19.277  46.598  1.00 54.08           C  
ATOM    183  CG  ASP D  28     -54.842  20.707  46.246  1.00 60.33           C  
ATOM    184  OD1 ASP D  28     -55.448  21.393  47.096  1.00 58.43           O  
ATOM    185  OD2 ASP D  28     -54.523  21.144  45.120  1.00 64.54           O  
ATOM    186  N   PHE D  29     -53.342  16.974  48.366  1.00 51.04           N  
ATOM    187  CA  PHE D  29     -53.041  15.554  48.553  1.00 48.08           C  
ATOM    188  C   PHE D  29     -53.614  15.042  49.870  1.00 47.67           C  
ATOM    189  O   PHE D  29     -54.169  13.943  49.930  1.00 47.95           O  
ATOM    190  CB  PHE D  29     -51.529  15.314  48.501  1.00 43.65           C  
ATOM    191  CG  PHE D  29     -51.107  13.974  49.040  1.00 41.27           C  
ATOM    192  CD1 PHE D  29     -51.384  12.806  48.349  1.00 42.23           C  
ATOM    193  CD2 PHE D  29     -50.427  13.890  50.245  1.00 41.00           C  
ATOM    194  CE1 PHE D  29     -50.994  11.575  48.855  1.00 46.72           C  
ATOM    195  CE2 PHE D  29     -50.031  12.667  50.754  1.00 38.80           C  
ATOM    196  CZ  PHE D  29     -50.317  11.508  50.060  1.00 41.24           C  
ATOM    197  N   ILE D  30     -53.475  15.845  50.920  1.00 46.41           N  
ATOM    198  CA  ILE D  30     -53.996  15.499  52.240  1.00 42.72           C  
ATOM    199  C   ILE D  30     -55.520  15.451  52.200  1.00 50.52           C  
ATOM    200  O   ILE D  30     -56.139  14.586  52.824  1.00 52.82           O  
ATOM    201  CB  ILE D  30     -53.538  16.514  53.315  1.00 42.09           C  
ATOM    202  CG1 ILE D  30     -52.037  16.385  53.575  1.00 44.66           C  
ATOM    203  CG2 ILE D  30     -54.302  16.314  54.618  1.00 32.14           C  
ATOM    204  CD1 ILE D  30     -51.597  14.984  53.937  1.00 43.51           C  
ATOM    205  N   THR D  31     -56.123  16.379  51.460  1.00 52.70           N  
ATOM    206  CA  THR D  31     -57.577  16.400  51.347  1.00 48.40           C  
ATOM    207  C   THR D  31     -58.062  15.138  50.634  1.00 49.57           C  
ATOM    208  O   THR D  31     -59.100  14.578  50.987  1.00 63.76           O  
ATOM    209  CB  THR D  31     -58.073  17.651  50.589  1.00 54.31           C  
ATOM    210  OG1 THR D  31     -57.438  18.820  51.123  1.00 58.47           O  
ATOM    211  CG2 THR D  31     -59.582  17.800  50.727  1.00 54.95           C  
ATOM    212  N   ALA D  32     -57.299  14.682  49.644  1.00 49.02           N  
ATOM    213  CA  ALA D  32     -57.725  13.546  48.828  1.00 49.40           C  
ATOM    214  C   ALA D  32     -57.437  12.165  49.430  1.00 53.61           C  
ATOM    215  O   ALA D  32     -58.196  11.224  49.197  1.00 56.58           O  
ATOM    216  CB  ALA D  32     -57.114  13.647  47.432  1.00 44.58           C  
ATOM    217  N   TYR D  33     -56.361  12.039  50.205  1.00 55.01           N  
ATOM    218  CA  TYR D  33     -55.925  10.719  50.672  1.00 47.91           C  
ATOM    219  C   TYR D  33     -55.679  10.608  52.181  1.00 45.48           C  
ATOM    220  O   TYR D  33     -55.352   9.531  52.676  1.00 46.25           O  
ATOM    221  CB  TYR D  33     -54.638  10.305  49.953  1.00 45.81           C  
ATOM    222  CG  TYR D  33     -54.773  10.127  48.460  1.00 52.05           C  
ATOM    223  CD1 TYR D  33     -55.295   8.956  47.924  1.00 51.19           C  
ATOM    224  CD2 TYR D  33     -54.353  11.119  47.585  1.00 54.74           C  
ATOM    225  CE1 TYR D  33     -55.411   8.788  46.556  1.00 56.94           C  
ATOM    226  CE2 TYR D  33     -54.464  10.959  46.218  1.00 59.06           C  
ATOM    227  CZ  TYR D  33     -54.993   9.791  45.709  1.00 56.89           C  
ATOM    228  OH  TYR D  33     -55.104   9.628  44.348  1.00 70.82           O  
ATOM    229  N   GLY D  34     -55.845  11.708  52.908  1.00 40.55           N  
ATOM    230  CA  GLY D  34     -55.440  11.771  54.305  1.00 41.29           C  
ATOM    231  C   GLY D  34     -56.062  10.778  55.273  1.00 46.91           C  
ATOM    232  O   GLY D  34     -55.480  10.476  56.316  1.00 47.32           O  
ATOM    233  N   LYS D  35     -57.238  10.262  54.931  1.00 47.57           N  
ATOM    234  CA  LYS D  35     -57.952   9.339  55.810  1.00 49.05           C  
ATOM    235  C   LYS D  35     -57.202   8.019  55.976  1.00 50.10           C  
ATOM    236  O   LYS D  35     -57.307   7.361  57.012  1.00 56.73           O  
ATOM    237  CB  LYS D  35     -59.370   9.089  55.286  1.00 54.48           C  
ATOM    238  CG  LYS D  35     -60.176   8.102  56.111  1.00 62.38           C  
ATOM    239  CD  LYS D  35     -61.533   7.807  55.494  1.00 70.66           C  
ATOM    240  CE  LYS D  35     -62.454   9.012  55.574  1.00 82.39           C  
ATOM    241  NZ  LYS D  35     -63.737   8.774  54.854  1.00 77.02           N  
ATOM    242  N   ASN D  36     -56.426   7.646  54.964  1.00 44.79           N  
ATOM    243  CA  ASN D  36     -55.713   6.377  54.993  1.00 47.10           C  
ATOM    244  C   ASN D  36     -54.211   6.563  55.180  1.00 43.33           C  
ATOM    245  O   ASN D  36     -53.434   5.626  54.993  1.00 41.01           O  
ATOM    246  CB  ASN D  36     -55.988   5.572  53.718  1.00 46.52           C  
ATOM    247  CG  ASN D  36     -57.387   4.974  53.691  1.00 64.50           C  
ATOM    248  OD1 ASN D  36     -57.821   4.331  54.648  1.00 67.89           O  
ATOM    249  ND2 ASN D  36     -58.099   5.186  52.589  1.00 72.05           N  
ATOM    250  N   ILE D  37     -53.802   7.769  55.561  1.00 36.54           N  
ATOM    251  CA  ILE D  37     -52.403   8.007  55.885  1.00 40.25           C  
ATOM    252  C   ILE D  37     -52.211   7.825  57.380  1.00 39.88           C  
ATOM    253  O   ILE D  37     -52.819   8.524  58.192  1.00 39.29           O  
ATOM    254  CB  ILE D  37     -51.925   9.414  55.470  1.00 41.75           C  
ATOM    255  CG1 ILE D  37     -52.098   9.611  53.962  1.00 37.01           C  
ATOM    256  CG2 ILE D  37     -50.463   9.603  55.844  1.00 43.53           C  
ATOM    257  CD1 ILE D  37     -51.644  10.967  53.454  1.00 37.76           C  
ATOM    258  N   ASN D  38     -51.364   6.864  57.727  1.00 37.31           N  
ATOM    259  CA  ASN D  38     -50.983   6.603  59.105  1.00 38.52           C  
ATOM    260  C   ASN D  38     -49.532   6.148  59.150  1.00 45.57           C  
ATOM    261  O   ASN D  38     -48.938   5.859  58.111  1.00 40.87           O  
ATOM    262  CB  ASN D  38     -51.909   5.549  59.722  1.00 33.14           C  
ATOM    263  CG  ASN D  38     -51.977   4.274  58.898  1.00 40.66           C  
ATOM    264  OD1 ASN D  38     -50.984   3.568  58.735  1.00 45.04           O  
ATOM    265  ND2 ASN D  38     -53.160   3.980  58.370  1.00 39.04           N  
ATOM    266  N   ALA D  39     -48.966   6.083  60.349  1.00 39.14           N  
ATOM    267  CA  ALA D  39     -47.552   5.763  60.510  1.00 38.15           C  
ATOM    268  C   ALA D  39     -47.185   4.400  59.924  1.00 38.79           C  
ATOM    269  O   ALA D  39     -46.074   4.206  59.432  1.00 37.45           O  
ATOM    270  CB  ALA D  39     -47.155   5.845  61.978  1.00 35.93           C  
ATOM    271  N   ASP D  40     -48.126   3.462  59.984  1.00 44.51           N  
ATOM    272  CA  ASP D  40     -47.911   2.116  59.465  1.00 44.38           C  
ATOM    273  C   ASP D  40     -47.701   2.135  57.946  1.00 39.65           C  
ATOM    274  O   ASP D  40     -46.674   1.660  57.427  1.00 45.98           O  
ATOM    275  CB  ASP D  40     -49.120   1.234  59.808  1.00 47.55           C  
ATOM    276  CG  ASP D  40     -49.258   0.972  61.304  1.00 54.96           C  
ATOM    277  OD1 ASP D  40     -48.239   0.665  61.958  1.00 54.92           O  
ATOM    278  OD2 ASP D  40     -50.390   1.078  61.827  1.00 57.40           O  
ATOM    279  N   ASN D  41     -48.674   2.711  57.243  1.00 40.96           N  
ATOM    280  CA  ASN D  41     -48.644   2.784  55.786  1.00 44.37           C  
ATOM    281  C   ASN D  41     -47.444   3.594  55.295  1.00 39.74           C  
ATOM    282  O   ASN D  41     -46.851   3.280  54.263  1.00 39.72           O  
ATOM    283  CB  ASN D  41     -49.944   3.393  55.245  1.00 38.63           C  
ATOM    284  CG  ASN D  41     -51.171   2.534  55.529  1.00 43.53           C  
ATOM    285  OD1 ASN D  41     -51.073   1.323  55.731  1.00 43.63           O  
ATOM    286  ND2 ASN D  41     -52.341   3.167  55.535  1.00 35.77           N  
ATOM    287  N   VAL D  42     -47.090   4.636  56.047  1.00 35.96           N  
ATOM    288  CA  VAL D  42     -45.962   5.504  55.707  1.00 35.50           C  
ATOM    289  C   VAL D  42     -44.644   4.746  55.876  1.00 36.50           C  
ATOM    290  O   VAL D  42     -43.744   4.852  55.032  1.00 41.82           O  
ATOM    291  CB  VAL D  42     -45.965   6.798  56.563  1.00 38.87           C  
ATOM    292  CG1 VAL D  42     -44.673   7.579  56.376  1.00 38.25           C  
ATOM    293  CG2 VAL D  42     -47.163   7.670  56.217  1.00 32.16           C  
ATOM    294  N   ARG D  43     -44.537   3.982  56.963  1.00 36.37           N  
ATOM    295  CA  ARG D  43     -43.397   3.087  57.154  1.00 43.14           C  
ATOM    296  C   ARG D  43     -43.230   2.186  55.944  1.00 42.08           C  
ATOM    297  O   ARG D  43     -42.136   2.078  55.369  1.00 43.83           O  
ATOM    298  CB  ARG D  43     -43.590   2.210  58.390  1.00 39.68           C  
ATOM    299  CG  ARG D  43     -42.583   1.072  58.458  1.00 44.74           C  
ATOM    300  CD  ARG D  43     -42.936   0.040  59.517  1.00 51.42           C  
ATOM    301  NE  ARG D  43     -41.957  -1.043  59.546  1.00 60.26           N  
ATOM    302  CZ  ARG D  43     -40.807  -1.002  60.207  1.00 56.50           C  
ATOM    303  NH1 ARG D  43     -40.483   0.075  60.906  1.00 50.64           N  
ATOM    304  NH2 ARG D  43     -39.983  -2.039  60.168  1.00 67.09           N  
ATOM    305  N   ILE D  44     -44.335   1.556  55.554  1.00 37.85           N  
ATOM    306  CA  ILE D  44     -44.334   0.670  54.395  1.00 45.31           C  
ATOM    307  C   ILE D  44     -43.855   1.412  53.145  1.00 41.78           C  
ATOM    308  O   ILE D  44     -43.033   0.890  52.379  1.00 41.37           O  
ATOM    309  CB  ILE D  44     -45.725   0.047  54.164  1.00 46.96           C  
ATOM    310  CG1 ILE D  44     -46.055  -0.920  55.304  1.00 50.01           C  
ATOM    311  CG2 ILE D  44     -45.775  -0.678  52.830  1.00 46.68           C  
ATOM    312  CD1 ILE D  44     -47.474  -1.441  55.295  1.00 52.84           C  
ATOM    313  N   PHE D  45     -44.347   2.636  52.955  1.00 41.26           N  
ATOM    314  CA  PHE D  45     -43.939   3.435  51.803  1.00 41.15           C  
ATOM    315  C   PHE D  45     -42.436   3.635  51.772  1.00 40.77           C  
ATOM    316  O   PHE D  45     -41.790   3.327  50.778  1.00 40.45           O  
ATOM    317  CB  PHE D  45     -44.617   4.809  51.782  1.00 37.77           C  
ATOM    318  CG  PHE D  45     -44.114   5.706  50.676  1.00 44.29           C  
ATOM    319  CD1 PHE D  45     -44.656   5.639  49.402  1.00 44.69           C  
ATOM    320  CD2 PHE D  45     -43.081   6.604  50.910  1.00 36.73           C  
ATOM    321  CE1 PHE D  45     -44.180   6.454  48.387  1.00 41.08           C  
ATOM    322  CE2 PHE D  45     -42.603   7.417  49.901  1.00 29.23           C  
ATOM    323  CZ  PHE D  45     -43.152   7.344  48.640  1.00 33.36           C  
ATOM    324  N   PHE D  46     -41.887   4.164  52.859  1.00 42.56           N  
ATOM    325  CA  PHE D  46     -40.465   4.483  52.889  1.00 38.72           C  
ATOM    326  C   PHE D  46     -39.568   3.249  52.799  1.00 42.61           C  
ATOM    327  O   PHE D  46     -38.447   3.333  52.295  1.00 35.12           O  
ATOM    328  CB  PHE D  46     -40.137   5.329  54.121  1.00 38.61           C  
ATOM    329  CG  PHE D  46     -40.521   6.776  53.972  1.00 40.33           C  
ATOM    330  CD1 PHE D  46     -40.322   7.430  52.765  1.00 34.99           C  
ATOM    331  CD2 PHE D  46     -41.096   7.477  55.020  1.00 34.83           C  
ATOM    332  CE1 PHE D  46     -40.674   8.757  52.608  1.00 33.15           C  
ATOM    333  CE2 PHE D  46     -41.453   8.807  54.869  1.00 33.61           C  
ATOM    334  CZ  PHE D  46     -41.241   9.446  53.660  1.00 37.38           C  
ATOM    335  N   LEU D  47     -40.055   2.104  53.265  1.00 42.76           N  
ATOM    336  CA  LEU D  47     -39.261   0.884  53.141  1.00 50.82           C  
ATOM    337  C   LEU D  47     -39.382   0.256  51.751  1.00 52.37           C  
ATOM    338  O   LEU D  47     -38.524  -0.528  51.342  1.00 51.71           O  
ATOM    339  CB  LEU D  47     -39.622  -0.126  54.235  1.00 50.96           C  
ATOM    340  CG  LEU D  47     -39.129   0.305  55.622  1.00 54.98           C  
ATOM    341  CD1 LEU D  47     -39.504  -0.693  56.706  1.00 60.21           C  
ATOM    342  CD2 LEU D  47     -37.629   0.539  55.602  1.00 51.25           C  
ATOM    343  N   ASN D  48     -40.431   0.617  51.017  1.00 46.05           N  
ATOM    344  CA  ASN D  48     -40.651   0.030  49.697  1.00 44.08           C  
ATOM    345  C   ASN D  48     -40.568   1.034  48.540  1.00 45.13           C  
ATOM    346  O   ASN D  48     -40.994   0.731  47.421  1.00 55.84           O  
ATOM    347  CB  ASN D  48     -41.993  -0.705  49.660  1.00 45.15           C  
ATOM    348  CG  ASN D  48     -42.033  -1.891  50.608  1.00 52.05           C  
ATOM    349  OD1 ASN D  48     -42.812  -1.914  51.559  1.00 56.81           O  
ATOM    350  ND2 ASN D  48     -41.189  -2.883  50.351  1.00 57.39           N  
ATOM    351  N   HIS D  49     -40.015   2.218  48.802  1.00 44.55           N  
ATOM    352  CA  HIS D  49     -39.910   3.253  47.772  1.00 45.56           C  
ATOM    353  C   HIS D  49     -39.121   2.796  46.557  1.00 49.55           C  
ATOM    354  O   HIS D  49     -39.618   2.849  45.434  1.00 56.21           O  
ATOM    355  CB  HIS D  49     -39.285   4.539  48.311  1.00 42.93           C  
ATOM    356  CG  HIS D  49     -39.288   5.661  47.318  1.00 47.99           C  
ATOM    357  ND1 HIS D  49     -38.334   6.655  47.308  1.00 54.58           N  
ATOM    358  CD2 HIS D  49     -40.135   5.943  46.299  1.00 50.39           C  
ATOM    359  CE1 HIS D  49     -38.591   7.499  46.326  1.00 42.56           C  
ATOM    360  NE2 HIS D  49     -39.678   7.090  45.697  1.00 45.89           N  
ATOM    361  N   LYS D  50     -37.885   2.369  46.790  1.00 47.59           N  
ATOM    362  CA  LYS D  50     -37.007   1.905  45.719  1.00 59.21           C  
ATOM    363  C   LYS D  50     -37.661   0.777  44.923  1.00 58.54           C  
ATOM    364  O   LYS D  50     -37.581   0.753  43.697  1.00 57.59           O  
ATOM    365  CB  LYS D  50     -35.658   1.454  46.291  1.00 59.18           C  
ATOM    366  CG  LYS D  50     -34.715   0.809  45.277  1.00 61.91           C  
ATOM    367  CD  LYS D  50     -34.527   1.676  44.038  1.00 75.24           C  
ATOM    368  CE  LYS D  50     -33.551   1.045  43.054  1.00 77.05           C  
ATOM    369  NZ  LYS D  50     -33.759   1.579  41.676  1.00 71.56           N  
ATOM    370  N   LYS D  51     -38.293  -0.160  45.623  1.00 56.57           N  
ATOM    371  CA  LYS D  51     -38.967  -1.282  44.973  1.00 55.70           C  
ATOM    372  C   LYS D  51     -40.078  -0.794  44.039  1.00 52.46           C  
ATOM    373  O   LYS D  51     -40.181  -1.234  42.881  1.00 55.47           O  
ATOM    374  CB  LYS D  51     -39.537  -2.233  46.031  1.00 50.22           C  
ATOM    375  CG  LYS D  51     -40.124  -3.526  45.478  1.00 66.93           C  
ATOM    376  CD  LYS D  51     -40.585  -4.457  46.595  1.00 67.26           C  
ATOM    377  CE  LYS D  51     -39.403  -5.049  47.347  1.00 72.71           C  
ATOM    378  NZ  LYS D  51     -39.808  -6.122  48.300  1.00 81.48           N  
ATOM    379  N   ALA D  52     -40.881   0.137  44.543  1.00 49.13           N  
ATOM    380  CA  ALA D  52     -41.975   0.714  43.771  1.00 54.85           C  
ATOM    381  C   ALA D  52     -41.419   1.434  42.554  1.00 53.11           C  
ATOM    382  O   ALA D  52     -42.017   1.441  41.475  1.00 57.83           O  
ATOM    383  CB  ALA D  52     -42.776   1.670  44.635  1.00 49.77           C  
ATOM    384  N   LYS D  53     -40.256   2.037  42.752  1.00 55.52           N  
ATOM    385  CA  LYS D  53     -39.564   2.780  41.716  1.00 58.23           C  
ATOM    386  C   LYS D  53     -39.143   1.842  40.590  1.00 62.92           C  
ATOM    387  O   LYS D  53     -39.385   2.126  39.418  1.00 68.60           O  
ATOM    388  CB  LYS D  53     -38.355   3.475  42.323  1.00 64.45           C  
ATOM    389  CG  LYS D  53     -37.786   4.569  41.473  1.00 68.39           C  
ATOM    390  CD  LYS D  53     -36.676   5.264  42.210  1.00 71.19           C  
ATOM    391  CE  LYS D  53     -35.928   6.170  41.288  1.00 81.27           C  
ATOM    392  NZ  LYS D  53     -34.739   6.744  41.972  1.00 79.34           N  
ATOM    393  N   ASP D  54     -38.482   0.743  40.950  1.00 60.95           N  
ATOM    394  CA  ASP D  54     -38.056  -0.253  39.970  1.00 56.73           C  
ATOM    395  C   ASP D  54     -39.240  -0.831  39.205  1.00 60.50           C  
ATOM    396  O   ASP D  54     -39.165  -1.028  37.990  1.00 70.15           O  
ATOM    397  CB  ASP D  54     -37.273  -1.382  40.647  1.00 59.95           C  
ATOM    398  CG  ASP D  54     -35.922  -0.930  41.158  1.00 69.47           C  
ATOM    399  OD1 ASP D  54     -35.551   0.231  40.891  1.00 69.80           O  
ATOM    400  OD2 ASP D  54     -35.232  -1.733  41.824  1.00 78.06           O  
ATOM    401  N   SER D  55     -40.332  -1.106  39.916  1.00 56.38           N  
ATOM    402  CA  SER D  55     -41.540  -1.607  39.265  1.00 59.88           C  
ATOM    403  C   SER D  55     -42.096  -0.574  38.286  1.00 63.93           C  
ATOM    404  O   SER D  55     -42.615  -0.931  37.227  1.00 67.90           O  
ATOM    405  CB  SER D  55     -42.596  -1.981  40.305  1.00 52.21           C  
ATOM    406  OG  SER D  55     -42.080  -2.922  41.231  1.00 58.26           O  
ATOM    407  N   LEU D  56     -41.988   0.704  38.647  1.00 57.97           N  
ATOM    408  CA  LEU D  56     -42.411   1.794  37.765  1.00 66.83           C  
ATOM    409  C   LEU D  56     -41.545   1.875  36.505  1.00 73.31           C  
ATOM    410  O   LEU D  56     -42.041   2.118  35.401  1.00 72.18           O  
ATOM    411  CB  LEU D  56     -42.420   3.134  38.514  1.00 62.22           C  
ATOM    412  CG  LEU D  56     -43.795   3.705  38.885  1.00 63.19           C  
ATOM    413  CD1 LEU D  56     -44.622   2.648  39.576  1.00 61.55           C  
ATOM    414  CD2 LEU D  56     -43.700   4.955  39.759  1.00 64.31           C  
ATOM    415  N   LYS D  57     -40.243   1.679  36.687  1.00 71.25           N  
ATOM    416  CA  LYS D  57     -39.297   1.608  35.583  1.00 73.75           C  
ATOM    417  C   LYS D  57     -39.609   0.401  34.700  1.00 77.05           C  
ATOM    418  O   LYS D  57     -39.337   0.401  33.498  1.00 79.91           O  
ATOM    419  CB  LYS D  57     -37.870   1.540  36.146  1.00 74.35           C  
ATOM    420  CG  LYS D  57     -36.768   1.372  35.127  1.00 86.92           C  
ATOM    421  CD  LYS D  57     -36.740   2.460  34.073  1.00 91.13           C  
ATOM    422  CE  LYS D  57     -35.350   2.582  33.475  1.00 88.43           C  
ATOM    423  NZ  LYS D  57     -35.263   3.690  32.479  1.00 83.78           N  
ATOM    424  N   GLY D  58     -40.207  -0.617  35.310  1.00 72.29           N  
ATOM    425  CA  GLY D  58     -40.619  -1.814  34.601  1.00 71.84           C  
ATOM    426  C   GLY D  58     -41.981  -1.736  33.932  1.00 72.84           C  
ATOM    427  O   GLY D  58     -42.220  -2.405  32.927  1.00 75.75           O  
ATOM    428  N   SER D  59     -42.873  -0.921  34.487  1.00 76.60           N  
ATOM    429  CA  SER D  59     -44.255  -0.865  34.017  1.00 74.52           C  
ATOM    430  C   SER D  59     -44.385   0.023  32.779  1.00 80.66           C  
ATOM    431  O   SER D  59     -43.632   0.982  32.622  1.00 80.77           O  
ATOM    432  CB  SER D  59     -45.174  -0.365  35.140  1.00 70.90           C  
ATOM    433  OG  SER D  59     -46.514  -0.216  34.700  1.00 66.10           O  
ATOM    434  N   PRO D  60     -45.342  -0.301  31.892  1.00 81.66           N  
ATOM    435  CA  PRO D  60     -45.584   0.478  30.678  1.00 73.62           C  
ATOM    436  C   PRO D  60     -46.706   1.469  30.917  1.00 76.73           C  
ATOM    437  O   PRO D  60     -46.910   2.393  30.127  1.00 77.91           O  
ATOM    438  CB  PRO D  60     -46.051  -0.583  29.684  1.00 67.19           C  
ATOM    439  CG  PRO D  60     -46.774  -1.562  30.535  1.00 69.99           C  
ATOM    440  CD  PRO D  60     -46.047  -1.594  31.854  1.00 68.96           C  
ATOM    441  N   LYS D  61     -47.430   1.262  32.013  1.00 74.87           N  
ATOM    442  CA  LYS D  61     -48.603   2.054  32.329  1.00 71.96           C  
ATOM    443  C   LYS D  61     -48.216   3.491  32.645  1.00 75.12           C  
ATOM    444  O   LYS D  61     -47.108   3.759  33.107  1.00 75.19           O  
ATOM    445  CB  LYS D  61     -49.357   1.439  33.509  1.00 68.38           C  
ATOM    446  CG  LYS D  61     -49.831   0.019  33.257  1.00 69.49           C  
ATOM    447  CD  LYS D  61     -50.526  -0.558  34.474  1.00 65.27           C  
ATOM    448  CE  LYS D  61     -51.809   0.203  34.747  1.00 66.27           C  
ATOM    449  NZ  LYS D  61     -52.774   0.006  33.629  1.00 69.59           N  
ATOM    450  N   VAL D  62     -49.141   4.410  32.396  1.00 77.59           N  
ATOM    451  CA  VAL D  62     -48.903   5.828  32.631  1.00 74.00           C  
ATOM    452  C   VAL D  62     -49.309   6.217  34.045  1.00 74.01           C  
ATOM    453  O   VAL D  62     -48.585   6.929  34.740  1.00 69.44           O  
ATOM    454  CB  VAL D  62     -49.688   6.683  31.626  1.00 75.92           C  
ATOM    455  CG1 VAL D  62     -48.984   8.014  31.372  1.00 69.32           C  
ATOM    456  CG2 VAL D  62     -49.881   5.911  30.335  1.00 87.42           C  
ATOM    457  N   GLU D  63     -50.468   5.726  34.471  1.00 71.97           N  
ATOM    458  CA  GLU D  63     -50.941   5.959  35.826  1.00 67.23           C  
ATOM    459  C   GLU D  63     -51.077   4.616  36.527  1.00 70.62           C  
ATOM    460  O   GLU D  63     -51.748   3.704  36.041  1.00 73.97           O  
ATOM    461  CB  GLU D  63     -52.276   6.723  35.823  1.00 69.98           C  
ATOM    462  CG  GLU D  63     -53.467   5.986  35.221  1.00 77.36           C  
ATOM    463  CD  GLU D  63     -54.784   6.659  35.549  1.00 81.43           C  
ATOM    464  OE1 GLU D  63     -54.881   7.889  35.353  1.00 89.98           O  
ATOM    465  OE2 GLU D  63     -55.714   5.966  36.013  1.00 79.20           O  
ATOM    466  N   VAL D  64     -50.388   4.482  37.652  1.00 60.58           N  
ATOM    467  CA  VAL D  64     -50.342   3.212  38.364  1.00 62.35           C  
ATOM    468  C   VAL D  64     -51.008   3.305  39.732  1.00 61.88           C  
ATOM    469  O   VAL D  64     -50.871   4.307  40.440  1.00 62.19           O  
ATOM    470  CB  VAL D  64     -48.886   2.734  38.544  1.00 66.71           C  
ATOM    471  CG1 VAL D  64     -48.356   2.143  37.245  1.00 68.80           C  
ATOM    472  CG2 VAL D  64     -48.000   3.870  39.014  1.00 67.70           C  
ATOM    473  N   ASP D  65     -51.746   2.258  40.091  1.00 58.85           N  
ATOM    474  CA  ASP D  65     -52.404   2.201  41.386  1.00 56.21           C  
ATOM    475  C   ASP D  65     -51.479   1.456  42.331  1.00 54.38           C  
ATOM    476  O   ASP D  65     -51.247   0.256  42.175  1.00 54.53           O  
ATOM    477  CB  ASP D  65     -53.750   1.471  41.274  1.00 60.32           C  
ATOM    478  CG  ASP D  65     -54.547   1.476  42.581  1.00 66.38           C  
ATOM    479  OD1 ASP D  65     -53.973   1.753  43.655  1.00 63.82           O  
ATOM    480  OD2 ASP D  65     -55.760   1.181  42.532  1.00 70.90           O  
ATOM    481  N   LEU D  66     -50.938   2.181  43.305  1.00 47.92           N  
ATOM    482  CA  LEU D  66     -50.020   1.574  44.254  1.00 49.71           C  
ATOM    483  C   LEU D  66     -50.723   1.455  45.591  1.00 50.22           C  
ATOM    484  O   LEU D  66     -51.567   2.285  45.935  1.00 51.66           O  
ATOM    485  CB  LEU D  66     -48.750   2.414  44.411  1.00 43.11           C  
ATOM    486  CG  LEU D  66     -47.871   2.619  43.176  1.00 49.37           C  
ATOM    487  CD1 LEU D  66     -46.594   3.372  43.523  1.00 49.42           C  
ATOM    488  CD2 LEU D  66     -47.545   1.279  42.570  1.00 56.21           C  
ATOM    489  N   GLN D  67     -50.376   0.421  46.346  1.00 43.77           N  
ATOM    490  CA  GLN D  67     -50.948   0.240  47.669  1.00 52.58           C  
ATOM    491  C   GLN D  67     -49.852  -0.009  48.691  1.00 50.51           C  
ATOM    492  O   GLN D  67     -49.074  -0.956  48.577  1.00 50.96           O  
ATOM    493  CB  GLN D  67     -51.970  -0.897  47.686  1.00 53.49           C  
ATOM    494  CG  GLN D  67     -52.591  -1.114  49.059  1.00 55.57           C  
ATOM    495  CD  GLN D  67     -53.786  -2.043  49.035  1.00 64.16           C  
ATOM    496  OE1 GLN D  67     -54.338  -2.340  47.976  1.00 69.23           O  
ATOM    497  NE2 GLN D  67     -54.203  -2.497  50.210  1.00 65.23           N  
ATOM    498  N   PHE D  68     -49.675   0.899  49.629  1.00 44.67           N  
ATOM    499  CA  PHE D  68     -48.721   0.647  50.680  1.00 48.95           C  
ATOM    500  C   PHE D  68     -49.536   0.472  51.938  1.00 49.32           C  
ATOM    501  O   PHE D  68     -50.149   1.411  52.393  1.00 42.86           O  
ATOM    502  CB  PHE D  68     -47.797   1.833  50.848  1.00 45.44           C  
ATOM    503  CG  PHE D  68     -47.190   2.318  49.577  1.00 47.45           C  
ATOM    504  CD1 PHE D  68     -47.930   3.054  48.687  1.00 44.52           C  
ATOM    505  CD2 PHE D  68     -45.874   2.049  49.284  1.00 44.67           C  
ATOM    506  CE1 PHE D  68     -47.371   3.512  47.522  1.00 40.79           C  
ATOM    507  CE2 PHE D  68     -45.308   2.506  48.121  1.00 50.49           C  
ATOM    508  CZ  PHE D  68     -46.061   3.240  47.235  1.00 45.40           C  
ATOM    509  N   GLY D  69     -49.518  -0.715  52.517  1.00 45.01           N  
ATOM    510  CA  GLY D  69     -50.427  -0.993  53.594  1.00 47.03           C  
ATOM    511  C   GLY D  69     -51.860  -0.902  53.123  1.00 46.97           C  
ATOM    512  O   GLY D  69     -52.308  -1.696  52.326  1.00 53.33           O  
ATOM    513  N   THR D  70     -52.612  -0.004  53.730  1.00 41.85           N  
ATOM    514  CA  THR D  70     -53.972   0.260  53.330  1.00 44.82           C  
ATOM    515  C   THR D  70     -54.116   1.565  52.561  1.00 45.36           C  
ATOM    516  O   THR D  70     -55.211   1.972  52.249  1.00 53.88           O  
ATOM    517  CB  THR D  70     -54.905   0.255  54.550  1.00 52.29           C  
ATOM    518  OG1 THR D  70     -54.481   1.243  55.484  1.00 55.81           O  
ATOM    519  CG2 THR D  70     -54.859  -1.064  55.213  1.00 47.74           C  
ATOM    520  N   LEU D  71     -53.004   2.215  52.264  1.00 42.61           N  
ATOM    521  CA  LEU D  71     -52.996   3.475  51.520  1.00 44.97           C  
ATOM    522  C   LEU D  71     -52.883   3.219  50.021  1.00 46.74           C  
ATOM    523  O   LEU D  71     -51.850   2.755  49.537  1.00 48.11           O  
ATOM    524  CB  LEU D  71     -51.836   4.366  51.975  1.00 41.24           C  
ATOM    525  CG  LEU D  71     -51.630   5.659  51.177  1.00 40.63           C  
ATOM    526  CD1 LEU D  71     -52.892   6.507  51.176  1.00 38.66           C  
ATOM    527  CD2 LEU D  71     -50.445   6.462  51.700  1.00 31.40           C  
ATOM    528  N   ARG D  72     -53.950   3.524  49.291  1.00 48.16           N  
ATOM    529  CA  ARG D  72     -53.969   3.334  47.846  1.00 53.53           C  
ATOM    530  C   ARG D  72     -53.926   4.671  47.118  1.00 53.40           C  
ATOM    531  O   ARG D  72     -54.802   5.520  47.297  1.00 52.21           O  
ATOM    532  CB  ARG D  72     -55.210   2.543  47.429  1.00 56.45           C  
ATOM    533  CG  ARG D  72     -55.175   1.088  47.866  1.00 64.61           C  
ATOM    534  CD  ARG D  72     -56.314   0.288  47.259  1.00 69.58           C  
ATOM    535  NE  ARG D  72     -56.249   0.252  45.801  1.00 71.60           N  
ATOM    536  CZ  ARG D  72     -57.113  -0.410  45.038  1.00 70.86           C  
ATOM    537  NH1 ARG D  72     -58.104  -1.090  45.598  1.00 73.63           N  
ATOM    538  NH2 ARG D  72     -56.986  -0.395  43.719  1.00 66.62           N  
ATOM    539  N   VAL D  73     -52.900   4.848  46.292  1.00 51.00           N  
ATOM    540  CA  VAL D  73     -52.663   6.118  45.620  1.00 54.87           C  
ATOM    541  C   VAL D  73     -52.416   5.898  44.132  1.00 55.39           C  
ATOM    542  O   VAL D  73     -51.667   4.996  43.739  1.00 44.59           O  
ATOM    543  CB  VAL D  73     -51.450   6.858  46.236  1.00 55.54           C  
ATOM    544  CG1 VAL D  73     -51.126   8.118  45.448  1.00 56.85           C  
ATOM    545  CG2 VAL D  73     -51.716   7.199  47.694  1.00 50.45           C  
ATOM    546  N   LYS D  74     -53.077   6.708  43.310  1.00 52.44           N  
ATOM    547  CA  LYS D  74     -52.849   6.686  41.876  1.00 57.97           C  
ATOM    548  C   LYS D  74     -51.739   7.674  41.552  1.00 53.94           C  
ATOM    549  O   LYS D  74     -51.878   8.874  41.784  1.00 51.62           O  
ATOM    550  CB  LYS D  74     -54.124   7.046  41.108  1.00 71.31           C  
ATOM    551  CG  LYS D  74     -55.272   6.072  41.310  1.00 70.33           C  
ATOM    552  CD  LYS D  74     -56.525   6.550  40.599  1.00 79.88           C  
ATOM    553  CE  LYS D  74     -57.647   5.537  40.718  1.00 79.48           C  
ATOM    554  NZ  LYS D  74     -58.828   5.949  39.913  1.00 85.11           N  
ATOM    555  N   VAL D  75     -50.635   7.163  41.022  1.00 53.75           N  
ATOM    556  CA  VAL D  75     -49.438   7.968  40.839  1.00 59.19           C  
ATOM    557  C   VAL D  75     -49.038   7.939  39.365  1.00 61.50           C  
ATOM    558  O   VAL D  75     -49.093   6.891  38.716  1.00 62.12           O  
ATOM    559  CB  VAL D  75     -48.282   7.442  41.732  1.00 56.71           C  
ATOM    560  CG1 VAL D  75     -48.378   5.944  41.889  1.00 58.06           C  
ATOM    561  CG2 VAL D  75     -46.914   7.852  41.189  1.00 48.52           C  
ATOM    562  N   VAL D  76     -48.659   9.101  38.840  1.00 58.41           N  
ATOM    563  CA  VAL D  76     -48.201   9.210  37.463  1.00 62.02           C  
ATOM    564  C   VAL D  76     -46.800   8.622  37.358  1.00 56.69           C  
ATOM    565  O   VAL D  76     -45.912   8.975  38.133  1.00 65.02           O  
ATOM    566  CB  VAL D  76     -48.167  10.688  37.003  1.00 65.23           C  
ATOM    567  CG1 VAL D  76     -47.458  10.824  35.663  1.00 60.93           C  
ATOM    568  CG2 VAL D  76     -49.578  11.261  36.922  1.00 60.60           C  
ATOM    569  N   ASN D  77     -46.607   7.720  36.402  1.00 66.54           N  
ATOM    570  CA  ASN D  77     -45.307   7.094  36.196  1.00 69.16           C  
ATOM    571  C   ASN D  77     -44.473   7.927  35.228  1.00 79.15           C  
ATOM    572  O   ASN D  77     -44.847   8.105  34.068  1.00 79.81           O  
ATOM    573  CB  ASN D  77     -45.484   5.672  35.648  1.00 65.56           C  
ATOM    574  CG  ASN D  77     -44.169   4.918  35.516  1.00 69.50           C  
ATOM    575  OD1 ASN D  77     -43.107   5.415  35.890  1.00 71.57           O  
ATOM    576  ND2 ASN D  77     -44.237   3.712  34.967  1.00 72.30           N  
ATOM    577  N   ASN D  78     -43.345   8.436  35.717  1.00 80.96           N  
ATOM    578  CA  ASN D  78     -42.418   9.205  34.897  1.00 77.54           C  
ATOM    579  C   ASN D  78     -41.026   8.618  35.047  1.00 75.59           C  
ATOM    580  O   ASN D  78     -40.022   9.328  34.995  1.00 82.89           O  
ATOM    581  CB  ASN D  78     -42.415  10.675  35.320  1.00 82.15           C  
ATOM    582  CG  ASN D  78     -42.095  10.861  36.795  1.00 83.03           C  
ATOM    583  OD1 ASN D  78     -42.194   9.924  37.591  1.00 86.39           O  
ATOM    584  ND2 ASN D  78     -41.703  12.075  37.166  1.00 76.30           N  
ATOM    585  N   HIS D  79     -40.988   7.302  35.221  1.00 73.76           N  
ATOM    586  CA  HIS D  79     -39.751   6.575  35.480  1.00 77.43           C  
ATOM    587  C   HIS D  79     -39.390   5.702  34.279  1.00 79.86           C  
ATOM    588  O   HIS D  79     -38.238   5.310  34.104  1.00 86.11           O  
ATOM    589  CB  HIS D  79     -39.833   5.765  36.783  1.00 80.94           C  
ATOM    590  CG  HIS D  79     -39.749   6.598  38.027  1.00 78.35           C  
ATOM    591  ND1 HIS D  79     -40.860   7.126  38.652  1.00 70.60           N  
ATOM    592  CD2 HIS D  79     -38.684   6.984  38.769  1.00 77.69           C  
ATOM    593  CE1 HIS D  79     -40.482   7.807  39.719  1.00 75.84           C  
ATOM    594  NE2 HIS D  79     -39.166   7.739  39.812  1.00 82.68           N  
ATOM    595  N   ASN D  80     -40.390   5.423  33.446  1.00 85.91           N  
ATOM    596  CA  ASN D  80     -40.192   4.681  32.208  1.00 91.60           C  
ATOM    597  C   ASN D  80     -39.938   5.666  31.070  1.00 97.28           C  
ATOM    598  O   ASN D  80     -40.667   6.645  30.927  1.00 96.30           O  
ATOM    599  CB  ASN D  80     -41.434   3.830  31.915  1.00 93.68           C  
ATOM    600  CG  ASN D  80     -41.163   2.686  30.949  1.00 90.97           C  
ATOM    601  OD1 ASN D  80     -40.395   2.821  29.999  1.00 90.79           O  
ATOM    602  ND2 ASN D  80     -41.811   1.553  31.190  1.00 84.19           N  
ATOM    603  N   PRO D  81     -38.888   5.421  30.270  1.00101.23           N  
ATOM    604  CA  PRO D  81     -38.496   6.215  29.096  1.00104.17           C  
ATOM    605  C   PRO D  81     -39.604   6.412  28.062  1.00102.39           C  
ATOM    606  O   PRO D  81     -39.607   7.419  27.353  1.00105.67           O  
ATOM    607  CB  PRO D  81     -37.361   5.387  28.500  1.00 97.96           C  
ATOM    608  CG  PRO D  81     -36.716   4.781  29.689  1.00 96.33           C  
ATOM    609  CD  PRO D  81     -37.847   4.437  30.625  1.00 97.93           C  
ATOM    610  N   ARG D  82     -40.519   5.455  27.976  1.00 99.79           N  
ATOM    611  CA  ARG D  82     -41.709   5.589  27.143  1.00100.97           C  
ATOM    612  C   ARG D  82     -42.619   6.657  27.736  1.00101.96           C  
ATOM    613  O   ARG D  82     -43.251   7.442  27.024  1.00 96.73           O  
ATOM    614  CB  ARG D  82     -42.454   4.252  26.998  1.00102.63           C  
ATOM    615  CG  ARG D  82     -41.676   3.112  26.338  1.00105.94           C  
ATOM    616  CD  ARG D  82     -41.797   3.164  24.822  1.00107.23           C  
ATOM    617  NE  ARG D  82     -43.165   3.468  24.410  1.00111.35           N  
ATOM    618  CZ  ARG D  82     -43.910   2.700  23.620  1.00117.53           C  
ATOM    619  NH1 ARG D  82     -43.424   1.566  23.131  1.00115.36           N  
ATOM    620  NH2 ARG D  82     -45.143   3.075  23.313  1.00112.09           N  
ATOM    621  N   ASN D  83     -42.636   6.676  29.065  1.00104.14           N  
ATOM    622  CA  ASN D  83     -43.477   7.553  29.868  1.00105.99           C  
ATOM    623  C   ASN D  83     -42.804   8.822  30.400  1.00105.81           C  
ATOM    624  O   ASN D  83     -43.462   9.660  31.022  1.00105.67           O  
ATOM    625  CB  ASN D  83     -44.068   6.756  31.036  1.00101.53           C  
ATOM    626  CG  ASN D  83     -44.943   5.606  30.577  1.00 99.75           C  
ATOM    627  OD1 ASN D  83     -44.750   4.463  30.996  1.00 94.65           O  
ATOM    628  ND2 ASN D  83     -45.904   5.896  29.710  1.00 95.28           N  
ATOM    629  N   ARG D  84     -41.499   8.958  30.172  1.00104.08           N  
ATOM    630  CA  ARG D  84     -40.768  10.138  30.639  1.00106.65           C  
ATOM    631  C   ARG D  84     -41.077  11.426  29.870  1.00110.31           C  
ATOM    632  O   ARG D  84     -40.496  12.473  30.155  1.00113.48           O  
ATOM    633  CB  ARG D  84     -39.253   9.887  30.623  1.00106.52           C  
ATOM    634  CG  ARG D  84     -38.612   9.950  29.239  1.00112.01           C  
ATOM    635  CD  ARG D  84     -37.098  10.132  29.341  1.00116.53           C  
ATOM    636  NE  ARG D  84     -36.471   9.057  30.107  1.00118.74           N  
ATOM    637  CZ  ARG D  84     -35.265   9.130  30.661  1.00119.94           C  
ATOM    638  NH1 ARG D  84     -34.538  10.234  30.545  1.00121.01           N  
ATOM    639  NH2 ARG D  84     -34.785   8.097  31.341  1.00114.79           N  
ATOM    640  N   ASP D  85     -41.991  11.354  28.908  1.00110.34           N  
ATOM    641  CA  ASP D  85     -42.302  12.510  28.073  1.00110.45           C  
ATOM    642  C   ASP D  85     -43.672  13.078  28.404  1.00111.67           C  
ATOM    643  O   ASP D  85     -44.096  14.093  27.853  1.00113.18           O  
ATOM    644  CB  ASP D  85     -42.284  12.108  26.600  1.00111.01           C  
ATOM    645  CG  ASP D  85     -43.342  11.063  26.270  1.00106.49           C  
ATOM    646  OD1 ASP D  85     -43.769  10.328  27.188  1.00101.70           O  
ATOM    647  OD2 ASP D  85     -43.746  10.968  25.092  1.00103.49           O  
ATOM    648  N   ASN D  86     -44.358  12.407  29.318  1.00109.56           N  
ATOM    649  CA  ASN D  86     -45.629  12.876  29.830  1.00108.35           C  
ATOM    650  C   ASN D  86     -45.510  14.090  30.740  1.00111.59           C  
ATOM    651  O   ASN D  86     -44.619  14.151  31.588  1.00108.55           O  
ATOM    652  CB  ASN D  86     -46.263  11.699  30.554  1.00108.18           C  
ATOM    653  CG  ASN D  86     -46.506  10.536  29.620  1.00107.17           C  
ATOM    654  OD1 ASN D  86     -46.584  10.718  28.403  1.00108.27           O  
ATOM    655  ND2 ASN D  86     -46.474   9.328  30.158  1.00102.70           N  
ATOM    656  N   PRO D  87     -46.430  15.050  30.580  1.00105.37           N  
ATOM    657  CA  PRO D  87     -46.463  16.246  31.424  1.00 98.76           C  
ATOM    658  C   PRO D  87     -47.098  15.900  32.755  1.00 97.67           C  
ATOM    659  O   PRO D  87     -47.916  14.983  32.821  1.00100.39           O  
ATOM    660  CB  PRO D  87     -47.363  17.200  30.638  1.00 91.69           C  
ATOM    661  CG  PRO D  87     -47.204  16.768  29.226  1.00100.43           C  
ATOM    662  CD  PRO D  87     -47.158  15.268  29.318  1.00100.22           C  
ATOM    663  N   VAL D  88     -46.735  16.629  33.800  1.00 87.20           N  
ATOM    664  CA  VAL D  88     -47.282  16.372  35.122  1.00 69.82           C  
ATOM    665  C   VAL D  88     -48.094  17.554  35.643  1.00 66.85           C  
ATOM    666  O   VAL D  88     -47.562  18.640  35.875  1.00 64.84           O  
ATOM    667  CB  VAL D  88     -46.168  15.978  36.124  1.00 75.72           C  
ATOM    668  CG1 VAL D  88     -45.641  14.582  35.819  1.00 72.32           C  
ATOM    669  CG2 VAL D  88     -45.040  16.987  36.095  1.00 80.66           C  
ATOM    670  N   ALA D  89     -49.400  17.349  35.777  1.00 66.85           N  
ATOM    671  CA  ALA D  89     -50.282  18.395  36.273  1.00 68.33           C  
ATOM    672  C   ALA D  89     -49.888  18.711  37.711  1.00 69.34           C  
ATOM    673  O   ALA D  89     -49.265  17.891  38.383  1.00 70.25           O  
ATOM    674  CB  ALA D  89     -51.736  17.958  36.190  1.00 70.38           C  
ATOM    675  N   ASP D  90     -50.248  19.898  38.184  1.00 63.04           N  
ATOM    676  CA  ASP D  90     -49.852  20.340  39.517  1.00 57.85           C  
ATOM    677  C   ASP D  90     -50.589  19.548  40.598  1.00 63.51           C  
ATOM    678  O   ASP D  90     -50.197  19.551  41.768  1.00 63.53           O  
ATOM    679  CB  ASP D  90     -50.109  21.841  39.671  1.00 57.36           C  
ATOM    680  CG  ASP D  90     -49.333  22.673  38.659  1.00 64.24           C  
ATOM    681  OD1 ASP D  90     -48.435  22.121  37.988  1.00 68.33           O  
ATOM    682  OD2 ASP D  90     -49.626  23.879  38.529  1.00 69.76           O  
ATOM    683  N   ASN D  91     -51.649  18.862  40.185  1.00 65.07           N  
ATOM    684  CA  ASN D  91     -52.438  18.026  41.077  1.00 65.08           C  
ATOM    685  C   ASN D  91     -52.033  16.566  40.956  1.00 63.98           C  
ATOM    686  O   ASN D  91     -52.591  15.697  41.627  1.00 60.11           O  
ATOM    687  CB  ASN D  91     -53.923  18.167  40.740  1.00 65.15           C  
ATOM    688  CG  ASN D  91     -54.213  17.908  39.267  1.00 72.55           C  
ATOM    689  OD1 ASN D  91     -54.280  16.759  38.827  1.00 71.47           O  
ATOM    690  ND2 ASN D  91     -54.374  18.978  38.496  1.00 72.63           N  
ATOM    691  N   ALA D  92     -51.041  16.302  40.114  1.00 60.33           N  
ATOM    692  CA  ALA D  92     -50.596  14.937  39.885  1.00 58.89           C  
ATOM    693  C   ALA D  92     -49.610  14.519  40.962  1.00 61.05           C  
ATOM    694  O   ALA D  92     -48.898  15.351  41.522  1.00 59.59           O  
ATOM    695  CB  ALA D  92     -49.961  14.814  38.509  1.00 57.67           C  
ATOM    696  N   ILE D  93     -49.560  13.220  41.234  1.00 57.97           N  
ATOM    697  CA  ILE D  93     -48.658  12.685  42.242  1.00 52.03           C  
ATOM    698  C   ILE D  93     -47.607  11.804  41.579  1.00 52.27           C  
ATOM    699  O   ILE D  93     -47.937  10.898  40.816  1.00 53.97           O  
ATOM    700  CB  ILE D  93     -49.415  11.857  43.308  1.00 54.19           C  
ATOM    701  CG1 ILE D  93     -50.303  12.757  44.173  1.00 51.62           C  
ATOM    702  CG2 ILE D  93     -48.439  11.091  44.189  1.00 41.98           C  
ATOM    703  CD1 ILE D  93     -51.722  12.902  43.662  1.00 59.13           C  
ATOM    704  N   THR D  94     -46.341  12.087  41.861  1.00 54.32           N  
ATOM    705  CA  THR D  94     -45.254  11.235  41.411  1.00 48.14           C  
ATOM    706  C   THR D  94     -44.727  10.524  42.646  1.00 50.14           C  
ATOM    707  O   THR D  94     -45.164  10.818  43.756  1.00 47.27           O  
ATOM    708  CB  THR D  94     -44.104  12.054  40.789  1.00 51.22           C  
ATOM    709  OG1 THR D  94     -43.508  12.893  41.788  1.00 48.65           O  
ATOM    710  CG2 THR D  94     -44.615  12.918  39.645  1.00 54.14           C  
ATOM    711  N   LEU D  95     -43.811   9.579  42.461  1.00 45.46           N  
ATOM    712  CA  LEU D  95     -43.216   8.879  43.593  1.00 40.10           C  
ATOM    713  C   LEU D  95     -42.451   9.883  44.438  1.00 44.95           C  
ATOM    714  O   LEU D  95     -42.479   9.843  45.669  1.00 40.93           O  
ATOM    715  CB  LEU D  95     -42.270   7.777  43.123  1.00 50.45           C  
ATOM    716  CG  LEU D  95     -42.820   6.351  43.090  1.00 52.50           C  
ATOM    717  CD1 LEU D  95     -41.715   5.360  42.788  1.00 61.39           C  
ATOM    718  CD2 LEU D  95     -43.483   6.014  44.407  1.00 46.13           C  
ATOM    719  N   HIS D  96     -41.765  10.786  43.750  1.00 51.65           N  
ATOM    720  CA  HIS D  96     -40.959  11.810  44.392  1.00 48.67           C  
ATOM    721  C   HIS D  96     -41.859  12.741  45.198  1.00 44.08           C  
ATOM    722  O   HIS D  96     -41.587  13.028  46.368  1.00 41.92           O  
ATOM    723  CB  HIS D  96     -40.208  12.594  43.318  1.00 44.11           C  
ATOM    724  CG  HIS D  96     -39.082  13.423  43.845  1.00 47.09           C  
ATOM    725  ND1 HIS D  96     -37.881  12.876  44.245  1.00 45.77           N  
ATOM    726  CD2 HIS D  96     -38.966  14.761  44.023  1.00 49.69           C  
ATOM    727  CE1 HIS D  96     -37.076  13.840  44.656  1.00 51.52           C  
ATOM    728  NE2 HIS D  96     -37.711  14.993  44.534  1.00 53.91           N  
ATOM    729  N   ARG D  97     -42.937  13.202  44.569  1.00 41.67           N  
ATOM    730  CA  ARG D  97     -43.899  14.076  45.233  1.00 45.47           C  
ATOM    731  C   ARG D  97     -44.597  13.383  46.392  1.00 39.18           C  
ATOM    732  O   ARG D  97     -44.839  13.994  47.429  1.00 40.09           O  
ATOM    733  CB  ARG D  97     -44.939  14.593  44.240  1.00 44.64           C  
ATOM    734  CG  ARG D  97     -44.435  15.739  43.403  1.00 44.62           C  
ATOM    735  CD  ARG D  97     -45.467  16.229  42.415  1.00 48.68           C  
ATOM    736  NE  ARG D  97     -44.876  17.199  41.499  1.00 51.96           N  
ATOM    737  CZ  ARG D  97     -45.549  17.854  40.562  1.00 59.21           C  
ATOM    738  NH1 ARG D  97     -46.850  17.648  40.409  1.00 53.63           N  
ATOM    739  NH2 ARG D  97     -44.921  18.719  39.776  1.00 61.83           N  
ATOM    740  N   LEU D  98     -44.933  12.111  46.208  1.00 36.78           N  
ATOM    741  CA  LEU D  98     -45.596  11.350  47.256  1.00 36.88           C  
ATOM    742  C   LEU D  98     -44.662  11.236  48.457  1.00 39.12           C  
ATOM    743  O   LEU D  98     -45.087  11.364  49.606  1.00 40.19           O  
ATOM    744  CB  LEU D  98     -45.980   9.963  46.737  1.00 37.52           C  
ATOM    745  CG  LEU D  98     -46.702   9.025  47.708  1.00 40.42           C  
ATOM    746  CD1 LEU D  98     -47.884   9.729  48.327  1.00 38.41           C  
ATOM    747  CD2 LEU D  98     -47.167   7.759  47.001  1.00 48.22           C  
ATOM    748  N   SER D  99     -43.384  11.006  48.175  1.00 32.87           N  
ATOM    749  CA  SER D  99     -42.370  10.898  49.217  1.00 34.16           C  
ATOM    750  C   SER D  99     -42.225  12.220  49.975  1.00 41.47           C  
ATOM    751  O   SER D  99     -42.174  12.236  51.209  1.00 44.18           O  
ATOM    752  CB  SER D  99     -41.037  10.468  48.601  1.00 39.70           C  
ATOM    753  OG  SER D  99     -39.964  10.591  49.519  1.00 37.00           O  
ATOM    754  N   GLY D 100     -42.166  13.326  49.239  1.00 35.76           N  
ATOM    755  CA  GLY D 100     -42.094  14.632  49.875  1.00 36.71           C  
ATOM    756  C   GLY D 100     -43.298  14.901  50.760  1.00 37.60           C  
ATOM    757  O   GLY D 100     -43.159  15.346  51.909  1.00 36.59           O  
ATOM    758  N   TYR D 101     -44.482  14.612  50.223  1.00 37.00           N  
ATOM    759  CA  TYR D 101     -45.735  14.834  50.932  1.00 37.34           C  
ATOM    760  C   TYR D 101     -45.784  14.021  52.216  1.00 37.32           C  
ATOM    761  O   TYR D 101     -46.244  14.511  53.243  1.00 35.78           O  
ATOM    762  CB  TYR D 101     -46.935  14.448  50.060  1.00 40.70           C  
ATOM    763  CG  TYR D 101     -47.162  15.326  48.848  1.00 43.68           C  
ATOM    764  CD1 TYR D 101     -46.589  16.587  48.762  1.00 38.40           C  
ATOM    765  CD2 TYR D 101     -47.969  14.900  47.801  1.00 41.64           C  
ATOM    766  CE1 TYR D 101     -46.797  17.390  47.663  1.00 41.38           C  
ATOM    767  CE2 TYR D 101     -48.183  15.698  46.696  1.00 40.19           C  
ATOM    768  CZ  TYR D 101     -47.594  16.941  46.634  1.00 40.83           C  
ATOM    769  OH  TYR D 101     -47.800  17.749  45.539  1.00 49.94           O  
ATOM    770  N   LEU D 102     -45.304  12.782  52.156  1.00 36.92           N  
ATOM    771  CA  LEU D 102     -45.328  11.920  53.331  1.00 34.23           C  
ATOM    772  C   LEU D 102     -44.285  12.353  54.361  1.00 36.72           C  
ATOM    773  O   LEU D 102     -44.501  12.222  55.568  1.00 36.74           O  
ATOM    774  CB  LEU D 102     -45.144  10.452  52.934  1.00 30.26           C  
ATOM    775  CG  LEU D 102     -46.303   9.870  52.117  1.00 29.94           C  
ATOM    776  CD1 LEU D 102     -46.118   8.383  51.839  1.00 31.77           C  
ATOM    777  CD2 LEU D 102     -47.629  10.121  52.805  1.00 32.28           C  
ATOM    778  N   ALA D 103     -43.166  12.892  53.887  1.00 36.32           N  
ATOM    779  CA  ALA D 103     -42.164  13.435  54.792  1.00 35.57           C  
ATOM    780  C   ALA D 103     -42.760  14.608  55.571  1.00 34.77           C  
ATOM    781  O   ALA D 103     -42.669  14.662  56.810  1.00 33.43           O  
ATOM    782  CB  ALA D 103     -40.941  13.881  54.011  1.00 35.13           C  
ATOM    783  N   LYS D 104     -43.407  15.527  54.855  1.00 30.95           N  
ATOM    784  CA  LYS D 104     -44.021  16.666  55.532  1.00 35.43           C  
ATOM    785  C   LYS D 104     -45.147  16.196  56.452  1.00 34.37           C  
ATOM    786  O   LYS D 104     -45.351  16.757  57.533  1.00 38.72           O  
ATOM    787  CB  LYS D 104     -44.558  17.706  54.544  1.00 37.24           C  
ATOM    788  CG  LYS D 104     -45.250  18.866  55.267  1.00 40.90           C  
ATOM    789  CD  LYS D 104     -45.719  19.991  54.366  1.00 44.79           C  
ATOM    790  CE  LYS D 104     -46.261  21.127  55.223  1.00 44.29           C  
ATOM    791  NZ  LYS D 104     -45.328  21.427  56.349  1.00 40.09           N  
ATOM    792  N   TRP D 105     -45.872  15.166  56.020  1.00 34.61           N  
ATOM    793  CA  TRP D 105     -46.954  14.614  56.827  1.00 37.16           C  
ATOM    794  C   TRP D 105     -46.417  14.119  58.159  1.00 40.03           C  
ATOM    795  O   TRP D 105     -47.013  14.384  59.201  1.00 36.40           O  
ATOM    796  CB  TRP D 105     -47.683  13.478  56.109  1.00 32.81           C  
ATOM    797  CG  TRP D 105     -48.794  12.916  56.950  1.00 40.73           C  
ATOM    798  CD1 TRP D 105     -50.091  13.338  56.982  1.00 43.22           C  
ATOM    799  CD2 TRP D 105     -48.698  11.845  57.897  1.00 37.46           C  
ATOM    800  NE1 TRP D 105     -50.809  12.596  57.888  1.00 45.50           N  
ATOM    801  CE2 TRP D 105     -49.977  11.670  58.462  1.00 42.35           C  
ATOM    802  CE3 TRP D 105     -47.656  11.014  58.319  1.00 33.76           C  
ATOM    803  CZ2 TRP D 105     -50.243  10.697  59.423  1.00 40.77           C  
ATOM    804  CZ3 TRP D 105     -47.921  10.051  59.274  1.00 39.25           C  
ATOM    805  CH2 TRP D 105     -49.203   9.899  59.815  1.00 38.93           C  
ATOM    806  N   CYS D 106     -45.309  13.382  58.121  1.00 42.07           N  
ATOM    807  CA  CYS D 106     -44.651  12.947  59.348  1.00 31.40           C  
ATOM    808  C   CYS D 106     -44.289  14.167  60.191  1.00 35.07           C  
ATOM    809  O   CYS D 106     -44.442  14.155  61.419  1.00 32.76           O  
ATOM    810  CB  CYS D 106     -43.393  12.123  59.049  1.00 27.80           C  
ATOM    811  SG  CYS D 106     -43.673  10.452  58.414  1.00 34.16           S  
ATOM    812  N   PHE D 107     -43.817  15.217  59.520  1.00 39.24           N  
ATOM    813  CA  PHE D 107     -43.409  16.437  60.218  1.00 34.51           C  
ATOM    814  C   PHE D 107     -44.554  17.080  61.008  1.00 39.36           C  
ATOM    815  O   PHE D 107     -44.359  17.502  62.147  1.00 46.27           O  
ATOM    816  CB  PHE D 107     -42.810  17.442  59.230  1.00 32.47           C  
ATOM    817  CG  PHE D 107     -42.311  18.706  59.872  1.00 38.90           C  
ATOM    818  CD1 PHE D 107     -41.068  18.745  60.486  1.00 38.57           C  
ATOM    819  CD2 PHE D 107     -43.081  19.858  59.852  1.00 36.08           C  
ATOM    820  CE1 PHE D 107     -40.602  19.910  61.071  1.00 39.98           C  
ATOM    821  CE2 PHE D 107     -42.626  21.025  60.437  1.00 38.07           C  
ATOM    822  CZ  PHE D 107     -41.384  21.052  61.047  1.00 39.42           C  
ATOM    823  N   ASP D 108     -45.741  17.157  60.409  1.00 38.06           N  
ATOM    824  CA  ASP D 108     -46.898  17.760  61.080  1.00 43.25           C  
ATOM    825  C   ASP D 108     -47.508  16.817  62.127  1.00 45.81           C  
ATOM    826  O   ASP D 108     -47.926  17.244  63.214  1.00 49.49           O  
ATOM    827  CB  ASP D 108     -47.971  18.159  60.061  1.00 42.01           C  
ATOM    828  CG  ASP D 108     -47.502  19.244  59.105  1.00 43.28           C  
ATOM    829  OD1 ASP D 108     -46.497  19.921  59.409  1.00 49.85           O  
ATOM    830  OD2 ASP D 108     -48.144  19.416  58.047  1.00 46.61           O  
ATOM    831  N   GLU D 109     -47.569  15.536  61.776  1.00 41.35           N  
ATOM    832  CA  GLU D 109     -48.128  14.511  62.651  1.00 43.28           C  
ATOM    833  C   GLU D 109     -47.365  14.447  63.964  1.00 46.33           C  
ATOM    834  O   GLU D 109     -47.967  14.306  65.029  1.00 49.46           O  
ATOM    835  CB  GLU D 109     -48.095  13.146  61.961  1.00 34.76           C  
ATOM    836  CG  GLU D 109     -48.681  12.020  62.794  1.00 38.31           C  
ATOM    837  CD  GLU D 109     -50.196  12.029  62.818  1.00 44.85           C  
ATOM    838  OE1 GLU D 109     -50.802  12.892  62.147  1.00 48.79           O  
ATOM    839  OE2 GLU D 109     -50.782  11.174  63.516  1.00 41.58           O  
ATOM    840  N   ILE D 110     -46.041  14.549  63.878  1.00 43.89           N  
ATOM    841  CA  ILE D 110     -45.203  14.580  65.072  1.00 36.33           C  
ATOM    842  C   ILE D 110     -45.597  15.790  65.924  1.00 45.17           C  
ATOM    843  O   ILE D 110     -45.611  15.724  67.154  1.00 51.66           O  
ATOM    844  CB  ILE D 110     -43.697  14.638  64.702  1.00 37.11           C  
ATOM    845  CG1 ILE D 110     -43.182  13.251  64.303  1.00 38.32           C  
ATOM    846  CG2 ILE D 110     -42.867  15.167  65.856  1.00 37.15           C  
ATOM    847  CD1 ILE D 110     -41.804  13.267  63.658  1.00 34.66           C  
ATOM    848  N   ASP D 111     -45.961  16.880  65.253  1.00 45.09           N  
ATOM    849  CA  ASP D 111     -46.342  18.118  65.928  1.00 48.67           C  
ATOM    850  C   ASP D 111     -47.735  18.035  66.563  1.00 51.99           C  
ATOM    851  O   ASP D 111     -48.048  18.804  67.472  1.00 57.03           O  
ATOM    852  CB  ASP D 111     -46.277  19.289  64.933  1.00 59.07           C  
ATOM    853  CG  ASP D 111     -46.607  20.632  65.568  1.00 74.02           C  
ATOM    854  OD1 ASP D 111     -45.717  21.229  66.211  1.00 84.47           O  
ATOM    855  OD2 ASP D 111     -47.758  21.097  65.414  1.00 79.01           O  
ATOM    856  N   HIS D 112     -48.566  17.098  66.105  1.00 55.58           N  
ATOM    857  CA  HIS D 112     -49.900  16.922  66.703  1.00 58.64           C  
ATOM    858  C   HIS D 112     -49.937  16.564  68.192  1.00 59.76           C  
ATOM    859  O   HIS D 112     -50.919  16.860  68.873  1.00 58.57           O  
ATOM    860  CB  HIS D 112     -50.722  15.878  65.939  1.00 54.14           C  
ATOM    861  CG  HIS D 112     -51.348  16.398  64.683  1.00 56.09           C  
ATOM    862  ND1 HIS D 112     -52.140  15.617  63.871  1.00 61.42           N  
ATOM    863  CD2 HIS D 112     -51.321  17.628  64.115  1.00 63.51           C  
ATOM    864  CE1 HIS D 112     -52.566  16.338  62.849  1.00 68.85           C  
ATOM    865  NE2 HIS D 112     -52.082  17.562  62.973  1.00 69.85           N  
ATOM    866  N   GLY D 113     -48.883  15.933  68.699  1.00 55.50           N  
ATOM    867  CA  GLY D 113     -48.878  15.512  70.087  1.00 44.06           C  
ATOM    868  C   GLY D 113     -47.925  14.373  70.389  1.00 44.92           C  
ATOM    869  O   GLY D 113     -47.192  13.909  69.520  1.00 49.53           O  
ATOM    870  N   GLN D 114     -47.951  13.918  71.636  1.00 42.73           N  
ATOM    871  CA  GLN D 114     -46.959  12.990  72.166  1.00 43.41           C  
ATOM    872  C   GLN D 114     -47.102  11.567  71.615  1.00 43.40           C  
ATOM    873  O   GLN D 114     -46.106  10.916  71.270  1.00 41.51           O  
ATOM    874  CB  GLN D 114     -47.098  12.975  73.692  1.00 45.16           C  
ATOM    875  CG  GLN D 114     -45.877  12.522  74.469  1.00 52.62           C  
ATOM    876  CD  GLN D 114     -46.143  12.460  75.963  1.00 51.12           C  
ATOM    877  OE1 GLN D 114     -47.287  12.571  76.407  1.00 45.52           O  
ATOM    878  NE2 GLN D 114     -45.087  12.286  76.746  1.00 42.17           N  
ATOM    879  N   ILE D 115     -48.345  11.111  71.485  1.00 37.43           N  
ATOM    880  CA  ILE D 115     -48.617   9.745  71.060  1.00 40.86           C  
ATOM    881  C   ILE D 115     -48.319   9.624  69.569  1.00 43.87           C  
ATOM    882  O   ILE D 115     -47.695   8.656  69.126  1.00 42.87           O  
ATOM    883  CB  ILE D 115     -50.100   9.362  71.314  1.00 45.78           C  
ATOM    884  CG1 ILE D 115     -50.365   9.125  72.806  1.00 41.36           C  
ATOM    885  CG2 ILE D 115     -50.489   8.128  70.512  1.00 41.49           C  
ATOM    886  CD1 ILE D 115     -51.804   8.705  73.124  1.00 44.11           C  
ATOM    887  N   GLU D 116     -48.746  10.624  68.806  1.00 40.91           N  
ATOM    888  CA  GLU D 116     -48.509  10.649  67.370  1.00 39.25           C  
ATOM    889  C   GLU D 116     -47.005  10.702  67.091  1.00 38.18           C  
ATOM    890  O   GLU D 116     -46.499   9.984  66.220  1.00 42.43           O  
ATOM    891  CB  GLU D 116     -49.215  11.851  66.735  1.00 40.16           C  
ATOM    892  CG  GLU D 116     -50.740  11.808  66.804  1.00 40.86           C  
ATOM    893  CD  GLU D 116     -51.286  12.401  68.088  1.00 52.44           C  
ATOM    894  OE1 GLU D 116     -50.475  12.880  68.908  1.00 54.49           O  
ATOM    895  OE2 GLU D 116     -52.521  12.399  68.275  1.00 63.52           O  
ATOM    896  N   GLU D 117     -46.295  11.528  67.857  1.00 36.35           N  
ATOM    897  CA  GLU D 117     -44.843  11.628  67.749  1.00 38.73           C  
ATOM    898  C   GLU D 117     -44.196  10.279  67.977  1.00 36.37           C  
ATOM    899  O   GLU D 117     -43.318   9.852  67.223  1.00 40.19           O  
ATOM    900  CB  GLU D 117     -44.280  12.585  68.796  1.00 37.38           C  
ATOM    901  CG  GLU D 117     -42.763  12.730  68.723  1.00 41.41           C  
ATOM    902  CD  GLU D 117     -42.181  13.538  69.867  1.00 53.69           C  
ATOM    903  OE1 GLU D 117     -42.960  14.143  70.635  1.00 66.35           O  
ATOM    904  OE2 GLU D 117     -40.938  13.667  69.921  1.00 61.16           O  
ATOM    905  N   ALA D 118     -44.644   9.608  69.034  1.00 43.15           N  
ATOM    906  CA  ALA D 118     -44.068   8.323  69.393  1.00 42.18           C  
ATOM    907  C   ALA D 118     -44.329   7.274  68.320  1.00 38.88           C  
ATOM    908  O   ALA D 118     -43.440   6.494  67.988  1.00 36.16           O  
ATOM    909  CB  ALA D 118     -44.613   7.861  70.720  1.00 32.56           C  
ATOM    910  N   GLU D 119     -45.537   7.273  67.768  1.00 35.44           N  
ATOM    911  CA  GLU D 119     -45.905   6.302  66.743  1.00 36.60           C  
ATOM    912  C   GLU D 119     -45.047   6.504  65.495  1.00 37.91           C  
ATOM    913  O   GLU D 119     -44.485   5.543  64.950  1.00 38.45           O  
ATOM    914  CB  GLU D 119     -47.394   6.418  66.397  1.00 39.01           C  
ATOM    915  CG  GLU D 119     -48.133   5.085  66.323  1.00 48.23           C  
ATOM    916  CD  GLU D 119     -49.298   5.011  67.297  1.00 60.48           C  
ATOM    917  OE1 GLU D 119     -49.933   6.058  67.546  1.00 66.61           O  
ATOM    918  OE2 GLU D 119     -49.572   3.909  67.821  1.00 57.42           O  
ATOM    919  N   VAL D 120     -44.933   7.759  65.062  1.00 34.61           N  
ATOM    920  CA  VAL D 120     -44.120   8.086  63.891  1.00 30.91           C  
ATOM    921  C   VAL D 120     -42.655   7.702  64.102  1.00 35.05           C  
ATOM    922  O   VAL D 120     -42.065   7.020  63.263  1.00 35.40           O  
ATOM    923  CB  VAL D 120     -44.204   9.591  63.544  1.00 31.33           C  
ATOM    924  CG1 VAL D 120     -43.147   9.964  62.520  1.00 30.89           C  
ATOM    925  CG2 VAL D 120     -45.588   9.947  63.025  1.00 32.78           C  
ATOM    926  N   LYS D 121     -42.071   8.120  65.222  1.00 38.67           N  
ATOM    927  CA  LYS D 121     -40.657   7.837  65.473  1.00 41.07           C  
ATOM    928  C   LYS D 121     -40.370   6.351  65.677  1.00 38.59           C  
ATOM    929  O   LYS D 121     -39.264   5.885  65.409  1.00 33.79           O  
ATOM    930  CB  LYS D 121     -40.142   8.610  66.691  1.00 37.62           C  
ATOM    931  CG  LYS D 121     -39.972  10.107  66.501  1.00 40.36           C  
ATOM    932  CD  LYS D 121     -39.260  10.699  67.710  1.00 38.65           C  
ATOM    933  CE  LYS D 121     -38.915  12.163  67.510  1.00 40.42           C  
ATOM    934  NZ  LYS D 121     -38.059  12.668  68.619  1.00 49.25           N  
ATOM    935  N   SER D 122     -41.366   5.611  66.149  1.00 39.39           N  
ATOM    936  CA  SER D 122     -41.178   4.196  66.443  1.00 40.39           C  
ATOM    937  C   SER D 122     -41.412   3.314  65.220  1.00 44.14           C  
ATOM    938  O   SER D 122     -40.872   2.209  65.134  1.00 39.50           O  
ATOM    939  CB  SER D 122     -42.118   3.760  67.568  1.00 38.95           C  
ATOM    940  OG  SER D 122     -42.052   2.364  67.789  1.00 47.99           O  
ATOM    941  N   LYS D 123     -42.198   3.805  64.267  1.00 36.50           N  
ATOM    942  CA  LYS D 123     -42.544   2.975  63.118  1.00 37.11           C  
ATOM    943  C   LYS D 123     -41.835   3.388  61.835  1.00 37.62           C  
ATOM    944  O   LYS D 123     -41.392   2.538  61.061  1.00 37.95           O  
ATOM    945  CB  LYS D 123     -44.057   2.968  62.905  1.00 39.91           C  
ATOM    946  CG  LYS D 123     -44.847   2.413  64.074  1.00 40.10           C  
ATOM    947  CD  LYS D 123     -46.327   2.366  63.751  1.00 45.42           C  
ATOM    948  CE  LYS D 123     -47.107   1.648  64.837  1.00 34.56           C  
ATOM    949  NZ  LYS D 123     -48.537   1.481  64.463  1.00 43.98           N  
ATOM    950  N   VAL D 124     -41.697   4.691  61.618  1.00 36.98           N  
ATOM    951  CA  VAL D 124     -41.146   5.177  60.360  1.00 34.82           C  
ATOM    952  C   VAL D 124     -39.619   5.136  60.347  1.00 32.82           C  
ATOM    953  O   VAL D 124     -38.966   5.701  61.223  1.00 34.82           O  
ATOM    954  CB  VAL D 124     -41.652   6.602  60.025  1.00 32.28           C  
ATOM    955  CG1 VAL D 124     -40.892   7.180  58.847  1.00 33.46           C  
ATOM    956  CG2 VAL D 124     -43.139   6.579  59.735  1.00 29.68           C  
ATOM    957  N   VAL D 125     -39.065   4.464  59.342  1.00 37.68           N  
ATOM    958  CA  VAL D 125     -37.621   4.396  59.139  1.00 41.37           C  
ATOM    959  C   VAL D 125     -37.303   4.867  57.720  1.00 41.11           C  
ATOM    960  O   VAL D 125     -37.923   4.421  56.754  1.00 38.02           O  
ATOM    961  CB  VAL D 125     -37.070   2.960  59.373  1.00 43.63           C  
ATOM    962  CG1 VAL D 125     -38.141   1.915  59.112  1.00 52.91           C  
ATOM    963  CG2 VAL D 125     -35.832   2.702  58.520  1.00 44.61           C  
ATOM    964  N   ILE D 126     -36.351   5.787  57.601  1.00 40.20           N  
ATOM    965  CA  ILE D 126     -35.901   6.260  56.298  1.00 39.31           C  
ATOM    966  C   ILE D 126     -34.487   5.742  56.041  1.00 45.73           C  
ATOM    967  O   ILE D 126     -33.524   6.223  56.640  1.00 46.14           O  
ATOM    968  CB  ILE D 126     -35.945   7.805  56.217  1.00 38.55           C  
ATOM    969  CG1 ILE D 126     -37.366   8.302  56.520  1.00 39.11           C  
ATOM    970  CG2 ILE D 126     -35.489   8.291  54.849  1.00 30.97           C  
ATOM    971  CD1 ILE D 126     -37.534   9.814  56.503  1.00 43.92           C  
ATOM    972  N   PRO D 127     -34.371   4.735  55.159  1.00 47.97           N  
ATOM    973  CA  PRO D 127     -33.139   3.985  54.882  1.00 52.14           C  
ATOM    974  C   PRO D 127     -31.993   4.892  54.449  1.00 53.24           C  
ATOM    975  O   PRO D 127     -30.845   4.623  54.800  1.00 51.99           O  
ATOM    976  CB  PRO D 127     -33.551   3.060  53.732  1.00 52.84           C  
ATOM    977  CG  PRO D 127     -35.021   2.900  53.894  1.00 42.62           C  
ATOM    978  CD  PRO D 127     -35.501   4.238  54.355  1.00 37.28           C  
ATOM    979  N   LEU D 128     -32.298   5.945  53.696  1.00 51.61           N  
ATOM    980  CA  LEU D 128     -31.263   6.866  53.236  1.00 46.53           C  
ATOM    981  C   LEU D 128     -30.628   7.608  54.409  1.00 45.06           C  
ATOM    982  O   LEU D 128     -29.471   8.019  54.337  1.00 49.53           O  
ATOM    983  CB  LEU D 128     -31.841   7.876  52.237  1.00 50.27           C  
ATOM    984  CG  LEU D 128     -32.007   7.418  50.783  1.00 64.82           C  
ATOM    985  CD1 LEU D 128     -32.853   8.401  49.982  1.00 51.69           C  
ATOM    986  CD2 LEU D 128     -30.651   7.224  50.124  1.00 58.90           C  
ATOM    987  N   ALA D 129     -31.383   7.771  55.492  1.00 43.03           N  
ATOM    988  CA  ALA D 129     -30.865   8.454  56.670  1.00 45.03           C  
ATOM    989  C   ALA D 129     -30.022   7.510  57.519  1.00 48.06           C  
ATOM    990  O   ALA D 129     -28.933   7.868  57.967  1.00 47.20           O  
ATOM    991  CB  ALA D 129     -32.014   9.009  57.497  1.00 38.09           C  
ATOM    992  N   GLU D 130     -30.527   6.298  57.731  1.00 45.57           N  
ATOM    993  CA  GLU D 130     -29.834   5.325  58.572  1.00 52.18           C  
ATOM    994  C   GLU D 130     -28.574   4.783  57.892  1.00 53.49           C  
ATOM    995  O   GLU D 130     -27.650   4.320  58.562  1.00 46.60           O  
ATOM    996  CB  GLU D 130     -30.790   4.202  58.987  1.00 60.35           C  
ATOM    997  CG  GLU D 130     -31.739   4.651  60.106  1.00 59.19           C  
ATOM    998  CD  GLU D 130     -32.655   3.554  60.619  1.00 62.01           C  
ATOM    999  OE1 GLU D 130     -32.280   2.367  60.539  1.00 75.27           O  
ATOM   1000  OE2 GLU D 130     -33.753   3.885  61.113  1.00 62.56           O  
ATOM   1001  N   ALA D 131     -28.548   4.821  56.563  1.00 56.95           N  
ATOM   1002  CA  ALA D 131     -27.356   4.425  55.818  1.00 55.13           C  
ATOM   1003  C   ALA D 131     -26.217   5.401  56.105  1.00 54.96           C  
ATOM   1004  O   ALA D 131     -25.048   5.096  55.869  1.00 64.14           O  
ATOM   1005  CB  ALA D 131     -27.646   4.370  54.335  1.00 53.50           C  
ATOM   1006  N   LYS D 132     -26.574   6.581  56.612  1.00 48.52           N  
ATOM   1007  CA  LYS D 132     -25.602   7.601  56.988  1.00 47.69           C  
ATOM   1008  C   LYS D 132     -25.575   7.776  58.495  1.00 51.04           C  
ATOM   1009  O   LYS D 132     -24.987   8.726  59.012  1.00 60.69           O  
ATOM   1010  CB  LYS D 132     -25.942   8.938  56.328  1.00 53.88           C  
ATOM   1011  CG  LYS D 132     -26.055   8.885  54.815  1.00 51.62           C  
ATOM   1012  CD  LYS D 132     -24.752   8.401  54.203  1.00 58.75           C  
ATOM   1013  CE  LYS D 132     -24.809   8.398  52.686  1.00 67.97           C  
ATOM   1014  NZ  LYS D 132     -23.564   7.835  52.085  1.00 71.57           N  
ATOM   1015  N   GLY D 133     -26.225   6.857  59.197  1.00 48.26           N  
ATOM   1016  CA  GLY D 133     -26.170   6.825  60.645  1.00 48.85           C  
ATOM   1017  C   GLY D 133     -26.976   7.923  61.308  1.00 51.39           C  
ATOM   1018  O   GLY D 133     -26.725   8.269  62.461  1.00 55.89           O  
ATOM   1019  N   CYS D 134     -27.945   8.479  60.588  1.00 51.00           N  
ATOM   1020  CA  CYS D 134     -28.832   9.461  61.189  1.00 49.88           C  
ATOM   1021  C   CYS D 134     -29.986   8.711  61.827  1.00 50.98           C  
ATOM   1022  O   CYS D 134     -30.550   7.796  61.225  1.00 50.30           O  
ATOM   1023  CB  CYS D 134     -29.359  10.434  60.135  1.00 49.50           C  
ATOM   1024  SG  CYS D 134     -30.243  11.856  60.815  1.00 48.86           S  
ATOM   1025  N   LYS D 135     -30.332   9.102  63.046  1.00 48.88           N  
ATOM   1026  CA  LYS D 135     -31.478   8.535  63.739  1.00 45.67           C  
ATOM   1027  C   LYS D 135     -32.433   9.661  64.112  1.00 45.42           C  
ATOM   1028  O   LYS D 135     -32.094  10.838  63.971  1.00 46.05           O  
ATOM   1029  CB  LYS D 135     -31.014   7.782  64.988  1.00 53.61           C  
ATOM   1030  CG  LYS D 135     -29.986   8.534  65.824  1.00 55.16           C  
ATOM   1031  CD  LYS D 135     -29.106   7.578  66.619  1.00 58.45           C  
ATOM   1032  CE  LYS D 135     -27.879   8.292  67.176  1.00 67.29           C  
ATOM   1033  NZ  LYS D 135     -26.957   7.379  67.913  1.00 73.61           N  
ATOM   1034  N   TRP D 136     -33.629   9.299  64.563  1.00 46.00           N  
ATOM   1035  CA  TRP D 136     -34.638  10.284  64.937  1.00 40.48           C  
ATOM   1036  C   TRP D 136     -34.126  11.224  66.022  1.00 45.69           C  
ATOM   1037  O   TRP D 136     -34.471  12.405  66.044  1.00 48.20           O  
ATOM   1038  CB  TRP D 136     -35.911   9.584  65.420  1.00 36.59           C  
ATOM   1039  CG  TRP D 136     -36.808   9.106  64.316  1.00 41.16           C  
ATOM   1040  CD1 TRP D 136     -36.982   7.819  63.893  1.00 38.79           C  
ATOM   1041  CD2 TRP D 136     -37.676   9.912  63.514  1.00 38.22           C  
ATOM   1042  NE1 TRP D 136     -37.896   7.779  62.867  1.00 37.19           N  
ATOM   1043  CE2 TRP D 136     -38.339   9.053  62.617  1.00 34.53           C  
ATOM   1044  CE3 TRP D 136     -37.955  11.280  63.467  1.00 37.50           C  
ATOM   1045  CZ2 TRP D 136     -39.262   9.516  61.685  1.00 32.52           C  
ATOM   1046  CZ3 TRP D 136     -38.868  11.739  62.540  1.00 34.45           C  
ATOM   1047  CH2 TRP D 136     -39.512  10.861  61.663  1.00 30.70           C  
ATOM   1048  N   GLY D 137     -33.288  10.695  66.909  1.00 39.87           N  
ATOM   1049  CA  GLY D 137     -32.753  11.472  68.012  1.00 46.41           C  
ATOM   1050  C   GLY D 137     -31.888  12.637  67.571  1.00 50.51           C  
ATOM   1051  O   GLY D 137     -31.763  13.630  68.289  1.00 46.70           O  
ATOM   1052  N   ASP D 138     -31.311  12.494  66.386  1.00 46.63           N  
ATOM   1053  CA  ASP D 138     -30.506  13.527  65.763  1.00 45.29           C  
ATOM   1054  C   ASP D 138     -31.332  14.752  65.455  1.00 48.18           C  
ATOM   1055  O   ASP D 138     -30.847  15.864  65.524  1.00 54.38           O  
ATOM   1056  CB  ASP D 138     -29.771  12.994  64.546  1.00 47.22           C  
ATOM   1057  CG  ASP D 138     -28.593  12.122  64.917  1.00 58.07           C  
ATOM   1058  OD1 ASP D 138     -27.697  12.608  65.620  1.00 55.13           O  
ATOM   1059  OD2 ASP D 138     -28.559  10.951  64.520  1.00 59.88           O  
ATOM   1060  N   GLY D 139     -32.572  14.535  65.069  1.00 40.77           N  
ATOM   1061  CA  GLY D 139     -33.541  15.601  64.980  1.00 37.16           C  
ATOM   1062  C   GLY D 139     -34.625  15.176  64.041  1.00 45.50           C  
ATOM   1063  O   GLY D 139     -34.409  14.302  63.241  1.00 44.58           O  
ATOM   1064  N   VAL D 140     -35.801  15.761  64.169  1.00 39.30           N  
ATOM   1065  CA  VAL D 140     -36.900  15.425  63.297  1.00 33.86           C  
ATOM   1066  C   VAL D 140     -36.714  15.952  61.880  1.00 35.81           C  
ATOM   1067  O   VAL D 140     -36.760  15.219  60.930  1.00 36.92           O  
ATOM   1068  CB  VAL D 140     -38.203  15.909  63.946  1.00 24.98           C  
ATOM   1069  CG1 VAL D 140     -39.349  15.982  62.975  1.00 29.60           C  
ATOM   1070  CG2 VAL D 140     -38.557  15.000  65.089  1.00 27.37           C  
ATOM   1071  N   ALA D 141     -36.390  17.220  61.785  1.00 37.52           N  
ATOM   1072  CA  ALA D 141     -36.184  17.881  60.502  1.00 33.70           C  
ATOM   1073  C   ALA D 141     -35.030  17.262  59.720  1.00 37.64           C  
ATOM   1074  O   ALA D 141     -35.164  16.970  58.531  1.00 46.61           O  
ATOM   1075  CB  ALA D 141     -35.937  19.364  60.718  1.00 34.58           C  
ATOM   1076  N   LEU D 142     -33.901  17.055  60.394  1.00 39.80           N  
ATOM   1077  CA  LEU D 142     -32.721  16.477  59.756  1.00 40.02           C  
ATOM   1078  C   LEU D 142     -32.995  15.062  59.252  1.00 40.29           C  
ATOM   1079  O   LEU D 142     -32.678  14.730  58.111  1.00 46.36           O  
ATOM   1080  CB  LEU D 142     -31.527  16.473  60.714  1.00 36.30           C  
ATOM   1081  CG  LEU D 142     -30.277  15.733  60.222  1.00 40.20           C  
ATOM   1082  CD1 LEU D 142     -29.771  16.336  58.925  1.00 43.84           C  
ATOM   1083  CD2 LEU D 142     -29.174  15.730  61.271  1.00 48.50           C  
ATOM   1084  N   TYR D 143     -33.570  14.230  60.116  1.00 43.60           N  
ATOM   1085  CA  TYR D 143     -33.850  12.837  59.775  1.00 34.27           C  
ATOM   1086  C   TYR D 143     -34.812  12.755  58.593  1.00 43.77           C  
ATOM   1087  O   TYR D 143     -34.630  11.933  57.695  1.00 39.84           O  
ATOM   1088  CB  TYR D 143     -34.420  12.088  60.981  1.00 35.80           C  
ATOM   1089  CG  TYR D 143     -34.627  10.608  60.749  1.00 35.13           C  
ATOM   1090  CD1 TYR D 143     -33.580   9.709  60.900  1.00 32.93           C  
ATOM   1091  CD2 TYR D 143     -35.871  10.107  60.384  1.00 36.76           C  
ATOM   1092  CE1 TYR D 143     -33.761   8.357  60.691  1.00 37.55           C  
ATOM   1093  CE2 TYR D 143     -36.062   8.758  60.171  1.00 35.32           C  
ATOM   1094  CZ  TYR D 143     -35.004   7.889  60.327  1.00 37.00           C  
ATOM   1095  OH  TYR D 143     -35.190   6.543  60.116  1.00 35.17           O  
ATOM   1096  N   LEU D 144     -35.835  13.605  58.604  1.00 41.90           N  
ATOM   1097  CA  LEU D 144     -36.839  13.600  57.544  1.00 36.92           C  
ATOM   1098  C   LEU D 144     -36.292  14.203  56.253  1.00 41.81           C  
ATOM   1099  O   LEU D 144     -36.817  13.955  55.167  1.00 41.01           O  
ATOM   1100  CB  LEU D 144     -38.092  14.359  57.986  1.00 30.60           C  
ATOM   1101  CG  LEU D 144     -39.014  13.606  58.949  1.00 33.80           C  
ATOM   1102  CD1 LEU D 144     -40.165  14.479  59.427  1.00 32.33           C  
ATOM   1103  CD2 LEU D 144     -39.540  12.347  58.294  1.00 31.09           C  
ATOM   1104  N   ALA D 145     -35.234  14.997  56.383  1.00 36.11           N  
ATOM   1105  CA  ALA D 145     -34.621  15.651  55.233  1.00 35.45           C  
ATOM   1106  C   ALA D 145     -33.995  14.654  54.262  1.00 35.35           C  
ATOM   1107  O   ALA D 145     -33.771  14.973  53.096  1.00 38.97           O  
ATOM   1108  CB  ALA D 145     -33.587  16.648  55.694  1.00 39.74           C  
ATOM   1109  N   PHE D 146     -33.697  13.455  54.750  1.00 36.98           N  
ATOM   1110  CA  PHE D 146     -33.102  12.416  53.918  1.00 33.14           C  
ATOM   1111  C   PHE D 146     -34.120  11.806  52.961  1.00 33.19           C  
ATOM   1112  O   PHE D 146     -33.751  11.173  51.971  1.00 43.87           O  
ATOM   1113  CB  PHE D 146     -32.479  11.323  54.786  1.00 39.87           C  
ATOM   1114  CG  PHE D 146     -31.127  11.679  55.339  1.00 44.84           C  
ATOM   1115  CD1 PHE D 146     -29.978  11.389  54.621  1.00 37.90           C  
ATOM   1116  CD2 PHE D 146     -31.004  12.289  56.578  1.00 38.67           C  
ATOM   1117  CE1 PHE D 146     -28.732  11.708  55.122  1.00 38.71           C  
ATOM   1118  CE2 PHE D 146     -29.759  12.610  57.086  1.00 40.79           C  
ATOM   1119  CZ  PHE D 146     -28.622  12.319  56.356  1.00 42.64           C  
ATOM   1120  N   ALA D 147     -35.402  11.996  53.260  1.00 43.02           N  
ATOM   1121  CA  ALA D 147     -36.461  11.478  52.406  1.00 38.81           C  
ATOM   1122  C   ALA D 147     -36.424  12.195  51.064  1.00 45.63           C  
ATOM   1123  O   ALA D 147     -36.283  13.416  51.014  1.00 42.61           O  
ATOM   1124  CB  ALA D 147     -37.814  11.665  53.068  1.00 33.39           C  
ATOM   1125  N   PRO D 148     -36.529  11.434  49.968  1.00 46.76           N  
ATOM   1126  CA  PRO D 148     -36.626  12.038  48.638  1.00 41.33           C  
ATOM   1127  C   PRO D 148     -37.849  12.943  48.586  1.00 40.89           C  
ATOM   1128  O   PRO D 148     -38.880  12.589  49.145  1.00 36.44           O  
ATOM   1129  CB  PRO D 148     -36.819  10.825  47.723  1.00 39.65           C  
ATOM   1130  CG  PRO D 148     -36.186   9.692  48.471  1.00 42.54           C  
ATOM   1131  CD  PRO D 148     -36.479   9.964  49.914  1.00 41.95           C  
ATOM   1132  N   GLY D 149     -37.727  14.113  47.970  1.00 43.80           N  
ATOM   1133  CA  GLY D 149     -38.852  15.028  47.880  1.00 43.12           C  
ATOM   1134  C   GLY D 149     -38.884  16.047  49.004  1.00 39.11           C  
ATOM   1135  O   GLY D 149     -39.663  17.000  48.963  1.00 42.33           O  
ATOM   1136  N   ALA D 150     -38.050  15.840  50.019  1.00 37.77           N  
ATOM   1137  CA  ALA D 150     -38.014  16.735  51.171  1.00 41.11           C  
ATOM   1138  C   ALA D 150     -37.549  18.138  50.776  1.00 41.34           C  
ATOM   1139  O   ALA D 150     -37.840  19.115  51.473  1.00 40.62           O  
ATOM   1140  CB  ALA D 150     -37.116  16.169  52.255  1.00 38.25           C  
ATOM   1141  N   GLU D 151     -36.844  18.238  49.650  1.00 33.30           N  
ATOM   1142  CA  GLU D 151     -36.357  19.529  49.169  1.00 35.80           C  
ATOM   1143  C   GLU D 151     -37.506  20.460  48.798  1.00 39.90           C  
ATOM   1144  O   GLU D 151     -37.311  21.665  48.646  1.00 43.05           O  
ATOM   1145  CB  GLU D 151     -35.423  19.362  47.963  1.00 43.32           C  
ATOM   1146  CG  GLU D 151     -36.102  18.905  46.671  1.00 42.00           C  
ATOM   1147  CD  GLU D 151     -36.276  17.402  46.585  1.00 49.91           C  
ATOM   1148  OE1 GLU D 151     -35.748  16.687  47.463  1.00 56.69           O  
ATOM   1149  OE2 GLU D 151     -36.930  16.933  45.630  1.00 47.67           O  
ATOM   1150  N   MET D 152     -38.702  19.897  48.655  1.00 38.07           N  
ATOM   1151  CA  MET D 152     -39.893  20.682  48.352  1.00 35.97           C  
ATOM   1152  C   MET D 152     -40.308  21.520  49.560  1.00 38.76           C  
ATOM   1153  O   MET D 152     -41.127  22.430  49.438  1.00 44.97           O  
ATOM   1154  CB  MET D 152     -41.048  19.770  47.922  1.00 39.74           C  
ATOM   1155  CG  MET D 152     -40.909  19.165  46.530  1.00 43.63           C  
ATOM   1156  SD  MET D 152     -42.430  18.367  45.972  1.00 55.92           S  
ATOM   1157  CE  MET D 152     -42.587  17.052  47.175  1.00 45.88           C  
ATOM   1158  N   PHE D 153     -39.741  21.210  50.724  1.00 42.98           N  
ATOM   1159  CA  PHE D 153     -40.084  21.922  51.951  1.00 36.59           C  
ATOM   1160  C   PHE D 153     -38.812  22.301  52.718  1.00 35.07           C  
ATOM   1161  O   PHE D 153     -38.592  21.839  53.839  1.00 45.73           O  
ATOM   1162  CB  PHE D 153     -41.023  21.076  52.821  1.00 33.87           C  
ATOM   1163  CG  PHE D 153     -42.242  20.566  52.089  1.00 39.26           C  
ATOM   1164  CD1 PHE D 153     -43.344  21.387  51.877  1.00 39.51           C  
ATOM   1165  CD2 PHE D 153     -42.284  19.263  51.615  1.00 35.71           C  
ATOM   1166  CE1 PHE D 153     -44.461  20.915  51.201  1.00 40.43           C  
ATOM   1167  CE2 PHE D 153     -43.398  18.784  50.942  1.00 36.05           C  
ATOM   1168  CZ  PHE D 153     -44.486  19.612  50.733  1.00 33.83           C  
ATOM   1169  N   LEU D 154     -37.983  23.140  52.098  1.00 35.44           N  
ATOM   1170  CA  LEU D 154     -36.686  23.527  52.656  1.00 36.53           C  
ATOM   1171  C   LEU D 154     -36.829  24.181  54.022  1.00 38.77           C  
ATOM   1172  O   LEU D 154     -35.993  23.983  54.903  1.00 45.19           O  
ATOM   1173  CB  LEU D 154     -35.946  24.478  51.711  1.00 37.91           C  
ATOM   1174  CG  LEU D 154     -35.337  23.878  50.446  1.00 37.08           C  
ATOM   1175  CD1 LEU D 154     -34.816  24.966  49.528  1.00 41.33           C  
ATOM   1176  CD2 LEU D 154     -34.220  22.925  50.813  1.00 38.03           C  
ATOM   1177  N   LYS D 155     -37.903  24.940  54.200  1.00 42.58           N  
ATOM   1178  CA  LYS D 155     -38.107  25.655  55.447  1.00 46.93           C  
ATOM   1179  C   LYS D 155     -38.436  24.759  56.628  1.00 50.03           C  
ATOM   1180  O   LYS D 155     -37.801  24.852  57.679  1.00 45.65           O  
ATOM   1181  CB  LYS D 155     -39.219  26.689  55.307  1.00 45.51           C  
ATOM   1182  CG  LYS D 155     -39.357  27.497  56.569  1.00 49.40           C  
ATOM   1183  CD  LYS D 155     -40.473  28.492  56.524  1.00 58.60           C  
ATOM   1184  CE  LYS D 155     -40.648  29.049  57.912  1.00 63.70           C  
ATOM   1185  NZ  LYS D 155     -41.016  27.984  58.895  1.00 53.49           N  
ATOM   1186  N   ASP D 156     -39.426  23.894  56.446  1.00 44.85           N  
ATOM   1187  CA  ASP D 156     -39.852  22.976  57.492  1.00 41.70           C  
ATOM   1188  C   ASP D 156     -38.684  22.103  57.936  1.00 44.35           C  
ATOM   1189  O   ASP D 156     -38.568  21.744  59.109  1.00 55.30           O  
ATOM   1190  CB  ASP D 156     -41.018  22.114  56.998  1.00 42.76           C  
ATOM   1191  CG  ASP D 156     -42.309  22.906  56.847  1.00 42.44           C  
ATOM   1192  OD1 ASP D 156     -42.509  23.886  57.594  1.00 44.52           O  
ATOM   1193  OD2 ASP D 156     -43.123  22.551  55.969  1.00 43.37           O  
ATOM   1194  N   PHE D 157     -37.820  21.763  56.984  1.00 42.32           N  
ATOM   1195  CA  PHE D 157     -36.671  20.911  57.253  1.00 41.31           C  
ATOM   1196  C   PHE D 157     -35.379  21.719  57.392  1.00 43.25           C  
ATOM   1197  O   PHE D 157     -34.286  21.156  57.363  1.00 38.98           O  
ATOM   1198  CB  PHE D 157     -36.540  19.844  56.166  1.00 37.85           C  
ATOM   1199  CG  PHE D 157     -37.761  18.979  56.023  1.00 40.71           C  
ATOM   1200  CD1 PHE D 157     -38.373  18.432  57.139  1.00 43.01           C  
ATOM   1201  CD2 PHE D 157     -38.303  18.721  54.775  1.00 36.31           C  
ATOM   1202  CE1 PHE D 157     -39.498  17.641  57.014  1.00 35.15           C  
ATOM   1203  CE2 PHE D 157     -39.428  17.931  54.643  1.00 33.32           C  
ATOM   1204  CZ  PHE D 157     -40.026  17.390  55.763  1.00 30.55           C  
ATOM   1205  N   GLU D 158     -35.519  23.020  57.493  1.00 42.68           N  
ATOM   1206  CA  GLU D 158     -34.431  23.873  57.895  1.00 44.32           C  
ATOM   1207  C   GLU D 158     -33.205  23.786  57.011  1.00 42.64           C  
ATOM   1208  O   GLU D 158     -32.095  23.875  57.493  1.00 46.97           O  
ATOM   1209  CB  GLU D 158     -34.051  23.551  59.331  1.00 46.53           C  
ATOM   1210  CG  GLU D 158     -35.194  23.635  60.320  1.00 45.93           C  
ATOM   1211  CD  GLU D 158     -34.738  23.391  61.734  1.00 56.64           C  
ATOM   1212  OE1 GLU D 158     -35.355  23.917  62.665  1.00 53.23           O  
ATOM   1213  OE2 GLU D 158     -33.747  22.680  61.917  1.00 58.70           O  
ATOM   1214  N   PHE D 159     -33.422  23.608  55.712  1.00 47.30           N  
ATOM   1215  CA  PHE D 159     -32.378  23.628  54.704  1.00 40.81           C  
ATOM   1216  C   PHE D 159     -31.536  22.388  54.792  1.00 44.63           C  
ATOM   1217  O   PHE D 159     -30.475  22.332  54.242  1.00 48.41           O  
ATOM   1218  CB  PHE D 159     -31.484  24.834  54.883  1.00 42.26           C  
ATOM   1219  CG  PHE D 159     -31.986  26.070  54.227  1.00 47.19           C  
ATOM   1220  CD1 PHE D 159     -32.383  26.060  52.916  1.00 50.67           C  
ATOM   1221  CD2 PHE D 159     -32.036  27.252  54.920  1.00 51.59           C  
ATOM   1222  CE1 PHE D 159     -32.828  27.208  52.305  1.00 48.08           C  
ATOM   1223  CE2 PHE D 159     -32.487  28.403  54.325  1.00 52.07           C  
ATOM   1224  CZ  PHE D 159     -32.875  28.381  53.014  1.00 53.95           C  
ATOM   1225  N   TYR D 160     -31.996  21.406  55.534  1.00 45.02           N  
ATOM   1226  CA  TYR D 160     -31.219  20.201  55.733  1.00 44.06           C  
ATOM   1227  C   TYR D 160     -31.025  19.426  54.461  1.00 41.89           C  
ATOM   1228  O   TYR D 160     -29.984  18.862  54.265  1.00 43.22           O  
ATOM   1229  CB  TYR D 160     -31.782  19.329  56.855  1.00 41.21           C  
ATOM   1230  CG  TYR D 160     -31.425  19.836  58.215  1.00 42.78           C  
ATOM   1231  CD1 TYR D 160     -30.132  20.180  58.515  1.00 48.92           C  
ATOM   1232  CD2 TYR D 160     -32.376  20.002  59.179  1.00 41.64           C  
ATOM   1233  CE1 TYR D 160     -29.790  20.666  59.749  1.00 48.32           C  
ATOM   1234  CE2 TYR D 160     -32.044  20.484  60.418  1.00 45.40           C  
ATOM   1235  CZ  TYR D 160     -30.746  20.812  60.696  1.00 49.73           C  
ATOM   1236  OH  TYR D 160     -30.401  21.292  61.916  1.00 51.87           O  
ATOM   1237  N   PRO D 161     -32.040  19.362  53.613  1.00 40.81           N  
ATOM   1238  CA  PRO D 161     -31.867  18.655  52.335  1.00 48.06           C  
ATOM   1239  C   PRO D 161     -30.760  19.267  51.472  1.00 47.32           C  
ATOM   1240  O   PRO D 161     -29.991  18.541  50.833  1.00 43.36           O  
ATOM   1241  CB  PRO D 161     -33.221  18.851  51.654  1.00 34.33           C  
ATOM   1242  CG  PRO D 161     -34.177  18.937  52.784  1.00 38.01           C  
ATOM   1243  CD  PRO D 161     -33.455  19.725  53.834  1.00 43.35           C  
ATOM   1244  N   LEU D 162     -30.687  20.595  51.469  1.00 44.67           N  
ATOM   1245  CA  LEU D 162     -29.658  21.317  50.727  1.00 43.06           C  
ATOM   1246  C   LEU D 162     -28.268  20.942  51.241  1.00 51.00           C  
ATOM   1247  O   LEU D 162     -27.373  20.581  50.464  1.00 52.25           O  
ATOM   1248  CB  LEU D 162     -29.881  22.825  50.869  1.00 39.26           C  
ATOM   1249  CG  LEU D 162     -28.796  23.750  50.311  1.00 47.99           C  
ATOM   1250  CD1 LEU D 162     -28.612  23.523  48.820  1.00 44.14           C  
ATOM   1251  CD2 LEU D 162     -29.105  25.217  50.596  1.00 50.58           C  
ATOM   1252  N   ALA D 163     -28.099  21.026  52.557  1.00 49.95           N  
ATOM   1253  CA  ALA D 163     -26.832  20.695  53.198  1.00 52.26           C  
ATOM   1254  C   ALA D 163     -26.431  19.247  52.917  1.00 48.71           C  
ATOM   1255  O   ALA D 163     -25.254  18.951  52.727  1.00 50.27           O  
ATOM   1256  CB  ALA D 163     -26.926  20.942  54.694  1.00 52.23           C  
ATOM   1257  N   ILE D 164     -27.418  18.352  52.912  1.00 48.95           N  
ATOM   1258  CA  ILE D 164     -27.199  16.936  52.621  1.00 45.57           C  
ATOM   1259  C   ILE D 164     -26.713  16.729  51.181  1.00 52.42           C  
ATOM   1260  O   ILE D 164     -25.781  15.958  50.955  1.00 61.46           O  
ATOM   1261  CB  ILE D 164     -28.484  16.099  52.876  1.00 46.40           C  
ATOM   1262  CG1 ILE D 164     -28.779  16.005  54.378  1.00 39.95           C  
ATOM   1263  CG2 ILE D 164     -28.339  14.699  52.308  1.00 48.09           C  
ATOM   1264  CD1 ILE D 164     -30.141  15.420  54.713  1.00 38.22           C  
ATOM   1265  N   ASP D 165     -27.337  17.402  50.210  1.00 52.18           N  
ATOM   1266  CA  ASP D 165     -26.860  17.321  48.822  1.00 54.65           C  
ATOM   1267  C   ASP D 165     -25.423  17.830  48.706  1.00 56.86           C  
ATOM   1268  O   ASP D 165     -24.565  17.196  48.070  1.00 62.59           O  
ATOM   1269  CB  ASP D 165     -27.766  18.109  47.863  1.00 58.54           C  
ATOM   1270  CG  ASP D 165     -29.006  17.334  47.444  1.00 68.00           C  
ATOM   1271  OD1 ASP D 165     -28.943  16.089  47.373  1.00 72.27           O  
ATOM   1272  OD2 ASP D 165     -30.042  17.979  47.169  1.00 73.09           O  
ATOM   1273  N   ILE D 166     -25.173  18.976  49.338  1.00 55.03           N  
ATOM   1274  CA  ILE D 166     -23.846  19.580  49.369  1.00 58.23           C  
ATOM   1275  C   ILE D 166     -22.836  18.573  49.920  1.00 59.83           C  
ATOM   1276  O   ILE D 166     -21.746  18.415  49.376  1.00 63.46           O  
ATOM   1277  CB  ILE D 166     -23.837  20.864  50.240  1.00 55.42           C  
ATOM   1278  CG1 ILE D 166     -24.670  21.971  49.581  1.00 49.72           C  
ATOM   1279  CG2 ILE D 166     -22.413  21.338  50.501  1.00 54.01           C  
ATOM   1280  CD1 ILE D 166     -24.810  23.237  50.423  1.00 49.95           C  
ATOM   1281  N   GLN D 167     -23.212  17.896  51.000  1.00 59.52           N  
ATOM   1282  CA  GLN D 167     -22.341  16.924  51.652  1.00 61.30           C  
ATOM   1283  C   GLN D 167     -22.140  15.668  50.803  1.00 62.91           C  
ATOM   1284  O   GLN D 167     -21.112  15.006  50.900  1.00 66.80           O  
ATOM   1285  CB  GLN D 167     -22.897  16.547  53.024  1.00 64.45           C  
ATOM   1286  CG  GLN D 167     -21.831  16.061  53.988  1.00 67.57           C  
ATOM   1287  CD  GLN D 167     -20.861  17.162  54.368  1.00 78.59           C  
ATOM   1288  OE1 GLN D 167     -21.199  18.346  54.324  1.00 78.03           O  
ATOM   1289  NE2 GLN D 167     -19.651  16.780  54.746  1.00 82.30           N  
ATOM   1290  N   ARG D 168     -23.134  15.332  49.988  1.00 56.97           N  
ATOM   1291  CA  ARG D 168     -23.005  14.202  49.077  1.00 62.53           C  
ATOM   1292  C   ARG D 168     -21.980  14.550  48.012  1.00 66.42           C  
ATOM   1293  O   ARG D 168     -21.199  13.700  47.577  1.00 68.51           O  
ATOM   1294  CB  ARG D 168     -24.346  13.853  48.435  1.00 65.14           C  
ATOM   1295  CG  ARG D 168     -25.291  13.095  49.343  1.00 55.76           C  
ATOM   1296  CD  ARG D 168     -26.628  12.854  48.670  1.00 58.72           C  
ATOM   1297  NE  ARG D 168     -27.532  12.108  49.539  1.00 75.04           N  
ATOM   1298  CZ  ARG D 168     -28.853  12.087  49.403  1.00 79.03           C  
ATOM   1299  NH1 ARG D 168     -29.433  12.775  48.428  1.00 70.14           N  
ATOM   1300  NH2 ARG D 168     -29.595  11.375  50.240  1.00 74.58           N  
ATOM   1301  N   VAL D 169     -21.985  15.817  47.607  1.00 61.76           N  
ATOM   1302  CA  VAL D 169     -20.988  16.323  46.672  1.00 67.36           C  
ATOM   1303  C   VAL D 169     -19.585  16.316  47.293  1.00 64.58           C  
ATOM   1304  O   VAL D 169     -18.657  15.737  46.733  1.00 72.47           O  
ATOM   1305  CB  VAL D 169     -21.340  17.749  46.194  1.00 65.71           C  
ATOM   1306  CG1 VAL D 169     -20.173  18.367  45.445  1.00 65.17           C  
ATOM   1307  CG2 VAL D 169     -22.578  17.719  45.312  1.00 61.96           C  
ATOM   1308  N   VAL D 170     -19.442  16.964  48.446  1.00 64.70           N  
ATOM   1309  CA  VAL D 170     -18.148  17.103  49.118  1.00 65.10           C  
ATOM   1310  C   VAL D 170     -17.540  15.755  49.526  1.00 69.70           C  
ATOM   1311  O   VAL D 170     -16.395  15.457  49.191  1.00 78.20           O  
ATOM   1312  CB  VAL D 170     -18.264  18.016  50.366  1.00 69.50           C  
ATOM   1313  CG1 VAL D 170     -17.009  17.928  51.220  1.00 72.94           C  
ATOM   1314  CG2 VAL D 170     -18.515  19.459  49.951  1.00 66.92           C  
ATOM   1315  N   LYS D 171     -18.315  14.938  50.235  1.00 65.11           N  
ATOM   1316  CA  LYS D 171     -17.827  13.657  50.745  1.00 64.87           C  
ATOM   1317  C   LYS D 171     -17.923  12.528  49.721  1.00 65.11           C  
ATOM   1318  O   LYS D 171     -16.944  11.825  49.482  1.00 67.11           O  
ATOM   1319  CB  LYS D 171     -18.573  13.257  52.024  1.00 66.91           C  
ATOM   1320  CG  LYS D 171     -17.815  13.529  53.323  1.00 70.03           C  
ATOM   1321  CD  LYS D 171     -17.391  14.979  53.457  1.00 75.14           C  
ATOM   1322  CE  LYS D 171     -16.718  15.237  54.802  1.00 76.53           C  
ATOM   1323  NZ  LYS D 171     -16.311  16.662  54.965  1.00 76.92           N  
ATOM   1324  N   ASP D 172     -19.096  12.353  49.115  1.00 68.95           N  
ATOM   1325  CA  ASP D 172     -19.319  11.181  48.273  1.00 64.85           C  
ATOM   1326  C   ASP D 172     -19.117  11.486  46.794  1.00 69.46           C  
ATOM   1327  O   ASP D 172     -19.421  10.657  45.935  1.00 79.53           O  
ATOM   1328  CB  ASP D 172     -20.713  10.596  48.515  1.00 73.19           C  
ATOM   1329  CG  ASP D 172     -20.895  10.091  49.935  1.00 74.39           C  
ATOM   1330  OD1 ASP D 172     -19.938   9.503  50.483  1.00 79.96           O  
ATOM   1331  OD2 ASP D 172     -21.992  10.278  50.503  1.00 67.54           O  
ATOM   1332  N   GLY D 173     -18.596  12.676  46.508  1.00 64.47           N  
ATOM   1333  CA  GLY D 173     -18.271  13.068  45.149  1.00 66.15           C  
ATOM   1334  C   GLY D 173     -19.419  12.954  44.166  1.00 73.32           C  
ATOM   1335  O   GLY D 173     -19.214  12.557  43.019  1.00 79.20           O  
ATOM   1336  N   MET D 174     -20.629  13.283  44.609  1.00 76.61           N  
ATOM   1337  CA  MET D 174     -21.777  13.266  43.715  1.00 74.97           C  
ATOM   1338  C   MET D 174     -21.563  14.326  42.648  1.00 78.05           C  
ATOM   1339  O   MET D 174     -20.988  15.381  42.922  1.00 74.14           O  
ATOM   1340  CB  MET D 174     -23.063  13.563  44.489  1.00 78.43           C  
ATOM   1341  CG  MET D 174     -24.338  13.462  43.663  1.00 80.05           C  
ATOM   1342  SD  MET D 174     -25.812  13.878  44.618  1.00 90.41           S  
ATOM   1343  CE  MET D 174     -25.616  15.651  44.796  1.00 68.49           C  
ATOM   1344  N   ASP D 175     -22.030  14.053  41.435  1.00 76.31           N  
ATOM   1345  CA  ASP D 175     -21.904  15.019  40.356  1.00 77.96           C  
ATOM   1346  C   ASP D 175     -22.857  16.175  40.643  1.00 77.77           C  
ATOM   1347  O   ASP D 175     -23.969  15.965  41.124  1.00 85.75           O  
ATOM   1348  CB  ASP D 175     -22.206  14.373  38.999  1.00 85.87           C  
ATOM   1349  CG  ASP D 175     -23.548  13.680  38.961  1.00 92.20           C  
ATOM   1350  OD1 ASP D 175     -23.907  13.006  39.949  1.00 90.75           O  
ATOM   1351  OD2 ASP D 175     -24.239  13.808  37.929  1.00 99.15           O  
ATOM   1352  N   ILE D 176     -22.406  17.391  40.357  1.00 73.97           N  
ATOM   1353  CA  ILE D 176     -23.099  18.616  40.756  1.00 75.03           C  
ATOM   1354  C   ILE D 176     -24.482  18.747  40.094  1.00 76.82           C  
ATOM   1355  O   ILE D 176     -25.366  19.441  40.609  1.00 77.88           O  
ATOM   1356  CB  ILE D 176     -22.213  19.867  40.459  1.00 76.42           C  
ATOM   1357  CG1 ILE D 176     -20.838  19.726  41.122  1.00 82.94           C  
ATOM   1358  CG2 ILE D 176     -22.859  21.150  40.963  1.00 76.49           C  
ATOM   1359  CD1 ILE D 176     -19.742  19.202  40.212  1.00 85.88           C  
ATOM   1360  N   THR D 177     -24.679  18.049  38.977  1.00 80.05           N  
ATOM   1361  CA  THR D 177     -25.925  18.135  38.214  1.00 82.47           C  
ATOM   1362  C   THR D 177     -27.165  17.753  39.032  1.00 84.32           C  
ATOM   1363  O   THR D 177     -28.252  18.293  38.812  1.00 78.47           O  
ATOM   1364  CB  THR D 177     -25.873  17.236  36.950  1.00 84.01           C  
ATOM   1365  OG1 THR D 177     -26.523  15.984  37.211  1.00 87.05           O  
ATOM   1366  CG2 THR D 177     -24.429  16.980  36.526  1.00 88.59           C  
ATOM   1367  N   PHE D 178     -26.994  16.830  39.977  1.00 83.95           N  
ATOM   1368  CA  PHE D 178     -28.081  16.377  40.848  1.00 83.58           C  
ATOM   1369  C   PHE D 178     -28.568  17.448  41.826  1.00 75.53           C  
ATOM   1370  O   PHE D 178     -29.613  17.292  42.460  1.00 74.94           O  
ATOM   1371  CB  PHE D 178     -27.667  15.123  41.631  1.00 86.55           C  
ATOM   1372  CG  PHE D 178     -27.628  13.863  40.807  1.00 93.17           C  
ATOM   1373  CD1 PHE D 178     -26.837  13.764  39.675  1.00 93.29           C  
ATOM   1374  CD2 PHE D 178     -28.387  12.767  41.177  1.00 90.04           C  
ATOM   1375  CE1 PHE D 178     -26.812  12.595  38.930  1.00 94.95           C  
ATOM   1376  CE2 PHE D 178     -28.364  11.601  40.435  1.00 91.17           C  
ATOM   1377  CZ  PHE D 178     -27.575  11.514  39.314  1.00 95.77           C  
ATOM   1378  N   MET D 179     -27.808  18.530  41.940  1.00 73.73           N  
ATOM   1379  CA  MET D 179     -28.139  19.606  42.869  1.00 66.50           C  
ATOM   1380  C   MET D 179     -29.094  20.656  42.300  1.00 62.22           C  
ATOM   1381  O   MET D 179     -29.545  21.540  43.025  1.00 67.02           O  
ATOM   1382  CB  MET D 179     -26.863  20.280  43.372  1.00 62.81           C  
ATOM   1383  CG  MET D 179     -26.047  19.424  44.321  1.00 65.42           C  
ATOM   1384  SD  MET D 179     -24.897  20.429  45.269  1.00 74.03           S  
ATOM   1385  CE  MET D 179     -26.052  21.486  46.134  1.00 51.47           C  
ATOM   1386  N   ARG D 180     -29.382  20.571  41.005  1.00 67.71           N  
ATOM   1387  CA  ARG D 180     -30.213  21.571  40.337  1.00 66.83           C  
ATOM   1388  C   ARG D 180     -31.597  21.748  40.951  1.00 56.56           C  
ATOM   1389  O   ARG D 180     -32.097  22.868  41.054  1.00 61.03           O  
ATOM   1390  CB  ARG D 180     -30.361  21.243  38.852  1.00 73.89           C  
ATOM   1391  CG  ARG D 180     -29.105  21.468  38.052  1.00 74.51           C  
ATOM   1392  CD  ARG D 180     -29.345  21.235  36.580  1.00 80.15           C  
ATOM   1393  NE  ARG D 180     -28.105  21.345  35.823  1.00 84.49           N  
ATOM   1394  CZ  ARG D 180     -27.983  20.994  34.548  1.00 84.93           C  
ATOM   1395  NH1 ARG D 180     -29.029  20.527  33.885  1.00 87.73           N  
ATOM   1396  NH2 ARG D 180     -26.815  21.119  33.937  1.00 80.54           N  
ATOM   1397  N   LYS D 181     -32.215  20.643  41.350  1.00 53.47           N  
ATOM   1398  CA  LYS D 181     -33.567  20.687  41.890  1.00 58.45           C  
ATOM   1399  C   LYS D 181     -33.658  21.505  43.172  1.00 58.08           C  
ATOM   1400  O   LYS D 181     -34.549  22.342  43.312  1.00 57.39           O  
ATOM   1401  CB  LYS D 181     -34.100  19.272  42.118  1.00 54.65           C  
ATOM   1402  CG  LYS D 181     -34.174  18.449  40.846  1.00 80.82           C  
ATOM   1403  CD  LYS D 181     -35.236  18.980  39.896  1.00 79.43           C  
ATOM   1404  CE  LYS D 181     -35.082  18.377  38.509  1.00 74.88           C  
ATOM   1405  NZ  LYS D 181     -35.093  16.890  38.542  1.00 79.08           N  
ATOM   1406  N   VAL D 182     -32.727  21.277  44.096  1.00 45.53           N  
ATOM   1407  CA  VAL D 182     -32.774  21.949  45.390  1.00 48.67           C  
ATOM   1408  C   VAL D 182     -32.383  23.423  45.256  1.00 51.08           C  
ATOM   1409  O   VAL D 182     -32.759  24.252  46.085  1.00 51.30           O  
ATOM   1410  CB  VAL D 182     -31.879  21.229  46.440  1.00 52.71           C  
ATOM   1411  CG1 VAL D 182     -30.410  21.408  46.115  1.00 50.17           C  
ATOM   1412  CG2 VAL D 182     -32.174  21.729  47.848  1.00 39.53           C  
ATOM   1413  N   LEU D 183     -31.652  23.749  44.192  1.00 50.23           N  
ATOM   1414  CA  LEU D 183     -31.149  25.106  44.003  1.00 50.36           C  
ATOM   1415  C   LEU D 183     -32.151  25.973  43.246  1.00 52.95           C  
ATOM   1416  O   LEU D 183     -31.901  27.150  42.988  1.00 62.99           O  
ATOM   1417  CB  LEU D 183     -29.808  25.076  43.261  1.00 55.46           C  
ATOM   1418  CG  LEU D 183     -28.547  25.349  44.087  1.00 54.92           C  
ATOM   1419  CD1 LEU D 183     -28.530  24.507  45.345  1.00 53.77           C  
ATOM   1420  CD2 LEU D 183     -27.277  25.112  43.274  1.00 60.57           C  
ATOM   1421  N   LYS D 184     -33.292  25.383  42.905  1.00 51.05           N  
ATOM   1422  CA  LYS D 184     -34.381  26.118  42.281  1.00 49.02           C  
ATOM   1423  C   LYS D 184     -35.568  26.169  43.234  1.00 50.25           C  
ATOM   1424  O   LYS D 184     -36.565  26.841  42.967  1.00 38.91           O  
ATOM   1425  CB  LYS D 184     -34.771  25.474  40.948  1.00 53.57           C  
ATOM   1426  CG  LYS D 184     -33.652  25.519  39.909  1.00 63.41           C  
ATOM   1427  CD  LYS D 184     -33.860  24.505  38.790  1.00 61.61           C  
ATOM   1428  CE  LYS D 184     -34.749  25.054  37.689  1.00 63.72           C  
ATOM   1429  NZ  LYS D 184     -34.070  26.152  36.948  1.00 66.82           N  
ATOM   1430  N   GLN D 185     -35.454  25.454  44.350  1.00 51.48           N  
ATOM   1431  CA  GLN D 185     -36.539  25.406  45.321  1.00 49.93           C  
ATOM   1432  C   GLN D 185     -36.649  26.710  46.087  1.00 47.67           C  
ATOM   1433  O   GLN D 185     -35.704  27.496  46.157  1.00 46.88           O  
ATOM   1434  CB  GLN D 185     -36.359  24.249  46.306  1.00 39.19           C  
ATOM   1435  CG  GLN D 185     -36.491  22.875  45.688  1.00 39.71           C  
ATOM   1436  CD  GLN D 185     -37.872  22.624  45.117  1.00 47.50           C  
ATOM   1437  OE1 GLN D 185     -38.868  23.169  45.595  1.00 52.29           O  
ATOM   1438  NE2 GLN D 185     -37.937  21.796  44.082  1.00 51.88           N  
ATOM   1439  N   ARG D 186     -37.826  26.932  46.651  1.00 45.38           N  
ATOM   1440  CA  ARG D 186     -38.085  28.130  47.422  1.00 52.38           C  
ATOM   1441  C   ARG D 186     -37.884  27.884  48.904  1.00 45.03           C  
ATOM   1442  O   ARG D 186     -37.787  26.744  49.358  1.00 45.29           O  
ATOM   1443  CB  ARG D 186     -39.508  28.612  47.155  1.00 49.55           C  
ATOM   1444  CG  ARG D 186     -39.701  29.059  45.729  1.00 56.79           C  
ATOM   1445  CD  ARG D 186     -41.102  29.544  45.478  1.00 64.97           C  
ATOM   1446  NE  ARG D 186     -41.179  30.362  44.275  1.00 71.98           N  
ATOM   1447  CZ  ARG D 186     -42.312  30.623  43.639  1.00 79.77           C  
ATOM   1448  NH1 ARG D 186     -43.442  30.079  44.070  1.00 73.98           N  
ATOM   1449  NH2 ARG D 186     -42.312  31.383  42.552  1.00 89.40           N  
ATOM   1450  N   TYR D 187     -37.836  28.974  49.654  1.00 50.52           N  
ATOM   1451  CA  TYR D 187     -37.724  28.909  51.095  1.00 47.93           C  
ATOM   1452  C   TYR D 187     -38.866  29.753  51.616  1.00 45.62           C  
ATOM   1453  O   TYR D 187     -38.764  30.976  51.717  1.00 43.43           O  
ATOM   1454  CB  TYR D 187     -36.381  29.470  51.545  1.00 44.24           C  
ATOM   1455  CG  TYR D 187     -36.198  29.445  53.036  1.00 51.89           C  
ATOM   1456  CD1 TYR D 187     -36.021  28.246  53.708  1.00 51.61           C  
ATOM   1457  CD2 TYR D 187     -36.196  30.619  53.773  1.00 56.04           C  
ATOM   1458  CE1 TYR D 187     -35.853  28.215  55.070  1.00 48.16           C  
ATOM   1459  CE2 TYR D 187     -36.028  30.599  55.139  1.00 56.51           C  
ATOM   1460  CZ  TYR D 187     -35.857  29.392  55.783  1.00 58.90           C  
ATOM   1461  OH  TYR D 187     -35.688  29.357  57.146  1.00 63.09           O  
ATOM   1462  N   GLY D 188     -39.962  29.080  51.950  1.00 44.75           N  
ATOM   1463  CA  GLY D 188     -41.211  29.765  52.205  1.00 46.76           C  
ATOM   1464  C   GLY D 188     -41.633  30.348  50.873  1.00 50.96           C  
ATOM   1465  O   GLY D 188     -41.936  29.607  49.937  1.00 55.83           O  
ATOM   1466  N   THR D 189     -41.639  31.672  50.778  1.00 54.37           N  
ATOM   1467  CA  THR D 189     -41.964  32.341  49.525  1.00 47.17           C  
ATOM   1468  C   THR D 189     -40.725  32.915  48.833  1.00 44.13           C  
ATOM   1469  O   THR D 189     -40.802  33.330  47.679  1.00 56.41           O  
ATOM   1470  CB  THR D 189     -43.000  33.467  49.728  1.00 51.11           C  
ATOM   1471  OG1 THR D 189     -42.583  34.323  50.799  1.00 61.59           O  
ATOM   1472  CG2 THR D 189     -44.367  32.884  50.056  1.00 48.91           C  
ATOM   1473  N   LYS D 190     -39.589  32.952  49.529  1.00 45.33           N  
ATOM   1474  CA  LYS D 190     -38.364  33.471  48.919  1.00 56.04           C  
ATOM   1475  C   LYS D 190     -37.927  32.586  47.759  1.00 53.12           C  
ATOM   1476  O   LYS D 190     -38.008  31.362  47.839  1.00 48.75           O  
ATOM   1477  CB  LYS D 190     -37.218  33.582  49.934  1.00 43.95           C  
ATOM   1478  CG  LYS D 190     -37.384  34.662  50.988  1.00 46.81           C  
ATOM   1479  CD  LYS D 190     -36.127  34.785  51.834  1.00 54.08           C  
ATOM   1480  CE  LYS D 190     -36.316  35.788  52.958  1.00 60.12           C  
ATOM   1481  NZ  LYS D 190     -35.109  35.878  53.825  1.00 57.46           N  
ATOM   1482  N   THR D 191     -37.446  33.209  46.689  1.00 54.14           N  
ATOM   1483  CA  THR D 191     -36.888  32.463  45.574  1.00 48.99           C  
ATOM   1484  C   THR D 191     -35.431  32.158  45.886  1.00 52.25           C  
ATOM   1485  O   THR D 191     -34.881  32.674  46.857  1.00 51.58           O  
ATOM   1486  CB  THR D 191     -36.976  33.261  44.260  1.00 50.83           C  
ATOM   1487  OG1 THR D 191     -36.211  34.468  44.373  1.00 57.53           O  
ATOM   1488  CG2 THR D 191     -38.425  33.611  43.946  1.00 59.76           C  
ATOM   1489  N   ALA D 192     -34.814  31.310  45.071  1.00 56.21           N  
ATOM   1490  CA  ALA D 192     -33.444  30.879  45.316  1.00 53.74           C  
ATOM   1491  C   ALA D 192     -32.487  32.061  45.291  1.00 52.42           C  
ATOM   1492  O   ALA D 192     -31.611  32.175  46.147  1.00 52.96           O  
ATOM   1493  CB  ALA D 192     -33.032  29.844  44.291  1.00 54.22           C  
ATOM   1494  N   ASP D 193     -32.677  32.954  44.326  1.00 53.27           N  
ATOM   1495  CA  ASP D 193     -31.818  34.123  44.188  1.00 54.79           C  
ATOM   1496  C   ASP D 193     -31.863  35.021  45.428  1.00 63.27           C  
ATOM   1497  O   ASP D 193     -30.937  35.793  45.669  1.00 63.79           O  
ATOM   1498  CB  ASP D 193     -32.220  34.930  42.951  1.00 64.34           C  
ATOM   1499  CG  ASP D 193     -32.528  34.049  41.753  1.00 79.54           C  
ATOM   1500  OD1 ASP D 193     -33.257  33.049  41.922  1.00 76.14           O  
ATOM   1501  OD2 ASP D 193     -32.045  34.358  40.643  1.00 82.16           O  
ATOM   1502  N   ASP D 194     -32.939  34.926  46.205  1.00 60.60           N  
ATOM   1503  CA  ASP D 194     -33.058  35.698  47.443  1.00 55.15           C  
ATOM   1504  C   ASP D 194     -32.364  34.972  48.606  1.00 56.49           C  
ATOM   1505  O   ASP D 194     -31.449  35.518  49.231  1.00 56.79           O  
ATOM   1506  CB  ASP D 194     -34.534  35.955  47.772  1.00 58.44           C  
ATOM   1507  CG  ASP D 194     -34.723  36.938  48.922  1.00 69.34           C  
ATOM   1508  OD1 ASP D 194     -33.729  37.308  49.583  1.00 72.05           O  
ATOM   1509  OD2 ASP D 194     -35.880  37.335  49.177  1.00 68.52           O  
ATOM   1510  N   TRP D 195     -32.797  33.743  48.893  1.00 50.17           N  
ATOM   1511  CA  TRP D 195     -32.301  33.030  50.073  1.00 54.76           C  
ATOM   1512  C   TRP D 195     -30.844  32.589  49.954  1.00 51.32           C  
ATOM   1513  O   TRP D 195     -30.214  32.260  50.958  1.00 57.83           O  
ATOM   1514  CB  TRP D 195     -33.206  31.857  50.501  1.00 55.14           C  
ATOM   1515  CG  TRP D 195     -33.375  30.713  49.528  1.00 49.60           C  
ATOM   1516  CD1 TRP D 195     -34.474  30.444  48.766  1.00 48.39           C  
ATOM   1517  CD2 TRP D 195     -32.433  29.667  49.253  1.00 45.19           C  
ATOM   1518  NE1 TRP D 195     -34.272  29.306  48.026  1.00 44.72           N  
ATOM   1519  CE2 TRP D 195     -33.026  28.811  48.303  1.00 45.23           C  
ATOM   1520  CE3 TRP D 195     -31.145  29.375  49.710  1.00 45.77           C  
ATOM   1521  CZ2 TRP D 195     -32.373  27.687  47.800  1.00 40.60           C  
ATOM   1522  CZ3 TRP D 195     -30.499  28.259  49.210  1.00 46.10           C  
ATOM   1523  CH2 TRP D 195     -31.115  27.429  48.265  1.00 42.06           C  
ATOM   1524  N   MET D 196     -30.310  32.574  48.733  1.00 56.01           N  
ATOM   1525  CA  MET D 196     -28.896  32.254  48.540  1.00 56.30           C  
ATOM   1526  C   MET D 196     -28.025  33.347  49.155  1.00 55.39           C  
ATOM   1527  O   MET D 196     -26.857  33.120  49.464  1.00 61.28           O  
ATOM   1528  CB  MET D 196     -28.560  32.076  47.054  1.00 50.07           C  
ATOM   1529  CG  MET D 196     -28.986  30.729  46.479  1.00 50.44           C  
ATOM   1530  SD  MET D 196     -28.901  30.625  44.679  1.00 67.05           S  
ATOM   1531  CE  MET D 196     -28.503  28.894  44.478  1.00 59.77           C  
ATOM   1532  N   ILE D 197     -28.597  34.538  49.303  1.00 56.05           N  
ATOM   1533  CA  ILE D 197     -27.908  35.659  49.931  1.00 59.45           C  
ATOM   1534  C   ILE D 197     -28.402  35.900  51.363  1.00 59.35           C  
ATOM   1535  O   ILE D 197     -27.602  36.150  52.266  1.00 67.01           O  
ATOM   1536  CB  ILE D 197     -28.070  36.957  49.100  1.00 61.26           C  
ATOM   1537  CG1 ILE D 197     -27.304  36.849  47.780  1.00 57.37           C  
ATOM   1538  CG2 ILE D 197     -27.589  38.170  49.884  1.00 57.15           C  
ATOM   1539  CD1 ILE D 197     -28.167  37.039  46.551  1.00 65.75           C  
ATOM   1540  N   SER D 198     -29.708  35.768  51.585  1.00 59.24           N  
ATOM   1541  CA  SER D 198     -30.291  36.209  52.856  1.00 60.44           C  
ATOM   1542  C   SER D 198     -30.303  35.146  53.951  1.00 60.94           C  
ATOM   1543  O   SER D 198     -30.517  35.463  55.121  1.00 69.30           O  
ATOM   1544  CB  SER D 198     -31.715  36.742  52.647  1.00 61.55           C  
ATOM   1545  OG  SER D 198     -32.491  35.866  51.849  1.00 62.39           O  
ATOM   1546  N   GLU D 199     -30.066  33.892  53.579  1.00 54.97           N  
ATOM   1547  CA  GLU D 199     -30.220  32.795  54.523  1.00 54.94           C  
ATOM   1548  C   GLU D 199     -28.949  31.961  54.670  1.00 54.55           C  
ATOM   1549  O   GLU D 199     -29.012  30.796  55.062  1.00 50.41           O  
ATOM   1550  CB  GLU D 199     -31.388  31.900  54.101  1.00 49.62           C  
ATOM   1551  CG  GLU D 199     -32.740  32.591  54.160  1.00 58.52           C  
ATOM   1552  CD  GLU D 199     -33.250  32.756  55.574  1.00 52.96           C  
ATOM   1553  OE1 GLU D 199     -32.680  32.128  56.489  1.00 53.84           O  
ATOM   1554  OE2 GLU D 199     -34.218  33.522  55.770  1.00 58.62           O  
ATOM   1555  N   VAL D 200     -27.799  32.568  54.390  1.00 63.50           N  
ATOM   1556  CA  VAL D 200     -26.533  31.836  54.355  1.00 62.20           C  
ATOM   1557  C   VAL D 200     -26.154  31.285  55.736  1.00 57.59           C  
ATOM   1558  O   VAL D 200     -25.579  30.198  55.849  1.00 57.69           O  
ATOM   1559  CB  VAL D 200     -25.396  32.737  53.798  1.00 61.95           C  
ATOM   1560  CG1 VAL D 200     -24.034  32.086  53.988  1.00 65.61           C  
ATOM   1561  CG2 VAL D 200     -25.619  33.020  52.328  1.00 58.04           C  
ATOM   1562  N   THR D 201     -26.529  32.016  56.782  1.00 63.75           N  
ATOM   1563  CA  THR D 201     -26.221  31.612  58.155  1.00 64.47           C  
ATOM   1564  C   THR D 201     -26.910  30.303  58.527  1.00 58.56           C  
ATOM   1565  O   THR D 201     -26.266  29.359  58.995  1.00 55.55           O  
ATOM   1566  CB  THR D 201     -26.606  32.714  59.170  1.00 60.74           C  
ATOM   1567  OG1 THR D 201     -27.041  32.111  60.396  1.00 68.94           O  
ATOM   1568  CG2 THR D 201     -27.726  33.584  58.623  1.00 64.09           C  
ATOM   1569  N   ALA D 202     -28.220  30.257  58.309  1.00 61.79           N  
ATOM   1570  CA  ALA D 202     -29.014  29.073  58.609  1.00 59.35           C  
ATOM   1571  C   ALA D 202     -28.493  27.874  57.820  1.00 59.81           C  
ATOM   1572  O   ALA D 202     -28.385  26.767  58.354  1.00 60.03           O  
ATOM   1573  CB  ALA D 202     -30.476  29.331  58.286  1.00 43.39           C  
ATOM   1574  N   ILE D 203     -28.168  28.111  56.550  1.00 51.34           N  
ATOM   1575  CA  ILE D 203     -27.623  27.080  55.669  1.00 58.72           C  
ATOM   1576  C   ILE D 203     -26.318  26.524  56.241  1.00 61.50           C  
ATOM   1577  O   ILE D 203     -26.094  25.313  56.238  1.00 59.31           O  
ATOM   1578  CB  ILE D 203     -27.386  27.626  54.236  1.00 56.53           C  
ATOM   1579  CG1 ILE D 203     -28.703  28.103  53.614  1.00 50.95           C  
ATOM   1580  CG2 ILE D 203     -26.774  26.558  53.347  1.00 54.43           C  
ATOM   1581  CD1 ILE D 203     -28.545  28.776  52.256  1.00 56.15           C  
ATOM   1582  N   GLN D 204     -25.469  27.419  56.743  1.00 61.08           N  
ATOM   1583  CA  GLN D 204     -24.204  27.018  57.357  1.00 57.53           C  
ATOM   1584  C   GLN D 204     -24.437  26.196  58.623  1.00 57.12           C  
ATOM   1585  O   GLN D 204     -23.711  25.235  58.897  1.00 60.40           O  
ATOM   1586  CB  GLN D 204     -23.352  28.248  57.683  1.00 61.66           C  
ATOM   1587  CG  GLN D 204     -22.722  28.929  56.476  1.00 71.80           C  
ATOM   1588  CD  GLN D 204     -21.868  30.122  56.865  1.00 82.88           C  
ATOM   1589  OE1 GLN D 204     -22.011  30.671  57.958  1.00 83.01           O  
ATOM   1590  NE2 GLN D 204     -20.986  30.540  55.963  1.00 78.74           N  
ATOM   1591  N   SER D 205     -25.461  26.576  59.385  1.00 54.88           N  
ATOM   1592  CA  SER D 205     -25.848  25.823  60.577  1.00 59.22           C  
ATOM   1593  C   SER D 205     -26.217  24.397  60.175  1.00 59.15           C  
ATOM   1594  O   SER D 205     -25.733  23.417  60.765  1.00 58.94           O  
ATOM   1595  CB  SER D 205     -27.032  26.497  61.276  1.00 56.73           C  
ATOM   1596  OG  SER D 205     -26.759  27.859  61.560  1.00 62.50           O  
ATOM   1597  N   ALA D 206     -27.068  24.294  59.156  1.00 60.90           N  
ATOM   1598  CA  ALA D 206     -27.490  23.002  58.632  1.00 57.66           C  
ATOM   1599  C   ALA D 206     -26.284  22.165  58.215  1.00 56.34           C  
ATOM   1600  O   ALA D 206     -26.181  20.982  58.564  1.00 57.23           O  
ATOM   1601  CB  ALA D 206     -28.431  23.198  57.454  1.00 48.39           C  
ATOM   1602  N   VAL D 207     -25.365  22.796  57.485  1.00 53.43           N  
ATOM   1603  CA  VAL D 207     -24.151  22.136  57.016  1.00 53.80           C  
ATOM   1604  C   VAL D 207     -23.310  21.587  58.169  1.00 56.15           C  
ATOM   1605  O   VAL D 207     -22.828  20.458  58.098  1.00 53.06           O  
ATOM   1606  CB  VAL D 207     -23.283  23.093  56.160  1.00 61.90           C  
ATOM   1607  CG1 VAL D 207     -21.902  22.499  55.911  1.00 54.70           C  
ATOM   1608  CG2 VAL D 207     -23.970  23.411  54.840  1.00 61.39           C  
ATOM   1609  N   LYS D 208     -23.144  22.375  59.230  1.00 54.94           N  
ATOM   1610  CA  LYS D 208     -22.374  21.927  60.392  1.00 54.27           C  
ATOM   1611  C   LYS D 208     -23.045  20.723  61.066  1.00 60.81           C  
ATOM   1612  O   LYS D 208     -22.382  19.716  61.374  1.00 59.33           O  
ATOM   1613  CB  LYS D 208     -22.190  23.080  61.391  1.00 61.10           C  
ATOM   1614  CG  LYS D 208     -21.213  22.795  62.533  1.00 61.43           C  
ATOM   1615  CD  LYS D 208     -20.929  24.048  63.362  1.00 61.79           C  
ATOM   1616  CE  LYS D 208     -20.124  25.077  62.579  1.00 68.10           C  
ATOM   1617  NZ  LYS D 208     -18.731  24.618  62.315  1.00 74.46           N  
ATOM   1618  N   VAL D 209     -24.358  20.829  61.284  1.00 56.66           N  
ATOM   1619  CA  VAL D 209     -25.130  19.721  61.854  1.00 53.75           C  
ATOM   1620  C   VAL D 209     -24.926  18.430  61.057  1.00 58.01           C  
ATOM   1621  O   VAL D 209     -24.586  17.391  61.628  1.00 59.06           O  
ATOM   1622  CB  VAL D 209     -26.642  20.030  61.906  1.00 58.42           C  
ATOM   1623  CG1 VAL D 209     -27.418  18.815  62.395  1.00 55.39           C  
ATOM   1624  CG2 VAL D 209     -26.917  21.229  62.799  1.00 54.26           C  
ATOM   1625  N   VAL D 210     -25.128  18.503  59.742  1.00 56.36           N  
ATOM   1626  CA  VAL D 210     -24.952  17.334  58.876  1.00 58.00           C  
ATOM   1627  C   VAL D 210     -23.504  16.841  58.938  1.00 61.63           C  
ATOM   1628  O   VAL D 210     -23.239  15.642  58.839  1.00 62.01           O  
ATOM   1629  CB  VAL D 210     -25.348  17.643  57.407  1.00 48.87           C  
ATOM   1630  CG1 VAL D 210     -25.149  16.424  56.520  1.00 57.33           C  
ATOM   1631  CG2 VAL D 210     -26.793  18.097  57.333  1.00 51.68           C  
ATOM   1632  N   ALA D 211     -22.573  17.772  59.126  1.00 65.55           N  
ATOM   1633  CA  ALA D 211     -21.159  17.429  59.204  1.00 62.76           C  
ATOM   1634  C   ALA D 211     -20.877  16.609  60.456  1.00 61.60           C  
ATOM   1635  O   ALA D 211     -19.938  15.813  60.486  1.00 57.72           O  
ATOM   1636  CB  ALA D 211     -20.293  18.679  59.169  1.00 67.63           C  
ATOM   1637  N   LYS D 212     -21.688  16.809  61.490  1.00 62.43           N  
ATOM   1638  CA  LYS D 212     -21.535  16.021  62.715  1.00 58.69           C  
ATOM   1639  C   LYS D 212     -21.977  14.552  62.589  1.00 53.60           C  
ATOM   1640  O   LYS D 212     -21.719  13.754  63.486  1.00 55.87           O  
ATOM   1641  CB  LYS D 212     -22.254  16.694  63.889  1.00 59.52           C  
ATOM   1642  CG  LYS D 212     -21.591  17.983  64.355  1.00 59.17           C  
ATOM   1643  CD  LYS D 212     -22.156  18.468  65.682  1.00 63.28           C  
ATOM   1644  CE  LYS D 212     -23.618  18.860  65.564  1.00 69.82           C  
ATOM   1645  NZ  LYS D 212     -24.113  19.493  66.816  1.00 67.97           N  
ATOM   1646  N   LEU D 213     -22.633  14.195  61.486  1.00 57.23           N  
ATOM   1647  CA  LEU D 213     -23.117  12.822  61.287  1.00 55.76           C  
ATOM   1648  C   LEU D 213     -21.975  11.838  61.029  1.00 55.94           C  
ATOM   1649  O   LEU D 213     -20.917  12.227  60.537  1.00 63.72           O  
ATOM   1650  CB  LEU D 213     -24.128  12.762  60.131  1.00 57.77           C  
ATOM   1651  CG  LEU D 213     -25.527  13.320  60.410  1.00 57.38           C  
ATOM   1652  CD1 LEU D 213     -26.404  13.292  59.168  1.00 52.79           C  
ATOM   1653  CD2 LEU D 213     -26.179  12.523  61.524  1.00 47.07           C  
ATOM   1654  N   PRO D 214     -22.190  10.554  61.370  1.00 54.07           N  
ATOM   1655  CA  PRO D 214     -21.195   9.498  61.151  1.00 58.12           C  
ATOM   1656  C   PRO D 214     -20.809   9.400  59.685  1.00 61.32           C  
ATOM   1657  O   PRO D 214     -19.632   9.239  59.364  1.00 69.77           O  
ATOM   1658  CB  PRO D 214     -21.943   8.227  61.560  1.00 58.88           C  
ATOM   1659  CG  PRO D 214     -22.972   8.683  62.520  1.00 56.56           C  
ATOM   1660  CD  PRO D 214     -23.395  10.036  62.044  1.00 60.02           C  
ATOM   1661  N   TRP D 215     -21.813   9.497  58.817  1.00 62.75           N  
ATOM   1662  CA  TRP D 215     -21.627   9.443  57.369  1.00 64.86           C  
ATOM   1663  C   TRP D 215     -21.066   8.098  56.924  1.00 66.51           C  
ATOM   1664  O   TRP D 215     -21.723   7.067  57.068  1.00 63.64           O  
ATOM   1665  CB  TRP D 215     -20.738  10.593  56.874  1.00 61.66           C  
ATOM   1666  CG  TRP D 215     -21.030  10.963  55.462  1.00 68.91           C  
ATOM   1667  CD1 TRP D 215     -20.331  10.585  54.354  1.00 71.92           C  
ATOM   1668  CD2 TRP D 215     -22.122  11.768  54.997  1.00 67.81           C  
ATOM   1669  NE1 TRP D 215     -20.915  11.111  53.226  1.00 69.26           N  
ATOM   1670  CE2 TRP D 215     -22.010  11.836  53.594  1.00 66.21           C  
ATOM   1671  CE3 TRP D 215     -23.170  12.434  55.631  1.00 68.35           C  
ATOM   1672  CZ2 TRP D 215     -22.919  12.555  52.819  1.00 65.93           C  
ATOM   1673  CZ3 TRP D 215     -24.065  13.142  54.856  1.00 66.40           C  
ATOM   1674  CH2 TRP D 215     -23.936  13.197  53.466  1.00 65.68           C  
ATOM   1675  N   ALA D 216     -19.855   8.114  56.377  1.00 70.19           N  
ATOM   1676  CA  ALA D 216     -19.203   6.903  55.889  1.00 68.86           C  
ATOM   1677  C   ALA D 216     -18.805   5.974  57.028  1.00 67.13           C  
ATOM   1678  O   ALA D 216     -18.482   4.803  56.818  1.00 65.54           O  
ATOM   1679  CB  ALA D 216     -17.992   7.260  55.050  1.00 61.09           C  
ATOM   1680  N   LYS D 217     -18.827   6.526  58.233  1.00 66.88           N  
ATOM   1681  CA  LYS D 217     -18.418   5.827  59.437  1.00 71.34           C  
ATOM   1682  C   LYS D 217     -19.541   5.008  60.080  1.00 69.57           C  
ATOM   1683  O   LYS D 217     -19.395   4.544  61.210  1.00 73.19           O  
ATOM   1684  CB  LYS D 217     -17.852   6.837  60.437  1.00 72.73           C  
ATOM   1685  CG  LYS D 217     -16.602   7.542  59.908  1.00 77.96           C  
ATOM   1686  CD  LYS D 217     -15.870   8.310  60.992  1.00 82.29           C  
ATOM   1687  CE  LYS D 217     -16.592   9.582  61.394  1.00 90.26           C  
ATOM   1688  NZ  LYS D 217     -15.838  10.293  62.456  1.00 85.54           N  
ATOM   1689  N   ALA D 218     -20.641   4.797  59.357  1.00 68.65           N  
ATOM   1690  CA  ALA D 218     -21.903   4.388  59.973  1.00 67.55           C  
ATOM   1691  C   ALA D 218     -22.061   2.874  59.994  1.00 65.35           C  
ATOM   1692  O   ALA D 218     -21.819   2.194  58.997  1.00 72.72           O  
ATOM   1693  CB  ALA D 218     -23.075   5.016  59.225  1.00 59.25           C  
ATOM   1694  N   GLY D 219     -22.472   2.362  61.150  1.00 60.09           N  
ATOM   1695  CA  GLY D 219     -22.498   0.934  61.404  1.00 64.71           C  
ATOM   1696  C   GLY D 219     -21.394   0.536  62.368  1.00 64.88           C  
ATOM   1697  O   GLY D 219     -21.395  -0.570  62.911  1.00 69.73           O  
ATOM   1698  N   PHE D 220     -20.441   1.440  62.578  1.00 64.49           N  
ATOM   1699  CA  PHE D 220     -19.350   1.192  63.510  1.00 61.74           C  
ATOM   1700  C   PHE D 220     -19.412   2.156  64.694  1.00 59.37           C  
ATOM   1701  O   PHE D 220     -19.605   3.360  64.515  1.00 59.81           O  
ATOM   1702  CB  PHE D 220     -18.011   1.393  62.799  1.00 58.49           C  
ATOM   1703  CG  PHE D 220     -17.761   0.419  61.686  1.00 52.91           C  
ATOM   1704  CD1 PHE D 220     -17.151  -0.799  61.933  1.00 58.76           C  
ATOM   1705  CD2 PHE D 220     -18.124   0.731  60.385  1.00 52.43           C  
ATOM   1706  CE1 PHE D 220     -16.918  -1.691  60.908  1.00 61.62           C  
ATOM   1707  CE2 PHE D 220     -17.893  -0.157  59.357  1.00 54.61           C  
ATOM   1708  CZ  PHE D 220     -17.288  -1.370  59.618  1.00 57.04           C  
ATOM   1709  N   THR D 221     -19.254   1.620  65.901  1.00 60.27           N  
ATOM   1710  CA  THR D 221     -19.156   2.446  67.099  1.00 57.75           C  
ATOM   1711  C   THR D 221     -17.790   3.117  67.090  1.00 57.13           C  
ATOM   1712  O   THR D 221     -16.949   2.808  66.248  1.00 60.28           O  
ATOM   1713  CB  THR D 221     -19.288   1.613  68.393  1.00 55.33           C  
ATOM   1714  OG1 THR D 221     -18.061   0.917  68.649  1.00 60.29           O  
ATOM   1715  CG2 THR D 221     -20.426   0.609  68.279  1.00 58.20           C  
ATOM   1716  N   ALA D 222     -17.572   4.047  68.013  1.00 59.58           N  
ATOM   1717  CA  ALA D 222     -16.262   4.667  68.155  1.00 61.89           C  
ATOM   1718  C   ALA D 222     -15.268   3.596  68.595  1.00 58.40           C  
ATOM   1719  O   ALA D 222     -14.107   3.594  68.173  1.00 55.11           O  
ATOM   1720  CB  ALA D 222     -16.315   5.800  69.161  1.00 58.70           C  
ATOM   1721  N   ALA D 223     -15.731   2.693  69.453  1.00 55.90           N  
ATOM   1722  CA  ALA D 223     -14.911   1.585  69.928  1.00 50.74           C  
ATOM   1723  C   ALA D 223     -14.479   0.688  68.766  1.00 48.90           C  
ATOM   1724  O   ALA D 223     -13.324   0.244  68.698  1.00 53.75           O  
ATOM   1725  CB  ALA D 223     -15.688   0.776  70.953  1.00 40.00           C  
ATOM   1726  N   ALA D 224     -15.405   0.437  67.846  1.00 49.81           N  
ATOM   1727  CA  ALA D 224     -15.119  -0.381  66.675  1.00 45.21           C  
ATOM   1728  C   ALA D 224     -14.055   0.282  65.807  1.00 45.97           C  
ATOM   1729  O   ALA D 224     -13.149  -0.380  65.297  1.00 45.95           O  
ATOM   1730  CB  ALA D 224     -16.390  -0.617  65.873  1.00 43.95           C  
ATOM   1731  N   LYS D 225     -14.174   1.594  65.640  1.00 47.84           N  
ATOM   1732  CA  LYS D 225     -13.270   2.342  64.776  1.00 48.39           C  
ATOM   1733  C   LYS D 225     -11.872   2.442  65.364  1.00 52.03           C  
ATOM   1734  O   LYS D 225     -10.878   2.381  64.639  1.00 47.73           O  
ATOM   1735  CB  LYS D 225     -13.819   3.745  64.556  1.00 52.70           C  
ATOM   1736  CG  LYS D 225     -12.879   4.686  63.829  1.00 67.04           C  
ATOM   1737  CD  LYS D 225     -13.593   5.987  63.532  1.00 71.25           C  
ATOM   1738  CE  LYS D 225     -15.047   5.713  63.157  1.00 79.62           C  
ATOM   1739  NZ  LYS D 225     -16.013   6.550  63.923  1.00 83.35           N  
ATOM   1740  N   ASN D 226     -11.802   2.579  66.685  1.00 54.22           N  
ATOM   1741  CA  ASN D 226     -10.517   2.621  67.364  1.00 48.85           C  
ATOM   1742  C   ASN D 226      -9.859   1.256  67.238  1.00 51.98           C  
ATOM   1743  O   ASN D 226      -8.650   1.154  66.991  1.00 58.01           O  
ATOM   1744  CB  ASN D 226     -10.692   2.975  68.842  1.00 50.54           C  
ATOM   1745  CG  ASN D 226     -11.188   4.396  69.059  1.00 56.19           C  
ATOM   1746  OD1 ASN D 226     -11.119   5.239  68.164  1.00 57.45           O  
ATOM   1747  ND2 ASN D 226     -11.687   4.667  70.260  1.00 46.30           N  
ATOM   1748  N   PHE D 227     -10.668   0.209  67.390  1.00 44.45           N  
ATOM   1749  CA  PHE D 227     -10.151  -1.151  67.310  1.00 42.87           C  
ATOM   1750  C   PHE D 227      -9.579  -1.415  65.922  1.00 47.25           C  
ATOM   1751  O   PHE D 227      -8.485  -1.959  65.789  1.00 56.54           O  
ATOM   1752  CB  PHE D 227     -11.247  -2.174  67.589  1.00 37.08           C  
ATOM   1753  CG  PHE D 227     -10.801  -3.594  67.383  1.00 41.45           C  
ATOM   1754  CD1 PHE D 227      -9.994  -4.214  68.321  1.00 42.80           C  
ATOM   1755  CD2 PHE D 227     -11.162  -4.297  66.244  1.00 42.63           C  
ATOM   1756  CE1 PHE D 227      -9.570  -5.513  68.142  1.00 41.82           C  
ATOM   1757  CE2 PHE D 227     -10.737  -5.597  66.056  1.00 40.28           C  
ATOM   1758  CZ  PHE D 227      -9.941  -6.206  67.008  1.00 43.81           C  
ATOM   1759  N   LEU D 228     -10.343  -1.064  64.893  1.00 41.94           N  
ATOM   1760  CA  LEU D 228      -9.911  -1.278  63.515  1.00 48.47           C  
ATOM   1761  C   LEU D 228      -8.680  -0.427  63.207  1.00 54.70           C  
ATOM   1762  O   LEU D 228      -7.806  -0.830  62.438  1.00 54.00           O  
ATOM   1763  CB  LEU D 228     -11.046  -0.956  62.536  1.00 47.26           C  
ATOM   1764  CG  LEU D 228     -12.234  -1.927  62.534  1.00 46.77           C  
ATOM   1765  CD1 LEU D 228     -13.305  -1.518  61.533  1.00 48.98           C  
ATOM   1766  CD2 LEU D 228     -11.760  -3.338  62.253  1.00 47.92           C  
ATOM   1767  N   ALA D 229      -8.624   0.755  63.811  1.00 56.79           N  
ATOM   1768  CA  ALA D 229      -7.484   1.644  63.654  1.00 49.80           C  
ATOM   1769  C   ALA D 229      -6.239   0.963  64.202  1.00 47.57           C  
ATOM   1770  O   ALA D 229      -5.144   1.122  63.664  1.00 46.98           O  
ATOM   1771  CB  ALA D 229      -7.731   2.952  64.373  1.00 43.79           C  
ATOM   1772  N   LYS D 230      -6.420   0.210  65.286  1.00 49.85           N  
ATOM   1773  CA  LYS D 230      -5.318  -0.511  65.919  1.00 49.78           C  
ATOM   1774  C   LYS D 230      -4.705  -1.567  64.993  1.00 54.43           C  
ATOM   1775  O   LYS D 230      -3.587  -2.029  65.216  1.00 66.06           O  
ATOM   1776  CB  LYS D 230      -5.801  -1.169  67.212  1.00 45.66           C  
ATOM   1777  CG  LYS D 230      -6.038  -0.197  68.350  1.00 53.15           C  
ATOM   1778  CD  LYS D 230      -6.665  -0.899  69.541  1.00 53.30           C  
ATOM   1779  CE  LYS D 230      -6.846   0.053  70.708  1.00 62.88           C  
ATOM   1780  NZ  LYS D 230      -7.729  -0.530  71.755  1.00 66.81           N  
ATOM   1781  N   PHE D 231      -5.443  -1.929  63.949  1.00 53.09           N  
ATOM   1782  CA  PHE D 231      -4.978  -2.900  62.962  1.00 50.66           C  
ATOM   1783  C   PHE D 231      -4.855  -2.227  61.606  1.00 54.78           C  
ATOM   1784  O   PHE D 231      -5.099  -2.835  60.564  1.00 57.35           O  
ATOM   1785  CB  PHE D 231      -5.896  -4.121  62.913  1.00 41.24           C  
ATOM   1786  CG  PHE D 231      -5.869  -4.927  64.173  1.00 50.95           C  
ATOM   1787  CD1 PHE D 231      -6.652  -4.568  65.255  1.00 48.44           C  
ATOM   1788  CD2 PHE D 231      -5.030  -6.022  64.288  1.00 43.73           C  
ATOM   1789  CE1 PHE D 231      -6.613  -5.296  66.422  1.00 52.78           C  
ATOM   1790  CE2 PHE D 231      -4.988  -6.755  65.452  1.00 45.11           C  
ATOM   1791  CZ  PHE D 231      -5.778  -6.388  66.522  1.00 47.85           C  
ATOM   1792  N   ASN D 232      -4.484  -0.951  61.651  1.00 55.83           N  
ATOM   1793  CA  ASN D 232      -4.207  -0.163  60.460  1.00 51.89           C  
ATOM   1794  C   ASN D 232      -5.420  -0.106  59.528  1.00 55.05           C  
ATOM   1795  O   ASN D 232      -5.267  -0.096  58.310  1.00 52.86           O  
ATOM   1796  CB  ASN D 232      -2.953  -0.705  59.744  1.00 46.51           C  
ATOM   1797  CG  ASN D 232      -2.448   0.214  58.637  1.00 49.09           C  
ATOM   1798  OD1 ASN D 232      -2.712   1.415  58.635  1.00 51.20           O  
ATOM   1799  ND2 ASN D 232      -1.718  -0.358  57.686  1.00 49.63           N  
ATOM   1800  N   ILE D 233      -6.629  -0.066  60.091  1.00 58.21           N  
ATOM   1801  CA  ILE D 233      -7.808   0.083  59.238  1.00 53.50           C  
ATOM   1802  C   ILE D 233      -8.692   1.289  59.585  1.00 57.70           C  
ATOM   1803  O   ILE D 233      -9.397   1.315  60.600  1.00 61.01           O  
ATOM   1804  CB  ILE D 233      -8.681  -1.206  59.225  1.00 47.81           C  
ATOM   1805  CG1 ILE D 233      -7.915  -2.371  58.588  1.00 47.41           C  
ATOM   1806  CG2 ILE D 233      -9.988  -0.963  58.482  1.00 48.53           C  
ATOM   1807  CD1 ILE D 233      -8.602  -3.723  58.707  1.00 52.88           C  
ATOM   1808  N   SER D 234      -8.603   2.297  58.724  1.00 57.11           N  
ATOM   1809  CA  SER D 234      -9.474   3.462  58.712  1.00 61.56           C  
ATOM   1810  C   SER D 234     -10.487   3.142  57.615  1.00 71.13           C  
ATOM   1811  O   SER D 234     -10.114   3.091  56.445  1.00 80.37           O  
ATOM   1812  CB  SER D 234      -8.668   4.729  58.407  1.00 63.36           C  
ATOM   1813  OG  SER D 234      -9.496   5.862  58.236  1.00 74.58           O  
ATOM   1814  N   VAL D 235     -11.747   2.894  57.959  1.00 69.72           N  
ATOM   1815  CA  VAL D 235     -12.337   3.290  59.226  1.00 69.93           C  
ATOM   1816  C   VAL D 235     -13.166   2.162  59.820  1.00 71.94           C  
ATOM   1817  O   VAL D 235     -14.300   2.370  60.245  1.00 72.46           O  
ATOM   1818  CB  VAL D 235     -13.253   4.521  59.040  1.00 75.48           C  
ATOM   1819  CG1 VAL D 235     -12.467   5.803  59.189  1.00 79.18           C  
ATOM   1820  CG2 VAL D 235     -13.953   4.468  57.679  1.00 77.32           C  
TER    1821      VAL D 235                                                      
ATOM   1822  N   THR A   3     -60.205  -3.510  42.793  1.00 72.89           N  
ATOM   1823  CA  THR A   3     -60.393  -2.263  42.050  1.00 77.63           C  
ATOM   1824  C   THR A   3     -59.657  -2.162  40.691  1.00 82.55           C  
ATOM   1825  O   THR A   3     -60.242  -1.642  39.738  1.00 76.92           O  
ATOM   1826  CB  THR A   3     -60.131  -1.012  42.931  1.00 71.75           C  
ATOM   1827  OG1 THR A   3     -60.976  -1.060  44.089  1.00 62.66           O  
ATOM   1828  CG2 THR A   3     -60.437   0.266  42.165  1.00 69.90           C  
ATOM   1829  N   GLY A   4     -58.416  -2.644  40.549  1.00 79.12           N  
ATOM   1830  CA  GLY A   4     -57.522  -3.135  41.590  1.00 68.51           C  
ATOM   1831  C   GLY A   4     -56.177  -2.429  41.515  1.00 67.36           C  
ATOM   1832  O   GLY A   4     -55.858  -1.830  40.491  1.00 71.09           O  
ATOM   1833  N   PRO A   5     -55.379  -2.489  42.591  1.00 67.60           N  
ATOM   1834  CA  PRO A   5     -54.082  -1.797  42.565  1.00 64.70           C  
ATOM   1835  C   PRO A   5     -53.034  -2.547  41.738  1.00 64.86           C  
ATOM   1836  O   PRO A   5     -53.011  -3.777  41.764  1.00 57.85           O  
ATOM   1837  CB  PRO A   5     -53.670  -1.783  44.037  1.00 50.72           C  
ATOM   1838  CG  PRO A   5     -54.318  -2.997  44.622  1.00 50.58           C  
ATOM   1839  CD  PRO A   5     -55.586  -3.246  43.841  1.00 66.46           C  
ATOM   1840  N   ASP A   6     -52.185  -1.822  41.012  1.00 59.04           N  
ATOM   1841  CA  ASP A   6     -51.204  -2.469  40.144  1.00 56.48           C  
ATOM   1842  C   ASP A   6     -50.130  -3.095  41.014  1.00 59.62           C  
ATOM   1843  O   ASP A   6     -49.759  -4.253  40.831  1.00 55.95           O  
ATOM   1844  CB  ASP A   6     -50.547  -1.460  39.194  1.00 58.79           C  
ATOM   1845  CG  ASP A   6     -51.542  -0.763  38.288  1.00 66.69           C  
ATOM   1846  OD1 ASP A   6     -52.172  -1.436  37.442  1.00 73.67           O  
ATOM   1847  OD2 ASP A   6     -51.675   0.471  38.408  1.00 70.67           O  
ATOM   1848  N   PHE A   7     -49.628  -2.319  41.967  1.00 63.51           N  
ATOM   1849  CA  PHE A   7     -48.625  -2.828  42.881  1.00 58.89           C  
ATOM   1850  C   PHE A   7     -49.152  -2.698  44.304  1.00 53.95           C  
ATOM   1851  O   PHE A   7     -49.977  -1.830  44.594  1.00 52.28           O  
ATOM   1852  CB  PHE A   7     -47.312  -2.075  42.675  1.00 59.23           C  
ATOM   1853  CG  PHE A   7     -46.760  -2.226  41.287  1.00 54.80           C  
ATOM   1854  CD1 PHE A   7     -46.013  -3.339  40.934  1.00 58.96           C  
ATOM   1855  CD2 PHE A   7     -47.025  -1.268  40.320  1.00 61.12           C  
ATOM   1856  CE1 PHE A   7     -45.528  -3.483  39.649  1.00 65.27           C  
ATOM   1857  CE2 PHE A   7     -46.540  -1.406  39.037  1.00 60.31           C  
ATOM   1858  CZ  PHE A   7     -45.789  -2.513  38.700  1.00 60.92           C  
ATOM   1859  N   ILE A   8     -48.678  -3.566  45.190  1.00 47.62           N  
ATOM   1860  CA  ILE A   8     -49.136  -3.576  46.570  1.00 57.73           C  
ATOM   1861  C   ILE A   8     -47.945  -3.833  47.478  1.00 59.52           C  
ATOM   1862  O   ILE A   8     -47.089  -4.663  47.173  1.00 56.35           O  
ATOM   1863  CB  ILE A   8     -50.207  -4.675  46.774  1.00 62.19           C  
ATOM   1864  CG1 ILE A   8     -50.419  -4.974  48.262  1.00 60.81           C  
ATOM   1865  CG2 ILE A   8     -49.825  -5.939  46.016  1.00 65.94           C  
ATOM   1866  CD1 ILE A   8     -51.362  -6.132  48.535  1.00 68.72           C  
ATOM   1867  N   TYR A   9     -47.841  -3.063  48.555  1.00 60.65           N  
ATOM   1868  CA  TYR A   9     -46.711  -3.144  49.472  1.00 53.70           C  
ATOM   1869  C   TYR A   9     -47.108  -3.221  50.932  1.00 60.34           C  
ATOM   1870  O   TYR A   9     -48.031  -2.552  51.359  1.00 61.42           O  
ATOM   1871  CB  TYR A   9     -45.824  -1.923  49.285  1.00 48.61           C  
ATOM   1872  CG  TYR A   9     -45.438  -1.670  47.865  1.00 49.30           C  
ATOM   1873  CD1 TYR A   9     -44.302  -2.229  47.336  1.00 50.85           C  
ATOM   1874  CD2 TYR A   9     -46.217  -0.885  47.049  1.00 51.98           C  
ATOM   1875  CE1 TYR A   9     -43.945  -2.012  46.034  1.00 53.30           C  
ATOM   1876  CE2 TYR A   9     -45.870  -0.661  45.743  1.00 52.23           C  
ATOM   1877  CZ  TYR A   9     -44.731  -1.230  45.245  1.00 55.45           C  
ATOM   1878  OH  TYR A   9     -44.376  -1.016  43.954  1.00 56.61           O  
ATOM   1879  N   ASP A  10     -46.470  -4.087  51.703  1.00 65.82           N  
ATOM   1880  CA  ASP A  10     -46.242  -3.895  53.138  1.00 76.43           C  
ATOM   1881  C   ASP A  10     -44.999  -4.660  53.433  1.00 75.84           C  
ATOM   1882  O   ASP A  10     -44.989  -5.854  53.168  1.00 89.36           O  
ATOM   1883  CB  ASP A  10     -47.377  -4.482  53.961  1.00 80.90           C  
ATOM   1884  CG  ASP A  10     -47.972  -5.697  53.319  1.00 81.53           C  
ATOM   1885  OD1 ASP A  10     -47.935  -5.754  52.084  1.00 77.40           O  
ATOM   1886  OD2 ASP A  10     -48.461  -6.591  54.035  1.00 81.60           O  
ATOM   1887  N   ASP A  11     -43.939  -4.005  53.886  1.00 74.32           N  
ATOM   1888  CA  ASP A  11     -42.694  -4.745  54.041  1.00 84.83           C  
ATOM   1889  C   ASP A  11     -42.887  -5.837  55.072  1.00 82.40           C  
ATOM   1890  O   ASP A  11     -42.758  -7.009  54.772  1.00 78.95           O  
ATOM   1891  CB  ASP A  11     -41.562  -3.798  54.446  1.00 84.39           C  
ATOM   1892  CG  ASP A  11     -40.191  -4.436  54.339  1.00 86.27           C  
ATOM   1893  OD1 ASP A  11     -39.876  -5.258  55.206  1.00 89.65           O  
ATOM   1894  OD2 ASP A  11     -39.424  -4.098  53.415  1.00 77.76           O  
ATOM   1895  N   ARG A  12     -43.444  -5.464  56.203  1.00 83.88           N  
ATOM   1896  CA  ARG A  12     -42.820  -4.589  57.152  1.00 87.29           C  
ATOM   1897  C   ARG A  12     -41.760  -5.443  57.851  1.00 90.50           C  
ATOM   1898  O   ARG A  12     -42.021  -6.596  58.183  1.00 84.44           O  
ATOM   1899  CB  ARG A  12     -43.808  -3.985  58.146  1.00 75.42           C  
ATOM   1900  CG  ARG A  12     -45.252  -4.114  57.737  1.00 79.01           C  
ATOM   1901  CD  ARG A  12     -46.128  -4.379  58.940  1.00 80.74           C  
ATOM   1902  NE  ARG A  12     -47.425  -3.735  58.781  1.00 82.77           N  
ATOM   1903  CZ  ARG A  12     -47.616  -2.424  58.811  1.00 68.75           C  
ATOM   1904  NH1 ARG A  12     -48.829  -1.945  58.657  1.00 58.80           N  
ATOM   1905  NH2 ARG A  12     -46.600  -1.596  58.996  1.00 63.87           N  
ATOM   1906  N   PRO A  13     -40.513  -4.828  58.052  1.00 86.29           N  
ATOM   1907  CA  PRO A  13     -39.502  -5.726  58.605  1.00 90.65           C  
ATOM   1908  C   PRO A  13     -39.415  -5.643  60.128  1.00 92.43           C  
ATOM   1909  O   PRO A  13     -40.338  -6.106  60.798  1.00 91.12           O  
ATOM   1910  CB  PRO A  13     -38.203  -5.247  57.946  1.00 91.72           C  
ATOM   1911  CG  PRO A  13     -38.496  -3.944  57.285  1.00 82.20           C  
ATOM   1912  CD  PRO A  13     -39.779  -3.497  57.856  1.00 80.92           C  
ATOM   1913  N   ALA A  14     -38.341  -5.073  60.663  1.00 93.27           N  
ATOM   1914  CA  ALA A  14     -38.116  -5.113  62.096  1.00 99.76           C  
ATOM   1915  C   ALA A  14     -38.598  -3.869  62.836  1.00 97.32           C  
ATOM   1916  O   ALA A  14     -38.146  -2.747  62.601  1.00 89.96           O  
ATOM   1917  CB  ALA A  14     -36.644  -5.372  62.381  1.00 98.92           C  
ATOM   1918  N   ALA A  15     -39.545  -4.097  63.730  1.00 99.93           N  
ATOM   1919  CA  ALA A  15     -40.023  -3.091  64.652  1.00105.84           C  
ATOM   1920  C   ALA A  15     -38.871  -2.746  65.551  1.00111.90           C  
ATOM   1921  O   ALA A  15     -38.650  -1.596  65.926  1.00107.17           O  
ATOM   1922  CB  ALA A  15     -41.165  -3.658  65.484  1.00104.40           C  
ATOM   1923  N   VAL A  16     -38.152  -3.800  65.901  1.00116.06           N  
ATOM   1924  CA  VAL A  16     -37.174  -3.792  66.983  1.00116.72           C  
ATOM   1925  C   VAL A  16     -36.292  -5.029  66.897  1.00115.86           C  
ATOM   1926  O   VAL A  16     -36.567  -5.955  66.153  1.00112.11           O  
ATOM   1927  CB  VAL A  16     -37.811  -3.624  68.378  1.00113.44           C  
ATOM   1928  CG1 VAL A  16     -38.007  -2.148  68.691  1.00101.23           C  
ATOM   1929  CG2 VAL A  16     -39.122  -4.387  68.479  1.00105.80           C  
ATOM   1930  N   SER A  17     -35.256  -5.044  67.714  1.00117.72           N  
ATOM   1931  CA  SER A  17     -34.019  -5.745  67.473  1.00115.82           C  
ATOM   1932  C   SER A  17     -34.092  -7.259  67.510  1.00108.96           C  
ATOM   1933  O   SER A  17     -35.123  -7.835  67.802  1.00110.34           O  
ATOM   1934  CB  SER A  17     -32.961  -5.232  68.440  1.00119.51           C  
ATOM   1935  OG  SER A  17     -32.913  -3.815  68.406  1.00125.87           O  
ATOM   1936  N   SER A  18     -33.005  -7.875  67.061  1.00105.59           N  
ATOM   1937  CA  SER A  18     -32.788  -9.302  67.131  1.00101.52           C  
ATOM   1938  C   SER A  18     -31.778  -9.592  68.243  1.00 98.69           C  
ATOM   1939  O   SER A  18     -30.740  -8.942  68.344  1.00101.30           O  
ATOM   1940  CB  SER A  18     -32.289  -9.850  65.789  1.00 98.54           C  
ATOM   1941  OG  SER A  18     -32.849  -9.143  64.699  1.00 98.47           O  
ATOM   1942  N   THR A  19     -32.119 -10.553  69.087  1.00 87.96           N  
ATOM   1943  CA  THR A  19     -31.249 -11.073  70.140  1.00 86.62           C  
ATOM   1944  C   THR A  19     -30.999 -12.571  69.953  1.00 81.06           C  
ATOM   1945  O   THR A  19     -31.476 -13.404  70.723  1.00 72.55           O  
ATOM   1946  CB  THR A  19     -31.862 -10.808  71.538  1.00 93.67           C  
ATOM   1947  OG1 THR A  19     -33.244 -11.188  71.546  1.00 92.90           O  
ATOM   1948  CG2 THR A  19     -31.760  -9.324  71.889  1.00 93.42           C  
ATOM   1949  N   PHE A  20     -30.244 -12.888  68.905  1.00 71.53           N  
ATOM   1950  CA  PHE A  20     -29.918 -14.254  68.504  1.00 59.56           C  
ATOM   1951  C   PHE A  20     -28.675 -14.790  69.217  1.00 56.74           C  
ATOM   1952  O   PHE A  20     -27.651 -14.112  69.287  1.00 51.41           O  
ATOM   1953  CB  PHE A  20     -29.706 -14.294  66.985  1.00 62.99           C  
ATOM   1954  CG  PHE A  20     -29.058 -15.556  66.484  1.00 53.70           C  
ATOM   1955  CD1 PHE A  20     -29.699 -16.776  66.594  1.00 51.52           C  
ATOM   1956  CD2 PHE A  20     -27.809 -15.510  65.883  1.00 51.31           C  
ATOM   1957  CE1 PHE A  20     -29.100 -17.932  66.123  1.00 49.11           C  
ATOM   1958  CE2 PHE A  20     -27.207 -16.660  65.411  1.00 47.31           C  
ATOM   1959  CZ  PHE A  20     -27.854 -17.874  65.532  1.00 47.37           C  
ATOM   1960  N   ASN A  21     -28.778 -16.008  69.751  1.00 57.17           N  
ATOM   1961  CA  ASN A  21     -27.653 -16.661  70.422  1.00 52.78           C  
ATOM   1962  C   ASN A  21     -27.208 -17.902  69.665  1.00 47.72           C  
ATOM   1963  O   ASN A  21     -27.922 -18.905  69.620  1.00 45.36           O  
ATOM   1964  CB  ASN A  21     -28.013 -17.049  71.859  1.00 49.34           C  
ATOM   1965  CG  ASN A  21     -26.891 -17.804  72.560  1.00 58.83           C  
ATOM   1966  OD1 ASN A  21     -25.709 -17.582  72.292  1.00 62.07           O  
ATOM   1967  ND2 ASN A  21     -27.261 -18.709  73.461  1.00 69.37           N  
ATOM   1968  N   PRO A  22     -26.016 -17.826  69.058  1.00 45.00           N  
ATOM   1969  CA  PRO A  22     -25.433 -18.858  68.197  1.00 43.28           C  
ATOM   1970  C   PRO A  22     -25.224 -20.189  68.911  1.00 44.31           C  
ATOM   1971  O   PRO A  22     -25.339 -21.233  68.275  1.00 43.05           O  
ATOM   1972  CB  PRO A  22     -24.081 -18.259  67.807  1.00 40.83           C  
ATOM   1973  CG  PRO A  22     -24.262 -16.791  67.944  1.00 46.68           C  
ATOM   1974  CD  PRO A  22     -25.173 -16.621  69.115  1.00 41.80           C  
ATOM   1975  N   GLU A  23     -24.894 -20.153  70.197  1.00 45.12           N  
ATOM   1976  CA  GLU A  23     -24.690 -21.386  70.949  1.00 44.66           C  
ATOM   1977  C   GLU A  23     -25.987 -22.184  71.081  1.00 46.35           C  
ATOM   1978  O   GLU A  23     -25.996 -23.401  70.869  1.00 47.46           O  
ATOM   1979  CB  GLU A  23     -24.136 -21.065  72.336  1.00 51.47           C  
ATOM   1980  CG  GLU A  23     -22.749 -20.443  72.308  1.00 53.36           C  
ATOM   1981  CD  GLU A  23     -21.660 -21.453  71.998  1.00 59.47           C  
ATOM   1982  OE1 GLU A  23     -21.810 -22.635  72.374  1.00 59.93           O  
ATOM   1983  OE2 GLU A  23     -20.650 -21.063  71.372  1.00 51.88           O  
ATOM   1984  N   LYS A  24     -27.083 -21.503  71.410  1.00 48.86           N  
ATOM   1985  CA  LYS A  24     -28.367 -22.187  71.548  1.00 52.90           C  
ATOM   1986  C   LYS A  24     -28.837 -22.670  70.185  1.00 43.28           C  
ATOM   1987  O   LYS A  24     -29.318 -23.793  70.050  1.00 42.31           O  
ATOM   1988  CB  LYS A  24     -29.436 -21.273  72.153  1.00 52.01           C  
ATOM   1989  CG  LYS A  24     -30.785 -21.982  72.272  1.00 55.37           C  
ATOM   1990  CD  LYS A  24     -31.909 -21.099  72.782  1.00 53.99           C  
ATOM   1991  CE  LYS A  24     -33.240 -21.834  72.668  1.00 53.04           C  
ATOM   1992  NZ  LYS A  24     -33.227 -23.118  73.427  1.00 58.94           N  
ATOM   1993  N   GLY A  25     -28.703 -21.807  69.180  1.00 44.92           N  
ATOM   1994  CA  GLY A  25     -29.072 -22.147  67.817  1.00 43.89           C  
ATOM   1995  C   GLY A  25     -28.337 -23.402  67.387  1.00 40.74           C  
ATOM   1996  O   GLY A  25     -28.904 -24.281  66.731  1.00 39.11           O  
ATOM   1997  N   TYR A  26     -27.066 -23.482  67.778  1.00 40.37           N  
ATOM   1998  CA  TYR A  26     -26.232 -24.636  67.465  1.00 41.95           C  
ATOM   1999  C   TYR A  26     -26.752 -25.881  68.160  1.00 44.25           C  
ATOM   2000  O   TYR A  26     -26.874 -26.937  67.537  1.00 47.34           O  
ATOM   2001  CB  TYR A  26     -24.780 -24.400  67.895  1.00 36.81           C  
ATOM   2002  CG  TYR A  26     -23.910 -25.634  67.742  1.00 33.51           C  
ATOM   2003  CD1 TYR A  26     -23.515 -26.082  66.486  1.00 36.72           C  
ATOM   2004  CD2 TYR A  26     -23.513 -26.371  68.851  1.00 29.03           C  
ATOM   2005  CE1 TYR A  26     -22.733 -27.214  66.344  1.00 33.60           C  
ATOM   2006  CE2 TYR A  26     -22.732 -27.506  68.718  1.00 35.24           C  
ATOM   2007  CZ  TYR A  26     -22.345 -27.922  67.462  1.00 40.76           C  
ATOM   2008  OH  TYR A  26     -21.570 -29.050  67.316  1.00 39.41           O  
ATOM   2009  N   MET A  27     -27.041 -25.763  69.453  1.00 39.62           N  
ATOM   2010  CA  MET A  27     -27.517 -26.911  70.220  1.00 38.49           C  
ATOM   2011  C   MET A  27     -28.828 -27.458  69.664  1.00 41.89           C  
ATOM   2012  O   MET A  27     -28.994 -28.668  69.509  1.00 46.69           O  
ATOM   2013  CB  MET A  27     -27.696 -26.536  71.690  1.00 41.79           C  
ATOM   2014  CG  MET A  27     -28.178 -27.685  72.551  1.00 38.79           C  
ATOM   2015  SD  MET A  27     -27.115 -29.128  72.383  1.00 43.53           S  
ATOM   2016  CE  MET A  27     -25.551 -28.443  72.926  1.00 45.36           C  
ATOM   2017  N   ASP A  28     -29.748 -26.552  69.350  1.00 41.58           N  
ATOM   2018  CA  ASP A  28     -31.034 -26.916  68.773  1.00 44.90           C  
ATOM   2019  C   ASP A  28     -30.841 -27.586  67.415  1.00 50.06           C  
ATOM   2020  O   ASP A  28     -31.487 -28.592  67.117  1.00 51.88           O  
ATOM   2021  CB  ASP A  28     -31.913 -25.671  68.625  1.00 43.60           C  
ATOM   2022  CG  ASP A  28     -32.376 -25.113  69.965  1.00 67.20           C  
ATOM   2023  OD1 ASP A  28     -32.136 -25.761  71.008  1.00 59.80           O  
ATOM   2024  OD2 ASP A  28     -32.982 -24.020  69.970  1.00 70.18           O  
ATOM   2025  N   PHE A  29     -29.964 -27.012  66.591  1.00 42.46           N  
ATOM   2026  CA  PHE A  29     -29.718 -27.548  65.250  1.00 47.22           C  
ATOM   2027  C   PHE A  29     -29.142 -28.966  65.298  1.00 47.75           C  
ATOM   2028  O   PHE A  29     -29.581 -29.860  64.558  1.00 46.27           O  
ATOM   2029  CB  PHE A  29     -28.773 -26.624  64.478  1.00 48.62           C  
ATOM   2030  CG  PHE A  29     -28.174 -27.262  63.259  1.00 50.02           C  
ATOM   2031  CD1 PHE A  29     -28.945 -27.517  62.140  1.00 53.27           C  
ATOM   2032  CD2 PHE A  29     -26.836 -27.619  63.243  1.00 49.47           C  
ATOM   2033  CE1 PHE A  29     -28.393 -28.115  61.025  1.00 43.06           C  
ATOM   2034  CE2 PHE A  29     -26.276 -28.214  62.132  1.00 45.42           C  
ATOM   2035  CZ  PHE A  29     -27.055 -28.466  61.024  1.00 42.82           C  
ATOM   2036  N   ILE A  30     -28.172 -29.164  66.187  1.00 47.38           N  
ATOM   2037  CA  ILE A  30     -27.532 -30.464  66.371  1.00 51.50           C  
ATOM   2038  C   ILE A  30     -28.527 -31.471  66.939  1.00 49.60           C  
ATOM   2039  O   ILE A  30     -28.529 -32.643  66.566  1.00 54.87           O  
ATOM   2040  CB  ILE A  30     -26.306 -30.356  67.307  1.00 47.93           C  
ATOM   2041  CG1 ILE A  30     -25.180 -29.586  66.622  1.00 40.35           C  
ATOM   2042  CG2 ILE A  30     -25.808 -31.735  67.725  1.00 52.03           C  
ATOM   2043  CD1 ILE A  30     -24.780 -30.145  65.274  1.00 47.49           C  
ATOM   2044  N   THR A  31     -29.374 -31.004  67.848  1.00 47.67           N  
ATOM   2045  CA  THR A  31     -30.379 -31.857  68.458  1.00 51.23           C  
ATOM   2046  C   THR A  31     -31.403 -32.325  67.424  1.00 50.44           C  
ATOM   2047  O   THR A  31     -31.842 -33.476  67.442  1.00 52.29           O  
ATOM   2048  CB  THR A  31     -31.104 -31.118  69.591  1.00 50.15           C  
ATOM   2049  OG1 THR A  31     -30.142 -30.515  70.467  1.00 54.54           O  
ATOM   2050  CG2 THR A  31     -31.944 -32.077  70.375  1.00 48.32           C  
ATOM   2051  N   ALA A  32     -31.753 -31.427  66.510  1.00 50.67           N  
ATOM   2052  CA  ALA A  32     -32.803 -31.681  65.525  1.00 50.08           C  
ATOM   2053  C   ALA A  32     -32.344 -32.465  64.294  1.00 52.53           C  
ATOM   2054  O   ALA A  32     -33.143 -33.169  63.674  1.00 59.16           O  
ATOM   2055  CB  ALA A  32     -33.463 -30.373  65.105  1.00 50.59           C  
ATOM   2056  N   TYR A  33     -31.067 -32.346  63.933  1.00 49.46           N  
ATOM   2057  CA  TYR A  33     -30.589 -32.911  62.669  1.00 52.72           C  
ATOM   2058  C   TYR A  33     -29.393 -33.850  62.837  1.00 54.78           C  
ATOM   2059  O   TYR A  33     -28.883 -34.390  61.854  1.00 56.61           O  
ATOM   2060  CB  TYR A  33     -30.198 -31.795  61.697  1.00 41.25           C  
ATOM   2061  CG  TYR A  33     -31.332 -30.890  61.270  1.00 52.74           C  
ATOM   2062  CD1 TYR A  33     -32.212 -31.265  60.262  1.00 54.93           C  
ATOM   2063  CD2 TYR A  33     -31.512 -29.650  61.867  1.00 53.30           C  
ATOM   2064  CE1 TYR A  33     -33.245 -30.432  59.870  1.00 50.07           C  
ATOM   2065  CE2 TYR A  33     -32.538 -28.812  61.481  1.00 53.15           C  
ATOM   2066  CZ  TYR A  33     -33.401 -29.206  60.482  1.00 56.14           C  
ATOM   2067  OH  TYR A  33     -34.425 -28.370  60.099  1.00 58.70           O  
ATOM   2068  N   GLY A  34     -28.951 -34.042  64.075  1.00 49.82           N  
ATOM   2069  CA  GLY A  34     -27.706 -34.737  64.357  1.00 46.10           C  
ATOM   2070  C   GLY A  34     -27.561 -36.158  63.842  1.00 59.29           C  
ATOM   2071  O   GLY A  34     -26.441 -36.637  63.649  1.00 58.40           O  
ATOM   2072  N   LYS A  35     -28.681 -36.836  63.607  1.00 63.98           N  
ATOM   2073  CA  LYS A  35     -28.634 -38.222  63.149  1.00 63.54           C  
ATOM   2074  C   LYS A  35     -28.037 -38.335  61.754  1.00 63.39           C  
ATOM   2075  O   LYS A  35     -27.412 -39.341  61.422  1.00 75.42           O  
ATOM   2076  CB  LYS A  35     -30.028 -38.858  63.160  1.00 60.63           C  
ATOM   2077  CG  LYS A  35     -30.455 -39.451  64.492  1.00 72.28           C  
ATOM   2078  CD  LYS A  35     -30.652 -38.368  65.527  1.00 78.76           C  
ATOM   2079  CE  LYS A  35     -31.132 -38.919  66.846  1.00 78.39           C  
ATOM   2080  NZ  LYS A  35     -31.164 -37.803  67.816  1.00 88.93           N  
ATOM   2081  N   ASN A  36     -28.217 -37.295  60.946  1.00 54.73           N  
ATOM   2082  CA  ASN A  36     -27.740 -37.326  59.571  1.00 56.67           C  
ATOM   2083  C   ASN A  36     -26.557 -36.395  59.333  1.00 57.20           C  
ATOM   2084  O   ASN A  36     -26.193 -36.133  58.188  1.00 55.71           O  
ATOM   2085  CB  ASN A  36     -28.871 -36.992  58.593  1.00 61.17           C  
ATOM   2086  CG  ASN A  36     -29.934 -38.075  58.535  1.00 65.40           C  
ATOM   2087  OD1 ASN A  36     -31.074 -37.868  58.949  1.00 68.56           O  
ATOM   2088  ND2 ASN A  36     -29.561 -39.241  58.022  1.00 71.11           N  
ATOM   2089  N   ILE A  37     -25.940 -35.909  60.407  1.00 57.27           N  
ATOM   2090  CA  ILE A  37     -24.740 -35.103  60.243  1.00 55.70           C  
ATOM   2091  C   ILE A  37     -23.527 -36.019  60.328  1.00 55.38           C  
ATOM   2092  O   ILE A  37     -23.266 -36.645  61.356  1.00 57.20           O  
ATOM   2093  CB  ILE A  37     -24.637 -33.983  61.303  1.00 51.25           C  
ATOM   2094  CG1 ILE A  37     -25.869 -33.075  61.238  1.00 49.86           C  
ATOM   2095  CG2 ILE A  37     -23.375 -33.163  61.091  1.00 38.02           C  
ATOM   2096  CD1 ILE A  37     -25.855 -31.937  62.241  1.00 37.22           C  
ATOM   2097  N   ASN A  38     -22.789 -36.076  59.226  1.00 51.44           N  
ATOM   2098  CA  ASN A  38     -21.554 -36.840  59.132  1.00 45.93           C  
ATOM   2099  C   ASN A  38     -20.586 -36.110  58.214  1.00 48.10           C  
ATOM   2100  O   ASN A  38     -20.969 -35.149  57.549  1.00 53.00           O  
ATOM   2101  CB  ASN A  38     -21.837 -38.256  58.616  1.00 38.99           C  
ATOM   2102  CG  ASN A  38     -22.591 -38.263  57.297  1.00 50.43           C  
ATOM   2103  OD1 ASN A  38     -22.088 -37.799  56.272  1.00 59.05           O  
ATOM   2104  ND2 ASN A  38     -23.812 -38.789  57.317  1.00 51.81           N  
ATOM   2105  N   ALA A  39     -19.338 -36.562  58.176  1.00 46.49           N  
ATOM   2106  CA  ALA A  39     -18.299 -35.875  57.413  1.00 50.19           C  
ATOM   2107  C   ALA A  39     -18.621 -35.757  55.919  1.00 52.81           C  
ATOM   2108  O   ALA A  39     -18.259 -34.767  55.277  1.00 53.64           O  
ATOM   2109  CB  ALA A  39     -16.959 -36.558  57.622  1.00 49.62           C  
ATOM   2110  N   ASP A  40     -19.305 -36.761  55.378  1.00 48.53           N  
ATOM   2111  CA  ASP A  40     -19.686 -36.764  53.966  1.00 48.83           C  
ATOM   2112  C   ASP A  40     -20.659 -35.621  53.633  1.00 49.53           C  
ATOM   2113  O   ASP A  40     -20.412 -34.828  52.712  1.00 52.17           O  
ATOM   2114  CB  ASP A  40     -20.325 -38.108  53.593  1.00 52.74           C  
ATOM   2115  CG  ASP A  40     -19.328 -39.263  53.591  1.00 62.72           C  
ATOM   2116  OD1 ASP A  40     -18.216 -39.091  53.055  1.00 57.93           O  
ATOM   2117  OD2 ASP A  40     -19.667 -40.347  54.112  1.00 71.82           O  
ATOM   2118  N   ASN A  41     -21.765 -35.549  54.373  1.00 47.00           N  
ATOM   2119  CA  ASN A  41     -22.776 -34.517  54.144  1.00 47.31           C  
ATOM   2120  C   ASN A  41     -22.215 -33.113  54.372  1.00 46.63           C  
ATOM   2121  O   ASN A  41     -22.578 -32.165  53.667  1.00 45.03           O  
ATOM   2122  CB  ASN A  41     -24.001 -34.747  55.038  1.00 49.25           C  
ATOM   2123  CG  ASN A  41     -24.757 -36.023  54.693  1.00 56.91           C  
ATOM   2124  OD1 ASN A  41     -24.676 -36.526  53.573  1.00 61.27           O  
ATOM   2125  ND2 ASN A  41     -25.514 -36.539  55.655  1.00 59.14           N  
ATOM   2126  N   VAL A  42     -21.320 -32.988  55.348  1.00 45.38           N  
ATOM   2127  CA  VAL A  42     -20.707 -31.705  55.673  1.00 45.48           C  
ATOM   2128  C   VAL A  42     -19.788 -31.278  54.527  1.00 43.11           C  
ATOM   2129  O   VAL A  42     -19.794 -30.110  54.103  1.00 43.08           O  
ATOM   2130  CB  VAL A  42     -19.921 -31.774  57.005  1.00 48.33           C  
ATOM   2131  CG1 VAL A  42     -19.122 -30.513  57.222  1.00 36.29           C  
ATOM   2132  CG2 VAL A  42     -20.866 -32.009  58.177  1.00 45.09           C  
ATOM   2133  N   ARG A  43     -19.017 -32.238  54.016  1.00 41.62           N  
ATOM   2134  CA  ARG A  43     -18.207 -32.017  52.822  1.00 48.33           C  
ATOM   2135  C   ARG A  43     -19.040 -31.496  51.660  1.00 41.74           C  
ATOM   2136  O   ARG A  43     -18.695 -30.486  51.025  1.00 40.17           O  
ATOM   2137  CB  ARG A  43     -17.534 -33.320  52.386  1.00 44.15           C  
ATOM   2138  CG  ARG A  43     -16.919 -33.209  51.004  1.00 45.85           C  
ATOM   2139  CD  ARG A  43     -16.467 -34.542  50.442  1.00 46.68           C  
ATOM   2140  NE  ARG A  43     -15.878 -34.366  49.117  1.00 51.97           N  
ATOM   2141  CZ  ARG A  43     -14.620 -34.001  48.904  1.00 45.20           C  
ATOM   2142  NH1 ARG A  43     -13.821 -33.755  49.931  1.00 41.42           N  
ATOM   2143  NH2 ARG A  43     -14.167 -33.862  47.666  1.00 53.28           N  
ATOM   2144  N   ILE A  44     -20.143 -32.194  51.395  1.00 38.89           N  
ATOM   2145  CA  ILE A  44     -21.052 -31.807  50.321  1.00 47.74           C  
ATOM   2146  C   ILE A  44     -21.548 -30.381  50.533  1.00 41.15           C  
ATOM   2147  O   ILE A  44     -21.603 -29.588  49.586  1.00 43.26           O  
ATOM   2148  CB  ILE A  44     -22.255 -32.771  50.199  1.00 50.04           C  
ATOM   2149  CG1 ILE A  44     -21.792 -34.149  49.721  1.00 52.04           C  
ATOM   2150  CG2 ILE A  44     -23.291 -32.217  49.234  1.00 48.73           C  
ATOM   2151  CD1 ILE A  44     -22.872 -35.212  49.748  1.00 52.08           C  
ATOM   2152  N   PHE A  45     -21.908 -30.055  51.774  1.00 42.97           N  
ATOM   2153  CA  PHE A  45     -22.382 -28.707  52.065  1.00 41.93           C  
ATOM   2154  C   PHE A  45     -21.351 -27.659  51.705  1.00 42.24           C  
ATOM   2155  O   PHE A  45     -21.643 -26.720  50.961  1.00 46.24           O  
ATOM   2156  CB  PHE A  45     -22.768 -28.525  53.533  1.00 35.06           C  
ATOM   2157  CG  PHE A  45     -23.151 -27.107  53.869  1.00 39.03           C  
ATOM   2158  CD1 PHE A  45     -24.445 -26.658  53.661  1.00 40.51           C  
ATOM   2159  CD2 PHE A  45     -22.211 -26.217  54.365  1.00 37.03           C  
ATOM   2160  CE1 PHE A  45     -24.795 -25.352  53.946  1.00 43.27           C  
ATOM   2161  CE2 PHE A  45     -22.553 -24.912  54.648  1.00 33.20           C  
ATOM   2162  CZ  PHE A  45     -23.849 -24.479  54.446  1.00 39.13           C  
ATOM   2163  N   PHE A  46     -20.145 -27.814  52.247  1.00 36.86           N  
ATOM   2164  CA  PHE A  46     -19.116 -26.805  52.044  1.00 38.52           C  
ATOM   2165  C   PHE A  46     -18.732 -26.692  50.571  1.00 38.06           C  
ATOM   2166  O   PHE A  46     -18.307 -25.631  50.113  1.00 41.99           O  
ATOM   2167  CB  PHE A  46     -17.892 -27.077  52.920  1.00 43.48           C  
ATOM   2168  CG  PHE A  46     -18.087 -26.690  54.358  1.00 34.71           C  
ATOM   2169  CD1 PHE A  46     -18.395 -25.383  54.697  1.00 32.91           C  
ATOM   2170  CD2 PHE A  46     -17.959 -27.627  55.369  1.00 41.35           C  
ATOM   2171  CE1 PHE A  46     -18.580 -25.017  56.018  1.00 37.24           C  
ATOM   2172  CE2 PHE A  46     -18.140 -27.266  56.695  1.00 33.55           C  
ATOM   2173  CZ  PHE A  46     -18.451 -25.961  57.017  1.00 32.77           C  
ATOM   2174  N   LEU A  47     -18.897 -27.781  49.827  1.00 44.00           N  
ATOM   2175  CA  LEU A  47     -18.616 -27.741  48.396  1.00 44.47           C  
ATOM   2176  C   LEU A  47     -19.763 -27.136  47.584  1.00 46.33           C  
ATOM   2177  O   LEU A  47     -19.560 -26.683  46.458  1.00 49.17           O  
ATOM   2178  CB  LEU A  47     -18.261 -29.133  47.876  1.00 47.91           C  
ATOM   2179  CG  LEU A  47     -16.890 -29.600  48.370  1.00 44.00           C  
ATOM   2180  CD1 LEU A  47     -16.551 -30.995  47.872  1.00 45.34           C  
ATOM   2181  CD2 LEU A  47     -15.828 -28.598  47.956  1.00 49.19           C  
ATOM   2182  N   ASN A  48     -20.960 -27.108  48.160  1.00 45.22           N  
ATOM   2183  CA  ASN A  48     -22.119 -26.599  47.432  1.00 50.42           C  
ATOM   2184  C   ASN A  48     -22.733 -25.336  48.033  1.00 50.07           C  
ATOM   2185  O   ASN A  48     -23.866 -24.987  47.712  1.00 52.68           O  
ATOM   2186  CB  ASN A  48     -23.190 -27.683  47.294  1.00 50.13           C  
ATOM   2187  CG  ASN A  48     -22.804 -28.765  46.301  1.00 47.80           C  
ATOM   2188  OD1 ASN A  48     -23.078 -28.655  45.105  1.00 56.37           O  
ATOM   2189  ND2 ASN A  48     -22.169 -29.821  46.795  1.00 49.55           N  
ATOM   2190  N   HIS A  49     -22.000 -24.658  48.912  1.00 53.22           N  
ATOM   2191  CA  HIS A  49     -22.521 -23.450  49.552  1.00 53.99           C  
ATOM   2192  C   HIS A  49     -22.913 -22.336  48.564  1.00 56.54           C  
ATOM   2193  O   HIS A  49     -24.061 -21.888  48.564  1.00 62.73           O  
ATOM   2194  CB  HIS A  49     -21.522 -22.914  50.582  1.00 55.83           C  
ATOM   2195  CG  HIS A  49     -22.010 -21.713  51.328  1.00 55.25           C  
ATOM   2196  ND1 HIS A  49     -21.272 -20.554  51.438  1.00 61.71           N  
ATOM   2197  CD2 HIS A  49     -23.168 -21.487  51.993  1.00 51.30           C  
ATOM   2198  CE1 HIS A  49     -21.954 -19.667  52.143  1.00 58.33           C  
ATOM   2199  NE2 HIS A  49     -23.107 -20.209  52.491  1.00 50.23           N  
ATOM   2200  N   LYS A  50     -21.966 -21.887  47.739  1.00 57.34           N  
ATOM   2201  CA  LYS A  50     -22.237 -20.827  46.759  1.00 67.52           C  
ATOM   2202  C   LYS A  50     -23.378 -21.199  45.799  1.00 65.77           C  
ATOM   2203  O   LYS A  50     -24.264 -20.382  45.515  1.00 70.16           O  
ATOM   2204  CB  LYS A  50     -20.972 -20.480  45.967  1.00 66.01           C  
ATOM   2205  CG  LYS A  50     -21.219 -19.461  44.860  1.00 69.58           C  
ATOM   2206  CD  LYS A  50     -19.935 -18.949  44.227  1.00 81.06           C  
ATOM   2207  CE  LYS A  50     -20.250 -18.032  43.054  1.00 81.07           C  
ATOM   2208  NZ  LYS A  50     -21.139 -16.914  43.477  1.00 81.81           N  
ATOM   2209  N   LYS A  51     -23.346 -22.436  45.309  1.00 58.33           N  
ATOM   2210  CA  LYS A  51     -24.374 -22.936  44.400  1.00 61.65           C  
ATOM   2211  C   LYS A  51     -25.740 -22.884  45.078  1.00 66.87           C  
ATOM   2212  O   LYS A  51     -26.734 -22.449  44.479  1.00 65.67           O  
ATOM   2213  CB  LYS A  51     -24.065 -24.369  43.949  1.00 60.83           C  
ATOM   2214  CG  LYS A  51     -23.041 -24.489  42.827  1.00 74.32           C  
ATOM   2215  CD  LYS A  51     -21.628 -24.214  43.317  1.00 83.37           C  
ATOM   2216  CE  LYS A  51     -20.699 -23.855  42.168  1.00 87.05           C  
ATOM   2217  NZ  LYS A  51     -19.387 -23.375  42.681  1.00 82.84           N  
ATOM   2218  N   ALA A  52     -25.773 -23.314  46.337  1.00 62.99           N  
ATOM   2219  CA  ALA A  52     -27.001 -23.317  47.114  1.00 59.12           C  
ATOM   2220  C   ALA A  52     -27.504 -21.895  47.250  1.00 62.62           C  
ATOM   2221  O   ALA A  52     -28.708 -21.641  47.214  1.00 64.60           O  
ATOM   2222  CB  ALA A  52     -26.766 -23.932  48.481  1.00 52.80           C  
ATOM   2223  N   LYS A  53     -26.568 -20.964  47.388  1.00 61.33           N  
ATOM   2224  CA  LYS A  53     -26.926 -19.564  47.516  1.00 65.12           C  
ATOM   2225  C   LYS A  53     -27.577 -18.994  46.259  1.00 64.65           C  
ATOM   2226  O   LYS A  53     -28.639 -18.378  46.342  1.00 69.53           O  
ATOM   2227  CB  LYS A  53     -25.699 -18.733  47.833  1.00 66.35           C  
ATOM   2228  CG  LYS A  53     -26.067 -17.353  48.287  1.00 74.93           C  
ATOM   2229  CD  LYS A  53     -24.845 -16.571  48.614  1.00 81.03           C  
ATOM   2230  CE  LYS A  53     -25.194 -15.118  48.739  1.00 94.13           C  
ATOM   2231  NZ  LYS A  53     -23.934 -14.382  48.858  1.00 97.69           N  
ATOM   2232  N   ASP A  54     -26.927 -19.159  45.107  1.00 68.12           N  
ATOM   2233  CA  ASP A  54     -27.500 -18.644  43.859  1.00 72.94           C  
ATOM   2234  C   ASP A  54     -28.861 -19.292  43.598  1.00 72.50           C  
ATOM   2235  O   ASP A  54     -29.806 -18.635  43.137  1.00 76.93           O  
ATOM   2236  CB  ASP A  54     -26.541 -18.834  42.671  1.00 70.34           C  
ATOM   2237  CG  ASP A  54     -26.287 -20.295  42.324  1.00 79.08           C  
ATOM   2238  OD1 ASP A  54     -27.255 -21.059  42.119  1.00 77.14           O  
ATOM   2239  OD2 ASP A  54     -25.102 -20.679  42.233  1.00 80.74           O  
ATOM   2240  N   SER A  55     -28.952 -20.584  43.905  1.00 69.75           N  
ATOM   2241  CA  SER A  55     -30.202 -21.320  43.761  1.00 65.75           C  
ATOM   2242  C   SER A  55     -31.274 -20.705  44.654  1.00 68.84           C  
ATOM   2243  O   SER A  55     -32.448 -20.662  44.286  1.00 74.25           O  
ATOM   2244  CB  SER A  55     -30.011 -22.792  44.124  1.00 64.90           C  
ATOM   2245  OG  SER A  55     -28.965 -23.381  43.372  1.00 68.56           O  
ATOM   2246  N   LEU A  56     -30.861 -20.247  45.833  1.00 68.08           N  
ATOM   2247  CA  LEU A  56     -31.758 -19.559  46.758  1.00 71.28           C  
ATOM   2248  C   LEU A  56     -32.217 -18.223  46.183  1.00 73.81           C  
ATOM   2249  O   LEU A  56     -33.373 -17.828  46.337  1.00 77.03           O  
ATOM   2250  CB  LEU A  56     -31.105 -19.376  48.132  1.00 71.79           C  
ATOM   2251  CG  LEU A  56     -31.138 -20.599  49.052  1.00 66.70           C  
ATOM   2252  CD1 LEU A  56     -30.497 -20.302  50.395  1.00 66.90           C  
ATOM   2253  CD2 LEU A  56     -32.561 -21.069  49.236  1.00 66.75           C  
ATOM   2254  N   LYS A  57     -31.296 -17.530  45.525  1.00 74.09           N  
ATOM   2255  CA  LYS A  57     -31.609 -16.281  44.842  1.00 85.00           C  
ATOM   2256  C   LYS A  57     -32.617 -16.537  43.722  1.00 85.99           C  
ATOM   2257  O   LYS A  57     -33.384 -15.648  43.339  1.00 86.17           O  
ATOM   2258  CB  LYS A  57     -30.326 -15.661  44.285  1.00 87.84           C  
ATOM   2259  CG  LYS A  57     -30.521 -14.360  43.543  1.00 94.69           C  
ATOM   2260  CD  LYS A  57     -31.171 -13.356  44.459  1.00102.55           C  
ATOM   2261  CE  LYS A  57     -30.807 -11.941  44.093  1.00104.06           C  
ATOM   2262  NZ  LYS A  57     -30.338 -11.247  45.325  1.00108.62           N  
ATOM   2263  N   GLY A  58     -32.632 -17.769  43.224  1.00 81.08           N  
ATOM   2264  CA  GLY A  58     -33.565 -18.163  42.182  1.00 79.15           C  
ATOM   2265  C   GLY A  58     -34.965 -18.531  42.652  1.00 81.96           C  
ATOM   2266  O   GLY A  58     -35.927 -18.394  41.897  1.00 80.01           O  
ATOM   2267  N   SER A  59     -35.080 -18.986  43.899  1.00 79.68           N  
ATOM   2268  CA  SER A  59     -36.337 -19.512  44.448  1.00 78.47           C  
ATOM   2269  C   SER A  59     -37.303 -18.413  44.903  1.00 83.27           C  
ATOM   2270  O   SER A  59     -36.865 -17.342  45.325  1.00 80.83           O  
ATOM   2271  CB  SER A  59     -36.027 -20.454  45.619  1.00 75.81           C  
ATOM   2272  OG  SER A  59     -37.203 -20.916  46.256  1.00 71.80           O  
ATOM   2273  N   PRO A  60     -38.625 -18.675  44.818  1.00 89.66           N  
ATOM   2274  CA  PRO A  60     -39.626 -17.689  45.233  1.00 89.51           C  
ATOM   2275  C   PRO A  60     -40.090 -18.010  46.639  1.00 81.87           C  
ATOM   2276  O   PRO A  60     -40.708 -17.181  47.311  1.00 90.62           O  
ATOM   2277  CB  PRO A  60     -40.781 -17.960  44.273  1.00 83.13           C  
ATOM   2278  CG  PRO A  60     -40.723 -19.451  44.104  1.00 80.61           C  
ATOM   2279  CD  PRO A  60     -39.256 -19.834  44.156  1.00 84.09           C  
ATOM   2280  N   LYS A  61     -39.794 -19.236  47.055  1.00 72.64           N  
ATOM   2281  CA  LYS A  61     -40.252 -19.765  48.318  1.00 78.29           C  
ATOM   2282  C   LYS A  61     -39.571 -19.008  49.437  1.00 80.93           C  
ATOM   2283  O   LYS A  61     -38.458 -18.500  49.273  1.00 76.35           O  
ATOM   2284  CB  LYS A  61     -39.965 -21.273  48.425  1.00 77.44           C  
ATOM   2285  CG  LYS A  61     -40.652 -22.157  47.380  1.00 73.31           C  
ATOM   2286  CD  LYS A  61     -40.244 -23.622  47.536  1.00 80.67           C  
ATOM   2287  CE  LYS A  61     -40.720 -24.178  48.876  1.00 86.49           C  
ATOM   2288  NZ  LYS A  61     -42.206 -24.222  48.961  1.00 92.94           N  
ATOM   2289  N   VAL A  62     -40.236 -18.954  50.581  1.00 79.71           N  
ATOM   2290  CA  VAL A  62     -39.706 -18.254  51.735  1.00 79.59           C  
ATOM   2291  C   VAL A  62     -38.831 -19.230  52.506  1.00 76.19           C  
ATOM   2292  O   VAL A  62     -37.755 -18.873  52.987  1.00 73.34           O  
ATOM   2293  CB  VAL A  62     -40.826 -17.696  52.639  1.00 84.82           C  
ATOM   2294  CG1 VAL A  62     -40.708 -16.183  52.761  1.00 84.48           C  
ATOM   2295  CG2 VAL A  62     -42.199 -18.085  52.104  1.00 78.62           C  
ATOM   2296  N   GLU A  63     -39.292 -20.472  52.605  1.00 76.35           N  
ATOM   2297  CA  GLU A  63     -38.522 -21.526  53.251  1.00 73.81           C  
ATOM   2298  C   GLU A  63     -38.228 -22.633  52.237  1.00 73.74           C  
ATOM   2299  O   GLU A  63     -39.141 -23.206  51.644  1.00 77.45           O  
ATOM   2300  CB  GLU A  63     -39.294 -22.075  54.452  1.00 78.37           C  
ATOM   2301  CG  GLU A  63     -39.461 -21.053  55.574  1.00 87.38           C  
ATOM   2302  CD  GLU A  63     -40.234 -21.594  56.760  1.00 95.06           C  
ATOM   2303  OE1 GLU A  63     -40.706 -22.748  56.692  1.00 95.96           O  
ATOM   2304  OE2 GLU A  63     -40.386 -20.856  57.758  1.00 90.11           O  
ATOM   2305  N   VAL A  64     -36.943 -22.925  52.055  1.00 69.51           N  
ATOM   2306  CA  VAL A  64     -36.487 -23.862  51.037  1.00 65.69           C  
ATOM   2307  C   VAL A  64     -35.889 -25.112  51.677  1.00 64.51           C  
ATOM   2308  O   VAL A  64     -35.108 -25.018  52.619  1.00 69.84           O  
ATOM   2309  CB  VAL A  64     -35.421 -23.190  50.144  1.00 65.30           C  
ATOM   2310  CG1 VAL A  64     -34.848 -24.170  49.138  1.00 69.87           C  
ATOM   2311  CG2 VAL A  64     -36.017 -21.980  49.440  1.00 64.95           C  
ATOM   2312  N   ASP A  65     -36.241 -26.280  51.149  1.00 69.04           N  
ATOM   2313  CA  ASP A  65     -35.744 -27.541  51.687  1.00 66.12           C  
ATOM   2314  C   ASP A  65     -34.537 -27.985  50.865  1.00 64.86           C  
ATOM   2315  O   ASP A  65     -34.660 -28.315  49.685  1.00 69.46           O  
ATOM   2316  CB  ASP A  65     -36.854 -28.600  51.648  1.00 67.77           C  
ATOM   2317  CG  ASP A  65     -36.473 -29.896  52.358  1.00 79.38           C  
ATOM   2318  OD1 ASP A  65     -35.272 -30.132  52.611  1.00 76.36           O  
ATOM   2319  OD2 ASP A  65     -37.391 -30.686  52.670  1.00 84.72           O  
ATOM   2320  N   LEU A  66     -33.371 -27.980  51.502  1.00 60.29           N  
ATOM   2321  CA  LEU A  66     -32.114 -28.315  50.846  1.00 58.34           C  
ATOM   2322  C   LEU A  66     -31.634 -29.683  51.302  1.00 59.47           C  
ATOM   2323  O   LEU A  66     -31.897 -30.097  52.427  1.00 61.25           O  
ATOM   2324  CB  LEU A  66     -31.045 -27.270  51.187  1.00 52.74           C  
ATOM   2325  CG  LEU A  66     -31.310 -25.825  50.765  1.00 50.51           C  
ATOM   2326  CD1 LEU A  66     -30.130 -24.929  51.098  1.00 51.68           C  
ATOM   2327  CD2 LEU A  66     -31.583 -25.790  49.282  1.00 56.84           C  
ATOM   2328  N   GLN A  67     -30.930 -30.387  50.422  1.00 53.47           N  
ATOM   2329  CA  GLN A  67     -30.384 -31.690  50.774  1.00 52.64           C  
ATOM   2330  C   GLN A  67     -28.907 -31.807  50.436  1.00 55.03           C  
ATOM   2331  O   GLN A  67     -28.500 -31.627  49.289  1.00 57.78           O  
ATOM   2332  CB  GLN A  67     -31.145 -32.824  50.090  1.00 57.27           C  
ATOM   2333  CG  GLN A  67     -30.566 -34.187  50.442  1.00 58.38           C  
ATOM   2334  CD  GLN A  67     -31.417 -35.349  49.976  1.00 61.96           C  
ATOM   2335  OE1 GLN A  67     -32.580 -35.181  49.610  1.00 70.41           O  
ATOM   2336  NE2 GLN A  67     -30.839 -36.544  49.995  1.00 64.67           N  
ATOM   2337  N   PHE A  68     -28.092 -32.063  51.437  1.00 50.30           N  
ATOM   2338  CA  PHE A  68     -26.712 -32.321  51.176  1.00 52.99           C  
ATOM   2339  C   PHE A  68     -26.469 -33.750  51.550  1.00 59.83           C  
ATOM   2340  O   PHE A  68     -26.386 -34.074  52.718  1.00 56.34           O  
ATOM   2341  CB  PHE A  68     -25.864 -31.395  52.011  1.00 44.44           C  
ATOM   2342  CG  PHE A  68     -26.176 -29.957  51.791  1.00 41.58           C  
ATOM   2343  CD1 PHE A  68     -27.262 -29.386  52.392  1.00 47.13           C  
ATOM   2344  CD2 PHE A  68     -25.400 -29.189  50.967  1.00 37.89           C  
ATOM   2345  CE1 PHE A  68     -27.559 -28.066  52.191  1.00 42.87           C  
ATOM   2346  CE2 PHE A  68     -25.686 -27.868  50.758  1.00 41.37           C  
ATOM   2347  CZ  PHE A  68     -26.772 -27.305  51.376  1.00 38.97           C  
ATOM   2348  N   GLY A  69     -26.298 -34.598  50.549  1.00 56.06           N  
ATOM   2349  CA  GLY A  69     -26.194 -36.010  50.796  1.00 55.51           C  
ATOM   2350  C   GLY A  69     -27.474 -36.422  51.458  1.00 55.93           C  
ATOM   2351  O   GLY A  69     -28.542 -36.181  50.938  1.00 55.19           O  
ATOM   2352  N   THR A  70     -27.369 -37.057  52.609  1.00 57.04           N  
ATOM   2353  CA  THR A  70     -28.536 -37.434  53.384  1.00 57.58           C  
ATOM   2354  C   THR A  70     -29.058 -36.342  54.327  1.00 61.54           C  
ATOM   2355  O   THR A  70     -30.053 -36.543  54.990  1.00 67.19           O  
ATOM   2356  CB  THR A  70     -28.274 -38.717  54.182  1.00 58.09           C  
ATOM   2357  OG1 THR A  70     -27.309 -38.466  55.203  1.00 65.20           O  
ATOM   2358  CG2 THR A  70     -27.722 -39.767  53.280  1.00 48.28           C  
ATOM   2359  N   LEU A  71     -28.380 -35.206  54.394  1.00 56.71           N  
ATOM   2360  CA  LEU A  71     -28.754 -34.124  55.302  1.00 57.91           C  
ATOM   2361  C   LEU A  71     -29.858 -33.285  54.672  1.00 52.99           C  
ATOM   2362  O   LEU A  71     -29.639 -32.604  53.675  1.00 53.77           O  
ATOM   2363  CB  LEU A  71     -27.549 -33.232  55.621  1.00 57.15           C  
ATOM   2364  CG  LEU A  71     -27.407 -32.644  57.033  1.00 48.90           C  
ATOM   2365  CD1 LEU A  71     -26.659 -31.314  57.001  1.00 42.83           C  
ATOM   2366  CD2 LEU A  71     -28.746 -32.495  57.739  1.00 44.68           C  
ATOM   2367  N   ARG A  72     -31.042 -33.342  55.271  1.00 57.01           N  
ATOM   2368  CA  ARG A  72     -32.202 -32.603  54.793  1.00 61.90           C  
ATOM   2369  C   ARG A  72     -32.457 -31.446  55.757  1.00 58.60           C  
ATOM   2370  O   ARG A  72     -32.705 -31.671  56.939  1.00 58.98           O  
ATOM   2371  CB  ARG A  72     -33.413 -33.536  54.735  1.00 71.21           C  
ATOM   2372  CG  ARG A  72     -34.607 -33.074  53.915  1.00 80.83           C  
ATOM   2373  CD  ARG A  72     -35.708 -34.138  53.990  1.00 83.11           C  
ATOM   2374  NE  ARG A  72     -36.861 -33.857  53.138  1.00 78.17           N  
ATOM   2375  CZ  ARG A  72     -37.075 -34.429  51.957  1.00 88.55           C  
ATOM   2376  NH1 ARG A  72     -36.226 -35.336  51.494  1.00 91.28           N  
ATOM   2377  NH2 ARG A  72     -38.152 -34.113  51.250  1.00 88.10           N  
ATOM   2378  N   VAL A  73     -32.390 -30.214  55.256  1.00 55.64           N  
ATOM   2379  CA  VAL A  73     -32.480 -29.024  56.103  1.00 52.44           C  
ATOM   2380  C   VAL A  73     -33.450 -27.979  55.551  1.00 57.33           C  
ATOM   2381  O   VAL A  73     -33.398 -27.644  54.371  1.00 62.94           O  
ATOM   2382  CB  VAL A  73     -31.088 -28.356  56.250  1.00 59.74           C  
ATOM   2383  CG1 VAL A  73     -31.187 -27.043  57.005  1.00 54.13           C  
ATOM   2384  CG2 VAL A  73     -30.110 -29.289  56.932  1.00 54.30           C  
ATOM   2385  N   LYS A  74     -34.325 -27.458  56.407  1.00 63.38           N  
ATOM   2386  CA  LYS A  74     -35.207 -26.359  56.018  1.00 66.07           C  
ATOM   2387  C   LYS A  74     -34.551 -25.016  56.325  1.00 57.20           C  
ATOM   2388  O   LYS A  74     -34.231 -24.716  57.476  1.00 64.57           O  
ATOM   2389  CB  LYS A  74     -36.567 -26.469  56.714  1.00 69.74           C  
ATOM   2390  CG  LYS A  74     -37.363 -27.702  56.314  1.00 76.57           C  
ATOM   2391  CD  LYS A  74     -38.665 -27.796  57.087  1.00 82.58           C  
ATOM   2392  CE  LYS A  74     -39.512 -28.964  56.605  1.00 78.21           C  
ATOM   2393  NZ  LYS A  74     -40.845 -28.967  57.267  1.00 73.69           N  
ATOM   2394  N   VAL A  75     -34.354 -24.212  55.286  1.00 55.96           N  
ATOM   2395  CA  VAL A  75     -33.554 -22.998  55.375  1.00 55.28           C  
ATOM   2396  C   VAL A  75     -34.407 -21.791  55.006  1.00 65.74           C  
ATOM   2397  O   VAL A  75     -35.146 -21.825  54.026  1.00 69.46           O  
ATOM   2398  CB  VAL A  75     -32.350 -23.080  54.400  1.00 56.67           C  
ATOM   2399  CG1 VAL A  75     -31.704 -21.720  54.202  1.00 53.67           C  
ATOM   2400  CG2 VAL A  75     -31.334 -24.099  54.883  1.00 58.91           C  
ATOM   2401  N   VAL A  76     -34.298 -20.720  55.786  1.00 64.19           N  
ATOM   2402  CA  VAL A  76     -35.012 -19.490  55.477  1.00 59.63           C  
ATOM   2403  C   VAL A  76     -34.302 -18.814  54.312  1.00 62.89           C  
ATOM   2404  O   VAL A  76     -33.087 -18.617  54.355  1.00 65.01           O  
ATOM   2405  CB  VAL A  76     -35.036 -18.535  56.695  1.00 62.43           C  
ATOM   2406  CG1 VAL A  76     -35.532 -17.161  56.295  1.00 72.71           C  
ATOM   2407  CG2 VAL A  76     -35.891 -19.110  57.819  1.00 64.50           C  
ATOM   2408  N   ASN A  77     -35.052 -18.466  53.268  1.00 73.98           N  
ATOM   2409  CA  ASN A  77     -34.463 -17.793  52.116  1.00 69.75           C  
ATOM   2410  C   ASN A  77     -34.506 -16.296  52.358  1.00 76.59           C  
ATOM   2411  O   ASN A  77     -35.571 -15.703  52.533  1.00 88.03           O  
ATOM   2412  CB  ASN A  77     -35.203 -18.140  50.821  1.00 67.92           C  
ATOM   2413  CG  ASN A  77     -34.536 -17.545  49.586  1.00 71.79           C  
ATOM   2414  OD1 ASN A  77     -33.482 -16.911  49.669  1.00 77.55           O  
ATOM   2415  ND2 ASN A  77     -35.160 -17.744  48.430  1.00 76.58           N  
ATOM   2416  N   ASN A  78     -33.319 -15.709  52.389  1.00 76.60           N  
ATOM   2417  CA  ASN A  78     -33.126 -14.288  52.611  1.00 79.23           C  
ATOM   2418  C   ASN A  78     -32.230 -13.690  51.536  1.00 82.04           C  
ATOM   2419  O   ASN A  78     -31.434 -12.789  51.800  1.00 84.84           O  
ATOM   2420  CB  ASN A  78     -32.523 -14.105  54.002  1.00 85.82           C  
ATOM   2421  CG  ASN A  78     -31.274 -14.948  54.204  1.00 79.17           C  
ATOM   2422  OD1 ASN A  78     -31.005 -15.872  53.436  1.00 71.68           O  
ATOM   2423  ND2 ASN A  78     -30.558 -14.691  55.287  1.00 76.79           N  
ATOM   2424  N   HIS A  79     -32.293 -14.291  50.360  1.00 81.32           N  
ATOM   2425  CA  HIS A  79     -31.384 -13.955  49.294  1.00 84.83           C  
ATOM   2426  C   HIS A  79     -31.983 -13.173  48.125  1.00 93.30           C  
ATOM   2427  O   HIS A  79     -31.260 -12.541  47.371  1.00 88.19           O  
ATOM   2428  CB  HIS A  79     -30.692 -15.230  48.812  1.00 86.77           C  
ATOM   2429  CG  HIS A  79     -29.586 -15.681  49.710  1.00 85.23           C  
ATOM   2430  ND1 HIS A  79     -29.664 -16.824  50.472  1.00 77.05           N  
ATOM   2431  CD2 HIS A  79     -28.391 -15.119  49.997  1.00 82.61           C  
ATOM   2432  CE1 HIS A  79     -28.560 -16.952  51.180  1.00 73.67           C  
ATOM   2433  NE2 HIS A  79     -27.773 -15.930  50.912  1.00 78.67           N  
ATOM   2434  N   ASN A  80     -33.305 -13.220  47.987  1.00 95.37           N  
ATOM   2435  CA  ASN A  80     -33.998 -12.467  46.948  1.00 96.43           C  
ATOM   2436  C   ASN A  80     -34.123 -10.998  47.262  1.00 98.60           C  
ATOM   2437  O   ASN A  80     -34.495 -10.621  48.360  1.00 97.16           O  
ATOM   2438  CB  ASN A  80     -35.384 -13.042  46.683  1.00 96.56           C  
ATOM   2439  CG  ASN A  80     -35.692 -13.171  45.197  1.00 95.62           C  
ATOM   2440  OD1 ASN A  80     -35.372 -12.290  44.398  1.00 94.25           O  
ATOM   2441  ND2 ASN A  80     -36.321 -14.281  44.823  1.00 83.24           N  
ATOM   2442  N   PRO A  81     -33.767 -10.141  46.212  1.00102.66           N  
ATOM   2443  CA  PRO A  81     -34.044  -8.721  46.493  1.00101.68           C  
ATOM   2444  C   PRO A  81     -35.529  -8.470  46.710  1.00104.91           C  
ATOM   2445  O   PRO A  81     -35.909  -7.575  47.453  1.00104.76           O  
ATOM   2446  CB  PRO A  81     -33.527  -7.999  45.257  1.00103.07           C  
ATOM   2447  CG  PRO A  81     -32.390  -8.833  44.814  1.00101.53           C  
ATOM   2448  CD  PRO A  81     -33.028 -10.171  44.854  1.00101.49           C  
ATOM   2449  N   ARG A  82     -36.363  -9.209  46.003  1.00105.78           N  
ATOM   2450  CA  ARG A  82     -37.745  -9.371  46.394  1.00105.06           C  
ATOM   2451  C   ARG A  82     -37.715 -10.198  47.675  1.00105.78           C  
ATOM   2452  O   ARG A  82     -36.925 -11.116  47.790  1.00106.07           O  
ATOM   2453  CB  ARG A  82     -38.531 -10.084  45.278  1.00 98.38           C  
ATOM   2454  CG  ARG A  82     -39.433 -11.255  45.666  1.00 97.89           C  
ATOM   2455  CD  ARG A  82     -38.640 -12.442  46.179  1.00100.27           C  
ATOM   2456  NE  ARG A  82     -39.371 -13.700  46.128  1.00103.51           N  
ATOM   2457  CZ  ARG A  82     -40.665 -13.847  46.396  1.00103.17           C  
ATOM   2458  NH1 ARG A  82     -41.405 -12.804  46.746  1.00 97.65           N  
ATOM   2459  NH2 ARG A  82     -41.223 -15.045  46.306  1.00 98.68           N  
ATOM   2460  N   ASN A  83     -38.585  -9.905  48.623  1.00100.65           N  
ATOM   2461  CA  ASN A  83     -38.741 -10.787  49.765  1.00103.34           C  
ATOM   2462  C   ASN A  83     -37.691 -10.583  50.853  1.00109.04           C  
ATOM   2463  O   ASN A  83     -37.712 -11.270  51.857  1.00106.41           O  
ATOM   2464  CB  ASN A  83     -38.870 -12.264  49.286  1.00105.15           C  
ATOM   2465  CG  ASN A  83     -37.685 -13.168  49.670  1.00108.24           C  
ATOM   2466  OD1 ASN A  83     -36.524 -12.740  49.718  1.00106.08           O  
ATOM   2467  ND2 ASN A  83     -37.988 -14.430  49.939  1.00 97.41           N  
ATOM   2468  N   ARG A  84     -36.766  -9.656  50.652  1.00110.80           N  
ATOM   2469  CA  ARG A  84     -35.740  -9.475  51.652  1.00107.72           C  
ATOM   2470  C   ARG A  84     -36.449  -8.638  52.690  1.00111.38           C  
ATOM   2471  O   ARG A  84     -36.133  -7.470  52.917  1.00109.20           O  
ATOM   2472  CB  ARG A  84     -34.526  -8.738  51.082  1.00103.97           C  
ATOM   2473  CG  ARG A  84     -33.310  -8.764  51.986  1.00103.70           C  
ATOM   2474  CD  ARG A  84     -32.390  -7.572  51.758  1.00108.90           C  
ATOM   2475  NE  ARG A  84     -32.436  -6.596  52.853  1.00117.24           N  
ATOM   2476  CZ  ARG A  84     -31.367  -6.095  53.474  1.00112.92           C  
ATOM   2477  NH1 ARG A  84     -30.147  -6.472  53.132  1.00110.83           N  
ATOM   2478  NH2 ARG A  84     -31.517  -5.212  54.447  1.00106.60           N  
ATOM   2479  N   ASP A  85     -37.444  -9.271  53.309  1.00111.24           N  
ATOM   2480  CA  ASP A  85     -38.204  -8.646  54.374  1.00106.67           C  
ATOM   2481  C   ASP A  85     -37.229  -8.409  55.486  1.00107.07           C  
ATOM   2482  O   ASP A  85     -37.000  -7.282  55.895  1.00104.96           O  
ATOM   2483  CB  ASP A  85     -39.307  -9.590  54.856  1.00106.46           C  
ATOM   2484  CG  ASP A  85     -38.904 -11.050  54.775  1.00107.54           C  
ATOM   2485  OD1 ASP A  85     -37.749 -11.311  54.405  1.00111.68           O  
ATOM   2486  OD2 ASP A  85     -39.729 -11.937  55.086  1.00103.52           O  
ATOM   2487  N   ASN A  86     -36.463  -9.437  55.791  1.00107.74           N  
ATOM   2488  CA  ASN A  86     -36.861 -10.680  56.419  1.00105.98           C  
ATOM   2489  C   ASN A  86     -36.691 -10.719  57.912  1.00103.07           C  
ATOM   2490  O   ASN A  86     -35.665 -10.287  58.444  1.00102.33           O  
ATOM   2491  CB  ASN A  86     -36.103 -11.856  55.808  1.00105.41           C  
ATOM   2492  CG  ASN A  86     -36.875 -13.160  55.894  1.00103.59           C  
ATOM   2493  OD1 ASN A  86     -37.961 -13.216  56.463  1.00100.82           O  
ATOM   2494  ND2 ASN A  86     -36.316 -14.210  55.323  1.00 97.72           N  
ATOM   2495  N   PRO A  87     -37.772 -11.288  58.594  1.00 98.98           N  
ATOM   2496  CA  PRO A  87     -37.452 -11.603  59.974  1.00 95.77           C  
ATOM   2497  C   PRO A  87     -36.851 -12.996  59.953  1.00 94.33           C  
ATOM   2498  O   PRO A  87     -37.467 -13.958  59.495  1.00 94.94           O  
ATOM   2499  CB  PRO A  87     -38.818 -11.632  60.642  1.00 96.67           C  
ATOM   2500  CG  PRO A  87     -39.640 -12.363  59.673  1.00 96.78           C  
ATOM   2501  CD  PRO A  87     -39.225 -11.765  58.363  1.00100.25           C  
ATOM   2502  N   VAL A  88     -35.637 -13.107  60.450  1.00 85.30           N  
ATOM   2503  CA  VAL A  88     -35.049 -14.434  60.635  1.00 72.49           C  
ATOM   2504  C   VAL A  88     -35.194 -14.848  62.097  1.00 70.70           C  
ATOM   2505  O   VAL A  88     -34.590 -14.240  62.980  1.00 71.58           O  
ATOM   2506  CB  VAL A  88     -33.561 -14.501  60.166  1.00 75.85           C  
ATOM   2507  CG1 VAL A  88     -32.774 -13.272  60.618  1.00 82.70           C  
ATOM   2508  CG2 VAL A  88     -32.894 -15.788  60.641  1.00 65.62           C  
ATOM   2509  N   ALA A  89     -36.016 -15.861  62.362  1.00 69.03           N  
ATOM   2510  CA  ALA A  89     -36.238 -16.288  63.739  1.00 60.47           C  
ATOM   2511  C   ALA A  89     -34.924 -16.803  64.308  1.00 59.25           C  
ATOM   2512  O   ALA A  89     -34.039 -17.212  63.561  1.00 62.29           O  
ATOM   2513  CB  ALA A  89     -37.318 -17.362  63.804  1.00 56.39           C  
ATOM   2514  N   ASP A  90     -34.788 -16.767  65.628  1.00 61.18           N  
ATOM   2515  CA  ASP A  90     -33.546 -17.177  66.274  1.00 61.66           C  
ATOM   2516  C   ASP A  90     -33.382 -18.694  66.230  1.00 61.26           C  
ATOM   2517  O   ASP A  90     -32.287 -19.222  66.430  1.00 58.13           O  
ATOM   2518  CB  ASP A  90     -33.501 -16.660  67.715  1.00 62.58           C  
ATOM   2519  CG  ASP A  90     -33.566 -15.138  67.793  1.00 71.35           C  
ATOM   2520  OD1 ASP A  90     -33.424 -14.475  66.744  1.00 73.90           O  
ATOM   2521  OD2 ASP A  90     -33.766 -14.605  68.906  1.00 81.76           O  
ATOM   2522  N   ASN A  91     -34.488 -19.382  65.964  1.00 61.06           N  
ATOM   2523  CA  ASN A  91     -34.491 -20.830  65.832  1.00 58.46           C  
ATOM   2524  C   ASN A  91     -34.467 -21.211  64.362  1.00 60.86           C  
ATOM   2525  O   ASN A  91     -34.471 -22.390  64.006  1.00 57.63           O  
ATOM   2526  CB  ASN A  91     -35.735 -21.420  66.502  1.00 57.85           C  
ATOM   2527  CG  ASN A  91     -37.024 -20.772  66.015  1.00 75.00           C  
ATOM   2528  OD1 ASN A  91     -37.525 -21.089  64.934  1.00 68.08           O  
ATOM   2529  ND2 ASN A  91     -37.568 -19.858  66.812  1.00 69.87           N  
ATOM   2530  N   ALA A  92     -34.426 -20.194  63.509  1.00 56.72           N  
ATOM   2531  CA  ALA A  92     -34.421 -20.401  62.070  1.00 55.04           C  
ATOM   2532  C   ALA A  92     -33.004 -20.657  61.586  1.00 55.14           C  
ATOM   2533  O   ALA A  92     -32.040 -20.202  62.201  1.00 57.85           O  
ATOM   2534  CB  ALA A  92     -35.012 -19.196  61.362  1.00 58.97           C  
ATOM   2535  N   ILE A  93     -32.886 -21.377  60.477  1.00 58.57           N  
ATOM   2536  CA  ILE A  93     -31.587 -21.692  59.907  1.00 52.33           C  
ATOM   2537  C   ILE A  93     -31.429 -21.000  58.561  1.00 51.36           C  
ATOM   2538  O   ILE A  93     -32.275 -21.141  57.679  1.00 57.73           O  
ATOM   2539  CB  ILE A  93     -31.413 -23.215  59.713  1.00 48.03           C  
ATOM   2540  CG1 ILE A  93     -31.569 -23.948  61.048  1.00 44.92           C  
ATOM   2541  CG2 ILE A  93     -30.070 -23.526  59.071  1.00 47.69           C  
ATOM   2542  CD1 ILE A  93     -31.576 -25.456  60.927  1.00 55.51           C  
ATOM   2543  N   THR A  94     -30.356 -20.232  58.412  1.00 49.63           N  
ATOM   2544  CA  THR A  94     -30.016 -19.650  57.123  1.00 49.54           C  
ATOM   2545  C   THR A  94     -28.771 -20.366  56.639  1.00 51.06           C  
ATOM   2546  O   THR A  94     -28.195 -21.173  57.365  1.00 48.72           O  
ATOM   2547  CB  THR A  94     -29.717 -18.144  57.221  1.00 54.10           C  
ATOM   2548  OG1 THR A  94     -28.549 -17.929  58.025  1.00 59.56           O  
ATOM   2549  CG2 THR A  94     -30.894 -17.403  57.830  1.00 52.73           C  
ATOM   2550  N   LEU A  95     -28.364 -20.069  55.411  1.00 53.06           N  
ATOM   2551  CA  LEU A  95     -27.189 -20.692  54.822  1.00 52.57           C  
ATOM   2552  C   LEU A  95     -25.944 -20.336  55.626  1.00 49.02           C  
ATOM   2553  O   LEU A  95     -25.078 -21.183  55.864  1.00 49.86           O  
ATOM   2554  CB  LEU A  95     -27.029 -20.229  53.374  1.00 54.28           C  
ATOM   2555  CG  LEU A  95     -26.530 -21.290  52.394  1.00 58.70           C  
ATOM   2556  CD1 LEU A  95     -27.306 -22.575  52.588  1.00 50.11           C  
ATOM   2557  CD2 LEU A  95     -26.655 -20.809  50.958  1.00 60.28           C  
ATOM   2558  N   HIS A  96     -25.870 -19.078  56.049  1.00 43.83           N  
ATOM   2559  CA  HIS A  96     -24.737 -18.582  56.814  1.00 48.63           C  
ATOM   2560  C   HIS A  96     -24.665 -19.290  58.168  1.00 46.79           C  
ATOM   2561  O   HIS A  96     -23.610 -19.808  58.565  1.00 40.80           O  
ATOM   2562  CB  HIS A  96     -24.894 -17.074  57.023  1.00 51.44           C  
ATOM   2563  CG  HIS A  96     -23.644 -16.387  57.471  1.00 50.76           C  
ATOM   2564  ND1 HIS A  96     -22.596 -16.118  56.615  1.00 58.40           N  
ATOM   2565  CD2 HIS A  96     -23.271 -15.910  58.682  1.00 53.45           C  
ATOM   2566  CE1 HIS A  96     -21.634 -15.505  57.280  1.00 51.20           C  
ATOM   2567  NE2 HIS A  96     -22.018 -15.366  58.536  1.00 51.25           N  
ATOM   2568  N   ARG A  97     -25.803 -19.339  58.858  1.00 45.76           N  
ATOM   2569  CA  ARG A  97     -25.888 -19.991  60.160  1.00 41.40           C  
ATOM   2570  C   ARG A  97     -25.604 -21.479  60.049  1.00 40.45           C  
ATOM   2571  O   ARG A  97     -24.951 -22.056  60.913  1.00 41.38           O  
ATOM   2572  CB  ARG A  97     -27.264 -19.781  60.787  1.00 40.55           C  
ATOM   2573  CG  ARG A  97     -27.460 -18.425  61.421  1.00 45.77           C  
ATOM   2574  CD  ARG A  97     -28.854 -18.299  62.011  1.00 54.35           C  
ATOM   2575  NE  ARG A  97     -29.124 -16.935  62.451  1.00 58.77           N  
ATOM   2576  CZ  ARG A  97     -30.236 -16.553  63.068  1.00 52.84           C  
ATOM   2577  NH1 ARG A  97     -31.189 -17.437  63.327  1.00 48.65           N  
ATOM   2578  NH2 ARG A  97     -30.392 -15.289  63.432  1.00 57.72           N  
ATOM   2579  N   LEU A  98     -26.109 -22.096  58.989  1.00 41.76           N  
ATOM   2580  CA  LEU A  98     -25.900 -23.519  58.767  1.00 38.29           C  
ATOM   2581  C   LEU A  98     -24.412 -23.791  58.570  1.00 39.43           C  
ATOM   2582  O   LEU A  98     -23.871 -24.770  59.099  1.00 40.43           O  
ATOM   2583  CB  LEU A  98     -26.700 -23.981  57.545  1.00 42.25           C  
ATOM   2584  CG  LEU A  98     -26.596 -25.460  57.162  1.00 38.13           C  
ATOM   2585  CD1 LEU A  98     -26.878 -26.327  58.362  1.00 37.10           C  
ATOM   2586  CD2 LEU A  98     -27.546 -25.824  56.024  1.00 40.10           C  
ATOM   2587  N   SER A  99     -23.754 -22.905  57.826  1.00 40.70           N  
ATOM   2588  CA  SER A  99     -22.322 -23.029  57.575  1.00 39.03           C  
ATOM   2589  C   SER A  99     -21.527 -22.920  58.877  1.00 39.13           C  
ATOM   2590  O   SER A  99     -20.631 -23.732  59.143  1.00 39.88           O  
ATOM   2591  CB  SER A  99     -21.867 -21.963  56.574  1.00 34.35           C  
ATOM   2592  OG  SER A  99     -20.454 -21.888  56.505  1.00 47.83           O  
ATOM   2593  N   GLY A 100     -21.871 -21.932  59.696  1.00 38.57           N  
ATOM   2594  CA  GLY A 100     -21.226 -21.788  60.992  1.00 35.89           C  
ATOM   2595  C   GLY A 100     -21.421 -23.013  61.871  1.00 32.82           C  
ATOM   2596  O   GLY A 100     -20.471 -23.516  62.485  1.00 36.95           O  
ATOM   2597  N   TYR A 101     -22.660 -23.500  61.914  1.00 29.67           N  
ATOM   2598  CA  TYR A 101     -23.021 -24.655  62.730  1.00 32.72           C  
ATOM   2599  C   TYR A 101     -22.229 -25.885  62.315  1.00 34.85           C  
ATOM   2600  O   TYR A 101     -21.802 -26.668  63.161  1.00 39.18           O  
ATOM   2601  CB  TYR A 101     -24.519 -24.961  62.607  1.00 37.01           C  
ATOM   2602  CG  TYR A 101     -25.427 -23.901  63.190  1.00 40.37           C  
ATOM   2603  CD1 TYR A 101     -24.941 -22.967  64.094  1.00 36.61           C  
ATOM   2604  CD2 TYR A 101     -26.772 -23.838  62.842  1.00 38.96           C  
ATOM   2605  CE1 TYR A 101     -25.761 -21.997  64.629  1.00 43.62           C  
ATOM   2606  CE2 TYR A 101     -27.605 -22.868  63.375  1.00 37.72           C  
ATOM   2607  CZ  TYR A 101     -27.090 -21.952  64.270  1.00 39.29           C  
ATOM   2608  OH  TYR A 101     -27.895 -20.980  64.812  1.00 42.13           O  
ATOM   2609  N   LEU A 102     -22.046 -26.061  61.010  1.00 37.14           N  
ATOM   2610  CA  LEU A 102     -21.303 -27.213  60.509  1.00 35.33           C  
ATOM   2611  C   LEU A 102     -19.805 -27.062  60.767  1.00 35.23           C  
ATOM   2612  O   LEU A 102     -19.095 -28.055  60.976  1.00 38.21           O  
ATOM   2613  CB  LEU A 102     -21.596 -27.450  59.026  1.00 37.97           C  
ATOM   2614  CG  LEU A 102     -23.040 -27.886  58.746  1.00 34.86           C  
ATOM   2615  CD1 LEU A 102     -23.272 -28.205  57.274  1.00 32.88           C  
ATOM   2616  CD2 LEU A 102     -23.409 -29.074  59.612  1.00 27.36           C  
ATOM   2617  N   ALA A 103     -19.325 -25.820  60.762  1.00 31.14           N  
ATOM   2618  CA  ALA A 103     -17.935 -25.567  61.116  1.00 36.17           C  
ATOM   2619  C   ALA A 103     -17.698 -25.991  62.566  1.00 38.44           C  
ATOM   2620  O   ALA A 103     -16.746 -26.728  62.865  1.00 41.73           O  
ATOM   2621  CB  ALA A 103     -17.601 -24.096  60.926  1.00 34.89           C  
ATOM   2622  N   LYS A 104     -18.586 -25.561  63.462  1.00 34.91           N  
ATOM   2623  CA  LYS A 104     -18.455 -25.947  64.867  1.00 37.19           C  
ATOM   2624  C   LYS A 104     -18.631 -27.453  65.050  1.00 36.22           C  
ATOM   2625  O   LYS A 104     -17.978 -28.064  65.903  1.00 40.33           O  
ATOM   2626  CB  LYS A 104     -19.451 -25.208  65.765  1.00 37.66           C  
ATOM   2627  CG  LYS A 104     -19.029 -25.255  67.234  1.00 39.05           C  
ATOM   2628  CD  LYS A 104     -20.182 -25.093  68.208  1.00 40.62           C  
ATOM   2629  CE  LYS A 104     -19.672 -25.224  69.636  1.00 46.09           C  
ATOM   2630  NZ  LYS A 104     -18.696 -26.345  69.749  1.00 44.45           N  
ATOM   2631  N   TRP A 105     -19.527 -28.046  64.264  1.00 34.97           N  
ATOM   2632  CA  TRP A 105     -19.744 -29.485  64.333  1.00 37.56           C  
ATOM   2633  C   TRP A 105     -18.460 -30.230  64.016  1.00 37.81           C  
ATOM   2634  O   TRP A 105     -18.096 -31.169  64.723  1.00 40.52           O  
ATOM   2635  CB  TRP A 105     -20.845 -29.952  63.377  1.00 38.99           C  
ATOM   2636  CG  TRP A 105     -21.008 -31.443  63.445  1.00 42.14           C  
ATOM   2637  CD1 TRP A 105     -21.839 -32.141  64.272  1.00 40.34           C  
ATOM   2638  CD2 TRP A 105     -20.284 -32.420  62.687  1.00 43.14           C  
ATOM   2639  NE1 TRP A 105     -21.685 -33.491  64.065  1.00 44.11           N  
ATOM   2640  CE2 TRP A 105     -20.735 -33.688  63.098  1.00 42.18           C  
ATOM   2641  CE3 TRP A 105     -19.304 -32.341  61.692  1.00 45.45           C  
ATOM   2642  CZ2 TRP A 105     -20.242 -34.870  62.546  1.00 49.17           C  
ATOM   2643  CZ3 TRP A 105     -18.813 -33.512  61.151  1.00 43.92           C  
ATOM   2644  CH2 TRP A 105     -19.282 -34.759  61.576  1.00 50.26           C  
ATOM   2645  N   CYS A 106     -17.794 -29.825  62.937  1.00 38.20           N  
ATOM   2646  CA  CYS A 106     -16.505 -30.407  62.577  1.00 42.50           C  
ATOM   2647  C   CYS A 106     -15.527 -30.229  63.729  1.00 41.10           C  
ATOM   2648  O   CYS A 106     -14.757 -31.139  64.065  1.00 42.41           O  
ATOM   2649  CB  CYS A 106     -15.944 -29.765  61.310  1.00 32.27           C  
ATOM   2650  SG  CYS A 106     -16.808 -30.204  59.799  1.00 36.54           S  
ATOM   2651  N   PHE A 107     -15.585 -29.045  64.334  1.00 39.67           N  
ATOM   2652  CA  PHE A 107     -14.693 -28.691  65.433  1.00 36.15           C  
ATOM   2653  C   PHE A 107     -14.818 -29.642  66.627  1.00 48.09           C  
ATOM   2654  O   PHE A 107     -13.808 -30.039  67.208  1.00 56.69           O  
ATOM   2655  CB  PHE A 107     -14.949 -27.244  65.866  1.00 37.92           C  
ATOM   2656  CG  PHE A 107     -14.045 -26.763  66.963  1.00 41.83           C  
ATOM   2657  CD1 PHE A 107     -12.756 -26.341  66.681  1.00 41.93           C  
ATOM   2658  CD2 PHE A 107     -14.489 -26.714  68.275  1.00 44.65           C  
ATOM   2659  CE1 PHE A 107     -11.919 -25.891  67.688  1.00 42.86           C  
ATOM   2660  CE2 PHE A 107     -13.659 -26.264  69.288  1.00 48.88           C  
ATOM   2661  CZ  PHE A 107     -12.371 -25.852  68.993  1.00 39.65           C  
ATOM   2662  N   ASP A 108     -16.046 -29.994  66.997  1.00 45.59           N  
ATOM   2663  CA  ASP A 108     -16.276 -30.901  68.127  1.00 43.97           C  
ATOM   2664  C   ASP A 108     -15.998 -32.363  67.740  1.00 50.16           C  
ATOM   2665  O   ASP A 108     -15.412 -33.153  68.513  1.00 53.41           O  
ATOM   2666  CB  ASP A 108     -17.709 -30.756  68.642  1.00 36.99           C  
ATOM   2667  CG  ASP A 108     -18.002 -29.366  69.186  1.00 48.81           C  
ATOM   2668  OD1 ASP A 108     -17.046 -28.617  69.476  1.00 50.52           O  
ATOM   2669  OD2 ASP A 108     -19.197 -29.020  69.316  1.00 47.11           O  
ATOM   2670  N   GLU A 109     -16.425 -32.711  66.528  1.00 45.65           N  
ATOM   2671  CA  GLU A 109     -16.265 -34.060  66.003  1.00 48.90           C  
ATOM   2672  C   GLU A 109     -14.800 -34.466  65.975  1.00 47.91           C  
ATOM   2673  O   GLU A 109     -14.459 -35.599  66.309  1.00 49.66           O  
ATOM   2674  CB  GLU A 109     -16.857 -34.151  64.594  1.00 47.19           C  
ATOM   2675  CG  GLU A 109     -16.753 -35.531  63.961  1.00 46.50           C  
ATOM   2676  CD  GLU A 109     -17.771 -36.511  64.501  1.00 53.80           C  
ATOM   2677  OE1 GLU A 109     -18.601 -36.108  65.345  1.00 64.95           O  
ATOM   2678  OE2 GLU A 109     -17.738 -37.689  64.085  1.00 62.26           O  
ATOM   2679  N   ILE A 110     -13.938 -33.533  65.576  1.00 44.70           N  
ATOM   2680  CA  ILE A 110     -12.502 -33.790  65.569  1.00 44.44           C  
ATOM   2681  C   ILE A 110     -12.001 -34.092  66.988  1.00 49.66           C  
ATOM   2682  O   ILE A 110     -11.136 -34.949  67.181  1.00 48.65           O  
ATOM   2683  CB  ILE A 110     -11.731 -32.586  64.963  1.00 43.14           C  
ATOM   2684  CG1 ILE A 110     -11.830 -32.603  63.434  1.00 45.10           C  
ATOM   2685  CG2 ILE A 110     -10.270 -32.601  65.378  1.00 43.16           C  
ATOM   2686  CD1 ILE A 110     -11.356 -31.322  62.767  1.00 35.39           C  
ATOM   2687  N   ASP A 111     -12.576 -33.417  67.982  1.00 51.59           N  
ATOM   2688  CA  ASP A 111     -12.164 -33.618  69.369  1.00 51.39           C  
ATOM   2689  C   ASP A 111     -12.684 -34.938  69.926  1.00 57.19           C  
ATOM   2690  O   ASP A 111     -12.171 -35.433  70.931  1.00 64.14           O  
ATOM   2691  CB  ASP A 111     -12.623 -32.459  70.262  1.00 56.13           C  
ATOM   2692  CG  ASP A 111     -12.154 -32.613  71.707  1.00 71.23           C  
ATOM   2693  OD1 ASP A 111     -10.982 -32.289  71.999  1.00 72.76           O  
ATOM   2694  OD2 ASP A 111     -12.957 -33.070  72.551  1.00 64.60           O  
ATOM   2695  N   HIS A 112     -13.688 -35.520  69.272  1.00 51.70           N  
ATOM   2696  CA  HIS A 112     -14.200 -36.819  69.730  1.00 50.26           C  
ATOM   2697  C   HIS A 112     -13.127 -37.920  69.800  1.00 59.06           C  
ATOM   2698  O   HIS A 112     -13.281 -38.883  70.552  1.00 61.03           O  
ATOM   2699  CB  HIS A 112     -15.374 -37.295  68.868  1.00 48.32           C  
ATOM   2700  CG  HIS A 112     -16.670 -36.611  69.181  1.00 54.63           C  
ATOM   2701  ND1 HIS A 112     -17.848 -36.915  68.529  1.00 52.32           N  
ATOM   2702  CD2 HIS A 112     -16.975 -35.649  70.079  1.00 56.57           C  
ATOM   2703  CE1 HIS A 112     -18.821 -36.164  69.014  1.00 54.63           C  
ATOM   2704  NE2 HIS A 112     -18.319 -35.385  69.955  1.00 54.24           N  
ATOM   2705  N   GLY A 113     -12.057 -37.785  69.018  1.00 57.30           N  
ATOM   2706  CA  GLY A 113     -10.992 -38.777  69.012  1.00 53.67           C  
ATOM   2707  C   GLY A 113     -10.168 -38.811  67.737  1.00 56.85           C  
ATOM   2708  O   GLY A 113     -10.382 -38.018  66.821  1.00 59.23           O  
ATOM   2709  N   GLN A 114      -9.224 -39.748  67.676  1.00 55.54           N  
ATOM   2710  CA  GLN A 114      -8.242 -39.803  66.599  1.00 55.17           C  
ATOM   2711  C   GLN A 114      -8.888 -40.248  65.283  1.00 61.01           C  
ATOM   2712  O   GLN A 114      -8.554 -39.735  64.204  1.00 55.36           O  
ATOM   2713  CB  GLN A 114      -7.087 -40.743  66.987  1.00 49.68           C  
ATOM   2714  CG  GLN A 114      -6.395 -40.422  68.331  1.00 74.91           C  
ATOM   2715  CD  GLN A 114      -7.154 -40.887  69.567  1.00 81.13           C  
ATOM   2716  OE1 GLN A 114      -8.110 -41.658  69.479  1.00 83.60           O  
ATOM   2717  NE2 GLN A 114      -6.724 -40.412  70.734  1.00 68.67           N  
ATOM   2718  N   ILE A 115      -9.846 -41.167  65.379  1.00 65.23           N  
ATOM   2719  CA  ILE A 115     -10.491 -41.731  64.199  1.00 60.12           C  
ATOM   2720  C   ILE A 115     -11.413 -40.690  63.578  1.00 58.47           C  
ATOM   2721  O   ILE A 115     -11.412 -40.486  62.362  1.00 55.94           O  
ATOM   2722  CB  ILE A 115     -11.360 -42.959  64.574  1.00 65.46           C  
ATOM   2723  CG1 ILE A 115     -10.493 -44.172  64.930  1.00 67.03           C  
ATOM   2724  CG2 ILE A 115     -12.338 -43.298  63.449  1.00 65.85           C  
ATOM   2725  CD1 ILE A 115     -11.300 -45.420  65.274  1.00 80.94           C  
ATOM   2726  N   GLU A 116     -12.179 -40.018  64.430  1.00 57.36           N  
ATOM   2727  CA  GLU A 116     -13.111 -38.984  64.002  1.00 51.78           C  
ATOM   2728  C   GLU A 116     -12.360 -37.819  63.362  1.00 49.48           C  
ATOM   2729  O   GLU A 116     -12.777 -37.286  62.327  1.00 53.01           O  
ATOM   2730  CB  GLU A 116     -13.932 -38.509  65.200  1.00 52.51           C  
ATOM   2731  CG  GLU A 116     -14.858 -39.580  65.768  1.00 58.66           C  
ATOM   2732  CD  GLU A 116     -14.156 -40.493  66.761  1.00 60.61           C  
ATOM   2733  OE1 GLU A 116     -12.954 -40.273  67.022  1.00 57.55           O  
ATOM   2734  OE2 GLU A 116     -14.798 -41.435  67.270  1.00 62.95           O  
ATOM   2735  N   GLU A 117     -11.248 -37.439  63.990  1.00 42.32           N  
ATOM   2736  CA  GLU A 117     -10.358 -36.413  63.458  1.00 45.21           C  
ATOM   2737  C   GLU A 117      -9.885 -36.816  62.067  1.00 49.20           C  
ATOM   2738  O   GLU A 117      -9.887 -36.002  61.134  1.00 47.98           O  
ATOM   2739  CB  GLU A 117      -9.151 -36.213  64.379  1.00 47.54           C  
ATOM   2740  CG  GLU A 117      -8.128 -35.214  63.852  1.00 46.75           C  
ATOM   2741  CD  GLU A 117      -6.874 -35.123  64.710  1.00 54.13           C  
ATOM   2742  OE1 GLU A 117      -6.888 -35.610  65.861  1.00 54.60           O  
ATOM   2743  OE2 GLU A 117      -5.868 -34.569  64.219  1.00 64.10           O  
ATOM   2744  N   ALA A 118      -9.496 -38.080  61.927  1.00 50.00           N  
ATOM   2745  CA  ALA A 118      -9.008 -38.566  60.642  1.00 45.93           C  
ATOM   2746  C   ALA A 118     -10.114 -38.500  59.590  1.00 53.64           C  
ATOM   2747  O   ALA A 118      -9.860 -38.139  58.443  1.00 54.20           O  
ATOM   2748  CB  ALA A 118      -8.479 -39.987  60.773  1.00 53.88           C  
ATOM   2749  N   GLU A 119     -11.340 -38.837  59.985  1.00 48.97           N  
ATOM   2750  CA  GLU A 119     -12.475 -38.825  59.060  1.00 49.25           C  
ATOM   2751  C   GLU A 119     -12.810 -37.422  58.561  1.00 49.06           C  
ATOM   2752  O   GLU A 119     -12.932 -37.182  57.345  1.00 52.58           O  
ATOM   2753  CB  GLU A 119     -13.701 -39.458  59.727  1.00 51.92           C  
ATOM   2754  CG  GLU A 119     -15.000 -39.207  58.982  1.00 55.68           C  
ATOM   2755  CD  GLU A 119     -15.389 -40.361  58.076  1.00 63.00           C  
ATOM   2756  OE1 GLU A 119     -14.628 -41.347  58.010  1.00 68.33           O  
ATOM   2757  OE2 GLU A 119     -16.445 -40.270  57.414  1.00 65.47           O  
ATOM   2758  N   VAL A 120     -12.915 -36.491  59.508  1.00 50.07           N  
ATOM   2759  CA  VAL A 120     -13.220 -35.103  59.189  1.00 46.50           C  
ATOM   2760  C   VAL A 120     -12.140 -34.522  58.285  1.00 42.22           C  
ATOM   2761  O   VAL A 120     -12.442 -33.938  57.243  1.00 47.65           O  
ATOM   2762  CB  VAL A 120     -13.339 -34.242  60.462  1.00 44.09           C  
ATOM   2763  CG1 VAL A 120     -13.395 -32.767  60.105  1.00 33.57           C  
ATOM   2764  CG2 VAL A 120     -14.568 -34.636  61.253  1.00 42.80           C  
ATOM   2765  N   LYS A 121     -10.883 -34.704  58.682  1.00 49.08           N  
ATOM   2766  CA  LYS A 121      -9.765 -34.153  57.920  1.00 44.15           C  
ATOM   2767  C   LYS A 121      -9.613 -34.806  56.553  1.00 43.26           C  
ATOM   2768  O   LYS A 121      -9.073 -34.204  55.624  1.00 41.52           O  
ATOM   2769  CB  LYS A 121      -8.453 -34.283  58.696  1.00 42.48           C  
ATOM   2770  CG  LYS A 121      -8.338 -33.356  59.887  1.00 43.01           C  
ATOM   2771  CD  LYS A 121      -6.937 -33.398  60.465  1.00 41.41           C  
ATOM   2772  CE  LYS A 121      -6.765 -32.355  61.551  1.00 43.46           C  
ATOM   2773  NZ  LYS A 121      -5.349 -32.263  61.997  1.00 49.37           N  
ATOM   2774  N   SER A 122     -10.099 -36.037  56.429  1.00 45.64           N  
ATOM   2775  CA  SER A 122      -9.938 -36.775  55.188  1.00 47.42           C  
ATOM   2776  C   SER A 122     -11.039 -36.429  54.199  1.00 48.79           C  
ATOM   2777  O   SER A 122     -10.860 -36.591  52.991  1.00 47.08           O  
ATOM   2778  CB  SER A 122      -9.947 -38.279  55.461  1.00 47.52           C  
ATOM   2779  OG  SER A 122      -9.893 -39.020  54.262  1.00 59.48           O  
ATOM   2780  N   LYS A 123     -12.185 -35.971  54.703  1.00 44.61           N  
ATOM   2781  CA  LYS A 123     -13.307 -35.688  53.803  1.00 45.17           C  
ATOM   2782  C   LYS A 123     -13.692 -34.213  53.593  1.00 45.47           C  
ATOM   2783  O   LYS A 123     -14.024 -33.814  52.477  1.00 39.89           O  
ATOM   2784  CB  LYS A 123     -14.526 -36.490  54.247  1.00 45.70           C  
ATOM   2785  CG  LYS A 123     -14.289 -37.987  54.188  1.00 52.21           C  
ATOM   2786  CD  LYS A 123     -15.534 -38.771  54.530  1.00 52.57           C  
ATOM   2787  CE  LYS A 123     -15.323 -40.251  54.267  1.00 55.62           C  
ATOM   2788  NZ  LYS A 123     -16.575 -41.034  54.459  1.00 67.16           N  
ATOM   2789  N   VAL A 124     -13.636 -33.407  54.649  1.00 47.37           N  
ATOM   2790  CA  VAL A 124     -14.139 -32.031  54.589  1.00 45.38           C  
ATOM   2791  C   VAL A 124     -13.156 -31.026  53.966  1.00 41.58           C  
ATOM   2792  O   VAL A 124     -12.004 -30.935  54.384  1.00 57.04           O  
ATOM   2793  CB  VAL A 124     -14.576 -31.550  55.989  1.00 44.88           C  
ATOM   2794  CG1 VAL A 124     -14.914 -30.072  55.968  1.00 44.43           C  
ATOM   2795  CG2 VAL A 124     -15.774 -32.357  56.470  1.00 42.61           C  
ATOM   2796  N   VAL A 125     -13.617 -30.282  52.961  1.00 37.92           N  
ATOM   2797  CA  VAL A 125     -12.806 -29.245  52.318  1.00 39.69           C  
ATOM   2798  C   VAL A 125     -13.532 -27.896  52.330  1.00 46.48           C  
ATOM   2799  O   VAL A 125     -14.701 -27.815  51.949  1.00 56.89           O  
ATOM   2800  CB  VAL A 125     -12.470 -29.616  50.851  1.00 51.74           C  
ATOM   2801  CG1 VAL A 125     -11.856 -28.431  50.124  1.00 48.85           C  
ATOM   2802  CG2 VAL A 125     -11.533 -30.812  50.794  1.00 40.20           C  
ATOM   2803  N   ILE A 126     -12.846 -26.844  52.777  1.00 41.24           N  
ATOM   2804  CA  ILE A 126     -13.382 -25.484  52.728  1.00 46.75           C  
ATOM   2805  C   ILE A 126     -12.614 -24.651  51.701  1.00 51.58           C  
ATOM   2806  O   ILE A 126     -11.464 -24.271  51.931  1.00 52.94           O  
ATOM   2807  CB  ILE A 126     -13.320 -24.793  54.108  1.00 43.48           C  
ATOM   2808  CG1 ILE A 126     -14.086 -25.615  55.149  1.00 37.86           C  
ATOM   2809  CG2 ILE A 126     -13.890 -23.381  54.023  1.00 42.61           C  
ATOM   2810  CD1 ILE A 126     -14.058 -25.033  56.553  1.00 40.76           C  
ATOM   2811  N   PRO A 127     -13.250 -24.384  50.551  1.00 54.52           N  
ATOM   2812  CA  PRO A 127     -12.638 -23.741  49.381  1.00 58.77           C  
ATOM   2813  C   PRO A 127     -12.032 -22.378  49.709  1.00 55.16           C  
ATOM   2814  O   PRO A 127     -11.008 -22.026  49.131  1.00 59.60           O  
ATOM   2815  CB  PRO A 127     -13.821 -23.575  48.420  1.00 64.67           C  
ATOM   2816  CG  PRO A 127     -14.782 -24.641  48.825  1.00 62.05           C  
ATOM   2817  CD  PRO A 127     -14.668 -24.705  50.316  1.00 56.28           C  
ATOM   2818  N   LEU A 128     -12.665 -21.626  50.608  1.00 52.80           N  
ATOM   2819  CA  LEU A 128     -12.190 -20.292  50.973  1.00 46.19           C  
ATOM   2820  C   LEU A 128     -10.849 -20.365  51.700  1.00 45.25           C  
ATOM   2821  O   LEU A 128     -10.049 -19.429  51.648  1.00 45.35           O  
ATOM   2822  CB  LEU A 128     -13.201 -19.581  51.877  1.00 46.04           C  
ATOM   2823  CG  LEU A 128     -14.622 -19.324  51.362  1.00 63.42           C  
ATOM   2824  CD1 LEU A 128     -15.496 -20.524  51.684  1.00 59.11           C  
ATOM   2825  CD2 LEU A 128     -15.231 -18.047  51.923  1.00 67.95           C  
ATOM   2826  N   ALA A 129     -10.607 -21.485  52.372  1.00 47.05           N  
ATOM   2827  CA  ALA A 129      -9.367 -21.675  53.115  1.00 43.75           C  
ATOM   2828  C   ALA A 129      -8.263 -22.087  52.156  1.00 48.29           C  
ATOM   2829  O   ALA A 129      -7.142 -21.587  52.237  1.00 51.10           O  
ATOM   2830  CB  ALA A 129      -9.553 -22.730  54.190  1.00 40.15           C  
ATOM   2831  N   GLU A 130      -8.589 -22.994  51.241  1.00 54.31           N  
ATOM   2832  CA  GLU A 130      -7.617 -23.502  50.280  1.00 50.83           C  
ATOM   2833  C   GLU A 130      -7.247 -22.428  49.257  1.00 46.61           C  
ATOM   2834  O   GLU A 130      -6.150 -22.440  48.697  1.00 49.40           O  
ATOM   2835  CB  GLU A 130      -8.165 -24.746  49.576  1.00 56.13           C  
ATOM   2836  CG  GLU A 130      -7.225 -25.946  49.573  1.00 64.66           C  
ATOM   2837  CD  GLU A 130      -7.836 -27.163  50.242  1.00 64.24           C  
ATOM   2838  OE1 GLU A 130      -7.994 -28.204  49.566  1.00 72.47           O  
ATOM   2839  OE2 GLU A 130      -8.158 -27.081  51.446  1.00 58.16           O  
ATOM   2840  N   ALA A 131      -8.170 -21.502  49.018  1.00 50.42           N  
ATOM   2841  CA  ALA A 131      -7.937 -20.390  48.100  1.00 42.26           C  
ATOM   2842  C   ALA A 131      -6.847 -19.456  48.620  1.00 44.62           C  
ATOM   2843  O   ALA A 131      -6.264 -18.687  47.856  1.00 57.98           O  
ATOM   2844  CB  ALA A 131      -9.227 -19.622  47.870  1.00 46.42           C  
ATOM   2845  N   LYS A 132      -6.578 -19.524  49.920  1.00 41.15           N  
ATOM   2846  CA  LYS A 132      -5.511 -18.734  50.516  1.00 45.21           C  
ATOM   2847  C   LYS A 132      -4.405 -19.671  50.977  1.00 47.82           C  
ATOM   2848  O   LYS A 132      -3.504 -19.281  51.719  1.00 42.83           O  
ATOM   2849  CB  LYS A 132      -6.031 -17.897  51.685  1.00 47.60           C  
ATOM   2850  CG  LYS A 132      -7.222 -17.020  51.321  1.00 53.32           C  
ATOM   2851  CD  LYS A 132      -6.881 -16.098  50.157  1.00 54.38           C  
ATOM   2852  CE  LYS A 132      -8.035 -15.168  49.801  1.00 55.36           C  
ATOM   2853  NZ  LYS A 132      -7.738 -14.349  48.589  1.00 60.54           N  
ATOM   2854  N   GLY A 133      -4.490 -20.919  50.527  1.00 43.95           N  
ATOM   2855  CA  GLY A 133      -3.450 -21.897  50.777  1.00 47.64           C  
ATOM   2856  C   GLY A 133      -3.451 -22.425  52.196  1.00 45.96           C  
ATOM   2857  O   GLY A 133      -2.436 -22.922  52.682  1.00 42.85           O  
ATOM   2858  N   CYS A 134      -4.587 -22.323  52.875  1.00 50.21           N  
ATOM   2859  CA  CYS A 134      -4.690 -22.898  54.205  1.00 42.42           C  
ATOM   2860  C   CYS A 134      -5.105 -24.355  54.082  1.00 44.27           C  
ATOM   2861  O   CYS A 134      -6.018 -24.688  53.325  1.00 46.54           O  
ATOM   2862  CB  CYS A 134      -5.721 -22.139  55.039  1.00 41.23           C  
ATOM   2863  SG  CYS A 134      -5.743 -22.598  56.786  1.00 52.67           S  
ATOM   2864  N   LYS A 135      -4.424 -25.219  54.826  1.00 38.35           N  
ATOM   2865  CA  LYS A 135      -4.782 -26.630  54.901  1.00 40.24           C  
ATOM   2866  C   LYS A 135      -5.012 -27.009  56.359  1.00 44.96           C  
ATOM   2867  O   LYS A 135      -4.735 -26.215  57.258  1.00 43.98           O  
ATOM   2868  CB  LYS A 135      -3.672 -27.493  54.300  1.00 48.92           C  
ATOM   2869  CG  LYS A 135      -3.940 -27.945  52.869  1.00 59.27           C  
ATOM   2870  CD  LYS A 135      -3.064 -29.135  52.496  1.00 65.62           C  
ATOM   2871  CE  LYS A 135      -3.232 -30.288  53.482  1.00 67.91           C  
ATOM   2872  NZ  LYS A 135      -4.174 -31.336  52.991  1.00 66.37           N  
ATOM   2873  N   TRP A 136      -5.532 -28.213  56.590  1.00 43.26           N  
ATOM   2874  CA  TRP A 136      -5.808 -28.686  57.946  1.00 45.02           C  
ATOM   2875  C   TRP A 136      -4.546 -28.673  58.806  1.00 51.75           C  
ATOM   2876  O   TRP A 136      -4.609 -28.420  60.009  1.00 53.41           O  
ATOM   2877  CB  TRP A 136      -6.384 -30.106  57.917  1.00 43.17           C  
ATOM   2878  CG  TRP A 136      -7.850 -30.179  57.589  1.00 42.88           C  
ATOM   2879  CD1 TRP A 136      -8.413 -30.601  56.418  1.00 48.05           C  
ATOM   2880  CD2 TRP A 136      -8.937 -29.812  58.445  1.00 38.22           C  
ATOM   2881  NE1 TRP A 136      -9.783 -30.524  56.495  1.00 41.34           N  
ATOM   2882  CE2 TRP A 136     -10.130 -30.041  57.731  1.00 42.59           C  
ATOM   2883  CE3 TRP A 136      -9.019 -29.313  59.747  1.00 40.02           C  
ATOM   2884  CZ2 TRP A 136     -11.387 -29.788  58.274  1.00 42.25           C  
ATOM   2885  CZ3 TRP A 136     -10.267 -29.061  60.285  1.00 39.31           C  
ATOM   2886  CH2 TRP A 136     -11.434 -29.299  59.551  1.00 41.29           C  
ATOM   2887  N   GLY A 137      -3.403 -28.934  58.179  1.00 49.59           N  
ATOM   2888  CA  GLY A 137      -2.136 -28.989  58.886  1.00 45.18           C  
ATOM   2889  C   GLY A 137      -1.761 -27.665  59.521  1.00 50.80           C  
ATOM   2890  O   GLY A 137      -1.026 -27.625  60.508  1.00 50.64           O  
ATOM   2891  N   ASP A 138      -2.273 -26.587  58.955  1.00 54.66           N  
ATOM   2892  CA  ASP A 138      -2.130 -25.261  59.531  1.00 50.08           C  
ATOM   2893  C   ASP A 138      -2.874 -25.140  60.856  1.00 47.60           C  
ATOM   2894  O   ASP A 138      -2.548 -24.314  61.689  1.00 54.49           O  
ATOM   2895  CB  ASP A 138      -2.543 -24.191  58.542  1.00 51.89           C  
ATOM   2896  CG  ASP A 138      -1.620 -24.121  57.348  1.00 53.23           C  
ATOM   2897  OD1 ASP A 138      -0.400 -24.110  57.524  1.00 58.71           O  
ATOM   2898  OD2 ASP A 138      -2.105 -24.073  56.223  1.00 59.10           O  
ATOM   2899  N   GLY A 139      -3.886 -25.974  61.029  1.00 43.58           N  
ATOM   2900  CA  GLY A 139      -4.556 -26.128  62.300  1.00 42.35           C  
ATOM   2901  C   GLY A 139      -6.048 -26.092  62.167  1.00 41.57           C  
ATOM   2902  O   GLY A 139      -6.562 -25.411  61.324  1.00 44.65           O  
ATOM   2903  N   VAL A 140      -6.732 -26.823  63.030  1.00 48.23           N  
ATOM   2904  CA  VAL A 140      -8.164 -26.999  62.943  1.00 39.17           C  
ATOM   2905  C   VAL A 140      -8.924 -25.704  63.092  1.00 38.39           C  
ATOM   2906  O   VAL A 140      -9.790 -25.433  62.304  1.00 44.82           O  
ATOM   2907  CB  VAL A 140      -8.641 -27.957  64.035  1.00 36.67           C  
ATOM   2908  CG1 VAL A 140     -10.138 -28.106  64.030  1.00 35.91           C  
ATOM   2909  CG2 VAL A 140      -7.982 -29.305  63.882  1.00 34.12           C  
ATOM   2910  N   ALA A 141      -8.564 -24.886  64.067  1.00 38.40           N  
ATOM   2911  CA  ALA A 141      -9.266 -23.628  64.291  1.00 40.23           C  
ATOM   2912  C   ALA A 141      -9.075 -22.671  63.116  1.00 43.85           C  
ATOM   2913  O   ALA A 141     -10.040 -22.090  62.619  1.00 44.20           O  
ATOM   2914  CB  ALA A 141      -8.792 -22.986  65.579  1.00 41.44           C  
ATOM   2915  N   LEU A 142      -7.830 -22.519  62.671  1.00 42.87           N  
ATOM   2916  CA  LEU A 142      -7.522 -21.613  61.565  1.00 38.19           C  
ATOM   2917  C   LEU A 142      -8.220 -22.041  60.278  1.00 42.09           C  
ATOM   2918  O   LEU A 142      -8.860 -21.225  59.614  1.00 40.64           O  
ATOM   2919  CB  LEU A 142      -6.010 -21.517  61.330  1.00 34.01           C  
ATOM   2920  CG  LEU A 142      -5.617 -20.726  60.075  1.00 40.97           C  
ATOM   2921  CD1 LEU A 142      -6.146 -19.305  60.153  1.00 43.01           C  
ATOM   2922  CD2 LEU A 142      -4.113 -20.716  59.831  1.00 38.79           C  
ATOM   2923  N   TYR A 143      -8.086 -23.318  59.925  1.00 40.35           N  
ATOM   2924  CA  TYR A 143      -8.672 -23.829  58.691  1.00 37.94           C  
ATOM   2925  C   TYR A 143     -10.191 -23.691  58.703  1.00 41.81           C  
ATOM   2926  O   TYR A 143     -10.792 -23.299  57.702  1.00 39.44           O  
ATOM   2927  CB  TYR A 143      -8.280 -25.291  58.460  1.00 40.73           C  
ATOM   2928  CG  TYR A 143      -8.766 -25.848  57.137  1.00 38.69           C  
ATOM   2929  CD1 TYR A 143      -8.049 -25.635  55.967  1.00 40.14           C  
ATOM   2930  CD2 TYR A 143      -9.940 -26.587  57.058  1.00 35.00           C  
ATOM   2931  CE1 TYR A 143      -8.485 -26.137  54.756  1.00 42.75           C  
ATOM   2932  CE2 TYR A 143     -10.386 -27.094  55.850  1.00 37.23           C  
ATOM   2933  CZ  TYR A 143      -9.654 -26.864  54.705  1.00 39.77           C  
ATOM   2934  OH  TYR A 143     -10.086 -27.362  53.498  1.00 41.53           O  
ATOM   2935  N   LEU A 144     -10.808 -24.013  59.838  1.00 39.55           N  
ATOM   2936  CA  LEU A 144     -12.262 -23.953  59.955  1.00 31.42           C  
ATOM   2937  C   LEU A 144     -12.766 -22.514  60.033  1.00 30.93           C  
ATOM   2938  O   LEU A 144     -13.931 -22.242  59.749  1.00 36.29           O  
ATOM   2939  CB  LEU A 144     -12.736 -24.739  61.182  1.00 39.84           C  
ATOM   2940  CG  LEU A 144     -12.779 -26.266  61.060  1.00 39.69           C  
ATOM   2941  CD1 LEU A 144     -13.134 -26.920  62.385  1.00 37.83           C  
ATOM   2942  CD2 LEU A 144     -13.772 -26.673  59.988  1.00 35.49           C  
ATOM   2943  N   ALA A 145     -11.884 -21.597  60.416  1.00 36.83           N  
ATOM   2944  CA  ALA A 145     -12.251 -20.190  60.552  1.00 37.03           C  
ATOM   2945  C   ALA A 145     -12.628 -19.518  59.234  1.00 37.50           C  
ATOM   2946  O   ALA A 145     -13.321 -18.500  59.230  1.00 40.91           O  
ATOM   2947  CB  ALA A 145     -11.131 -19.432  61.203  1.00 41.58           C  
ATOM   2948  N   PHE A 146     -12.173 -20.082  58.120  1.00 38.41           N  
ATOM   2949  CA  PHE A 146     -12.465 -19.512  56.808  1.00 40.60           C  
ATOM   2950  C   PHE A 146     -13.916 -19.751  56.411  1.00 40.91           C  
ATOM   2951  O   PHE A 146     -14.433 -19.097  55.507  1.00 41.21           O  
ATOM   2952  CB  PHE A 146     -11.532 -20.084  55.742  1.00 39.93           C  
ATOM   2953  CG  PHE A 146     -10.167 -19.458  55.730  1.00 41.84           C  
ATOM   2954  CD1 PHE A 146      -9.156 -19.960  56.533  1.00 36.96           C  
ATOM   2955  CD2 PHE A 146      -9.892 -18.375  54.910  1.00 42.02           C  
ATOM   2956  CE1 PHE A 146      -7.898 -19.391  56.524  1.00 39.78           C  
ATOM   2957  CE2 PHE A 146      -8.635 -17.801  54.895  1.00 43.42           C  
ATOM   2958  CZ  PHE A 146      -7.638 -18.310  55.704  1.00 43.59           C  
ATOM   2959  N   ALA A 147     -14.567 -20.686  57.093  1.00 37.16           N  
ATOM   2960  CA  ALA A 147     -15.960 -20.994  56.808  1.00 38.45           C  
ATOM   2961  C   ALA A 147     -16.824 -19.786  57.140  1.00 40.98           C  
ATOM   2962  O   ALA A 147     -16.639 -19.151  58.173  1.00 47.29           O  
ATOM   2963  CB  ALA A 147     -16.409 -22.202  57.610  1.00 37.45           C  
ATOM   2964  N   PRO A 148     -17.751 -19.443  56.240  1.00 40.91           N  
ATOM   2965  CA  PRO A 148     -18.719 -18.379  56.513  1.00 45.43           C  
ATOM   2966  C   PRO A 148     -19.527 -18.747  57.749  1.00 40.91           C  
ATOM   2967  O   PRO A 148     -19.890 -19.910  57.901  1.00 41.72           O  
ATOM   2968  CB  PRO A 148     -19.611 -18.403  55.268  1.00 48.21           C  
ATOM   2969  CG  PRO A 148     -18.741 -18.977  54.195  1.00 42.61           C  
ATOM   2970  CD  PRO A 148     -17.891 -19.995  54.883  1.00 44.25           C  
ATOM   2971  N   GLY A 149     -19.775 -17.792  58.637  1.00 40.62           N  
ATOM   2972  CA  GLY A 149     -20.543 -18.084  59.833  1.00 44.46           C  
ATOM   2973  C   GLY A 149     -19.664 -18.471  61.009  1.00 42.63           C  
ATOM   2974  O   GLY A 149     -20.135 -18.552  62.143  1.00 42.56           O  
ATOM   2975  N   ALA A 150     -18.387 -18.724  60.739  1.00 37.62           N  
ATOM   2976  CA  ALA A 150     -17.456 -19.141  61.784  1.00 34.02           C  
ATOM   2977  C   ALA A 150     -17.282 -18.032  62.814  1.00 37.33           C  
ATOM   2978  O   ALA A 150     -16.867 -18.278  63.948  1.00 37.09           O  
ATOM   2979  CB  ALA A 150     -16.118 -19.528  61.186  1.00 38.70           C  
ATOM   2980  N   GLU A 151     -17.605 -16.809  62.403  1.00 38.93           N  
ATOM   2981  CA  GLU A 151     -17.524 -15.643  63.273  1.00 37.94           C  
ATOM   2982  C   GLU A 151     -18.510 -15.750  64.435  1.00 40.76           C  
ATOM   2983  O   GLU A 151     -18.420 -15.002  65.407  1.00 35.75           O  
ATOM   2984  CB  GLU A 151     -17.779 -14.358  62.477  1.00 34.52           C  
ATOM   2985  CG  GLU A 151     -19.214 -14.184  61.993  1.00 40.67           C  
ATOM   2986  CD  GLU A 151     -19.502 -14.921  60.699  1.00 51.69           C  
ATOM   2987  OE1 GLU A 151     -18.555 -15.462  60.093  1.00 48.75           O  
ATOM   2988  OE2 GLU A 151     -20.682 -14.953  60.290  1.00 51.44           O  
ATOM   2989  N   MET A 152     -19.461 -16.674  64.314  1.00 38.80           N  
ATOM   2990  CA  MET A 152     -20.425 -16.940  65.377  1.00 36.64           C  
ATOM   2991  C   MET A 152     -19.751 -17.641  66.555  1.00 39.50           C  
ATOM   2992  O   MET A 152     -20.323 -17.728  67.640  1.00 41.01           O  
ATOM   2993  CB  MET A 152     -21.583 -17.804  64.863  1.00 39.33           C  
ATOM   2994  CG  MET A 152     -22.577 -17.096  63.951  1.00 42.02           C  
ATOM   2995  SD  MET A 152     -24.047 -18.105  63.664  1.00 51.70           S  
ATOM   2996  CE  MET A 152     -23.338 -19.510  62.811  1.00 34.63           C  
ATOM   2997  N   PHE A 153     -18.540 -18.146  66.333  1.00 36.95           N  
ATOM   2998  CA  PHE A 153     -17.823 -18.894  67.361  1.00 36.75           C  
ATOM   2999  C   PHE A 153     -16.375 -18.423  67.460  1.00 38.00           C  
ATOM   3000  O   PHE A 153     -15.433 -19.179  67.212  1.00 37.51           O  
ATOM   3001  CB  PHE A 153     -17.906 -20.392  67.065  1.00 35.76           C  
ATOM   3002  CG  PHE A 153     -19.311 -20.879  66.857  1.00 31.72           C  
ATOM   3003  CD1 PHE A 153     -20.133 -21.151  67.936  1.00 38.64           C  
ATOM   3004  CD2 PHE A 153     -19.818 -21.035  65.577  1.00 37.29           C  
ATOM   3005  CE1 PHE A 153     -21.432 -21.587  67.746  1.00 40.39           C  
ATOM   3006  CE2 PHE A 153     -21.115 -21.469  65.378  1.00 33.23           C  
ATOM   3007  CZ  PHE A 153     -21.925 -21.747  66.463  1.00 33.81           C  
ATOM   3008  N   LEU A 154     -16.217 -17.154  67.824  1.00 39.47           N  
ATOM   3009  CA  LEU A 154     -14.917 -16.502  67.866  1.00 37.23           C  
ATOM   3010  C   LEU A 154     -13.921 -17.170  68.814  1.00 38.55           C  
ATOM   3011  O   LEU A 154     -12.728 -17.233  68.513  1.00 37.11           O  
ATOM   3012  CB  LEU A 154     -15.096 -15.028  68.254  1.00 38.64           C  
ATOM   3013  CG  LEU A 154     -14.550 -13.992  67.267  1.00 42.13           C  
ATOM   3014  CD1 LEU A 154     -14.744 -14.472  65.846  1.00 34.92           C  
ATOM   3015  CD2 LEU A 154     -15.225 -12.641  67.458  1.00 40.61           C  
ATOM   3016  N   LYS A 155     -14.397 -17.676  69.948  1.00 40.19           N  
ATOM   3017  CA  LYS A 155     -13.483 -18.249  70.931  1.00 43.64           C  
ATOM   3018  C   LYS A 155     -12.950 -19.617  70.495  1.00 45.42           C  
ATOM   3019  O   LYS A 155     -11.746 -19.864  70.565  1.00 50.27           O  
ATOM   3020  CB  LYS A 155     -14.126 -18.314  72.322  1.00 44.70           C  
ATOM   3021  CG  LYS A 155     -13.099 -18.592  73.415  1.00 49.77           C  
ATOM   3022  CD  LYS A 155     -13.692 -18.652  74.810  1.00 50.23           C  
ATOM   3023  CE  LYS A 155     -12.626 -19.070  75.811  1.00 67.06           C  
ATOM   3024  NZ  LYS A 155     -12.068 -20.416  75.504  1.00 73.07           N  
ATOM   3025  N   ASP A 156     -13.843 -20.506  70.061  1.00 43.65           N  
ATOM   3026  CA  ASP A 156     -13.436 -21.828  69.581  1.00 41.13           C  
ATOM   3027  C   ASP A 156     -12.439 -21.700  68.431  1.00 45.15           C  
ATOM   3028  O   ASP A 156     -11.513 -22.501  68.302  1.00 53.71           O  
ATOM   3029  CB  ASP A 156     -14.649 -22.647  69.116  1.00 42.65           C  
ATOM   3030  CG  ASP A 156     -15.512 -23.140  70.267  1.00 52.72           C  
ATOM   3031  OD1 ASP A 156     -14.975 -23.378  71.369  1.00 57.22           O  
ATOM   3032  OD2 ASP A 156     -16.735 -23.300  70.062  1.00 58.06           O  
ATOM   3033  N   PHE A 157     -12.634 -20.681  67.599  1.00 40.14           N  
ATOM   3034  CA  PHE A 157     -11.776 -20.472  66.444  1.00 42.67           C  
ATOM   3035  C   PHE A 157     -10.729 -19.390  66.710  1.00 44.41           C  
ATOM   3036  O   PHE A 157     -10.064 -18.917  65.790  1.00 39.91           O  
ATOM   3037  CB  PHE A 157     -12.626 -20.155  65.213  1.00 40.56           C  
ATOM   3038  CG  PHE A 157     -13.612 -21.242  64.873  1.00 44.14           C  
ATOM   3039  CD1 PHE A 157     -13.206 -22.567  64.824  1.00 41.10           C  
ATOM   3040  CD2 PHE A 157     -14.945 -20.946  64.636  1.00 45.09           C  
ATOM   3041  CE1 PHE A 157     -14.107 -23.573  64.524  1.00 42.76           C  
ATOM   3042  CE2 PHE A 157     -15.852 -21.947  64.337  1.00 40.41           C  
ATOM   3043  CZ  PHE A 157     -15.431 -23.262  64.282  1.00 41.81           C  
ATOM   3044  N   GLU A 158     -10.606 -19.007  67.969  1.00 44.63           N  
ATOM   3045  CA  GLU A 158      -9.464 -18.262  68.456  1.00 41.10           C  
ATOM   3046  C   GLU A 158      -9.233 -16.956  67.755  1.00 43.90           C  
ATOM   3047  O   GLU A 158      -8.114 -16.557  67.545  1.00 46.28           O  
ATOM   3048  CB  GLU A 158      -8.222 -19.129  68.364  1.00 43.76           C  
ATOM   3049  CG  GLU A 158      -8.495 -20.577  68.693  1.00 50.93           C  
ATOM   3050  CD  GLU A 158      -7.243 -21.378  68.909  1.00 59.24           C  
ATOM   3051  OE1 GLU A 158      -7.360 -22.572  69.208  1.00 65.42           O  
ATOM   3052  OE2 GLU A 158      -6.147 -20.829  68.773  1.00 63.10           O  
ATOM   3053  N   PHE A 159     -10.306 -16.285  67.394  1.00 43.08           N  
ATOM   3054  CA  PHE A 159     -10.215 -14.979  66.784  1.00 38.49           C  
ATOM   3055  C   PHE A 159      -9.761 -15.018  65.336  1.00 35.81           C  
ATOM   3056  O   PHE A 159      -9.519 -14.003  64.736  1.00 38.73           O  
ATOM   3057  CB  PHE A 159      -9.285 -14.107  67.589  1.00 34.80           C  
ATOM   3058  CG  PHE A 159      -9.963 -13.370  68.673  1.00 38.21           C  
ATOM   3059  CD1 PHE A 159     -11.082 -12.617  68.412  1.00 44.94           C  
ATOM   3060  CD2 PHE A 159      -9.491 -13.435  69.953  1.00 36.13           C  
ATOM   3061  CE1 PHE A 159     -11.719 -11.933  69.414  1.00 42.26           C  
ATOM   3062  CE2 PHE A 159     -10.115 -12.755  70.954  1.00 37.86           C  
ATOM   3063  CZ  PHE A 159     -11.233 -12.005  70.690  1.00 42.29           C  
ATOM   3064  N   TYR A 160      -9.648 -16.209  64.780  1.00 37.31           N  
ATOM   3065  CA  TYR A 160      -9.201 -16.354  63.415  1.00 40.51           C  
ATOM   3066  C   TYR A 160     -10.139 -15.743  62.398  1.00 41.44           C  
ATOM   3067  O   TYR A 160      -9.686 -15.047  61.531  1.00 44.84           O  
ATOM   3068  CB  TYR A 160      -8.918 -17.811  63.080  1.00 39.62           C  
ATOM   3069  CG  TYR A 160      -7.623 -18.277  63.648  1.00 45.29           C  
ATOM   3070  CD1 TYR A 160      -6.509 -17.486  63.577  1.00 47.46           C  
ATOM   3071  CD2 TYR A 160      -7.518 -19.488  64.278  1.00 44.11           C  
ATOM   3072  CE1 TYR A 160      -5.322 -17.887  64.108  1.00 47.67           C  
ATOM   3073  CE2 TYR A 160      -6.329 -19.897  64.809  1.00 42.41           C  
ATOM   3074  CZ  TYR A 160      -5.235 -19.084  64.717  1.00 45.92           C  
ATOM   3075  OH  TYR A 160      -4.040 -19.466  65.241  1.00 43.78           O  
ATOM   3076  N   PRO A 161     -11.442 -15.931  62.523  1.00 38.42           N  
ATOM   3077  CA  PRO A 161     -12.331 -15.318  61.529  1.00 39.36           C  
ATOM   3078  C   PRO A 161     -12.127 -13.802  61.455  1.00 42.50           C  
ATOM   3079  O   PRO A 161     -12.119 -13.224  60.362  1.00 51.93           O  
ATOM   3080  CB  PRO A 161     -13.723 -15.636  62.080  1.00 41.92           C  
ATOM   3081  CG  PRO A 161     -13.536 -16.922  62.800  1.00 35.73           C  
ATOM   3082  CD  PRO A 161     -12.193 -16.791  63.458  1.00 38.21           C  
ATOM   3083  N   LEU A 162     -11.935 -13.178  62.616  1.00 38.48           N  
ATOM   3084  CA  LEU A 162     -11.683 -11.742  62.697  1.00 38.12           C  
ATOM   3085  C   LEU A 162     -10.396 -11.353  61.967  1.00 39.28           C  
ATOM   3086  O   LEU A 162     -10.392 -10.449  61.123  1.00 44.61           O  
ATOM   3087  CB  LEU A 162     -11.585 -11.315  64.166  1.00 31.38           C  
ATOM   3088  CG  LEU A 162     -11.135  -9.872  64.419  1.00 32.57           C  
ATOM   3089  CD1 LEU A 162     -12.097  -8.901  63.764  1.00 38.97           C  
ATOM   3090  CD2 LEU A 162     -11.003  -9.561  65.907  1.00 37.79           C  
ATOM   3091  N   ALA A 163      -9.305 -12.039  62.294  1.00 35.52           N  
ATOM   3092  CA  ALA A 163      -8.013 -11.767  61.675  1.00 36.76           C  
ATOM   3093  C   ALA A 163      -8.083 -11.958  60.161  1.00 45.00           C  
ATOM   3094  O   ALA A 163      -7.480 -11.198  59.404  1.00 48.60           O  
ATOM   3095  CB  ALA A 163      -6.946 -12.661  62.277  1.00 43.13           C  
ATOM   3096  N   ILE A 164      -8.822 -12.979  59.735  1.00 41.46           N  
ATOM   3097  CA  ILE A 164      -9.020 -13.263  58.318  1.00 41.61           C  
ATOM   3098  C   ILE A 164      -9.758 -12.116  57.628  1.00 47.43           C  
ATOM   3099  O   ILE A 164      -9.347 -11.674  56.559  1.00 49.91           O  
ATOM   3100  CB  ILE A 164      -9.802 -14.590  58.106  1.00 43.42           C  
ATOM   3101  CG1 ILE A 164      -8.931 -15.802  58.454  1.00 42.75           C  
ATOM   3102  CG2 ILE A 164     -10.270 -14.724  56.666  1.00 37.81           C  
ATOM   3103  CD1 ILE A 164      -9.703 -17.115  58.518  1.00 42.83           C  
ATOM   3104  N   ASP A 165     -10.829 -11.625  58.249  1.00 42.26           N  
ATOM   3105  CA  ASP A 165     -11.571 -10.486  57.696  1.00 47.46           C  
ATOM   3106  C   ASP A 165     -10.679  -9.240  57.576  1.00 47.67           C  
ATOM   3107  O   ASP A 165     -10.681  -8.552  56.541  1.00 47.77           O  
ATOM   3108  CB  ASP A 165     -12.814 -10.188  58.541  1.00 42.49           C  
ATOM   3109  CG  ASP A 165     -13.971 -11.134  58.243  1.00 53.76           C  
ATOM   3110  OD1 ASP A 165     -14.077 -11.610  57.093  1.00 50.89           O  
ATOM   3111  OD2 ASP A 165     -14.778 -11.402  59.161  1.00 56.30           O  
ATOM   3112  N   ILE A 166      -9.920  -8.961  58.635  1.00 45.42           N  
ATOM   3113  CA  ILE A 166      -8.963  -7.851  58.639  1.00 48.20           C  
ATOM   3114  C   ILE A 166      -7.988  -8.005  57.469  1.00 52.22           C  
ATOM   3115  O   ILE A 166      -7.698  -7.045  56.744  1.00 51.54           O  
ATOM   3116  CB  ILE A 166      -8.162  -7.793  59.969  1.00 45.53           C  
ATOM   3117  CG1 ILE A 166      -9.053  -7.366  61.141  1.00 36.07           C  
ATOM   3118  CG2 ILE A 166      -6.980  -6.842  59.849  1.00 40.22           C  
ATOM   3119  CD1 ILE A 166      -8.343  -7.395  62.494  1.00 30.61           C  
ATOM   3120  N   GLN A 167      -7.501  -9.226  57.276  1.00 51.91           N  
ATOM   3121  CA  GLN A 167      -6.522  -9.499  56.234  1.00 51.40           C  
ATOM   3122  C   GLN A 167      -7.130  -9.321  54.846  1.00 58.68           C  
ATOM   3123  O   GLN A 167      -6.451  -8.899  53.901  1.00 64.11           O  
ATOM   3124  CB  GLN A 167      -5.983 -10.920  56.391  1.00 53.92           C  
ATOM   3125  CG  GLN A 167      -4.571 -11.093  55.891  1.00 66.31           C  
ATOM   3126  CD  GLN A 167      -3.629 -10.094  56.520  1.00 71.24           C  
ATOM   3127  OE1 GLN A 167      -3.294  -9.082  55.915  1.00 77.47           O  
ATOM   3128  NE2 GLN A 167      -3.210 -10.366  57.747  1.00 61.95           N  
ATOM   3129  N   ARG A 168      -8.424  -9.610  54.743  1.00 51.93           N  
ATOM   3130  CA  ARG A 168      -9.147  -9.438  53.493  1.00 48.73           C  
ATOM   3131  C   ARG A 168      -9.313  -7.960  53.155  1.00 54.79           C  
ATOM   3132  O   ARG A 168      -9.154  -7.561  51.993  1.00 57.86           O  
ATOM   3133  CB  ARG A 168     -10.525 -10.108  53.579  1.00 47.93           C  
ATOM   3134  CG  ARG A 168     -10.510 -11.621  53.786  1.00 49.79           C  
ATOM   3135  CD  ARG A 168     -10.231 -12.354  52.480  1.00 65.49           C  
ATOM   3136  NE  ARG A 168     -11.200 -11.988  51.450  1.00 78.07           N  
ATOM   3137  CZ  ARG A 168     -10.910 -11.788  50.164  1.00 70.92           C  
ATOM   3138  NH1 ARG A 168      -9.659 -11.909  49.717  1.00 62.61           N  
ATOM   3139  NH2 ARG A 168     -11.879 -11.452  49.317  1.00 80.47           N  
ATOM   3140  N   VAL A 169      -9.576  -7.148  54.180  1.00 57.85           N  
ATOM   3141  CA  VAL A 169      -9.686  -5.700  54.000  1.00 57.91           C  
ATOM   3142  C   VAL A 169      -8.348  -5.086  53.593  1.00 59.63           C  
ATOM   3143  O   VAL A 169      -8.252  -4.431  52.553  1.00 62.63           O  
ATOM   3144  CB  VAL A 169     -10.191  -4.992  55.283  1.00 56.40           C  
ATOM   3145  CG1 VAL A 169     -10.039  -3.483  55.154  1.00 53.48           C  
ATOM   3146  CG2 VAL A 169     -11.641  -5.347  55.560  1.00 60.10           C  
ATOM   3147  N   VAL A 170      -7.318  -5.313  54.405  1.00 54.77           N  
ATOM   3148  CA  VAL A 170      -6.002  -4.722  54.156  1.00 55.89           C  
ATOM   3149  C   VAL A 170      -5.401  -5.176  52.828  1.00 66.61           C  
ATOM   3150  O   VAL A 170      -4.991  -4.347  52.011  1.00 71.24           O  
ATOM   3151  CB  VAL A 170      -4.994  -5.037  55.289  1.00 66.07           C  
ATOM   3152  CG1 VAL A 170      -3.575  -4.673  54.861  1.00 72.93           C  
ATOM   3153  CG2 VAL A 170      -5.365  -4.291  56.560  1.00 57.32           C  
ATOM   3154  N   LYS A 171      -5.376  -6.484  52.591  1.00 66.06           N  
ATOM   3155  CA  LYS A 171      -4.698  -7.000  51.406  1.00 60.06           C  
ATOM   3156  C   LYS A 171      -5.549  -6.941  50.150  1.00 63.44           C  
ATOM   3157  O   LYS A 171      -5.108  -6.426  49.120  1.00 74.74           O  
ATOM   3158  CB  LYS A 171      -4.245  -8.447  51.630  1.00 61.75           C  
ATOM   3159  CG  LYS A 171      -2.790  -8.599  52.035  1.00 72.75           C  
ATOM   3160  CD  LYS A 171      -2.502  -7.784  53.276  1.00 78.11           C  
ATOM   3161  CE  LYS A 171      -1.086  -7.982  53.783  1.00 74.28           C  
ATOM   3162  NZ  LYS A 171      -0.859  -7.178  55.019  1.00 77.78           N  
ATOM   3163  N   ASP A 172      -6.765  -7.467  50.234  1.00 58.43           N  
ATOM   3164  CA  ASP A 172      -7.565  -7.675  49.036  1.00 57.33           C  
ATOM   3165  C   ASP A 172      -8.614  -6.584  48.839  1.00 58.61           C  
ATOM   3166  O   ASP A 172      -9.500  -6.698  47.991  1.00 56.65           O  
ATOM   3167  CB  ASP A 172      -8.182  -9.068  49.089  1.00 50.47           C  
ATOM   3168  CG  ASP A 172      -7.120 -10.154  49.161  1.00 65.49           C  
ATOM   3169  OD1 ASP A 172      -6.077 -10.008  48.493  1.00 77.37           O  
ATOM   3170  OD2 ASP A 172      -7.315 -11.136  49.906  1.00 56.53           O  
ATOM   3171  N   GLY A 173      -8.495  -5.523  49.632  1.00 58.29           N  
ATOM   3172  CA  GLY A 173      -9.383  -4.382  49.530  1.00 56.01           C  
ATOM   3173  C   GLY A 173     -10.853  -4.722  49.677  1.00 63.95           C  
ATOM   3174  O   GLY A 173     -11.694  -4.159  48.973  1.00 67.31           O  
ATOM   3175  N   MET A 174     -11.168  -5.651  50.577  1.00 68.51           N  
ATOM   3176  CA  MET A 174     -12.560  -5.970  50.855  1.00 60.16           C  
ATOM   3177  C   MET A 174     -13.172  -4.718  51.458  1.00 60.46           C  
ATOM   3178  O   MET A 174     -12.493  -3.969  52.161  1.00 59.20           O  
ATOM   3179  CB  MET A 174     -12.675  -7.142  51.834  1.00 61.66           C  
ATOM   3180  CG  MET A 174     -14.112  -7.599  52.085  1.00 63.13           C  
ATOM   3181  SD  MET A 174     -14.262  -8.955  53.268  1.00 70.62           S  
ATOM   3182  CE  MET A 174     -13.874  -8.125  54.804  1.00 46.28           C  
ATOM   3183  N   ASP A 175     -14.452  -4.486  51.190  1.00 61.75           N  
ATOM   3184  CA  ASP A 175     -15.112  -3.305  51.720  1.00 60.73           C  
ATOM   3185  C   ASP A 175     -15.281  -3.473  53.229  1.00 68.20           C  
ATOM   3186  O   ASP A 175     -15.616  -4.559  53.708  1.00 69.13           O  
ATOM   3187  CB  ASP A 175     -16.464  -3.108  51.029  1.00 61.91           C  
ATOM   3188  CG  ASP A 175     -17.142  -1.814  51.428  1.00 76.00           C  
ATOM   3189  OD1 ASP A 175     -16.755  -0.747  50.903  1.00 79.84           O  
ATOM   3190  OD2 ASP A 175     -18.068  -1.864  52.257  1.00 75.66           O  
ATOM   3191  N   ILE A 176     -15.039  -2.395  53.972  1.00 63.86           N  
ATOM   3192  CA  ILE A 176     -14.982  -2.440  55.431  1.00 62.46           C  
ATOM   3193  C   ILE A 176     -16.345  -2.799  56.037  1.00 67.61           C  
ATOM   3194  O   ILE A 176     -16.421  -3.334  57.148  1.00 69.47           O  
ATOM   3195  CB  ILE A 176     -14.457  -1.090  56.003  1.00 62.55           C  
ATOM   3196  CG1 ILE A 176     -13.142  -0.694  55.321  1.00 74.79           C  
ATOM   3197  CG2 ILE A 176     -14.255  -1.163  57.510  1.00 61.04           C  
ATOM   3198  CD1 ILE A 176     -12.491   0.562  55.888  1.00 67.02           C  
ATOM   3199  N   THR A 177     -17.419  -2.523  55.297  1.00 62.11           N  
ATOM   3200  CA  THR A 177     -18.775  -2.798  55.774  1.00 66.03           C  
ATOM   3201  C   THR A 177     -18.995  -4.285  56.061  1.00 61.26           C  
ATOM   3202  O   THR A 177     -19.796  -4.637  56.925  1.00 63.26           O  
ATOM   3203  CB  THR A 177     -19.858  -2.306  54.780  1.00 71.97           C  
ATOM   3204  OG1 THR A 177     -19.643  -2.903  53.494  1.00 75.51           O  
ATOM   3205  CG2 THR A 177     -19.820  -0.787  54.640  1.00 77.74           C  
ATOM   3206  N   PHE A 178     -18.296  -5.156  55.336  1.00 59.35           N  
ATOM   3207  CA  PHE A 178     -18.426  -6.596  55.561  1.00 62.54           C  
ATOM   3208  C   PHE A 178     -17.891  -7.016  56.927  1.00 59.66           C  
ATOM   3209  O   PHE A 178     -18.122  -8.141  57.375  1.00 57.63           O  
ATOM   3210  CB  PHE A 178     -17.725  -7.395  54.458  1.00 70.85           C  
ATOM   3211  CG  PHE A 178     -18.456  -7.393  53.145  1.00 81.04           C  
ATOM   3212  CD1 PHE A 178     -19.283  -8.452  52.806  1.00 87.86           C  
ATOM   3213  CD2 PHE A 178     -18.318  -6.344  52.252  1.00 79.69           C  
ATOM   3214  CE1 PHE A 178     -19.963  -8.465  51.606  1.00 90.67           C  
ATOM   3215  CE2 PHE A 178     -18.996  -6.352  51.045  1.00 81.91           C  
ATOM   3216  CZ  PHE A 178     -19.819  -7.415  50.723  1.00 89.58           C  
ATOM   3217  N   MET A 179     -17.173  -6.113  57.586  1.00 51.61           N  
ATOM   3218  CA  MET A 179     -16.629  -6.397  58.906  1.00 58.18           C  
ATOM   3219  C   MET A 179     -17.615  -6.067  60.021  1.00 54.52           C  
ATOM   3220  O   MET A 179     -17.355  -6.366  61.182  1.00 57.18           O  
ATOM   3221  CB  MET A 179     -15.305  -5.668  59.139  1.00 62.85           C  
ATOM   3222  CG  MET A 179     -14.140  -6.230  58.346  1.00 54.81           C  
ATOM   3223  SD  MET A 179     -12.561  -5.735  59.050  1.00 59.27           S  
ATOM   3224  CE  MET A 179     -12.695  -6.490  60.669  1.00 53.12           C  
ATOM   3225  N   ARG A 180     -18.731  -5.431  59.668  1.00 56.36           N  
ATOM   3226  CA  ARG A 180     -19.721  -5.018  60.661  1.00 49.86           C  
ATOM   3227  C   ARG A 180     -20.216  -6.197  61.494  1.00 52.69           C  
ATOM   3228  O   ARG A 180     -20.402  -6.082  62.705  1.00 51.31           O  
ATOM   3229  CB  ARG A 180     -20.914  -4.325  59.997  1.00 56.57           C  
ATOM   3230  CG  ARG A 180     -20.659  -2.926  59.463  1.00 62.36           C  
ATOM   3231  CD  ARG A 180     -21.955  -2.341  58.913  1.00 70.52           C  
ATOM   3232  NE  ARG A 180     -21.779  -1.027  58.300  1.00 75.48           N  
ATOM   3233  CZ  ARG A 180     -22.710  -0.411  57.578  1.00 85.51           C  
ATOM   3234  NH1 ARG A 180     -23.884  -0.992  57.374  1.00 89.57           N  
ATOM   3235  NH2 ARG A 180     -22.468   0.783  57.057  1.00 85.26           N  
ATOM   3236  N   LYS A 181     -20.438  -7.326  60.830  1.00 55.85           N  
ATOM   3237  CA  LYS A 181     -20.948  -8.519  61.497  1.00 50.00           C  
ATOM   3238  C   LYS A 181     -19.984  -9.112  62.530  1.00 50.90           C  
ATOM   3239  O   LYS A 181     -20.394  -9.445  63.642  1.00 50.96           O  
ATOM   3240  CB  LYS A 181     -21.348  -9.581  60.472  1.00 51.19           C  
ATOM   3241  CG  LYS A 181     -21.961 -10.823  61.098  1.00 55.00           C  
ATOM   3242  CD  LYS A 181     -22.958 -11.494  60.169  1.00 75.92           C  
ATOM   3243  CE  LYS A 181     -23.616 -12.679  60.852  1.00 72.83           C  
ATOM   3244  NZ  LYS A 181     -22.619 -13.705  61.255  1.00 59.60           N  
ATOM   3245  N   VAL A 182     -18.709  -9.238  62.170  1.00 54.29           N  
ATOM   3246  CA  VAL A 182     -17.740  -9.887  63.053  1.00 40.91           C  
ATOM   3247  C   VAL A 182     -17.427  -9.003  64.258  1.00 42.25           C  
ATOM   3248  O   VAL A 182     -16.989  -9.489  65.301  1.00 46.55           O  
ATOM   3249  CB  VAL A 182     -16.431 -10.268  62.296  1.00 44.24           C  
ATOM   3250  CG1 VAL A 182     -15.633  -9.033  61.927  1.00 47.01           C  
ATOM   3251  CG2 VAL A 182     -15.576 -11.212  63.128  1.00 37.51           C  
ATOM   3252  N   LEU A 183     -17.685  -7.706  64.120  1.00 43.80           N  
ATOM   3253  CA  LEU A 183     -17.351  -6.740  65.159  1.00 43.01           C  
ATOM   3254  C   LEU A 183     -18.482  -6.584  66.174  1.00 48.42           C  
ATOM   3255  O   LEU A 183     -18.409  -5.748  67.074  1.00 51.47           O  
ATOM   3256  CB  LEU A 183     -17.014  -5.379  64.539  1.00 41.44           C  
ATOM   3257  CG  LEU A 183     -15.710  -5.311  63.736  1.00 48.38           C  
ATOM   3258  CD1 LEU A 183     -15.454  -3.914  63.185  1.00 46.05           C  
ATOM   3259  CD2 LEU A 183     -14.535  -5.791  64.563  1.00 43.05           C  
ATOM   3260  N   LYS A 184     -19.533  -7.380  66.014  1.00 48.64           N  
ATOM   3261  CA  LYS A 184     -20.634  -7.384  66.968  1.00 47.99           C  
ATOM   3262  C   LYS A 184     -20.725  -8.704  67.727  1.00 43.27           C  
ATOM   3263  O   LYS A 184     -21.461  -8.822  68.706  1.00 40.63           O  
ATOM   3264  CB  LYS A 184     -21.945  -7.115  66.230  1.00 58.40           C  
ATOM   3265  CG  LYS A 184     -23.156  -6.916  67.123  1.00 84.32           C  
ATOM   3266  CD  LYS A 184     -24.370  -6.595  66.290  1.00105.13           C  
ATOM   3267  CE  LYS A 184     -25.652  -6.615  67.108  1.00106.07           C  
ATOM   3268  NZ  LYS A 184     -26.843  -6.421  66.234  1.00109.95           N  
ATOM   3269  N   GLN A 185     -19.948  -9.687  67.296  1.00 41.78           N  
ATOM   3270  CA  GLN A 185     -20.014 -10.999  67.917  1.00 39.13           C  
ATOM   3271  C   GLN A 185     -19.359 -10.998  69.288  1.00 46.70           C  
ATOM   3272  O   GLN A 185     -18.554 -10.122  69.605  1.00 46.03           O  
ATOM   3273  CB  GLN A 185     -19.376 -12.055  67.020  1.00 36.62           C  
ATOM   3274  CG  GLN A 185     -20.136 -12.275  65.726  1.00 41.44           C  
ATOM   3275  CD  GLN A 185     -21.545 -12.778  65.962  1.00 48.53           C  
ATOM   3276  OE1 GLN A 185     -21.820 -13.455  66.953  1.00 47.04           O  
ATOM   3277  NE2 GLN A 185     -22.452 -12.443  65.053  1.00 57.59           N  
ATOM   3278  N   ARG A 186     -19.721 -11.982  70.100  1.00 42.78           N  
ATOM   3279  CA  ARG A 186     -19.169 -12.104  71.437  1.00 40.60           C  
ATOM   3280  C   ARG A 186     -17.974 -13.045  71.399  1.00 42.96           C  
ATOM   3281  O   ARG A 186     -17.756 -13.749  70.413  1.00 45.91           O  
ATOM   3282  CB  ARG A 186     -20.227 -12.635  72.407  1.00 40.47           C  
ATOM   3283  CG  ARG A 186     -21.483 -11.783  72.491  1.00 44.17           C  
ATOM   3284  CD  ARG A 186     -22.505 -12.382  73.449  1.00 42.17           C  
ATOM   3285  NE  ARG A 186     -22.025 -12.399  74.828  1.00 55.20           N  
ATOM   3286  CZ  ARG A 186     -22.755 -12.783  75.868  1.00 68.54           C  
ATOM   3287  NH1 ARG A 186     -24.007 -13.183  75.692  1.00 67.08           N  
ATOM   3288  NH2 ARG A 186     -22.238 -12.767  77.089  1.00 62.28           N  
ATOM   3289  N   TYR A 187     -17.202 -13.048  72.478  1.00 44.85           N  
ATOM   3290  CA  TYR A 187     -16.064 -13.943  72.618  1.00 42.91           C  
ATOM   3291  C   TYR A 187     -16.228 -14.643  73.957  1.00 45.80           C  
ATOM   3292  O   TYR A 187     -15.837 -14.110  74.995  1.00 53.76           O  
ATOM   3293  CB  TYR A 187     -14.766 -13.137  72.598  1.00 40.37           C  
ATOM   3294  CG  TYR A 187     -13.507 -13.958  72.731  1.00 45.21           C  
ATOM   3295  CD1 TYR A 187     -13.056 -14.748  71.684  1.00 42.52           C  
ATOM   3296  CD2 TYR A 187     -12.769 -13.946  73.906  1.00 42.13           C  
ATOM   3297  CE1 TYR A 187     -11.902 -15.492  71.801  1.00 37.99           C  
ATOM   3298  CE2 TYR A 187     -11.616 -14.696  74.034  1.00 41.28           C  
ATOM   3299  CZ  TYR A 187     -11.189 -15.468  72.977  1.00 45.60           C  
ATOM   3300  OH  TYR A 187     -10.041 -16.217  73.087  1.00 39.28           O  
ATOM   3301  N   GLY A 188     -16.799 -15.844  73.934  1.00 44.83           N  
ATOM   3302  CA  GLY A 188     -17.219 -16.490  75.162  1.00 46.42           C  
ATOM   3303  C   GLY A 188     -18.370 -15.703  75.759  1.00 53.99           C  
ATOM   3304  O   GLY A 188     -19.458 -15.652  75.182  1.00 54.51           O  
ATOM   3305  N   THR A 189     -18.129 -15.078  76.908  1.00 46.95           N  
ATOM   3306  CA  THR A 189     -19.136 -14.246  77.554  1.00 49.91           C  
ATOM   3307  C   THR A 189     -18.838 -12.764  77.337  1.00 51.90           C  
ATOM   3308  O   THR A 189     -19.686 -11.909  77.592  1.00 59.05           O  
ATOM   3309  CB  THR A 189     -19.214 -14.518  79.072  1.00 60.37           C  
ATOM   3310  OG1 THR A 189     -17.901 -14.446  79.642  1.00 59.39           O  
ATOM   3311  CG2 THR A 189     -19.805 -15.893  79.341  1.00 63.17           C  
ATOM   3312  N   LYS A 190     -17.630 -12.462  76.867  1.00 45.48           N  
ATOM   3313  CA  LYS A 190     -17.237 -11.080  76.608  1.00 46.69           C  
ATOM   3314  C   LYS A 190     -18.037 -10.472  75.461  1.00 47.78           C  
ATOM   3315  O   LYS A 190     -18.292 -11.131  74.457  1.00 49.05           O  
ATOM   3316  CB  LYS A 190     -15.737 -10.988  76.309  1.00 43.33           C  
ATOM   3317  CG  LYS A 190     -14.847 -11.282  77.504  1.00 40.23           C  
ATOM   3318  CD  LYS A 190     -13.387 -11.029  77.181  1.00 42.46           C  
ATOM   3319  CE  LYS A 190     -12.494 -11.424  78.342  1.00 44.84           C  
ATOM   3320  NZ  LYS A 190     -11.056 -11.229  78.022  1.00 49.05           N  
ATOM   3321  N   THR A 191     -18.419  -9.207  75.612  1.00 44.88           N  
ATOM   3322  CA  THR A 191     -19.069  -8.466  74.539  1.00 44.82           C  
ATOM   3323  C   THR A 191     -18.004  -7.842  73.645  1.00 46.18           C  
ATOM   3324  O   THR A 191     -16.821  -7.869  73.979  1.00 49.37           O  
ATOM   3325  CB  THR A 191     -19.971  -7.346  75.100  1.00 48.10           C  
ATOM   3326  OG1 THR A 191     -19.176  -6.402  75.827  1.00 49.54           O  
ATOM   3327  CG2 THR A 191     -21.035  -7.926  76.020  1.00 43.92           C  
ATOM   3328  N   ALA A 192     -18.420  -7.296  72.506  1.00 47.20           N  
ATOM   3329  CA  ALA A 192     -17.484  -6.720  71.546  1.00 45.33           C  
ATOM   3330  C   ALA A 192     -16.734  -5.552  72.173  1.00 45.67           C  
ATOM   3331  O   ALA A 192     -15.511  -5.420  72.016  1.00 48.32           O  
ATOM   3332  CB  ALA A 192     -18.221  -6.273  70.295  1.00 45.47           C  
ATOM   3333  N   ASP A 193     -17.476  -4.715  72.895  1.00 47.65           N  
ATOM   3334  CA  ASP A 193     -16.906  -3.565  73.586  1.00 58.30           C  
ATOM   3335  C   ASP A 193     -15.885  -4.001  74.634  1.00 54.08           C  
ATOM   3336  O   ASP A 193     -15.007  -3.227  75.016  1.00 64.23           O  
ATOM   3337  CB  ASP A 193     -18.006  -2.741  74.266  1.00 57.27           C  
ATOM   3338  CG  ASP A 193     -18.827  -1.921  73.286  1.00 72.03           C  
ATOM   3339  OD1 ASP A 193     -18.352  -1.673  72.159  1.00 73.56           O  
ATOM   3340  OD2 ASP A 193     -19.948  -1.513  73.657  1.00 83.49           O  
ATOM   3341  N   ASP A 194     -16.002  -5.242  75.101  1.00 46.05           N  
ATOM   3342  CA  ASP A 194     -15.055  -5.769  76.075  1.00 52.39           C  
ATOM   3343  C   ASP A 194     -13.807  -6.290  75.368  1.00 53.56           C  
ATOM   3344  O   ASP A 194     -12.711  -5.797  75.623  1.00 48.91           O  
ATOM   3345  CB  ASP A 194     -15.697  -6.882  76.914  1.00 50.07           C  
ATOM   3346  CG  ASP A 194     -14.819  -7.320  78.084  1.00 57.60           C  
ATOM   3347  OD1 ASP A 194     -13.651  -6.888  78.167  1.00 57.23           O  
ATOM   3348  OD2 ASP A 194     -15.299  -8.114  78.923  1.00 51.98           O  
ATOM   3349  N   TRP A 195     -13.967  -7.262  74.471  1.00 43.92           N  
ATOM   3350  CA  TRP A 195     -12.798  -7.907  73.874  1.00 43.75           C  
ATOM   3351  C   TRP A 195     -12.012  -7.023  72.907  1.00 46.63           C  
ATOM   3352  O   TRP A 195     -10.857  -7.325  72.604  1.00 42.70           O  
ATOM   3353  CB  TRP A 195     -13.127  -9.273  73.239  1.00 41.24           C  
ATOM   3354  CG  TRP A 195     -14.115  -9.275  72.101  1.00 44.25           C  
ATOM   3355  CD1 TRP A 195     -15.407  -9.709  72.148  1.00 41.54           C  
ATOM   3356  CD2 TRP A 195     -13.887  -8.840  70.755  1.00 37.34           C  
ATOM   3357  NE1 TRP A 195     -15.998  -9.570  70.918  1.00 40.97           N  
ATOM   3358  CE2 TRP A 195     -15.087  -9.037  70.045  1.00 38.41           C  
ATOM   3359  CE3 TRP A 195     -12.788  -8.303  70.080  1.00 40.84           C  
ATOM   3360  CZ2 TRP A 195     -15.218  -8.712  68.698  1.00 39.76           C  
ATOM   3361  CZ3 TRP A 195     -12.920  -7.980  68.748  1.00 40.58           C  
ATOM   3362  CH2 TRP A 195     -14.125  -8.187  68.069  1.00 40.11           C  
ATOM   3363  N   MET A 196     -12.616  -5.940  72.422  1.00 49.72           N  
ATOM   3364  CA  MET A 196     -11.862  -5.015  71.574  1.00 50.57           C  
ATOM   3365  C   MET A 196     -10.761  -4.312  72.367  1.00 49.35           C  
ATOM   3366  O   MET A 196      -9.774  -3.844  71.798  1.00 52.66           O  
ATOM   3367  CB  MET A 196     -12.780  -3.976  70.922  1.00 48.21           C  
ATOM   3368  CG  MET A 196     -13.539  -4.476  69.699  1.00 42.66           C  
ATOM   3369  SD  MET A 196     -14.819  -3.332  69.150  1.00 52.40           S  
ATOM   3370  CE  MET A 196     -14.745  -3.597  67.382  1.00 39.83           C  
ATOM   3371  N   ILE A 197     -10.944  -4.242  73.682  1.00 44.76           N  
ATOM   3372  CA  ILE A 197      -9.971  -3.635  74.580  1.00 53.74           C  
ATOM   3373  C   ILE A 197      -9.159  -4.708  75.320  1.00 48.16           C  
ATOM   3374  O   ILE A 197      -7.954  -4.561  75.518  1.00 47.07           O  
ATOM   3375  CB  ILE A 197     -10.664  -2.699  75.606  1.00 58.46           C  
ATOM   3376  CG1 ILE A 197     -11.574  -1.688  74.896  1.00 57.95           C  
ATOM   3377  CG2 ILE A 197      -9.639  -1.996  76.488  1.00 50.08           C  
ATOM   3378  CD1 ILE A 197     -10.859  -0.790  73.908  1.00 52.08           C  
ATOM   3379  N   SER A 198      -9.828  -5.790  75.705  1.00 45.73           N  
ATOM   3380  CA  SER A 198      -9.254  -6.790  76.609  1.00 43.63           C  
ATOM   3381  C   SER A 198      -8.524  -7.975  75.964  1.00 48.47           C  
ATOM   3382  O   SER A 198      -7.788  -8.684  76.649  1.00 53.64           O  
ATOM   3383  CB  SER A 198     -10.348  -7.324  77.538  1.00 45.03           C  
ATOM   3384  OG  SER A 198     -11.001  -6.266  78.215  1.00 65.28           O  
ATOM   3385  N   GLU A 199      -8.704  -8.194  74.664  1.00 46.85           N  
ATOM   3386  CA  GLU A 199      -8.171  -9.405  74.042  1.00 43.14           C  
ATOM   3387  C   GLU A 199      -7.224  -9.154  72.868  1.00 45.24           C  
ATOM   3388  O   GLU A 199      -7.067 -10.012  72.001  1.00 45.60           O  
ATOM   3389  CB  GLU A 199      -9.312 -10.327  73.594  1.00 38.12           C  
ATOM   3390  CG  GLU A 199     -10.117 -10.932  74.739  1.00 45.36           C  
ATOM   3391  CD  GLU A 199      -9.373 -12.049  75.448  1.00 49.16           C  
ATOM   3392  OE1 GLU A 199      -8.343 -12.510  74.916  1.00 49.83           O  
ATOM   3393  OE2 GLU A 199      -9.815 -12.463  76.539  1.00 48.03           O  
ATOM   3394  N   VAL A 200      -6.568  -7.996  72.862  1.00 49.06           N  
ATOM   3395  CA  VAL A 200      -5.704  -7.602  71.749  1.00 47.25           C  
ATOM   3396  C   VAL A 200      -4.510  -8.557  71.603  1.00 45.50           C  
ATOM   3397  O   VAL A 200      -4.013  -8.755  70.501  1.00 49.72           O  
ATOM   3398  CB  VAL A 200      -5.239  -6.117  71.886  1.00 61.63           C  
ATOM   3399  CG1 VAL A 200      -3.791  -5.929  71.471  1.00 58.51           C  
ATOM   3400  CG2 VAL A 200      -6.161  -5.183  71.093  1.00 56.94           C  
ATOM   3401  N   THR A 201      -4.067  -9.171  72.698  1.00 43.03           N  
ATOM   3402  CA  THR A 201      -2.943 -10.107  72.621  1.00 47.04           C  
ATOM   3403  C   THR A 201      -3.309 -11.294  71.725  1.00 43.57           C  
ATOM   3404  O   THR A 201      -2.586 -11.631  70.774  1.00 46.40           O  
ATOM   3405  CB  THR A 201      -2.515 -10.617  74.025  1.00 57.80           C  
ATOM   3406  OG1 THR A 201      -1.696  -9.635  74.668  1.00 50.10           O  
ATOM   3407  CG2 THR A 201      -1.726 -11.917  73.918  1.00 36.47           C  
ATOM   3408  N   ALA A 202      -4.439 -11.919  72.035  1.00 39.01           N  
ATOM   3409  CA  ALA A 202      -4.928 -13.050  71.263  1.00 41.24           C  
ATOM   3410  C   ALA A 202      -5.201 -12.657  69.810  1.00 42.30           C  
ATOM   3411  O   ALA A 202      -4.859 -13.397  68.887  1.00 48.24           O  
ATOM   3412  CB  ALA A 202      -6.186 -13.606  71.908  1.00 36.93           C  
ATOM   3413  N   ILE A 203      -5.822 -11.494  69.622  1.00 37.56           N  
ATOM   3414  CA  ILE A 203      -6.151 -10.985  68.292  1.00 39.49           C  
ATOM   3415  C   ILE A 203      -4.907 -10.756  67.433  1.00 44.42           C  
ATOM   3416  O   ILE A 203      -4.877 -11.132  66.267  1.00 43.70           O  
ATOM   3417  CB  ILE A 203      -6.956  -9.661  68.374  1.00 44.61           C  
ATOM   3418  CG1 ILE A 203      -8.263  -9.854  69.148  1.00 42.17           C  
ATOM   3419  CG2 ILE A 203      -7.263  -9.142  66.985  1.00 41.89           C  
ATOM   3420  CD1 ILE A 203      -9.051  -8.569  69.373  1.00 44.06           C  
ATOM   3421  N   GLN A 204      -3.885 -10.145  68.023  1.00 49.03           N  
ATOM   3422  CA  GLN A 204      -2.624  -9.875  67.337  1.00 47.70           C  
ATOM   3423  C   GLN A 204      -1.914 -11.179  66.991  1.00 42.90           C  
ATOM   3424  O   GLN A 204      -1.296 -11.302  65.927  1.00 41.12           O  
ATOM   3425  CB  GLN A 204      -1.726  -8.978  68.199  1.00 41.92           C  
ATOM   3426  CG  GLN A 204      -2.176  -7.515  68.270  1.00 46.69           C  
ATOM   3427  CD  GLN A 204      -1.261  -6.648  69.125  1.00 52.29           C  
ATOM   3428  OE1 GLN A 204      -0.509  -7.149  69.959  1.00 66.49           O  
ATOM   3429  NE2 GLN A 204      -1.338  -5.335  68.929  1.00 48.06           N  
ATOM   3430  N   SER A 205      -2.006 -12.149  67.900  1.00 43.64           N  
ATOM   3431  CA  SER A 205      -1.454 -13.475  67.641  1.00 43.86           C  
ATOM   3432  C   SER A 205      -2.136 -14.081  66.415  1.00 44.50           C  
ATOM   3433  O   SER A 205      -1.474 -14.560  65.487  1.00 47.53           O  
ATOM   3434  CB  SER A 205      -1.654 -14.379  68.858  1.00 39.06           C  
ATOM   3435  OG  SER A 205      -1.125 -13.784  70.030  1.00 47.90           O  
ATOM   3436  N   ALA A 206      -3.465 -14.039  66.419  1.00 45.49           N  
ATOM   3437  CA  ALA A 206      -4.265 -14.544  65.309  1.00 45.15           C  
ATOM   3438  C   ALA A 206      -3.887 -13.863  63.993  1.00 41.13           C  
ATOM   3439  O   ALA A 206      -3.699 -14.530  62.974  1.00 42.03           O  
ATOM   3440  CB  ALA A 206      -5.740 -14.343  65.601  1.00 40.87           C  
ATOM   3441  N   VAL A 207      -3.769 -12.537  64.032  1.00 39.58           N  
ATOM   3442  CA  VAL A 207      -3.391 -11.739  62.868  1.00 40.67           C  
ATOM   3443  C   VAL A 207      -2.031 -12.173  62.327  1.00 45.20           C  
ATOM   3444  O   VAL A 207      -1.849 -12.284  61.116  1.00 49.38           O  
ATOM   3445  CB  VAL A 207      -3.367 -10.218  63.198  1.00 44.38           C  
ATOM   3446  CG1 VAL A 207      -2.702  -9.424  62.082  1.00 29.89           C  
ATOM   3447  CG2 VAL A 207      -4.773  -9.694  63.449  1.00 40.66           C  
ATOM   3448  N   LYS A 208      -1.079 -12.418  63.224  1.00 43.60           N  
ATOM   3449  CA  LYS A 208       0.250 -12.868  62.810  1.00 49.39           C  
ATOM   3450  C   LYS A 208       0.192 -14.234  62.120  1.00 50.61           C  
ATOM   3451  O   LYS A 208       0.755 -14.428  61.025  1.00 52.66           O  
ATOM   3452  CB  LYS A 208       1.187 -12.928  64.020  1.00 49.23           C  
ATOM   3453  CG  LYS A 208       2.621 -13.295  63.678  1.00 62.31           C  
ATOM   3454  CD  LYS A 208       3.184 -12.350  62.626  1.00 67.14           C  
ATOM   3455  CE  LYS A 208       4.651 -12.627  62.350  1.00 69.49           C  
ATOM   3456  NZ  LYS A 208       5.470 -12.571  63.592  1.00 80.70           N  
ATOM   3457  N   VAL A 209      -0.512 -15.165  62.765  1.00 43.74           N  
ATOM   3458  CA  VAL A 209      -0.720 -16.508  62.223  1.00 45.26           C  
ATOM   3459  C   VAL A 209      -1.289 -16.447  60.810  1.00 48.14           C  
ATOM   3460  O   VAL A 209      -0.745 -17.060  59.889  1.00 54.79           O  
ATOM   3461  CB  VAL A 209      -1.676 -17.342  63.110  1.00 50.95           C  
ATOM   3462  CG1 VAL A 209      -1.965 -18.688  62.467  1.00 52.57           C  
ATOM   3463  CG2 VAL A 209      -1.095 -17.534  64.500  1.00 42.58           C  
ATOM   3464  N   VAL A 210      -2.381 -15.703  60.649  1.00 46.55           N  
ATOM   3465  CA  VAL A 210      -3.029 -15.545  59.348  1.00 50.31           C  
ATOM   3466  C   VAL A 210      -2.082 -14.876  58.352  1.00 46.03           C  
ATOM   3467  O   VAL A 210      -2.102 -15.174  57.157  1.00 48.32           O  
ATOM   3468  CB  VAL A 210      -4.342 -14.719  59.469  1.00 46.46           C  
ATOM   3469  CG1 VAL A 210      -5.001 -14.536  58.113  1.00 37.52           C  
ATOM   3470  CG2 VAL A 210      -5.309 -15.397  60.418  1.00 44.07           C  
ATOM   3471  N   ALA A 211      -1.238 -13.983  58.860  1.00 49.66           N  
ATOM   3472  CA  ALA A 211      -0.283 -13.258  58.029  1.00 56.62           C  
ATOM   3473  C   ALA A 211       0.801 -14.168  57.462  1.00 55.01           C  
ATOM   3474  O   ALA A 211       1.355 -13.889  56.398  1.00 60.63           O  
ATOM   3475  CB  ALA A 211       0.339 -12.109  58.807  1.00 55.94           C  
ATOM   3476  N   LYS A 212       1.102 -15.256  58.166  1.00 49.34           N  
ATOM   3477  CA  LYS A 212       2.106 -16.206  57.676  1.00 55.14           C  
ATOM   3478  C   LYS A 212       1.659 -17.034  56.456  1.00 55.79           C  
ATOM   3479  O   LYS A 212       2.477 -17.711  55.833  1.00 62.11           O  
ATOM   3480  CB  LYS A 212       2.558 -17.144  58.803  1.00 63.96           C  
ATOM   3481  CG  LYS A 212       3.418 -16.486  59.875  1.00 63.93           C  
ATOM   3482  CD  LYS A 212       4.808 -16.161  59.354  1.00 64.78           C  
ATOM   3483  CE  LYS A 212       5.624 -15.414  60.395  1.00 82.34           C  
ATOM   3484  NZ  LYS A 212       5.601 -16.092  61.721  1.00 88.87           N  
ATOM   3485  N   LEU A 213       0.373 -16.968  56.117  1.00 55.98           N  
ATOM   3486  CA  LEU A 213      -0.191 -17.741  55.004  1.00 56.75           C  
ATOM   3487  C   LEU A 213       0.223 -17.235  53.615  1.00 56.47           C  
ATOM   3488  O   LEU A 213       0.490 -16.047  53.435  1.00 62.71           O  
ATOM   3489  CB  LEU A 213      -1.723 -17.744  55.105  1.00 55.00           C  
ATOM   3490  CG  LEU A 213      -2.330 -18.602  56.218  1.00 50.18           C  
ATOM   3491  CD1 LEU A 213      -3.844 -18.449  56.273  1.00 50.59           C  
ATOM   3492  CD2 LEU A 213      -1.951 -20.056  56.017  1.00 45.84           C  
ATOM   3493  N   PRO A 214       0.268 -18.146  52.623  1.00 55.26           N  
ATOM   3494  CA  PRO A 214       0.584 -17.853  51.218  1.00 57.11           C  
ATOM   3495  C   PRO A 214      -0.381 -16.849  50.599  1.00 66.68           C  
ATOM   3496  O   PRO A 214       0.053 -15.963  49.859  1.00 76.84           O  
ATOM   3497  CB  PRO A 214       0.411 -19.211  50.536  1.00 51.29           C  
ATOM   3498  CG  PRO A 214       0.658 -20.202  51.602  1.00 44.10           C  
ATOM   3499  CD  PRO A 214       0.121 -19.595  52.856  1.00 58.55           C  
ATOM   3500  N   TRP A 215      -1.671 -17.012  50.884  1.00 59.72           N  
ATOM   3501  CA  TRP A 215      -2.710 -16.094  50.420  1.00 60.79           C  
ATOM   3502  C   TRP A 215      -2.842 -16.065  48.891  1.00 64.87           C  
ATOM   3503  O   TRP A 215      -3.238 -17.059  48.281  1.00 64.94           O  
ATOM   3504  CB  TRP A 215      -2.448 -14.693  50.997  1.00 63.73           C  
ATOM   3505  CG  TRP A 215      -3.664 -13.850  51.208  1.00 63.72           C  
ATOM   3506  CD1 TRP A 215      -4.107 -12.829  50.420  1.00 67.64           C  
ATOM   3507  CD2 TRP A 215      -4.609 -13.968  52.278  1.00 60.70           C  
ATOM   3508  NE1 TRP A 215      -5.262 -12.295  50.941  1.00 63.82           N  
ATOM   3509  CE2 TRP A 215      -5.591 -12.982  52.079  1.00 60.72           C  
ATOM   3510  CE3 TRP A 215      -4.715 -14.815  53.384  1.00 59.08           C  
ATOM   3511  CZ2 TRP A 215      -6.668 -12.818  52.949  1.00 57.46           C  
ATOM   3512  CZ3 TRP A 215      -5.782 -14.651  54.243  1.00 54.08           C  
ATOM   3513  CH2 TRP A 215      -6.744 -13.661  54.022  1.00 53.27           C  
ATOM   3514  N   ALA A 216      -2.510 -14.931  48.279  1.00 71.11           N  
ATOM   3515  CA  ALA A 216      -2.629 -14.765  46.827  1.00 81.26           C  
ATOM   3516  C   ALA A 216      -1.622 -15.602  46.037  1.00 84.56           C  
ATOM   3517  O   ALA A 216      -1.763 -15.779  44.826  1.00 84.86           O  
ATOM   3518  CB  ALA A 216      -2.500 -13.296  46.452  1.00 73.95           C  
ATOM   3519  N   LYS A 217      -0.606 -16.108  46.729  1.00 79.48           N  
ATOM   3520  CA  LYS A 217       0.450 -16.900  46.106  1.00 83.32           C  
ATOM   3521  C   LYS A 217       0.065 -18.380  45.960  1.00 82.18           C  
ATOM   3522  O   LYS A 217       0.910 -19.215  45.633  1.00 77.54           O  
ATOM   3523  CB  LYS A 217       1.765 -16.762  46.896  1.00 81.62           C  
ATOM   3524  CG  LYS A 217       2.579 -15.482  46.591  1.00 88.39           C  
ATOM   3525  CD  LYS A 217       3.737 -15.268  47.593  1.00 88.98           C  
ATOM   3526  CE  LYS A 217       5.016 -16.017  47.206  1.00102.08           C  
ATOM   3527  NZ  LYS A 217       5.733 -15.295  46.111  1.00 96.16           N  
ATOM   3528  N   ALA A 218      -1.213 -18.694  46.164  1.00 81.89           N  
ATOM   3529  CA  ALA A 218      -1.679 -20.081  46.220  1.00 78.46           C  
ATOM   3530  C   ALA A 218      -2.239 -20.562  44.884  1.00 76.74           C  
ATOM   3531  O   ALA A 218      -3.147 -19.952  44.318  1.00 81.46           O  
ATOM   3532  CB  ALA A 218      -2.737 -20.226  47.300  1.00 63.41           C  
ATOM   3533  N   GLY A 219      -1.689 -21.670  44.391  1.00 75.18           N  
ATOM   3534  CA  GLY A 219      -2.074 -22.225  43.107  1.00 78.65           C  
ATOM   3535  C   GLY A 219      -0.951 -22.146  42.088  1.00 83.68           C  
ATOM   3536  O   GLY A 219      -1.094 -22.598  40.951  1.00 86.02           O  
ATOM   3537  N   PHE A 220       0.175 -21.569  42.500  1.00 79.53           N  
ATOM   3538  CA  PHE A 220       1.349 -21.467  41.638  1.00 80.31           C  
ATOM   3539  C   PHE A 220       2.497 -22.309  42.191  1.00 77.67           C  
ATOM   3540  O   PHE A 220       2.762 -22.302  43.396  1.00 87.31           O  
ATOM   3541  CB  PHE A 220       1.809 -20.007  41.544  1.00 78.14           C  
ATOM   3542  CG  PHE A 220       0.829 -19.090  40.855  1.00 76.06           C  
ATOM   3543  CD1 PHE A 220       0.690 -19.108  39.477  1.00 78.01           C  
ATOM   3544  CD2 PHE A 220       0.069 -18.193  41.587  1.00 75.93           C  
ATOM   3545  CE1 PHE A 220      -0.202 -18.257  38.843  1.00 80.62           C  
ATOM   3546  CE2 PHE A 220      -0.821 -17.337  40.959  1.00 78.41           C  
ATOM   3547  CZ  PHE A 220      -0.957 -17.370  39.586  1.00 77.61           C  
ATOM   3548  N   THR A 221       3.169 -23.044  41.302  1.00 77.30           N  
ATOM   3549  CA  THR A 221       4.350 -23.823  41.664  1.00 74.93           C  
ATOM   3550  C   THR A 221       5.483 -22.850  41.933  1.00 80.88           C  
ATOM   3551  O   THR A 221       5.414 -21.710  41.496  1.00 80.03           O  
ATOM   3552  CB  THR A 221       4.807 -24.722  40.503  1.00 79.66           C  
ATOM   3553  OG1 THR A 221       5.544 -23.938  39.555  1.00 78.42           O  
ATOM   3554  CG2 THR A 221       3.614 -25.378  39.812  1.00 76.10           C  
ATOM   3555  N   ALA A 222       6.569 -23.311  42.546  1.00 81.01           N  
ATOM   3556  CA  ALA A 222       7.715 -22.435  42.784  1.00 81.08           C  
ATOM   3557  C   ALA A 222       8.345 -22.008  41.459  1.00 78.93           C  
ATOM   3558  O   ALA A 222       8.759 -20.855  41.289  1.00 75.56           O  
ATOM   3559  CB  ALA A 222       8.742 -23.134  43.662  1.00 73.62           C  
ATOM   3560  N   ALA A 223       8.400 -22.944  40.518  1.00 76.19           N  
ATOM   3561  CA  ALA A 223       8.938 -22.676  39.190  1.00 74.75           C  
ATOM   3562  C   ALA A 223       8.124 -21.594  38.479  1.00 73.90           C  
ATOM   3563  O   ALA A 223       8.680 -20.711  37.812  1.00 68.80           O  
ATOM   3564  CB  ALA A 223       8.937 -23.955  38.369  1.00 72.80           C  
ATOM   3565  N   ALA A 224       6.806 -21.657  38.641  1.00 73.29           N  
ATOM   3566  CA  ALA A 224       5.907 -20.680  38.040  1.00 70.16           C  
ATOM   3567  C   ALA A 224       6.228 -19.303  38.590  1.00 68.08           C  
ATOM   3568  O   ALA A 224       6.229 -18.307  37.876  1.00 61.25           O  
ATOM   3569  CB  ALA A 224       4.460 -21.041  38.322  1.00 73.62           C  
ATOM   3570  N   LYS A 225       6.499 -19.274  39.885  1.00 72.64           N  
ATOM   3571  CA  LYS A 225       6.736 -18.048  40.625  1.00 71.39           C  
ATOM   3572  C   LYS A 225       8.072 -17.423  40.216  1.00 68.50           C  
ATOM   3573  O   LYS A 225       8.207 -16.197  40.166  1.00 60.86           O  
ATOM   3574  CB  LYS A 225       6.699 -18.403  42.100  1.00 73.55           C  
ATOM   3575  CG  LYS A 225       5.318 -18.932  42.443  1.00 74.78           C  
ATOM   3576  CD  LYS A 225       5.241 -19.599  43.794  1.00 78.57           C  
ATOM   3577  CE  LYS A 225       4.972 -18.597  44.859  1.00 77.80           C  
ATOM   3578  NZ  LYS A 225       3.661 -17.965  44.566  1.00 75.71           N  
ATOM   3579  N   ASN A 226       9.050 -18.276  39.912  1.00 71.19           N  
ATOM   3580  CA  ASN A 226      10.342 -17.818  39.401  1.00 76.67           C  
ATOM   3581  C   ASN A 226      10.229 -17.215  38.023  1.00 73.40           C  
ATOM   3582  O   ASN A 226      10.755 -16.128  37.738  1.00 70.88           O  
ATOM   3583  CB  ASN A 226      11.301 -19.004  39.286  1.00 76.14           C  
ATOM   3584  CG  ASN A 226      11.741 -19.516  40.612  1.00 84.99           C  
ATOM   3585  OD1 ASN A 226      11.667 -18.799  41.596  1.00 88.96           O  
ATOM   3586  ND2 ASN A 226      12.160 -20.778  40.665  1.00 88.48           N  
ATOM   3587  N   PHE A 227       9.498 -17.932  37.180  1.00 71.26           N  
ATOM   3588  CA  PHE A 227       9.319 -17.539  35.800  1.00 70.88           C  
ATOM   3589  C   PHE A 227       8.606 -16.197  35.767  1.00 65.22           C  
ATOM   3590  O   PHE A 227       9.021 -15.269  35.074  1.00 65.67           O  
ATOM   3591  CB  PHE A 227       8.502 -18.601  35.072  1.00 68.57           C  
ATOM   3592  CG  PHE A 227       8.131 -18.223  33.682  1.00 66.49           C  
ATOM   3593  CD1 PHE A 227       9.066 -18.283  32.667  1.00 61.68           C  
ATOM   3594  CD2 PHE A 227       6.853 -17.785  33.394  1.00 60.33           C  
ATOM   3595  CE1 PHE A 227       8.727 -17.935  31.392  1.00 66.07           C  
ATOM   3596  CE2 PHE A 227       6.508 -17.428  32.118  1.00 59.59           C  
ATOM   3597  CZ  PHE A 227       7.444 -17.503  31.114  1.00 63.43           C  
ATOM   3598  N   LEU A 228       7.525 -16.107  36.533  1.00 59.60           N  
ATOM   3599  CA  LEU A 228       6.723 -14.894  36.598  1.00 63.81           C  
ATOM   3600  C   LEU A 228       7.513 -13.740  37.208  1.00 68.47           C  
ATOM   3601  O   LEU A 228       7.339 -12.585  36.814  1.00 61.88           O  
ATOM   3602  CB  LEU A 228       5.452 -15.149  37.409  1.00 61.63           C  
ATOM   3603  CG  LEU A 228       4.423 -16.069  36.745  1.00 64.41           C  
ATOM   3604  CD1 LEU A 228       3.204 -16.278  37.632  1.00 62.03           C  
ATOM   3605  CD2 LEU A 228       4.019 -15.533  35.385  1.00 61.14           C  
ATOM   3606  N   ALA A 229       8.375 -14.054  38.172  1.00 74.02           N  
ATOM   3607  CA  ALA A 229       9.218 -13.037  38.784  1.00 63.02           C  
ATOM   3608  C   ALA A 229      10.141 -12.449  37.725  1.00 64.19           C  
ATOM   3609  O   ALA A 229      10.412 -11.248  37.726  1.00 62.69           O  
ATOM   3610  CB  ALA A 229      10.024 -13.623  39.925  1.00 65.06           C  
ATOM   3611  N   LYS A 230      10.615 -13.301  36.816  1.00 64.80           N  
ATOM   3612  CA  LYS A 230      11.506 -12.858  35.740  1.00 67.52           C  
ATOM   3613  C   LYS A 230      10.882 -11.832  34.775  1.00 67.84           C  
ATOM   3614  O   LYS A 230      11.595 -11.210  33.986  1.00 64.37           O  
ATOM   3615  CB  LYS A 230      12.024 -14.061  34.940  1.00 57.15           C  
ATOM   3616  CG  LYS A 230      12.929 -15.005  35.723  1.00 70.68           C  
ATOM   3617  CD  LYS A 230      13.484 -16.110  34.830  1.00 71.43           C  
ATOM   3618  CE  LYS A 230      14.480 -16.991  35.577  1.00 77.55           C  
ATOM   3619  NZ  LYS A 230      13.831 -17.837  36.619  1.00 91.31           N  
ATOM   3620  N   PHE A 231       9.561 -11.669  34.824  1.00 65.58           N  
ATOM   3621  CA  PHE A 231       8.869 -10.719  33.946  1.00 68.79           C  
ATOM   3622  C   PHE A 231       8.187  -9.581  34.697  1.00 75.46           C  
ATOM   3623  O   PHE A 231       7.124  -9.120  34.291  1.00 70.82           O  
ATOM   3624  CB  PHE A 231       7.834 -11.437  33.084  1.00 65.70           C  
ATOM   3625  CG  PHE A 231       8.429 -12.415  32.129  1.00 63.20           C  
ATOM   3626  CD1 PHE A 231       8.907 -12.000  30.899  1.00 61.94           C  
ATOM   3627  CD2 PHE A 231       8.524 -13.750  32.468  1.00 64.06           C  
ATOM   3628  CE1 PHE A 231       9.462 -12.907  30.024  1.00 64.59           C  
ATOM   3629  CE2 PHE A 231       9.077 -14.654  31.603  1.00 56.83           C  
ATOM   3630  CZ  PHE A 231       9.547 -14.238  30.379  1.00 60.31           C  
ATOM   3631  N   ASN A 232       8.792  -9.172  35.805  1.00 77.21           N  
ATOM   3632  CA  ASN A 232       8.347  -8.033  36.609  1.00 70.54           C  
ATOM   3633  C   ASN A 232       6.887  -8.201  37.065  1.00 73.15           C  
ATOM   3634  O   ASN A 232       6.170  -7.239  37.349  1.00 77.01           O  
ATOM   3635  CB  ASN A 232       8.637  -6.704  35.856  1.00 80.50           C  
ATOM   3636  CG  ASN A 232       7.392  -6.014  35.280  1.00 88.86           C  
ATOM   3637  OD1 ASN A 232       6.569  -6.621  34.596  1.00 89.09           O  
ATOM   3638  ND2 ASN A 232       7.268  -4.721  35.560  1.00 85.47           N  
ATOM   3639  N   ILE A 233       6.496  -9.458  37.248  1.00 73.08           N  
ATOM   3640  CA  ILE A 233       5.183  -9.770  37.788  1.00 73.97           C  
ATOM   3641  C   ILE A 233       5.387 -10.589  39.048  1.00 72.71           C  
ATOM   3642  O   ILE A 233       5.800 -11.753  39.005  1.00 70.61           O  
ATOM   3643  CB  ILE A 233       4.273 -10.511  36.776  1.00 74.59           C  
ATOM   3644  CG1 ILE A 233       3.958  -9.613  35.571  1.00 74.57           C  
ATOM   3645  CG2 ILE A 233       2.994 -11.012  37.458  1.00 67.91           C  
ATOM   3646  CD1 ILE A 233       3.251 -10.342  34.445  1.00 65.66           C  
ATOM   3647  N   SER A 234       5.079  -9.963  40.175  1.00 76.36           N  
ATOM   3648  CA  SER A 234       5.169 -10.608  41.466  1.00 69.74           C  
ATOM   3649  C   SER A 234       3.838 -11.263  41.762  1.00 73.97           C  
ATOM   3650  O   SER A 234       2.835 -10.580  41.971  1.00 75.50           O  
ATOM   3651  CB  SER A 234       5.510  -9.584  42.550  1.00 72.48           C  
ATOM   3652  OG  SER A 234       4.444  -8.675  42.756  1.00 84.47           O  
ATOM   3653  N   VAL A 235       3.836 -12.592  41.733  1.00 76.71           N  
ATOM   3654  CA  VAL A 235       2.679 -13.392  42.112  1.00 73.48           C  
ATOM   3655  C   VAL A 235       2.070 -12.931  43.431  1.00 87.08           C  
ATOM   3656  O   VAL A 235       2.774 -12.429  44.304  1.00 87.89           O  
ATOM   3657  CB  VAL A 235       3.056 -14.881  42.235  1.00 79.39           C  
ATOM   3658  CG1 VAL A 235       4.347 -15.045  43.017  1.00 83.38           C  
ATOM   3659  CG2 VAL A 235       1.925 -15.659  42.878  1.00 80.52           C  
TER    3660      VAL A 235                                                      
ATOM   3661  N   PRO B   5     -37.614 -32.469  48.690  1.00 68.09           N  
ATOM   3662  CA  PRO B   5     -36.648 -31.377  48.845  1.00 67.54           C  
ATOM   3663  C   PRO B   5     -36.594 -30.512  47.589  1.00 69.94           C  
ATOM   3664  O   PRO B   5     -36.680 -31.039  46.480  1.00 73.26           O  
ATOM   3665  CB  PRO B   5     -35.326 -32.116  49.052  1.00 72.17           C  
ATOM   3666  CG  PRO B   5     -35.499 -33.406  48.327  1.00 72.00           C  
ATOM   3667  CD  PRO B   5     -36.963 -33.751  48.368  1.00 72.70           C  
ATOM   3668  N   ASP B   6     -36.446 -29.203  47.765  1.00 66.33           N  
ATOM   3669  CA  ASP B   6     -36.487 -28.260  46.652  1.00 61.71           C  
ATOM   3670  C   ASP B   6     -35.209 -28.374  45.830  1.00 63.93           C  
ATOM   3671  O   ASP B   6     -35.247 -28.591  44.618  1.00 71.64           O  
ATOM   3672  CB  ASP B   6     -36.613 -26.837  47.190  1.00 59.51           C  
ATOM   3673  CG  ASP B   6     -37.833 -26.651  48.074  1.00 79.37           C  
ATOM   3674  OD1 ASP B   6     -38.775 -27.471  47.992  1.00 86.01           O  
ATOM   3675  OD2 ASP B   6     -37.837 -25.687  48.867  1.00 83.12           O  
ATOM   3676  N   PHE B   7     -34.076 -28.224  46.506  1.00 66.25           N  
ATOM   3677  CA  PHE B   7     -32.775 -28.381  45.874  1.00 56.25           C  
ATOM   3678  C   PHE B   7     -32.038 -29.506  46.591  1.00 55.26           C  
ATOM   3679  O   PHE B   7     -32.252 -29.734  47.782  1.00 62.25           O  
ATOM   3680  CB  PHE B   7     -31.984 -27.074  45.932  1.00 58.84           C  
ATOM   3681  CG  PHE B   7     -32.646 -25.937  45.206  1.00 61.81           C  
ATOM   3682  CD1 PHE B   7     -32.499 -25.786  43.837  1.00 57.88           C  
ATOM   3683  CD2 PHE B   7     -33.423 -25.020  45.897  1.00 66.41           C  
ATOM   3684  CE1 PHE B   7     -33.113 -24.742  43.173  1.00 64.54           C  
ATOM   3685  CE2 PHE B   7     -34.037 -23.976  45.238  1.00 67.66           C  
ATOM   3686  CZ  PHE B   7     -33.883 -23.836  43.874  1.00 64.36           C  
ATOM   3687  N   ILE B   8     -31.178 -30.208  45.862  1.00 50.49           N  
ATOM   3688  CA  ILE B   8     -30.438 -31.340  46.411  1.00 55.73           C  
ATOM   3689  C   ILE B   8     -29.021 -31.342  45.845  1.00 52.11           C  
ATOM   3690  O   ILE B   8     -28.814 -31.028  44.672  1.00 56.16           O  
ATOM   3691  CB  ILE B   8     -31.168 -32.669  46.087  1.00 60.92           C  
ATOM   3692  CG1 ILE B   8     -30.184 -33.841  46.002  1.00 62.72           C  
ATOM   3693  CG2 ILE B   8     -31.977 -32.536  44.802  1.00 63.76           C  
ATOM   3694  CD1 ILE B   8     -30.759 -35.156  46.477  1.00 65.09           C  
ATOM   3695  N   TYR B   9     -28.049 -31.687  46.683  1.00 57.35           N  
ATOM   3696  CA  TYR B   9     -26.647 -31.469  46.353  1.00 52.92           C  
ATOM   3697  C   TYR B   9     -25.859 -32.757  46.579  1.00 54.09           C  
ATOM   3698  O   TYR B   9     -26.230 -33.579  47.417  1.00 55.88           O  
ATOM   3699  CB  TYR B   9     -26.113 -30.337  47.228  1.00 46.56           C  
ATOM   3700  CG  TYR B   9     -26.765 -29.021  46.862  1.00 50.52           C  
ATOM   3701  CD1 TYR B   9     -26.305 -28.260  45.796  1.00 49.83           C  
ATOM   3702  CD2 TYR B   9     -27.881 -28.571  47.554  1.00 48.64           C  
ATOM   3703  CE1 TYR B   9     -26.924 -27.070  45.453  1.00 51.31           C  
ATOM   3704  CE2 TYR B   9     -28.504 -27.389  47.219  1.00 53.73           C  
ATOM   3705  CZ  TYR B   9     -28.023 -26.642  46.171  1.00 57.95           C  
ATOM   3706  OH  TYR B   9     -28.659 -25.468  45.842  1.00 60.47           O  
ATOM   3707  N   ASP B  10     -24.810 -32.972  45.807  1.00 64.54           N  
ATOM   3708  CA  ASP B  10     -24.119 -34.256  45.783  1.00 66.42           C  
ATOM   3709  C   ASP B  10     -22.625 -34.108  45.848  1.00 66.04           C  
ATOM   3710  O   ASP B  10     -22.088 -33.022  45.739  1.00 64.58           O  
ATOM   3711  CB  ASP B  10     -24.519 -35.105  44.579  1.00 69.01           C  
ATOM   3712  CG  ASP B  10     -25.778 -35.896  44.822  1.00 79.26           C  
ATOM   3713  OD1 ASP B  10     -25.740 -36.850  45.617  1.00 83.36           O  
ATOM   3714  OD2 ASP B  10     -26.815 -35.555  44.224  1.00 77.87           O  
ATOM   3715  N   ASP B  11     -21.964 -35.240  45.999  1.00 71.24           N  
ATOM   3716  CA  ASP B  11     -20.633 -35.365  46.554  1.00 73.07           C  
ATOM   3717  C   ASP B  11     -19.459 -34.622  45.895  1.00 71.95           C  
ATOM   3718  O   ASP B  11     -18.554 -34.194  46.598  1.00 67.92           O  
ATOM   3719  CB  ASP B  11     -20.307 -36.832  46.725  1.00 73.14           C  
ATOM   3720  CG  ASP B  11     -19.356 -37.070  47.847  1.00 76.08           C  
ATOM   3721  OD1 ASP B  11     -19.660 -37.935  48.691  1.00 82.13           O  
ATOM   3722  OD2 ASP B  11     -18.313 -36.387  47.880  1.00 63.90           O  
ATOM   3723  N   ARG B  12     -19.493 -34.394  44.597  1.00 74.22           N  
ATOM   3724  CA  ARG B  12     -18.420 -33.616  44.022  1.00 74.21           C  
ATOM   3725  C   ARG B  12     -17.061 -34.223  44.318  1.00 78.80           C  
ATOM   3726  O   ARG B  12     -16.184 -33.567  44.865  1.00 82.21           O  
ATOM   3727  CB  ARG B  12     -18.488 -32.193  44.550  1.00 72.00           C  
ATOM   3728  CG  ARG B  12     -19.910 -31.701  44.751  1.00 72.66           C  
ATOM   3729  CD  ARG B  12     -20.272 -30.686  43.687  1.00 77.46           C  
ATOM   3730  NE  ARG B  12     -19.489 -29.471  43.831  1.00 72.08           N  
ATOM   3731  CZ  ARG B  12     -20.009 -28.270  44.031  1.00 69.72           C  
ATOM   3732  NH1 ARG B  12     -19.215 -27.223  44.159  1.00 68.66           N  
ATOM   3733  NH2 ARG B  12     -21.321 -28.108  44.097  1.00 68.47           N  
ATOM   3734  N   PRO B  13     -16.905 -35.555  43.902  1.00 80.41           N  
ATOM   3735  CA  PRO B  13     -15.598 -36.127  44.241  1.00 78.42           C  
ATOM   3736  C   PRO B  13     -14.455 -35.404  43.564  1.00 74.74           C  
ATOM   3737  O   PRO B  13     -14.608 -34.792  42.518  1.00 80.54           O  
ATOM   3738  CB  PRO B  13     -15.686 -37.560  43.723  1.00 84.55           C  
ATOM   3739  CG  PRO B  13     -16.590 -37.488  42.575  1.00 79.03           C  
ATOM   3740  CD  PRO B  13     -17.676 -36.672  43.164  1.00 80.16           C  
ATOM   3741  N   ALA B  14     -13.242 -35.708  44.001  1.00 75.10           N  
ATOM   3742  CA  ALA B  14     -12.133 -34.840  44.374  1.00 78.31           C  
ATOM   3743  C   ALA B  14     -11.484 -33.809  43.418  1.00 83.55           C  
ATOM   3744  O   ALA B  14     -11.117 -32.751  43.892  1.00 82.35           O  
ATOM   3745  CB  ALA B  14     -11.053 -35.667  45.037  1.00 75.73           C  
ATOM   3746  N   ALA B  15     -11.321 -33.991  42.109  1.00 86.55           N  
ATOM   3747  CA  ALA B  15     -11.333 -35.202  41.328  1.00 85.54           C  
ATOM   3748  C   ALA B  15     -10.008 -35.089  40.580  1.00 86.65           C  
ATOM   3749  O   ALA B  15      -9.447 -34.006  40.471  1.00 84.83           O  
ATOM   3750  CB  ALA B  15     -12.494 -35.198  40.362  1.00 80.67           C  
ATOM   3751  N   VAL B  16      -9.496 -36.207  40.090  1.00 84.23           N  
ATOM   3752  CA  VAL B  16      -8.099 -36.332  39.680  1.00 92.57           C  
ATOM   3753  C   VAL B  16      -7.627 -35.429  38.543  1.00 93.99           C  
ATOM   3754  O   VAL B  16      -8.382 -35.072  37.648  1.00 90.75           O  
ATOM   3755  CB  VAL B  16      -7.755 -37.781  39.286  1.00 92.33           C  
ATOM   3756  CG1 VAL B  16      -8.552 -38.200  38.061  1.00 86.18           C  
ATOM   3757  CG2 VAL B  16      -6.272 -37.902  39.021  1.00 82.51           C  
ATOM   3758  N   SER B  17      -6.345 -35.090  38.611  1.00 91.61           N  
ATOM   3759  CA  SER B  17      -5.676 -34.141  37.722  1.00 93.14           C  
ATOM   3760  C   SER B  17      -5.657 -34.573  36.252  1.00 88.64           C  
ATOM   3761  O   SER B  17      -5.645 -35.758  35.931  1.00 73.82           O  
ATOM   3762  CB  SER B  17      -4.255 -33.881  38.222  1.00 91.54           C  
ATOM   3763  OG  SER B  17      -3.429 -33.368  37.197  1.00 92.49           O  
ATOM   3764  N   SER B  18      -5.688 -33.574  35.374  1.00 89.97           N  
ATOM   3765  CA  SER B  18      -6.023 -33.772  33.978  1.00 84.37           C  
ATOM   3766  C   SER B  18      -5.067 -34.654  33.220  1.00 72.32           C  
ATOM   3767  O   SER B  18      -3.862 -34.546  33.338  1.00 75.98           O  
ATOM   3768  CB  SER B  18      -6.095 -32.427  33.284  1.00 83.98           C  
ATOM   3769  OG  SER B  18      -5.154 -31.548  33.846  1.00 89.74           O  
ATOM   3770  N   THR B  19      -5.644 -35.528  32.422  1.00 63.23           N  
ATOM   3771  CA  THR B  19      -4.907 -36.383  31.533  1.00 65.20           C  
ATOM   3772  C   THR B  19      -5.222 -35.928  30.114  1.00 72.65           C  
ATOM   3773  O   THR B  19      -5.100 -36.689  29.153  1.00 65.12           O  
ATOM   3774  CB  THR B  19      -5.311 -37.842  31.720  1.00 67.71           C  
ATOM   3775  OG1 THR B  19      -4.925 -38.593  30.568  1.00 78.11           O  
ATOM   3776  CG2 THR B  19      -6.786 -37.949  31.893  1.00 67.13           C  
ATOM   3777  N   PHE B  20      -5.691 -34.694  29.996  1.00 68.54           N  
ATOM   3778  CA  PHE B  20      -6.230 -34.230  28.721  1.00 60.77           C  
ATOM   3779  C   PHE B  20      -5.108 -33.840  27.767  1.00 57.29           C  
ATOM   3780  O   PHE B  20      -4.219 -33.076  28.137  1.00 55.06           O  
ATOM   3781  CB  PHE B  20      -7.171 -33.045  28.932  1.00 60.57           C  
ATOM   3782  CG  PHE B  20      -7.522 -32.319  27.665  1.00 52.87           C  
ATOM   3783  CD1 PHE B  20      -8.229 -32.957  26.659  1.00 50.85           C  
ATOM   3784  CD2 PHE B  20      -7.153 -30.997  27.488  1.00 46.75           C  
ATOM   3785  CE1 PHE B  20      -8.553 -32.290  25.494  1.00 49.42           C  
ATOM   3786  CE2 PHE B  20      -7.476 -30.322  26.327  1.00 38.71           C  
ATOM   3787  CZ  PHE B  20      -8.176 -30.970  25.329  1.00 43.79           C  
ATOM   3788  N   ASN B  21      -5.154 -34.357  26.544  1.00 55.97           N  
ATOM   3789  CA  ASN B  21      -4.145 -34.007  25.549  1.00 47.13           C  
ATOM   3790  C   ASN B  21      -4.763 -33.323  24.332  1.00 45.59           C  
ATOM   3791  O   ASN B  21      -5.465 -33.957  23.547  1.00 46.67           O  
ATOM   3792  CB  ASN B  21      -3.372 -35.257  25.122  1.00 46.53           C  
ATOM   3793  CG  ASN B  21      -2.323 -34.965  24.070  1.00 42.89           C  
ATOM   3794  OD1 ASN B  21      -1.748 -33.878  24.035  1.00 44.45           O  
ATOM   3795  ND2 ASN B  21      -2.051 -35.946  23.219  1.00 46.26           N  
ATOM   3796  N   PRO B  22      -4.492 -32.017  24.178  1.00 42.81           N  
ATOM   3797  CA  PRO B  22      -5.040 -31.142  23.134  1.00 45.62           C  
ATOM   3798  C   PRO B  22      -4.695 -31.603  21.724  1.00 46.30           C  
ATOM   3799  O   PRO B  22      -5.488 -31.371  20.822  1.00 45.56           O  
ATOM   3800  CB  PRO B  22      -4.380 -29.792  23.424  1.00 43.53           C  
ATOM   3801  CG  PRO B  22      -4.058 -29.839  24.867  1.00 42.17           C  
ATOM   3802  CD  PRO B  22      -3.675 -31.261  25.142  1.00 46.28           C  
ATOM   3803  N   GLU B  23      -3.524 -32.199  21.525  1.00 46.33           N  
ATOM   3804  CA  GLU B  23      -3.160 -32.704  20.205  1.00 46.82           C  
ATOM   3805  C   GLU B  23      -4.117 -33.834  19.823  1.00 48.19           C  
ATOM   3806  O   GLU B  23      -4.625 -33.899  18.695  1.00 45.61           O  
ATOM   3807  CB  GLU B  23      -1.720 -33.225  20.218  1.00 40.92           C  
ATOM   3808  CG  GLU B  23      -0.655 -32.167  20.472  1.00 46.16           C  
ATOM   3809  CD  GLU B  23      -0.391 -31.299  19.259  1.00 66.93           C  
ATOM   3810  OE1 GLU B  23      -0.530 -31.805  18.125  1.00 78.55           O  
ATOM   3811  OE2 GLU B  23      -0.037 -30.114  19.438  1.00 70.28           O  
ATOM   3812  N   LYS B  24      -4.368 -34.710  20.790  1.00 43.67           N  
ATOM   3813  CA  LYS B  24      -5.249 -35.857  20.605  1.00 47.44           C  
ATOM   3814  C   LYS B  24      -6.695 -35.407  20.432  1.00 47.08           C  
ATOM   3815  O   LYS B  24      -7.397 -35.855  19.519  1.00 51.67           O  
ATOM   3816  CB  LYS B  24      -5.134 -36.777  21.822  1.00 38.79           C  
ATOM   3817  CG  LYS B  24      -5.849 -38.105  21.687  1.00 43.93           C  
ATOM   3818  CD  LYS B  24      -5.279 -38.918  20.540  1.00 53.76           C  
ATOM   3819  CE  LYS B  24      -5.937 -40.285  20.462  1.00 58.80           C  
ATOM   3820  NZ  LYS B  24      -7.419 -40.183  20.372  1.00 57.30           N  
ATOM   3821  N   GLY B  25      -7.125 -34.508  21.312  1.00 46.47           N  
ATOM   3822  CA  GLY B  25      -8.459 -33.941  21.257  1.00 47.13           C  
ATOM   3823  C   GLY B  25      -8.704 -33.272  19.921  1.00 44.73           C  
ATOM   3824  O   GLY B  25      -9.789 -33.375  19.348  1.00 41.23           O  
ATOM   3825  N   TYR B  26      -7.677 -32.575  19.433  1.00 40.57           N  
ATOM   3826  CA  TYR B  26      -7.738 -31.860  18.163  1.00 39.30           C  
ATOM   3827  C   TYR B  26      -7.894 -32.857  17.031  1.00 43.04           C  
ATOM   3828  O   TYR B  26      -8.706 -32.647  16.132  1.00 41.23           O  
ATOM   3829  CB  TYR B  26      -6.475 -31.018  17.935  1.00 39.39           C  
ATOM   3830  CG  TYR B  26      -6.435 -30.337  16.578  1.00 44.01           C  
ATOM   3831  CD1 TYR B  26      -7.252 -29.248  16.303  1.00 42.85           C  
ATOM   3832  CD2 TYR B  26      -5.593 -30.794  15.571  1.00 42.71           C  
ATOM   3833  CE1 TYR B  26      -7.225 -28.624  15.069  1.00 45.21           C  
ATOM   3834  CE2 TYR B  26      -5.563 -30.177  14.330  1.00 44.18           C  
ATOM   3835  CZ  TYR B  26      -6.382 -29.094  14.085  1.00 42.83           C  
ATOM   3836  OH  TYR B  26      -6.363 -28.470  12.859  1.00 40.05           O  
ATOM   3837  N   MET B  27      -7.094 -33.922  17.057  1.00 45.93           N  
ATOM   3838  CA  MET B  27      -7.170 -34.947  16.016  1.00 43.24           C  
ATOM   3839  C   MET B  27      -8.564 -35.582  15.974  1.00 42.80           C  
ATOM   3840  O   MET B  27      -9.126 -35.794  14.890  1.00 46.63           O  
ATOM   3841  CB  MET B  27      -6.109 -36.026  16.236  1.00 46.34           C  
ATOM   3842  CG  MET B  27      -4.986 -36.019  15.202  1.00 49.11           C  
ATOM   3843  SD  MET B  27      -3.523 -35.070  15.668  1.00 68.87           S  
ATOM   3844  CE  MET B  27      -2.611 -36.279  16.626  1.00 46.83           C  
ATOM   3845  N   ASP B  28      -9.119 -35.872  17.153  1.00 43.27           N  
ATOM   3846  CA  ASP B  28     -10.467 -36.429  17.239  1.00 48.87           C  
ATOM   3847  C   ASP B  28     -11.461 -35.450  16.633  1.00 38.06           C  
ATOM   3848  O   ASP B  28     -12.322 -35.832  15.837  1.00 34.91           O  
ATOM   3849  CB  ASP B  28     -10.877 -36.692  18.696  1.00 46.09           C  
ATOM   3850  CG  ASP B  28     -10.131 -37.852  19.331  1.00 58.53           C  
ATOM   3851  OD1 ASP B  28      -9.396 -38.564  18.623  1.00 63.15           O  
ATOM   3852  OD2 ASP B  28     -10.290 -38.051  20.556  1.00 65.87           O  
ATOM   3853  N   PHE B  29     -11.317 -34.180  17.004  1.00 35.63           N  
ATOM   3854  CA  PHE B  29     -12.240 -33.136  16.571  1.00 36.46           C  
ATOM   3855  C   PHE B  29     -12.233 -32.937  15.056  1.00 40.92           C  
ATOM   3856  O   PHE B  29     -13.289 -32.812  14.443  1.00 41.37           O  
ATOM   3857  CB  PHE B  29     -11.909 -31.819  17.274  1.00 37.22           C  
ATOM   3858  CG  PHE B  29     -12.596 -30.625  16.678  1.00 35.86           C  
ATOM   3859  CD1 PHE B  29     -13.958 -30.440  16.843  1.00 40.47           C  
ATOM   3860  CD2 PHE B  29     -11.880 -29.687  15.956  1.00 35.86           C  
ATOM   3861  CE1 PHE B  29     -14.595 -29.345  16.295  1.00 40.36           C  
ATOM   3862  CE2 PHE B  29     -12.511 -28.588  15.405  1.00 28.25           C  
ATOM   3863  CZ  PHE B  29     -13.868 -28.417  15.573  1.00 34.84           C  
ATOM   3864  N   ILE B  30     -11.042 -32.901  14.460  1.00 44.22           N  
ATOM   3865  CA  ILE B  30     -10.903 -32.749  13.012  1.00 37.03           C  
ATOM   3866  C   ILE B  30     -11.427 -34.001  12.304  1.00 38.92           C  
ATOM   3867  O   ILE B  30     -12.017 -33.910  11.230  1.00 48.31           O  
ATOM   3868  CB  ILE B  30      -9.428 -32.462  12.602  1.00 42.10           C  
ATOM   3869  CG1 ILE B  30      -9.261 -30.997  12.181  1.00 42.70           C  
ATOM   3870  CG2 ILE B  30      -8.982 -33.346  11.442  1.00 49.42           C  
ATOM   3871  CD1 ILE B  30      -9.847 -29.997  13.147  1.00 43.57           C  
ATOM   3872  N   THR B  31     -11.197 -35.171  12.891  1.00 37.46           N  
ATOM   3873  CA  THR B  31     -11.685 -36.401  12.276  1.00 38.75           C  
ATOM   3874  C   THR B  31     -13.216 -36.404  12.263  1.00 35.06           C  
ATOM   3875  O   THR B  31     -13.834 -36.854  11.298  1.00 43.89           O  
ATOM   3876  CB  THR B  31     -11.155 -37.653  13.009  1.00 41.12           C  
ATOM   3877  OG1 THR B  31      -9.737 -37.541  13.184  1.00 44.85           O  
ATOM   3878  CG2 THR B  31     -11.449 -38.914  12.208  1.00 37.02           C  
ATOM   3879  N   ALA B  32     -13.822 -35.884  13.326  1.00 43.10           N  
ATOM   3880  CA  ALA B  32     -15.279 -35.922  13.469  1.00 40.25           C  
ATOM   3881  C   ALA B  32     -16.038 -34.788  12.765  1.00 37.75           C  
ATOM   3882  O   ALA B  32     -17.168 -34.990  12.319  1.00 48.61           O  
ATOM   3883  CB  ALA B  32     -15.659 -35.969  14.948  1.00 33.72           C  
ATOM   3884  N   TYR B  33     -15.428 -33.609  12.653  1.00 35.39           N  
ATOM   3885  CA  TYR B  33     -16.146 -32.431  12.160  1.00 35.17           C  
ATOM   3886  C   TYR B  33     -15.427 -31.723  11.014  1.00 42.43           C  
ATOM   3887  O   TYR B  33     -15.939 -30.746  10.464  1.00 40.84           O  
ATOM   3888  CB  TYR B  33     -16.350 -31.413  13.289  1.00 40.13           C  
ATOM   3889  CG  TYR B  33     -17.178 -31.907  14.450  1.00 42.86           C  
ATOM   3890  CD1 TYR B  33     -18.565 -31.924  14.389  1.00 38.01           C  
ATOM   3891  CD2 TYR B  33     -16.566 -32.333  15.619  1.00 40.80           C  
ATOM   3892  CE1 TYR B  33     -19.316 -32.372  15.456  1.00 45.86           C  
ATOM   3893  CE2 TYR B  33     -17.304 -32.779  16.687  1.00 41.32           C  
ATOM   3894  CZ  TYR B  33     -18.676 -32.797  16.602  1.00 50.63           C  
ATOM   3895  OH  TYR B  33     -19.407 -33.246  17.673  1.00 53.21           O  
ATOM   3896  N   GLY B  34     -14.244 -32.213  10.656  1.00 38.45           N  
ATOM   3897  CA  GLY B  34     -13.375 -31.525   9.714  1.00 34.28           C  
ATOM   3898  C   GLY B  34     -13.974 -31.302   8.342  1.00 38.50           C  
ATOM   3899  O   GLY B  34     -13.574 -30.391   7.614  1.00 31.59           O  
ATOM   3900  N   LYS B  35     -14.929 -32.148   7.978  1.00 36.57           N  
ATOM   3901  CA  LYS B  35     -15.582 -32.035   6.682  1.00 42.67           C  
ATOM   3902  C   LYS B  35     -16.426 -30.765   6.638  1.00 47.29           C  
ATOM   3903  O   LYS B  35     -16.699 -30.224   5.567  1.00 46.07           O  
ATOM   3904  CB  LYS B  35     -16.414 -33.282   6.362  1.00 37.92           C  
ATOM   3905  CG  LYS B  35     -17.606 -33.518   7.274  1.00 60.39           C  
ATOM   3906  CD  LYS B  35     -18.378 -34.768   6.855  1.00 64.24           C  
ATOM   3907  CE  LYS B  35     -19.672 -34.929   7.645  1.00 33.44           C  
ATOM   3908  NZ  LYS B  35     -20.298 -36.256   7.403  1.00 35.02           N  
ATOM   3909  N   ASN B  36     -16.845 -30.302   7.815  1.00 42.04           N  
ATOM   3910  CA  ASN B  36     -17.719 -29.142   7.922  1.00 41.19           C  
ATOM   3911  C   ASN B  36     -17.035 -27.888   8.473  1.00 38.45           C  
ATOM   3912  O   ASN B  36     -17.709 -26.920   8.823  1.00 39.52           O  
ATOM   3913  CB  ASN B  36     -18.928 -29.477   8.803  1.00 37.35           C  
ATOM   3914  CG  ASN B  36     -19.859 -30.492   8.167  1.00 48.19           C  
ATOM   3915  OD1 ASN B  36     -19.983 -31.619   8.645  1.00 43.61           O  
ATOM   3916  ND2 ASN B  36     -20.524 -30.092   7.091  1.00 46.33           N  
ATOM   3917  N   ILE B  37     -15.706 -27.895   8.546  1.00 33.97           N  
ATOM   3918  CA  ILE B  37     -14.962 -26.706   8.965  1.00 34.84           C  
ATOM   3919  C   ILE B  37     -14.490 -25.901   7.751  1.00 37.12           C  
ATOM   3920  O   ILE B  37     -13.777 -26.426   6.896  1.00 30.45           O  
ATOM   3921  CB  ILE B  37     -13.729 -27.065   9.827  1.00 35.57           C  
ATOM   3922  CG1 ILE B  37     -14.123 -27.955  11.006  1.00 30.81           C  
ATOM   3923  CG2 ILE B  37     -13.028 -25.797  10.293  1.00 25.27           C  
ATOM   3924  CD1 ILE B  37     -12.955 -28.355  11.887  1.00 31.38           C  
ATOM   3925  N   ASN B  38     -14.899 -24.638   7.670  1.00 39.36           N  
ATOM   3926  CA  ASN B  38     -14.411 -23.736   6.627  1.00 37.21           C  
ATOM   3927  C   ASN B  38     -14.282 -22.328   7.194  1.00 38.34           C  
ATOM   3928  O   ASN B  38     -14.740 -22.062   8.303  1.00 44.68           O  
ATOM   3929  CB  ASN B  38     -15.340 -23.738   5.404  1.00 33.74           C  
ATOM   3930  CG  ASN B  38     -16.774 -23.385   5.749  1.00 43.26           C  
ATOM   3931  OD1 ASN B  38     -17.065 -22.279   6.199  1.00 44.58           O  
ATOM   3932  ND2 ASN B  38     -17.684 -24.324   5.521  1.00 43.53           N  
ATOM   3933  N   ALA B  39     -13.661 -21.432   6.434  1.00 39.69           N  
ATOM   3934  CA  ALA B  39     -13.373 -20.080   6.910  1.00 43.06           C  
ATOM   3935  C   ALA B  39     -14.623 -19.305   7.328  1.00 39.47           C  
ATOM   3936  O   ALA B  39     -14.575 -18.486   8.251  1.00 48.95           O  
ATOM   3937  CB  ALA B  39     -12.597 -19.309   5.856  1.00 43.54           C  
ATOM   3938  N   ASP B  40     -15.732 -19.571   6.643  1.00 39.95           N  
ATOM   3939  CA  ASP B  40     -17.001 -18.914   6.938  1.00 44.25           C  
ATOM   3940  C   ASP B  40     -17.488 -19.286   8.342  1.00 40.75           C  
ATOM   3941  O   ASP B  40     -17.752 -18.414   9.180  1.00 43.20           O  
ATOM   3942  CB  ASP B  40     -18.063 -19.321   5.906  1.00 44.00           C  
ATOM   3943  CG  ASP B  40     -17.777 -18.787   4.507  1.00 57.18           C  
ATOM   3944  OD1 ASP B  40     -17.406 -17.602   4.374  1.00 60.84           O  
ATOM   3945  OD2 ASP B  40     -17.942 -19.558   3.537  1.00 64.44           O  
ATOM   3946  N   ASN B  41     -17.589 -20.591   8.591  1.00 40.95           N  
ATOM   3947  CA  ASN B  41     -18.076 -21.109   9.864  1.00 40.65           C  
ATOM   3948  C   ASN B  41     -17.177 -20.665  11.016  1.00 43.09           C  
ATOM   3949  O   ASN B  41     -17.651 -20.397  12.120  1.00 45.44           O  
ATOM   3950  CB  ASN B  41     -18.154 -22.639   9.821  1.00 45.41           C  
ATOM   3951  CG  ASN B  41     -19.175 -23.154   8.816  1.00 44.78           C  
ATOM   3952  OD1 ASN B  41     -20.129 -22.462   8.463  1.00 46.55           O  
ATOM   3953  ND2 ASN B  41     -18.966 -24.379   8.343  1.00 40.13           N  
ATOM   3954  N   VAL B  42     -15.876 -20.585  10.747  1.00 35.23           N  
ATOM   3955  CA  VAL B  42     -14.910 -20.168  11.754  1.00 39.77           C  
ATOM   3956  C   VAL B  42     -15.088 -18.680  12.075  1.00 39.43           C  
ATOM   3957  O   VAL B  42     -15.081 -18.285  13.247  1.00 39.68           O  
ATOM   3958  CB  VAL B  42     -13.457 -20.450  11.290  1.00 45.69           C  
ATOM   3959  CG1 VAL B  42     -12.465 -19.843  12.254  1.00 30.08           C  
ATOM   3960  CG2 VAL B  42     -13.208 -21.946  11.164  1.00 42.74           C  
ATOM   3961  N   ARG B  43     -15.267 -17.866  11.034  1.00 35.12           N  
ATOM   3962  CA  ARG B  43     -15.566 -16.441  11.208  1.00 44.26           C  
ATOM   3963  C   ARG B  43     -16.792 -16.249  12.092  1.00 49.59           C  
ATOM   3964  O   ARG B  43     -16.766 -15.493  13.075  1.00 46.36           O  
ATOM   3965  CB  ARG B  43     -15.829 -15.775   9.854  1.00 37.78           C  
ATOM   3966  CG  ARG B  43     -16.325 -14.335   9.972  1.00 44.69           C  
ATOM   3967  CD  ARG B  43     -16.840 -13.762   8.654  1.00 54.03           C  
ATOM   3968  NE  ARG B  43     -17.212 -12.356   8.800  1.00 64.75           N  
ATOM   3969  CZ  ARG B  43     -16.347 -11.352   8.699  1.00 65.00           C  
ATOM   3970  NH1 ARG B  43     -15.072 -11.606   8.443  1.00 53.60           N  
ATOM   3971  NH2 ARG B  43     -16.748 -10.099   8.846  1.00 70.45           N  
ATOM   3972  N   ILE B  44     -17.862 -16.952  11.728  1.00 43.79           N  
ATOM   3973  CA  ILE B  44     -19.115 -16.894  12.469  1.00 43.71           C  
ATOM   3974  C   ILE B  44     -18.888 -17.291  13.920  1.00 40.60           C  
ATOM   3975  O   ILE B  44     -19.395 -16.637  14.834  1.00 51.01           O  
ATOM   3976  CB  ILE B  44     -20.210 -17.796  11.840  1.00 49.30           C  
ATOM   3977  CG1 ILE B  44     -20.650 -17.256  10.477  1.00 44.87           C  
ATOM   3978  CG2 ILE B  44     -21.416 -17.904  12.760  1.00 47.38           C  
ATOM   3979  CD1 ILE B  44     -21.578 -18.187   9.710  1.00 44.38           C  
ATOM   3980  N   PHE B  45     -18.122 -18.360  14.128  1.00 43.71           N  
ATOM   3981  CA  PHE B  45     -17.842 -18.813  15.485  1.00 50.37           C  
ATOM   3982  C   PHE B  45     -17.175 -17.714  16.295  1.00 45.27           C  
ATOM   3983  O   PHE B  45     -17.634 -17.376  17.381  1.00 42.85           O  
ATOM   3984  CB  PHE B  45     -16.959 -20.063  15.523  1.00 42.64           C  
ATOM   3985  CG  PHE B  45     -16.600 -20.490  16.923  1.00 41.59           C  
ATOM   3986  CD1 PHE B  45     -17.458 -21.301  17.650  1.00 38.54           C  
ATOM   3987  CD2 PHE B  45     -15.427 -20.056  17.522  1.00 31.93           C  
ATOM   3988  CE1 PHE B  45     -17.145 -21.684  18.943  1.00 36.45           C  
ATOM   3989  CE2 PHE B  45     -15.112 -20.431  18.811  1.00 31.91           C  
ATOM   3990  CZ  PHE B  45     -15.970 -21.248  19.523  1.00 41.07           C  
ATOM   3991  N   PHE B  46     -16.085 -17.170  15.763  1.00 40.89           N  
ATOM   3992  CA  PHE B  46     -15.309 -16.181  16.497  1.00 42.08           C  
ATOM   3993  C   PHE B  46     -16.120 -14.906  16.747  1.00 50.68           C  
ATOM   3994  O   PHE B  46     -15.884 -14.194  17.725  1.00 58.12           O  
ATOM   3995  CB  PHE B  46     -13.993 -15.875  15.778  1.00 40.09           C  
ATOM   3996  CG  PHE B  46     -12.958 -16.964  15.917  1.00 33.67           C  
ATOM   3997  CD1 PHE B  46     -12.826 -17.664  17.106  1.00 38.52           C  
ATOM   3998  CD2 PHE B  46     -12.112 -17.278  14.865  1.00 40.67           C  
ATOM   3999  CE1 PHE B  46     -11.878 -18.667  17.242  1.00 35.39           C  
ATOM   4000  CE2 PHE B  46     -11.158 -18.276  14.995  1.00 38.79           C  
ATOM   4001  CZ  PHE B  46     -11.044 -18.972  16.184  1.00 39.08           C  
ATOM   4002  N   LEU B  47     -17.084 -14.633  15.869  1.00 50.24           N  
ATOM   4003  CA  LEU B  47     -17.964 -13.481  16.050  1.00 50.95           C  
ATOM   4004  C   LEU B  47     -19.077 -13.768  17.052  1.00 47.70           C  
ATOM   4005  O   LEU B  47     -19.667 -12.848  17.617  1.00 56.24           O  
ATOM   4006  CB  LEU B  47     -18.572 -13.027  14.717  1.00 58.56           C  
ATOM   4007  CG  LEU B  47     -17.659 -12.341  13.698  1.00 64.55           C  
ATOM   4008  CD1 LEU B  47     -18.419 -11.998  12.424  1.00 68.04           C  
ATOM   4009  CD2 LEU B  47     -17.050 -11.093  14.302  1.00 69.51           C  
ATOM   4010  N   ASN B  48     -19.353 -15.048  17.282  1.00 43.04           N  
ATOM   4011  CA  ASN B  48     -20.452 -15.423  18.163  1.00 46.30           C  
ATOM   4012  C   ASN B  48     -20.032 -16.178  19.423  1.00 54.36           C  
ATOM   4013  O   ASN B  48     -20.877 -16.773  20.091  1.00 57.49           O  
ATOM   4014  CB  ASN B  48     -21.489 -16.244  17.391  1.00 48.42           C  
ATOM   4015  CG  ASN B  48     -22.281 -15.403  16.402  1.00 55.04           C  
ATOM   4016  OD1 ASN B  48     -23.315 -14.832  16.742  1.00 63.14           O  
ATOM   4017  ND2 ASN B  48     -21.795 -15.329  15.169  1.00 51.57           N  
ATOM   4018  N   HIS B  49     -18.742 -16.163  19.751  1.00 54.91           N  
ATOM   4019  CA  HIS B  49     -18.266 -16.876  20.937  1.00 56.33           C  
ATOM   4020  C   HIS B  49     -18.943 -16.369  22.207  1.00 54.62           C  
ATOM   4021  O   HIS B  49     -19.517 -17.150  22.964  1.00 59.17           O  
ATOM   4022  CB  HIS B  49     -16.748 -16.793  21.104  1.00 56.48           C  
ATOM   4023  CG  HIS B  49     -16.228 -17.649  22.219  1.00 48.42           C  
ATOM   4024  ND1 HIS B  49     -15.096 -17.335  22.939  1.00 54.88           N  
ATOM   4025  CD2 HIS B  49     -16.685 -18.818  22.729  1.00 51.52           C  
ATOM   4026  CE1 HIS B  49     -14.885 -18.267  23.852  1.00 50.00           C  
ATOM   4027  NE2 HIS B  49     -15.833 -19.180  23.743  1.00 52.05           N  
ATOM   4028  N   LYS B  50     -18.849 -15.063  22.442  1.00 53.40           N  
ATOM   4029  CA  LYS B  50     -19.429 -14.436  23.629  1.00 61.65           C  
ATOM   4030  C   LYS B  50     -20.926 -14.715  23.779  1.00 65.93           C  
ATOM   4031  O   LYS B  50     -21.411 -15.023  24.872  1.00 68.86           O  
ATOM   4032  CB  LYS B  50     -19.192 -12.923  23.586  1.00 60.50           C  
ATOM   4033  CG  LYS B  50     -19.724 -12.164  24.796  1.00 78.33           C  
ATOM   4034  CD  LYS B  50     -18.919 -12.479  26.048  1.00 86.12           C  
ATOM   4035  CE  LYS B  50     -19.289 -11.562  27.206  1.00 83.88           C  
ATOM   4036  NZ  LYS B  50     -19.145 -10.122  26.847  1.00 89.83           N  
ATOM   4037  N   LYS B  51     -21.657 -14.563  22.681  1.00 60.60           N  
ATOM   4038  CA  LYS B  51     -23.093 -14.818  22.672  1.00 62.62           C  
ATOM   4039  C   LYS B  51     -23.433 -16.288  22.929  1.00 64.75           C  
ATOM   4040  O   LYS B  51     -24.369 -16.590  23.666  1.00 68.64           O  
ATOM   4041  CB  LYS B  51     -23.703 -14.320  21.362  1.00 66.33           C  
ATOM   4042  CG  LYS B  51     -23.499 -12.820  21.190  1.00 69.14           C  
ATOM   4043  CD  LYS B  51     -24.186 -12.245  19.971  1.00 74.03           C  
ATOM   4044  CE  LYS B  51     -23.948 -10.745  19.923  1.00 76.49           C  
ATOM   4045  NZ  LYS B  51     -22.536 -10.431  20.291  1.00 71.27           N  
ATOM   4046  N   ALA B  52     -22.694 -17.196  22.294  1.00 60.49           N  
ATOM   4047  CA  ALA B  52     -22.909 -18.629  22.479  1.00 63.25           C  
ATOM   4048  C   ALA B  52     -22.650 -18.990  23.938  1.00 67.73           C  
ATOM   4049  O   ALA B  52     -23.319 -19.855  24.517  1.00 68.95           O  
ATOM   4050  CB  ALA B  52     -22.004 -19.428  21.546  1.00 58.20           C  
ATOM   4051  N   LYS B  53     -21.681 -18.283  24.513  1.00 64.15           N  
ATOM   4052  CA  LYS B  53     -21.260 -18.435  25.897  1.00 67.96           C  
ATOM   4053  C   LYS B  53     -22.429 -18.047  26.795  1.00 76.60           C  
ATOM   4054  O   LYS B  53     -22.808 -18.791  27.703  1.00 74.64           O  
ATOM   4055  CB  LYS B  53     -20.048 -17.539  26.155  1.00 61.98           C  
ATOM   4056  CG  LYS B  53     -19.249 -17.833  27.409  1.00 67.15           C  
ATOM   4057  CD  LYS B  53     -18.031 -16.920  27.427  1.00 79.56           C  
ATOM   4058  CE  LYS B  53     -17.300 -16.872  28.768  1.00 91.17           C  
ATOM   4059  NZ  LYS B  53     -16.210 -15.842  28.721  1.00 81.26           N  
ATOM   4060  N   ASP B  54     -22.985 -16.864  26.543  1.00 75.33           N  
ATOM   4061  CA  ASP B  54     -24.126 -16.384  27.315  1.00 72.35           C  
ATOM   4062  C   ASP B  54     -25.342 -17.299  27.197  1.00 73.83           C  
ATOM   4063  O   ASP B  54     -26.059 -17.561  28.177  1.00 81.99           O  
ATOM   4064  CB  ASP B  54     -24.506 -14.961  26.889  1.00 72.32           C  
ATOM   4065  CG  ASP B  54     -23.463 -13.924  27.292  1.00 85.18           C  
ATOM   4066  OD1 ASP B  54     -22.492 -14.291  27.980  1.00 93.00           O  
ATOM   4067  OD2 ASP B  54     -23.630 -12.730  26.955  1.00 84.74           O  
ATOM   4068  N   SER B  55     -25.576 -17.780  25.984  1.00 70.33           N  
ATOM   4069  CA  SER B  55     -26.686 -18.679  25.738  1.00 77.43           C  
ATOM   4070  C   SER B  55     -26.490 -19.954  26.545  1.00 81.12           C  
ATOM   4071  O   SER B  55     -27.453 -20.515  27.072  1.00 81.38           O  
ATOM   4072  CB  SER B  55     -26.806 -19.001  24.244  1.00 78.14           C  
ATOM   4073  OG  SER B  55     -26.943 -17.834  23.448  1.00 82.91           O  
ATOM   4074  N   LEU B  56     -25.236 -20.395  26.640  1.00 79.09           N  
ATOM   4075  CA  LEU B  56     -24.876 -21.570  27.436  1.00 76.81           C  
ATOM   4076  C   LEU B  56     -25.025 -21.403  28.943  1.00 80.61           C  
ATOM   4077  O   LEU B  56     -25.521 -22.305  29.611  1.00 78.48           O  
ATOM   4078  CB  LEU B  56     -23.456 -22.026  27.115  1.00 76.54           C  
ATOM   4079  CG  LEU B  56     -23.341 -22.875  25.856  1.00 74.31           C  
ATOM   4080  CD1 LEU B  56     -21.913 -23.341  25.643  1.00 63.27           C  
ATOM   4081  CD2 LEU B  56     -24.279 -24.051  25.972  1.00 73.03           C  
ATOM   4082  N   LYS B  57     -24.595 -20.259  29.474  1.00 81.92           N  
ATOM   4083  CA  LYS B  57     -24.802 -19.956  30.889  1.00 77.32           C  
ATOM   4084  C   LYS B  57     -26.309 -19.853  31.142  1.00 85.47           C  
ATOM   4085  O   LYS B  57     -26.766 -19.981  32.279  1.00 88.39           O  
ATOM   4086  CB  LYS B  57     -24.100 -18.659  31.306  1.00 72.85           C  
ATOM   4087  CG  LYS B  57     -24.875 -17.401  30.997  1.00 82.73           C  
ATOM   4088  CD  LYS B  57     -24.052 -16.138  31.170  1.00 88.91           C  
ATOM   4089  CE  LYS B  57     -24.837 -14.993  30.523  1.00 90.57           C  
ATOM   4090  NZ  LYS B  57     -24.815 -13.732  31.346  1.00 95.72           N  
ATOM   4091  N   GLY B  58     -27.083 -19.576  30.094  1.00 86.40           N  
ATOM   4092  CA  GLY B  58     -28.530 -19.545  30.240  1.00 88.79           C  
ATOM   4093  C   GLY B  58     -29.198 -20.913  30.144  1.00 90.41           C  
ATOM   4094  O   GLY B  58     -30.233 -21.141  30.773  1.00 88.79           O  
ATOM   4095  N   SER B  59     -28.615 -21.830  29.376  1.00 89.55           N  
ATOM   4096  CA  SER B  59     -29.246 -23.136  29.156  1.00 90.14           C  
ATOM   4097  C   SER B  59     -28.944 -24.090  30.310  1.00 90.46           C  
ATOM   4098  O   SER B  59     -27.842 -24.083  30.838  1.00 93.96           O  
ATOM   4099  CB  SER B  59     -28.784 -23.750  27.827  1.00 88.81           C  
ATOM   4100  OG  SER B  59     -29.297 -25.060  27.642  1.00 82.55           O  
ATOM   4101  N   PRO B  60     -29.900 -24.967  30.653  1.00 91.45           N  
ATOM   4102  CA  PRO B  60     -29.743 -25.931  31.750  1.00 90.49           C  
ATOM   4103  C   PRO B  60     -29.273 -27.288  31.251  1.00 88.42           C  
ATOM   4104  O   PRO B  60     -28.892 -28.145  32.049  1.00 83.75           O  
ATOM   4105  CB  PRO B  60     -31.165 -26.057  32.290  1.00 90.12           C  
ATOM   4106  CG  PRO B  60     -32.017 -25.868  31.089  1.00 88.68           C  
ATOM   4107  CD  PRO B  60     -31.304 -24.867  30.214  1.00 94.47           C  
ATOM   4108  N   LYS B  61     -29.297 -27.468  29.935  1.00 89.47           N  
ATOM   4109  CA  LYS B  61     -29.006 -28.751  29.319  1.00 88.09           C  
ATOM   4110  C   LYS B  61     -27.567 -29.173  29.606  1.00 88.50           C  
ATOM   4111  O   LYS B  61     -26.692 -28.331  29.815  1.00 83.37           O  
ATOM   4112  CB  LYS B  61     -29.244 -28.654  27.810  1.00 85.79           C  
ATOM   4113  CG  LYS B  61     -30.672 -28.280  27.430  1.00 88.21           C  
ATOM   4114  CD  LYS B  61     -30.822 -28.070  25.928  1.00 75.93           C  
ATOM   4115  CE  LYS B  61     -30.586 -29.355  25.156  1.00 78.26           C  
ATOM   4116  NZ  LYS B  61     -31.631 -30.370  25.448  1.00 83.39           N  
ATOM   4117  N   VAL B  62     -27.327 -30.481  29.603  1.00 86.04           N  
ATOM   4118  CA  VAL B  62     -26.006 -31.022  29.900  1.00 86.72           C  
ATOM   4119  C   VAL B  62     -25.180 -31.083  28.623  1.00 88.74           C  
ATOM   4120  O   VAL B  62     -24.006 -30.711  28.607  1.00 83.11           O  
ATOM   4121  CB  VAL B  62     -26.106 -32.433  30.543  1.00 85.41           C  
ATOM   4122  CG1 VAL B  62     -27.170 -33.274  29.849  1.00 88.09           C  
ATOM   4123  CG2 VAL B  62     -24.757 -33.137  30.526  1.00 83.68           C  
ATOM   4124  N   GLU B  63     -25.819 -31.517  27.544  1.00 83.15           N  
ATOM   4125  CA  GLU B  63     -25.192 -31.545  26.235  1.00 74.86           C  
ATOM   4126  C   GLU B  63     -25.991 -30.648  25.301  1.00 80.68           C  
ATOM   4127  O   GLU B  63     -27.183 -30.869  25.083  1.00 84.49           O  
ATOM   4128  CB  GLU B  63     -25.139 -32.983  25.712  1.00 79.29           C  
ATOM   4129  CG  GLU B  63     -24.864 -33.113  24.228  1.00 83.47           C  
ATOM   4130  CD  GLU B  63     -25.006 -34.543  23.742  1.00 99.34           C  
ATOM   4131  OE1 GLU B  63     -24.329 -35.433  24.301  1.00101.37           O  
ATOM   4132  OE2 GLU B  63     -25.800 -34.778  22.808  1.00100.50           O  
ATOM   4133  N   VAL B  64     -25.324 -29.643  24.745  1.00 76.25           N  
ATOM   4134  CA  VAL B  64     -25.983 -28.638  23.920  1.00 67.41           C  
ATOM   4135  C   VAL B  64     -25.503 -28.729  22.479  1.00 66.21           C  
ATOM   4136  O   VAL B  64     -24.308 -28.800  22.235  1.00 65.93           O  
ATOM   4137  CB  VAL B  64     -25.666 -27.229  24.459  1.00 63.32           C  
ATOM   4138  CG1 VAL B  64     -26.252 -26.160  23.558  1.00 71.59           C  
ATOM   4139  CG2 VAL B  64     -26.182 -27.083  25.881  1.00 75.93           C  
ATOM   4140  N   ASP B  65     -26.421 -28.688  21.521  1.00 72.49           N  
ATOM   4141  CA  ASP B  65     -26.030 -28.760  20.119  1.00 63.48           C  
ATOM   4142  C   ASP B  65     -25.977 -27.341  19.570  1.00 64.20           C  
ATOM   4143  O   ASP B  65     -26.997 -26.656  19.500  1.00 63.20           O  
ATOM   4144  CB  ASP B  65     -27.022 -29.616  19.321  1.00 70.05           C  
ATOM   4145  CG  ASP B  65     -26.560 -29.878  17.892  1.00 82.81           C  
ATOM   4146  OD1 ASP B  65     -25.652 -29.171  17.407  1.00 69.33           O  
ATOM   4147  OD2 ASP B  65     -27.109 -30.798  17.248  1.00 96.88           O  
ATOM   4148  N   LEU B  66     -24.780 -26.896  19.199  1.00 58.57           N  
ATOM   4149  CA  LEU B  66     -24.587 -25.539  18.701  1.00 48.79           C  
ATOM   4150  C   LEU B  66     -24.371 -25.596  17.203  1.00 51.58           C  
ATOM   4151  O   LEU B  66     -23.850 -26.580  16.687  1.00 60.34           O  
ATOM   4152  CB  LEU B  66     -23.366 -24.887  19.356  1.00 44.51           C  
ATOM   4153  CG  LEU B  66     -23.331 -24.675  20.869  1.00 50.08           C  
ATOM   4154  CD1 LEU B  66     -22.066 -23.935  21.277  1.00 57.57           C  
ATOM   4155  CD2 LEU B  66     -24.549 -23.895  21.297  1.00 61.38           C  
ATOM   4156  N   GLN B  67     -24.793 -24.556  16.494  1.00 50.45           N  
ATOM   4157  CA  GLN B  67     -24.556 -24.507  15.060  1.00 42.72           C  
ATOM   4158  C   GLN B  67     -23.963 -23.160  14.658  1.00 46.41           C  
ATOM   4159  O   GLN B  67     -24.568 -22.108  14.869  1.00 46.05           O  
ATOM   4160  CB  GLN B  67     -25.841 -24.793  14.278  1.00 52.26           C  
ATOM   4161  CG  GLN B  67     -25.653 -24.766  12.766  1.00 55.74           C  
ATOM   4162  CD  GLN B  67     -26.852 -25.302  12.005  1.00 61.82           C  
ATOM   4163  OE1 GLN B  67     -27.729 -25.949  12.575  1.00 67.14           O  
ATOM   4164  NE2 GLN B  67     -26.895 -25.030  10.707  1.00 57.58           N  
ATOM   4165  N   PHE B  68     -22.753 -23.173  14.121  1.00 44.61           N  
ATOM   4166  CA  PHE B  68     -22.169 -21.949  13.621  1.00 43.13           C  
ATOM   4167  C   PHE B  68     -21.989 -22.131  12.136  1.00 43.70           C  
ATOM   4168  O   PHE B  68     -21.218 -22.965  11.715  1.00 50.33           O  
ATOM   4169  CB  PHE B  68     -20.815 -21.682  14.269  1.00 41.14           C  
ATOM   4170  CG  PHE B  68     -20.831 -21.710  15.770  1.00 41.18           C  
ATOM   4171  CD1 PHE B  68     -20.865 -22.903  16.449  1.00 38.15           C  
ATOM   4172  CD2 PHE B  68     -20.807 -20.542  16.490  1.00 41.50           C  
ATOM   4173  CE1 PHE B  68     -20.884 -22.931  17.807  1.00 42.15           C  
ATOM   4174  CE2 PHE B  68     -20.830 -20.562  17.849  1.00 40.61           C  
ATOM   4175  CZ  PHE B  68     -20.866 -21.759  18.507  1.00 44.44           C  
ATOM   4176  N   GLY B  69     -22.674 -21.328  11.338  1.00 44.84           N  
ATOM   4177  CA  GLY B  69     -22.720 -21.560   9.914  1.00 41.89           C  
ATOM   4178  C   GLY B  69     -23.316 -22.919   9.655  1.00 44.35           C  
ATOM   4179  O   GLY B  69     -24.400 -23.212  10.093  1.00 46.43           O  
ATOM   4180  N   THR B  70     -22.597 -23.742   8.916  1.00 40.36           N  
ATOM   4181  CA  THR B  70     -22.995 -25.111   8.674  1.00 42.68           C  
ATOM   4182  C   THR B  70     -22.358 -26.090   9.626  1.00 44.30           C  
ATOM   4183  O   THR B  70     -22.549 -27.277   9.508  1.00 46.78           O  
ATOM   4184  CB  THR B  70     -22.709 -25.523   7.220  1.00 48.33           C  
ATOM   4185  OG1 THR B  70     -21.309 -25.707   7.023  1.00 45.55           O  
ATOM   4186  CG2 THR B  70     -23.182 -24.451   6.293  1.00 41.77           C  
ATOM   4187  N   LEU B  71     -21.590 -25.586  10.572  1.00 45.75           N  
ATOM   4188  CA  LEU B  71     -20.866 -26.439  11.499  1.00 46.83           C  
ATOM   4189  C   LEU B  71     -21.752 -26.700  12.702  1.00 40.64           C  
ATOM   4190  O   LEU B  71     -21.986 -25.810  13.519  1.00 45.60           O  
ATOM   4191  CB  LEU B  71     -19.556 -25.770  11.933  1.00 41.26           C  
ATOM   4192  CG  LEU B  71     -18.693 -26.432  13.015  1.00 41.82           C  
ATOM   4193  CD1 LEU B  71     -18.325 -27.850  12.618  1.00 29.94           C  
ATOM   4194  CD2 LEU B  71     -17.437 -25.620  13.297  1.00 30.48           C  
ATOM   4195  N   ARG B  72     -22.236 -27.931  12.811  1.00 43.53           N  
ATOM   4196  CA  ARG B  72     -23.091 -28.313  13.922  1.00 56.61           C  
ATOM   4197  C   ARG B  72     -22.280 -29.218  14.825  1.00 54.77           C  
ATOM   4198  O   ARG B  72     -21.815 -30.281  14.414  1.00 59.91           O  
ATOM   4199  CB  ARG B  72     -24.359 -29.007  13.431  1.00 53.51           C  
ATOM   4200  CG  ARG B  72     -25.550 -28.785  14.341  1.00 65.44           C  
ATOM   4201  CD  ARG B  72     -26.842 -29.260  13.713  1.00 78.36           C  
ATOM   4202  NE  ARG B  72     -27.375 -30.447  14.374  1.00 88.29           N  
ATOM   4203  CZ  ARG B  72     -28.551 -30.992  14.081  1.00 89.84           C  
ATOM   4204  NH1 ARG B  72     -29.312 -30.451  13.142  1.00 89.67           N  
ATOM   4205  NH2 ARG B  72     -28.967 -32.072  14.727  1.00 93.53           N  
ATOM   4206  N   VAL B  73     -22.118 -28.783  16.066  1.00 45.57           N  
ATOM   4207  CA  VAL B  73     -21.215 -29.435  16.985  1.00 49.54           C  
ATOM   4208  C   VAL B  73     -21.905 -29.666  18.345  1.00 54.70           C  
ATOM   4209  O   VAL B  73     -22.572 -28.775  18.882  1.00 52.18           O  
ATOM   4210  CB  VAL B  73     -19.919 -28.567  17.081  1.00 51.18           C  
ATOM   4211  CG1 VAL B  73     -20.088 -27.374  18.017  1.00 51.08           C  
ATOM   4212  CG2 VAL B  73     -18.718 -29.398  17.425  1.00 52.52           C  
ATOM   4213  N   LYS B  74     -21.770 -30.878  18.882  1.00 53.97           N  
ATOM   4214  CA  LYS B  74     -22.336 -31.213  20.190  1.00 59.88           C  
ATOM   4215  C   LYS B  74     -21.338 -30.902  21.297  1.00 55.45           C  
ATOM   4216  O   LYS B  74     -20.284 -31.521  21.386  1.00 52.65           O  
ATOM   4217  CB  LYS B  74     -22.751 -32.688  20.243  1.00 67.16           C  
ATOM   4218  CG  LYS B  74     -21.710 -33.653  19.692  1.00 78.27           C  
ATOM   4219  CD  LYS B  74     -21.629 -34.922  20.522  1.00 86.36           C  
ATOM   4220  CE  LYS B  74     -20.647 -35.916  19.922  1.00 89.05           C  
ATOM   4221  NZ  LYS B  74     -20.528 -37.137  20.766  1.00 95.32           N  
ATOM   4222  N   VAL B  75     -21.719 -29.981  22.177  1.00 48.10           N  
ATOM   4223  CA  VAL B  75     -20.810 -29.365  23.136  1.00 54.61           C  
ATOM   4224  C   VAL B  75     -21.251 -29.608  24.575  1.00 61.65           C  
ATOM   4225  O   VAL B  75     -22.433 -29.501  24.898  1.00 66.84           O  
ATOM   4226  CB  VAL B  75     -20.763 -27.830  22.894  1.00 46.45           C  
ATOM   4227  CG1 VAL B  75     -20.138 -27.093  24.065  1.00 49.70           C  
ATOM   4228  CG2 VAL B  75     -20.035 -27.512  21.602  1.00 52.84           C  
ATOM   4229  N   VAL B  76     -20.294 -29.941  25.436  1.00 56.43           N  
ATOM   4230  CA  VAL B  76     -20.572 -30.116  26.853  1.00 57.93           C  
ATOM   4231  C   VAL B  76     -20.751 -28.751  27.502  1.00 62.23           C  
ATOM   4232  O   VAL B  76     -19.903 -27.872  27.349  1.00 63.42           O  
ATOM   4233  CB  VAL B  76     -19.413 -30.861  27.553  1.00 60.32           C  
ATOM   4234  CG1 VAL B  76     -19.553 -30.793  29.058  1.00 68.21           C  
ATOM   4235  CG2 VAL B  76     -19.345 -32.302  27.080  1.00 58.02           C  
ATOM   4236  N   ASN B  77     -21.859 -28.566  28.213  1.00 70.26           N  
ATOM   4237  CA  ASN B  77     -22.105 -27.307  28.905  1.00 75.62           C  
ATOM   4238  C   ASN B  77     -21.556 -27.367  30.324  1.00 76.62           C  
ATOM   4239  O   ASN B  77     -21.985 -28.189  31.134  1.00 81.05           O  
ATOM   4240  CB  ASN B  77     -23.602 -26.980  28.940  1.00 74.65           C  
ATOM   4241  CG  ASN B  77     -23.893 -25.612  29.550  1.00 75.89           C  
ATOM   4242  OD1 ASN B  77     -22.979 -24.866  29.899  1.00 73.48           O  
ATOM   4243  ND2 ASN B  77     -25.172 -25.283  29.681  1.00 73.91           N  
ATOM   4244  N   ASN B  78     -20.595 -26.495  30.601  1.00 77.03           N  
ATOM   4245  CA  ASN B  78     -19.988 -26.360  31.917  1.00 81.34           C  
ATOM   4246  C   ASN B  78     -20.043 -24.891  32.300  1.00 79.23           C  
ATOM   4247  O   ASN B  78     -19.146 -24.363  32.957  1.00 75.23           O  
ATOM   4248  CB  ASN B  78     -18.545 -26.862  31.894  1.00 86.67           C  
ATOM   4249  CG  ASN B  78     -17.704 -26.175  30.831  1.00 83.36           C  
ATOM   4250  OD1 ASN B  78     -18.231 -25.567  29.897  1.00 77.53           O  
ATOM   4251  ND2 ASN B  78     -16.390 -26.278  30.963  1.00 83.14           N  
ATOM   4252  N   HIS B  79     -21.125 -24.250  31.870  1.00 82.17           N  
ATOM   4253  CA  HIS B  79     -21.307 -22.807  31.988  1.00 83.32           C  
ATOM   4254  C   HIS B  79     -22.388 -22.382  32.976  1.00 86.78           C  
ATOM   4255  O   HIS B  79     -22.436 -21.220  33.383  1.00 86.64           O  
ATOM   4256  CB  HIS B  79     -21.542 -22.183  30.611  1.00 78.86           C  
ATOM   4257  CG  HIS B  79     -20.300 -22.088  29.782  1.00 82.47           C  
ATOM   4258  ND1 HIS B  79     -19.887 -23.093  28.932  1.00 80.97           N  
ATOM   4259  CD2 HIS B  79     -19.380 -21.101  29.671  1.00 85.15           C  
ATOM   4260  CE1 HIS B  79     -18.764 -22.730  28.340  1.00 80.06           C  
ATOM   4261  NE2 HIS B  79     -18.436 -21.525  28.768  1.00 82.77           N  
ATOM   4262  N   ASN B  80     -23.252 -23.316  33.360  1.00 86.99           N  
ATOM   4263  CA  ASN B  80     -24.258 -23.004  34.359  1.00 93.92           C  
ATOM   4264  C   ASN B  80     -23.702 -23.257  35.738  1.00100.11           C  
ATOM   4265  O   ASN B  80     -23.196 -24.346  36.013  1.00 99.76           O  
ATOM   4266  CB  ASN B  80     -25.500 -23.872  34.180  1.00 94.44           C  
ATOM   4267  CG  ASN B  80     -26.422 -23.359  33.115  1.00 92.54           C  
ATOM   4268  OD1 ASN B  80     -26.012 -22.609  32.236  1.00 94.24           O  
ATOM   4269  ND2 ASN B  80     -27.683 -23.769  33.178  1.00 91.49           N  
ATOM   4270  N   PRO B  81     -23.850 -22.266  36.629  1.00 99.17           N  
ATOM   4271  CA  PRO B  81     -23.416 -22.361  38.022  1.00 99.20           C  
ATOM   4272  C   PRO B  81     -23.945 -23.623  38.680  1.00 99.09           C  
ATOM   4273  O   PRO B  81     -23.300 -24.151  39.588  1.00103.42           O  
ATOM   4274  CB  PRO B  81     -24.026 -21.109  38.646  1.00 96.86           C  
ATOM   4275  CG  PRO B  81     -23.945 -20.112  37.535  1.00 95.05           C  
ATOM   4276  CD  PRO B  81     -24.260 -20.893  36.282  1.00 92.96           C  
ATOM   4277  N   ARG B  82     -25.089 -24.110  38.208  1.00 94.98           N  
ATOM   4278  CA  ARG B  82     -25.602 -25.391  38.667  1.00 97.37           C  
ATOM   4279  C   ARG B  82     -24.790 -26.591  38.160  1.00100.69           C  
ATOM   4280  O   ARG B  82     -24.455 -27.485  38.939  1.00101.65           O  
ATOM   4281  CB  ARG B  82     -27.093 -25.538  38.302  1.00 95.35           C  
ATOM   4282  CG  ARG B  82     -27.417 -25.552  36.805  1.00 99.74           C  
ATOM   4283  CD  ARG B  82     -28.921 -25.729  36.546  1.00103.82           C  
ATOM   4284  NE  ARG B  82     -29.464 -26.900  37.232  1.00105.59           N  
ATOM   4285  CZ  ARG B  82     -30.688 -27.391  37.046  1.00103.28           C  
ATOM   4286  NH1 ARG B  82     -31.520 -26.824  36.183  1.00102.35           N  
ATOM   4287  NH2 ARG B  82     -31.081 -28.460  37.727  1.00105.98           N  
ATOM   4288  N   ASN B  83     -24.456 -26.601  36.868  1.00103.16           N  
ATOM   4289  CA  ASN B  83     -23.647 -27.681  36.293  1.00107.25           C  
ATOM   4290  C   ASN B  83     -22.192 -27.397  35.885  1.00101.08           C  
ATOM   4291  O   ASN B  83     -21.601 -28.221  35.186  1.00 99.34           O  
ATOM   4292  CB  ASN B  83     -24.398 -28.350  35.131  1.00105.63           C  
ATOM   4293  CG  ASN B  83     -25.639 -29.099  35.595  1.00105.77           C  
ATOM   4294  OD1 ASN B  83     -26.735 -28.902  35.071  1.00 98.72           O  
ATOM   4295  ND2 ASN B  83     -25.469 -29.963  36.593  1.00105.70           N  
ATOM   4296  N   ARG B  84     -21.582 -26.357  36.405  1.00 99.07           N  
ATOM   4297  CA  ARG B  84     -20.269 -25.972  35.952  1.00 99.60           C  
ATOM   4298  C   ARG B  84     -19.240 -27.070  36.257  1.00105.57           C  
ATOM   4299  O   ARG B  84     -18.083 -26.982  35.858  1.00105.86           O  
ATOM   4300  CB  ARG B  84     -19.862 -24.642  36.562  1.00100.46           C  
ATOM   4301  CG  ARG B  84     -19.371 -24.754  37.987  1.00106.04           C  
ATOM   4302  CD  ARG B  84     -17.865 -24.607  38.077  1.00104.76           C  
ATOM   4303  NE  ARG B  84     -17.394 -24.776  39.449  1.00110.96           N  
ATOM   4304  CZ  ARG B  84     -17.376 -23.809  40.358  1.00106.68           C  
ATOM   4305  NH1 ARG B  84     -16.924 -24.059  41.575  1.00 96.60           N  
ATOM   4306  NH2 ARG B  84     -17.804 -22.597  40.051  1.00102.42           N  
ATOM   4307  N   ASP B  85     -19.682 -28.086  36.996  1.00105.91           N  
ATOM   4308  CA  ASP B  85     -18.790 -29.160  37.439  1.00106.93           C  
ATOM   4309  C   ASP B  85     -19.152 -30.578  36.970  1.00104.39           C  
ATOM   4310  O   ASP B  85     -18.698 -31.560  37.536  1.00103.88           O  
ATOM   4311  CB  ASP B  85     -18.520 -29.082  38.950  1.00106.26           C  
ATOM   4312  CG  ASP B  85     -17.577 -27.931  39.317  1.00107.63           C  
ATOM   4313  OD1 ASP B  85     -16.438 -28.180  39.763  1.00102.20           O  
ATOM   4314  OD2 ASP B  85     -17.972 -26.761  39.148  1.00111.01           O  
ATOM   4315  N   ASN B  86     -19.959 -30.671  35.923  1.00104.91           N  
ATOM   4316  CA  ASN B  86     -20.308 -31.948  35.300  1.00104.15           C  
ATOM   4317  C   ASN B  86     -19.117 -32.600  34.582  1.00105.36           C  
ATOM   4318  O   ASN B  86     -18.159 -31.910  34.234  1.00103.42           O  
ATOM   4319  CB  ASN B  86     -21.432 -31.729  34.300  1.00100.80           C  
ATOM   4320  CG  ASN B  86     -20.955 -31.055  33.037  1.00101.32           C  
ATOM   4321  OD1 ASN B  86     -21.031 -31.632  31.963  1.00 97.29           O  
ATOM   4322  ND2 ASN B  86     -20.437 -29.840  33.163  1.00 97.66           N  
ATOM   4323  N   PRO B  87     -19.194 -33.990  34.374  1.00104.84           N  
ATOM   4324  CA  PRO B  87     -17.945 -34.568  33.834  1.00102.35           C  
ATOM   4325  C   PRO B  87     -17.544 -34.068  32.458  1.00100.09           C  
ATOM   4326  O   PRO B  87     -18.368 -34.031  31.545  1.00 95.89           O  
ATOM   4327  CB  PRO B  87     -18.255 -36.066  33.723  1.00101.10           C  
ATOM   4328  CG  PRO B  87     -19.711 -36.141  33.519  1.00 93.33           C  
ATOM   4329  CD  PRO B  87     -20.195 -35.157  34.514  1.00101.18           C  
ATOM   4330  N   VAL B  88     -16.266 -33.742  32.283  1.00 98.05           N  
ATOM   4331  CA  VAL B  88     -15.791 -33.468  30.937  1.00 85.09           C  
ATOM   4332  C   VAL B  88     -14.766 -34.518  30.495  1.00 76.37           C  
ATOM   4333  O   VAL B  88     -13.635 -34.548  30.978  1.00 75.13           O  
ATOM   4334  CB  VAL B  88     -15.225 -32.013  30.825  1.00 79.48           C  
ATOM   4335  CG1 VAL B  88     -16.349 -30.993  30.886  1.00 81.56           C  
ATOM   4336  CG2 VAL B  88     -14.201 -31.726  31.918  1.00 80.40           C  
ATOM   4337  N   ALA B  89     -15.178 -35.400  29.591  1.00 69.92           N  
ATOM   4338  CA  ALA B  89     -14.274 -36.422  29.080  1.00 69.00           C  
ATOM   4339  C   ALA B  89     -13.206 -35.732  28.236  1.00 75.11           C  
ATOM   4340  O   ALA B  89     -13.422 -34.620  27.760  1.00 74.70           O  
ATOM   4341  CB  ALA B  89     -15.033 -37.455  28.275  1.00 69.87           C  
ATOM   4342  N   ASP B  90     -12.060 -36.375  28.045  1.00 71.90           N  
ATOM   4343  CA  ASP B  90     -10.973 -35.752  27.292  1.00 67.78           C  
ATOM   4344  C   ASP B  90     -11.312 -35.661  25.801  1.00 69.11           C  
ATOM   4345  O   ASP B  90     -10.665 -34.923  25.052  1.00 68.79           O  
ATOM   4346  CB  ASP B  90      -9.665 -36.515  27.514  1.00 70.09           C  
ATOM   4347  CG  ASP B  90      -9.229 -36.512  28.973  1.00 68.25           C  
ATOM   4348  OD1 ASP B  90      -9.798 -35.735  29.769  1.00 76.61           O  
ATOM   4349  OD2 ASP B  90      -8.330 -37.301  29.328  1.00 73.58           O  
ATOM   4350  N   ASN B  91     -12.328 -36.412  25.375  1.00 69.41           N  
ATOM   4351  CA  ASN B  91     -12.788 -36.358  23.991  1.00 75.39           C  
ATOM   4352  C   ASN B  91     -14.011 -35.456  23.885  1.00 68.71           C  
ATOM   4353  O   ASN B  91     -14.583 -35.290  22.809  1.00 60.72           O  
ATOM   4354  CB  ASN B  91     -13.121 -37.760  23.465  1.00 75.45           C  
ATOM   4355  CG  ASN B  91     -14.288 -38.408  24.198  1.00 86.45           C  
ATOM   4356  OD1 ASN B  91     -14.638 -38.016  25.307  1.00 79.65           O  
ATOM   4357  ND2 ASN B  91     -14.893 -39.415  23.572  1.00 81.81           N  
ATOM   4358  N   ALA B  92     -14.402 -34.867  25.010  1.00 67.28           N  
ATOM   4359  CA  ALA B  92     -15.552 -33.974  25.027  1.00 67.84           C  
ATOM   4360  C   ALA B  92     -15.086 -32.591  24.607  1.00 62.30           C  
ATOM   4361  O   ALA B  92     -13.930 -32.227  24.821  1.00 63.77           O  
ATOM   4362  CB  ALA B  92     -16.181 -33.934  26.407  1.00 64.39           C
[truncated: 301,402 more chars]
