# Supplementary material for: Using structure prediction of negative sense RNA virus nucleoproteins to assess evolutionary relationships
Source: bioRxiv. 2024 May 22:2024.02.16.580771. Originally published 2024 Feb 17. Preprint. [Version 2] doi: 10.1101/2024.02.16.580771 (PMC10888975; doi:10.1101/2024.02.16.580771)
Supplement: Supplement 3 — Supplementary File 1: Initial Dataset NP PDBs (.pdb files) [file media-3.zip › Initial Dataset NP PDBs/4GVE.pdb]

HEADER    VIRAL PROTEIN                           30-AUG-12   4GVE              
TITLE     TACARIBE NUCLEOPROTEIN STRUCTURE                                      
COMPND    MOL_ID: 1;                                                            
COMPND   2 MOLECULE: NUCLEOPROTEIN;                                             
COMPND   3 CHAIN: A;                                                            
COMPND   4 FRAGMENT: C-TERMINAL DOMAIN RESIDUES 364-570;                        
COMPND   5 SYNONYM: NUCLEOCAPSID PROTEIN, PROTEIN N;                            
COMPND   6 ENGINEERED: YES                                                      
SOURCE    MOL_ID: 1;                                                            
SOURCE   2 ORGANISM_SCIENTIFIC: TACARIBE VIRUS;                                 
SOURCE   3 ORGANISM_TAXID: 928313;                                              
SOURCE   4 STRAIN: ATCC STRAIN 11573, FRANZE-FERNANDEZ;                         
SOURCE   5 GENE: N, NUCLEOPROTEIN;                                              
SOURCE   6 EXPRESSION_SYSTEM: ESCHERICHIA COLI;                                 
SOURCE   7 EXPRESSION_SYSTEM_TAXID: 562;                                        
SOURCE   8 EXPRESSION_SYSTEM_STRAIN: ROSSETTA;                                  
SOURCE   9 EXPRESSION_SYSTEM_VECTOR_TYPE: PLASMID;                              
SOURCE  10 EXPRESSION_SYSTEM_VECTOR: PET;                                       
SOURCE  11 EXPRESSION_SYSTEM_PLASMID: PLOU3                                     
KEYWDS    DEDDH FAMILY ENZYME, VIRAL PROTEIN                                    
EXPDTA    X-RAY DIFFRACTION                                                     
AUTHOR    X.JIANG,Q.HUANG,W.WANG,H.DONG,H.LY,Y.LIANG,C.DONG                     
REVDAT   3   10-JUL-13 4GVE    1       JRNL                                     
REVDAT   2   15-MAY-13 4GVE    1       JRNL                                     
REVDAT   1   01-MAY-13 4GVE    0                                                
JRNL        AUTH   X.JIANG,Q.HUANG,W.WANG,H.DONG,H.LY,Y.LIANG,C.DONG            
JRNL        TITL   STRUCTURES OF ARENAVIRAL NUCLEOPROTEINS WITH TRIPHOSPHATE    
JRNL        TITL 2 DSRNA REVEAL A UNIQUE MECHANISM OF IMMUNE SUPPRESSION.       
JRNL        REF    J.BIOL.CHEM.                  V. 288 16949 2013              
JRNL        REFN                   ISSN 0021-9258                               
JRNL        PMID   23615902                                                     
JRNL        DOI    10.1074/JBC.M112.420521                                      
REMARK   2                                                                      
REMARK   2 RESOLUTION.    1.73 ANGSTROMS.                                       
REMARK   3                                                                      
REMARK   3 REFINEMENT.                                                          
REMARK   3   PROGRAM     : REFMAC 5.6.0117                                      
REMARK   3   AUTHORS     : MURSHUDOV,VAGIN,DODSON                               
REMARK   3                                                                      
REMARK   3    REFINEMENT TARGET : MAXIMUM LIKELIHOOD                            
REMARK   3                                                                      
REMARK   3  DATA USED IN REFINEMENT.                                            
REMARK   3   RESOLUTION RANGE HIGH (ANGSTROMS) : 1.73                           
REMARK   3   RESOLUTION RANGE LOW  (ANGSTROMS) : 57.59                          
REMARK   3   DATA CUTOFF            (SIGMA(F)) : NULL                           
REMARK   3   COMPLETENESS FOR RANGE        (%) : 99.8                           
REMARK   3   NUMBER OF REFLECTIONS             : 37294                          
REMARK   3                                                                      
REMARK   3  FIT TO DATA USED IN REFINEMENT.                                     
REMARK   3   CROSS-VALIDATION METHOD          : THROUGHOUT                      
REMARK   3   FREE R VALUE TEST SET SELECTION  : RANDOM                          
REMARK   3   R VALUE     (WORKING + TEST SET) : 0.154                           
REMARK   3   R VALUE            (WORKING SET) : 0.153                           
REMARK   3   FREE R VALUE                     : 0.167                           
REMARK   3   FREE R VALUE TEST SET SIZE   (%) : 4.800                           
REMARK   3   FREE R VALUE TEST SET COUNT      : 1896                            
REMARK   3                                                                      
REMARK   3  FIT IN THE HIGHEST RESOLUTION BIN.                                  
REMARK   3   TOTAL NUMBER OF BINS USED           : 20                           
REMARK   3   BIN RESOLUTION RANGE HIGH       (A) : 1.73                         
REMARK   3   BIN RESOLUTION RANGE LOW        (A) : 1.77                         
REMARK   3   REFLECTION IN BIN     (WORKING SET) : 2662                         
REMARK   3   BIN COMPLETENESS (WORKING+TEST) (%) : 98.05                        
REMARK   3   BIN R VALUE           (WORKING SET) : 0.2520                       
REMARK   3   BIN FREE R VALUE SET COUNT          : 147                          
REMARK   3   BIN FREE R VALUE                    : 0.2820                       
REMARK   3                                                                      
REMARK   3  NUMBER OF NON-HYDROGEN ATOMS USED IN REFINEMENT.                    
REMARK   3   PROTEIN ATOMS            : 1565                                    
REMARK   3   NUCLEIC ACID ATOMS       : 0                                       
REMARK   3   HETEROGEN ATOMS          : 2                                       
REMARK   3   SOLVENT ATOMS            : 131                                     
REMARK   3                                                                      
REMARK   3  B VALUES.                                                           
REMARK   3   FROM WILSON PLOT           (A**2) : NULL                           
REMARK   3   MEAN B VALUE      (OVERALL, A**2) : 34.03                          
REMARK   3   OVERALL ANISOTROPIC B VALUE.                                       
REMARK   3    B11 (A**2) : -10.16000                                            
REMARK   3    B22 (A**2) : -10.16000                                            
REMARK   3    B33 (A**2) : 20.33000                                             
REMARK   3    B12 (A**2) : -0.00000                                             
REMARK   3    B13 (A**2) : -0.00000                                             
REMARK   3    B23 (A**2) : -0.00000                                             
REMARK   3                                                                      
REMARK   3  ESTIMATED OVERALL COORDINATE ERROR.                                 
REMARK   3   ESU BASED ON R VALUE                            (A): 0.014         
REMARK   3   ESU BASED ON FREE R VALUE                       (A): 0.013         
REMARK   3   ESU BASED ON MAXIMUM LIKELIHOOD                 (A): 0.063         
REMARK   3   ESU FOR B VALUES BASED ON MAXIMUM LIKELIHOOD (A**2): 5.231         
REMARK   3                                                                      
REMARK   3 CORRELATION COEFFICIENTS.                                            
REMARK   3   CORRELATION COEFFICIENT FO-FC      : 0.971                         
REMARK   3   CORRELATION COEFFICIENT FO-FC FREE : 0.967                         
REMARK   3                                                                      
REMARK   3  RMS DEVIATIONS FROM IDEAL VALUES        COUNT    RMS    WEIGHT      
REMARK   3   BOND LENGTHS REFINED ATOMS        (A):  1607 ; 0.008 ; 0.020       
REMARK   3   BOND LENGTHS OTHERS               (A):  NULL ;  NULL ;  NULL       
REMARK   3   BOND ANGLES REFINED ATOMS   (DEGREES):  2175 ; 1.252 ; 1.974       
REMARK   3   BOND ANGLES OTHERS          (DEGREES):  NULL ;  NULL ;  NULL       
REMARK   3   TORSION ANGLES, PERIOD 1    (DEGREES):   195 ; 5.553 ; 5.000       
REMARK   3   TORSION ANGLES, PERIOD 2    (DEGREES):    73 ;32.189 ;24.932       
REMARK   3   TORSION ANGLES, PERIOD 3    (DEGREES):   282 ;14.344 ;15.000       
REMARK   3   TORSION ANGLES, PERIOD 4    (DEGREES):     6 ;12.803 ;15.000       
REMARK   3   CHIRAL-CENTER RESTRAINTS       (A**3):   235 ; 0.090 ; 0.200       
REMARK   3   GENERAL PLANES REFINED ATOMS      (A):  1216 ; 0.006 ; 0.022       
REMARK   3   GENERAL PLANES OTHERS             (A):  NULL ;  NULL ;  NULL       
REMARK   3   NON-BONDED CONTACTS REFINED ATOMS (A):  NULL ;  NULL ;  NULL       
REMARK   3   NON-BONDED CONTACTS OTHERS        (A):  NULL ;  NULL ;  NULL       
REMARK   3   NON-BONDED TORSION REFINED ATOMS  (A):  NULL ;  NULL ;  NULL       
REMARK   3   NON-BONDED TORSION OTHERS         (A):  NULL ;  NULL ;  NULL       
REMARK   3   H-BOND (X...Y) REFINED ATOMS      (A):  NULL ;  NULL ;  NULL       
REMARK   3   H-BOND (X...Y) OTHERS             (A):  NULL ;  NULL ;  NULL       
REMARK   3   POTENTIAL METAL-ION REFINED ATOMS (A):  NULL ;  NULL ;  NULL       
REMARK   3   POTENTIAL METAL-ION OTHERS        (A):  NULL ;  NULL ;  NULL       
REMARK   3   SYMMETRY VDW REFINED ATOMS        (A):  NULL ;  NULL ;  NULL       
REMARK   3   SYMMETRY VDW OTHERS               (A):  NULL ;  NULL ;  NULL       
REMARK   3   SYMMETRY H-BOND REFINED ATOMS     (A):  NULL ;  NULL ;  NULL       
REMARK   3   SYMMETRY H-BOND OTHERS            (A):  NULL ;  NULL ;  NULL       
REMARK   3   SYMMETRY METAL-ION REFINED ATOMS  (A):  NULL ;  NULL ;  NULL       
REMARK   3   SYMMETRY METAL-ION OTHERS         (A):  NULL ;  NULL ;  NULL       
REMARK   3                                                                      
REMARK   3  ISOTROPIC THERMAL FACTOR RESTRAINTS.     COUNT   RMS    WEIGHT      
REMARK   3   MAIN-CHAIN BOND REFINED ATOMS  (A**2):  NULL ;  NULL ;  NULL       
REMARK   3   MAIN-CHAIN BOND OTHER ATOMS    (A**2):  NULL ;  NULL ;  NULL       
REMARK   3   MAIN-CHAIN ANGLE REFINED ATOMS (A**2):  NULL ;  NULL ;  NULL       
REMARK   3   MAIN-CHAIN ANGLE OTHER ATOMS   (A**2):  NULL ;  NULL ;  NULL       
REMARK   3   SIDE-CHAIN BOND REFINED ATOMS  (A**2):  NULL ;  NULL ;  NULL       
REMARK   3   SIDE-CHAIN BOND OTHER ATOMS    (A**2):  NULL ;  NULL ;  NULL       
REMARK   3   SIDE-CHAIN ANGLE REFINED ATOMS (A**2):  NULL ;  NULL ;  NULL       
REMARK   3   SIDE-CHAIN ANGLE OTHER ATOMS   (A**2):  NULL ;  NULL ;  NULL       
REMARK   3   LONG RANGE B REFINED ATOMS     (A**2):  NULL ;  NULL ;  NULL       
REMARK   3   LONG RANGE B OTHER ATOMS       (A**2):  NULL ;  NULL ;  NULL       
REMARK   3                                                                      
REMARK   3 ANISOTROPIC THERMAL FACTOR RESTRAINTS.    COUNT   RMS   WEIGHT       
REMARK   3   RIGID-BOND RESTRAINTS          (A**2):  NULL ;  NULL ;  NULL       
REMARK   3   SPHERICITY; FREE ATOMS         (A**2):  NULL ;  NULL ;  NULL       
REMARK   3   SPHERICITY; BONDED ATOMS       (A**2):  NULL ;  NULL ;  NULL       
REMARK   3                                                                      
REMARK   3  NCS RESTRAINTS STATISTICS                                           
REMARK   3   NUMBER OF DIFFERENT NCS GROUPS : NULL                              
REMARK   3                                                                      
REMARK   3  TWIN DETAILS                                                        
REMARK   3   NUMBER OF TWIN DOMAINS  : 2                                        
REMARK   3      TWIN DOMAIN   : 1                                               
REMARK   3      TWIN OPERATOR : H, K, L                                         
REMARK   3      TWIN FRACTION : 0.650                                           
REMARK   3      TWIN DOMAIN   : 2                                               
REMARK   3      TWIN OPERATOR : K, H, -L                                        
REMARK   3      TWIN FRACTION : 0.350                                           
REMARK   3                                                                      
REMARK   3  TLS DETAILS                                                         
REMARK   3   NUMBER OF TLS GROUPS  : 6                                          
REMARK   3                                                                      
REMARK   3   TLS GROUP : 1                                                      
REMARK   3    NUMBER OF COMPONENTS GROUP : 1                                    
REMARK   3    COMPONENTS        C SSSEQI   TO  C SSSEQI                         
REMARK   3    RESIDUE RANGE :   A   358        A   564                          
REMARK   3    ORIGIN FOR THE GROUP (A):  20.5833  15.9252   2.6379              
REMARK   3    T TENSOR                                                          
REMARK   3      T11:   0.1757 T22:   0.1918                                     
REMARK   3      T33:   0.0789 T12:  -0.0313                                     
REMARK   3      T13:   0.0176 T23:  -0.0159                                     
REMARK   3    L TENSOR                                                          
REMARK   3      L11:   1.5365 L22:   1.8258                                     
REMARK   3      L33:   0.9979 L12:   0.9513                                     
REMARK   3      L13:   0.7314 L23:   0.6010                                     
REMARK   3    S TENSOR                                                          
REMARK   3      S11:  -0.0147 S12:   0.0780 S13:  -0.0842                       
REMARK   3      S21:  -0.0021 S22:   0.1203 S23:  -0.1148                       
REMARK   3      S31:  -0.0745 S32:   0.1344 S33:  -0.1056                       
REMARK   3                                                                      
REMARK   3   TLS GROUP : 2                                                      
REMARK   3    NUMBER OF COMPONENTS GROUP : 1                                    
REMARK   3    COMPONENTS        C SSSEQI   TO  C SSSEQI                         
REMARK   3    RESIDUE RANGE :   A   701        A   771                          
REMARK   3    ORIGIN FOR THE GROUP (A):  19.7982  18.2261   3.3792              
REMARK   3    T TENSOR                                                          
REMARK   3      T11:   0.1988 T22:   0.1887                                     
REMARK   3      T33:   0.0658 T12:  -0.0379                                     
REMARK   3      T13:   0.0282 T23:   0.0092                                     
REMARK   3    L TENSOR                                                          
REMARK   3      L11:   1.3265 L22:   1.5259                                     
REMARK   3      L33:   0.7649 L12:   0.6516                                     
REMARK   3      L13:   0.5436 L23:   0.6538                                     
REMARK   3    S TENSOR                                                          
REMARK   3      S11:  -0.0645 S12:   0.0228 S13:   0.0365                       
REMARK   3      S21:   0.0096 S22:   0.0779 S23:   0.0017                       
REMARK   3      S31:  -0.1187 S32:   0.1050 S33:  -0.0134                       
REMARK   3                                                                      
REMARK   3   TLS GROUP : 3                                                      
REMARK   3    NUMBER OF COMPONENTS GROUP : 1                                    
REMARK   3    COMPONENTS        C SSSEQI   TO  C SSSEQI                         
REMARK   3    RESIDUE RANGE :   A   772        A   805                          
REMARK   3    ORIGIN FOR THE GROUP (A):  20.6739  20.9338  -3.7385              
REMARK   3    T TENSOR                                                          
REMARK   3      T11:   0.2138 T22:   0.2133                                     
REMARK   3      T33:   0.1156 T12:  -0.0915                                     
REMARK   3      T13:   0.0865 T23:  -0.0043                                     
REMARK   3    L TENSOR                                                          
REMARK   3      L11:   1.9360 L22:   1.8687                                     
REMARK   3      L33:   1.3166 L12:   0.3359                                     
REMARK   3      L13:   1.1449 L23:  -0.2510                                     
REMARK   3    S TENSOR                                                          
REMARK   3      S11:   0.0139 S12:   0.1911 S13:  -0.0231                       
REMARK   3      S21:  -0.1657 S22:   0.0921 S23:  -0.1024                       
REMARK   3      S31:  -0.1142 S32:   0.3333 S33:  -0.1060                       
REMARK   3                                                                      
REMARK   3   TLS GROUP : 4                                                      
REMARK   3    NUMBER OF COMPONENTS GROUP : 1                                    
REMARK   3    COMPONENTS        C SSSEQI   TO  C SSSEQI                         
REMARK   3    RESIDUE RANGE :   A   806        A   815                          
REMARK   3    ORIGIN FOR THE GROUP (A):  18.9509  22.0759  -4.2843              
REMARK   3    T TENSOR                                                          
REMARK   3      T11:   0.1590 T22:   0.1999                                     
REMARK   3      T33:   0.2202 T12:  -0.0333                                     
REMARK   3      T13:   0.0109 T23:  -0.0175                                     
REMARK   3    L TENSOR                                                          
REMARK   3      L11:   1.9632 L22:   2.3735                                     
REMARK   3      L33:   3.9041 L12:   0.9431                                     
REMARK   3      L13:  -0.0535 L23:  -0.8057                                     
REMARK   3    S TENSOR                                                          
REMARK   3      S11:  -0.0565 S12:   0.3309 S13:   0.0242                       
REMARK   3      S21:  -0.0124 S22:   0.2272 S23:   0.1476                       
REMARK   3      S31:  -0.1333 S32:   0.1302 S33:  -0.1707                       
REMARK   3                                                                      
REMARK   3   TLS GROUP : 5                                                      
REMARK   3    NUMBER OF COMPONENTS GROUP : 1                                    
REMARK   3    COMPONENTS        C SSSEQI   TO  C SSSEQI                         
REMARK   3    RESIDUE RANGE :   A   816        A   823                          
REMARK   3    ORIGIN FOR THE GROUP (A):  21.2554  22.4875  -0.1397              
REMARK   3    T TENSOR                                                          
REMARK   3      T11:   0.2612 T22:   0.2381                                     
REMARK   3      T33:   0.1821 T12:  -0.0243                                     
REMARK   3      T13:   0.1480 T23:  -0.0638                                     
REMARK   3    L TENSOR                                                          
REMARK   3      L11:   3.9840 L22:   0.4244                                     
REMARK   3      L33:   0.6353 L12:   0.5819                                     
REMARK   3      L13:   0.1135 L23:  -0.0273                                     
REMARK   3    S TENSOR                                                          
REMARK   3      S11:  -0.0677 S12:   0.5544 S13:  -0.1447                       
REMARK   3      S21:   0.0757 S22:  -0.1233 S23:   0.1244                       
REMARK   3      S31:   0.1497 S32:   0.0581 S33:   0.1910                       
REMARK   3                                                                      
REMARK   3   TLS GROUP : 6                                                      
REMARK   3    NUMBER OF COMPONENTS GROUP : 1                                    
REMARK   3    COMPONENTS        C SSSEQI   TO  C SSSEQI                         
REMARK   3    RESIDUE RANGE :   A   824        A   829                          
REMARK   3    ORIGIN FOR THE GROUP (A):  21.9287   8.1485   0.8526              
REMARK   3    T TENSOR                                                          
REMARK   3      T11:   0.3528 T22:   1.0776                                     
REMARK   3      T33:   0.1681 T12:  -0.1544                                     
REMARK   3      T13:  -0.0183 T23:   0.2021                                     
REMARK   3    L TENSOR                                                          
REMARK   3      L11:   3.0091 L22:   8.6255                                     
REMARK   3      L33:   0.8681 L12:   3.8130                                     
REMARK   3      L13:  -0.6763 L23:   0.7709                                     
REMARK   3    S TENSOR                                                          
REMARK   3      S11:  -0.0751 S12:  -0.5836 S13:  -0.4976                       
REMARK   3      S21:  -0.2371 S22:  -0.0550 S23:  -0.4830                       
REMARK   3      S31:  -0.0337 S32:   0.3214 S33:   0.1300                       
REMARK   3                                                                      
REMARK   3  BULK SOLVENT MODELLING.                                             
REMARK   3   METHOD USED : MASK                                                 
REMARK   3   PARAMETERS FOR MASK CALCULATION                                    
REMARK   3   VDW PROBE RADIUS   : 1.20                                          
REMARK   3   ION PROBE RADIUS   : 0.80                                          
REMARK   3   SHRINKAGE RADIUS   : 0.80                                          
REMARK   3                                                                      
REMARK   3  OTHER REFINEMENT REMARKS: HYDROGENS HAVE BEEN USED IF PRESENT IN    
REMARK   3  THE INPUT                                                           
REMARK   4                                                                      
REMARK   4 4GVE COMPLIES WITH FORMAT V. 3.30, 13-JUL-11                         
REMARK 100                                                                      
REMARK 100 THIS ENTRY HAS BEEN PROCESSED BY RCSB ON 13-SEP-12.                  
REMARK 100 THE RCSB ID CODE IS RCSB074680.                                      
REMARK 200                                                                      
REMARK 200 EXPERIMENTAL DETAILS                                                 
REMARK 200  EXPERIMENT TYPE                : X-RAY DIFFRACTION                  
REMARK 200  DATE OF DATA COLLECTION        : 06-JUN-11                          
REMARK 200  TEMPERATURE           (KELVIN) : NULL                               
REMARK 200  PH                             : 7.0                                
REMARK 200  NUMBER OF CRYSTALS USED        : 1                                  
REMARK 200                                                                      
REMARK 200  SYNCHROTRON              (Y/N) : Y                                  
REMARK 200  RADIATION SOURCE               : DIAMOND                            
REMARK 200  BEAMLINE                       : I04                                
REMARK 200  X-RAY GENERATOR MODEL          : NULL                               
REMARK 200  MONOCHROMATIC OR LAUE    (M/L) : M                                  
REMARK 200  WAVELENGTH OR RANGE        (A) : 0.9798                             
REMARK 200  MONOCHROMATOR                  : GRAPHITE                           
REMARK 200  OPTICS                         : NULL                               
REMARK 200                                                                      
REMARK 200  DETECTOR TYPE                  : AREA DETECTOR                      
REMARK 200  DETECTOR MANUFACTURER          : ADSC QUANTUM 4                     
REMARK 200  INTENSITY-INTEGRATION SOFTWARE : MOSFLM                             
REMARK 200  DATA SCALING SOFTWARE          : SCALA                              
REMARK 200                                                                      
REMARK 200  NUMBER OF UNIQUE REFLECTIONS   : 39191                              
REMARK 200  RESOLUTION RANGE HIGH      (A) : 1.730                              
REMARK 200  RESOLUTION RANGE LOW       (A) : 57.580                             
REMARK 200  REJECTION CRITERIA  (SIGMA(I)) : 1.900                              
REMARK 200                                                                      
REMARK 200 OVERALL.                                                             
REMARK 200  COMPLETENESS FOR RANGE     (%) : 99.0                               
REMARK 200  DATA REDUNDANCY                : 5.800                              
REMARK 200  R MERGE                    (I) : 0.08400                            
REMARK 200  R SYM                      (I) : 0.08300                            
REMARK 200  <I/SIGMA(I)> FOR THE DATA SET  : 1.9000                             
REMARK 200                                                                      
REMARK 200 IN THE HIGHEST RESOLUTION SHELL.                                     
REMARK 200  HIGHEST RESOLUTION SHELL, RANGE HIGH (A) : 1.73                     
REMARK 200  HIGHEST RESOLUTION SHELL, RANGE LOW  (A) : 1.82                     
REMARK 200  COMPLETENESS FOR SHELL     (%) : 100.0                              
REMARK 200  DATA REDUNDANCY IN SHELL       : 5.40                               
REMARK 200  R MERGE FOR SHELL          (I) : 0.78000                            
REMARK 200  R SYM FOR SHELL            (I) : 0.76000                            
REMARK 200  <I/SIGMA(I)> FOR SHELL         : 1.900                              
REMARK 200                                                                      
REMARK 200 DIFFRACTION PROTOCOL: SINGLE WAVELENGTH                              
REMARK 200 METHOD USED TO DETERMINE THE STRUCTURE: MOLECULAR REPLACEMENT        
REMARK 200 SOFTWARE USED: PHASES                                                
REMARK 200 STARTING MODEL: 4GV3                                                 
REMARK 200                                                                      
REMARK 200 REMARK: NULL                                                         
REMARK 280                                                                      
REMARK 280 CRYSTAL                                                              
REMARK 280 SOLVENT CONTENT, VS   (%): 68.77                                     
REMARK 280 MATTHEWS COEFFICIENT, VM (ANGSTROMS**3/DA): 3.94                     
REMARK 280                                                                      
REMARK 280 CRYSTALLIZATION CONDITIONS: 32% PEG3350, 0.1 M MOPS (PH7.0), AND     
REMARK 280  0.11 M AMMONIUM CITRATE, VAPOR DIFFUSION, SITTING DROP,             
REMARK 280  TEMPERATURE 293K                                                    
REMARK 290                                                                      
REMARK 290 CRYSTALLOGRAPHIC SYMMETRY                                            
REMARK 290 SYMMETRY OPERATORS FOR SPACE GROUP: I 4                              
REMARK 290                                                                      
REMARK 290      SYMOP   SYMMETRY                                                
REMARK 290     NNNMMM   OPERATOR                                                
REMARK 290       1555   X,Y,Z                                                   
REMARK 290       2555   -X,-Y,Z                                                 
REMARK 290       3555   -Y,X,Z                                                  
REMARK 290       4555   Y,-X,Z                                                  
REMARK 290       5555   X+1/2,Y+1/2,Z+1/2                                       
REMARK 290       6555   -X+1/2,-Y+1/2,Z+1/2                                     
REMARK 290       7555   -Y+1/2,X+1/2,Z+1/2                                      
REMARK 290       8555   Y+1/2,-X+1/2,Z+1/2                                      
REMARK 290                                                                      
REMARK 290     WHERE NNN -> OPERATOR NUMBER                                     
REMARK 290           MMM -> TRANSLATION VECTOR                                  
REMARK 290                                                                      
REMARK 290 CRYSTALLOGRAPHIC SYMMETRY TRANSFORMATIONS                            
REMARK 290 THE FOLLOWING TRANSFORMATIONS OPERATE ON THE ATOM/HETATM             
REMARK 290 RECORDS IN THIS ENTRY TO PRODUCE CRYSTALLOGRAPHICALLY                
REMARK 290 RELATED MOLECULES.                                                   
REMARK 290   SMTRY1   1  1.000000  0.000000  0.000000        0.00000            
REMARK 290   SMTRY2   1  0.000000  1.000000  0.000000        0.00000            
REMARK 290   SMTRY3   1  0.000000  0.000000  1.000000        0.00000            
REMARK 290   SMTRY1   2 -1.000000  0.000000  0.000000        0.00000            
REMARK 290   SMTRY2   2  0.000000 -1.000000  0.000000        0.00000            
REMARK 290   SMTRY3   2  0.000000  0.000000  1.000000        0.00000            
REMARK 290   SMTRY1   3  0.000000 -1.000000  0.000000        0.00000            
REMARK 290   SMTRY2   3  1.000000  0.000000  0.000000        0.00000            
REMARK 290   SMTRY3   3  0.000000  0.000000  1.000000        0.00000            
REMARK 290   SMTRY1   4  0.000000  1.000000  0.000000        0.00000            
REMARK 290   SMTRY2   4 -1.000000  0.000000  0.000000        0.00000            
REMARK 290   SMTRY3   4  0.000000  0.000000  1.000000        0.00000            
REMARK 290   SMTRY1   5  1.000000  0.000000  0.000000       57.58500            
REMARK 290   SMTRY2   5  0.000000  1.000000  0.000000       57.58500            
REMARK 290   SMTRY3   5  0.000000  0.000000  1.000000       28.46000            
REMARK 290   SMTRY1   6 -1.000000  0.000000  0.000000       57.58500            
REMARK 290   SMTRY2   6  0.000000 -1.000000  0.000000       57.58500            
REMARK 290   SMTRY3   6  0.000000  0.000000  1.000000       28.46000            
REMARK 290   SMTRY1   7  0.000000 -1.000000  0.000000       57.58500            
REMARK 290   SMTRY2   7  1.000000  0.000000  0.000000       57.58500            
REMARK 290   SMTRY3   7  0.000000  0.000000  1.000000       28.46000            
REMARK 290   SMTRY1   8  0.000000  1.000000  0.000000       57.58500            
REMARK 290   SMTRY2   8 -1.000000  0.000000  0.000000       57.58500            
REMARK 290   SMTRY3   8  0.000000  0.000000  1.000000       28.46000            
REMARK 290                                                                      
REMARK 290 REMARK: NULL                                                         
REMARK 300                                                                      
REMARK 300 BIOMOLECULE: 1                                                       
REMARK 300 SEE REMARK 350 FOR THE AUTHOR PROVIDED AND/OR PROGRAM                
REMARK 300 GENERATED ASSEMBLY INFORMATION FOR THE STRUCTURE IN                  
REMARK 300 THIS ENTRY. THE REMARK MAY ALSO PROVIDE INFORMATION ON               
REMARK 300 BURIED SURFACE AREA.                                                 
REMARK 350                                                                      
REMARK 350 COORDINATES FOR A COMPLETE MULTIMER REPRESENTING THE KNOWN           
REMARK 350 BIOLOGICALLY SIGNIFICANT OLIGOMERIZATION STATE OF THE                
REMARK 350 MOLECULE CAN BE GENERATED BY APPLYING BIOMT TRANSFORMATIONS          
REMARK 350 GIVEN BELOW.  BOTH NON-CRYSTALLOGRAPHIC AND                          
REMARK 350 CRYSTALLOGRAPHIC OPERATIONS ARE GIVEN.                               
REMARK 350                                                                      
REMARK 350 BIOMOLECULE: 1                                                       
REMARK 350 AUTHOR DETERMINED BIOLOGICAL UNIT: MONOMERIC                         
REMARK 350 SOFTWARE DETERMINED QUATERNARY STRUCTURE: MONOMERIC                  
REMARK 350 SOFTWARE USED: PISA                                                  
REMARK 350 APPLY THE FOLLOWING TO CHAINS: A                                     
REMARK 350   BIOMT1   1  1.000000  0.000000  0.000000        0.00000            
REMARK 350   BIOMT2   1  0.000000  1.000000  0.000000        0.00000            
REMARK 350   BIOMT3   1  0.000000  0.000000  1.000000        0.00000            
REMARK 465                                                                      
REMARK 465 MISSING RESIDUES                                                     
REMARK 465 THE FOLLOWING RESIDUES WERE NOT LOCATED IN THE                       
REMARK 465 EXPERIMENT. (M=MODEL NUMBER; RES=RESIDUE NAME; C=CHAIN               
REMARK 465 IDENTIFIER; SSSEQ=SEQUENCE NUMBER; I=INSERTION CODE.)                
REMARK 465                                                                      
REMARK 465   M RES C SSSEQI                                                     
REMARK 465     LYS A   514                                                      
REMARK 465     ASN A   515                                                      
REMARK 465     LYS A   516                                                      
REMARK 465     SER A   517                                                      
REMARK 465     LYS A   518                                                      
REMARK 465     ASP A   519                                                      
REMARK 465     SER A   520                                                      
REMARK 465     PRO A   521                                                      
REMARK 465     PRO A   522                                                      
REMARK 465     SER A   523                                                      
REMARK 465     LYS A   565                                                      
REMARK 465     THR A   566                                                      
REMARK 465     ALA A   567                                                      
REMARK 465     PHE A   568                                                      
REMARK 465     ALA A   569                                                      
REMARK 465     LEU A   570                                                      
REMARK 500                                                                      
REMARK 500 GEOMETRY AND STEREOCHEMISTRY                                         
REMARK 500 SUBTOPIC: TORSION ANGLES                                             
REMARK 500                                                                      
REMARK 500 TORSION ANGLES OUTSIDE THE EXPECTED RAMACHANDRAN REGIONS:            
REMARK 500 (M=MODEL NUMBER; RES=RESIDUE NAME; C=CHAIN IDENTIFIER;               
REMARK 500 SSEQ=SEQUENCE NUMBER; I=INSERTION CODE).                             
REMARK 500                                                                      
REMARK 500 STANDARD TABLE:                                                      
REMARK 500 FORMAT:(10X,I3,1X,A3,1X,A1,I4,A1,4X,F7.2,3X,F7.2)                    
REMARK 500                                                                      
REMARK 500 EXPECTED VALUES: GJ KLEYWEGT AND TA JONES (1996). PHI/PSI-           
REMARK 500 CHOLOGY: RAMACHANDRAN REVISITED. STRUCTURE 4, 1395 - 1400            
REMARK 500                                                                      
REMARK 500  M RES CSSEQI        PSI       PHI                                   
REMARK 500    ASP A 393       62.23   -153.53                                   
REMARK 500    SER A 427      -68.01   -135.08                                   
REMARK 500    ARG A 473       52.42   -111.40                                   
REMARK 500    HIS A 506       79.27   -113.87                                   
REMARK 500    GLU A 550      124.36   -171.45                                   
REMARK 500    GLU A 551      100.79     47.27                                   
REMARK 500                                                                      
REMARK 500 REMARK: NULL                                                         
REMARK 620                                                                      
REMARK 620 METAL COORDINATION                                                   
REMARK 620 (M=MODEL NUMBER; RES=RESIDUE NAME; C=CHAIN IDENTIFIER;               
REMARK 620 SSEQ=SEQUENCE NUMBER; I=INSERTION CODE):                             
REMARK 620                                                                      
REMARK 620 COORDINATION ANGLES FOR:  M RES CSSEQI METAL                         
REMARK 620                              ZN A 601  ZN                            
REMARK 620 N RES CSSEQI ATOM                                                    
REMARK 620 1 HIS A 506   NE2                                                    
REMARK 620 2 GLU A 396   OE2 108.0                                              
REMARK 620 3 CYS A 531   SG  106.5 115.0                                        
REMARK 620 4 CYS A 503   SG  104.4 105.8 116.3                                  
REMARK 620 N                    1     2     3                                   
REMARK 620                                                                      
REMARK 620 COORDINATION ANGLES FOR:  M RES CSSEQI METAL                         
REMARK 620                              MG A 602  MG                            
REMARK 620 N RES CSSEQI ATOM                                                    
REMARK 620 1 ASP A 535   OD2                                                    
REMARK 620 2 GLU A 388   OE2  98.6                                              
REMARK 620 3 HOH A 831   O   160.2 101.1                                        
REMARK 620 4 ASP A 386   OD2  93.7  91.7  88.1                                  
REMARK 620 5 HOH A 830   O    92.9  89.1  85.1 173.2                            
REMARK 620 N                    1     2     3     4                             
REMARK 800                                                                      
REMARK 800 SITE                                                                 
REMARK 800 SITE_IDENTIFIER: AC1                                                 
REMARK 800 EVIDENCE_CODE: SOFTWARE                                              
REMARK 800 SITE_DESCRIPTION: BINDING SITE FOR RESIDUE ZN A 601                  
REMARK 800                                                                      
REMARK 800 SITE_IDENTIFIER: AC2                                                 
REMARK 800 EVIDENCE_CODE: SOFTWARE                                              
REMARK 800 SITE_DESCRIPTION: BINDING SITE FOR RESIDUE MG A 602                  
REMARK 900                                                                      
REMARK 900 RELATED ENTRIES                                                      
REMARK 900 RELATED ID: 3MWP   RELATED DB: PDB                                   
REMARK 900 ARENAVIRUS NUCLEOPROTEIN                                             
REMARK 900 RELATED ID: 4G9Z   RELATED DB: PDB                                   
REMARK 900 LASSA VIRUS NUCLEOPROTEIN IN COMPLEX WITH TRIPHOSPHATED              
REMARK 900 DSRNA                                                                
REMARK 900 RELATED ID: 4GV3   RELATED DB: PDB                                   
REMARK 900 LASSA VIRUS NUCLEOPROTEIN IN COMPLEX WITH TRIPHOSPHATED              
REMARK 900 DSRNA                                                                
REMARK 900 RELATED ID: 4GV6   RELATED DB: PDB                                   
REMARK 900 SOAKING WITH MN2+ FOR 1 MIN                                          
REMARK 900 RELATED ID: 4GV9   RELATED DB: PDB                                   
DBREF  4GVE A  364   570  UNP    P18140   NCAP_TACVF     364    570             
SEQADV 4GVE ASP A  358  UNP  P18140              EXPRESSION TAG                 
SEQADV 4GVE ILE A  359  UNP  P18140              EXPRESSION TAG                 
SEQADV 4GVE GLY A  360  UNP  P18140              EXPRESSION TAG                 
SEQADV 4GVE SER A  361  UNP  P18140              EXPRESSION TAG                 
SEQADV 4GVE GLU A  362  UNP  P18140              EXPRESSION TAG                 
SEQADV 4GVE PHE A  363  UNP  P18140              EXPRESSION TAG                 
SEQADV 4GVE VAL A  374  UNP  P18140    ILE   374 CONFLICT                       
SEQADV 4GVE GLY A  389  UNP  P18140    ASP   389 CONFLICT                       
SEQADV 4GVE PRO A  390  UNP  P18140    LEU   390 CONFLICT                       
SEQADV 4GVE PRO A  391  UNP  P18140    GLN   391 CONFLICT                       
SEQADV 4GVE THR A  392  UNP  P18140    LEU   392 CONFLICT                       
SEQADV 4GVE GLN A  490  UNP  P18140    LEU   490 CONFLICT                       
SEQADV 4GVE MET A  543  UNP  P18140    VAL   543 CONFLICT                       
SEQRES   1 A  213  ASP ILE GLY SER GLU PHE GLU GLY GLN GLU LEU ILE VAL          
SEQRES   2 A  213  ARG ALA ALA VAL SER GLU LEU ASP PRO SER ASN THR ILE          
SEQRES   3 A  213  TRP LEU ASP ILE GLU GLY PRO PRO THR ASP PRO VAL GLU          
SEQRES   4 A  213  LEU ALA LEU TYR GLN PRO ALA LYS LYS GLN TYR ILE HIS          
SEQRES   5 A  213  CYS PHE ARG LYS PRO HIS ASP GLU LYS GLY PHE LYS ASN          
SEQRES   6 A  213  GLY SER ARG HIS SER HIS GLY ILE LEU MET LYS ASP ILE          
SEQRES   7 A  213  GLU ASP ALA VAL PRO GLY VAL LEU SER TYR VAL ILE GLY          
SEQRES   8 A  213  LEU LEU PRO PRO ASN MET VAL ILE THR THR GLN GLY SER          
SEQRES   9 A  213  ASP ASP ILE ARG LYS LEU LEU ASP ILE HIS GLY ARG LYS          
SEQRES  10 A  213  ASP LEU LYS LEU ILE ASP VAL LYS PHE THR SER ASP GLN          
SEQRES  11 A  213  ALA ARG GLN PHE GLU HIS GLN VAL TRP ASP LYS PHE GLY          
SEQRES  12 A  213  HIS LEU CYS LYS GLN HIS ASN GLY VAL ILE ILE SER LYS          
SEQRES  13 A  213  LYS ASN LYS SER LYS ASP SER PRO PRO SER PRO SER PRO          
SEQRES  14 A  213  ASP GLU PRO HIS CYS ALA LEU LEU ASP CYS ILE MET PHE          
SEQRES  15 A  213  HIS SER ALA MET SER GLY GLU LEU PRO LYS GLU GLU PRO          
SEQRES  16 A  213  ILE PRO LEU LEU PRO LYS GLU PHE LEU PHE PHE PRO LYS          
SEQRES  17 A  213  THR ALA PHE ALA LEU                                          
HET     ZN  A 601       1                                                       
HET     MG  A 602       1                                                       
HETNAM      ZN ZINC ION                                                         
HETNAM      MG MAGNESIUM ION                                                    
FORMUL   2   ZN    ZN 2+                                                        
FORMUL   3   MG    MG 2+                                                        
FORMUL   4  HOH   *131(H2 O)                                                    
HELIX    1   1 PHE A  363  GLU A  376  1                                  14    
HELIX    2   2 PRO A  402  LYS A  404  5                                   3    
HELIX    3   3 ASP A  416  SER A  427  1                                  12    
HELIX    4   4 LEU A  431  GLU A  436  1                                   6    
HELIX    5   5 GLY A  441  LEU A  450  1                                  10    
HELIX    6   6 GLY A  460  HIS A  471  1                                  12    
HELIX    7   7 THR A  484  ARG A  489  1                                   6    
HELIX    8   8 PHE A  491  GLY A  500  1                                  10    
HELIX    9   9 HIS A  501  CYS A  503  5                                   3    
HELIX   10  10 CYS A  531  GLY A  545  1                                  15    
HELIX   11  11 PRO A  557  LEU A  561  5                                   5    
SHEET    1   A 4 TRP A 384  GLU A 388  0                                        
SHEET    2   A 4 GLU A 396  GLN A 401 -1  O  TYR A 400   N  TRP A 384           
SHEET    3   A 4 GLN A 406  PHE A 411 -1  O  GLN A 406   N  GLN A 401           
SHEET    4   A 4 ILE A 553  PRO A 554  1  O  ILE A 553   N  TYR A 407           
SHEET    1   B 2 VAL A 455  THR A 458  0                                        
SHEET    2   B 2 LYS A 477  ASP A 480  1  O  LYS A 477   N  ILE A 456           
LINK         NE2 HIS A 506                ZN    ZN A 601     1555   1555  1.90  
LINK         OD2 ASP A 535                MG    MG A 602     1555   1555  2.00  
LINK         OE2 GLU A 388                MG    MG A 602     1555   1555  2.02  
LINK         OE2 GLU A 396                ZN    ZN A 601     1555   1555  2.04  
LINK        MG    MG A 602                 O   HOH A 831     1555   1555  2.08  
LINK         OD2 ASP A 386                MG    MG A 602     1555   1555  2.13  
LINK        MG    MG A 602                 O   HOH A 830     1555   1555  2.17  
LINK         SG  CYS A 531                ZN    ZN A 601     1555   1555  2.28  
LINK         SG  CYS A 503                ZN    ZN A 601     1555   1555  2.34  
SITE     1 AC1  4 GLU A 396  CYS A 503  HIS A 506  CYS A 531                    
SITE     1 AC2  5 ASP A 386  GLU A 388  ASP A 535  HOH A 830                    
SITE     2 AC2  5 HOH A 831                                                     
CRYST1  115.170  115.170   56.920  90.00  90.00  90.00 I 4           8          
ORIGX1      1.000000  0.000000  0.000000        0.00000                         
ORIGX2      0.000000  1.000000  0.000000        0.00000                         
ORIGX3      0.000000  0.000000  1.000000        0.00000                         
SCALE1      0.008683  0.000000  0.000000        0.00000                         
SCALE2      0.000000  0.008683  0.000000        0.00000                         
SCALE3      0.000000  0.000000  0.017569        0.00000                         
ATOM      1  N   ASP A 358       1.898  -5.170  -0.768  1.00 45.98           N  
ANISOU    1  N   ASP A 358     5944   5545   5980   -611   -513    328       N  
ATOM      2  CA  ASP A 358       3.133  -5.537  -0.024  1.00 44.98           C  
ANISOU    2  CA  ASP A 358     5876   5369   5844   -592   -551    342       C  
ATOM      3  C   ASP A 358       3.997  -6.542  -0.804  1.00 42.30           C  
ANISOU    3  C   ASP A 358     5556   4935   5581   -542   -653    269       C  
ATOM      4  O   ASP A 358       5.223  -6.459  -0.757  1.00 44.30           O  
ANISOU    4  O   ASP A 358     5826   5168   5836   -482   -673    222       O  
ATOM      5  CB  ASP A 358       2.781  -6.078   1.367  1.00 48.41           C  
ANISOU    5  CB  ASP A 358     6351   5774   6268   -687   -560    452       C  
ATOM      6  CG  ASP A 358       3.911  -5.902   2.373  1.00 49.59           C  
ANISOU    6  CG  ASP A 358     6560   5911   6372   -676   -574    485       C  
ATOM      7  OD1 ASP A 358       5.071  -5.729   1.959  1.00 51.14           O  
ANISOU    7  OD1 ASP A 358     6761   6088   6582   -590   -605    417       O  
ATOM      8  OD2 ASP A 358       3.639  -5.936   3.593  1.00 51.40           O  
ANISOU    8  OD2 ASP A 358     6829   6154   6547   -762   -553    576       O  
ATOM      9  N   ILE A 359       3.359  -7.490  -1.496  1.00 38.13           N  
ANISOU    9  N   ILE A 359     5017   4345   5124   -567   -718    249       N  
ATOM     10  CA  ILE A 359       4.046  -8.356  -2.464  1.00 35.04           C  
ANISOU   10  CA  ILE A 359     4629   3875   4810   -514   -802    146       C  
ATOM     11  C   ILE A 359       3.928  -7.780  -3.881  1.00 33.54           C  
ANISOU   11  C   ILE A 359     4405   3753   4584   -474   -761     42       C  
ATOM     12  O   ILE A 359       2.865  -7.281  -4.289  1.00 32.03           O  
ANISOU   12  O   ILE A 359     4189   3622   4359   -508   -724     66       O  
ATOM     13  CB  ILE A 359       3.511  -9.810  -2.436  1.00 35.12           C  
ANISOU   13  CB  ILE A 359     4657   3763   4923   -568   -911    174       C  
ATOM     14  CG1 ILE A 359       3.958 -10.532  -1.152  1.00 35.10           C  
ANISOU   14  CG1 ILE A 359     4709   3665   4962   -605   -988    268       C  
ATOM     15  CG2 ILE A 359       3.946 -10.598  -3.674  1.00 35.27           C  
ANISOU   15  CG2 ILE A 359     4664   3715   5022   -515   -983     40       C  
ATOM     16  CD1 ILE A 359       3.439 -11.959  -1.013  1.00 36.05           C  
ANISOU   16  CD1 ILE A 359     4860   3650   5185   -672  -1110    316       C  
ATOM     17  N   GLY A 360       5.016  -7.857  -4.634  1.00 31.86           N  
ANISOU   17  N   GLY A 360     4192   3533   4382   -410   -772    -76       N  
ATOM     18  CA  GLY A 360       4.990  -7.516  -6.048  1.00 31.18           C  
ANISOU   18  CA  GLY A 360     4091   3505   4252   -393   -746   -182       C  
ATOM     19  C   GLY A 360       5.432  -6.103  -6.418  1.00 29.88           C  
ANISOU   19  C   GLY A 360     3923   3455   3974   -369   -653   -207       C  
ATOM     20  O   GLY A 360       5.329  -5.726  -7.574  1.00 29.76           O  
ANISOU   20  O   GLY A 360     3910   3495   3902   -376   -634   -276       O  
ATOM     21  N   SER A 361       5.924  -5.317  -5.466  1.00 29.35           N  
ANISOU   21  N   SER A 361     3858   3424   3870   -351   -601   -150       N  
ATOM     22  CA  SER A 361       6.297  -3.942  -5.780  1.00 28.96           C  
ANISOU   22  CA  SER A 361     3810   3475   3720   -335   -520   -165       C  
ATOM     23  C   SER A 361       7.504  -3.869  -6.701  1.00 29.05           C  
ANISOU   23  C   SER A 361     3820   3514   3703   -303   -498   -298       C  
ATOM     24  O   SER A 361       8.492  -4.580  -6.506  1.00 28.67           O  
ANISOU   24  O   SER A 361     3757   3413   3722   -266   -525   -368       O  
ATOM     25  CB  SER A 361       6.601  -3.121  -4.526  1.00 28.84           C  
ANISOU   25  CB  SER A 361     3798   3488   3673   -324   -470    -85       C  
ATOM     26  OG  SER A 361       7.129  -1.855  -4.915  1.00 28.32           O  
ANISOU   26  OG  SER A 361     3734   3505   3520   -306   -402   -114       O  
ATOM     27  N   GLU A 362       7.426  -2.971  -7.674  1.00 29.76           N  
ANISOU   27  N   GLU A 362     3923   3688   3697   -323   -452   -331       N  
ATOM     28  CA  GLU A 362       8.545  -2.687  -8.566  1.00 31.34           C  
ANISOU   28  CA  GLU A 362     4126   3942   3839   -317   -407   -454       C  
ATOM     29  C   GLU A 362       9.665  -1.903  -7.861  1.00 29.97           C  
ANISOU   29  C   GLU A 362     3940   3804   3643   -284   -347   -454       C  
ATOM     30  O   GLU A 362      10.747  -1.725  -8.425  1.00 31.10           O  
ANISOU   30  O   GLU A 362     4070   3991   3755   -280   -302   -563       O  
ATOM     31  CB  GLU A 362       8.052  -1.947  -9.820  1.00 33.77           C  
ANISOU   31  CB  GLU A 362     4471   4328   4033   -373   -387   -470       C  
ATOM     32  CG  GLU A 362       7.155  -2.803 -10.705  1.00 37.52           C  
ANISOU   32  CG  GLU A 362     4958   4771   4525   -409   -452   -501       C  
ATOM     33  CD  GLU A 362       6.787  -2.138 -12.024  1.00 40.38           C  
ANISOU   33  CD  GLU A 362     5370   5208   4763   -475   -450   -523       C  
ATOM     34  OE1 GLU A 362       6.038  -2.756 -12.811  1.00 43.28           O  
ANISOU   34  OE1 GLU A 362     5756   5557   5133   -513   -510   -548       O  
ATOM     35  OE2 GLU A 362       7.249  -1.006 -12.281  1.00 42.87           O  
ANISOU   35  OE2 GLU A 362     5715   5597   4977   -498   -398   -511       O  
ATOM     36  N   PHE A 363       9.421  -1.469  -6.620  1.00 28.13           N  
ANISOU   36  N   PHE A 363     3708   3555   3426   -269   -345   -342       N  
ATOM     37  CA  PHE A 363      10.385  -0.658  -5.866  1.00 27.06           C  
ANISOU   37  CA  PHE A 363     3566   3451   3265   -242   -297   -330       C  
ATOM     38  C   PHE A 363      10.878  -1.385  -4.621  1.00 26.75           C  
ANISOU   38  C   PHE A 363     3511   3335   3317   -206   -344   -301       C  
ATOM     39  O   PHE A 363      11.453  -0.781  -3.705  1.00 25.59           O  
ANISOU   39  O   PHE A 363     3367   3201   3155   -190   -323   -261       O  
ATOM     40  CB  PHE A 363       9.742   0.702  -5.545  1.00 27.38           C  
ANISOU   40  CB  PHE A 363     3629   3549   3225   -264   -252   -232       C  
ATOM     41  CG  PHE A 363       9.341   1.453  -6.778  1.00 28.36           C  
ANISOU   41  CG  PHE A 363     3778   3734   3263   -303   -232   -251       C  
ATOM     42  CD1 PHE A 363      10.289   2.186  -7.488  1.00 29.03           C  
ANISOU   42  CD1 PHE A 363     3877   3883   3269   -322   -181   -317       C  
ATOM     43  CD2 PHE A 363       8.033   1.401  -7.255  1.00 29.05           C  
ANISOU   43  CD2 PHE A 363     3876   3812   3350   -332   -271   -202       C  
ATOM     44  CE1 PHE A 363       9.938   2.854  -8.657  1.00 29.44           C  
ANISOU   44  CE1 PHE A 363     3970   3989   3227   -378   -176   -323       C  
ATOM     45  CE2 PHE A 363       7.673   2.079  -8.417  1.00 30.01           C  
ANISOU   45  CE2 PHE A 363     4031   3980   3391   -376   -277   -211       C  
ATOM     46  CZ  PHE A 363       8.628   2.807  -9.115  1.00 29.68           C  
ANISOU   46  CZ  PHE A 363     4021   4001   3256   -403   -232   -266       C  
ATOM     47  N   GLU A 364      10.653  -2.702  -4.609  1.00 26.59           N  
ANISOU   47  N   GLU A 364     3483   3227   3392   -200   -421   -319       N  
ATOM     48  CA  GLU A 364      11.121  -3.572  -3.515  1.00 27.55           C  
ANISOU   48  CA  GLU A 364     3602   3253   3612   -174   -499   -287       C  
ATOM     49  C   GLU A 364      12.620  -3.389  -3.214  1.00 27.13           C  
ANISOU   49  C   GLU A 364     3517   3197   3592   -124   -497   -361       C  
ATOM     50  O   GLU A 364      13.023  -3.326  -2.037  1.00 27.03           O  
ANISOU   50  O   GLU A 364     3518   3149   3601   -114   -534   -291       O  
ATOM     51  CB  GLU A 364      10.813  -5.038  -3.860  1.00 28.63           C  
ANISOU   51  CB  GLU A 364     3734   3287   3859   -173   -592   -327       C  
ATOM     52  CG  GLU A 364      11.202  -6.026  -2.768  1.00 30.06           C  
ANISOU   52  CG  GLU A 364     3924   3345   4151   -157   -702   -278       C  
ATOM     53  CD  GLU A 364      12.106  -7.126  -3.287  1.00 31.91           C  
ANISOU   53  CD  GLU A 364     4116   3484   4525   -101   -784   -416       C  
ATOM     54  OE1 GLU A 364      11.860  -8.296  -2.959  1.00 32.84           O  
ANISOU   54  OE1 GLU A 364     4249   3478   4752   -105   -898   -389       O  
ATOM     55  OE2 GLU A 364      13.048  -6.806  -4.043  1.00 33.04           O  
ANISOU   55  OE2 GLU A 364     4207   3677   4670    -59   -731   -557       O  
ATOM     56  N   GLY A 365      13.444  -3.336  -4.264  1.00 27.30           N  
ANISOU   56  N   GLY A 365     3496   3258   3621   -101   -458   -508       N  
ATOM     57  CA  GLY A 365      14.882  -3.066  -4.111  1.00 28.24           C  
ANISOU   57  CA  GLY A 365     3564   3391   3776    -58   -440   -599       C  
ATOM     58  C   GLY A 365      15.218  -1.772  -3.388  1.00 27.83           C  
ANISOU   58  C   GLY A 365     3530   3409   3635    -67   -381   -524       C  
ATOM     59  O   GLY A 365      16.009  -1.772  -2.443  1.00 28.04           O  
ANISOU   59  O   GLY A 365     3542   3398   3714    -36   -423   -506       O  
ATOM     60  N   GLN A 366      14.628  -0.661  -3.832  1.00 26.90           N  
ANISOU   60  N   GLN A 366     3445   3386   3389   -111   -295   -481       N  
ATOM     61  CA  GLN A 366      14.829   0.621  -3.190  1.00 26.92           C  
ANISOU   61  CA  GLN A 366     3470   3449   3311   -123   -241   -411       C  
ATOM     62  C   GLN A 366      14.447   0.519  -1.735  1.00 25.63           C  
ANISOU   62  C   GLN A 366     3339   3232   3167   -118   -293   -287       C  
ATOM     63  O   GLN A 366      15.150   1.016  -0.869  1.00 24.46           O  
ANISOU   63  O   GLN A 366     3192   3089   3012   -106   -294   -262       O  
ATOM     64  CB  GLN A 366      13.965   1.713  -3.828  1.00 27.80           C  
ANISOU   64  CB  GLN A 366     3620   3639   3303   -170   -172   -363       C  
ATOM     65  CG  GLN A 366      14.554   2.301  -5.093  1.00 30.26           C  
ANISOU   65  CG  GLN A 366     3922   4031   3545   -200   -105   -462       C  
ATOM     66  CD  GLN A 366      14.272   1.464  -6.321  1.00 31.00           C  
ANISOU   66  CD  GLN A 366     4009   4124   3646   -221   -114   -551       C  
ATOM     67  OE1 GLN A 366      13.501   0.504  -6.282  1.00 32.81           O  
ANISOU   67  OE1 GLN A 366     4242   4290   3935   -210   -175   -530       O  
ATOM     68  NE2 GLN A 366      14.893   1.837  -7.435  1.00 34.38           N  
ANISOU   68  NE2 GLN A 366     4431   4628   4004   -262    -51   -653       N  
ATOM     69  N   GLU A 367      13.333  -0.154  -1.459  1.00 25.32           N  
ANISOU   69  N   GLU A 367     3329   3144   3147   -140   -337   -211       N  
ATOM     70  CA  GLU A 367      12.882  -0.242  -0.086  1.00 25.14           C  
ANISOU   70  CA  GLU A 367     3347   3086   3121   -161   -372    -92       C  
ATOM     71  C   GLU A 367      13.873  -1.004   0.779  1.00 25.41           C  
ANISOU   71  C   GLU A 367     3380   3038   3238   -135   -467    -93       C  
ATOM     72  O   GLU A 367      14.228  -0.551   1.865  1.00 24.44           O  
ANISOU   72  O   GLU A 367     3285   2919   3081   -145   -476    -30       O  
ATOM     73  CB  GLU A 367      11.490  -0.838  -0.003  1.00 26.70           C  
ANISOU   73  CB  GLU A 367     3567   3254   3322   -205   -393    -17       C  
ATOM     74  CG  GLU A 367      10.463   0.203  -0.397  1.00 27.71           C  
ANISOU   74  CG  GLU A 367     3697   3462   3369   -232   -308     14       C  
ATOM     75  CD  GLU A 367       9.063  -0.327  -0.488  1.00 29.28           C  
ANISOU   75  CD  GLU A 367     3899   3642   3585   -274   -322     69       C  
ATOM     76  OE1 GLU A 367       8.827  -1.478  -0.063  1.00 31.44           O  
ANISOU   76  OE1 GLU A 367     4185   3843   3920   -296   -391    103       O  
ATOM     77  OE2 GLU A 367       8.205   0.437  -0.979  1.00 30.63           O  
ANISOU   77  OE2 GLU A 367     4056   3866   3714   -288   -272     79       O  
ATOM     78  N   LEU A 368      14.340  -2.140   0.281  1.00 25.88           N  
ANISOU   78  N   LEU A 368     3406   3018   3410   -101   -545   -170       N  
ATOM     79  CA  LEU A 368      15.356  -2.910   0.992  1.00 27.05           C  
ANISOU   79  CA  LEU A 368     3541   3068   3668    -64   -660   -184       C  
ATOM     80  C   LEU A 368      16.681  -2.165   1.180  1.00 27.37           C  
ANISOU   80  C   LEU A 368     3539   3147   3713    -24   -638   -250       C  
ATOM     81  O   LEU A 368      17.308  -2.267   2.239  1.00 27.28           O  
ANISOU   81  O   LEU A 368     3545   3083   3736    -16   -720   -200       O  
ATOM     82  CB  LEU A 368      15.571  -4.280   0.315  1.00 28.72           C  
ANISOU   82  CB  LEU A 368     3712   3175   4025    -26   -753   -277       C  
ATOM     83  CG  LEU A 368      14.864  -5.539   0.849  1.00 31.15           C  
ANISOU   83  CG  LEU A 368     4069   3358   4408    -55   -878   -188       C  
ATOM     84  CD1 LEU A 368      13.835  -5.335   1.957  1.00 30.42           C  
ANISOU   84  CD1 LEU A 368     4064   3276   4217   -139   -878    -11       C  
ATOM     85  CD2 LEU A 368      14.290  -6.358  -0.303  1.00 31.71           C  
ANISOU   85  CD2 LEU A 368     4113   3397   4539    -49   -883   -271       C  
ATOM     86  N   ILE A 369      17.091  -1.408   0.163  1.00 27.34           N  
ANISOU   86  N   ILE A 369     3485   3236   3669    -10   -533   -357       N  
ATOM     87  CA  ILE A 369      18.300  -0.579   0.263  1.00 28.04           C  
ANISOU   87  CA  ILE A 369     3527   3375   3750     14   -494   -422       C  
ATOM     88  C   ILE A 369      18.167   0.461   1.370  1.00 26.76           C  
ANISOU   88  C   ILE A 369     3424   3255   3486    -18   -469   -303       C  
ATOM     89  O   ILE A 369      19.086   0.643   2.175  1.00 27.21           O  
ANISOU   89  O   ILE A 369     3471   3291   3577      1   -520   -299       O  
ATOM     90  CB  ILE A 369      18.667   0.067  -1.090  1.00 29.06           C  
ANISOU   90  CB  ILE A 369     3604   3605   3831      8   -375   -549       C  
ATOM     91  CG1 ILE A 369      19.222  -0.992  -2.036  1.00 31.54           C  
ANISOU   91  CG1 ILE A 369     3840   3878   4265     46   -401   -708       C  
ATOM     92  CG2 ILE A 369      19.690   1.183  -0.917  1.00 29.34           C  
ANISOU   92  CG2 ILE A 369     3609   3714   3825      7   -313   -585       C  
ATOM     93  CD1 ILE A 369      18.907  -0.710  -3.482  1.00 33.30           C  
ANISOU   93  CD1 ILE A 369     4054   4192   4408      7   -293   -799       C  
ATOM     94  N   VAL A 370      17.021   1.140   1.429  1.00 25.72           N  
ANISOU   94  N   VAL A 370     3351   3180   3240    -65   -398   -215       N  
ATOM     95  CA  VAL A 370      16.819   2.164   2.459  1.00 25.38           C  
ANISOU   95  CA  VAL A 370     3361   3181   3102    -96   -364   -121       C  
ATOM     96  C   VAL A 370      16.774   1.538   3.850  1.00 25.88           C  
ANISOU   96  C   VAL A 370     3476   3171   3184   -116   -464    -23       C  
ATOM     97  O   VAL A 370      17.403   2.032   4.782  1.00 26.21           O  
ANISOU   97  O   VAL A 370     3542   3219   3200   -122   -486      8       O  
ATOM     98  CB  VAL A 370      15.558   3.015   2.179  1.00 24.91           C  
ANISOU   98  CB  VAL A 370     3335   3190   2939   -136   -270    -66       C  
ATOM     99  CG1 VAL A 370      15.303   4.026   3.286  1.00 24.89           C  
ANISOU   99  CG1 VAL A 370     3380   3226   2852   -166   -231     12       C  
ATOM    100  CG2 VAL A 370      15.709   3.743   0.851  1.00 24.04           C  
ANISOU  100  CG2 VAL A 370     3192   3148   2796   -131   -191   -147       C  
ATOM    101  N   ARG A 371      16.052   0.427   3.988  1.00 26.45           N  
ANISOU  101  N   ARG A 371     3576   3173   3300   -135   -532     28       N  
ATOM    102  CA  ARG A 371      16.028  -0.301   5.256  1.00 28.29           C  
ANISOU  102  CA  ARG A 371     3874   3328   3549   -172   -644    129       C  
ATOM    103  C   ARG A 371      17.447  -0.677   5.725  1.00 28.98           C  
ANISOU  103  C   ARG A 371     3939   3342   3732   -128   -764     94       C  
ATOM    104  O   ARG A 371      17.797  -0.475   6.894  1.00 30.00           O  
ANISOU  104  O   ARG A 371     4124   3455   3819   -160   -822    170       O  
ATOM    105  CB  ARG A 371      15.122  -1.540   5.147  1.00 29.95           C  
ANISOU  105  CB  ARG A 371     4109   3460   3810   -204   -709    179       C  
ATOM    106  CG  ARG A 371      13.660  -1.179   4.880  1.00 31.12           C  
ANISOU  106  CG  ARG A 371     4276   3678   3871   -257   -603    225       C  
ATOM    107  CD  ARG A 371      12.712  -2.361   4.976  1.00 33.95           C  
ANISOU  107  CD  ARG A 371     4667   3964   4270   -309   -667    291       C  
ATOM    108  NE  ARG A 371      12.460  -2.686   6.379  1.00 38.89           N  
ANISOU  108  NE  ARG A 371     5376   4557   4843   -394   -725    417       N  
ATOM    109  CZ  ARG A 371      11.389  -2.295   7.065  1.00 39.10           C  
ANISOU  109  CZ  ARG A 371     5446   4648   4761   -482   -645    499       C  
ATOM    110  NH1 ARG A 371      10.427  -1.589   6.481  1.00 40.20           N  
ANISOU  110  NH1 ARG A 371     5541   4875   4857   -484   -518    469       N  
ATOM    111  NH2 ARG A 371      11.280  -2.625   8.340  1.00 42.13           N  
ANISOU  111  NH2 ARG A 371     5915   5009   5084   -574   -698    606       N  
ATOM    112  N   ALA A 372      18.270  -1.179   4.811  1.00 28.73           N  
ANISOU  112  N   ALA A 372     3820   3269   3827    -56   -799    -31       N  
ATOM    113  CA  ALA A 372      19.642  -1.568   5.137  1.00 29.99           C  
ANISOU  113  CA  ALA A 372     3930   3353   4112     -1   -917    -90       C  
ATOM    114  C   ALA A 372      20.469  -0.337   5.562  1.00 29.62           C  
ANISOU  114  C   ALA A 372     3868   3386   4000      2   -862   -107       C  
ATOM    115  O   ALA A 372      21.248  -0.396   6.520  1.00 30.63           O  
ANISOU  115  O   ALA A 372     4012   3460   4164      6   -972    -71       O  
ATOM    116  CB  ALA A 372      20.293  -2.281   3.961  1.00 30.30           C  
ANISOU  116  CB  ALA A 372     3859   3349   4304     74   -936   -253       C  
ATOM    117  N   ALA A 373      20.267   0.776   4.861  1.00 28.92           N  
ANISOU  117  N   ALA A 373     3756   3416   3815     -6   -705   -154       N  
ATOM    118  CA  ALA A 373      20.977   2.028   5.160  1.00 29.27           C  
ANISOU  118  CA  ALA A 373     3788   3538   3794    -11   -642   -172       C  
ATOM    119  C   ALA A 373      20.581   2.559   6.535  1.00 29.44           C  
ANISOU  119  C   ALA A 373     3912   3570   3705    -68   -663    -40       C  
ATOM    120  O   ALA A 373      21.446   2.858   7.367  1.00 29.56           O  
ANISOU  120  O   ALA A 373     3935   3570   3728    -67   -729    -27       O  
ATOM    121  CB  ALA A 373      20.697   3.060   4.086  1.00 28.38           C  
ANISOU  121  CB  ALA A 373     3648   3537   3599    -21   -483   -233       C  
ATOM    122  N   VAL A 374      19.279   2.628   6.798  1.00 29.26           N  
ANISOU  122  N   VAL A 374     3963   3573   3583   -122   -611     51       N  
ATOM    123  CA  VAL A 374      18.788   3.126   8.083  1.00 30.08           C  
ANISOU  123  CA  VAL A 374     4161   3700   3567   -190   -607    161       C  
ATOM    124  C   VAL A 374      19.252   2.236   9.258  1.00 32.00           C  
ANISOU  124  C   VAL A 374     4465   3849   3843   -219   -772    240       C  
ATOM    125  O   VAL A 374      19.551   2.734  10.341  1.00 31.64           O  
ANISOU  125  O   VAL A 374     4482   3819   3720   -263   -801    296       O  
ATOM    126  CB  VAL A 374      17.262   3.431   8.052  1.00 30.12           C  
ANISOU  126  CB  VAL A 374     4211   3763   3472   -244   -500    218       C  
ATOM    127  CG1 VAL A 374      16.756   3.903   9.408  1.00 30.95           C  
ANISOU  127  CG1 VAL A 374     4405   3902   3453   -323   -481    309       C  
ATOM    128  CG2 VAL A 374      16.945   4.491   6.990  1.00 28.87           C  
ANISOU  128  CG2 VAL A 374     4001   3688   3283   -216   -365    148       C  
ATOM    129  N   SER A 375      19.360   0.926   9.025  1.00 32.18           N  
ANISOU  129  N   SER A 375     4474   3767   3986   -197   -892    243       N  
ATOM    130  CA  SER A 375      19.841  -0.012  10.047  1.00 34.09           C  
ANISOU  130  CA  SER A 375     4777   3895   4281   -223  -1081    324       C  
ATOM    131  C   SER A 375      21.318   0.208  10.432  1.00 35.01           C  
ANISOU  131  C   SER A 375     4852   3973   4478   -174  -1188    276       C  
ATOM    132  O   SER A 375      21.773  -0.286  11.466  1.00 37.04           O  
ANISOU  132  O   SER A 375     5175   4145   4753   -207  -1352    358       O  
ATOM    133  CB  SER A 375      19.638  -1.459   9.581  1.00 35.26           C  
ANISOU  133  CB  SER A 375     4908   3922   4566   -200  -1196    325       C  
ATOM    134  OG  SER A 375      20.658  -1.826   8.669  1.00 37.01           O  
ANISOU  134  OG  SER A 375     5009   4091   4962    -95  -1244    184       O  
ATOM    135  N   GLU A 376      22.062   0.930   9.595  1.00 34.82           N  
ANISOU  135  N   GLU A 376     4719   4008   4505   -103  -1102    145       N  
ATOM    136  CA  GLU A 376      23.478   1.231   9.878  1.00 36.54           C  
ANISOU  136  CA  GLU A 376     4874   4201   4808    -57  -1185     82       C  
ATOM    137  C   GLU A 376      23.647   2.400  10.844  1.00 35.92           C  
ANISOU  137  C   GLU A 376     4864   4198   4586   -113  -1147    140       C  
ATOM    138  O   GLU A 376      24.743   2.599  11.386  1.00 36.69           O  
ANISOU  138  O   GLU A 376     4938   4265   4738    -95  -1247    120       O  
ATOM    139  CB  GLU A 376      24.245   1.535   8.588  1.00 37.56           C  
ANISOU  139  CB  GLU A 376     4854   4373   5043     24  -1097    -90       C  
ATOM    140  CG  GLU A 376      24.527   0.325   7.723  1.00 40.66           C  
ANISOU  140  CG  GLU A 376     5153   4675   5619     94  -1168   -188       C  
ATOM    141  CD  GLU A 376      25.364  -0.713   8.442  1.00 43.36           C  
ANISOU  141  CD  GLU A 376     5480   4865   6131    132  -1399   -175       C  
ATOM    142  OE1 GLU A 376      26.423  -0.354   9.015  1.00 44.78           O  
ANISOU  142  OE1 GLU A 376     5622   5028   6364    151  -1480   -198       O  
ATOM    143  OE2 GLU A 376      24.959  -1.889   8.433  1.00 45.19           O  
ANISOU  143  OE2 GLU A 376     5736   4985   6448    141  -1511   -141       O  
ATOM    144  N   LEU A 377      22.576   3.169  11.049  1.00 35.03           N  
ANISOU  144  N   LEU A 377     4828   4179   4303   -178  -1007    199       N  
ATOM    145  CA  LEU A 377      22.613   4.365  11.908  1.00 35.25           C  
ANISOU  145  CA  LEU A 377     4920   4285   4188   -232   -948    236       C  
ATOM    146  C   LEU A 377      22.683   3.975  13.372  1.00 37.98           C  
ANISOU  146  C   LEU A 377     5386   4579   4465   -309  -1089    355       C  
ATOM    147  O   LEU A 377      21.846   3.211  13.864  1.00 39.70           O  
ANISOU  147  O   LEU A 377     5691   4761   4630   -375  -1132    454       O  
ATOM    148  CB  LEU A 377      21.401   5.277  11.682  1.00 33.65           C  
ANISOU  148  CB  LEU A 377     4752   4189   3846   -272   -763    248       C  
ATOM    149  CG  LEU A 377      21.154   5.875  10.293  1.00 31.99           C  
ANISOU  149  CG  LEU A 377     4453   4040   3663   -220   -619    154       C  
ATOM    150  CD1 LEU A 377      19.943   6.790  10.319  1.00 30.85           C  
ANISOU  150  CD1 LEU A 377     4352   3978   3391   -263   -474    181       C  
ATOM    151  CD2 LEU A 377      22.368   6.636   9.769  1.00 32.18           C  
ANISOU  151  CD2 LEU A 377     4391   4092   3745   -172   -599     53       C  
ATOM    152  N   ASP A 378      23.695   4.496  14.056  1.00 38.96           N  
ANISOU  152  N   ASP A 378     5517   4700   4587   -312  -1165    347       N  
ATOM    153  CA  ASP A 378      23.872   4.235  15.468  1.00 41.67           C  
ANISOU  153  CA  ASP A 378     5985   4999   4848   -396  -1309    460       C  
ATOM    154  C   ASP A 378      23.333   5.420  16.276  1.00 41.30           C  
ANISOU  154  C   ASP A 378     6031   5064   4596   -483  -1185    491       C  
ATOM    155  O   ASP A 378      23.944   6.486  16.292  1.00 40.34           O  
ANISOU  155  O   ASP A 378     5872   4998   4456   -461  -1131    426       O  
ATOM    156  CB  ASP A 378      25.351   3.983  15.758  1.00 43.77           C  
ANISOU  156  CB  ASP A 378     6199   5178   5253   -346  -1499    429       C  
ATOM    157  CG  ASP A 378      25.599   3.509  17.176  1.00 46.98           C  
ANISOU  157  CG  ASP A 378     6744   5514   5593   -436  -1697    559       C  
ATOM    158  OD1 ASP A 378      24.730   3.708  18.055  1.00 47.80           O  
ANISOU  158  OD1 ASP A 378     6991   5671   5500   -554  -1652    660       O  
ATOM    159  OD2 ASP A 378      26.678   2.929  17.409  1.00 50.29           O  
ANISOU  159  OD2 ASP A 378     7126   5823   6159   -394  -1902    556       O  
ATOM    160  N   PRO A 379      22.186   5.227  16.961  1.00 42.01           N  
ANISOU  160  N   PRO A 379     6237   5188   4536   -587  -1138    583       N  
ATOM    161  CA  PRO A 379      21.548   6.293  17.748  1.00 41.88           C  
ANISOU  161  CA  PRO A 379     6303   5281   4327   -675  -1006    595       C  
ATOM    162  C   PRO A 379      22.376   6.783  18.940  1.00 42.27           C  
ANISOU  162  C   PRO A 379     6438   5335   4287   -737  -1106    625       C  
ATOM    163  O   PRO A 379      21.960   7.725  19.621  1.00 42.03           O  
ANISOU  163  O   PRO A 379     6474   5396   4100   -807   -998    616       O  
ATOM    164  CB  PRO A 379      20.247   5.642  18.233  1.00 43.57           C  
ANISOU  164  CB  PRO A 379     6613   5513   4427   -782   -965    686       C  
ATOM    165  CG  PRO A 379      20.522   4.182  18.197  1.00 44.73           C  
ANISOU  165  CG  PRO A 379     6781   5535   4680   -783  -1152    766       C  
ATOM    166  CD  PRO A 379      21.404   3.981  17.003  1.00 43.72           C  
ANISOU  166  CD  PRO A 379     6507   5342   4762   -634  -1200    671       C  
ATOM    167  N   SER A 380      23.535   6.168  19.174  1.00 42.77           N  
ANISOU  167  N   SER A 380     6495   5298   4458   -708  -1313    651       N  
ATOM    168  CA  SER A 380      24.458   6.599  20.237  1.00 43.77           C  
ANISOU  168  CA  SER A 380     6694   5416   4522   -758  -1438    678       C  
ATOM    169  C   SER A 380      25.454   7.658  19.780  1.00 42.58           C  
ANISOU  169  C   SER A 380     6431   5296   4453   -671  -1398    560       C  
ATOM    170  O   SER A 380      26.165   8.242  20.609  1.00 43.96           O  
ANISOU  170  O   SER A 380     6656   5480   4567   -711  -1472    565       O  
ATOM    171  CB  SER A 380      25.250   5.410  20.790  1.00 45.01           C  
ANISOU  171  CB  SER A 380     6899   5435   4769   -775  -1713    770       C  
ATOM    172  OG  SER A 380      24.394   4.359  21.198  1.00 47.64           O  
ANISOU  172  OG  SER A 380     7343   5724   5035   -867  -1772    891       O  
ATOM    173  N   ASN A 381      25.525   7.885  18.470  1.00 40.97           N  
ANISOU  173  N   ASN A 381     6080   5105   4379   -562  -1288    459       N  
ATOM    174  CA  ASN A 381      26.485   8.821  17.889  1.00 39.72           C  
ANISOU  174  CA  ASN A 381     5807   4976   4310   -487  -1244    346       C  
ATOM    175  C   ASN A 381      25.773  10.021  17.283  1.00 36.29           C  
ANISOU  175  C   ASN A 381     5345   4646   3798   -479  -1016    279       C  
ATOM    176  O   ASN A 381      24.582   9.950  16.986  1.00 34.33           O  
ANISOU  176  O   ASN A 381     5123   4436   3484   -497   -896    298       O  
ATOM    177  CB  ASN A 381      27.338   8.133  16.812  1.00 42.24           C  
ANISOU  177  CB  ASN A 381     5972   5223   4853   -377  -1313    270       C  
ATOM    178  CG  ASN A 381      28.166   6.976  17.358  1.00 45.71           C  
ANISOU  178  CG  ASN A 381     6416   5536   5415   -366  -1563    320       C  
ATOM    179  OD1 ASN A 381      28.046   5.842  16.888  1.00 49.41           O  
ANISOU  179  OD1 ASN A 381     6847   5924   6004   -323  -1639    330       O  
ATOM    180  ND2 ASN A 381      29.007   7.255  18.343  1.00 47.99           N  
ANISOU  180  ND2 ASN A 381     6751   5798   5683   -403  -1705    350       N  
ATOM    181  N   THR A 382      26.505  11.121  17.120  1.00 33.87           N  
ANISOU  181  N   THR A 382     4983   4378   3506   -455   -970    202       N  
ATOM    182  CA  THR A 382      25.989  12.309  16.441  1.00 31.98           C  
ANISOU  182  CA  THR A 382     4709   4218   3223   -441   -781    134       C  
ATOM    183  C   THR A 382      25.541  11.968  15.028  1.00 30.43           C  
ANISOU  183  C   THR A 382     4418   4025   3120   -375   -688     93       C  
ATOM    184  O   THR A 382      26.287  11.355  14.268  1.00 30.13           O  
ANISOU  184  O   THR A 382     4280   3945   3222   -316   -745     48       O  
ATOM    185  CB  THR A 382      27.069  13.393  16.329  1.00 32.24           C  
ANISOU  185  CB  THR A 382     4682   4271   3295   -423   -775     58       C  
ATOM    186  OG1 THR A 382      27.567  13.676  17.637  1.00 33.47           O  
ANISOU  186  OG1 THR A 382     4927   4421   3370   -485   -878     93       O  
ATOM    187  CG2 THR A 382      26.498  14.679  15.692  1.00 31.26           C  
ANISOU  187  CG2 THR A 382     4542   4215   3122   -419   -597      2       C  
ATOM    188  N   ILE A 383      24.322  12.374  14.694  1.00 28.08           N  
ANISOU  188  N   ILE A 383     4147   3775   2745   -388   -548     98       N  
ATOM    189  CA  ILE A 383      23.814  12.241  13.336  1.00 27.10           C  
ANISOU  189  CA  ILE A 383     3946   3662   2688   -337   -454     60       C  
ATOM    190  C   ILE A 383      23.264  13.590  12.903  1.00 25.63           C  
ANISOU  190  C   ILE A 383     3757   3535   2445   -341   -312     19       C  
ATOM    191  O   ILE A 383      22.344  14.132  13.525  1.00 25.90           O  
ANISOU  191  O   ILE A 383     3860   3600   2380   -380   -246     41       O  
ATOM    192  CB  ILE A 383      22.764  11.123  13.181  1.00 27.17           C  
ANISOU  192  CB  ILE A 383     3980   3647   2694   -341   -456    116       C  
ATOM    193  CG1 ILE A 383      22.343  10.989  11.721  1.00 26.51           C  
ANISOU  193  CG1 ILE A 383     3816   3575   2683   -289   -373     69       C  
ATOM    194  CG2 ILE A 383      21.533  11.351  14.049  1.00 27.95           C  
ANISOU  194  CG2 ILE A 383     4177   3784   2658   -410   -391    173       C  
ATOM    195  CD1 ILE A 383      21.825   9.619  11.370  1.00 27.81           C  
ANISOU  195  CD1 ILE A 383     3972   3691   2903   -275   -421    103       C  
ATOM    196  N   TRP A 384      23.880  14.137  11.864  1.00 24.13           N  
ANISOU  196  N   TRP A 384     3487   3357   2323   -306   -271    -45       N  
ATOM    197  CA  TRP A 384      23.410  15.355  11.224  1.00 23.40           C  
ANISOU  197  CA  TRP A 384     3390   3303   2199   -309   -157    -77       C  
ATOM    198  C   TRP A 384      22.334  15.121  10.196  1.00 22.65           C  
ANISOU  198  C   TRP A 384     3276   3215   2114   -289    -83    -70       C  
ATOM    199  O   TRP A 384      22.331  14.106   9.488  1.00 22.73           O  
ANISOU  199  O   TRP A 384     3242   3210   2184   -264   -105    -72       O  
ATOM    200  CB  TRP A 384      24.586  16.029  10.530  1.00 23.28           C  
ANISOU  200  CB  TRP A 384     3306   3299   2241   -304   -152   -140       C  
ATOM    201  CG  TRP A 384      25.579  16.653  11.467  1.00 24.08           C  
ANISOU  201  CG  TRP A 384     3422   3397   2329   -329   -209   -156       C  
ATOM    202  CD1 TRP A 384      26.692  16.058  12.059  1.00 24.88           C  
ANISOU  202  CD1 TRP A 384     3495   3473   2485   -325   -323   -165       C  
ATOM    203  CD2 TRP A 384      25.589  18.040  11.922  1.00 24.06           C  
ANISOU  203  CD2 TRP A 384     3465   3411   2265   -362   -167   -171       C  
ATOM    204  NE1 TRP A 384      27.377  16.966  12.839  1.00 25.51           N  
ANISOU  204  NE1 TRP A 384     3601   3559   2533   -358   -354   -180       N  
ATOM    205  CE2 TRP A 384      26.763  18.179  12.796  1.00 25.00           C  
ANISOU  205  CE2 TRP A 384     3583   3520   2395   -382   -258   -187       C  
ATOM    206  CE3 TRP A 384      24.773  19.150  11.695  1.00 23.79           C  
ANISOU  206  CE3 TRP A 384     3468   3389   2183   -374    -78   -176       C  
ATOM    207  CZ2 TRP A 384      27.083  19.391  13.419  1.00 25.06           C  
ANISOU  207  CZ2 TRP A 384     3632   3536   2354   -419   -250   -209       C  
ATOM    208  CZ3 TRP A 384      25.116  20.368  12.314  1.00 23.96           C  
ANISOU  208  CZ3 TRP A 384     3526   3410   2167   -405    -72   -202       C  
ATOM    209  CH2 TRP A 384      26.233  20.476  13.164  1.00 24.79           C  
ANISOU  209  CH2 TRP A 384     3635   3511   2271   -429   -152   -218       C  
ATOM    210  N   LEU A 385      21.418  16.076  10.104  1.00 22.29           N  
ANISOU  210  N   LEU A 385     3261   3189   2021   -299     -2    -68       N  
ATOM    211  CA  LEU A 385      20.399  16.074   9.048  1.00 22.15           C  
ANISOU  211  CA  LEU A 385     3222   3174   2019   -282     59    -64       C  
ATOM    212  C   LEU A 385      20.256  17.475   8.447  1.00 22.19           C  
ANISOU  212  C   LEU A 385     3228   3184   2018   -288    114    -89       C  
ATOM    213  O   LEU A 385      20.151  18.469   9.180  1.00 21.66           O  
ANISOU  213  O   LEU A 385     3198   3116   1918   -302    133   -100       O  
ATOM    214  CB  LEU A 385      19.053  15.609   9.616  1.00 23.46           C  
ANISOU  214  CB  LEU A 385     3425   3341   2150   -288     84    -24       C  
ATOM    215  CG  LEU A 385      17.857  15.391   8.675  1.00 24.23           C  
ANISOU  215  CG  LEU A 385     3498   3436   2274   -270    130    -13       C  
ATOM    216  CD1 LEU A 385      16.752  14.668   9.443  1.00 26.44           C  
ANISOU  216  CD1 LEU A 385     3803   3720   2523   -289    144     23       C  
ATOM    217  CD2 LEU A 385      17.282  16.681   8.130  1.00 25.32           C  
ANISOU  217  CD2 LEU A 385     3632   3573   2417   -262    184    -35       C  
ATOM    218  N   ASP A 386      20.264  17.545   7.114  1.00 21.49           N  
ANISOU  218  N   ASP A 386     3106   3099   1962   -284    134    -98       N  
ATOM    219  CA  ASP A 386      19.940  18.764   6.411  1.00 22.21           C  
ANISOU  219  CA  ASP A 386     3210   3181   2048   -299    168   -102       C  
ATOM    220  C   ASP A 386      19.087  18.444   5.168  1.00 20.98           C  
ANISOU  220  C   ASP A 386     3041   3022   1908   -293    183    -82       C  
ATOM    221  O   ASP A 386      19.169  17.343   4.610  1.00 20.71           O  
ANISOU  221  O   ASP A 386     2978   3002   1891   -285    174    -84       O  
ATOM    222  CB  ASP A 386      21.215  19.473   5.972  1.00 23.44           C  
ANISOU  222  CB  ASP A 386     3351   3348   2206   -335    164   -132       C  
ATOM    223  CG  ASP A 386      20.979  20.938   5.647  1.00 25.73           C  
ANISOU  223  CG  ASP A 386     3678   3613   2486   -361    180   -125       C  
ATOM    224  OD1 ASP A 386      20.222  21.596   6.384  1.00 27.50           O  
ANISOU  224  OD1 ASP A 386     3935   3806   2706   -343    184   -121       O  
ATOM    225  OD2 ASP A 386      21.542  21.425   4.656  1.00 25.96           O  
ANISOU  225  OD2 ASP A 386     3701   3650   2511   -406    187   -129       O  
ATOM    226  N   ILE A 387      18.250  19.401   4.786  1.00 21.44           N  
ANISOU  226  N   ILE A 387     3123   3053   1970   -295    195    -66       N  
ATOM    227  CA  ILE A 387      17.487  19.311   3.521  1.00 21.45           C  
ANISOU  227  CA  ILE A 387     3123   3044   1983   -300    190    -41       C  
ATOM    228  C   ILE A 387      17.716  20.572   2.690  1.00 22.14           C  
ANISOU  228  C   ILE A 387     3243   3108   2062   -343    177    -28       C  
ATOM    229  O   ILE A 387      17.990  21.671   3.220  1.00 22.15           O  
ANISOU  229  O   ILE A 387     3268   3081   2066   -351    172    -36       O  
ATOM    230  CB  ILE A 387      15.950  19.124   3.744  1.00 21.49           C  
ANISOU  230  CB  ILE A 387     3122   3022   2020   -262    192    -20       C  
ATOM    231  CG1 ILE A 387      15.327  20.338   4.476  1.00 21.96           C  
ANISOU  231  CG1 ILE A 387     3197   3042   2106   -244    199    -33       C  
ATOM    232  CG2 ILE A 387      15.652  17.750   4.368  1.00 21.51           C  
ANISOU  232  CG2 ILE A 387     3101   3048   2024   -241    201    -18       C  
ATOM    233  CD1 ILE A 387      13.795  20.442   4.450  1.00 22.96           C  
ANISOU  233  CD1 ILE A 387     3299   3136   2289   -209    199    -30       C  
ATOM    234  N   GLU A 388      17.589  20.425   1.381  1.00 21.91           N  
ANISOU  234  N   GLU A 388     3222   3086   2016   -379    164     -7       N  
ATOM    235  CA  GLU A 388      17.377  21.573   0.521  1.00 22.76           C  
ANISOU  235  CA  GLU A 388     3379   3156   2114   -426    130     30       C  
ATOM    236  C   GLU A 388      15.969  21.528  -0.077  1.00 22.55           C  
ANISOU  236  C   GLU A 388     3363   3085   2121   -402     87     70       C  
ATOM    237  O   GLU A 388      15.394  20.450  -0.292  1.00 22.31           O  
ANISOU  237  O   GLU A 388     3303   3076   2098   -376     93     69       O  
ATOM    238  CB  GLU A 388      18.449  21.638  -0.569  1.00 23.42           C  
ANISOU  238  CB  GLU A 388     3480   3286   2133   -516    144     26       C  
ATOM    239  CG  GLU A 388      19.889  21.615  -0.051  1.00 23.88           C  
ANISOU  239  CG  GLU A 388     3506   3390   2176   -540    186    -26       C  
ATOM    240  CD  GLU A 388      20.207  22.698   0.976  1.00 24.69           C  
ANISOU  240  CD  GLU A 388     3627   3453   2302   -530    174    -28       C  
ATOM    241  OE1 GLU A 388      19.647  23.816   0.887  1.00 24.60           O  
ANISOU  241  OE1 GLU A 388     3665   3377   2304   -541    135     11       O  
ATOM    242  OE2 GLU A 388      21.020  22.419   1.892  1.00 24.44           O  
ANISOU  242  OE2 GLU A 388     3559   3447   2281   -510    193    -71       O  
ATOM    243  N   GLY A 389      15.445  22.716  -0.349  1.00 22.98           N  
ANISOU  243  N   GLY A 389     3458   3070   2206   -413     31    105       N  
ATOM    244  CA  GLY A 389      14.047  22.936  -0.662  1.00 23.60           C  
ANISOU  244  CA  GLY A 389     3533   3083   2351   -375    -29    136       C  
ATOM    245  C   GLY A 389      13.328  23.260   0.637  1.00 23.42           C  
ANISOU  245  C   GLY A 389     3464   3022   2411   -294    -11     93       C  
ATOM    246  O   GLY A 389      13.856  22.976   1.717  1.00 23.21           O  
ANISOU  246  O   GLY A 389     3416   3037   2367   -274     53     49       O  
ATOM    247  N   PRO A 390      12.110  23.823   0.543  1.00 24.72           N  
ANISOU  247  N   PRO A 390     3611   3110   2669   -251    -68    100       N  
ATOM    248  CA  PRO A 390      11.292  24.143   1.715  1.00 24.69           C  
ANISOU  248  CA  PRO A 390     3550   3077   2755   -178    -38     38       C  
ATOM    249  C   PRO A 390      10.845  22.850   2.404  1.00 24.31           C  
ANISOU  249  C   PRO A 390     3443   3100   2692   -149     39      6       C  
ATOM    250  O   PRO A 390      10.794  21.807   1.738  1.00 23.76           O  
ANISOU  250  O   PRO A 390     3372   3071   2585   -168     37     40       O  
ATOM    251  CB  PRO A 390      10.094  24.898   1.125  1.00 26.06           C  
ANISOU  251  CB  PRO A 390     3706   3149   3046   -144   -134     53       C  
ATOM    252  CG  PRO A 390      10.038  24.513  -0.319  1.00 26.24           C  
ANISOU  252  CG  PRO A 390     3773   3169   3027   -197   -209    134       C  
ATOM    253  CD  PRO A 390      11.415  24.085  -0.734  1.00 25.16           C  
ANISOU  253  CD  PRO A 390     3697   3110   2753   -275   -167    162       C  
ATOM    254  N   PRO A 391      10.520  22.899   3.712  1.00 24.73           N  
ANISOU  254  N   PRO A 391     3456   3170   2770   -114    106    -60       N  
ATOM    255  CA  PRO A 391      10.146  21.648   4.377  1.00 24.52           C  
ANISOU  255  CA  PRO A 391     3390   3213   2714   -109    176    -76       C  
ATOM    256  C   PRO A 391       8.843  21.025   3.846  1.00 24.93           C  
ANISOU  256  C   PRO A 391     3385   3254   2835    -86    158    -65       C  
ATOM    257  O   PRO A 391       8.619  19.840   4.041  1.00 25.45           O  
ANISOU  257  O   PRO A 391     3430   3373   2869    -98    195    -54       O  
ATOM    258  CB  PRO A 391       9.959  22.060   5.844  1.00 24.72           C  
ANISOU  258  CB  PRO A 391     3393   3255   2744    -93    248   -152       C  
ATOM    259  CG  PRO A 391       9.675  23.518   5.797  1.00 25.75           C  
ANISOU  259  CG  PRO A 391     3517   3304   2963    -62    210   -194       C  
ATOM    260  CD  PRO A 391      10.511  24.040   4.650  1.00 25.28           C  
ANISOU  260  CD  PRO A 391     3521   3200   2885    -89    124   -125       C  
ATOM    261  N   THR A 392       8.016  21.826   3.182  1.00 26.03           N  
ANISOU  261  N   THR A 392     3498   3318   3075    -56     88    -64       N  
ATOM    262  CA  THR A 392       6.777  21.347   2.568  1.00 26.26           C  
ANISOU  262  CA  THR A 392     3467   3325   3186    -34     49    -53       C  
ATOM    263  C   THR A 392       7.000  20.703   1.187  1.00 25.61           C  
ANISOU  263  C   THR A 392     3430   3244   3055    -71    -23     27       C  
ATOM    264  O   THR A 392       6.083  20.074   0.630  1.00 25.72           O  
ANISOU  264  O   THR A 392     3404   3253   3117    -63    -58     44       O  
ATOM    265  CB  THR A 392       5.753  22.501   2.423  1.00 27.75           C  
ANISOU  265  CB  THR A 392     3600   3418   3527     20    -18    -92       C  
ATOM    266  OG1 THR A 392       6.385  23.634   1.809  1.00 28.83           O  
ANISOU  266  OG1 THR A 392     3807   3479   3669      9   -107    -55       O  
ATOM    267  CG2 THR A 392       5.233  22.921   3.794  1.00 28.69           C  
ANISOU  267  CG2 THR A 392     3644   3547   3710     58     75   -201       C  
ATOM    268  N   ASP A 393       8.187  20.902   0.612  1.00 24.28           N  
ANISOU  268  N   ASP A 393     3344   3087   2795   -117    -46     69       N  
ATOM    269  CA  ASP A 393       8.488  20.385  -0.731  1.00 24.36           C  
ANISOU  269  CA  ASP A 393     3404   3109   2743   -168   -103    129       C  
ATOM    270  C   ASP A 393      10.001  20.161  -0.873  1.00 23.58           C  
ANISOU  270  C   ASP A 393     3366   3068   2525   -222    -62    137       C  
ATOM    271  O   ASP A 393      10.669  20.802  -1.684  1.00 23.81           O  
ANISOU  271  O   ASP A 393     3459   3084   2505   -276   -105    170       O  
ATOM    272  CB  ASP A 393       7.950  21.363  -1.805  1.00 25.55           C  
ANISOU  272  CB  ASP A 393     3589   3173   2947   -180   -227    178       C  
ATOM    273  CG  ASP A 393       7.820  20.729  -3.185  1.00 25.98           C  
ANISOU  273  CG  ASP A 393     3686   3239   2944   -235   -294    235       C  
ATOM    274  OD1 ASP A 393       7.853  19.486  -3.310  1.00 26.42           O  
ANISOU  274  OD1 ASP A 393     3723   3360   2954   -244   -247    225       O  
ATOM    275  OD2 ASP A 393       7.649  21.486  -4.167  1.00 27.49           O  
ANISOU  275  OD2 ASP A 393     3937   3370   3139   -274   -404    292       O  
ATOM    276  N   PRO A 394      10.551  19.261  -0.048  1.00 22.79           N  
ANISOU  276  N   PRO A 394     3243   3031   2385   -214     17    104       N  
ATOM    277  CA  PRO A 394      12.002  19.075  -0.012  1.00 22.03           C  
ANISOU  277  CA  PRO A 394     3181   2983   2205   -253     54     93       C  
ATOM    278  C   PRO A 394      12.504  18.364  -1.256  1.00 21.49           C  
ANISOU  278  C   PRO A 394     3138   2952   2076   -305     38    108       C  
ATOM    279  O   PRO A 394      11.779  17.539  -1.818  1.00 22.22           O  
ANISOU  279  O   PRO A 394     3213   3047   2181   -300     17    118       O  
ATOM    280  CB  PRO A 394      12.188  18.226   1.239  1.00 21.84           C  
ANISOU  280  CB  PRO A 394     3122   2999   2179   -223    116     60       C  
ATOM    281  CG  PRO A 394      10.958  17.382   1.264  1.00 22.43           C  
ANISOU  281  CG  PRO A 394     3154   3069   2301   -197    113     67       C  
ATOM    282  CD  PRO A 394       9.862  18.326   0.863  1.00 22.65           C  
ANISOU  282  CD  PRO A 394     3167   3038   2400   -177     68     78       C  
ATOM    283  N   VAL A 395      13.689  18.744  -1.732  1.00 21.20           N  
ANISOU  283  N   VAL A 395     3139   2943   1974   -361     49    102       N  
ATOM    284  CA  VAL A 395      14.242  18.122  -2.949  1.00 21.19           C  
ANISOU  284  CA  VAL A 395     3158   2990   1904   -424     52     94       C  
ATOM    285  C   VAL A 395      15.539  17.352  -2.740  1.00 20.70           C  
ANISOU  285  C   VAL A 395     3065   2991   1809   -437    114     32       C  
ATOM    286  O   VAL A 395      15.977  16.607  -3.632  1.00 21.10           O  
ANISOU  286  O   VAL A 395     3111   3088   1818   -478    131     -2       O  
ATOM    287  CB  VAL A 395      14.424  19.109  -4.114  1.00 21.90           C  
ANISOU  287  CB  VAL A 395     3320   3068   1933   -511      7    136       C  
ATOM    288  CG1 VAL A 395      13.070  19.652  -4.566  1.00 22.75           C  
ANISOU  288  CG1 VAL A 395     3455   3101   2086   -498    -84    199       C  
ATOM    289  CG2 VAL A 395      15.422  20.208  -3.749  1.00 22.11           C  
ANISOU  289  CG2 VAL A 395     3373   3092   1935   -548     26    134       C  
ATOM    290  N   GLU A 396      16.157  17.539  -1.579  1.00 20.50           N  
ANISOU  290  N   GLU A 396     3015   2966   1808   -403    142     10       N  
ATOM    291  CA  GLU A 396      17.404  16.852  -1.268  1.00 20.08           C  
ANISOU  291  CA  GLU A 396     2922   2959   1749   -406    181    -51       C  
ATOM    292  C   GLU A 396      17.468  16.651   0.234  1.00 19.90           C  
ANISOU  292  C   GLU A 396     2874   2917   1769   -346    183    -55       C  
ATOM    293  O   GLU A 396      17.086  17.541   1.007  1.00 20.38           O  
ANISOU  293  O   GLU A 396     2957   2947   1839   -330    178    -29       O  
ATOM    294  CB  GLU A 396      18.639  17.634  -1.795  1.00 20.27           C  
ANISOU  294  CB  GLU A 396     2959   3021   1723   -480    209    -78       C  
ATOM    295  CG  GLU A 396      19.951  16.882  -1.648  1.00 20.29           C  
ANISOU  295  CG  GLU A 396     2898   3073   1739   -484    247   -159       C  
ATOM    296  CD  GLU A 396      21.160  17.702  -2.040  1.00 20.65           C  
ANISOU  296  CD  GLU A 396     2941   3161   1743   -562    284   -194       C  
ATOM    297  OE1 GLU A 396      21.188  18.943  -1.816  1.00 21.07           O  
ANISOU  297  OE1 GLU A 396     3042   3189   1774   -595    272   -149       O  
ATOM    298  OE2 GLU A 396      22.094  17.077  -2.567  1.00 21.20           O  
ANISOU  298  OE2 GLU A 396     2955   3287   1812   -594    326   -274       O  
ATOM    299  N   LEU A 397      17.902  15.456   0.636  1.00 19.92           N  
ANISOU  299  N   LEU A 397     2836   2934   1799   -318    182    -88       N  
ATOM    300  CA  LEU A 397      18.018  15.071   2.040  1.00 20.30           C  
ANISOU  300  CA  LEU A 397     2874   2965   1875   -277    169    -83       C  
ATOM    301  C   LEU A 397      19.356  14.405   2.289  1.00 20.62           C  
ANISOU  301  C   LEU A 397     2872   3022   1942   -274    156   -136       C  
ATOM    302  O   LEU A 397      19.815  13.623   1.482  1.00 21.19           O  
ANISOU  302  O   LEU A 397     2905   3111   2037   -278    157   -184       O  
ATOM    303  CB  LEU A 397      16.878  14.102   2.435  1.00 21.09           C  
ANISOU  303  CB  LEU A 397     2971   3041   1999   -245    152    -50       C  
ATOM    304  CG  LEU A 397      16.982  13.414   3.805  1.00 21.90           C  
ANISOU  304  CG  LEU A 397     3076   3129   2115   -225    129    -36       C  
ATOM    305  CD1 LEU A 397      16.901  14.455   4.897  1.00 23.11           C  
ANISOU  305  CD1 LEU A 397     3261   3283   2236   -231    148    -22       C  
ATOM    306  CD2 LEU A 397      15.909  12.337   4.031  1.00 23.96           C  
ANISOU  306  CD2 LEU A 397     3336   3370   2396   -215    113     -1       C  
ATOM    307  N   ALA A 398      20.008  14.741   3.400  1.00 20.62           N  
ANISOU  307  N   ALA A 398     2875   3015   1944   -266    140   -137       N  
ATOM    308  CA  ALA A 398      21.238  14.060   3.770  1.00 21.11           C  
ANISOU  308  CA  ALA A 398     2889   3078   2052   -254    104   -185       C  
ATOM    309  C   ALA A 398      21.253  13.818   5.265  1.00 21.35           C  
ANISOU  309  C   ALA A 398     2948   3079   2085   -235     52   -148       C  
ATOM    310  O   ALA A 398      20.865  14.710   6.041  1.00 20.88           O  
ANISOU  310  O   ALA A 398     2938   3020   1976   -248     67   -115       O  
ATOM    311  CB  ALA A 398      22.445  14.895   3.382  1.00 22.17           C  
ANISOU  311  CB  ALA A 398     2994   3247   2184   -290    130   -239       C  
ATOM    312  N   LEU A 399      21.652  12.610   5.656  1.00 21.97           N  
ANISOU  312  N   LEU A 399     3000   3128   2218   -210    -15   -156       N  
ATOM    313  CA  LEU A 399      21.977  12.280   7.046  1.00 22.80           C  
ANISOU  313  CA  LEU A 399     3137   3203   2325   -207    -89   -121       C  
ATOM    314  C   LEU A 399      23.431  11.889   7.064  1.00 23.53           C  
ANISOU  314  C   LEU A 399     3162   3281   2499   -190   -155   -181       C  
ATOM    315  O   LEU A 399      23.891  11.153   6.181  1.00 24.54           O  
ANISOU  315  O   LEU A 399     3217   3402   2706   -165   -163   -244       O  
ATOM    316  CB  LEU A 399      21.144  11.109   7.601  1.00 23.46           C  
ANISOU  316  CB  LEU A 399     3256   3245   2411   -202   -141    -60       C  
ATOM    317  CG  LEU A 399      19.647  11.325   7.824  1.00 23.82           C  
ANISOU  317  CG  LEU A 399     3357   3305   2388   -224    -83     -3       C  
ATOM    318  CD1 LEU A 399      18.891  10.025   7.568  1.00 25.68           C  
ANISOU  318  CD1 LEU A 399     3591   3508   2660   -217   -114     29       C  
ATOM    319  CD2 LEU A 399      19.411  11.802   9.243  1.00 25.13           C  
ANISOU  319  CD2 LEU A 399     3593   3480   2476   -261    -87     41       C  
ATOM    320  N   TYR A 400      24.167  12.372   8.055  1.00 23.98           N  
ANISOU  320  N   TYR A 400     3236   3332   2545   -202   -203   -175       N  
ATOM    321  CA  TYR A 400      25.602  12.134   8.080  1.00 25.16           C  
ANISOU  321  CA  TYR A 400     3306   3467   2787   -185   -270   -241       C  
ATOM    322  C   TYR A 400      26.033  11.739   9.481  1.00 25.93           C  
ANISOU  322  C   TYR A 400     3445   3514   2893   -186   -397   -193       C  
ATOM    323  O   TYR A 400      25.736  12.450  10.429  1.00 25.94           O  
ANISOU  323  O   TYR A 400     3529   3528   2800   -223   -395   -140       O  
ATOM    324  CB  TYR A 400      26.325  13.395   7.621  1.00 25.08           C  
ANISOU  324  CB  TYR A 400     3260   3510   2760   -214   -198   -297       C  
ATOM    325  CG  TYR A 400      27.825  13.405   7.806  1.00 26.11           C  
ANISOU  325  CG  TYR A 400     3304   3635   2981   -209   -258   -370       C  
ATOM    326  CD1 TYR A 400      28.630  12.381   7.285  1.00 26.85           C  
ANISOU  326  CD1 TYR A 400     3287   3707   3207   -169   -306   -453       C  
ATOM    327  CD2 TYR A 400      28.448  14.467   8.470  1.00 26.49           C  
ANISOU  327  CD2 TYR A 400     3370   3700   2996   -242   -267   -369       C  
ATOM    328  CE1 TYR A 400      30.007  12.396   7.454  1.00 28.03           C  
ANISOU  328  CE1 TYR A 400     3337   3852   3462   -160   -363   -533       C  
ATOM    329  CE2 TYR A 400      29.825  14.500   8.627  1.00 27.39           C  
ANISOU  329  CE2 TYR A 400     3394   3811   3203   -240   -324   -440       C  
ATOM    330  CZ  TYR A 400      30.599  13.466   8.124  1.00 28.10           C  
ANISOU  330  CZ  TYR A 400     3364   3879   3432   -198   -373   -523       C  
ATOM    331  OH  TYR A 400      31.973  13.523   8.284  1.00 29.87           O  
ANISOU  331  OH  TYR A 400     3480   4101   3768   -193   -431   -606       O  
ATOM    332  N   GLN A 401      26.672  10.576   9.591  1.00 27.17           N  
ANISOU  332  N   GLN A 401     3550   3610   3164   -149   -513   -213       N  
ATOM    333  CA  GLN A 401      27.162  10.059  10.859  1.00 28.93           C  
ANISOU  333  CA  GLN A 401     3815   3769   3410   -154   -667   -160       C  
ATOM    334  C   GLN A 401      28.684   9.961  10.800  1.00 29.95           C  
ANISOU  334  C   GLN A 401     3831   3871   3678   -120   -756   -248       C  
ATOM    335  O   GLN A 401      29.238   8.929  10.395  1.00 30.34           O  
ANISOU  335  O   GLN A 401     3790   3862   3877    -67   -838   -305       O  
ATOM    336  CB  GLN A 401      26.539   8.696  11.172  1.00 30.32           C  
ANISOU  336  CB  GLN A 401     4036   3870   3615   -144   -764    -92       C  
ATOM    337  CG  GLN A 401      26.840   8.224  12.590  1.00 31.83           C  
ANISOU  337  CG  GLN A 401     4310   3995   3790   -177   -932     -4       C  
ATOM    338  CD  GLN A 401      25.743   7.350  13.168  1.00 33.46           C  
ANISOU  338  CD  GLN A 401     4626   4160   3925   -219   -978    108       C  
ATOM    339  OE1 GLN A 401      25.490   6.238  12.691  1.00 33.69           O  
ANISOU  339  OE1 GLN A 401     4628   4127   4045   -188  -1030    112       O  
ATOM    340  NE2 GLN A 401      25.093   7.845  14.219  1.00 33.52           N  
ANISOU  340  NE2 GLN A 401     4759   4205   3771   -300   -956    194       N  
ATOM    341  N   PRO A 402      29.365  11.041  11.192  1.00 30.25           N  
ANISOU  341  N   PRO A 402     3865   3948   3682   -148   -740   -270       N  
ATOM    342  CA  PRO A 402      30.828  11.128  11.108  1.00 31.68           C  
ANISOU  342  CA  PRO A 402     3924   4117   3997   -124   -808   -364       C  
ATOM    343  C   PRO A 402      31.575   9.988  11.825  1.00 33.84           C  
ANISOU  343  C   PRO A 402     4162   4285   4409    -83  -1016   -357       C  
ATOM    344  O   PRO A 402      32.620   9.540  11.336  1.00 35.30           O  
ANISOU  344  O   PRO A 402     4201   4442   4769    -32  -1070   -466       O  
ATOM    345  CB  PRO A 402      31.144  12.476  11.762  1.00 31.39           C  
ANISOU  345  CB  PRO A 402     3937   4126   3862   -179   -778   -347       C  
ATOM    346  CG  PRO A 402      29.900  12.906  12.465  1.00 30.12           C  
ANISOU  346  CG  PRO A 402     3933   3984   3528   -225   -732   -240       C  
ATOM    347  CD  PRO A 402      28.764  12.284  11.707  1.00 29.44           C  
ANISOU  347  CD  PRO A 402     3864   3902   3420   -206   -653   -217       C  
ATOM    348  N   ALA A 403      31.055   9.528  12.965  1.00 34.86           N  
ANISOU  348  N   ALA A 403     4422   4358   4466   -110  -1135   -235       N  
ATOM    349  CA  ALA A 403      31.722   8.465  13.743  1.00 37.39           C  
ANISOU  349  CA  ALA A 403     4735   4563   4908    -84  -1365   -203       C  
ATOM    350  C   ALA A 403      31.784   7.119  13.010  1.00 38.27           C  
ANISOU  350  C   ALA A 403     4753   4593   5193    -10  -1432   -253       C  
ATOM    351  O   ALA A 403      32.690   6.317  13.252  1.00 40.15           O  
ANISOU  351  O   ALA A 403     4913   4730   5611     40  -1614   -289       O  
ATOM    352  CB  ALA A 403      31.072   8.298  15.109  1.00 37.96           C  
ANISOU  352  CB  ALA A 403     4990   4601   4832   -157  -1470    -48       C  
ATOM    353  N   LYS A 404      30.826   6.871  12.119  1.00 37.66           N  
ANISOU  353  N   LYS A 404     4683   4552   5075     -2  -1295   -262       N  
ATOM    354  CA  LYS A 404      30.838   5.665  11.292  1.00 38.22           C  
ANISOU  354  CA  LYS A 404     4662   4555   5305     66  -1334   -330       C  
ATOM    355  C   LYS A 404      31.180   5.998   9.835  1.00 37.69           C  
ANISOU  355  C   LYS A 404     4448   4568   5306    102  -1165   -491       C  
ATOM    356  O   LYS A 404      31.003   5.165   8.940  1.00 38.03           O  
ANISOU  356  O   LYS A 404     4420   4585   5445    147  -1142   -565       O  
ATOM    357  CB  LYS A 404      29.509   4.898  11.403  1.00 38.51           C  
ANISOU  357  CB  LYS A 404     4818   4555   5257     41  -1338   -218       C  
ATOM    358  CG  LYS A 404      29.180   4.406  12.812  1.00 39.96           C  
ANISOU  358  CG  LYS A 404     5153   4659   5373    -15  -1510    -59       C  
ATOM    359  CD  LYS A 404      27.933   3.527  12.869  1.00 40.90           C  
ANISOU  359  CD  LYS A 404     5374   4736   5429    -48  -1518     42       C  
ATOM    360  CE  LYS A 404      28.106   2.199  12.149  1.00 41.85           C  
ANISOU  360  CE  LYS A 404     5405   4747   5747     27  -1615    -18       C  
ATOM    361  NZ  LYS A 404      26.919   1.308  12.293  1.00 42.17           N  
ANISOU  361  NZ  LYS A 404     5553   4737   5731    -16  -1642     92       N  
ATOM    362  N   LYS A 405      31.660   7.222   9.605  1.00 37.38           N  
ANISOU  362  N   LYS A 405     4370   4627   5207     70  -1048   -544       N  
ATOM    363  CA  LYS A 405      32.129   7.676   8.286  1.00 36.89           C  
ANISOU  363  CA  LYS A 405     4175   4652   5188     76   -887   -693       C  
ATOM    364  C   LYS A 405      31.113   7.391   7.172  1.00 35.33           C  
ANISOU  364  C   LYS A 405     3998   4497   4929     72   -751   -707       C  
ATOM    365  O   LYS A 405      31.466   6.944   6.077  1.00 35.85           O  
ANISOU  365  O   LYS A 405     3945   4583   5092    100   -688   -841       O  
ATOM    366  CB  LYS A 405      33.511   7.074   7.967  1.00 39.60           C  
ANISOU  366  CB  LYS A 405     4330   4951   5764    139   -970   -851       C  
ATOM    367  CG  LYS A 405      34.572   7.418   9.004  1.00 42.17           C  
ANISOU  367  CG  LYS A 405     4623   5237   6165    141  -1113   -845       C  
ATOM    368  CD  LYS A 405      35.882   6.711   8.713  1.00 44.83           C  
ANISOU  368  CD  LYS A 405     4756   5515   6764    214  -1213  -1010       C  
ATOM    369  CE  LYS A 405      36.837   6.826   9.889  1.00 48.09           C  
ANISOU  369  CE  LYS A 405     5148   5854   7269    226  -1410   -980       C  
ATOM    370  NZ  LYS A 405      38.263   6.704   9.470  1.00 50.54           N  
ANISOU  370  NZ  LYS A 405     5227   6158   7816    275  -1443  -1172       N  
ATOM    371  N   GLN A 406      29.841   7.643   7.464  1.00 32.84           N  
ANISOU  371  N   GLN A 406     3829   4197   4452     33   -706   -577       N  
ATOM    372  CA  GLN A 406      28.772   7.218   6.565  1.00 31.32           C  
ANISOU  372  CA  GLN A 406     3665   4024   4210     32   -615   -571       C  
ATOM    373  C   GLN A 406      27.705   8.270   6.366  1.00 29.25           C  
ANISOU  373  C   GLN A 406     3507   3844   3764    -28   -478   -493       C  
ATOM    374  O   GLN A 406      27.494   9.117   7.231  1.00 28.47           O  
ANISOU  374  O   GLN A 406     3492   3762   3564    -65   -478   -411       O  
ATOM    375  CB  GLN A 406      28.128   5.929   7.076  1.00 32.44           C  
ANISOU  375  CB  GLN A 406     3864   4062   4401     63   -744   -495       C  
ATOM    376  CG  GLN A 406      27.415   6.073   8.413  1.00 32.68           C  
ANISOU  376  CG  GLN A 406     4042   4060   4313     19   -817   -332       C  
ATOM    377  CD  GLN A 406      27.029   4.739   9.022  1.00 34.08           C  
ANISOU  377  CD  GLN A 406     4273   4123   4554     33   -974   -255       C  
ATOM    378  OE1 GLN A 406      27.371   3.692   8.499  1.00 34.77           O  
ANISOU  378  OE1 GLN A 406     4280   4137   4795     90  -1048   -325       O  
ATOM    379  NE2 GLN A 406      26.304   4.784  10.140  1.00 34.42           N  
ANISOU  379  NE2 GLN A 406     4454   4150   4474    -26  -1023   -112       N  
ATOM    380  N   TYR A 407      27.003   8.180   5.238  1.00 27.99           N  
ANISOU  380  N   TYR A 407     3342   3725   3567    -36   -372   -523       N  
ATOM    381  CA  TYR A 407      25.893   9.093   4.975  1.00 26.96           C  
ANISOU  381  CA  TYR A 407     3304   3655   3284    -85   -263   -449       C  
ATOM    382  C   TYR A 407      24.774   8.477   4.152  1.00 26.33           C  
ANISOU  382  C   TYR A 407     3250   3575   3179    -82   -220   -434       C  
ATOM    383  O   TYR A 407      24.993   7.536   3.390  1.00 27.31           O  
ANISOU  383  O   TYR A 407     3306   3679   3392    -53   -232   -515       O  
ATOM    384  CB  TYR A 407      26.398  10.394   4.323  1.00 26.59           C  
ANISOU  384  CB  TYR A 407     3232   3694   3179   -132   -152   -500       C  
ATOM    385  CG  TYR A 407      26.928  10.233   2.922  1.00 27.44           C  
ANISOU  385  CG  TYR A 407     3245   3854   3327   -146    -71   -624       C  
ATOM    386  CD1 TYR A 407      26.078  10.337   1.807  1.00 26.72           C  
ANISOU  386  CD1 TYR A 407     3187   3807   3159   -180     19   -623       C  
ATOM    387  CD2 TYR A 407      28.291   9.999   2.704  1.00 29.04           C  
ANISOU  387  CD2 TYR A 407     3323   4068   3644   -134    -82   -750       C  
ATOM    388  CE1 TYR A 407      26.577  10.189   0.516  1.00 27.84           C  
ANISOU  388  CE1 TYR A 407     3254   4008   3315   -211     99   -741       C  
ATOM    389  CE2 TYR A 407      28.800   9.851   1.428  1.00 29.73           C  
ANISOU  389  CE2 TYR A 407     3318   4218   3759   -160     10   -881       C  
ATOM    390  CZ  TYR A 407      27.951   9.955   0.342  1.00 29.40           C  
ANISOU  390  CZ  TYR A 407     3326   4226   3618   -205    104   -875       C  
ATOM    391  OH  TYR A 407      28.489   9.796  -0.918  1.00 30.64           O  
ANISOU  391  OH  TYR A 407     3401   4456   3786   -248    200  -1012       O  
ATOM    392  N   ILE A 408      23.574   9.023   4.339  1.00 25.45           N  
ANISOU  392  N   ILE A 408     3232   3481   2955   -112   -173   -339       N  
ATOM    393  CA  ILE A 408      22.389   8.678   3.560  1.00 25.00           C  
ANISOU  393  CA  ILE A 408     3204   3432   2862   -119   -126   -314       C  
ATOM    394  C   ILE A 408      22.047   9.950   2.793  1.00 24.67           C  
ANISOU  394  C   ILE A 408     3187   3461   2726   -163    -21   -314       C  
ATOM    395  O   ILE A 408      21.931  11.023   3.377  1.00 24.98           O  
ANISOU  395  O   ILE A 408     3272   3519   2702   -186      2   -266       O  
ATOM    396  CB  ILE A 408      21.225   8.272   4.486  1.00 24.90           C  
ANISOU  396  CB  ILE A 408     3272   3376   2811   -123   -169   -203       C  
ATOM    397  CG1 ILE A 408      21.564   6.968   5.223  1.00 26.40           C  
ANISOU  397  CG1 ILE A 408     3456   3484   3091    -94   -294   -187       C  
ATOM    398  CG2 ILE A 408      19.918   8.184   3.707  1.00 25.28           C  
ANISOU  398  CG2 ILE A 408     3348   3442   2817   -136   -113   -175       C  
ATOM    399  CD1 ILE A 408      20.549   6.576   6.286  1.00 26.50           C  
ANISOU  399  CD1 ILE A 408     3556   3461   3050   -123   -338    -71       C  
ATOM    400  N   HIS A 409      21.893   9.836   1.485  1.00 24.01           N  
ANISOU  400  N   HIS A 409     3077   3412   2633   -181     35   -369       N  
ATOM    401  CA  HIS A 409      21.685  11.007   0.628  1.00 23.81           C  
ANISOU  401  CA  HIS A 409     3081   3448   2520   -237    116   -366       C  
ATOM    402  C   HIS A 409      20.733  10.648  -0.464  1.00 23.79           C  
ANISOU  402  C   HIS A 409     3100   3456   2485   -254    141   -362       C  
ATOM    403  O   HIS A 409      20.941   9.662  -1.175  1.00 24.66           O  
ANISOU  403  O   HIS A 409     3164   3567   2639   -245    138   -435       O  
ATOM    404  CB  HIS A 409      23.041  11.442   0.089  1.00 24.92           C  
ANISOU  404  CB  HIS A 409     3158   3640   2671   -271    160   -462       C  
ATOM    405  CG  HIS A 409      23.023  12.652  -0.833  1.00 25.29           C  
ANISOU  405  CG  HIS A 409     3241   3748   2621   -351    236   -457       C  
ATOM    406  ND1 HIS A 409      23.856  12.755  -1.893  1.00 26.60           N  
ANISOU  406  ND1 HIS A 409     3359   3979   2770   -411    300   -551       N  
ATOM    407  CD2 HIS A 409      22.272  13.818  -0.815  1.00 24.57           C  
ANISOU  407  CD2 HIS A 409     3231   3655   2449   -385    249   -369       C  
ATOM    408  CE1 HIS A 409      23.659  13.928  -2.511  1.00 26.08           C  
ANISOU  408  CE1 HIS A 409     3356   3951   2603   -492    346   -508       C  
ATOM    409  NE2 HIS A 409      22.680  14.576  -1.865  1.00 25.18           N  
ANISOU  409  NE2 HIS A 409     3320   3788   2460   -469    306   -396       N  
ATOM    410  N   CYS A 410      19.669  11.427  -0.614  1.00 23.14           N  
ANISOU  410  N   CYS A 410     3082   3375   2333   -277    158   -284       N  
ATOM    411  CA  CYS A 410      18.672  11.151  -1.662  1.00 23.97           C  
ANISOU  411  CA  CYS A 410     3214   3487   2407   -298    165   -270       C  
ATOM    412  C   CYS A 410      18.002  12.419  -2.142  1.00 22.82           C  
ANISOU  412  C   CYS A 410     3129   3356   2187   -344    184   -210       C  
ATOM    413  O   CYS A 410      18.195  13.489  -1.568  1.00 21.73           O  
ANISOU  413  O   CYS A 410     3014   3214   2029   -352    192   -176       O  
ATOM    414  CB  CYS A 410      17.601  10.163  -1.203  1.00 24.70           C  
ANISOU  414  CB  CYS A 410     3313   3529   2545   -254    118   -225       C  
ATOM    415  SG  CYS A 410      16.723  10.689   0.263  1.00 27.32           S  
ANISOU  415  SG  CYS A 410     3683   3823   2873   -229    100   -127       S  
ATOM    416  N   PHE A 411      17.210  12.270  -3.202  1.00 22.67           N  
ANISOU  416  N   PHE A 411     3137   3344   2134   -374    179   -198       N  
ATOM    417  CA  PHE A 411      16.606  13.394  -3.904  1.00 22.87           C  
ANISOU  417  CA  PHE A 411     3223   3372   2093   -426    173   -141       C  
ATOM    418  C   PHE A 411      15.148  13.101  -4.151  1.00 22.67           C  
ANISOU  418  C   PHE A 411     3219   3309   2087   -406    126    -86       C  
ATOM    419  O   PHE A 411      14.712  11.942  -4.099  1.00 22.36           O  
ANISOU  419  O   PHE A 411     3150   3256   2091   -372    111   -103       O  
ATOM    420  CB  PHE A 411      17.274  13.606  -5.266  1.00 23.99           C  
ANISOU  420  CB  PHE A 411     3387   3575   2154   -517    206   -189       C  
ATOM    421  CG  PHE A 411      18.698  14.023  -5.164  1.00 25.00           C  
ANISOU  421  CG  PHE A 411     3486   3750   2263   -555    261   -251       C  
ATOM    422  CD1 PHE A 411      19.715  13.070  -5.140  1.00 25.39           C  
ANISOU  422  CD1 PHE A 411     3458   3834   2356   -539    299   -358       C  
ATOM    423  CD2 PHE A 411      19.025  15.367  -5.063  1.00 25.15           C  
ANISOU  423  CD2 PHE A 411     3548   3770   2237   -604    267   -206       C  
ATOM    424  CE1 PHE A 411      21.047  13.462  -5.034  1.00 26.37           C  
ANISOU  424  CE1 PHE A 411     3538   4004   2479   -574    350   -425       C  
ATOM    425  CE2 PHE A 411      20.354  15.766  -4.956  1.00 25.91           C  
ANISOU  425  CE2 PHE A 411     3611   3913   2321   -647    319   -264       C  
ATOM    426  CZ  PHE A 411      21.357  14.811  -4.917  1.00 26.36           C  
ANISOU  426  CZ  PHE A 411     3581   4012   2423   -630    363   -375       C  
ATOM    427  N   ARG A 412      14.409  14.155  -4.465  1.00 22.71           N  
ANISOU  427  N   ARG A 412     3271   3289   2068   -430     94    -21       N  
ATOM    428  CA  ARG A 412      13.040  13.992  -4.934  1.00 23.66           C  
ANISOU  428  CA  ARG A 412     3406   3374   2210   -421     37     26       C  
ATOM    429  C   ARG A 412      12.651  15.164  -5.841  1.00 23.92           C  
ANISOU  429  C   ARG A 412     3506   3389   2195   -481    -15     82       C  
ATOM    430  O   ARG A 412      13.102  16.318  -5.642  1.00 23.62           O  
ANISOU  430  O   ARG A 412     3498   3339   2138   -504    -14    105       O  
ATOM    431  CB  ARG A 412      12.060  13.783  -3.759  1.00 24.16           C  
ANISOU  431  CB  ARG A 412     3427   3392   2360   -346     27     55       C  
ATOM    432  CG  ARG A 412      11.440  15.022  -3.169  1.00 24.39           C  
ANISOU  432  CG  ARG A 412     3464   3378   2425   -324      8     99       C  
ATOM    433  CD  ARG A 412      10.424  14.685  -2.081  1.00 23.62           C  
ANISOU  433  CD  ARG A 412     3315   3253   2406   -265     17    106       C  
ATOM    434  NE  ARG A 412       9.040  14.750  -2.553  1.00 23.83           N  
ANISOU  434  NE  ARG A 412     3322   3242   2490   -254    -37    135       N  
ATOM    435  CZ  ARG A 412       8.356  15.882  -2.717  1.00 24.13           C  
ANISOU  435  CZ  ARG A 412     3364   3232   2574   -243    -84    160       C  
ATOM    436  NH1 ARG A 412       8.902  17.062  -2.437  1.00 23.81           N  
ANISOU  436  NH1 ARG A 412     3352   3172   2523   -246    -82    162       N  
ATOM    437  NH2 ARG A 412       7.118  15.820  -3.149  1.00 24.42           N  
ANISOU  437  NH2 ARG A 412     3369   3231   2679   -229   -144    180       N  
ATOM    438  N   LYS A 413      11.844  14.863  -6.854  1.00 24.07           N  
ANISOU  438  N   LYS A 413     3553   3399   2195   -513    -72    106       N  
ATOM    439  CA  LYS A 413      11.247  15.879  -7.695  1.00 25.19           C  
ANISOU  439  CA  LYS A 413     3763   3503   2306   -567   -155    175       C  
ATOM    440  C   LYS A 413      10.229  16.702  -6.886  1.00 24.93           C  
ANISOU  440  C   LYS A 413     3703   3388   2383   -495   -211    226       C  
ATOM    441  O   LYS A 413       9.421  16.139  -6.139  1.00 24.45           O  
ANISOU  441  O   LYS A 413     3574   3305   2412   -420   -204    214       O  
ATOM    442  CB  LYS A 413      10.595  15.228  -8.930  1.00 26.35           C  
ANISOU  442  CB  LYS A 413     3944   3660   2407   -619   -215    185       C  
ATOM    443  CG  LYS A 413      10.030  16.215  -9.930  1.00 28.15           C  
ANISOU  443  CG  LYS A 413     4260   3846   2590   -692   -325    267       C  
ATOM    444  CD  LYS A 413       9.294  15.505 -11.060  1.00 30.15           C  
ANISOU  444  CD  LYS A 413     4548   4107   2800   -741   -395    278       C  
ATOM    445  CE  LYS A 413       8.834  16.535 -12.075  1.00 31.65           C  
ANISOU  445  CE  LYS A 413     4843   4251   2933   -830   -525    371       C  
ATOM    446  NZ  LYS A 413       7.898  15.973 -13.090  1.00 34.68           N  
ANISOU  446  NZ  LYS A 413     5262   4623   3292   -871   -626    396       N  
ATOM    447  N   PRO A 414      10.282  18.038  -6.994  1.00 25.39           N  
ANISOU  447  N   PRO A 414     3810   3398   2438   -522   -262    274       N  
ATOM    448  CA  PRO A 414       9.321  18.859  -6.250  1.00 26.11           C  
ANISOU  448  CA  PRO A 414     3864   3404   2652   -448   -315    301       C  
ATOM    449  C   PRO A 414       7.921  18.741  -6.832  1.00 27.46           C  
ANISOU  449  C   PRO A 414     4021   3517   2897   -429   -421    339       C  
ATOM    450  O   PRO A 414       7.766  18.509  -8.046  1.00 28.12           O  
ANISOU  450  O   PRO A 414     4165   3608   2913   -500   -491    376       O  
ATOM    451  CB  PRO A 414       9.860  20.286  -6.447  1.00 26.69           C  
ANISOU  451  CB  PRO A 414     4008   3433   2700   -497   -361    343       C  
ATOM    452  CG  PRO A 414      10.497  20.224  -7.796  1.00 26.46           C  
ANISOU  452  CG  PRO A 414     4073   3449   2532   -619   -386    376       C  
ATOM    453  CD  PRO A 414      11.180  18.874  -7.811  1.00 25.86           C  
ANISOU  453  CD  PRO A 414     3959   3475   2390   -627   -277    304       C  
ATOM    454  N   HIS A 415       6.907  18.892  -5.986  1.00 27.83           N  
ANISOU  454  N   HIS A 415     3983   3511   3079   -341   -433    323       N  
ATOM    455  CA  HIS A 415       5.531  18.897  -6.485  1.00 30.53           C  
ANISOU  455  CA  HIS A 415     4292   3788   3521   -316   -543    351       C  
ATOM    456  C   HIS A 415       5.077  20.275  -6.880  1.00 33.04           C  
ANISOU  456  C   HIS A 415     4643   4000   3910   -317   -676    403       C  
ATOM    457  O   HIS A 415       4.155  20.422  -7.683  1.00 34.49           O  
ANISOU  457  O   HIS A 415     4834   4121   4151   -325   -810    448       O  
ATOM    458  CB  HIS A 415       4.568  18.225  -5.512  1.00 29.66           C  
ANISOU  458  CB  HIS A 415     4060   3681   3528   -234   -490    298       C  
ATOM    459  CG  HIS A 415       4.673  18.737  -4.098  1.00 28.75           C  
ANISOU  459  CG  HIS A 415     3884   3563   3476   -172   -401    244       C  
ATOM    460  ND1 HIS A 415       5.236  18.012  -3.117  1.00 28.53           N  
ANISOU  460  ND1 HIS A 415     3831   3607   3403   -162   -276    200       N  
ATOM    461  CD2 HIS A 415       4.250  19.932  -3.516  1.00 29.58           C  
ANISOU  461  CD2 HIS A 415     3952   3596   3691   -121   -429    222       C  
ATOM    462  CE1 HIS A 415       5.187  18.703  -1.962  1.00 28.20           C  
ANISOU  462  CE1 HIS A 415     3746   3550   3418   -116   -220    154       C  
ATOM    463  NE2 HIS A 415       4.584  19.880  -2.209  1.00 28.33           N  
ANISOU  463  NE2 HIS A 415     3751   3481   3534    -88   -308    159       N  
ATOM    464  N   ASP A 416       5.742  21.292  -6.339  1.00 34.01           N  
ANISOU  464  N   ASP A 416     4792   4096   4035   -312   -655    398       N  
ATOM    465  CA  ASP A 416       5.463  22.688  -6.660  1.00 36.72           C  
ANISOU  465  CA  ASP A 416     5178   4324   4451   -317   -789    448       C  
ATOM    466  C   ASP A 416       6.624  23.244  -7.487  1.00 37.33           C  
ANISOU  466  C   ASP A 416     5393   4415   4375   -435   -817    514       C  
ATOM    467  O   ASP A 416       7.583  23.806  -6.948  1.00 37.15           O  
ANISOU  467  O   ASP A 416     5396   4408   4312   -450   -750    497       O  
ATOM    468  CB  ASP A 416       5.247  23.487  -5.367  1.00 36.98           C  
ANISOU  468  CB  ASP A 416     5129   4302   4618   -223   -747    381       C  
ATOM    469  CG  ASP A 416       5.002  24.965  -5.607  1.00 39.54           C  
ANISOU  469  CG  ASP A 416     5491   4489   5042   -216   -891    420       C  
ATOM    470  OD1 ASP A 416       4.683  25.372  -6.743  1.00 40.92           O  
ANISOU  470  OD1 ASP A 416     5742   4590   5216   -272  -1052    508       O  
ATOM    471  OD2 ASP A 416       5.141  25.736  -4.640  1.00 41.04           O  
ANISOU  471  OD2 ASP A 416     5642   4640   5313   -160   -852    362       O  
ATOM    472  N   GLU A 417       6.530  23.078  -8.805  1.00 39.07           N  
ANISOU  472  N   GLU A 417     5703   4635   4505   -530   -916    588       N  
ATOM    473  CA  GLU A 417       7.614  23.461  -9.711  1.00 41.27           C  
ANISOU  473  CA  GLU A 417     6119   4952   4611   -671   -928    647       C  
ATOM    474  C   GLU A 417       7.820  24.974  -9.796  1.00 42.01           C  
ANISOU  474  C   GLU A 417     6289   4937   4738   -709  -1039    716       C  
ATOM    475  O   GLU A 417       8.952  25.441  -9.924  1.00 41.14           O  
ANISOU  475  O   GLU A 417     6255   4864   4512   -801   -989    733       O  
ATOM    476  CB  GLU A 417       7.400  22.855 -11.100  1.00 43.39           C  
ANISOU  476  CB  GLU A 417     6472   5258   4758   -778  -1001    702       C  
ATOM    477  CG  GLU A 417       7.357  21.331 -11.091  1.00 44.97           C  
ANISOU  477  CG  GLU A 417     6607   5567   4915   -753   -889    628       C  
ATOM    478  CD  GLU A 417       7.220  20.740 -12.478  1.00 46.55           C  
ANISOU  478  CD  GLU A 417     6895   5809   4981   -867   -953    667       C  
ATOM    479  OE1 GLU A 417       7.251  21.515 -13.458  1.00 50.43           O  
ANISOU  479  OE1 GLU A 417     7512   6260   5390   -982  -1078    758       O  
ATOM    480  OE2 GLU A 417       7.087  19.504 -12.590  1.00 46.98           O  
ANISOU  480  OE2 GLU A 417     6904   5937   5011   -851   -885    608       O  
ATOM    481  N   LYS A 418       6.726  25.730  -9.707  1.00 43.28           N  
ANISOU  481  N   LYS A 418     6421   4955   5068   -639  -1191    747       N  
ATOM    482  CA  LYS A 418       6.789  27.191  -9.655  1.00 45.00           C  
ANISOU  482  CA  LYS A 418     6696   5040   5362   -651  -1316    803       C  
ATOM    483  C   LYS A 418       7.544  27.649  -8.402  1.00 43.53           C  
ANISOU  483  C   LYS A 418     6456   4869   5214   -592  -1183    724       C  
ATOM    484  O   LYS A 418       8.430  28.501  -8.480  1.00 43.16           O  
ANISOU  484  O   LYS A 418     6495   4799   5103   -670  -1195    763       O  
ATOM    485  CB  LYS A 418       5.374  27.785  -9.707  1.00 46.86           C  
ANISOU  485  CB  LYS A 418     6878   5113   5814   -560  -1506    825       C  
ATOM    486  CG  LYS A 418       5.301  29.288  -9.927  1.00 49.96           C  
ANISOU  486  CG  LYS A 418     7347   5334   6300   -583  -1692    901       C  
ATOM    487  CD  LYS A 418       3.875  29.705 -10.267  1.00 51.85           C  
ANISOU  487  CD  LYS A 418     7539   5413   6750   -507  -1912    931       C  
ATOM    488  CE  LYS A 418       3.599  31.151  -9.883  1.00 54.34           C  
ANISOU  488  CE  LYS A 418     7849   5537   7261   -448  -2063    938       C  
ATOM    489  NZ  LYS A 418       4.514  32.101 -10.571  1.00 56.29           N  
ANISOU  489  NZ  LYS A 418     8280   5724   7382   -598  -2167   1064       N  
ATOM    490  N   GLY A 419       7.206  27.057  -7.257  1.00 40.87           N  
ANISOU  490  N   GLY A 419     5983   4577   4969   -467  -1058    614       N  
ATOM    491  CA  GLY A 419       7.892  27.347  -6.001  1.00 38.93           C  
ANISOU  491  CA  GLY A 419     5687   4361   4745   -414   -926    532       C  
ATOM    492  C   GLY A 419       9.350  26.908  -5.974  1.00 36.49           C  
ANISOU  492  C   GLY A 419     5430   4181   4253   -501   -788    524       C  
ATOM    493  O   GLY A 419      10.169  27.536  -5.319  1.00 36.65           O  
ANISOU  493  O   GLY A 419     5462   4200   4263   -507   -735    497       O  
ATOM    494  N   PHE A 420       9.669  25.834  -6.694  1.00 35.09           N  
ANISOU  494  N   PHE A 420     5278   4111   3945   -567   -735    538       N  
ATOM    495  CA  PHE A 420      11.027  25.273  -6.780  1.00 32.90           C  
ANISOU  495  CA  PHE A 420     5031   3961   3509   -647   -604    513       C  
ATOM    496  C   PHE A 420      12.029  26.278  -7.353  1.00 33.80           C  
ANISOU  496  C   PHE A 420     5256   4061   3527   -774   -639    573       C  
ATOM    497  O   PHE A 420      13.222  26.249  -7.034  1.00 32.02           O  
ANISOU  497  O   PHE A 420     5033   3912   3222   -820   -531    535       O  
ATOM    498  CB  PHE A 420      10.968  24.006  -7.651  1.00 32.56           C  
ANISOU  498  CB  PHE A 420     4995   4012   3365   -695   -572    512       C  
ATOM    499  CG  PHE A 420      12.309  23.403  -7.981  1.00 31.65           C  
ANISOU  499  CG  PHE A 420     4906   4023   3098   -786   -452    476       C  
ATOM    500  CD1 PHE A 420      12.981  22.611  -7.052  1.00 30.43           C  
ANISOU  500  CD1 PHE A 420     4667   3946   2947   -726   -317    387       C  
ATOM    501  CD2 PHE A 420      12.883  23.594  -9.246  1.00 32.59           C  
ANISOU  501  CD2 PHE A 420     5131   4182   3070   -938   -479    526       C  
ATOM    502  CE1 PHE A 420      14.201  22.032  -7.360  1.00 30.34           C  
ANISOU  502  CE1 PHE A 420     4660   4042   2825   -799   -215    338       C  
ATOM    503  CE2 PHE A 420      14.110  23.023  -9.558  1.00 32.15           C  
ANISOU  503  CE2 PHE A 420     5079   4250   2888  -1022   -356    468       C  
ATOM    504  CZ  PHE A 420      14.769  22.240  -8.613  1.00 31.17           C  
ANISOU  504  CZ  PHE A 420     4854   4194   2797   -944   -226    369       C  
ATOM    505  N   LYS A 421      11.532  27.161  -8.214  1.00 35.64           N  
ANISOU  505  N   LYS A 421     5581   4190   3771   -839   -799    670       N  
ATOM    506  CA  LYS A 421      12.387  28.155  -8.878  1.00 37.71           C  
ANISOU  506  CA  LYS A 421     5969   4428   3933   -985   -852    748       C  
ATOM    507  C   LYS A 421      13.152  29.053  -7.916  1.00 36.87           C  
ANISOU  507  C   LYS A 421     5848   4287   3876   -964   -807    715       C  
ATOM    508  O   LYS A 421      14.319  29.361  -8.156  1.00 37.31           O  
ANISOU  508  O   LYS A 421     5962   4401   3814  -1082   -749    728       O  
ATOM    509  CB  LYS A 421      11.565  28.998  -9.859  1.00 40.22           C  
ANISOU  509  CB  LYS A 421     6392   4611   4279  -1049  -1066    871       C  
ATOM    510  CG  LYS A 421      11.033  28.210 -11.046  1.00 43.11           C  
ANISOU  510  CG  LYS A 421     6810   5022   4547  -1121  -1123    921       C  
ATOM    511  CD  LYS A 421      12.129  27.387 -11.707  1.00 44.99           C  
ANISOU  511  CD  LYS A 421     7093   5433   4569  -1256   -979    894       C  
ATOM    512  CE  LYS A 421      11.598  26.602 -12.893  1.00 46.96           C  
ANISOU  512  CE  LYS A 421     7400   5731   4712  -1334  -1033    931       C  
ATOM    513  NZ  LYS A 421      12.504  25.468 -13.237  1.00 48.41           N  
ANISOU  513  NZ  LYS A 421     7564   6092   4735  -1404   -854    846       N  
ATOM    514  N   ASN A 422      12.483  29.482  -6.848  1.00 37.26           N  
ANISOU  514  N   ASN A 422     5816   4244   4097   -822   -832    665       N  
ATOM    515  CA  ASN A 422      13.089  30.297  -5.790  1.00 38.02           C  
ANISOU  515  CA  ASN A 422     5888   4302   4254   -784   -790    615       C  
ATOM    516  C   ASN A 422      14.359  29.652  -5.190  1.00 35.46           C  
ANISOU  516  C   ASN A 422     5524   4124   3826   -807   -610    541       C  
ATOM    517  O   ASN A 422      15.442  30.240  -5.231  1.00 34.41           O  
ANISOU  517  O   ASN A 422     5442   4009   3623   -900   -584    555       O  
ATOM    518  CB  ASN A 422      12.042  30.584  -4.698  1.00 40.25           C  
ANISOU  518  CB  ASN A 422     6070   4491   4733   -619   -816    542       C  
ATOM    519  CG  ASN A 422      12.412  31.763  -3.807  1.00 43.54           C  
ANISOU  519  CG  ASN A 422     6487   4819   5237   -588   -831    504       C  
ATOM    520  OD1 ASN A 422      13.567  31.941  -3.425  1.00 44.97           O  
ANISOU  520  OD1 ASN A 422     6692   5060   5337   -644   -746    484       O  
ATOM    521  ND2 ASN A 422      11.415  32.578  -3.469  1.00 46.12           N  
ANISOU  521  ND2 ASN A 422     6780   4997   5745   -496   -944    484       N  
ATOM    522  N   GLY A 423      14.220  28.447  -4.642  1.00 33.20           N  
ANISOU  522  N   GLY A 423     5144   3933   3537   -725   -499    465       N  
ATOM    523  CA  GLY A 423      15.354  27.692  -4.102  1.00 31.47           C  
ANISOU  523  CA  GLY A 423     4878   3841   3237   -737   -351    394       C  
ATOM    524  C   GLY A 423      16.425  27.366  -5.138  1.00 31.31           C  
ANISOU  524  C   GLY A 423     4914   3919   3064   -880   -305    419       C  
ATOM    525  O   GLY A 423      17.623  27.409  -4.843  1.00 31.51           O  
ANISOU  525  O   GLY A 423     4927   4012   3035   -930   -221    379       O  
ATOM    526  N   SER A 424      15.994  27.039  -6.352  1.00 31.53           N  
ANISOU  526  N   SER A 424     4998   3960   3023   -952   -357    476       N  
ATOM    527  CA  SER A 424      16.905  26.690  -7.427  1.00 32.01           C  
ANISOU  527  CA  SER A 424     5111   4124   2926  -1102   -303    486       C  
ATOM    528  C   SER A 424      17.823  27.866  -7.793  1.00 33.65           C  
ANISOU  528  C   SER A 424     5406   4313   3065  -1243   -326    538       C  
ATOM    529  O   SER A 424      19.038  27.723  -7.843  1.00 33.68           O  
ANISOU  529  O   SER A 424     5395   4417   2987  -1325   -219    489       O  
ATOM    530  CB  SER A 424      16.108  26.215  -8.643  1.00 32.67           C  
ANISOU  530  CB  SER A 424     5253   4212   2947  -1157   -374    542       C  
ATOM    531  OG  SER A 424      16.965  25.756  -9.664  1.00 32.98           O  
ANISOU  531  OG  SER A 424     5338   4371   2824  -1305   -301    529       O  
ATOM    532  N   ARG A 425      17.227  29.031  -7.998  1.00 34.82           N  
ANISOU  532  N   ARG A 425     5639   4327   3263  -1267   -470    633       N  
ATOM    533  CA  ARG A 425      17.979  30.228  -8.384  1.00 36.86           C  
ANISOU  533  CA  ARG A 425     5999   4544   3463  -1412   -518    702       C  
ATOM    534  C   ARG A 425      18.798  30.830  -7.236  1.00 36.13           C  
ANISOU  534  C   ARG A 425     5854   4436   3436  -1369   -459    644       C  
ATOM    535  O   ARG A 425      19.896  31.365  -7.455  1.00 36.13           O  
ANISOU  535  O   ARG A 425     5896   4476   3356  -1501   -418    655       O  
ATOM    536  CB  ARG A 425      17.026  31.275  -8.962  1.00 39.73           C  
ANISOU  536  CB  ARG A 425     6474   4744   3877  -1445   -720    828       C  
ATOM    537  CG  ARG A 425      16.307  30.825 -10.224  1.00 42.79           C  
ANISOU  537  CG  ARG A 425     6939   5141   4178  -1522   -804    904       C  
ATOM    538  CD  ARG A 425      15.576  31.980 -10.888  1.00 47.36           C  
ANISOU  538  CD  ARG A 425     7648   5549   4796  -1589  -1028   1046       C  
ATOM    539  NE  ARG A 425      14.896  31.562 -12.115  1.00 50.05           N  
ANISOU  539  NE  ARG A 425     8075   5898   5043  -1674  -1125   1127       N  
ATOM    540  CZ  ARG A 425      13.573  31.529 -12.281  1.00 51.25           C  
ANISOU  540  CZ  ARG A 425     8221   5937   5313  -1579  -1279   1170       C  
ATOM    541  NH1 ARG A 425      12.759  31.905 -11.299  1.00 51.21           N  
ANISOU  541  NH1 ARG A 425     8120   5805   5531  -1394  -1344   1130       N  
ATOM    542  NH2 ARG A 425      13.063  31.128 -13.441  1.00 52.29           N  
ANISOU  542  NH2 ARG A 425     8441   6087   5341  -1676  -1369   1244       N  
ATOM    543  N   HIS A 426      18.275  30.740  -6.014  1.00 34.88           N  
ANISOU  543  N   HIS A 426     5605   4226   3420  -1196   -451    578       N  
ATOM    544  CA  HIS A 426      18.853  31.500  -4.906  1.00 34.60           C  
ANISOU  544  CA  HIS A 426     5540   4148   3458  -1154   -429    533       C  
ATOM    545  C   HIS A 426      19.472  30.720  -3.790  1.00 33.13           C  
ANISOU  545  C   HIS A 426     5241   4058   3288  -1066   -294    419       C  
ATOM    546  O   HIS A 426      20.066  31.310  -2.892  1.00 33.34           O  
ANISOU  546  O   HIS A 426     5248   4061   3357  -1046   -274    378       O  
ATOM    547  CB  HIS A 426      17.828  32.483  -4.339  1.00 36.01           C  
ANISOU  547  CB  HIS A 426     5732   4156   3794  -1055   -559    553       C  
ATOM    548  CG  HIS A 426      17.163  33.340  -5.389  1.00 38.07           C  
ANISOU  548  CG  HIS A 426     6106   4289   4068  -1133   -731    675       C  
ATOM    549  ND1 HIS A 426      17.832  34.265  -6.101  1.00 39.97           N  
ANISOU  549  ND1 HIS A 426     6463   4489   4237  -1294   -799    764       N  
ATOM    550  CD2 HIS A 426      15.842  33.375  -5.840  1.00 39.04           C  
ANISOU  550  CD2 HIS A 426     6245   4313   4277  -1073   -861    724       C  
ATOM    551  CE1 HIS A 426      16.991  34.863  -6.964  1.00 41.57           C  
ANISOU  551  CE1 HIS A 426     6762   4565   4470  -1339   -975    875       C  
ATOM    552  NE2 HIS A 426      15.772  34.321  -6.802  1.00 40.78           N  
ANISOU  552  NE2 HIS A 426     6595   4427   4473  -1197  -1017    847       N  
ATOM    553  N   SER A 427      19.353  29.396  -3.811  1.00 31.51           N  
ANISOU  553  N   SER A 427     4967   3954   3052  -1014   -212    368       N  
ATOM    554  CA  SER A 427      19.840  28.619  -2.683  1.00 29.96           C  
ANISOU  554  CA  SER A 427     4670   3829   2883   -923   -110    270       C  
ATOM    555  C   SER A 427      20.642  27.385  -3.079  1.00 28.10           C  
ANISOU  555  C   SER A 427     4380   3730   2565   -961     -7    218       C  
ATOM    556  O   SER A 427      21.848  27.334  -2.839  1.00 27.68           O  
ANISOU  556  O   SER A 427     4292   3745   2481  -1009     61    168       O  
ATOM    557  CB  SER A 427      18.670  28.249  -1.768  1.00 30.46           C  
ANISOU  557  CB  SER A 427     4681   3844   3049   -771   -127    239       C  
ATOM    558  OG  SER A 427      19.145  27.807  -0.512  1.00 35.07           O  
ANISOU  558  OG  SER A 427     5194   4473   3657   -699    -52    160       O  
ATOM    559  N   HIS A 428      19.982  26.390  -3.680  1.00 26.97           N  
ANISOU  559  N   HIS A 428     4223   3625   2400   -936      0    220       N  
ATOM    560  CA  HIS A 428      20.612  25.080  -3.859  1.00 25.13           C  
ANISOU  560  CA  HIS A 428     3919   3507   2124   -937     94    147       C  
ATOM    561  C   HIS A 428      21.160  24.849  -5.249  1.00 25.80           C  
ANISOU  561  C   HIS A 428     4039   3670   2093  -1077    129    151       C  
ATOM    562  O   HIS A 428      22.007  23.980  -5.445  1.00 25.82           O  
ANISOU  562  O   HIS A 428     3976   3773   2062  -1101    218     69       O  
ATOM    563  CB  HIS A 428      19.673  23.942  -3.395  1.00 24.08           C  
ANISOU  563  CB  HIS A 428     3729   3372   2049   -812     96    122       C  
ATOM    564  CG  HIS A 428      18.318  23.967  -4.050  1.00 24.29           C  
ANISOU  564  CG  HIS A 428     3801   3339   2087   -796     19    187       C  
ATOM    565  ND1 HIS A 428      18.152  23.818  -5.381  1.00 25.08           N  
ANISOU  565  ND1 HIS A 428     3958   3465   2106   -889     -5    226       N  
ATOM    566  CD2 HIS A 428      17.043  24.101  -3.503  1.00 23.55           C  
ANISOU  566  CD2 HIS A 428     3698   3164   2084   -697    -41    212       C  
ATOM    567  CE1 HIS A 428      16.833  23.853  -5.675  1.00 24.59           C  
ANISOU  567  CE1 HIS A 428     3923   3333   2088   -846    -92    281       C  
ATOM    568  NE2 HIS A 428      16.153  24.022  -4.520  1.00 23.76           N  
ANISOU  568  NE2 HIS A 428     3769   3163   2097   -724   -110    268       N  
ATOM    569  N   GLY A 429      20.695  25.608  -6.231  1.00 26.32           N  
ANISOU  569  N   GLY A 429     4209   3694   2098  -1175     57    240       N  
ATOM    570  CA  GLY A 429      21.229  25.487  -7.587  1.00 27.66           C  
ANISOU  570  CA  GLY A 429     4432   3949   2130  -1338     94    247       C  
ATOM    571  C   GLY A 429      20.955  24.155  -8.269  1.00 27.90           C  
ANISOU  571  C   GLY A 429     4426   4059   2113  -1329    142    193       C  
ATOM    572  O   GLY A 429      21.664  23.767  -9.194  1.00 28.29           O  
ANISOU  572  O   GLY A 429     4482   4214   2054  -1451    219    145       O  
ATOM    573  N   ILE A 430      19.934  23.441  -7.804  1.00 26.58           N  
ANISOU  573  N   ILE A 430     4220   3848   2031  -1190    104    191       N  
ATOM    574  CA  ILE A 430      19.526  22.196  -8.448  1.00 26.88           C  
ANISOU  574  CA  ILE A 430     4232   3943   2037  -1177    131    148       C  
ATOM    575  C   ILE A 430      18.567  22.549  -9.561  1.00 28.03           C  
ANISOU  575  C   ILE A 430     4489   4049   2113  -1255     32    244       C  
ATOM    576  O   ILE A 430      17.526  23.171  -9.326  1.00 28.33           O  
ANISOU  576  O   ILE A 430     4567   3976   2220  -1199    -83    330       O  
ATOM    577  CB  ILE A 430      18.846  21.206  -7.474  1.00 25.56           C  
ANISOU  577  CB  ILE A 430     3975   3746   1989  -1008    130    108       C  
ATOM    578  CG1 ILE A 430      19.784  20.894  -6.298  1.00 24.62           C  
ANISOU  578  CG1 ILE A 430     3761   3654   1940   -935    203     27       C  
ATOM    579  CG2 ILE A 430      18.444  19.929  -8.200  1.00 25.50           C  
ANISOU  579  CG2 ILE A 430     3947   3790   1953  -1003    150     63       C  
ATOM    580  CD1 ILE A 430      19.113  20.096  -5.193  1.00 24.63           C  
ANISOU  580  CD1 ILE A 430     3696   3615   2047   -787    190      9       C  
ATOM    581  N   LEU A 431      18.932  22.134 -10.765  1.00 29.60           N  
ANISOU  581  N   LEU A 431     4731   4338   2177  -1387     74    219       N  
ATOM    582  CA  LEU A 431      18.108  22.325 -11.948  1.00 31.22           C  
ANISOU  582  CA  LEU A 431     5053   4522   2288  -1485    -23    306       C  
ATOM    583  C   LEU A 431      17.081  21.211 -12.074  1.00 31.39           C  
ANISOU  583  C   LEU A 431     5036   4533   2357  -1388    -55    284       C  
ATOM    584  O   LEU A 431      17.395  20.055 -11.785  1.00 29.50           O  
ANISOU  584  O   LEU A 431     4700   4359   2151  -1320     39    175       O  
ATOM    585  CB  LEU A 431      18.989  22.272 -13.185  1.00 32.98           C  
ANISOU  585  CB  LEU A 431     5341   4866   2325  -1686     54    274       C  
ATOM    586  CG  LEU A 431      20.173  23.236 -13.207  1.00 34.11           C  
ANISOU  586  CG  LEU A 431     5513   5049   2398  -1817    113    278       C  
ATOM    587  CD1 LEU A 431      21.083  22.897 -14.371  1.00 36.05           C  
ANISOU  587  CD1 LEU A 431     5791   5446   2462  -2012    229    204       C  
ATOM    588  CD2 LEU A 431      19.671  24.673 -13.288  1.00 35.53           C  
ANISOU  588  CD2 LEU A 431     5820   5104   2575  -1876    -36    437       C  
ATOM    589  N   MET A 432      15.904  21.550 -12.605  1.00 33.40           N  
ANISOU  589  N   MET A 432     5372   4705   2614  -1397   -195    387       N  
ATOM    590  CA  MET A 432      14.810  20.578 -12.740  1.00 34.18           C  
ANISOU  590  CA  MET A 432     5437   4783   2768  -1310   -243    377       C  
ATOM    591  C   MET A 432      15.251  19.338 -13.512  1.00 34.18           C  
ANISOU  591  C   MET A 432     5417   4903   2665  -1370   -146    275       C  
ATOM    592  O   MET A 432      14.857  18.213 -13.183  1.00 33.05           O  
ANISOU  592  O   MET A 432     5191   4770   2598  -1265   -117    208       O  
ATOM    593  CB  MET A 432      13.577  21.205 -13.409  1.00 36.92           C  
ANISOU  593  CB  MET A 432     5881   5028   3119  -1341   -422    503       C  
ATOM    594  CG  MET A 432      12.382  20.249 -13.508  1.00 37.93           C  
ANISOU  594  CG  MET A 432     5964   5128   3321  -1249   -480    494       C  
ATOM    595  SD  MET A 432      11.774  19.628 -11.913  1.00 40.56           S  
ANISOU  595  SD  MET A 432     6134   5410   3865  -1028   -436    434       S  
ATOM    596  CE  MET A 432      11.141  21.163 -11.250  1.00 38.85           C  
ANISOU  596  CE  MET A 432     5935   5052   3777   -971   -558    528       C  
ATOM    597  N   LYS A 433      16.079  19.555 -14.533  1.00 36.14           N  
ANISOU  597  N   LYS A 433     5744   5243   2743  -1546    -94    258       N  
ATOM    598  CA  LYS A 433      16.609  18.477 -15.356  1.00 36.92           C  
ANISOU  598  CA  LYS A 433     5826   5467   2733  -1624     12    139       C  
ATOM    599  C   LYS A 433      17.357  17.425 -14.537  1.00 35.36           C  
ANISOU  599  C   LYS A 433     5474   5323   2636  -1507    146    -12       C  
ATOM    600  O   LYS A 433      17.357  16.248 -14.894  1.00 35.35           O  
ANISOU  600  O   LYS A 433     5424   5377   2630  -1488    198   -116       O  
ATOM    601  CB  LYS A 433      17.521  19.056 -16.446  1.00 40.32           C  
ANISOU  601  CB  LYS A 433     6359   5999   2961  -1849     69    134       C  
ATOM    602  CG  LYS A 433      18.148  18.032 -17.379  1.00 42.64           C  
ANISOU  602  CG  LYS A 433     6637   6439   3127  -1953    197    -12       C  
ATOM    603  CD  LYS A 433      19.043  18.673 -18.441  1.00 45.27           C  
ANISOU  603  CD  LYS A 433     7073   6885   3242  -2198    268    -19       C  
ATOM    604  CE  LYS A 433      19.927  19.787 -17.886  1.00 45.95           C  
ANISOU  604  CE  LYS A 433     7155   6963   3340  -2244    306     21       C  
ATOM    605  NZ  LYS A 433      21.016  19.330 -16.973  1.00 46.77           N  
ANISOU  605  NZ  LYS A 433     7088   7120   3562  -2144    454   -127       N  
ATOM    606  N   ASP A 434      17.977  17.846 -13.431  1.00 33.12           N  
ANISOU  606  N   ASP A 434     5118   5015   2451  -1428    188    -24       N  
ATOM    607  CA  ASP A 434      18.835  16.957 -12.657  1.00 32.26           C  
ANISOU  607  CA  ASP A 434     4871   4951   2435  -1333    298   -159       C  
ATOM    608  C   ASP A 434      18.110  16.206 -11.528  1.00 31.25           C  
ANISOU  608  C   ASP A 434     4658   4742   2473  -1145    256   -158       C  
ATOM    609  O   ASP A 434      18.675  15.295 -10.910  1.00 30.92           O  
ANISOU  609  O   ASP A 434     4511   4722   2516  -1062    319   -260       O  
ATOM    610  CB  ASP A 434      20.053  17.717 -12.138  1.00 32.58           C  
ANISOU  610  CB  ASP A 434     4877   5025   2479  -1371    371   -187       C  
ATOM    611  CG  ASP A 434      21.039  18.049 -13.253  1.00 34.10           C  
ANISOU  611  CG  ASP A 434     5113   5335   2509  -1566    462   -243       C  
ATOM    612  OD1 ASP A 434      21.160  17.238 -14.202  1.00 34.93           O  
ANISOU  612  OD1 ASP A 434     5217   5525   2529  -1639    522   -335       O  
ATOM    613  OD2 ASP A 434      21.683  19.112 -13.199  1.00 35.15           O  
ANISOU  613  OD2 ASP A 434     5283   5477   2595  -1657    479   -200       O  
ATOM    614  N   ILE A 435      16.851  16.547 -11.301  1.00 30.51           N  
ANISOU  614  N   ILE A 435     4610   4556   2427  -1088    144    -48       N  
ATOM    615  CA  ILE A 435      16.084  15.785 -10.324  1.00 30.28           C  
ANISOU  615  CA  ILE A 435     4506   4463   2537   -935    114    -49       C  
ATOM    616  C   ILE A 435      14.724  15.323 -10.806  1.00 30.75           C  
ANISOU  616  C   ILE A 435     4596   4477   2612   -912     25      2       C  
ATOM    617  O   ILE A 435      14.058  14.603 -10.089  1.00 30.16           O  
ANISOU  617  O   ILE A 435     4459   4358   2643   -803      6     -4       O  
ATOM    618  CB  ILE A 435      15.918  16.515  -8.981  1.00 29.36           C  
ANISOU  618  CB  ILE A 435     4359   4273   2524   -839     89      5       C  
ATOM    619  CG1 ILE A 435      15.245  17.887  -9.169  1.00 29.30           C  
ANISOU  619  CG1 ILE A 435     4436   4195   2502   -876     -4    120       C  
ATOM    620  CG2 ILE A 435      17.244  16.542  -8.210  1.00 29.28           C  
ANISOU  620  CG2 ILE A 435     4285   4304   2537   -823    176    -67       C  
ATOM    621  CD1 ILE A 435      14.880  18.554  -7.853  1.00 29.42           C  
ANISOU  621  CD1 ILE A 435     4415   4131   2631   -773    -30    157       C  
ATOM    622  N   GLU A 436      14.309  15.728 -12.007  1.00 32.64           N  
ANISOU  622  N   GLU A 436     4933   4725   2744  -1022    -36     54       N  
ATOM    623  CA  GLU A 436      12.988  15.326 -12.501  1.00 34.12           C  
ANISOU  623  CA  GLU A 436     5148   4863   2951  -1004   -139    105       C  
ATOM    624  C   GLU A 436      12.799  13.806 -12.561  1.00 34.23           C  
ANISOU  624  C   GLU A 436     5096   4907   3004   -951   -100     14       C  
ATOM    625  O   GLU A 436      11.666  13.327 -12.473  1.00 34.25           O  
ANISOU  625  O   GLU A 436     5080   4854   3080   -890   -174     48       O  
ATOM    626  CB  GLU A 436      12.655  15.983 -13.843  1.00 36.20           C  
ANISOU  626  CB  GLU A 436     5543   5133   3080  -1148   -226    179       C  
ATOM    627  CG  GLU A 436      13.551  15.588 -15.005  1.00 38.24           C  
ANISOU  627  CG  GLU A 436     5857   5509   3165  -1298   -147    101       C  
ATOM    628  CD  GLU A 436      13.314  16.445 -16.242  1.00 41.81           C  
ANISOU  628  CD  GLU A 436     6462   5967   3458  -1468   -239    196       C  
ATOM    629  OE1 GLU A 436      12.491  17.386 -16.195  1.00 42.94           O  
ANISOU  629  OE1 GLU A 436     6666   6009   3642  -1460   -380    327       O  
ATOM    630  OE2 GLU A 436      13.957  16.184 -17.270  1.00 43.63           O  
ANISOU  630  OE2 GLU A 436     6754   6302   3522  -1615   -175    135       O  
ATOM    631  N   ASP A 437      13.897  13.060 -12.682  1.00 34.45           N  
ANISOU  631  N   ASP A 437     5078   5015   2996   -973      9   -107       N  
ATOM    632  CA  ASP A 437      13.828  11.593 -12.732  1.00 35.07           C  
ANISOU  632  CA  ASP A 437     5090   5109   3125   -921     40   -207       C  
ATOM    633  C   ASP A 437      14.088  10.875 -11.386  1.00 32.06           C  
ANISOU  633  C   ASP A 437     4600   4690   2893   -786     76   -249       C  
ATOM    634  O   ASP A 437      14.231   9.644 -11.360  1.00 31.73           O  
ANISOU  634  O   ASP A 437     4499   4652   2904   -743    100   -339       O  
ATOM    635  CB  ASP A 437      14.702  11.024 -13.869  1.00 39.20           C  
ANISOU  635  CB  ASP A 437     5629   5735   3530  -1030    121   -333       C  
ATOM    636  CG  ASP A 437      16.182  11.388 -13.739  1.00 42.83           C  
ANISOU  636  CG  ASP A 437     6051   6269   3952  -1076    236   -418       C  
ATOM    637  OD1 ASP A 437      16.533  12.348 -13.013  1.00 45.52           O  
ANISOU  637  OD1 ASP A 437     6390   6586   4317  -1058    239   -354       O  
ATOM    638  OD2 ASP A 437      17.007  10.705 -14.392  1.00 45.94           O  
ANISOU  638  OD2 ASP A 437     6411   6746   4297  -1133    325   -561       O  
ATOM    639  N   ALA A 438      14.133  11.629 -10.281  1.00 29.53           N  
ANISOU  639  N   ALA A 438     4258   4326   2636   -724     71   -186       N  
ATOM    640  CA  ALA A 438      14.243  11.033  -8.940  1.00 27.73           C  
ANISOU  640  CA  ALA A 438     3948   4057   2533   -611     87   -203       C  
ATOM    641  C   ALA A 438      13.037  10.145  -8.626  1.00 27.08           C  
ANISOU  641  C   ALA A 438     3840   3915   2533   -544     29   -171       C  
ATOM    642  O   ALA A 438      11.909  10.529  -8.909  1.00 26.51           O  
ANISOU  642  O   ALA A 438     3804   3809   2460   -552    -37    -95       O  
ATOM    643  CB  ALA A 438      14.386  12.112  -7.869  1.00 27.37           C  
ANISOU  643  CB  ALA A 438     3899   3979   2520   -574     89   -137       C  
ATOM    644  N   VAL A 439      13.297   8.975  -8.043  1.00 25.69           N  
ANISOU  644  N   VAL A 439     3601   3723   2436   -484     44   -230       N  
ATOM    645  CA  VAL A 439      12.242   8.021  -7.676  1.00 25.75           C  
ANISOU  645  CA  VAL A 439     3583   3675   2526   -432     -7   -202       C  
ATOM    646  C   VAL A 439      11.461   8.649  -6.521  1.00 24.15           C  
ANISOU  646  C   VAL A 439     3371   3426   2377   -383    -27   -107       C  
ATOM    647  O   VAL A 439      12.053   8.957  -5.491  1.00 23.86           O  
ANISOU  647  O   VAL A 439     3314   3385   2364   -349      4   -102       O  
ATOM    648  CB  VAL A 439      12.848   6.671  -7.217  1.00 25.92           C  
ANISOU  648  CB  VAL A 439     3547   3677   2626   -384      4   -281       C  
ATOM    649  CG1 VAL A 439      11.749   5.722  -6.754  1.00 26.06           C  
ANISOU  649  CG1 VAL A 439     3545   3630   2725   -344    -52   -238       C  
ATOM    650  CG2 VAL A 439      13.663   6.039  -8.347  1.00 27.78           C  
ANISOU  650  CG2 VAL A 439     3773   3959   2824   -426     36   -405       C  
ATOM    651  N   PRO A 440      10.130   8.828  -6.674  1.00 24.07           N  
ANISOU  651  N   PRO A 440     3371   3384   2390   -381    -80    -42       N  
ATOM    652  CA  PRO A 440       9.374   9.458  -5.573  1.00 23.69           C  
ANISOU  652  CA  PRO A 440     3299   3300   2401   -338    -85     24       C  
ATOM    653  C   PRO A 440       9.295   8.605  -4.315  1.00 22.96           C  
ANISOU  653  C   PRO A 440     3161   3185   2376   -293    -62     24       C  
ATOM    654  O   PRO A 440       9.371   7.376  -4.383  1.00 23.32           O  
ANISOU  654  O   PRO A 440     3191   3219   2451   -288    -74     -6       O  
ATOM    655  CB  PRO A 440       7.965   9.685  -6.149  1.00 24.29           C  
ANISOU  655  CB  PRO A 440     3377   3345   2507   -348   -152     73       C  
ATOM    656  CG  PRO A 440       7.928   9.006  -7.477  1.00 25.19           C  
ANISOU  656  CG  PRO A 440     3523   3476   2573   -397   -191     42       C  
ATOM    657  CD  PRO A 440       9.310   8.561  -7.867  1.00 24.82           C  
ANISOU  657  CD  PRO A 440     3495   3476   2459   -424   -138    -36       C  
ATOM    658  N   GLY A 441       9.173   9.261  -3.165  1.00 22.57           N  
ANISOU  658  N   GLY A 441     3098   3129   2349   -266    -34     57       N  
ATOM    659  CA  GLY A 441       8.931   8.536  -1.914  1.00 21.95           C  
ANISOU  659  CA  GLY A 441     2991   3034   2316   -245    -16     72       C  
ATOM    660  C   GLY A 441      10.159   8.074  -1.155  1.00 21.89           C  
ANISOU  660  C   GLY A 441     2991   3030   2297   -234      3     48       C  
ATOM    661  O   GLY A 441      10.042   7.646  -0.015  1.00 21.39           O  
ANISOU  661  O   GLY A 441     2922   2953   2254   -230      9     74       O  
ATOM    662  N   VAL A 442      11.335   8.123  -1.790  1.00 21.65           N  
ANISOU  662  N   VAL A 442     2971   3020   2236   -238      6     -5       N  
ATOM    663  CA  VAL A 442      12.559   7.656  -1.127  1.00 21.86           C  
ANISOU  663  CA  VAL A 442     2988   3042   2274   -222      9    -39       C  
ATOM    664  C   VAL A 442      12.860   8.529   0.094  1.00 21.88           C  
ANISOU  664  C   VAL A 442     3003   3052   2257   -214     35     -6       C  
ATOM    665  O   VAL A 442      13.100   8.039   1.210  1.00 21.76           O  
ANISOU  665  O   VAL A 442     2991   3017   2261   -205     19     15       O  
ATOM    666  CB  VAL A 442      13.776   7.635  -2.085  1.00 21.79           C  
ANISOU  666  CB  VAL A 442     2969   3064   2247   -231     21   -122       C  
ATOM    667  CG1 VAL A 442      15.041   7.279  -1.304  1.00 21.91           C  
ANISOU  667  CG1 VAL A 442     2959   3069   2299   -206     14   -162       C  
ATOM    668  CG2 VAL A 442      13.567   6.654  -3.228  1.00 23.22           C  
ANISOU  668  CG2 VAL A 442     3138   3240   2443   -243      0   -175       C  
ATOM    669  N   LEU A 443      12.832   9.830  -0.127  1.00 22.31           N  
ANISOU  669  N   LEU A 443     3073   3132   2271   -223     65      1       N  
ATOM    670  CA  LEU A 443      13.084  10.800   0.928  1.00 21.95           C  
ANISOU  670  CA  LEU A 443     3042   3093   2205   -218     92     21       C  
ATOM    671  C   LEU A 443      12.139  10.555   2.114  1.00 22.59           C  
ANISOU  671  C   LEU A 443     3121   3159   2302   -214    101     63       C  
ATOM    672  O   LEU A 443      12.575  10.487   3.273  1.00 21.95           O  
ANISOU  672  O   LEU A 443     3055   3079   2206   -217    106     73       O  
ATOM    673  CB  LEU A 443      12.962  12.203   0.304  1.00 22.58           C  
ANISOU  673  CB  LEU A 443     3140   3184   2254   -232    108     24       C  
ATOM    674  CG  LEU A 443      13.492  13.333   1.143  1.00 22.53           C  
ANISOU  674  CG  LEU A 443     3151   3183   2227   -230    133     25       C  
ATOM    675  CD1 LEU A 443      13.977  14.513   0.305  1.00 22.22           C  
ANISOU  675  CD1 LEU A 443     3137   3152   2154   -258    134     18       C  
ATOM    676  CD2 LEU A 443      12.383  13.787   2.063  1.00 23.12           C  
ANISOU  676  CD2 LEU A 443     3220   3241   2324   -213    150     51       C  
ATOM    677  N   SER A 444      10.844  10.384   1.834  1.00 22.24           N  
ANISOU  677  N   SER A 444     3059   3105   2285   -217    100     86       N  
ATOM    678  CA  SER A 444       9.870  10.155   2.897  1.00 23.08           C  
ANISOU  678  CA  SER A 444     3154   3210   2405   -229    125    115       C  
ATOM    679  C   SER A 444      10.091   8.810   3.619  1.00 22.84           C  
ANISOU  679  C   SER A 444     3138   3166   2376   -251    101    140       C  
ATOM    680  O   SER A 444       9.914   8.695   4.849  1.00 23.72           O  
ANISOU  680  O   SER A 444     3267   3287   2460   -280    123    166       O  
ATOM    681  CB  SER A 444       8.456  10.214   2.301  1.00 23.84           C  
ANISOU  681  CB  SER A 444     3211   3297   2550   -228    125    124       C  
ATOM    682  OG  SER A 444       8.087  11.552   1.987  1.00 24.35           O  
ANISOU  682  OG  SER A 444     3264   3360   2629   -209    136    111       O  
ATOM    683  N   TYR A 445      10.487   7.800   2.855  1.00 22.68           N  
ANISOU  683  N   TYR A 445     3113   3119   2384   -243     49    130       N  
ATOM    684  CA  TYR A 445      10.690   6.451   3.403  1.00 23.43           C  
ANISOU  684  CA  TYR A 445     3222   3177   2502   -261     -1    155       C  
ATOM    685  C   TYR A 445      11.855   6.459   4.391  1.00 23.19           C  
ANISOU  685  C   TYR A 445     3225   3140   2447   -261    -24    160       C  
ATOM    686  O   TYR A 445      11.773   5.839   5.450  1.00 24.02           O  
ANISOU  686  O   TYR A 445     3363   3225   2539   -297    -52    209       O  
ATOM    687  CB  TYR A 445      10.954   5.481   2.253  1.00 24.03           C  
ANISOU  687  CB  TYR A 445     3280   3220   2630   -242    -53    119       C  
ATOM    688  CG  TYR A 445      10.741   4.017   2.566  1.00 25.33           C  
ANISOU  688  CG  TYR A 445     3452   3326   2845   -260   -118    148       C  
ATOM    689  CD1 TYR A 445       9.456   3.485   2.693  1.00 26.72           C  
ANISOU  689  CD1 TYR A 445     3624   3491   3037   -299   -116    194       C  
ATOM    690  CD2 TYR A 445      11.832   3.154   2.683  1.00 26.39           C  
ANISOU  690  CD2 TYR A 445     3592   3410   3025   -240   -189    123       C  
ATOM    691  CE1 TYR A 445       9.278   2.127   2.956  1.00 27.63           C  
ANISOU  691  CE1 TYR A 445     3754   3544   3200   -326   -185    227       C  
ATOM    692  CE2 TYR A 445      11.666   1.800   2.930  1.00 28.33           C  
ANISOU  692  CE2 TYR A 445     3849   3583   3331   -256   -269    151       C  
ATOM    693  CZ  TYR A 445      10.393   1.293   3.066  1.00 28.44           C  
ANISOU  693  CZ  TYR A 445     3872   3585   3347   -303   -266    209       C  
ATOM    694  OH  TYR A 445      10.231  -0.054   3.319  1.00 30.47           O  
ANISOU  694  OH  TYR A 445     4149   3763   3666   -329   -353    244       O  
ATOM    695  N   VAL A 446      12.923   7.193   4.052  1.00 22.64           N  
ANISOU  695  N   VAL A 446     3148   3087   2365   -232    -17    113       N  
ATOM    696  CA  VAL A 446      14.078   7.352   4.955  1.00 22.08           C  
ANISOU  696  CA  VAL A 446     3100   3012   2278   -230    -44    111       C  
ATOM    697  C   VAL A 446      13.583   7.965   6.270  1.00 22.62           C  
ANISOU  697  C   VAL A 446     3210   3105   2279   -268     -7    158       C  
ATOM    698  O   VAL A 446      13.887   7.442   7.353  1.00 22.64           O  
ANISOU  698  O   VAL A 446     3254   3089   2259   -300    -52    199       O  
ATOM    699  CB  VAL A 446      15.201   8.232   4.353  1.00 22.23           C  
ANISOU  699  CB  VAL A 446     3096   3057   2293   -203    -25     48       C  
ATOM    700  CG1 VAL A 446      16.245   8.601   5.403  1.00 22.49           C  
ANISOU  700  CG1 VAL A 446     3149   3090   2307   -205    -51     49       C  
ATOM    701  CG2 VAL A 446      15.884   7.557   3.170  1.00 22.30           C  
ANISOU  701  CG2 VAL A 446     3060   3053   2360   -178    -52    -19       C  
ATOM    702  N   ILE A 447      12.819   9.060   6.192  1.00 22.24           N  
ANISOU  702  N   ILE A 447     3153   3096   2201   -271     68    149       N  
ATOM    703  CA  ILE A 447      12.329   9.728   7.403  1.00 23.46           C  
ANISOU  703  CA  ILE A 447     3337   3283   2296   -307    120    166       C  
ATOM    704  C   ILE A 447      11.441   8.801   8.244  1.00 24.61           C  
ANISOU  704  C   ILE A 447     3504   3428   2419   -367    123    217       C  
ATOM    705  O   ILE A 447      11.561   8.745   9.476  1.00 25.67           O  
ANISOU  705  O   ILE A 447     3691   3578   2486   -421    126    246       O  
ATOM    706  CB  ILE A 447      11.589  11.040   7.076  1.00 23.23           C  
ANISOU  706  CB  ILE A 447     3278   3281   2268   -289    193    130       C  
ATOM    707  CG1 ILE A 447      12.557  12.043   6.421  1.00 22.76           C  
ANISOU  707  CG1 ILE A 447     3215   3220   2213   -253    185     92       C  
ATOM    708  CG2 ILE A 447      10.951  11.639   8.343  1.00 23.84           C  
ANISOU  708  CG2 ILE A 447     3371   3393   2295   -328    260    124       C  
ATOM    709  CD1 ILE A 447      11.851  13.262   5.856  1.00 23.73           C  
ANISOU  709  CD1 ILE A 447     3314   3345   2358   -232    224     67       C  
ATOM    710  N   GLY A 448      10.564   8.063   7.563  1.00 24.75           N  
ANISOU  710  N   GLY A 448     3489   3428   2485   -369    118    231       N  
ATOM    711  CA  GLY A 448       9.670   7.120   8.223  1.00 26.52           C  
ANISOU  711  CA  GLY A 448     3730   3651   2696   -437    120    283       C  
ATOM    712  C   GLY A 448      10.391   6.024   8.994  1.00 27.16           C  
ANISOU  712  C   GLY A 448     3877   3689   2752   -481     32    343       C  
ATOM    713  O   GLY A 448       9.859   5.524   9.972  1.00 28.16           O  
ANISOU  713  O   GLY A 448     4049   3827   2825   -566     40    397       O  
ATOM    714  N   LEU A 449      11.604   5.669   8.567  1.00 26.99           N  
ANISOU  714  N   LEU A 449     3861   3620   2775   -431    -55    330       N  
ATOM    715  CA  LEU A 449      12.324   4.540   9.158  1.00 28.82           C  
ANISOU  715  CA  LEU A 449     4144   3785   3020   -458   -171    383       C  
ATOM    716  C   LEU A 449      13.242   4.920  10.302  1.00 28.97           C  
ANISOU  716  C   LEU A 449     4224   3810   2972   -486   -208    406       C  
ATOM    717  O   LEU A 449      13.732   4.057  11.021  1.00 30.09           O  
ANISOU  717  O   LEU A 449     4425   3896   3112   -526   -317    467       O  
ATOM    718  CB  LEU A 449      13.134   3.791   8.103  1.00 29.28           C  
ANISOU  718  CB  LEU A 449     4161   3776   3188   -386   -257    342       C  
ATOM    719  CG  LEU A 449      12.421   2.921   7.083  1.00 29.91           C  
ANISOU  719  CG  LEU A 449     4202   3821   3341   -372   -271    331       C  
ATOM    720  CD1 LEU A 449      13.396   2.522   5.978  1.00 30.56           C  
ANISOU  720  CD1 LEU A 449     4232   3860   3519   -295   -326    251       C  
ATOM    721  CD2 LEU A 449      11.847   1.679   7.750  1.00 30.89           C  
ANISOU  721  CD2 LEU A 449     4376   3887   3475   -443   -343    416       C  
ATOM    722  N   LEU A 450      13.500   6.209  10.464  1.00 28.67           N  
ANISOU  722  N   LEU A 450     4176   3831   2885   -466   -134    360       N  
ATOM    723  CA  LEU A 450      14.421   6.633  11.504  1.00 28.68           C  
ANISOU  723  CA  LEU A 450     4235   3839   2824   -491   -174    373       C  
ATOM    724  C   LEU A 450      13.993   6.063  12.860  1.00 30.16           C  
ANISOU  724  C   LEU A 450     4517   4030   2913   -603   -203    459       C  
ATOM    725  O   LEU A 450      12.799   5.973  13.144  1.00 30.15           O  
ANISOU  725  O   LEU A 450     4526   4070   2859   -669   -122    481       O  
ATOM    726  CB  LEU A 450      14.525   8.161  11.533  1.00 27.65           C  
ANISOU  726  CB  LEU A 450     4084   3773   2647   -467    -76    310       C  
ATOM    727  CG  LEU A 450      15.070   8.772  10.241  1.00 27.15           C  
ANISOU  727  CG  LEU A 450     3946   3707   2663   -380    -58    238       C  
ATOM    728  CD1 LEU A 450      15.218  10.266  10.443  1.00 26.16           C  
ANISOU  728  CD1 LEU A 450     3819   3630   2492   -370     17    191       C  
ATOM    729  CD2 LEU A 450      16.412   8.155   9.875  1.00 27.29           C  
ANISOU  729  CD2 LEU A 450     3944   3671   2755   -337   -164    222       C  
ATOM    730  N   PRO A 451      14.972   5.617  13.668  1.00 31.72           N  
ANISOU  730  N   PRO A 451     4783   4181   3090   -633   -327    508       N  
ATOM    731  CA  PRO A 451      14.668   4.990  14.955  1.00 33.74           C  
ANISOU  731  CA  PRO A 451     5150   4432   3239   -759   -380    606       C  
ATOM    732  C   PRO A 451      13.853   5.913  15.861  1.00 34.06           C  
ANISOU  732  C   PRO A 451     5234   4579   3129   -848   -239    593       C  
ATOM    733  O   PRO A 451      14.061   7.127  15.838  1.00 33.13           O  
ANISOU  733  O   PRO A 451     5083   4516   2988   -807   -156    516       O  
ATOM    734  CB  PRO A 451      16.039   4.738  15.581  1.00 34.35           C  
ANISOU  734  CB  PRO A 451     5282   4445   3325   -757   -541    641       C  
ATOM    735  CG  PRO A 451      17.053   4.985  14.530  1.00 33.28           C  
ANISOU  735  CG  PRO A 451     5045   4270   3329   -624   -577    557       C  
ATOM    736  CD  PRO A 451      16.390   5.499  13.289  1.00 32.27           C  
ANISOU  736  CD  PRO A 451     4819   4188   3254   -554   -440    476       C  
ATOM    737  N   PRO A 452      12.926   5.338  16.652  1.00 35.56           N  
ANISOU  737  N   PRO A 452     5493   4798   3220   -977   -210    661       N  
ATOM    738  CA  PRO A 452      12.127   6.117  17.582  1.00 36.16           C  
ANISOU  738  CA  PRO A 452     5606   4984   3150  -1078    -67    634       C  
ATOM    739  C   PRO A 452      12.986   6.955  18.506  1.00 35.68           C  
ANISOU  739  C   PRO A 452     5614   4956   2986  -1105    -84    615       C  
ATOM    740  O   PRO A 452      13.992   6.463  19.034  1.00 35.45           O  
ANISOU  740  O   PRO A 452     5667   4867   2935  -1131   -239    685       O  
ATOM    741  CB  PRO A 452      11.392   5.042  18.399  1.00 37.86           C  
ANISOU  741  CB  PRO A 452     5914   5205   3267  -1238    -88    738       C  
ATOM    742  CG  PRO A 452      12.155   3.773  18.149  1.00 38.88           C  
ANISOU  742  CG  PRO A 452     6086   5204   3481  -1221   -291    837       C  
ATOM    743  CD  PRO A 452      12.561   3.914  16.717  1.00 36.81           C  
ANISOU  743  CD  PRO A 452     5698   4889   3399  -1046   -306    762       C  
ATOM    744  N   ASN A 453      12.593   8.218  18.659  1.00 35.42           N  
ANISOU  744  N   ASN A 453     5542   5009   2908  -1091     64    514       N  
ATOM    745  CA  ASN A 453      13.188   9.157  19.617  1.00 36.46           C  
ANISOU  745  CA  ASN A 453     5738   5190   2926  -1131     81    475       C  
ATOM    746  C   ASN A 453      14.664   9.493  19.390  1.00 36.06           C  
ANISOU  746  C   ASN A 453     5688   5075   2938  -1041    -47    471       C  
ATOM    747  O   ASN A 453      15.352   9.930  20.312  1.00 36.84           O  
ANISOU  747  O   ASN A 453     5867   5193   2938  -1094    -91    473       O  
ATOM    748  CB  ASN A 453      12.975   8.686  21.068  1.00 39.21           C  
ANISOU  748  CB  ASN A 453     6229   5586   3082  -1316     66    548       C  
ATOM    749  CG  ASN A 453      11.542   8.286  21.348  1.00 40.37           C  
ANISOU  749  CG  ASN A 453     6373   5806   3160  -1428    200    551       C  
ATOM    750  OD1 ASN A 453      11.265   7.142  21.704  1.00 43.36           O  
ANISOU  750  OD1 ASN A 453     6827   6162   3487  -1537    132    661       O  
ATOM    751  ND2 ASN A 453      10.621   9.231  21.190  1.00 40.51           N  
ANISOU  751  ND2 ASN A 453     6300   5907   3187  -1404    385    428       N  
ATOM    752  N   MET A 454      15.143   9.273  18.171  1.00 34.92           N  
ANISOU  752  N   MET A 454     5453   4861   2954   -914   -105    458       N  
ATOM    753  CA  MET A 454      16.537   9.510  17.832  1.00 35.24           C  
ANISOU  753  CA  MET A 454     5470   4844   3074   -830   -216    442       C  
ATOM    754  C   MET A 454      16.875  10.992  17.985  1.00 33.31           C  
ANISOU  754  C   MET A 454     5206   4652   2797   -798   -135    351       C  
ATOM    755  O   MET A 454      16.044  11.846  17.670  1.00 33.26           O  
ANISOU  755  O   MET A 454     5150   4698   2790   -777      7    278       O  
ATOM    756  CB  MET A 454      16.788   9.072  16.393  1.00 35.08           C  
ANISOU  756  CB  MET A 454     5344   4763   3223   -712   -250    421       C  
ATOM    757  CG  MET A 454      18.257   8.891  16.066  1.00 37.77           C  
ANISOU  757  CG  MET A 454     5655   5034   3661   -641   -386    412       C  
ATOM    758  SD  MET A 454      18.470   8.599  14.307  1.00 40.30           S  
ANISOU  758  SD  MET A 454     5842   5313   4157   -516   -377    351       S  
ATOM    759  CE  MET A 454      20.148   7.981  14.309  1.00 39.56           C  
ANISOU  759  CE  MET A 454     5723   5133   4174   -467   -559    348       C  
ATOM    760  N   VAL A 455      18.074  11.297  18.482  1.00 32.44           N  
ANISOU  760  N   VAL A 455     5134   4520   2672   -797   -234    352       N  
ATOM    761  CA  VAL A 455      18.522  12.688  18.563  1.00 30.89           C  
ANISOU  761  CA  VAL A 455     4917   4359   2460   -765   -173    265       C  
ATOM    762  C   VAL A 455      19.294  13.054  17.301  1.00 29.02           C  
ANISOU  762  C   VAL A 455     4573   4080   2374   -646   -192    216       C  
ATOM    763  O   VAL A 455      20.296  12.409  16.951  1.00 28.87           O  
ANISOU  763  O   VAL A 455     4526   4002   2443   -606   -315    241       O  
ATOM    764  CB  VAL A 455      19.374  12.980  19.819  1.00 32.06           C  
ANISOU  764  CB  VAL A 455     5165   4516   2499   -840   -259    283       C  
ATOM    765  CG1 VAL A 455      19.904  14.403  19.783  1.00 31.35           C  
ANISOU  765  CG1 VAL A 455     5044   4451   2416   -799   -206    189       C  
ATOM    766  CG2 VAL A 455      18.550  12.749  21.078  1.00 33.52           C  
ANISOU  766  CG2 VAL A 455     5469   4764   2505   -982   -216    321       C  
ATOM    767  N   ILE A 456      18.807  14.092  16.626  1.00 27.32           N  
ANISOU  767  N   ILE A 456     4296   3894   2191   -597    -72    141       N  
ATOM    768  CA  ILE A 456      19.352  14.527  15.333  1.00 25.58           C  
ANISOU  768  CA  ILE A 456     3982   3646   2092   -505    -67     96       C  
ATOM    769  C   ILE A 456      19.930  15.939  15.479  1.00 25.17           C  
ANISOU  769  C   ILE A 456     3926   3610   2026   -495    -34     30       C  
ATOM    770  O   ILE A 456      19.292  16.828  16.073  1.00 25.50           O  
ANISOU  770  O   ILE A 456     4002   3688   2000   -525     48    -11       O  
ATOM    771  CB  ILE A 456      18.271  14.500  14.238  1.00 24.97           C  
ANISOU  771  CB  ILE A 456     3841   3574   2073   -462     23     80       C  
ATOM    772  CG1 ILE A 456      17.786  13.056  14.015  1.00 25.62           C  
ANISOU  772  CG1 ILE A 456     3922   3631   2180   -472    -20    144       C  
ATOM    773  CG2 ILE A 456      18.797  15.097  12.944  1.00 24.58           C  
ANISOU  773  CG2 ILE A 456     3716   3506   2118   -393     35     36       C  
ATOM    774  CD1 ILE A 456      16.506  12.943  13.219  1.00 25.94           C  
ANISOU  774  CD1 ILE A 456     3916   3685   2256   -451     66    136       C  
ATOM    775  N   THR A 457      21.145  16.114  14.977  1.00 24.61           N  
ANISOU  775  N   THR A 457     3812   3512   2028   -458   -100     12       N  
ATOM    776  CA  THR A 457      21.859  17.395  15.038  1.00 24.59           C  
ANISOU  776  CA  THR A 457     3802   3515   2026   -454    -85    -45       C  
ATOM    777  C   THR A 457      21.622  18.188  13.758  1.00 23.89           C  
ANISOU  777  C   THR A 457     3646   3422   2008   -406     -9    -87       C  
ATOM    778  O   THR A 457      21.684  17.649  12.642  1.00 23.26           O  
ANISOU  778  O   THR A 457     3507   3330   2002   -369    -11    -79       O  
ATOM    779  CB  THR A 457      23.364  17.207  15.310  1.00 25.20           C  
ANISOU  779  CB  THR A 457     3867   3569   2140   -456   -203    -45       C  
ATOM    780  OG1 THR A 457      23.546  16.453  16.513  1.00 26.42           O  
ANISOU  780  OG1 THR A 457     4097   3716   2225   -508   -298      8       O  
ATOM    781  CG2 THR A 457      24.066  18.568  15.491  1.00 25.09           C  
ANISOU  781  CG2 THR A 457     3853   3563   2119   -467   -188   -102       C  
ATOM    782  N   THR A 458      21.345  19.477  13.918  1.00 24.04           N  
ANISOU  782  N   THR A 458     3683   3448   2004   -412     52   -133       N  
ATOM    783  CA  THR A 458      20.970  20.337  12.786  1.00 23.89           C  
ANISOU  783  CA  THR A 458     3620   3413   2045   -379    110   -160       C  
ATOM    784  C   THR A 458      21.562  21.745  12.939  1.00 24.05           C  
ANISOU  784  C   THR A 458     3654   3417   2067   -392    115   -207       C  
ATOM    785  O   THR A 458      21.944  22.163  14.033  1.00 23.67           O  
ANISOU  785  O   THR A 458     3652   3377   1965   -424     96   -233       O  
ATOM    786  CB  THR A 458      19.439  20.512  12.677  1.00 24.36           C  
ANISOU  786  CB  THR A 458     3681   3474   2101   -364    188   -167       C  
ATOM    787  OG1 THR A 458      18.959  21.254  13.813  1.00 26.32           O  
ANISOU  787  OG1 THR A 458     3975   3736   2290   -390    230   -214       O  
ATOM    788  CG2 THR A 458      18.715  19.160  12.606  1.00 24.56           C  
ANISOU  788  CG2 THR A 458     3697   3515   2119   -362    190   -120       C  
ATOM    789  N   GLN A 459      21.616  22.478  11.833  1.00 24.17           N  
ANISOU  789  N   GLN A 459     3636   3408   2140   -377    135   -217       N  
ATOM    790  CA  GLN A 459      21.931  23.898  11.896  1.00 25.67           C  
ANISOU  790  CA  GLN A 459     3844   3567   2341   -393    140   -256       C  
ATOM    791  C   GLN A 459      20.696  24.641  11.383  1.00 27.08           C  
ANISOU  791  C   GLN A 459     4024   3708   2557   -366    187   -268       C  
ATOM    792  O   GLN A 459      20.325  24.531  10.214  1.00 26.64           O  
ANISOU  792  O   GLN A 459     3940   3636   2545   -351    191   -236       O  
ATOM    793  CB  GLN A 459      23.200  24.204  11.086  1.00 25.65           C  
ANISOU  793  CB  GLN A 459     3809   3560   2377   -419    106   -253       C  
ATOM    794  CG  GLN A 459      23.314  25.629  10.541  1.00 26.80           C  
ANISOU  794  CG  GLN A 459     3967   3661   2553   -441    114   -269       C  
ATOM    795  CD  GLN A 459      23.461  26.683  11.605  1.00 27.16           C  
ANISOU  795  CD  GLN A 459     4060   3680   2581   -456    103   -317       C  
ATOM    796  OE1 GLN A 459      23.499  26.389  12.799  1.00 27.61           O  
ANISOU  796  OE1 GLN A 459     4144   3760   2586   -458     95   -342       O  
ATOM    797  NE2 GLN A 459      23.546  27.945  11.171  1.00 28.01           N  
ANISOU  797  NE2 GLN A 459     4185   3732   2726   -477     97   -330       N  
ATOM    798  N   GLY A 460      20.044  25.381  12.266  1.00 28.96           N  
ANISOU  798  N   GLY A 460     4291   3930   2781   -361    217   -321       N  
ATOM    799  CA  GLY A 460      18.756  26.008  11.949  1.00 30.92           C  
ANISOU  799  CA  GLY A 460     4526   4136   3086   -324    255   -349       C  
ATOM    800  C   GLY A 460      17.643  24.973  11.922  1.00 31.19           C  
ANISOU  800  C   GLY A 460     4531   4204   3116   -300    297   -331       C  
ATOM    801  O   GLY A 460      17.320  24.423  10.857  1.00 32.53           O  
ANISOU  801  O   GLY A 460     4670   4367   3325   -281    285   -280       O  
ATOM    802  N   SER A 461      17.058  24.726  13.095  1.00 32.68           N  
ANISOU  802  N   SER A 461     4734   4431   3250   -312    347   -376       N  
ATOM    803  CA  SER A 461      16.100  23.639  13.336  1.00 33.78           C  
ANISOU  803  CA  SER A 461     4855   4617   3363   -314    392   -359       C  
ATOM    804  C   SER A 461      14.695  23.852  12.778  1.00 33.54           C  
ANISOU  804  C   SER A 461     4766   4560   3419   -270    436   -387       C  
ATOM    805  O   SER A 461      13.942  22.890  12.646  1.00 32.73           O  
ANISOU  805  O   SER A 461     4634   4487   3313   -270    462   -358       O  
ATOM    806  CB  SER A 461      15.983  23.380  14.838  1.00 36.81           C  
ANISOU  806  CB  SER A 461     5284   5060   3641   -368    437   -400       C  
ATOM    807  OG  SER A 461      16.871  22.353  15.233  1.00 41.70           O  
ANISOU  807  OG  SER A 461     5948   5716   4182   -411    383   -333       O  
ATOM    808  N   ASP A 462      14.338  25.097  12.462  1.00 33.29           N  
ANISOU  808  N   ASP A 462     4713   4463   3474   -233    432   -442       N  
ATOM    809  CA  ASP A 462      12.941  25.442  12.182  1.00 34.04           C  
ANISOU  809  CA  ASP A 462     4742   4523   3668   -186    467   -493       C  
ATOM    810  C   ASP A 462      12.359  24.629  11.022  1.00 31.85           C  
ANISOU  810  C   ASP A 462     4424   4238   3442   -162    438   -418       C  
ATOM    811  O   ASP A 462      11.322  23.966  11.173  1.00 30.74           O  
ANISOU  811  O   ASP A 462     4234   4129   3317   -157    487   -432       O  
ATOM    812  CB  ASP A 462      12.783  26.949  11.923  1.00 36.21           C  
ANISOU  812  CB  ASP A 462     5003   4703   4050   -144    433   -557       C  
ATOM    813  CG  ASP A 462      12.771  27.774  13.211  1.00 39.26           C  
ANISOU  813  CG  ASP A 462     5403   5096   4417   -155    489   -678       C  
ATOM    814  OD1 ASP A 462      12.596  27.207  14.314  1.00 40.50           O  
ANISOU  814  OD1 ASP A 462     5572   5340   4478   -197    570   -723       O  
ATOM    815  OD2 ASP A 462      12.931  29.013  13.115  1.00 41.22           O  
ANISOU  815  OD2 ASP A 462     5657   5261   4744   -129    449   -730       O  
ATOM    816  N   ASP A 463      13.047  24.663   9.883  1.00 30.77           N  
ANISOU  816  N   ASP A 463     4306   4064   3320   -160    363   -342       N  
ATOM    817  CA  ASP A 463      12.550  23.941   8.712  1.00 30.30           C  
ANISOU  817  CA  ASP A 463     4217   3996   3298   -145    330   -275       C  
ATOM    818  C   ASP A 463      12.611  22.425   8.882  1.00 28.55           C  
ANISOU  818  C   ASP A 463     3994   3847   3006   -171    357   -230       C  
ATOM    819  O   ASP A 463      11.699  21.714   8.425  1.00 27.23           O  
ANISOU  819  O   ASP A 463     3786   3687   2874   -157    363   -210       O  
ATOM    820  CB  ASP A 463      13.243  24.411   7.432  1.00 32.29           C  
ANISOU  820  CB  ASP A 463     4500   4199   3571   -155    251   -213       C  
ATOM    821  CG  ASP A 463      12.689  25.752   6.918  1.00 35.99           C  
ANISOU  821  CG  ASP A 463     4962   4568   4144   -125    196   -233       C  
ATOM    822  OD1 ASP A 463      11.890  26.419   7.628  1.00 37.78           O  
ANISOU  822  OD1 ASP A 463     5154   4760   4443    -86    220   -312       O  
ATOM    823  OD2 ASP A 463      13.046  26.145   5.786  1.00 38.85           O  
ANISOU  823  OD2 ASP A 463     5357   4885   4519   -147    124   -171       O  
ATOM    824  N   ILE A 464      13.661  21.921   9.532  1.00 26.85           N  
ANISOU  824  N   ILE A 464     3822   3678   2703   -208    360   -215       N  
ATOM    825  CA  ILE A 464      13.732  20.470   9.824  1.00 26.38           C  
ANISOU  825  CA  ILE A 464     3767   3671   2586   -234    367   -172       C  
ATOM    826  C   ILE A 464      12.612  20.003  10.779  1.00 26.39           C  
ANISOU  826  C   ILE A 464     3750   3711   2565   -251    435   -202       C  
ATOM    827  O   ILE A 464      12.000  18.939  10.569  1.00 25.09           O  
ANISOU  827  O   ILE A 464     3565   3566   2404   -260    442   -165       O  
ATOM    828  CB  ILE A 464      15.143  20.049  10.336  1.00 26.47           C  
ANISOU  828  CB  ILE A 464     3825   3708   2525   -267    331   -149       C  
ATOM    829  CG1 ILE A 464      16.248  20.449   9.337  1.00 26.83           C  
ANISOU  829  CG1 ILE A 464     3870   3729   2596   -261    280   -132       C  
ATOM    830  CG2 ILE A 464      15.211  18.566  10.701  1.00 26.51           C  
ANISOU  830  CG2 ILE A 464     3839   3746   2486   -292    315   -102       C  
ATOM    831  CD1 ILE A 464      16.123  19.922   7.933  1.00 26.66           C  
ANISOU  831  CD1 ILE A 464     3818   3695   2615   -247    256    -95       C  
ATOM    832  N   ARG A 465      12.328  20.802  11.809  1.00 26.65           N  
ANISOU  832  N   ARG A 465     3792   3758   2577   -264    491   -276       N  
ATOM    833  CA  ARG A 465      11.252  20.478  12.736  1.00 28.59           C  
ANISOU  833  CA  ARG A 465     4016   4053   2794   -297    576   -323       C  
ATOM    834  C   ARG A 465       9.946  20.332  11.965  1.00 27.77           C  
ANISOU  834  C   ARG A 465     3828   3929   2796   -258    597   -334       C  
ATOM    835  O   ARG A 465       9.196  19.380  12.172  1.00 27.88           O  
ANISOU  835  O   ARG A 465     3818   3984   2793   -291    636   -317       O  
ATOM    836  CB  ARG A 465      11.111  21.539  13.846  1.00 30.26           C  
ANISOU  836  CB  ARG A 465     4238   4282   2979   -314    642   -429       C  
ATOM    837  CG  ARG A 465      10.012  21.237  14.870  1.00 33.30           C  
ANISOU  837  CG  ARG A 465     4598   4737   3320   -367    753   -499       C  
ATOM    838  CD  ARG A 465       9.754  19.740  15.061  1.00 35.98           C  
ANISOU  838  CD  ARG A 465     4957   5131   3584   -431    761   -416       C  
ATOM    839  NE  ARG A 465      10.730  19.117  15.933  1.00 38.86           N  
ANISOU  839  NE  ARG A 465     5425   5536   3806   -508    728   -358       N  
ATOM    840  CZ  ARG A 465      10.936  17.809  16.056  1.00 37.41           C  
ANISOU  840  CZ  ARG A 465     5286   5372   3556   -563    686   -260       C  
ATOM    841  NH1 ARG A 465      10.240  16.910  15.356  1.00 37.83           N  
ANISOU  841  NH1 ARG A 465     5291   5416   3665   -553    680   -209       N  
ATOM    842  NH2 ARG A 465      11.859  17.408  16.913  1.00 39.20           N  
ANISOU  842  NH2 ARG A 465     5609   5621   3665   -630    636   -213       N  
ATOM    843  N   LYS A 466       9.695  21.289  11.072  1.00 27.39           N  
ANISOU  843  N   LYS A 466     3738   3810   2857   -194    559   -358       N  
ATOM    844  CA  LYS A 466       8.489  21.289  10.259  1.00 27.61           C  
ANISOU  844  CA  LYS A 466     3684   3803   3003   -151    552   -368       C  
ATOM    845  C   LYS A 466       8.444  20.054   9.362  1.00 26.13           C  
ANISOU  845  C   LYS A 466     3497   3625   2807   -160    507   -273       C  
ATOM    846  O   LYS A 466       7.416  19.394   9.271  1.00 25.74           O  
ANISOU  846  O   LYS A 466     3391   3593   2796   -164    535   -275       O  
ATOM    847  CB  LYS A 466       8.396  22.571   9.420  1.00 28.47           C  
ANISOU  847  CB  LYS A 466     3771   3818   3229    -89    485   -391       C  
ATOM    848  CG  LYS A 466       7.092  22.709   8.634  1.00 29.94           C  
ANISOU  848  CG  LYS A 466     3868   3952   3555    -39    456   -409       C  
ATOM    849  CD  LYS A 466       5.870  22.838   9.534  1.00 32.73           C  
ANISOU  849  CD  LYS A 466     4127   4333   3974    -30    552   -524       C  
ATOM    850  CE  LYS A 466       4.661  23.341   8.762  1.00 33.82           C  
ANISOU  850  CE  LYS A 466     4164   4394   4293     37    500   -563       C  
ATOM    851  NZ  LYS A 466       3.416  23.287   9.580  1.00 35.55           N  
ANISOU  851  NZ  LYS A 466     4266   4653   4587     41    606   -686       N  
ATOM    852  N   LEU A 467       9.562  19.762   8.693  1.00 25.13           N  
ANISOU  852  N   LEU A 467     3427   3485   2635   -165    440   -202       N  
ATOM    853  CA  LEU A 467       9.664  18.586   7.832  1.00 24.30           C  
ANISOU  853  CA  LEU A 467     3325   3388   2520   -174    397   -128       C  
ATOM    854  C   LEU A 467       9.312  17.310   8.591  1.00 24.16           C  
ANISOU  854  C   LEU A 467     3308   3424   2449   -218    439   -109       C  
ATOM    855  O   LEU A 467       8.497  16.497   8.136  1.00 23.07           O  
ANISOU  855  O   LEU A 467     3131   3289   2348   -221    436    -84       O  
ATOM    856  CB  LEU A 467      11.085  18.478   7.256  1.00 24.02           C  
ANISOU  856  CB  LEU A 467     3345   3346   2436   -183    340    -83       C  
ATOM    857  CG  LEU A 467      11.360  17.139   6.579  1.00 24.23           C  
ANISOU  857  CG  LEU A 467     3375   3387   2445   -196    305    -29       C  
ATOM    858  CD1 LEU A 467      11.005  17.264   5.111  1.00 24.67           C  
ANISOU  858  CD1 LEU A 467     3412   3409   2553   -176    258     -7       C  
ATOM    859  CD2 LEU A 467      12.830  16.784   6.721  1.00 24.70           C  
ANISOU  859  CD2 LEU A 467     3476   3462   2447   -214    277    -15       C  
ATOM    860  N   LEU A 468       9.913  17.151   9.768  1.00 23.66           N  
ANISOU  860  N   LEU A 468     3293   3400   2295   -262    470   -116       N  
ATOM    861  CA  LEU A 468       9.717  15.952  10.556  1.00 24.51           C  
ANISOU  861  CA  LEU A 468     3425   3553   2336   -324    492    -81       C  
ATOM    862  C   LEU A 468       8.292  15.861  11.102  1.00 25.30           C  
ANISOU  862  C   LEU A 468     3469   3689   2454   -354    579   -125       C  
ATOM    863  O   LEU A 468       7.713  14.774  11.118  1.00 26.04           O  
ANISOU  863  O   LEU A 468     3552   3802   2541   -394    586    -83       O  
ATOM    864  CB  LEU A 468      10.747  15.879  11.674  1.00 24.26           C  
ANISOU  864  CB  LEU A 468     3471   3549   2198   -373    485    -71       C  
ATOM    865  CG  LEU A 468      12.210  15.791  11.232  1.00 23.54           C  
ANISOU  865  CG  LEU A 468     3419   3427   2097   -350    398    -33       C  
ATOM    866  CD1 LEU A 468      13.078  15.688  12.478  1.00 24.38           C  
ANISOU  866  CD1 LEU A 468     3598   3559   2105   -404    379    -24       C  
ATOM    867  CD2 LEU A 468      12.444  14.617  10.278  1.00 23.10           C  
ANISOU  867  CD2 LEU A 468     3349   3345   2081   -334    332     25       C  
ATOM    868  N   ASP A 469       7.711  17.004  11.471  1.00 26.51           N  
ANISOU  868  N   ASP A 469     3579   3847   2647   -334    643   -215       N  
ATOM    869  CA  ASP A 469       6.322  17.053  11.963  1.00 28.53           C  
ANISOU  869  CA  ASP A 469     3756   4140   2942   -357    740   -287       C  
ATOM    870  C   ASP A 469       5.323  16.674  10.869  1.00 27.88           C  
ANISOU  870  C   ASP A 469     3588   4024   2981   -316    712   -271       C  
ATOM    871  O   ASP A 469       4.380  15.914  11.127  1.00 28.48           O  
ANISOU  871  O   ASP A 469     3617   4140   3065   -363    765   -274       O  
ATOM    872  CB  ASP A 469       5.980  18.429  12.531  1.00 30.48           C  
ANISOU  872  CB  ASP A 469     3962   4388   3232   -331    807   -410       C  
ATOM    873  CG  ASP A 469       6.691  18.719  13.850  1.00 31.82           C  
ANISOU  873  CG  ASP A 469     4212   4612   3267   -395    859   -446       C  
ATOM    874  OD1 ASP A 469       7.388  17.824  14.388  1.00 32.25           O  
ANISOU  874  OD1 ASP A 469     4354   4705   3194   -467    839   -369       O  
ATOM    875  OD2 ASP A 469       6.557  19.857  14.340  1.00 34.49           O  
ANISOU  875  OD2 ASP A 469     4526   4947   3633   -374    910   -555       O  
ATOM    876  N   ILE A 470       5.535  17.205   9.660  1.00 26.98           N  
ANISOU  876  N   ILE A 470     3459   3838   2954   -240    625   -251       N  
ATOM    877  CA  ILE A 470       4.751  16.824   8.465  1.00 26.85           C  
ANISOU  877  CA  ILE A 470     3381   3781   3041   -203    568   -219       C  
ATOM    878  C   ILE A 470       4.763  15.313   8.238  1.00 26.93           C  
ANISOU  878  C   ILE A 470     3416   3816   3001   -251    548   -139       C  
ATOM    879  O   ILE A 470       3.730  14.711   7.875  1.00 27.48           O  
ANISOU  879  O   ILE A 470     3419   3887   3135   -259    552   -135       O  
ATOM    880  CB  ILE A 470       5.241  17.587   7.217  1.00 25.81           C  
ANISOU  880  CB  ILE A 470     3267   3573   2968   -140    465   -191       C  
ATOM    881  CG1 ILE A 470       4.810  19.060   7.310  1.00 26.77           C  
ANISOU  881  CG1 ILE A 470     3340   3645   3188    -87    466   -274       C  
ATOM    882  CG2 ILE A 470       4.803  16.915   5.909  1.00 25.92           C  
ANISOU  882  CG2 ILE A 470     3260   3554   3036   -125    386   -131       C  
ATOM    883  CD1 ILE A 470       5.396  19.938   6.222  1.00 26.80           C  
ANISOU  883  CD1 ILE A 470     3383   3568   3230    -45    359   -236       C  
ATOM    884  N   HIS A 471       5.908  14.696   8.507  1.00 26.13           N  
ANISOU  884  N   HIS A 471     3402   3728   2796   -283    521    -81       N  
ATOM    885  CA  HIS A 471       6.073  13.244   8.359  1.00 26.79           C  
ANISOU  885  CA  HIS A 471     3519   3820   2841   -326    486     -7       C  
ATOM    886  C   HIS A 471       5.627  12.449   9.551  1.00 28.13           C  
ANISOU  886  C   HIS A 471     3702   4043   2941   -413    551      4       C  
ATOM    887  O   HIS A 471       5.830  11.229   9.612  1.00 28.89           O  
ANISOU  887  O   HIS A 471     3840   4137   3001   -460    511     72       O  
ATOM    888  CB  HIS A 471       7.501  12.909   7.969  1.00 25.94           C  
ANISOU  888  CB  HIS A 471     3485   3689   2685   -312    410     42       C  
ATOM    889  CG  HIS A 471       7.810  13.225   6.535  1.00 25.29           C  
ANISOU  889  CG  HIS A 471     3389   3562   2659   -255    344     48       C  
ATOM    890  ND1 HIS A 471       7.994  14.480   6.099  1.00 25.76           N  
ANISOU  890  ND1 HIS A 471     3442   3599   2747   -215    336     16       N  
ATOM    891  CD2 HIS A 471       7.906  12.401   5.420  1.00 24.89           C  
ANISOU  891  CD2 HIS A 471     3337   3486   2634   -245    282     83       C  
ATOM    892  CE1 HIS A 471       8.237  14.468   4.774  1.00 25.15           C  
ANISOU  892  CE1 HIS A 471     3368   3490   2698   -191    271     38       C  
ATOM    893  NE2 HIS A 471       8.177  13.194   4.357  1.00 25.50           N  
ANISOU  893  NE2 HIS A 471     3413   3538   2738   -208    244     72       N  
ATOM    894  N   GLY A 472       4.983  13.132  10.493  1.00 29.46           N  
ANISOU  894  N   GLY A 472     3838   4259   3096   -444    649    -67       N  
ATOM    895  CA  GLY A 472       4.435  12.514  11.693  1.00 30.77           C  
ANISOU  895  CA  GLY A 472     4018   4493   3179   -551    733    -70       C  
ATOM    896  C   GLY A 472       5.512  12.008  12.636  1.00 31.50           C  
ANISOU  896  C   GLY A 472     4232   4606   3131   -622    706     -9       C  
ATOM    897  O   GLY A 472       5.305  11.026  13.351  1.00 32.51           O  
ANISOU  897  O   GLY A 472     4406   4766   3178   -724    720     45       O  
ATOM    898  N   ARG A 473       6.671  12.666  12.613  1.00 30.52           N  
ANISOU  898  N   ARG A 473     4159   4456   2980   -573    656    -12       N  
ATOM    899  CA  ARG A 473       7.817  12.238  13.409  1.00 30.63           C  
ANISOU  899  CA  ARG A 473     4282   4474   2880   -626    603     46       C  
ATOM    900  C   ARG A 473       8.122  13.228  14.527  1.00 31.72           C  
ANISOU  900  C   ARG A 473     4462   4661   2930   -662    667    -18       C  
ATOM    901  O   ARG A 473       9.261  13.707  14.686  1.00 31.08           O  
ANISOU  901  O   ARG A 473     4434   4559   2815   -636    612    -15       O  
ATOM    902  CB  ARG A 473       9.050  11.997  12.513  1.00 28.93           C  
ANISOU  902  CB  ARG A 473     4094   4191   2707   -553    481     96       C  
ATOM    903  CG  ARG A 473       8.926  10.825  11.535  1.00 28.05           C  
ANISOU  903  CG  ARG A 473     3961   4032   2663   -533    409    157       C  
ATOM    904  CD  ARG A 473       8.519   9.527  12.210  1.00 28.92           C  
ANISOU  904  CD  ARG A 473     4116   4152   2722   -629    393    228       C  
ATOM    905  NE  ARG A 473       9.351   9.145  13.361  1.00 29.18           N  
ANISOU  905  NE  ARG A 473     4251   4190   2646   -702    346    279       N  
ATOM    906  CZ  ARG A 473      10.423   8.356  13.307  1.00 28.59           C  
ANISOU  906  CZ  ARG A 473     4231   4056   2576   -694    220    342       C  
ATOM    907  NH1 ARG A 473      10.843   7.865  12.149  1.00 27.22           N  
ANISOU  907  NH1 ARG A 473     4016   3821   2507   -614    146    347       N  
ATOM    908  NH2 ARG A 473      11.081   8.056  14.434  1.00 28.86           N  
ANISOU  908  NH2 ARG A 473     4360   4091   2513   -769    165    393       N  
ATOM    909  N   LYS A 474       7.091  13.538  15.309  1.00 33.67           N  
ANISOU  909  N   LYS A 474     4676   4976   3140   -727    789    -89       N  
ATOM    910  CA  LYS A 474       7.245  14.430  16.456  1.00 35.31           C  
ANISOU  910  CA  LYS A 474     4922   5241   3252   -776    867   -169       C  
ATOM    911  C   LYS A 474       8.156  13.838  17.538  1.00 34.71           C  
ANISOU  911  C   LYS A 474     4984   5193   3012   -882    817    -94       C  
ATOM    912  O   LYS A 474       8.695  14.563  18.378  1.00 36.34           O  
ANISOU  912  O   LYS A 474     5248   5431   3129   -913    839   -142       O  
ATOM    913  CB  LYS A 474       5.878  14.816  17.016  1.00 38.21           C  
ANISOU  913  CB  LYS A 474     5209   5683   3626   -828   1022   -281       C  
ATOM    914  CG  LYS A 474       5.130  15.829  16.158  1.00 39.84           C  
ANISOU  914  CG  LYS A 474     5280   5851   4006   -711   1059   -386       C  
ATOM    915  CD  LYS A 474       3.853  16.298  16.854  1.00 43.62           C  
ANISOU  915  CD  LYS A 474     5664   6405   4504   -760   1217   -526       C  
ATOM    916  CE  LYS A 474       3.294  17.572  16.228  1.00 45.45           C  
ANISOU  916  CE  LYS A 474     5770   6584   4915   -636   1237   -652       C  
ATOM    917  NZ  LYS A 474       2.932  17.401  14.789  1.00 45.50           N  
ANISOU  917  NZ  LYS A 474     5700   6504   5083   -533   1142   -598       N  
ATOM    918  N   ASP A 475       8.373  12.529  17.475  1.00 33.57           N  
ANISOU  918  N   ASP A 475     4895   5025   2836   -933    732     25       N  
ATOM    919  CA  ASP A 475       9.194  11.818  18.458  1.00 34.26           C  
ANISOU  919  CA  ASP A 475     5117   5119   2780  -1038    652    115       C  
ATOM    920  C   ASP A 475      10.686  12.108  18.303  1.00 33.62           C  
ANISOU  920  C   ASP A 475     5087   4977   2711   -969    524    145       C  
ATOM    921  O   ASP A 475      11.444  12.021  19.268  1.00 33.61           O  
ANISOU  921  O   ASP A 475     5190   4987   2592  -1044    466    183       O  
ATOM    922  CB  ASP A 475       8.948  10.311  18.349  1.00 34.79           C  
ANISOU  922  CB  ASP A 475     5221   5156   2840  -1105    578    235       C  
ATOM    923  CG  ASP A 475       9.366   9.751  16.999  1.00 33.35           C  
ANISOU  923  CG  ASP A 475     4985   4877   2809   -985    467    282       C  
ATOM    924  OD1 ASP A 475       8.814  10.185  15.969  1.00 32.66           O  
ANISOU  924  OD1 ASP A 475     4789   4777   2842   -889    515    223       O  
ATOM    925  OD2 ASP A 475      10.259   8.883  16.968  1.00 33.66           O  
ANISOU  925  OD2 ASP A 475     5089   4851   2849   -988    326    373       O  
ATOM    926  N   LEU A 476      11.108  12.431  17.077  1.00 32.15           N  
ANISOU  926  N   LEU A 476     4825   4727   2665   -835    476    128       N  
ATOM    927  CA  LEU A 476      12.511  12.737  16.814  1.00 32.12           C  
ANISOU  927  CA  LEU A 476     4846   4670   2688   -770    368    142       C  
ATOM    928  C   LEU A 476      12.894  14.065  17.478  1.00 32.96           C  
ANISOU  928  C   LEU A 476     4974   4812   2738   -772    419     59       C  
ATOM    929  O   LEU A 476      12.133  15.036  17.433  1.00 33.80           O  
ANISOU  929  O   LEU A 476     5025   4951   2868   -749    532    -35       O  
ATOM    930  CB  LEU A 476      12.778  12.782  15.315  1.00 30.56           C  
ANISOU  930  CB  LEU A 476     4562   4411   2638   -649    327    135       C  
ATOM    931  CG  LEU A 476      12.558  11.489  14.523  1.00 30.14           C  
ANISOU  931  CG  LEU A 476     4484   4312   2654   -634    264    203       C  
ATOM    932  CD1 LEU A 476      12.632  11.755  13.016  1.00 29.21           C  
ANISOU  932  CD1 LEU A 476     4280   4155   2663   -528    254    172       C  
ATOM    933  CD2 LEU A 476      13.580  10.442  14.949  1.00 30.73           C  
ANISOU  933  CD2 LEU A 476     4631   4341   2705   -667    127    285       C  
ATOM    934  N   LYS A 477      14.059  14.093  18.107  1.00 33.33           N  
ANISOU  934  N   LYS A 477     5098   4845   2720   -798    328     90       N  
ATOM    935  CA  LYS A 477      14.478  15.275  18.868  1.00 34.18           C  
ANISOU  935  CA  LYS A 477     5242   4986   2758   -816    365     14       C  
ATOM    936  C   LYS A 477      15.612  15.980  18.159  1.00 32.83           C  
ANISOU  936  C   LYS A 477     5035   4760   2679   -721    295     -8       C  
ATOM    937  O   LYS A 477      16.502  15.331  17.610  1.00 31.81           O  
ANISOU  937  O   LYS A 477     4898   4578   2610   -682    183     53       O  
ATOM    938  CB  LYS A 477      14.887  14.879  20.288  1.00 36.92           C  
ANISOU  938  CB  LYS A 477     5717   5371   2939   -945    318     60       C  
ATOM    939  CG  LYS A 477      13.779  14.193  21.080  1.00 40.40           C  
ANISOU  939  CG  LYS A 477     6207   5880   3262  -1072    397     84       C  
ATOM    940  CD  LYS A 477      12.483  15.003  21.060  1.00 42.70           C  
ANISOU  940  CD  LYS A 477     6420   6238   3565  -1069    582    -38       C  
ATOM    941  CE  LYS A 477      11.374  14.306  21.836  1.00 45.59           C  
ANISOU  941  CE  LYS A 477     6822   6684   3815  -1209    677    -25       C  
ATOM    942  NZ  LYS A 477      10.111  15.104  21.840  1.00 47.54           N  
ANISOU  942  NZ  LYS A 477     6970   6997   4095  -1203    861   -166       N  
ATOM    943  N   LEU A 478      15.577  17.310  18.170  1.00 31.77           N  
ANISOU  943  N   LEU A 478     4874   4636   2560   -687    363   -102       N  
ATOM    944  CA  LEU A 478      16.542  18.094  17.408  1.00 29.97           C  
ANISOU  944  CA  LEU A 478     4607   4358   2422   -607    311   -125       C  
ATOM    945  C   LEU A 478      17.465  18.900  18.302  1.00 30.67           C  
ANISOU  945  C   LEU A 478     4759   4456   2441   -642    278   -163       C  
ATOM    946  O   LEU A 478      17.018  19.533  19.260  1.00 31.79           O  
ANISOU  946  O   LEU A 478     4943   4642   2494   -696    350   -229       O  
ATOM    947  CB  LEU A 478      15.832  19.040  16.437  1.00 29.67           C  
ANISOU  947  CB  LEU A 478     4485   4298   2490   -530    388   -192       C  
ATOM    948  CG  LEU A 478      14.937  18.429  15.354  1.00 29.09           C  
ANISOU  948  CG  LEU A 478     4341   4207   2504   -485    411   -162       C  
ATOM    949  CD1 LEU A 478      14.443  19.513  14.405  1.00 29.19           C  
ANISOU  949  CD1 LEU A 478     4285   4183   2623   -413    450   -220       C  
ATOM    950  CD2 LEU A 478      15.667  17.335  14.582  1.00 28.24           C  
ANISOU  950  CD2 LEU A 478     4225   4067   2437   -463    316    -79       C  
ATOM    951  N   ILE A 479      18.753  18.846  17.997  1.00 29.37           N  
ANISOU  951  N   ILE A 479     4592   4251   2316   -615    171   -131       N  
ATOM    952  CA  ILE A 479      19.700  19.788  18.560  1.00 29.96           C  
ANISOU  952  CA  ILE A 479     4702   4321   2360   -630    135   -175       C  
ATOM    953  C   ILE A 479      19.958  20.811  17.455  1.00 28.64           C  
ANISOU  953  C   ILE A 479     4460   4113   2310   -553    159   -223       C  
ATOM    954  O   ILE A 479      20.204  20.433  16.310  1.00 28.51           O  
ANISOU  954  O   ILE A 479     4380   4067   2387   -500    132   -189       O  
ATOM    955  CB  ILE A 479      21.019  19.100  18.968  1.00 30.77           C  
ANISOU  955  CB  ILE A 479     4844   4403   2445   -657    -10   -112       C  
ATOM    956  CG1 ILE A 479      20.774  18.077  20.092  1.00 32.85           C  
ANISOU  956  CG1 ILE A 479     5202   4694   2584   -749    -59    -46       C  
ATOM    957  CG2 ILE A 479      22.042  20.149  19.408  1.00 31.25           C  
ANISOU  957  CG2 ILE A 479     4925   4455   2494   -667    -52   -163       C  
ATOM    958  CD1 ILE A 479      21.974  17.194  20.379  1.00 34.08           C  
ANISOU  958  CD1 ILE A 479     5388   4807   2753   -765   -231     31       C  
ATOM    959  N   ASP A 480      19.835  22.095  17.772  1.00 28.62           N  
ANISOU  959  N   ASP A 480     4468   4108   2299   -554    211   -304       N  
ATOM    960  CA  ASP A 480      20.214  23.146  16.838  1.00 28.42           C  
ANISOU  960  CA  ASP A 480     4390   4033   2374   -500    211   -339       C  
ATOM    961  C   ASP A 480      21.527  23.728  17.325  1.00 28.76           C  
ANISOU  961  C   ASP A 480     4466   4064   2396   -529    139   -356       C  
ATOM    962  O   ASP A 480      21.573  24.278  18.418  1.00 28.96           O  
ANISOU  962  O   ASP A 480     4553   4109   2343   -574    147   -407       O  
ATOM    963  CB  ASP A 480      19.147  24.235  16.797  1.00 29.49           C  
ANISOU  963  CB  ASP A 480     4510   4153   2544   -475    302   -421       C  
ATOM    964  CG  ASP A 480      19.385  25.259  15.696  1.00 29.44           C  
ANISOU  964  CG  ASP A 480     4458   4079   2648   -426    288   -436       C  
ATOM    965  OD1 ASP A 480      20.501  25.334  15.125  1.00 29.16           O  
ANISOU  965  OD1 ASP A 480     4414   4023   2643   -428    223   -399       O  
ATOM    966  OD2 ASP A 480      18.428  26.000  15.379  1.00 30.71           O  
ANISOU  966  OD2 ASP A 480     4590   4205   2872   -390    339   -487       O  
ATOM    967  N   VAL A 481      22.591  23.607  16.533  1.00 27.58           N  
ANISOU  967  N   VAL A 481     4273   3890   2317   -509     71   -321       N  
ATOM    968  CA  VAL A 481      23.885  24.126  16.973  1.00 28.51           C  
ANISOU  968  CA  VAL A 481     4407   3997   2429   -540     -3   -340       C  
ATOM    969  C   VAL A 481      23.932  25.656  16.949  1.00 28.60           C  
ANISOU  969  C   VAL A 481     4428   3976   2465   -542     31   -409       C  
ATOM    970  O   VAL A 481      24.830  26.268  17.544  1.00 29.50           O  
ANISOU  970  O   VAL A 481     4568   4081   2558   -578    -20   -440       O  
ATOM    971  CB  VAL A 481      25.065  23.504  16.206  1.00 27.95           C  
ANISOU  971  CB  VAL A 481     4271   3915   2434   -526    -80   -299       C  
ATOM    972  CG1 VAL A 481      25.106  22.009  16.460  1.00 28.08           C  
ANISOU  972  CG1 VAL A 481     4288   3948   2435   -524   -139   -240       C  
ATOM    973  CG2 VAL A 481      24.977  23.798  14.711  1.00 27.06           C  
ANISOU  973  CG2 VAL A 481     4086   3782   2412   -489    -34   -297       C  
ATOM    974  N   LYS A 482      22.951  26.259  16.280  1.00 28.39           N  
ANISOU  974  N   LYS A 482     4378   3920   2488   -505    103   -433       N  
ATOM    975  CA  LYS A 482      22.786  27.718  16.252  1.00 29.27           C  
ANISOU  975  CA  LYS A 482     4501   3981   2640   -501    127   -501       C  
ATOM    976  C   LYS A 482      24.059  28.467  15.846  1.00 29.30           C  
ANISOU  976  C   LYS A 482     4495   3949   2690   -526     66   -498       C  
ATOM    977  O   LYS A 482      24.455  29.448  16.493  1.00 29.32           O  
ANISOU  977  O   LYS A 482     4534   3926   2681   -554     47   -556       O  
ATOM    978  CB  LYS A 482      22.270  28.234  17.613  1.00 31.35           C  
ANISOU  978  CB  LYS A 482     4825   4261   2826   -527    166   -586       C  
ATOM    979  CG  LYS A 482      20.886  27.740  17.992  1.00 33.42           C  
ANISOU  979  CG  LYS A 482     5087   4560   3050   -514    251   -612       C  
ATOM    980  CD  LYS A 482      20.508  28.204  19.393  1.00 36.54           C  
ANISOU  980  CD  LYS A 482     5543   4990   3349   -560    301   -711       C  
ATOM    981  CE  LYS A 482      19.079  27.830  19.755  1.00 38.85           C  
ANISOU  981  CE  LYS A 482     5822   5328   3612   -557    407   -758       C  
ATOM    982  NZ  LYS A 482      18.796  26.376  19.564  1.00 39.53           N  
ANISOU  982  NZ  LYS A 482     5901   5465   3654   -571    405   -661       N  
ATOM    983  N   PHE A 483      24.708  28.004  14.782  1.00 28.78           N  
ANISOU  983  N   PHE A 483     4375   3885   2674   -524     38   -440       N  
ATOM    984  CA  PHE A 483      25.828  28.749  14.213  1.00 29.32           C  
ANISOU  984  CA  PHE A 483     4421   3927   2793   -560     -1   -440       C  
ATOM    985  C   PHE A 483      25.353  30.014  13.533  1.00 30.00           C  
ANISOU  985  C   PHE A 483     4520   3942   2936   -560     20   -455       C  
ATOM    986  O   PHE A 483      24.251  30.056  12.970  1.00 30.42           O  
ANISOU  986  O   PHE A 483     4571   3969   3018   -521     57   -442       O  
ATOM    987  CB  PHE A 483      26.555  27.916  13.152  1.00 28.92           C  
ANISOU  987  CB  PHE A 483     4300   3907   2781   -566    -15   -391       C  
ATOM    988  CG  PHE A 483      27.327  26.751  13.701  1.00 29.31           C  
ANISOU  988  CG  PHE A 483     4321   4004   2811   -567    -67   -380       C  
ATOM    989  CD1 PHE A 483      27.827  26.770  14.994  1.00 30.11           C  
ANISOU  989  CD1 PHE A 483     4462   4113   2864   -589   -125   -404       C  
ATOM    990  CD2 PHE A 483      27.581  25.645  12.898  1.00 29.19           C  
ANISOU  990  CD2 PHE A 483     4240   4019   2834   -548    -69   -349       C  
ATOM    991  CE1 PHE A 483      28.549  25.693  15.491  1.00 30.98           C  
ANISOU  991  CE1 PHE A 483     4550   4251   2969   -591   -199   -385       C  
ATOM    992  CE2 PHE A 483      28.310  24.568  13.385  1.00 29.52           C  
ANISOU  992  CE2 PHE A 483     4247   4084   2883   -542   -136   -343       C  
ATOM    993  CZ  PHE A 483      28.800  24.599  14.684  1.00 29.88           C  
ANISOU  993  CZ  PHE A 483     4337   4129   2888   -563   -210   -355       C  
ATOM    994  N   THR A 484      26.199  31.037  13.533  1.00 30.25           N  
ANISOU  994  N   THR A 484     4565   3935   2994   -607    -17   -477       N  
ATOM    995  CA  THR A 484      26.013  32.106  12.551  1.00 30.85           C  
ANISOU  995  CA  THR A 484     4649   3936   3135   -626    -21   -460       C  
ATOM    996  C   THR A 484      26.323  31.552  11.161  1.00 31.23           C  
ANISOU  996  C   THR A 484     4651   4013   3201   -650    -11   -389       C  
ATOM    997  O   THR A 484      26.996  30.518  11.028  1.00 29.88           O  
ANISOU  997  O   THR A 484     4429   3914   3009   -658     -6   -374       O  
ATOM    998  CB  THR A 484      26.957  33.284  12.811  1.00 30.78           C  
ANISOU  998  CB  THR A 484     4666   3879   3149   -687    -68   -491       C  
ATOM    999  OG1 THR A 484      28.302  32.867  12.551  1.00 29.85           O  
ANISOU  999  OG1 THR A 484     4502   3817   3024   -745    -90   -469       O  
ATOM   1000  CG2 THR A 484      26.828  33.784  14.250  1.00 31.10           C  
ANISOU 1000  CG2 THR A 484     4755   3903   3160   -674    -80   -575       C  
ATOM   1001  N   SER A 485      25.850  32.239  10.123  1.00 32.43           N  
ANISOU 1001  N   SER A 485     4822   4105   3396   -667    -14   -351       N  
ATOM   1002  CA  SER A 485      26.198  31.851   8.758  1.00 32.90           C  
ANISOU 1002  CA  SER A 485     4852   4196   3453   -716     -2   -289       C  
ATOM   1003  C   SER A 485      27.716  31.721   8.532  1.00 32.27           C  
ANISOU 1003  C   SER A 485     4726   4174   3360   -796     -3   -295       C  
ATOM   1004  O   SER A 485      28.176  30.718   7.967  1.00 31.66           O  
ANISOU 1004  O   SER A 485     4589   4173   3269   -807     28   -286       O  
ATOM   1005  CB  SER A 485      25.578  32.805   7.734  1.00 34.67           C  
ANISOU 1005  CB  SER A 485     5124   4334   3713   -747    -29   -238       C  
ATOM   1006  OG  SER A 485      25.808  32.296   6.432  1.00 35.98           O  
ANISOU 1006  OG  SER A 485     5271   4546   3852   -803     -9   -179       O  
ATOM   1007  N   ASP A 486      28.479  32.715   8.990  1.00 32.11           N  
ANISOU 1007  N   ASP A 486     4726   4117   3356   -850    -37   -321       N  
ATOM   1008  CA  ASP A 486      29.943  32.722   8.849  1.00 32.67           C  
ANISOU 1008  CA  ASP A 486     4742   4239   3430   -933    -40   -338       C  
ATOM   1009  C   ASP A 486      30.579  31.499   9.547  1.00 31.26           C  
ANISOU 1009  C   ASP A 486     4489   4142   3244   -891    -39   -379       C  
ATOM   1010  O   ASP A 486      31.517  30.882   9.029  1.00 32.09           O  
ANISOU 1010  O   ASP A 486     4512   4314   3365   -930    -21   -392       O  
ATOM   1011  CB  ASP A 486      30.547  34.029   9.407  1.00 34.40           C  
ANISOU 1011  CB  ASP A 486     5002   4394   3674   -992    -89   -364       C  
ATOM   1012  CG  ASP A 486      30.387  35.232   8.460  1.00 36.57           C  
ANISOU 1012  CG  ASP A 486     5337   4588   3969  -1075   -106   -312       C  
ATOM   1013  OD1 ASP A 486      29.906  35.080   7.319  1.00 37.96           O  
ANISOU 1013  OD1 ASP A 486     5526   4766   4131  -1100    -84   -251       O  
ATOM   1014  OD2 ASP A 486      30.762  36.351   8.866  1.00 37.74           O  
ANISOU 1014  OD2 ASP A 486     5527   4665   4146  -1123   -154   -329       O  
ATOM   1015  N   GLN A 487      30.073  31.157  10.725  1.00 29.16           N  
ANISOU 1015  N   GLN A 487     4253   3869   2959   -817    -63   -404       N  
ATOM   1016  CA  GLN A 487      30.570  30.003  11.468  1.00 28.18           C  
ANISOU 1016  CA  GLN A 487     4079   3803   2825   -780    -88   -427       C  
ATOM   1017  C   GLN A 487      30.240  28.691  10.760  1.00 27.35           C  
ANISOU 1017  C   GLN A 487     3921   3748   2723   -738    -54   -401       C  
ATOM   1018  O   GLN A 487      31.096  27.826  10.590  1.00 27.06           O  
ANISOU 1018  O   GLN A 487     3802   3760   2719   -741    -68   -419       O  
ATOM   1019  CB  GLN A 487      29.962  29.979  12.866  1.00 27.69           C  
ANISOU 1019  CB  GLN A 487     4084   3722   2715   -732   -118   -449       C  
ATOM   1020  CG  GLN A 487      30.597  30.973  13.834  1.00 28.18           C  
ANISOU 1020  CG  GLN A 487     4185   3752   2769   -773   -170   -496       C  
ATOM   1021  CD  GLN A 487      29.800  31.128  15.112  1.00 28.33           C  
ANISOU 1021  CD  GLN A 487     4286   3754   2723   -739   -178   -530       C  
ATOM   1022  OE1 GLN A 487      28.647  30.693  15.209  1.00 27.82           O  
ANISOU 1022  OE1 GLN A 487     4249   3695   2625   -689   -132   -520       O  
ATOM   1023  NE2 GLN A 487      30.408  31.770  16.109  1.00 28.58           N  
ANISOU 1023  NE2 GLN A 487     4356   3771   2732   -776   -231   -578       N  
ATOM   1024  N   ALA A 488      28.980  28.563  10.365  1.00 26.92           N  
ANISOU 1024  N   ALA A 488     3908   3674   2647   -696    -15   -366       N  
ATOM   1025  CA  ALA A 488      28.482  27.362   9.663  1.00 26.80           C  
ANISOU 1025  CA  ALA A 488     3853   3697   2631   -655     18   -340       C  
ATOM   1026  C   ALA A 488      29.259  27.057   8.377  1.00 27.46           C  
ANISOU 1026  C   ALA A 488     3864   3826   2744   -707     50   -343       C  
ATOM   1027  O   ALA A 488      29.463  25.876   8.018  1.00 27.25           O  
ANISOU 1027  O   ALA A 488     3772   3845   2737   -681     60   -354       O  
ATOM   1028  CB  ALA A 488      27.000  27.523   9.362  1.00 26.80           C  
ANISOU 1028  CB  ALA A 488     3909   3661   2613   -615     50   -305       C  
ATOM   1029  N   ARG A 489      29.668  28.110   7.673  1.00 27.99           N  
ANISOU 1029  N   ARG A 489     3944   3879   2813   -788     67   -336       N  
ATOM   1030  CA  ARG A 489      30.284  27.944   6.363  1.00 29.71           C  
ANISOU 1030  CA  ARG A 489     4106   4149   3035   -862    116   -340       C  
ATOM   1031  C   ARG A 489      31.788  28.184   6.342  1.00 30.53           C  
ANISOU 1031  C   ARG A 489     4131   4295   3174   -939    118   -396       C  
ATOM   1032  O   ARG A 489      32.375  28.372   5.276  1.00 31.03           O  
ANISOU 1032  O   ARG A 489     4155   4403   3231  -1032    171   -407       O  
ATOM   1033  CB  ARG A 489      29.507  28.732   5.289  1.00 30.37           C  
ANISOU 1033  CB  ARG A 489     4263   4196   3080   -916    140   -279       C  
ATOM   1034  CG  ARG A 489      28.025  28.402   5.370  1.00 30.73           C  
ANISOU 1034  CG  ARG A 489     4364   4200   3114   -829    131   -238       C  
ATOM   1035  CD  ARG A 489      27.239  28.654   4.107  1.00 31.38           C  
ANISOU 1035  CD  ARG A 489     4494   4262   3166   -868    145   -178       C  
ATOM   1036  NE  ARG A 489      25.895  28.093   4.246  1.00 30.94           N  
ANISOU 1036  NE  ARG A 489     4461   4179   3116   -774    136   -154       N  
ATOM   1037  CZ  ARG A 489      25.549  26.865   3.858  1.00 30.16           C  
ANISOU 1037  CZ  ARG A 489     4322   4131   3007   -734    165   -157       C  
ATOM   1038  NH1 ARG A 489      26.443  26.063   3.273  1.00 30.18           N  
ANISOU 1038  NH1 ARG A 489     4257   4211   2999   -773    204   -193       N  
ATOM   1039  NH2 ARG A 489      24.297  26.469   4.004  1.00 29.14           N  
ANISOU 1039  NH2 ARG A 489     4214   3971   2886   -659    155   -133       N  
ATOM   1040  N   GLN A 490      32.403  28.144   7.531  1.00 31.26           N  
ANISOU 1040  N   GLN A 490     4198   4378   3301   -907     60   -433       N  
ATOM   1041  CA  GLN A 490      33.869  28.295   7.697  1.00 33.42           C  
ANISOU 1041  CA  GLN A 490     4381   4688   3631   -968     43   -495       C  
ATOM   1042  C   GLN A 490      34.661  27.471   6.696  1.00 33.11           C  
ANISOU 1042  C   GLN A 490     4216   4729   3634  -1004    102   -552       C  
ATOM   1043  O   GLN A 490      35.662  27.933   6.129  1.00 34.24           O  
ANISOU 1043  O   GLN A 490     4291   4916   3802  -1104    141   -595       O  
ATOM   1044  CB  GLN A 490      34.307  27.751   9.056  1.00 34.62           C  
ANISOU 1044  CB  GLN A 490     4504   4828   3821   -900    -44   -528       C  
ATOM   1045  CG  GLN A 490      34.147  28.626  10.271  1.00 37.68           C  
ANISOU 1045  CG  GLN A 490     4980   5156   4178   -894   -109   -515       C  
ATOM   1046  CD  GLN A 490      34.412  27.807  11.526  1.00 38.04           C  
ANISOU 1046  CD  GLN A 490     5014   5200   4238   -830   -200   -534       C  
ATOM   1047  OE1 GLN A 490      33.544  27.674  12.384  1.00 36.90           O  
ANISOU 1047  OE1 GLN A 490     4959   5028   4036   -779   -228   -505       O  
ATOM   1048  NE2 GLN A 490      35.606  27.204  11.603  1.00 39.09           N  
ANISOU 1048  NE2 GLN A 490     5033   5366   4454   -838   -248   -585       N  
ATOM   1049  N   PHE A 491      34.238  26.222   6.539  1.00 31.88           N  
ANISOU 1049  N   PHE A 491     4023   4594   3493   -925    108   -562       N  
ATOM   1050  CA  PHE A 491      34.961  25.235   5.772  1.00 32.22           C  
ANISOU 1050  CA  PHE A 491     3936   4708   3599   -932    152   -639       C  
ATOM   1051  C   PHE A 491      34.325  24.961   4.406  1.00 31.40           C  
ANISOU 1051  C   PHE A 491     3848   4645   3437   -968    246   -625       C  
ATOM   1052  O   PHE A 491      34.607  23.936   3.798  1.00 31.71           O  
ANISOU 1052  O   PHE A 491     3793   4736   3519   -951    284   -692       O  
ATOM   1053  CB  PHE A 491      35.040  23.917   6.553  1.00 32.15           C  
ANISOU 1053  CB  PHE A 491     3867   4685   3665   -818     75   -670       C  
ATOM   1054  CG  PHE A 491      36.027  23.934   7.678  1.00 32.95           C  
ANISOU 1054  CG  PHE A 491     3912   4764   3844   -800    -25   -709       C  
ATOM   1055  CD1 PHE A 491      37.400  23.890   7.419  1.00 34.32           C  
ANISOU 1055  CD1 PHE A 491     3938   4982   4119   -847    -20   -808       C  
ATOM   1056  CD2 PHE A 491      35.593  23.982   8.999  1.00 32.50           C  
ANISOU 1056  CD2 PHE A 491     3944   4646   3757   -743   -124   -654       C  
ATOM   1057  CE1 PHE A 491      38.319  23.908   8.463  1.00 34.99           C  
ANISOU 1057  CE1 PHE A 491     3967   5041   4287   -830   -130   -843       C  
ATOM   1058  CE2 PHE A 491      36.507  23.994  10.042  1.00 33.38           C  
ANISOU 1058  CE2 PHE A 491     4016   4736   3931   -735   -231   -684       C  
ATOM   1059  CZ  PHE A 491      37.871  23.957   9.774  1.00 34.91           C  
ANISOU 1059  CZ  PHE A 491     4063   4965   4238   -774   -243   -775       C  
ATOM   1060  N   GLU A 492      33.472  25.866   3.931  1.00 31.02           N  
ANISOU 1060  N   GLU A 492     3919   4567   3299  -1018    271   -543       N  
ATOM   1061  CA  GLU A 492      32.717  25.630   2.689  1.00 31.42           C  
ANISOU 1061  CA  GLU A 492     4010   4647   3283  -1053    337   -512       C  
ATOM   1062  C   GLU A 492      33.617  25.347   1.481  1.00 33.09           C  
ANISOU 1062  C   GLU A 492     4126   4957   3489  -1160    433   -592       C  
ATOM   1063  O   GLU A 492      33.445  24.344   0.775  1.00 32.89           O  
ANISOU 1063  O   GLU A 492     4053   4981   3464  -1140    480   -636       O  
ATOM   1064  CB  GLU A 492      31.791  26.810   2.411  1.00 31.69           C  
ANISOU 1064  CB  GLU A 492     4184   4618   3239  -1101    324   -410       C  
ATOM   1065  CG  GLU A 492      30.916  26.684   1.173  1.00 32.56           C  
ANISOU 1065  CG  GLU A 492     4355   4741   3274  -1141    364   -359       C  
ATOM   1066  CD  GLU A 492      29.878  27.785   1.122  1.00 33.05           C  
ANISOU 1066  CD  GLU A 492     4552   4711   3292  -1155    313   -256       C  
ATOM   1067  OE1 GLU A 492      30.273  28.973   1.168  1.00 35.37           O  
ANISOU 1067  OE1 GLU A 492     4893   4968   3576  -1239    292   -227       O  
ATOM   1068  OE2 GLU A 492      28.668  27.476   1.096  1.00 33.30           O  
ANISOU 1068  OE2 GLU A 492     4637   4699   3315  -1079    285   -208       O  
ATOM   1069  N   HIS A 493      34.576  26.234   1.239  1.00 34.79           N  
ANISOU 1069  N   HIS A 493     4314   5205   3698  -1282    467   -617       N  
ATOM   1070  CA  HIS A 493      35.470  26.039   0.103  1.00 36.74           C  
ANISOU 1070  CA  HIS A 493     4467   5562   3932  -1406    576   -705       C  
ATOM   1071  C   HIS A 493      36.275  24.772   0.221  1.00 36.38           C  
ANISOU 1071  C   HIS A 493     4247   5575   3999  -1337    599   -844       C  
ATOM   1072  O   HIS A 493      36.387  24.011  -0.756  1.00 36.61           O  
ANISOU 1072  O   HIS A 493     4211   5682   4017  -1369    685   -921       O  
ATOM   1073  CB  HIS A 493      36.315  27.284  -0.138  1.00 41.06           C  
ANISOU 1073  CB  HIS A 493     5021   6131   4447  -1565    609   -699       C  
ATOM   1074  CG  HIS A 493      35.503  28.465  -0.625  1.00 43.87           C  
ANISOU 1074  CG  HIS A 493     5551   6429   4687  -1658    590   -565       C  
ATOM   1075  ND1 HIS A 493      34.801  28.435  -1.784  1.00 45.13           N  
ANISOU 1075  ND1 HIS A 493     5794   6613   4739  -1731    635   -511       N  
ATOM   1076  CD2 HIS A 493      35.279  29.722  -0.060  1.00 45.27           C  
ANISOU 1076  CD2 HIS A 493     5837   6512   4853  -1684    514   -475       C  
ATOM   1077  CE1 HIS A 493      34.171  29.618  -1.956  1.00 45.95           C  
ANISOU 1077  CE1 HIS A 493     6051   6636   4774  -1800    578   -386       C  
ATOM   1078  NE2 HIS A 493      34.467  30.405  -0.903  1.00 46.18           N  
ANISOU 1078  NE2 HIS A 493     6091   6589   4868  -1768    508   -369       N  
ATOM   1079  N   GLN A 494      36.779  24.492   1.424  1.00 35.35           N  
ANISOU 1079  N   GLN A 494     4048   5401   3983  -1238    512   -878       N  
ATOM   1080  CA  GLN A 494      37.557  23.270   1.673  1.00 35.46           C  
ANISOU 1080  CA  GLN A 494     3894   5444   4136  -1156    497  -1006       C  
ATOM   1081  C   GLN A 494      36.734  22.005   1.447  1.00 34.60           C  
ANISOU 1081  C   GLN A 494     3789   5320   4038  -1048    486  -1011       C  
ATOM   1082  O   GLN A 494      37.229  21.018   0.919  1.00 34.51           O  
ANISOU 1082  O   GLN A 494     3647   5358   4106  -1028    529  -1132       O  
ATOM   1083  CB  GLN A 494      38.138  23.264   3.092  1.00 36.28           C  
ANISOU 1083  CB  GLN A 494     3953   5484   4349  -1073    371  -1014       C  
ATOM   1084  CG  GLN A 494      39.176  24.356   3.358  1.00 37.83           C  
ANISOU 1084  CG  GLN A 494     4108   5699   4568  -1176    374  -1040       C  
ATOM   1085  CD  GLN A 494      38.603  25.649   3.943  1.00 37.72           C  
ANISOU 1085  CD  GLN A 494     4258   5617   4457  -1211    327   -913       C  
ATOM   1086  OE1 GLN A 494      37.428  25.993   3.761  1.00 36.73           O  
ANISOU 1086  OE1 GLN A 494     4280   5450   4226  -1201    332   -809       O  
ATOM   1087  NE2 GLN A 494      39.454  26.385   4.643  1.00 39.28           N  
ANISOU 1087  NE2 GLN A 494     4423   5799   4704  -1252    277   -932       N  
ATOM   1088  N   VAL A 495      35.479  22.041   1.877  1.00 32.55           N  
ANISOU 1088  N   VAL A 495     3672   4986   3708   -978    427   -889       N  
ATOM   1089  CA  VAL A 495      34.592  20.900   1.716  1.00 31.97           C  
ANISOU 1089  CA  VAL A 495     3616   4891   3640   -882    410   -877       C  
ATOM   1090  C   VAL A 495      34.281  20.649   0.238  1.00 32.04           C  
ANISOU 1090  C   VAL A 495     3626   4973   3575   -957    523   -912       C  
ATOM   1091  O   VAL A 495      34.265  19.494  -0.217  1.00 32.13           O  
ANISOU 1091  O   VAL A 495     3561   5007   3638   -908    544   -991       O  
ATOM   1092  CB  VAL A 495      33.333  21.066   2.584  1.00 30.52           C  
ANISOU 1092  CB  VAL A 495     3577   4619   3401   -802    327   -745       C  
ATOM   1093  CG1 VAL A 495      32.208  20.173   2.092  1.00 29.31           C  
ANISOU 1093  CG1 VAL A 495     3468   4454   3215   -744    337   -712       C  
ATOM   1094  CG2 VAL A 495      33.670  20.753   4.037  1.00 30.02           C  
ANISOU 1094  CG2 VAL A 495     3491   4495   3420   -713    211   -740       C  
ATOM   1095  N   TRP A 496      34.045  21.718  -0.519  1.00 32.24           N  
ANISOU 1095  N   TRP A 496     3742   5030   3478  -1083    587   -853       N  
ATOM   1096  CA  TRP A 496      33.790  21.559  -1.958  1.00 33.43           C  
ANISOU 1096  CA  TRP A 496     3910   5257   3535  -1181    690   -879       C  
ATOM   1097  C   TRP A 496      35.005  21.033  -2.668  1.00 35.18           C  
ANISOU 1097  C   TRP A 496     3970   5585   3810  -1251    792  -1048       C  
ATOM   1098  O   TRP A 496      34.893  20.220  -3.575  1.00 35.31           O  
ANISOU 1098  O   TRP A 496     3945   5661   3809  -1267    862  -1127       O  
ATOM   1099  CB  TRP A 496      33.325  22.866  -2.587  1.00 33.34           C  
ANISOU 1099  CB  TRP A 496     4042   5245   3381  -1315    715   -767       C  
ATOM   1100  CG  TRP A 496      31.842  23.069  -2.466  1.00 31.93           C  
ANISOU 1100  CG  TRP A 496     4011   4980   3139  -1254    643   -629       C  
ATOM   1101  CD1 TRP A 496      31.168  23.933  -1.600  1.00 31.17           C  
ANISOU 1101  CD1 TRP A 496     4017   4784   3040  -1206    555   -517       C  
ATOM   1102  CD2 TRP A 496      30.784  22.364  -3.210  1.00 31.58           C  
ANISOU 1102  CD2 TRP A 496     4022   4937   3039  -1226    650   -600       C  
ATOM   1103  NE1 TRP A 496      29.804  23.823  -1.762  1.00 30.10           N  
ANISOU 1103  NE1 TRP A 496     3982   4592   2861  -1151    512   -428       N  
ATOM   1104  CE2 TRP A 496      29.507  22.902  -2.714  1.00 30.71           C  
ANISOU 1104  CE2 TRP A 496     4039   4724   2904  -1162    560   -465       C  
ATOM   1105  CE3 TRP A 496      30.768  21.389  -4.215  1.00 32.29           C  
ANISOU 1105  CE3 TRP A 496     4065   5100   3102  -1252    719   -680       C  
ATOM   1106  CZ2 TRP A 496      28.287  22.478  -3.214  1.00 30.63           C  
ANISOU 1106  CZ2 TRP A 496     4100   4688   2851  -1125    536   -407       C  
ATOM   1107  CZ3 TRP A 496      29.527  20.962  -4.711  1.00 31.96           C  
ANISOU 1107  CZ3 TRP A 496     4110   5030   3005  -1217    691   -614       C  
ATOM   1108  CH2 TRP A 496      28.316  21.487  -4.215  1.00 31.38           C  
ANISOU 1108  CH2 TRP A 496     4153   4857   2915  -1154    598   -478       C  
ATOM   1109  N   ASP A 497      36.183  21.463  -2.235  1.00 36.71           N  
ANISOU 1109  N   ASP A 497     4061   5805   4080  -1291    802  -1117       N  
ATOM   1110  CA  ASP A 497      37.413  20.978  -2.856  1.00 39.27           C  
ANISOU 1110  CA  ASP A 497     4204   6236   4481  -1357    905  -1302       C  
ATOM   1111  C   ASP A 497      37.643  19.480  -2.604  1.00 39.48           C  
ANISOU 1111  C   ASP A 497     4086   6246   4668  -1211    870  -1430       C  
ATOM   1112  O   ASP A 497      37.887  18.717  -3.547  1.00 40.61           O  
ANISOU 1112  O   ASP A 497     4137   6468   4826  -1241    967  -1564       O  
ATOM   1113  CB  ASP A 497      38.614  21.798  -2.385  1.00 41.61           C  
ANISOU 1113  CB  ASP A 497     4412   6556   4840  -1430    912  -1347       C  
ATOM   1114  CG  ASP A 497      39.928  21.238  -2.886  1.00 44.62           C  
ANISOU 1114  CG  ASP A 497     4574   7044   5337  -1481   1013  -1559       C  
ATOM   1115  OD1 ASP A 497      40.035  20.966  -4.099  1.00 47.14           O  
ANISOU 1115  OD1 ASP A 497     4856   7469   5584  -1588   1151  -1651       O  
ATOM   1116  OD2 ASP A 497      40.854  21.066  -2.067  1.00 46.25           O  
ANISOU 1116  OD2 ASP A 497     4638   7227   5707  -1417    951  -1641       O  
ATOM   1117  N   LYS A 498      37.539  19.064  -1.343  1.00 38.88           N  
ANISOU 1117  N   LYS A 498     4000   6065   4708  -1060    726  -1388       N  
ATOM   1118  CA  LYS A 498      37.851  17.694  -0.940  1.00 39.42           C  
ANISOU 1118  CA  LYS A 498     3935   6092   4950   -920    656  -1496       C  
ATOM   1119  C   LYS A 498      36.729  16.691  -1.229  1.00 38.35           C  
ANISOU 1119  C   LYS A 498     3869   5915   4788   -834    632  -1459       C  
ATOM   1120  O   LYS A 498      36.996  15.547  -1.605  1.00 38.52           O  
ANISOU 1120  O   LYS A 498     3773   5945   4920   -775    641  -1590       O  
ATOM   1121  CB  LYS A 498      38.229  17.652   0.547  1.00 40.88           C  
ANISOU 1121  CB  LYS A 498     4094   6178   5259   -813    496  -1454       C  
ATOM   1122  CG  LYS A 498      38.739  16.296   1.018  1.00 42.86           C  
ANISOU 1122  CG  LYS A 498     4198   6372   5713   -679    395  -1564       C  
ATOM   1123  CD  LYS A 498      39.409  16.357   2.382  1.00 44.29           C  
ANISOU 1123  CD  LYS A 498     4334   6472   6020   -608    236  -1543       C  
ATOM   1124  CE  LYS A 498      40.016  15.006   2.744  1.00 46.09           C  
ANISOU 1124  CE  LYS A 498     4406   6635   6472   -484    120  -1661       C  
ATOM   1125  NZ  LYS A 498      40.654  15.036   4.088  1.00 47.65           N  
ANISOU 1125  NZ  LYS A 498     4572   6745   6788   -420    -60  -1628       N  
ATOM   1126  N   PHE A 499      35.482  17.125  -1.058  1.00 36.17           N  
ANISOU 1126  N   PHE A 499     3776   5590   4377   -827    597  -1290       N  
ATOM   1127  CA  PHE A 499      34.332  16.219  -1.082  1.00 35.42           C  
ANISOU 1127  CA  PHE A 499     3755   5438   4266   -735    549  -1232       C  
ATOM   1128  C   PHE A 499      33.258  16.561  -2.123  1.00 34.71           C  
ANISOU 1128  C   PHE A 499     3795   5385   4006   -812    627  -1157       C  
ATOM   1129  O   PHE A 499      32.188  15.945  -2.134  1.00 32.77           O  
ANISOU 1129  O   PHE A 499     3623   5090   3736   -745    584  -1092       O  
ATOM   1130  CB  PHE A 499      33.677  16.161   0.308  1.00 34.76           C  
ANISOU 1130  CB  PHE A 499     3760   5241   4206   -626    405  -1099       C  
ATOM   1131  CG  PHE A 499      34.618  15.802   1.424  1.00 35.75           C  
ANISOU 1131  CG  PHE A 499     3785   5314   4483   -551    295  -1146       C  
ATOM   1132  CD1 PHE A 499      35.270  14.567   1.444  1.00 37.84           C  
ANISOU 1132  CD1 PHE A 499     3906   5556   4917   -472    245  -1272       C  
ATOM   1133  CD2 PHE A 499      34.847  16.697   2.467  1.00 36.24           C  
ANISOU 1133  CD2 PHE A 499     3900   5341   4529   -559    229  -1068       C  
ATOM   1134  CE1 PHE A 499      36.136  14.237   2.477  1.00 38.75           C  
ANISOU 1134  CE1 PHE A 499     3931   5609   5183   -404    118  -1307       C  
ATOM   1135  CE2 PHE A 499      35.710  16.370   3.502  1.00 36.91           C  
ANISOU 1135  CE2 PHE A 499     3902   5375   4747   -498    112  -1104       C  
ATOM   1136  CZ  PHE A 499      36.358  15.137   3.505  1.00 38.59           C  
ANISOU 1136  CZ  PHE A 499     3971   5560   5130   -420     50  -1219       C  
ATOM   1137  N   GLY A 500      33.536  17.543  -2.980  1.00 35.51           N  
ANISOU 1137  N   GLY A 500     3929   5569   3993   -960    730  -1159       N  
ATOM   1138  CA  GLY A 500      32.560  18.023  -3.964  1.00 35.00           C  
ANISOU 1138  CA  GLY A 500     4004   5533   3761  -1052    782  -1071       C  
ATOM   1139  C   GLY A 500      32.102  16.954  -4.942  1.00 35.44           C  
ANISOU 1139  C   GLY A 500     4042   5627   3796  -1045    831  -1144       C  
ATOM   1140  O   GLY A 500      30.955  16.971  -5.397  1.00 35.09           O  
ANISOU 1140  O   GLY A 500     4120   5560   3651  -1053    814  -1047       O  
ATOM   1141  N   HIS A 501      33.000  16.015  -5.252  1.00 36.37           N  
ANISOU 1141  N   HIS A 501     4000   5798   4021  -1027    885  -1324       N  
ATOM   1142  CA  HIS A 501      32.683  14.857  -6.083  1.00 36.59           C  
ANISOU 1142  CA  HIS A 501     3988   5855   4060  -1004    926  -1425       C  
ATOM   1143  C   HIS A 501      31.594  13.973  -5.494  1.00 34.92           C  
ANISOU 1143  C   HIS A 501     3833   5533   3904   -857    808  -1343       C  
ATOM   1144  O   HIS A 501      31.056  13.107  -6.180  1.00 35.10           O  
ANISOU 1144  O   HIS A 501     3861   5563   3915   -840    826  -1390       O  
ATOM   1145  CB  HIS A 501      33.953  14.042  -6.346  1.00 39.07           C  
ANISOU 1145  CB  HIS A 501     4096   6230   4520   -994    994  -1654       C  
ATOM   1146  CG  HIS A 501      34.458  13.303  -5.129  1.00 39.31           C  
ANISOU 1146  CG  HIS A 501     4008   6160   4767   -831    872  -1697       C  
ATOM   1147  ND1 HIS A 501      35.256  13.878  -4.214  1.00 39.97           N  
ANISOU 1147  ND1 HIS A 501     4035   6219   4932   -815    822  -1684       N  
ATOM   1148  CD2 HIS A 501      34.225  12.001  -4.686  1.00 39.97           C  
ANISOU 1148  CD2 HIS A 501     4033   6152   5001   -682    772  -1742       C  
ATOM   1149  CE1 HIS A 501      35.533  12.994  -3.241  1.00 40.22           C  
ANISOU 1149  CE1 HIS A 501     3979   6151   5151   -667    692  -1717       C  
ATOM   1150  NE2 HIS A 501      34.900  11.845  -3.529  1.00 40.38           N  
ANISOU 1150  NE2 HIS A 501     4001   6128   5215   -587    660  -1749       N  
ATOM   1151  N   LEU A 502      31.252  14.169  -4.217  1.00 33.16           N  
ANISOU 1151  N   LEU A 502     3655   5209   3737   -758    690  -1223       N  
ATOM   1152  CA  LEU A 502      30.184  13.375  -3.603  1.00 31.75           C  
ANISOU 1152  CA  LEU A 502     3536   4931   3597   -638    584  -1135       C  
ATOM   1153  C   LEU A 502      28.783  13.753  -4.096  1.00 30.42           C  
ANISOU 1153  C   LEU A 502     3522   4752   3284   -673    586  -1002       C  
ATOM   1154  O   LEU A 502      27.885  12.917  -4.093  1.00 30.57           O  
ANISOU 1154  O   LEU A 502     3574   4721   3321   -605    537   -970       O  
ATOM   1155  CB  LEU A 502      30.254  13.401  -2.059  1.00 31.52           C  
ANISOU 1155  CB  LEU A 502     3511   4807   3660   -537    462  -1056       C  
ATOM   1156  CG  LEU A 502      31.498  12.756  -1.423  1.00 32.88           C  
ANISOU 1156  CG  LEU A 502     3531   4956   4008   -471    409  -1176       C  
ATOM   1157  CD1 LEU A 502      31.480  12.923   0.091  1.00 32.58           C  
ANISOU 1157  CD1 LEU A 502     3531   4828   4021   -397    280  -1073       C  
ATOM   1158  CD2 LEU A 502      31.635  11.287  -1.809  1.00 33.76           C  
ANISOU 1158  CD2 LEU A 502     3540   5041   4246   -398    387  -1300       C  
ATOM   1159  N   CYS A 503      28.603  14.996  -4.542  1.00 29.97           N  
ANISOU 1159  N   CYS A 503     3556   4736   3095   -782    632   -926       N  
ATOM   1160  CA  CYS A 503      27.326  15.433  -5.089  1.00 28.52           C  
ANISOU 1160  CA  CYS A 503     3511   4537   2789   -821    620   -805       C  
ATOM   1161  C   CYS A 503      27.495  16.348  -6.294  1.00 29.66           C  
ANISOU 1161  C   CYS A 503     3717   4764   2787   -985    702   -799       C  
ATOM   1162  O   CYS A 503      27.970  17.472  -6.166  1.00 30.00           O  
ANISOU 1162  O   CYS A 503     3790   4821   2786  -1062    717   -758       O  
ATOM   1163  CB  CYS A 503      26.441  16.121  -4.041  1.00 26.93           C  
ANISOU 1163  CB  CYS A 503     3403   4245   2585   -758    531   -653       C  
ATOM   1164  SG  CYS A 503      24.783  16.394  -4.699  1.00 25.24           S  
ANISOU 1164  SG  CYS A 503     3325   3995   2269   -778    497   -527       S  
ATOM   1165  N   LYS A 504      27.091  15.846  -7.463  1.00 30.49           N  
ANISOU 1165  N   LYS A 504     3851   4921   2814  -1046    746   -838       N  
ATOM   1166  CA  LYS A 504      27.236  16.580  -8.720  1.00 31.92           C  
ANISOU 1166  CA  LYS A 504     4104   5190   2835  -1224    822   -835       C  
ATOM   1167  C   LYS A 504      25.898  17.120  -9.226  1.00 31.29           C  
ANISOU 1167  C   LYS A 504     4184   5064   2642  -1264    753   -681       C  
ATOM   1168  O   LYS A 504      25.713  17.329 -10.428  1.00 31.91           O  
ANISOU 1168  O   LYS A 504     4339   5206   2581  -1401    790   -675       O  
ATOM   1169  CB  LYS A 504      27.886  15.657  -9.767  1.00 34.22           C  
ANISOU 1169  CB  LYS A 504     4309   5590   3104  -1292    933  -1013       C  
ATOM   1170  CG  LYS A 504      29.277  15.203  -9.356  1.00 35.24           C  
ANISOU 1170  CG  LYS A 504     4262   5765   3363  -1261   1000  -1183       C  
ATOM   1171  CD  LYS A 504      29.883  14.205 -10.326  1.00 37.66           C  
ANISOU 1171  CD  LYS A 504     4461   6171   3677  -1308   1111  -1387       C  
ATOM   1172  CE  LYS A 504      31.228  13.744  -9.799  1.00 38.55           C  
ANISOU 1172  CE  LYS A 504     4378   6308   3960  -1253   1156  -1561       C  
ATOM   1173  NZ  LYS A 504      31.957  12.994 -10.850  1.00 41.44           N  
ANISOU 1173  NZ  LYS A 504     4627   6790   4327  -1329   1292  -1786       N  
ATOM   1174  N   GLN A 505      24.965  17.344  -8.303  1.00 29.65           N  
ANISOU 1174  N   GLN A 505     4024   4747   2496  -1149    648   -561       N  
ATOM   1175  CA  GLN A 505      23.571  17.668  -8.645  1.00 29.23           C  
ANISOU 1175  CA  GLN A 505     4092   4631   2383  -1149    564   -429       C  
ATOM   1176  C   GLN A 505      23.239  19.165  -8.564  1.00 28.44           C  
ANISOU 1176  C   GLN A 505     4100   4477   2227  -1213    505   -294       C  
ATOM   1177  O   GLN A 505      22.081  19.571  -8.702  1.00 27.83           O  
ANISOU 1177  O   GLN A 505     4113   4328   2131  -1198    417   -183       O  
ATOM   1178  CB  GLN A 505      22.600  16.880  -7.751  1.00 28.79           C  
ANISOU 1178  CB  GLN A 505     4011   4488   2439   -985    489   -396       C  
ATOM   1179  CG  GLN A 505      22.715  15.364  -7.871  1.00 31.06           C  
ANISOU 1179  CG  GLN A 505     4209   4800   2790   -919    517   -509       C  
ATOM   1180  CD  GLN A 505      22.771  14.851  -9.294  1.00 33.27           C  
ANISOU 1180  CD  GLN A 505     4505   5162   2973  -1022    574   -585       C  
ATOM   1181  OE1 GLN A 505      21.848  15.043 -10.088  1.00 36.17           O  
ANISOU 1181  OE1 GLN A 505     4970   5523   3249  -1079    536   -512       O  
ATOM   1182  NE2 GLN A 505      23.865  14.182  -9.623  1.00 35.65           N  
ANISOU 1182  NE2 GLN A 505     4707   5540   3298  -1048    664   -741       N  
ATOM   1183  N   HIS A 506      24.255  19.981  -8.334  1.00 27.84           N  
ANISOU 1183  N   HIS A 506     4009   4429   2139  -1281    547   -310       N  
ATOM   1184  CA  HIS A 506      24.072  21.416  -8.149  1.00 28.06           C  
ANISOU 1184  CA  HIS A 506     4132   4394   2134  -1338    486   -192       C  
ATOM   1185  C   HIS A 506      24.719  22.170  -9.294  1.00 29.35           C  
ANISOU 1185  C   HIS A 506     4366   4630   2154  -1542    535   -180       C  
ATOM   1186  O   HIS A 506      25.831  22.695  -9.169  1.00 29.35           O  
ANISOU 1186  O   HIS A 506     4329   4678   2142  -1622    598   -224       O  
ATOM   1187  CB  HIS A 506      24.645  21.828  -6.785  1.00 27.32           C  
ANISOU 1187  CB  HIS A 506     3976   4256   2149  -1250    478   -205       C  
ATOM   1188  CG  HIS A 506      24.075  21.019  -5.634  1.00 26.15           C  
ANISOU 1188  CG  HIS A 506     3766   4049   2122  -1072    437   -218       C  
ATOM   1189  ND1 HIS A 506      23.001  21.433  -4.932  1.00 25.55           N  
ANISOU 1189  ND1 HIS A 506     3740   3875   2092   -985    354   -130       N  
ATOM   1190  CD2 HIS A 506      24.425  19.758  -5.118  1.00 25.65           C  
ANISOU 1190  CD2 HIS A 506     3594   4012   2140   -975    467   -314       C  
ATOM   1191  CE1 HIS A 506      22.659  20.500  -4.013  1.00 24.38           C  
ANISOU 1191  CE1 HIS A 506     3528   3704   2031   -854    342   -161       C  
ATOM   1192  NE2 HIS A 506      23.536  19.466  -4.112  1.00 24.46           N  
ANISOU 1192  NE2 HIS A 506     3448   3783   2064   -847    401   -265       N  
ATOM   1193  N   ASN A 507      24.027  22.219 -10.432  1.00 30.62           N  
ANISOU 1193  N   ASN A 507     4633   4803   2199  -1640    502   -120       N  
ATOM   1194  CA  ASN A 507      24.649  22.769 -11.641  1.00 32.51           C  
ANISOU 1194  CA  ASN A 507     4950   5131   2271  -1862    558   -115       C  
ATOM   1195  C   ASN A 507      24.160  24.149 -12.090  1.00 33.14           C  
ANISOU 1195  C   ASN A 507     5194   5132   2264  -1984    448     52       C  
ATOM   1196  O   ASN A 507      24.622  24.681 -13.122  1.00 34.57           O  
ANISOU 1196  O   ASN A 507     5466   5382   2288  -2193    480     80       O  
ATOM   1197  CB  ASN A 507      24.609  21.737 -12.777  1.00 34.02           C  
ANISOU 1197  CB  ASN A 507     5137   5430   2357  -1938    632   -203       C  
ATOM   1198  CG  ASN A 507      25.250  20.427 -12.367  1.00 34.20           C  
ANISOU 1198  CG  ASN A 507     4990   5521   2482  -1828    737   -382       C  
ATOM   1199  OD1 ASN A 507      26.457  20.368 -12.110  1.00 35.34           O  
ANISOU 1199  OD1 ASN A 507     5028   5739   2662  -1855    840   -496       O  
ATOM   1200  ND2 ASN A 507      24.437  19.388 -12.231  1.00 34.02           N  
ANISOU 1200  ND2 ASN A 507     4936   5463   2527  -1696    697   -405       N  
ATOM   1201  N   GLY A 508      23.251  24.730 -11.309  1.00 32.00           N  
ANISOU 1201  N   GLY A 508     5087   4844   2227  -1860    317    157       N  
ATOM   1202  CA  GLY A 508      22.715  26.051 -11.607  1.00 32.83           C  
ANISOU 1202  CA  GLY A 508     5337   4842   2294  -1944    185    312       C  
ATOM   1203  C   GLY A 508      23.552  27.118 -10.935  1.00 32.62           C  
ANISOU 1203  C   GLY A 508     5305   4781   2307  -1981    192    329       C  
ATOM   1204  O   GLY A 508      24.045  26.915  -9.823  1.00 32.01           O  
ANISOU 1204  O   GLY A 508     5113   4704   2345  -1859    245    250       O  
ATOM   1205  N   VAL A 509      23.706  28.259 -11.596  1.00 33.55           N  
ANISOU 1205  N   VAL A 509     5555   4863   2329  -2155    128    437       N  
ATOM   1206  CA  VAL A 509      24.421  29.375 -10.999  1.00 34.28           C  
ANISOU 1206  CA  VAL A 509     5658   4903   2462  -2200    115    467       C  
ATOM   1207  C   VAL A 509      23.524  30.045  -9.971  1.00 33.94           C  
ANISOU 1207  C   VAL A 509     5627   4686   2584  -2031    -24    534       C  
ATOM   1208  O   VAL A 509      22.333  30.248 -10.242  1.00 34.36           O  
ANISOU 1208  O   VAL A 509     5756   4633   2666  -1984   -158    626       O  
ATOM   1209  CB  VAL A 509      24.818  30.401 -12.084  1.00 35.79           C  
ANISOU 1209  CB  VAL A 509     6003   5100   2495  -2458     77    575       C  
ATOM   1210  CG1 VAL A 509      25.268  31.714 -11.466  1.00 36.31           C  
ANISOU 1210  CG1 VAL A 509     6107   5064   2623  -2495     13    639       C  
ATOM   1211  CG2 VAL A 509      25.903  29.813 -12.971  1.00 36.92           C  
ANISOU 1211  CG2 VAL A 509     6115   5439   2476  -2641    250    478       C  
ATOM   1212  N   ILE A 510      24.092  30.374  -8.807  1.00 33.55           N  
ANISOU 1212  N   ILE A 510     5495   4609   2642  -1943      8    479       N  
ATOM   1213  CA  ILE A 510      23.356  31.049  -7.733  1.00 33.73           C  
ANISOU 1213  CA  ILE A 510     5519   4479   2819  -1789   -103    515       C  
ATOM   1214  C   ILE A 510      23.283  32.564  -7.981  1.00 36.08           C  
ANISOU 1214  C   ILE A 510     5947   4645   3118  -1898   -233    636       C  
ATOM   1215  O   ILE A 510      24.314  33.256  -8.056  1.00 36.85           O  
ANISOU 1215  O   ILE A 510     6071   4767   3165  -2034   -199    643       O  
ATOM   1216  CB  ILE A 510      23.960  30.745  -6.334  1.00 32.33           C  
ANISOU 1216  CB  ILE A 510     5210   4326   2749  -1653    -22    403       C  
ATOM   1217  CG1 ILE A 510      23.878  29.245  -6.015  1.00 30.71           C  
ANISOU 1217  CG1 ILE A 510     4886   4217   2564  -1532     72    300       C  
ATOM   1218  CG2 ILE A 510      23.296  31.586  -5.236  1.00 31.94           C  
ANISOU 1218  CG2 ILE A 510     5171   4126   2839  -1524   -124    428       C  
ATOM   1219  CD1 ILE A 510      22.478  28.643  -6.052  1.00 29.52           C  
ANISOU 1219  CD1 ILE A 510     4743   4014   2461  -1409      8    328       C  
ATOM   1220  N   ILE A 511      22.048  33.053  -8.099  1.00 38.13           N  
ANISOU 1220  N   ILE A 511     6281   4760   3448  -1836   -390    726       N  
ATOM   1221  CA  ILE A 511      21.725  34.470  -8.348  1.00 42.37           C  
ANISOU 1221  CA  ILE A 511     6947   5132   4021  -1913   -557    849       C  
ATOM   1222  C   ILE A 511      21.432  35.162  -7.011  1.00 44.75           C  
ANISOU 1222  C   ILE A 511     7194   5303   4507  -1751   -612    808       C  
ATOM   1223  O   ILE A 511      20.832  34.559  -6.122  1.00 43.13           O  
ANISOU 1223  O   ILE A 511     6885   5094   4407  -1564   -579    724       O  
ATOM   1224  CB  ILE A 511      20.478  34.588  -9.264  1.00 42.98           C  
ANISOU 1224  CB  ILE A 511     7126   5110   4093  -1927   -720    963       C  
ATOM   1225  CG1 ILE A 511      20.603  33.688 -10.507  1.00 43.95           C  
ANISOU 1225  CG1 ILE A 511     7292   5375   4031  -2062   -656    982       C  
ATOM   1226  CG2 ILE A 511      20.166  36.033  -9.630  1.00 45.42           C  
ANISOU 1226  CG2 ILE A 511     7578   5235   4444  -2019   -919   1101       C  
ATOM   1227  CD1 ILE A 511      21.887  33.859 -11.296  1.00 43.63           C  
ANISOU 1227  CD1 ILE A 511     7315   5462   3802  -2303   -557    995       C  
ATOM   1228  N   SER A 512      21.837  36.423  -6.868  1.00 49.06           N  
ANISOU 1228  N   SER A 512     7813   5740   5086  -1830   -695    863       N  
ATOM   1229  CA  SER A 512      21.698  37.137  -5.583  1.00 52.72           C  
ANISOU 1229  CA  SER A 512     8228   6086   5717  -1692   -736    805       C  
ATOM   1230  C   SER A 512      20.355  37.853  -5.327  1.00 56.61           C  
ANISOU 1230  C   SER A 512     8751   6377   6379  -1566   -913    843       C  
ATOM   1231  O   SER A 512      20.312  38.853  -4.600  1.00 60.41           O  
ANISOU 1231  O   SER A 512     9241   6725   6987  -1517   -990    826       O  
ATOM   1232  CB  SER A 512      22.872  38.110  -5.381  1.00 54.54           C  
ANISOU 1232  CB  SER A 512     8501   6299   5924  -1823   -728    818       C  
ATOM   1233  OG  SER A 512      23.881  37.516  -4.578  1.00 54.52           O  
ANISOU 1233  OG  SER A 512     8383   6434   5898  -1790   -563    698       O  
ATOM   1234  N   LYS A 513      19.271  37.333  -5.907  1.00 59.43           N  
ANISOU 1234  N   LYS A 513     9115   6713   6751  -1513   -979    882       N  
ATOM   1235  CA  LYS A 513      17.918  37.906  -5.763  1.00 61.39           C  
ANISOU 1235  CA  LYS A 513     9373   6775   7178  -1389  -1151    908       C  
ATOM   1236  C   LYS A 513      17.822  39.316  -6.355  1.00 65.08           C  
ANISOU 1236  C   LYS A 513     9982   7051   7695  -1499  -1359   1035       C  
ATOM   1237  O   LYS A 513      17.163  40.201  -5.803  1.00 68.54           O  
ANISOU 1237  O   LYS A 513    10412   7308   8323  -1395  -1490   1019       O  
ATOM   1238  CB  LYS A 513      17.425  37.866  -4.299  1.00 60.88           C  
ANISOU 1238  CB  LYS A 513     9177   6672   7283  -1178  -1100    765       C  
ATOM   1239  CG  LYS A 513      16.909  36.505  -3.843  1.00 59.67           C  
ANISOU 1239  CG  LYS A 513     8900   6647   7126  -1046   -970    671       C  
ATOM   1240  CD  LYS A 513      16.400  36.505  -2.406  1.00 60.62           C  
ANISOU 1240  CD  LYS A 513     8904   6736   7394   -865   -917    535       C  
ATOM   1241  CE  LYS A 513      17.492  36.154  -1.401  1.00 60.17           C  
ANISOU 1241  CE  LYS A 513     8790   6802   7271   -859   -756    441       C  
ATOM   1242  NZ  LYS A 513      17.939  34.735  -1.518  1.00 59.49           N  
ANISOU 1242  NZ  LYS A 513     8648   6901   7054   -871   -610    414       N  
ATOM   1243  N   PRO A 524      30.941  41.069  -6.718  1.00 59.64           N  
ANISOU 1243  N   PRO A 524     9233   7371   6056  -3005   -308    841       N  
ATOM   1244  CA  PRO A 524      32.035  40.125  -6.514  1.00 57.84           C  
ANISOU 1244  CA  PRO A 524     8838   7350   5789  -3016   -109    695       C  
ATOM   1245  C   PRO A 524      31.813  38.810  -7.275  1.00 55.65           C  
ANISOU 1245  C   PRO A 524     8506   7232   5407  -3005      7    645       C  
ATOM   1246  O   PRO A 524      31.816  38.809  -8.509  1.00 55.45           O  
ANISOU 1246  O   PRO A 524     8574   7268   5226  -3197     28    719       O  
ATOM   1247  CB  PRO A 524      32.029  39.912  -4.996  1.00 57.24           C  
ANISOU 1247  CB  PRO A 524     8637   7230   5880  -2776   -110    580       C  
ATOM   1248  CG  PRO A 524      30.612  40.160  -4.577  1.00 57.13           C  
ANISOU 1248  CG  PRO A 524     8696   7045   5966  -2594   -259    636       C  
ATOM   1249  CD  PRO A 524      29.944  41.006  -5.634  1.00 58.28           C  
ANISOU 1249  CD  PRO A 524     9023   7069   6053  -2734   -399    801       C  
ATOM   1250  N   SER A 525      31.608  37.714  -6.548  1.00 52.76           N  
ANISOU 1250  N   SER A 525     8000   6925   5121  -2790     75    524       N  
ATOM   1251  CA  SER A 525      31.504  36.387  -7.137  1.00 51.78           C  
ANISOU 1251  CA  SER A 525     7801   6951   4922  -2762    191    452       C  
ATOM   1252  C   SER A 525      30.233  35.672  -6.653  1.00 48.60           C  
ANISOU 1252  C   SER A 525     7383   6479   4603  -2523    126    446       C  
ATOM   1253  O   SER A 525      29.806  35.894  -5.517  1.00 48.00           O  
ANISOU 1253  O   SER A 525     7280   6297   4663  -2347     55    428       O  
ATOM   1254  CB  SER A 525      32.748  35.574  -6.762  1.00 52.43           C  
ANISOU 1254  CB  SER A 525     7698   7199   5025  -2757    359    285       C  
ATOM   1255  OG  SER A 525      32.733  34.290  -7.364  1.00 53.26           O  
ANISOU 1255  OG  SER A 525     7722   7445   5068  -2737    473    199       O  
ATOM   1256  N   PRO A 526      29.621  34.823  -7.511  1.00 47.68           N  
ANISOU 1256  N   PRO A 526     7286   6427   4401  -2526    154    456       N  
ATOM   1257  CA  PRO A 526      28.440  34.051  -7.101  1.00 45.15           C  
ANISOU 1257  CA  PRO A 526     6940   6056   4159  -2311    104    444       C  
ATOM   1258  C   PRO A 526      28.700  33.173  -5.868  1.00 43.01           C  
ANISOU 1258  C   PRO A 526     6508   5829   4007  -2112    175    309       C  
ATOM   1259  O   PRO A 526      29.801  32.643  -5.712  1.00 42.79           O  
ANISOU 1259  O   PRO A 526     6364   5923   3972  -2144    295    201       O  
ATOM   1260  CB  PRO A 526      28.159  33.171  -8.326  1.00 45.73           C  
ANISOU 1260  CB  PRO A 526     7038   6239   4099  -2393    163    446       C  
ATOM   1261  CG  PRO A 526      28.704  33.949  -9.475  1.00 48.39           C  
ANISOU 1261  CG  PRO A 526     7495   6611   4281  -2663    166    530       C  
ATOM   1262  CD  PRO A 526      29.938  34.612  -8.939  1.00 48.56           C  
ANISOU 1262  CD  PRO A 526     7461   6658   4333  -2746    225    484       C  
ATOM   1263  N   ASP A 527      27.696  33.034  -5.000  1.00 41.25           N  
ANISOU 1263  N   ASP A 527     6276   5505   3893  -1916     97    314       N  
ATOM   1264  CA  ASP A 527      27.779  32.134  -3.840  1.00 39.55           C  
ANISOU 1264  CA  ASP A 527     5930   5324   3773  -1735    149    204       C  
ATOM   1265  C   ASP A 527      27.873  30.685  -4.304  1.00 37.68           C  
ANISOU 1265  C   ASP A 527     5606   5216   3493  -1705    248    128       C  
ATOM   1266  O   ASP A 527      27.400  30.347  -5.393  1.00 37.56           O  
ANISOU 1266  O   ASP A 527     5644   5235   3391  -1773    254    168       O  
ATOM   1267  CB  ASP A 527      26.529  32.260  -2.960  1.00 39.75           C  
ANISOU 1267  CB  ASP A 527     5978   5224   3902  -1556     53    230       C  
ATOM   1268  CG  ASP A 527      26.409  33.609  -2.272  1.00 42.58           C  
ANISOU 1268  CG  ASP A 527     6399   5445   4334  -1548    -44    271       C  
ATOM   1269  OD1 ASP A 527      27.370  34.401  -2.291  1.00 43.58           O  
ANISOU 1269  OD1 ASP A 527     6545   5571   4443  -1666    -38    277       O  
ATOM   1270  OD2 ASP A 527      25.333  33.867  -1.692  1.00 44.09           O  
ANISOU 1270  OD2 ASP A 527     6615   5527   4611  -1422   -123    287       O  
ATOM   1271  N   GLU A 528      28.474  29.830  -3.481  1.00 35.78           N  
ANISOU 1271  N   GLU A 528     5237   5041   3318  -1606    314     18       N  
ATOM   1272  CA  GLU A 528      28.440  28.400  -3.729  1.00 34.82           C  
ANISOU 1272  CA  GLU A 528     5027   5012   3193  -1542    385    -60       C  
ATOM   1273  C   GLU A 528      27.017  27.900  -3.477  1.00 32.04           C  
ANISOU 1273  C   GLU A 528     4710   4587   2875  -1399    319    -15       C  
ATOM   1274  O   GLU A 528      26.342  28.376  -2.565  1.00 30.77           O  
ANISOU 1274  O   GLU A 528     4580   4327   2785  -1298    245     22       O  
ATOM   1275  CB  GLU A 528      29.435  27.652  -2.833  1.00 36.29           C  
ANISOU 1275  CB  GLU A 528     5069   5260   3460  -1466    442   -181       C  
ATOM   1276  CG  GLU A 528      30.899  28.033  -3.061  1.00 39.80           C  
ANISOU 1276  CG  GLU A 528     5446   5786   3892  -1601    515   -249       C  
ATOM   1277  CD  GLU A 528      31.442  27.594  -4.415  1.00 42.40           C  
ANISOU 1277  CD  GLU A 528     5744   6238   4126  -1747    622   -302       C  
ATOM   1278  OE1 GLU A 528      30.897  26.638  -5.005  1.00 44.43           O  
ANISOU 1278  OE1 GLU A 528     5992   6536   4353  -1710    651   -326       O  
ATOM   1279  OE2 GLU A 528      32.429  28.207  -4.884  1.00 47.47           O  
ANISOU 1279  OE2 GLU A 528     6370   6943   4722  -1908    684   -328       O  
ATOM   1280  N   PRO A 529      26.547  26.958  -4.301  1.00 30.75           N  
ANISOU 1280  N   PRO A 529     4541   4479   2664  -1399    350    -26       N  
ATOM   1281  CA  PRO A 529      25.206  26.430  -4.024  1.00 29.33           C  
ANISOU 1281  CA  PRO A 529     4382   4235   2528  -1265    289     11       C  
ATOM   1282  C   PRO A 529      25.183  25.584  -2.749  1.00 27.60           C  
ANISOU 1282  C   PRO A 529     4069   4012   2407  -1107    299    -56       C  
ATOM   1283  O   PRO A 529      26.209  25.035  -2.353  1.00 27.34           O  
ANISOU 1283  O   PRO A 529     3943   4044   2402  -1098    356   -142       O  
ATOM   1284  CB  PRO A 529      24.924  25.560  -5.243  1.00 29.34           C  
ANISOU 1284  CB  PRO A 529     4391   4308   2448  -1320    328      0       C  
ATOM   1285  CG  PRO A 529      26.276  25.125  -5.700  1.00 30.83           C  
ANISOU 1285  CG  PRO A 529     4500   4620   2593  -1418    440   -102       C  
ATOM   1286  CD  PRO A 529      27.176  26.301  -5.462  1.00 31.53           C  
ANISOU 1286  CD  PRO A 529     4608   4701   2673  -1516    444    -85       C  
ATOM   1287  N   HIS A 530      24.010  25.458  -2.137  1.00 26.63           N  
ANISOU 1287  N   HIS A 530     3967   3813   2337   -990    241    -18       N  
ATOM   1288  CA  HIS A 530      23.890  24.683  -0.911  1.00 25.81           C  
ANISOU 1288  CA  HIS A 530     3795   3705   2307   -860    245    -66       C  
ATOM   1289  C   HIS A 530      23.460  23.295  -1.221  1.00 24.83           C  
ANISOU 1289  C   HIS A 530     3625   3623   2186   -805    268    -96       C  
ATOM   1290  O   HIS A 530      22.453  23.081  -1.901  1.00 23.59           O  
ANISOU 1290  O   HIS A 530     3508   3447   2008   -800    245    -51       O  
ATOM   1291  CB  HIS A 530      22.934  25.353   0.050  1.00 26.40           C  
ANISOU 1291  CB  HIS A 530     3912   3685   2435   -778    184    -26       C  
ATOM   1292  CG  HIS A 530      23.434  26.688   0.535  1.00 27.82           C  
ANISOU 1292  CG  HIS A 530     4129   3812   2628   -820    156    -14       C  
ATOM   1293  ND1 HIS A 530      22.627  27.615   1.072  1.00 28.80           N  
ANISOU 1293  ND1 HIS A 530     4305   3841   2798   -777     98     19       N  
ATOM   1294  CD2 HIS A 530      24.709  27.244   0.504  1.00 28.47           C  
ANISOU 1294  CD2 HIS A 530     4201   3927   2691   -908    179    -39       C  
ATOM   1295  CE1 HIS A 530      23.352  28.705   1.400  1.00 28.83           C  
ANISOU 1295  CE1 HIS A 530     4335   3809   2808   -831     79     17       C  
ATOM   1296  NE2 HIS A 530      24.626  28.477   1.048  1.00 29.25           N  
ANISOU 1296  NE2 HIS A 530     4353   3943   2818   -915    128    -13       N  
ATOM   1297  N   CYS A 531      24.265  22.351  -0.741  1.00 24.34           N  
ANISOU 1297  N   CYS A 531     3476   3613   2160   -767    305   -173       N  
ATOM   1298  CA  CYS A 531      23.995  20.929  -0.883  1.00 23.42           C  
ANISOU 1298  CA  CYS A 531     3305   3527   2067   -707    318   -213       C  
ATOM   1299  C   CYS A 531      23.749  20.355   0.499  1.00 22.61           C  
ANISOU 1299  C   CYS A 531     3173   3386   2031   -598    282   -217       C  
ATOM   1300  O   CYS A 531      24.525  20.615   1.419  1.00 22.42           O  
ANISOU 1300  O   CYS A 531     3122   3358   2038   -585    271   -243       O  
ATOM   1301  CB  CYS A 531      25.196  20.251  -1.566  1.00 24.67           C  
ANISOU 1301  CB  CYS A 531     3381   3769   2224   -761    381   -309       C  
ATOM   1302  SG  CYS A 531      25.250  18.469  -1.401  1.00 24.82           S  
ANISOU 1302  SG  CYS A 531     3308   3807   2317   -669    381   -388       S  
ATOM   1303  N   ALA A 532      22.669  19.585   0.650  1.00 21.36           N  
ANISOU 1303  N   ALA A 532     3025   3202   1889   -531    261   -190       N  
ATOM   1304  CA  ALA A 532      22.309  19.003   1.949  1.00 20.93           C  
ANISOU 1304  CA  ALA A 532     2958   3116   1879   -448    228   -182       C  
ATOM   1305  C   ALA A 532      23.458  18.179   2.510  1.00 21.40           C  
ANISOU 1305  C   ALA A 532     2947   3198   1985   -427    217   -244       C  
ATOM   1306  O   ALA A 532      23.722  18.218   3.711  1.00 21.04           O  
ANISOU 1306  O   ALA A 532     2903   3130   1959   -396    182   -240       O  
ATOM   1307  CB  ALA A 532      21.047  18.157   1.852  1.00 21.16           C  
ANISOU 1307  CB  ALA A 532     2998   3124   1918   -399    215   -149       C  
ATOM   1308  N   LEU A 533      24.152  17.445   1.628  1.00 21.56           N  
ANISOU 1308  N   LEU A 533     2905   3262   2027   -448    242   -308       N  
ATOM   1309  CA  LEU A 533      25.224  16.563   2.089  1.00 22.05           C  
ANISOU 1309  CA  LEU A 533     2881   3332   2164   -417    216   -380       C  
ATOM   1310  C   LEU A 533      26.454  17.348   2.531  1.00 22.59           C  
ANISOU 1310  C   LEU A 533     2915   3418   2250   -452    217   -418       C  
ATOM   1311  O   LEU A 533      26.970  17.158   3.637  1.00 22.51           O  
ANISOU 1311  O   LEU A 533     2884   3381   2288   -414    157   -424       O  
ATOM   1312  CB  LEU A 533      25.625  15.557   1.001  1.00 22.51           C  
ANISOU 1312  CB  LEU A 533     2865   3429   2258   -424    249   -464       C  
ATOM   1313  CG  LEU A 533      26.790  14.628   1.326  1.00 23.11           C  
ANISOU 1313  CG  LEU A 533     2832   3506   2444   -386    216   -561       C  
ATOM   1314  CD1 LEU A 533      26.516  13.793   2.574  1.00 23.48           C  
ANISOU 1314  CD1 LEU A 533     2888   3480   2553   -304    115   -517       C  
ATOM   1315  CD2 LEU A 533      27.099  13.717   0.143  1.00 24.51           C  
ANISOU 1315  CD2 LEU A 533     2931   3723   2658   -396    263   -665       C  
ATOM   1316  N   LEU A 534      26.946  18.194   1.641  1.00 23.37           N  
ANISOU 1316  N   LEU A 534     3010   3564   2307   -536    278   -443       N  
ATOM   1317  CA  LEU A 534      28.120  18.993   1.949  1.00 24.41           C  
ANISOU 1317  CA  LEU A 534     3104   3716   2454   -585    285   -482       C  
ATOM   1318  C   LEU A 534      27.862  19.971   3.096  1.00 23.70           C  
ANISOU 1318  C   LEU A 534     3086   3575   2343   -572    238   -415       C  
ATOM   1319  O   LEU A 534      28.803  20.293   3.844  1.00 24.57           O  
ANISOU 1319  O   LEU A 534     3161   3684   2492   -577    207   -446       O  
ATOM   1320  CB  LEU A 534      28.603  19.715   0.704  1.00 26.14           C  
ANISOU 1320  CB  LEU A 534     3317   3998   2617   -700    366   -513       C  
ATOM   1321  CG  LEU A 534      29.675  18.929  -0.059  1.00 27.69           C  
ANISOU 1321  CG  LEU A 534     3390   4268   2864   -732    424   -640       C  
ATOM   1322  CD1 LEU A 534      29.386  17.452  -0.223  1.00 27.72           C  
ANISOU 1322  CD1 LEU A 534     3337   4264   2930   -651    408   -692       C  
ATOM   1323  CD2 LEU A 534      29.996  19.612  -1.391  1.00 29.09           C  
ANISOU 1323  CD2 LEU A 534     3579   4521   2951   -872    520   -664       C  
ATOM   1324  N   ASP A 535      26.611  20.413   3.240  1.00 22.62           N  
ANISOU 1324  N   ASP A 535     3044   3397   2155   -553    230   -335       N  
ATOM   1325  CA  ASP A 535      26.208  21.195   4.415  1.00 22.59           C  
ANISOU 1325  CA  ASP A 535     3104   3344   2137   -528    190   -290       C  
ATOM   1326  C   ASP A 535      26.456  20.397   5.698  1.00 22.59           C  
ANISOU 1326  C   ASP A 535     3083   3328   2175   -466    131   -301       C  
ATOM   1327  O   ASP A 535      27.124  20.878   6.600  1.00 22.61           O  
ANISOU 1327  O   ASP A 535     3087   3320   2185   -474     95   -314       O  
ATOM   1328  CB  ASP A 535      24.749  21.669   4.335  1.00 22.25           C  
ANISOU 1328  CB  ASP A 535     3141   3257   2054   -508    194   -224       C  
ATOM   1329  CG  ASP A 535      24.578  22.929   3.490  1.00 22.33           C  
ANISOU 1329  CG  ASP A 535     3202   3251   2032   -577    212   -194       C  
ATOM   1330  OD1 ASP A 535      25.569  23.410   2.871  1.00 23.12           O  
ANISOU 1330  OD1 ASP A 535     3282   3383   2119   -655    234   -217       O  
ATOM   1331  OD2 ASP A 535      23.434  23.436   3.447  1.00 22.06           O  
ANISOU 1331  OD2 ASP A 535     3225   3168   1988   -556    198   -146       O  
ATOM   1332  N   CYS A 536      25.951  19.167   5.757  1.00 22.20           N  
ANISOU 1332  N   CYS A 536     3017   3272   2146   -413    112   -293       N  
ATOM   1333  CA  CYS A 536      26.214  18.303   6.918  1.00 22.73           C  
ANISOU 1333  CA  CYS A 536     3074   3317   2247   -368     37   -292       C  
ATOM   1334  C   CYS A 536      27.708  18.153   7.188  1.00 23.13           C  
ANISOU 1334  C   CYS A 536     3047   3378   2365   -377    -10   -354       C  
ATOM   1335  O   CYS A 536      28.144  18.232   8.339  1.00 23.53           O  
ANISOU 1335  O   CYS A 536     3115   3405   2420   -370    -80   -344       O  
ATOM   1336  CB  CYS A 536      25.592  16.920   6.730  1.00 22.92           C  
ANISOU 1336  CB  CYS A 536     3083   3327   2298   -322     16   -277       C  
ATOM   1337  SG  CYS A 536      23.803  16.869   6.935  1.00 23.81           S  
ANISOU 1337  SG  CYS A 536     3281   3421   2347   -304     44   -201       S  
ATOM   1338  N   ILE A 537      28.485  17.912   6.132  1.00 22.97           N  
ANISOU 1338  N   ILE A 537     2936   3393   2397   -397     27   -424       N  
ATOM   1339  CA  ILE A 537      29.910  17.667   6.309  1.00 24.58           C  
ANISOU 1339  CA  ILE A 537     3038   3608   2693   -400    -15   -503       C  
ATOM   1340  C   ILE A 537      30.605  18.939   6.820  1.00 24.59           C  
ANISOU 1340  C   ILE A 537     3055   3618   2672   -453    -18   -506       C  
ATOM   1341  O   ILE A 537      31.428  18.888   7.746  1.00 25.28           O  
ANISOU 1341  O   ILE A 537     3111   3684   2809   -441   -100   -525       O  
ATOM   1342  CB  ILE A 537      30.554  17.142   5.011  1.00 24.94           C  
ANISOU 1342  CB  ILE A 537     2971   3703   2801   -419     47   -601       C  
ATOM   1343  CG1 ILE A 537      30.103  15.702   4.743  1.00 25.23           C  
ANISOU 1343  CG1 ILE A 537     2977   3715   2894   -353     17   -617       C  
ATOM   1344  CG2 ILE A 537      32.081  17.198   5.118  1.00 26.14           C  
ANISOU 1344  CG2 ILE A 537     3000   3878   3055   -437     24   -700       C  
ATOM   1345  CD1 ILE A 537      30.345  15.235   3.310  1.00 25.79           C  
ANISOU 1345  CD1 ILE A 537     2965   3841   2993   -378    104   -712       C  
ATOM   1346  N   MET A 538      30.260  20.082   6.243  1.00 24.87           N  
ANISOU 1346  N   MET A 538     3142   3673   2633   -514     58   -482       N  
ATOM   1347  CA  MET A 538      30.932  21.327   6.656  1.00 25.54           C  
ANISOU 1347  CA  MET A 538     3242   3759   2702   -572     54   -487       C  
ATOM   1348  C   MET A 538      30.458  21.800   8.037  1.00 25.19           C  
ANISOU 1348  C   MET A 538     3292   3664   2615   -545    -11   -432       C  
ATOM   1349  O   MET A 538      31.233  22.399   8.795  1.00 24.50           O  
ANISOU 1349  O   MET A 538     3201   3568   2541   -569    -57   -451       O  
ATOM   1350  CB  MET A 538      30.833  22.415   5.575  1.00 26.55           C  
ANISOU 1350  CB  MET A 538     3399   3914   2774   -659    140   -478       C  
ATOM   1351  CG  MET A 538      29.527  23.184   5.545  1.00 26.89           C  
ANISOU 1351  CG  MET A 538     3563   3915   2739   -658    154   -395       C  
ATOM   1352  SD  MET A 538      29.519  24.474   4.279  1.00 29.03           S  
ANISOU 1352  SD  MET A 538     3879   4197   2954   -773    218   -370       S  
ATOM   1353  CE  MET A 538      29.366  23.529   2.765  1.00 27.63           C  
ANISOU 1353  CE  MET A 538     3656   4085   2759   -801    287   -394       C  
ATOM   1354  N   PHE A 539      29.196  21.522   8.380  1.00 23.47           N  
ANISOU 1354  N   PHE A 539     3154   3419   2344   -501    -11   -374       N  
ATOM   1355  CA  PHE A 539      28.702  21.888   9.718  1.00 23.83           C  
ANISOU 1355  CA  PHE A 539     3285   3431   2338   -485    -56   -338       C  
ATOM   1356  C   PHE A 539      29.420  21.059  10.764  1.00 24.33           C  
ANISOU 1356  C   PHE A 539     3325   3484   2433   -462   -156   -347       C  
ATOM   1357  O   PHE A 539      29.823  21.589  11.794  1.00 24.41           O  
ANISOU 1357  O   PHE A 539     3376   3482   2419   -482   -210   -349       O  
ATOM   1358  CB  PHE A 539      27.179  21.713   9.873  1.00 23.24           C  
ANISOU 1358  CB  PHE A 539     3286   3339   2204   -451    -24   -286       C  
ATOM   1359  CG  PHE A 539      26.353  22.538   8.936  1.00 23.12           C  
ANISOU 1359  CG  PHE A 539     3299   3316   2169   -466     48   -269       C  
ATOM   1360  CD1 PHE A 539      26.860  23.690   8.349  1.00 23.65           C  
ANISOU 1360  CD1 PHE A 539     3367   3379   2241   -520     71   -284       C  
ATOM   1361  CD2 PHE A 539      25.033  22.159   8.647  1.00 22.73           C  
ANISOU 1361  CD2 PHE A 539     3281   3257   2100   -432     80   -234       C  
ATOM   1362  CE1 PHE A 539      26.085  24.457   7.489  1.00 24.18           C  
ANISOU 1362  CE1 PHE A 539     3472   3423   2291   -540    111   -256       C  
ATOM   1363  CE2 PHE A 539      24.252  22.929   7.791  1.00 22.50           C  
ANISOU 1363  CE2 PHE A 539     3278   3209   2064   -444    122   -214       C  
ATOM   1364  CZ  PHE A 539      24.779  24.066   7.205  1.00 22.89           C  
ANISOU 1364  CZ  PHE A 539     3336   3246   2117   -497    131   -221       C  
ATOM   1365  N   HIS A 540      29.591  19.758  10.505  1.00 24.94           N  
ANISOU 1365  N   HIS A 540     3344   3562   2572   -422   -194   -354       N  
ATOM   1366  CA  HIS A 540      30.353  18.914  11.417  1.00 26.26           C  
ANISOU 1366  CA  HIS A 540     3484   3702   2792   -400   -316   -358       C  
ATOM   1367  C   HIS A 540      31.795  19.344  11.517  1.00 26.81           C  
ANISOU 1367  C   HIS A 540     3470   3778   2937   -425   -365   -422       C  
ATOM   1368  O   HIS A 540      32.386  19.311  12.598  1.00 27.91           O  
ANISOU 1368  O   HIS A 540     3627   3891   3085   -430   -474   -415       O  
ATOM   1369  CB  HIS A 540      30.299  17.453  11.005  1.00 27.28           C  
ANISOU 1369  CB  HIS A 540     3555   3813   2998   -349   -357   -362       C  
ATOM   1370  CG  HIS A 540      31.085  16.563  11.917  1.00 29.21           C  
ANISOU 1370  CG  HIS A 540     3773   4010   3315   -324   -509   -360       C  
ATOM   1371  ND1 HIS A 540      30.657  16.223  13.153  1.00 29.98           N  
ANISOU 1371  ND1 HIS A 540     3974   4072   3345   -332   -601   -284       N  
ATOM   1372  CD2 HIS A 540      32.321  15.963  11.749  1.00 30.63           C  
ANISOU 1372  CD2 HIS A 540     3829   4169   3639   -297   -595   -430       C  
ATOM   1373  CE1 HIS A 540      31.577  15.437  13.732  1.00 30.85           C  
ANISOU 1373  CE1 HIS A 540     4041   4131   3548   -312   -754   -291       C  
ATOM   1374  NE2 HIS A 540      32.591  15.281  12.875  1.00 31.99           N  
ANISOU 1374  NE2 HIS A 540     4038   4281   3835   -283   -753   -385       N  
ATOM   1375  N   SER A 541      32.377  19.732  10.387  1.00 26.88           N  
ANISOU 1375  N   SER A 541     3388   3825   2999   -451   -287   -486       N  
ATOM   1376  CA  SER A 541      33.732  20.269  10.370  1.00 27.88           C  
ANISOU 1376  CA  SER A 541     3424   3970   3200   -490   -311   -557       C  
ATOM   1377  C   SER A 541      33.858  21.528  11.234  1.00 27.96           C  
ANISOU 1377  C   SER A 541     3514   3968   3140   -538   -331   -531       C  
ATOM   1378  O   SER A 541      34.833  21.683  11.958  1.00 28.92           O  
ANISOU 1378  O   SER A 541     3599   4077   3312   -552   -421   -561       O  
ATOM   1379  CB  SER A 541      34.176  20.538   8.941  1.00 28.11           C  
ANISOU 1379  CB  SER A 541     3357   4056   3268   -534   -197   -626       C  
ATOM   1380  OG  SER A 541      34.194  19.333   8.189  1.00 28.34           O  
ANISOU 1380  OG  SER A 541     3300   4097   3371   -489   -183   -673       O  
ATOM   1381  N   ALA A 542      32.857  22.405  11.171  1.00 27.34           N  
ANISOU 1381  N   ALA A 542     3543   3887   2957   -561   -258   -483       N  
ATOM   1382  CA  ALA A 542      32.827  23.604  11.997  1.00 27.17           C  
ANISOU 1382  CA  ALA A 542     3606   3845   2871   -602   -274   -469       C  
ATOM   1383  C   ALA A 542      32.761  23.244  13.484  1.00 27.93           C  
ANISOU 1383  C   ALA A 542     3772   3913   2927   -581   -381   -442       C  
ATOM   1384  O   ALA A 542      33.470  23.829  14.286  1.00 27.88           O  
ANISOU 1384  O   ALA A 542     3780   3895   2917   -614   -448   -461       O  
ATOM   1385  CB  ALA A 542      31.666  24.508  11.606  1.00 26.59           C  
ANISOU 1385  CB  ALA A 542     3623   3761   2718   -616   -183   -433       C  
ATOM   1386  N   MET A 543      31.950  22.243  13.824  1.00 27.85           N  
ANISOU 1386  N   MET A 543     3807   3893   2883   -536   -404   -396       N  
ATOM   1387  CA  MET A 543      31.789  21.816  15.211  1.00 29.84           C  
ANISOU 1387  CA  MET A 543     4143   4124   3072   -536   -504   -357       C  
ATOM   1388  C   MET A 543      33.050  21.143  15.747  1.00 31.05           C  
ANISOU 1388  C   MET A 543     4232   4255   3310   -533   -652   -373       C  
ATOM   1389  O   MET A 543      33.372  21.272  16.939  1.00 32.09           O  
ANISOU 1389  O   MET A 543     4431   4369   3392   -563   -755   -355       O  
ATOM   1390  CB  MET A 543      30.571  20.891  15.340  1.00 29.92           C  
ANISOU 1390  CB  MET A 543     4215   4131   3023   -506   -483   -298       C  
ATOM   1391  CG  MET A 543      30.125  20.582  16.768  1.00 32.28           C  
ANISOU 1391  CG  MET A 543     4632   4420   3214   -534   -556   -249       C  
ATOM   1392  SD  MET A 543      28.502  19.775  16.841  1.00 34.72           S  
ANISOU 1392  SD  MET A 543     5016   4739   3437   -521   -489   -187       S  
ATOM   1393  CE  MET A 543      28.902  18.117  16.277  1.00 34.37           C  
ANISOU 1393  CE  MET A 543     4892   4660   3508   -471   -581   -154       C  
ATOM   1394  N   SER A 544      33.775  20.469  14.851  1.00 31.85           N  
ANISOU 1394  N   SER A 544     4199   4358   3545   -499   -663   -416       N  
ATOM   1395  CA  SER A 544      34.982  19.706  15.191  1.00 33.76           C  
ANISOU 1395  CA  SER A 544     4346   4568   3913   -479   -810   -447       C  
ATOM   1396  C   SER A 544      36.260  20.529  15.106  1.00 34.43           C  
ANISOU 1396  C   SER A 544     4335   4667   4079   -515   -831   -523       C  
ATOM   1397  O   SER A 544      37.240  20.200  15.759  1.00 36.43           O  
ANISOU 1397  O   SER A 544     4537   4888   4417   -511   -976   -543       O  
ATOM   1398  CB  SER A 544      35.130  18.493  14.256  1.00 34.16           C  
ANISOU 1398  CB  SER A 544     4280   4610   4091   -417   -811   -481       C  
ATOM   1399  OG  SER A 544      34.003  17.649  14.317  1.00 35.49           O  
ANISOU 1399  OG  SER A 544     4528   4757   4198   -387   -803   -411       O  
ATOM   1400  N   GLY A 545      36.251  21.579  14.288  1.00 33.94           N  
ANISOU 1400  N   GLY A 545     4250   4648   3996   -557   -695   -560       N  
ATOM   1401  CA  GLY A 545      37.434  22.401  14.026  1.00 35.59           C  
ANISOU 1401  CA  GLY A 545     4361   4879   4283   -608   -690   -634       C  
ATOM   1402  C   GLY A 545      38.301  21.902  12.880  1.00 36.44           C  
ANISOU 1402  C   GLY A 545     4288   5022   4538   -600   -645   -725       C  
ATOM   1403  O   GLY A 545      39.341  22.481  12.588  1.00 36.82           O  
ANISOU 1403  O   GLY A 545     4231   5096   4661   -650   -632   -798       O  
ATOM   1404  N   GLU A 546      37.884  20.821  12.230  1.00 36.87           N  
ANISOU 1404  N   GLU A 546     4299   5078   4633   -542   -617   -732       N  
ATOM   1405  CA  GLU A 546      38.662  20.236  11.139  1.00 38.57           C  
ANISOU 1405  CA  GLU A 546     4336   5331   4989   -532   -567   -839       C  
ATOM   1406  C   GLU A 546      37.791  19.379  10.228  1.00 38.04           C  
ANISOU 1406  C   GLU A 546     4271   5276   4905   -489   -483   -833       C  
ATOM   1407  O   GLU A 546      36.767  18.845  10.665  1.00 37.35           O  
ANISOU 1407  O   GLU A 546     4296   5148   4745   -443   -520   -747       O  
ATOM   1408  CB  GLU A 546      39.805  19.382  11.699  1.00 40.83           C  
ANISOU 1408  CB  GLU A 546     4488   5574   5453   -482   -727   -907       C  
ATOM   1409  CG  GLU A 546      39.345  18.205  12.552  1.00 42.50           C  
ANISOU 1409  CG  GLU A 546     4762   5703   5681   -401   -882   -838       C  
ATOM   1410  CD  GLU A 546      40.494  17.424  13.156  1.00 45.11           C  
ANISOU 1410  CD  GLU A 546     4968   5971   6201   -352  -1073   -895       C  
ATOM   1411  OE1 GLU A 546      41.346  18.037  13.827  1.00 48.26           O  
ANISOU 1411  OE1 GLU A 546     5340   6362   6636   -387  -1160   -913       O  
ATOM   1412  OE2 GLU A 546      40.539  16.193  12.965  1.00 47.17           O  
ANISOU 1412  OE2 GLU A 546     5158   6182   6583   -277  -1148   -923       O  
ATOM   1413  N   LEU A 547      38.209  19.240   8.971  1.00 38.39           N  
ANISOU 1413  N   LEU A 547     4193   5382   5013   -513   -369   -929       N  
ATOM   1414  CA  LEU A 547      37.530  18.330   8.045  1.00 39.27           C  
ANISOU 1414  CA  LEU A 547     4289   5508   5126   -474   -298   -945       C  
ATOM   1415  C   LEU A 547      37.739  16.901   8.522  1.00 40.05           C  
ANISOU 1415  C   LEU A 547     4320   5537   5359   -374   -436   -972       C  
ATOM   1416  O   LEU A 547      38.754  16.608   9.166  1.00 40.42           O  
ANISOU 1416  O   LEU A 547     4271   5546   5542   -346   -562  -1024       O  
ATOM   1417  CB  LEU A 547      38.034  18.467   6.606  1.00 40.10           C  
ANISOU 1417  CB  LEU A 547     4273   5702   5263   -537   -146  -1059       C  
ATOM   1418  CG  LEU A 547      37.878  19.749   5.777  1.00 40.90           C  
ANISOU 1418  CG  LEU A 547     4427   5875   5236   -657      1  -1042       C  
ATOM   1419  CD1 LEU A 547      37.654  19.380   4.316  1.00 40.43           C  
ANISOU 1419  CD1 LEU A 547     4321   5889   5151   -699    142  -1107       C  
ATOM   1420  CD2 LEU A 547      36.765  20.667   6.249  1.00 38.89           C  
ANISOU 1420  CD2 LEU A 547     4366   5586   4825   -675      0   -899       C  
ATOM   1421  N   PRO A 548      36.777  16.008   8.226  1.00 40.05           N  
ANISOU 1421  N   PRO A 548     4373   5511   5332   -322   -428   -931       N  
ATOM   1422  CA  PRO A 548      36.935  14.618   8.654  1.00 42.00           C  
ANISOU 1422  CA  PRO A 548     4567   5678   5714   -231   -572   -948       C  
ATOM   1423  C   PRO A 548      38.192  13.964   8.077  1.00 45.31           C  
ANISOU 1423  C   PRO A 548     4768   6101   6346   -197   -593  -1117       C  
ATOM   1424  O   PRO A 548      38.657  14.350   6.993  1.00 44.13           O  
ANISOU 1424  O   PRO A 548     4513   6041   6215   -248   -445  -1230       O  
ATOM   1425  CB  PRO A 548      35.657  13.926   8.138  1.00 41.48           C  
ANISOU 1425  CB  PRO A 548     4585   5602   5572   -201   -517   -891       C  
ATOM   1426  CG  PRO A 548      35.020  14.885   7.194  1.00 39.34           C  
ANISOU 1426  CG  PRO A 548     4372   5418   5158   -274   -336   -878       C  
ATOM   1427  CD  PRO A 548      35.467  16.253   7.593  1.00 39.27           C  
ANISOU 1427  CD  PRO A 548     4395   5444   5083   -345   -309   -857       C  
ATOM   1428  N   LYS A 549      38.728  12.998   8.826  1.00 48.16           N  
ANISOU 1428  N   LYS A 549     5067   6366   6866   -119   -781  -1134       N  
ATOM   1429  CA  LYS A 549      39.890  12.197   8.437  1.00 52.52           C  
ANISOU 1429  CA  LYS A 549     5399   6892   7662    -62   -840  -1303       C  
ATOM   1430  C   LYS A 549      39.966  11.971   6.925  1.00 54.81           C  
ANISOU 1430  C   LYS A 549     5565   7270   7991    -77   -652  -1452       C  
ATOM   1431  O   LYS A 549      40.898  12.448   6.277  1.00 56.50           O  
ANISOU 1431  O   LYS A 549     5628   7566   8274   -126   -549  -1593       O  
ATOM   1432  CB  LYS A 549      39.922  10.867   9.216  1.00 53.96           C  
ANISOU 1432  CB  LYS A 549     5575   6933   7994     40  -1069  -1272       C  
ATOM   1433  CG  LYS A 549      38.694   9.960   9.054  1.00 53.39           C  
ANISOU 1433  CG  LYS A 549     5621   6811   7853     79  -1075  -1185       C  
ATOM   1434  CD  LYS A 549      37.479  10.366   9.894  1.00 51.92           C  
ANISOU 1434  CD  LYS A 549     5674   6613   7438     36  -1091   -982       C  
ATOM   1435  CE  LYS A 549      37.753  10.335  11.397  1.00 53.80           C  
ANISOU 1435  CE  LYS A 549     6001   6765   7678     37  -1306   -872       C  
ATOM   1436  NZ  LYS A 549      38.471   9.115  11.870  1.00 55.40           N  
ANISOU 1436  NZ  LYS A 549     6112   6835   8102    117  -1537   -906       N  
ATOM   1437  N   GLU A 550      38.977  11.266   6.368  1.00 55.46           N  
ANISOU 1437  N   GLU A 550     5714   7341   8017    -48   -603  -1423       N  
ATOM   1438  CA  GLU A 550      38.824  11.169   4.915  1.00 57.53           C  
ANISOU 1438  CA  GLU A 550     5905   7699   8255    -84   -410  -1541       C  
ATOM   1439  C   GLU A 550      37.535  10.501   4.455  1.00 56.06           C  
ANISOU 1439  C   GLU A 550     5835   7492   7973    -59   -374  -1470       C  
ATOM   1440  O   GLU A 550      37.230   9.374   4.843  1.00 58.40           O  
ANISOU 1440  O   GLU A 550     6140   7685   8367     29   -507  -1448       O  
ATOM   1441  CB  GLU A 550      40.036  10.502   4.248  1.00 62.09           C  
ANISOU 1441  CB  GLU A 550     6234   8293   9065    -50   -393  -1772       C  
ATOM   1442  CG  GLU A 550      40.105  10.722   2.739  1.00 64.77           C  
ANISOU 1442  CG  GLU A 550     6493   8768   9347   -131   -160  -1914       C  
ATOM   1443  CD  GLU A 550      41.435  11.302   2.279  1.00 67.57           C  
ANISOU 1443  CD  GLU A 550     6656   9221   9797   -201    -60  -2090       C  
ATOM   1444  OE1 GLU A 550      42.429  11.226   3.034  1.00 70.68           O  
ANISOU 1444  OE1 GLU A 550     6925   9560  10371   -154   -189  -2147       O  
ATOM   1445  OE2 GLU A 550      41.484  11.846   1.155  1.00 68.55           O  
ANISOU 1445  OE2 GLU A 550     6756   9479   9812   -314    145  -2168       O  
ATOM   1446  N   GLU A 551      36.798  11.235   3.626  1.00 52.84           N  
ANISOU 1446  N   GLU A 551     5519   7180   7378   -143   -203  -1430       N  
ATOM   1447  CA  GLU A 551      35.734  10.715   2.762  1.00 49.17           C  
ANISOU 1447  CA  GLU A 551     5123   6732   6828   -143   -121  -1413       C  
ATOM   1448  C   GLU A 551      34.706   9.765   3.391  1.00 45.62           C  
ANISOU 1448  C   GLU A 551     4783   6173   6378    -62   -248  -1295       C  
ATOM   1449  O   GLU A 551      34.967   8.569   3.555  1.00 45.13           O  
ANISOU 1449  O   GLU A 551     4641   6024   6481     22   -361  -1357       O  
ATOM   1450  CB  GLU A 551      36.331  10.120   1.482  1.00 51.28           C  
ANISOU 1450  CB  GLU A 551     5227   7064   7192   -153     -9  -1618       C  
ATOM   1451  CG  GLU A 551      35.284   9.679   0.477  1.00 51.28           C  
ANISOU 1451  CG  GLU A 551     5301   7096   7088   -171     86  -1611       C  
ATOM   1452  CD  GLU A 551      35.612  10.076  -0.945  1.00 51.91           C  
ANISOU 1452  CD  GLU A 551     5313   7314   7096   -278    284  -1747       C  
ATOM   1453  OE1 GLU A 551      35.031   9.470  -1.868  1.00 52.54           O  
ANISOU 1453  OE1 GLU A 551     5407   7420   7136   -285    352  -1797       O  
ATOM   1454  OE2 GLU A 551      36.437  10.994  -1.145  1.00 53.61           O  
ANISOU 1454  OE2 GLU A 551     5468   7614   7285   -365    370  -1802       O  
ATOM   1455  N   PRO A 552      33.517  10.298   3.722  1.00 41.64           N  
ANISOU 1455  N   PRO A 552     4457   5669   5695    -94   -230  -1129       N  
ATOM   1456  CA  PRO A 552      32.438   9.417   4.156  1.00 39.98           C  
ANISOU 1456  CA  PRO A 552     4349   5376   5467    -40   -318  -1023       C  
ATOM   1457  C   PRO A 552      31.923   8.559   3.003  1.00 38.79           C  
ANISOU 1457  C   PRO A 552     4165   5237   5337    -24   -249  -1098       C  
ATOM   1458  O   PRO A 552      32.103   8.917   1.836  1.00 37.91           O  
ANISOU 1458  O   PRO A 552     4000   5220   5185    -78   -104  -1196       O  
ATOM   1459  CB  PRO A 552      31.346  10.394   4.609  1.00 37.97           C  
ANISOU 1459  CB  PRO A 552     4266   5145   5015    -93   -274   -862       C  
ATOM   1460  CG  PRO A 552      31.632  11.653   3.871  1.00 38.18           C  
ANISOU 1460  CG  PRO A 552     4283   5275   4950   -175   -131   -899       C  
ATOM   1461  CD  PRO A 552      33.130  11.717   3.786  1.00 40.50           C  
ANISOU 1461  CD  PRO A 552     4421   5591   5375   -178   -139  -1036       C  
ATOM   1462  N   ILE A 553      31.277   7.449   3.348  1.00 38.67           N  
ANISOU 1462  N   ILE A 553     4191   5128   5376     38   -354  -1047       N  
ATOM   1463  CA  ILE A 553      30.832   6.443   2.387  1.00 39.69           C  
ANISOU 1463  CA  ILE A 553     4283   5244   5554     66   -323  -1123       C  
ATOM   1464  C   ILE A 553      29.306   6.488   2.251  1.00 37.17           C  
ANISOU 1464  C   ILE A 553     4116   4930   5079     38   -283   -987       C  
ATOM   1465  O   ILE A 553      28.599   6.564   3.263  1.00 37.29           O  
ANISOU 1465  O   ILE A 553     4245   4894   5030     40   -360   -836       O  
ATOM   1466  CB  ILE A 553      31.299   5.021   2.807  1.00 42.12           C  
ANISOU 1466  CB  ILE A 553     4506   5422   6076    162   -491  -1184       C  
ATOM   1467  CG1 ILE A 553      30.925   3.982   1.742  1.00 43.07           C  
ANISOU 1467  CG1 ILE A 553     4575   5527   6262    192   -453  -1290       C  
ATOM   1468  CG2 ILE A 553      30.692   4.626   4.152  1.00 43.01           C  
ANISOU 1468  CG2 ILE A 553     4745   5423   6173    187   -658  -1006       C  
ATOM   1469  CD1 ILE A 553      31.709   2.680   1.806  1.00 45.31           C  
ANISOU 1469  CD1 ILE A 553     4722   5695   6799    287   -591  -1424       C  
ATOM   1470  N   PRO A 554      28.790   6.470   1.003  1.00 35.98           N  
ANISOU 1470  N   PRO A 554     3964   4846   4860      2   -160  -1043       N  
ATOM   1471  CA  PRO A 554      27.338   6.447   0.814  1.00 34.30           C  
ANISOU 1471  CA  PRO A 554     3878   4632   4521    -21   -134   -924       C  
ATOM   1472  C   PRO A 554      26.709   5.108   1.191  1.00 34.06           C  
ANISOU 1472  C   PRO A 554     3871   4493   4577     41   -252   -884       C  
ATOM   1473  O   PRO A 554      27.227   4.041   0.825  1.00 34.44           O  
ANISOU 1473  O   PRO A 554     3824   4488   4775     93   -304  -1002       O  
ATOM   1474  CB  PRO A 554      27.164   6.705  -0.693  1.00 34.49           C  
ANISOU 1474  CB  PRO A 554     3882   4753   4468    -80      9  -1015       C  
ATOM   1475  CG  PRO A 554      28.473   6.330  -1.309  1.00 36.46           C  
ANISOU 1475  CG  PRO A 554     3976   5034   4841    -71     45  -1209       C  
ATOM   1476  CD  PRO A 554      29.519   6.610  -0.271  1.00 37.00           C  
ANISOU 1476  CD  PRO A 554     3983   5069   5008    -38    -33  -1215       C  
ATOM   1477  N   LEU A 555      25.588   5.164   1.899  1.00 32.33           N  
ANISOU 1477  N   LEU A 555     3774   4239   4270     30   -291   -727       N  
ATOM   1478  CA  LEU A 555      24.845   3.963   2.267  1.00 33.10           C  
ANISOU 1478  CA  LEU A 555     3914   4239   4426     65   -395   -668       C  
ATOM   1479  C   LEU A 555      23.748   3.663   1.253  1.00 32.82           C  
ANISOU 1479  C   LEU A 555     3912   4230   4328     43   -322   -668       C  
ATOM   1480  O   LEU A 555      23.224   2.552   1.213  1.00 33.47           O  
ANISOU 1480  O   LEU A 555     4004   4237   4477     70   -394   -658       O  
ATOM   1481  CB  LEU A 555      24.245   4.119   3.661  1.00 32.38           C  
ANISOU 1481  CB  LEU A 555     3933   4101   4270     49   -476   -503       C  
ATOM   1482  CG  LEU A 555      25.238   4.257   4.815  1.00 32.68           C  
ANISOU 1482  CG  LEU A 555     3958   4093   4364     65   -584   -482       C  
ATOM   1483  CD1 LEU A 555      24.513   4.705   6.071  1.00 32.80           C  
ANISOU 1483  CD1 LEU A 555     4102   4101   4257     19   -617   -323       C  
ATOM   1484  CD2 LEU A 555      26.013   2.964   5.057  1.00 34.73           C  
ANISOU 1484  CD2 LEU A 555     4146   4235   4815    129   -743   -540       C  
ATOM   1485  N   LEU A 556      23.402   4.666   0.451  1.00 32.84           N  
ANISOU 1485  N   LEU A 556     3938   4334   4205    -11   -193   -674       N  
ATOM   1486  CA  LEU A 556      22.424   4.537  -0.626  1.00 33.42           C  
ANISOU 1486  CA  LEU A 556     4045   4445   4209    -42   -125   -679       C  
ATOM   1487  C   LEU A 556      23.117   4.690  -1.976  1.00 35.73           C  
ANISOU 1487  C   LEU A 556     4264   4817   4496    -72    -27   -831       C  
ATOM   1488  O   LEU A 556      23.573   5.786  -2.308  1.00 36.50           O  
ANISOU 1488  O   LEU A 556     4360   4998   4511   -125     58   -849       O  
ATOM   1489  CB  LEU A 556      21.365   5.634  -0.490  1.00 32.91           C  
ANISOU 1489  CB  LEU A 556     4079   4428   3998    -92    -68   -553       C  
ATOM   1490  CG  LEU A 556      19.959   5.355   0.027  1.00 33.24           C  
ANISOU 1490  CG  LEU A 556     4201   4426   4002    -94   -106   -427       C  
ATOM   1491  CD1 LEU A 556      19.932   4.336   1.157  1.00 34.14           C  
ANISOU 1491  CD1 LEU A 556     4325   4445   4201    -57   -219   -374       C  
ATOM   1492  CD2 LEU A 556      19.256   6.656   0.405  1.00 29.95           C  
ANISOU 1492  CD2 LEU A 556     3853   4055   3472   -131    -52   -330       C  
ATOM   1493  N   PRO A 557      23.216   3.597  -2.759  1.00 37.16           N  
ANISOU 1493  N   PRO A 557     4385   4974   4760    -49    -37   -948       N  
ATOM   1494  CA  PRO A 557      23.809   3.692  -4.094  1.00 38.64           C  
ANISOU 1494  CA  PRO A 557     4508   5252   4923    -94     72  -1107       C  
ATOM   1495  C   PRO A 557      23.041   4.647  -5.011  1.00 39.12           C  
ANISOU 1495  C   PRO A 557     4656   5408   4799   -188    172  -1053       C  
ATOM   1496  O   PRO A 557      21.820   4.525  -5.182  1.00 39.54           O  
ANISOU 1496  O   PRO A 557     4793   5441   4790   -199    149   -957       O  
ATOM   1497  CB  PRO A 557      23.743   2.251  -4.612  1.00 40.01           C  
ANISOU 1497  CB  PRO A 557     4624   5361   5218    -46     24  -1221       C  
ATOM   1498  CG  PRO A 557      23.820   1.422  -3.371  1.00 40.33           C  
ANISOU 1498  CG  PRO A 557     4651   5267   5406     40   -126  -1160       C  
ATOM   1499  CD  PRO A 557      23.002   2.192  -2.361  1.00 38.38           C  
ANISOU 1499  CD  PRO A 557     4519   5011   5052     19   -156   -956       C  
ATOM   1500  N   LYS A 558      23.784   5.584  -5.589  1.00 41.14           N  
ANISOU 1500  N   LYS A 558     4891   5764   4977   -260    272  -1114       N  
ATOM   1501  CA  LYS A 558      23.269   6.651  -6.445  1.00 42.38           C  
ANISOU 1501  CA  LYS A 558     5136   6010   4958   -365    354  -1058       C  
ATOM   1502  C   LYS A 558      22.325   6.185  -7.563  1.00 43.64           C  
ANISOU 1502  C   LYS A 558     5351   6189   5040   -409    371  -1070       C  
ATOM   1503  O   LYS A 558      21.304   6.828  -7.836  1.00 41.83           O  
ANISOU 1503  O   LYS A 558     5225   5970   4698   -455    364   -949       O  
ATOM   1504  CB  LYS A 558      24.465   7.425  -7.023  1.00 45.16           C  
ANISOU 1504  CB  LYS A 558     5434   6465   5260   -448    461  -1164       C  
ATOM   1505  CG  LYS A 558      24.130   8.530  -8.010  1.00 47.05           C  
ANISOU 1505  CG  LYS A 558     5767   6797   5312   -579    542  -1115       C  
ATOM   1506  CD  LYS A 558      23.600   9.777  -7.312  1.00 47.85           C  
ANISOU 1506  CD  LYS A 558     5965   6874   5344   -592    505   -939       C  
ATOM   1507  CE  LYS A 558      23.782  11.000  -8.199  1.00 48.03           C  
ANISOU 1507  CE  LYS A 558     6054   6984   5209   -731    581   -916       C  
ATOM   1508  NZ  LYS A 558      23.374  10.729  -9.608  1.00 49.50           N  
ANISOU 1508  NZ  LYS A 558     6290   7236   5283   -827    628   -963       N  
ATOM   1509  N   GLU A 559      22.662   5.057  -8.186  1.00 44.52           N  
ANISOU 1509  N   GLU A 559     5389   6299   5227   -390    383  -1222       N  
ATOM   1510  CA  GLU A 559      21.887   4.512  -9.307  1.00 47.22           C  
ANISOU 1510  CA  GLU A 559     5776   6664   5499   -437    399  -1261       C  
ATOM   1511  C   GLU A 559      20.443   4.183  -8.928  1.00 45.15           C  
ANISOU 1511  C   GLU A 559     5599   6318   5237   -395    302  -1111       C  
ATOM   1512  O   GLU A 559      19.578   4.130  -9.793  1.00 47.29           O  
ANISOU 1512  O   GLU A 559     5939   6614   5417   -450    305  -1088       O  
ATOM   1513  CB  GLU A 559      22.587   3.291  -9.933  1.00 50.13           C  
ANISOU 1513  CB  GLU A 559     6038   7036   5974   -412    427  -1475       C  
ATOM   1514  CG  GLU A 559      22.939   2.167  -8.965  1.00 51.09           C  
ANISOU 1514  CG  GLU A 559     6067   7033   6312   -280    325  -1518       C  
ATOM   1515  CD  GLU A 559      24.339   2.289  -8.379  1.00 52.60           C  
ANISOU 1515  CD  GLU A 559     6137   7226   6622   -239    339  -1618       C  
ATOM   1516  OE1 GLU A 559      24.834   3.422  -8.186  1.00 51.74           O  
ANISOU 1516  OE1 GLU A 559     6038   7187   6434   -291    399  -1574       O  
ATOM   1517  OE2 GLU A 559      24.953   1.235  -8.105  1.00 56.02           O  
ANISOU 1517  OE2 GLU A 559     6461   7581   7242   -152    280  -1742       O  
ATOM   1518  N   PHE A 560      20.195   3.987  -7.631  1.00 45.04           N  
ANISOU 1518  N   PHE A 560     5581   6212   5322   -309    216  -1009       N  
ATOM   1519  CA  PHE A 560      18.857   3.656  -7.106  1.00 43.96           C  
ANISOU 1519  CA  PHE A 560     5510   5998   5196   -275    132   -870       C  
ATOM   1520  C   PHE A 560      17.986   4.867  -6.764  1.00 42.13           C  
ANISOU 1520  C   PHE A 560     5365   5783   4859   -308    134   -710       C  
ATOM   1521  O   PHE A 560      16.772   4.744  -6.548  1.00 41.06           O  
ANISOU 1521  O   PHE A 560     5278   5605   4716   -299     84   -607       O  
ATOM   1522  CB  PHE A 560      18.985   2.735  -5.886  1.00 45.18           C  
ANISOU 1522  CB  PHE A 560     5623   6044   5501   -183     38   -845       C  
ATOM   1523  CG  PHE A 560      19.516   1.366  -6.216  1.00 46.72           C  
ANISOU 1523  CG  PHE A 560     5740   6184   5829   -136     -1   -989       C  
ATOM   1524  CD1 PHE A 560      18.731   0.445  -6.906  1.00 47.92           C  
ANISOU 1524  CD1 PHE A 560     5908   6302   5997   -140    -31  -1020       C  
ATOM   1525  CD2 PHE A 560      20.803   0.994  -5.833  1.00 48.46           C  
ANISOU 1525  CD2 PHE A 560     5863   6378   6174    -85    -17  -1100       C  
ATOM   1526  CE1 PHE A 560      19.226  -0.818  -7.218  1.00 49.82           C  
ANISOU 1526  CE1 PHE A 560     6074   6480   6374    -93    -72  -1165       C  
ATOM   1527  CE2 PHE A 560      21.304  -0.265  -6.138  1.00 49.51           C  
ANISOU 1527  CE2 PHE A 560     5911   6445   6455    -32    -63  -1247       C  
ATOM   1528  CZ  PHE A 560      20.514  -1.172  -6.828  1.00 50.48           C  
ANISOU 1528  CZ  PHE A 560     6056   6532   6593    -36    -89  -1281       C  
ATOM   1529  N   LEU A 561      18.603   6.037  -6.714  1.00 40.77           N  
ANISOU 1529  N   LEU A 561     5203   5670   4617   -349    189   -696       N  
ATOM   1530  CA  LEU A 561      17.884   7.269  -6.397  1.00 38.11           C  
ANISOU 1530  CA  LEU A 561     4942   5341   4199   -376    186   -560       C  
ATOM   1531  C   LEU A 561      17.075   7.785  -7.600  1.00 38.33           C  
ANISOU 1531  C   LEU A 561     5043   5411   4111   -457    197   -527       C  
ATOM   1532  O   LEU A 561      16.257   8.694  -7.437  1.00 37.21           O  
ANISOU 1532  O   LEU A 561     4960   5254   3923   -472    171   -414       O  
ATOM   1533  CB  LEU A 561      18.865   8.345  -5.889  1.00 37.12           C  
ANISOU 1533  CB  LEU A 561     4805   5250   4049   -393    228   -556       C  
ATOM   1534  CG  LEU A 561      19.841   7.975  -4.753  1.00 35.92           C  
ANISOU 1534  CG  LEU A 561     4582   5063   4003   -326    207   -594       C  
ATOM   1535  CD1 LEU A 561      20.924   9.033  -4.547  1.00 36.22           C  
ANISOU 1535  CD1 LEU A 561     4602   5151   4010   -362    258   -616       C  
ATOM   1536  CD2 LEU A 561      19.112   7.687  -3.444  1.00 34.83           C  
ANISOU 1536  CD2 LEU A 561     4466   4844   3922   -260    133   -488       C  
ATOM   1537  N   PHE A 562      17.292   7.195  -8.784  1.00 38.09           N  
ANISOU 1537  N   PHE A 562     5007   5427   4040   -509    228   -630       N  
ATOM   1538  CA  PHE A 562      16.726   7.713 -10.044  1.00 37.89           C  
ANISOU 1538  CA  PHE A 562     5062   5454   3882   -610    236   -607       C  
ATOM   1539  C   PHE A 562      16.158   6.643 -10.985  1.00 38.90           C  
ANISOU 1539  C   PHE A 562     5197   5582   3999   -629    214   -673       C  
ATOM   1540  O   PHE A 562      16.617   5.497 -10.982  1.00 40.93           O  
ANISOU 1540  O   PHE A 562     5385   5825   4341   -586    227   -790       O  
ATOM   1541  CB  PHE A 562      17.786   8.533 -10.801  1.00 38.18           C  
ANISOU 1541  CB  PHE A 562     5113   5586   3805   -716    322   -671       C  
ATOM   1542  CG  PHE A 562      18.229   9.776 -10.083  1.00 37.81           C  
ANISOU 1542  CG  PHE A 562     5081   5541   3745   -722    335   -594       C  
ATOM   1543  CD1 PHE A 562      19.296   9.742  -9.185  1.00 38.29           C  
ANISOU 1543  CD1 PHE A 562     5059   5599   3889   -668    371   -650       C  
ATOM   1544  CD2 PHE A 562      17.584  10.987 -10.305  1.00 38.03           C  
ANISOU 1544  CD2 PHE A 562     5203   5561   3685   -780    298   -468       C  
ATOM   1545  CE1 PHE A 562      19.701  10.895  -8.519  1.00 38.28           C  
ANISOU 1545  CE1 PHE A 562     5073   5596   3874   -678    379   -582       C  
ATOM   1546  CE2 PHE A 562      17.979  12.140  -9.641  1.00 37.51           C  
ANISOU 1546  CE2 PHE A 562     5151   5485   3615   -784    304   -404       C  
ATOM   1547  CZ  PHE A 562      19.040  12.096  -8.752  1.00 37.90           C  
ANISOU 1547  CZ  PHE A 562     5122   5541   3737   -736    350   -462       C  
ATOM   1548  N   PHE A 563      15.174   7.034 -11.801  1.00 38.25           N  
ANISOU 1548  N   PHE A 563     5202   5510   3823   -696    172   -600       N  
ATOM   1549  CA  PHE A 563      14.596   6.161 -12.825  1.00 41.50           C  
ANISOU 1549  CA  PHE A 563     5639   5931   4200   -735    146   -657       C  
ATOM   1550  C   PHE A 563      15.611   5.901 -13.934  1.00 43.89           C  
ANISOU 1550  C   PHE A 563     5936   6332   4406   -830    238   -816       C  
ATOM   1551  O   PHE A 563      16.370   6.803 -14.278  1.00 42.88           O  
ANISOU 1551  O   PHE A 563     5835   6280   4177   -915    304   -828       O  
ATOM   1552  CB  PHE A 563      13.327   6.781 -13.435  1.00 40.61           C  
ANISOU 1552  CB  PHE A 563     5622   5803   4005   -792     63   -532       C  
ATOM   1553  CG  PHE A 563      12.100   6.641 -12.571  1.00 39.64           C  
ANISOU 1553  CG  PHE A 563     5483   5585   3994   -702    -26   -418       C  
ATOM   1554  CD1 PHE A 563      11.563   5.386 -12.295  1.00 40.51           C  
ANISOU 1554  CD1 PHE A 563     5544   5641   4207   -638    -62   -450       C  
ATOM   1555  CD2 PHE A 563      11.474   7.767 -12.043  1.00 39.47           C  
ANISOU 1555  CD2 PHE A 563     5491   5528   3979   -688    -72   -286       C  
ATOM   1556  CE1 PHE A 563      10.432   5.261 -11.497  1.00 39.69           C  
ANISOU 1556  CE1 PHE A 563     5421   5461   4199   -573   -130   -349       C  
ATOM   1557  CE2 PHE A 563      10.349   7.647 -11.244  1.00 37.64           C  
ANISOU 1557  CE2 PHE A 563     5229   5221   3852   -613   -136   -201       C  
ATOM   1558  CZ  PHE A 563       9.827   6.393 -10.973  1.00 39.02           C  
ANISOU 1558  CZ  PHE A 563     5355   5355   4117   -562   -159   -231       C  
ATOM   1559  N   PRO A 564      15.635   4.656 -14.473  1.00 46.97           N  
ANISOU 1559  N   PRO A 564     6289   6724   4834   -821    245   -947       N  
ATOM   1560  CA  PRO A 564      16.391   4.281 -15.673  1.00 49.69           C  
ANISOU 1560  CA  PRO A 564     6632   7168   5081   -921    335  -1120       C  
ATOM   1561  C   PRO A 564      15.972   5.079 -16.908  1.00 50.90           C  
ANISOU 1561  C   PRO A 564     6914   7403   5020  -1081    336  -1071       C  
ATOM   1562  O   PRO A 564      16.413   6.215 -17.086  1.00 51.16           O  
ANISOU 1562  O   PRO A 564     6999   7498   4942  -1169    377  -1016       O  
ATOM   1563  CB  PRO A 564      16.023   2.809 -15.874  1.00 50.60           C  
ANISOU 1563  CB  PRO A 564     6699   7229   5296   -862    297  -1226       C  
ATOM   1564  CG  PRO A 564      15.713   2.307 -14.510  1.00 49.69           C  
ANISOU 1564  CG  PRO A 564     6519   6992   5369   -715    222  -1151       C  
ATOM   1565  CD  PRO A 564      15.122   3.468 -13.756  1.00 47.51           C  
ANISOU 1565  CD  PRO A 564     6296   6690   5067   -703    177   -954       C  
TER    1566      PRO A 564                                                      
HETATM 1567 ZN    ZN A 601      23.883  17.876  -3.123  1.00 25.63          ZN  
HETATM 1568 MG    MG A 602      21.454  23.308   3.658  1.00 27.67          MG  
HETATM 1569  O   HOH A 701      31.997  24.986   7.864  1.00 27.07           O  
ANISOU 1569  O   HOH A 701     3726   3909   2650   -717     97   -278       O  
HETATM 1570  O   HOH A 702      28.734  10.421  14.644  1.00 37.01           O  
ANISOU 1570  O   HOH A 702     5231   4937   3894   -176   -542    127       O  
HETATM 1571  O   HOH A 703      21.435  20.830 -11.128  1.00 32.49           O  
ANISOU 1571  O   HOH A 703     5005   4811   2527  -1359    284    276       O  
HETATM 1572  O   HOH A 704      13.127  -3.045  -7.074  1.00 33.46           O  
ANISOU 1572  O   HOH A 704     4103   4394   4217   -151    130   -433       O  
HETATM 1573  O   HOH A 705       9.204  24.581  12.659  1.00 42.33           O  
ANISOU 1573  O   HOH A 705     5703   5521   4859   -158    619   -541       O  
HETATM 1574  O   HOH A 706      22.738  13.733  16.753  1.00 25.59           O  
ANISOU 1574  O   HOH A 706     4126   3662   1935   -371    -41    224       O  
HETATM 1575  O   HOH A 707      10.438  28.027  16.004  1.00 55.04           O  
ANISOU 1575  O   HOH A 707     7366   7141   6406   -184    667   -861       O  
HETATM 1576  O   HOH A 708      18.790  28.528  14.565  1.00 44.72           O  
ANISOU 1576  O   HOH A 708     6355   5839   4797   -325    280   -429       O  
HETATM 1577  O   HOH A 709      25.353  34.420  -5.629  1.00 41.25           O  
ANISOU 1577  O   HOH A 709     6545   5075   4054  -1727   -186    703       O  
HETATM 1578  O   HOH A 710      23.579  13.397  19.487  1.00 42.16           O  
ANISOU 1578  O   HOH A 710     6412   5778   3828   -448   -189    286       O  
HETATM 1579  O   HOH A 711      23.950   7.689   0.636  1.00 26.80           O  
ANISOU 1579  O   HOH A 711     3410   3859   2913   -228    208   -245       O  
HETATM 1580  O   HOH A 712      20.981  21.142   9.489  1.00 24.66           O  
ANISOU 1580  O   HOH A 712     3713   3473   2183   -343    250     -9       O  
HETATM 1581  O   HOH A 713      15.938  27.827  11.985  1.00 43.68           O  
ANISOU 1581  O   HOH A 713     6131   5608   4858   -251    297   -354       O  
HETATM 1582  O   HOH A 714      28.729  36.797  12.035  1.00 54.50           O  
ANISOU 1582  O   HOH A 714     7643   6723   6341   -804   -177   -412       O  
HETATM 1583  O   HOH A 715      35.759  28.294   3.153  1.00 39.78           O  
ANISOU 1583  O   HOH A 715     5201   5630   4283  -1285    330   -360       O  
HETATM 1584  O   HOH A 716      36.315  16.577  -4.993  1.00 48.97           O  
ANISOU 1584  O   HOH A 716     5664   7431   5510  -1227    878  -1043       O  
HETATM 1585  O   HOH A 717       7.442  25.510   3.592  1.00 45.58           O  
ANISOU 1585  O   HOH A 717     6099   5488   5730    -44    -14   -148       O  
HETATM 1586  O   HOH A 718      10.876  12.158  -6.817  1.00 25.33           O  
ANISOU 1586  O   HOH A 718     3613   3534   2478   -385     95    137       O  
HETATM 1587  O   HOH A 719      27.148  19.747  -7.428  1.00 31.05           O  
ANISOU 1587  O   HOH A 719     4354   4828   2614  -1271    608   -131       O  
HETATM 1588  O   HOH A 720      11.202  22.577  -3.884  1.00 27.02           O  
ANISOU 1588  O   HOH A 720     4097   3346   2825   -407   -203    335       O  
HETATM 1589  O   HOH A 721      12.057   0.614 -10.420  1.00 54.90           O  
ANISOU 1589  O   HOH A 721     6956   7372   6533   -319    192   -430       O  
HETATM 1590  O   HOH A 722      27.414  35.240   9.777  1.00 32.61           O  
ANISOU 1590  O   HOH A 722     4877   3986   3526   -795   -112   -246       O  
HETATM 1591  O   HOH A 723       9.589  13.907 -14.463  1.00 46.95           O  
ANISOU 1591  O   HOH A 723     6732   6347   4760   -776   -304    267       O  
HETATM 1592  O   HOH A 724       8.673  23.810  -4.314  1.00 32.91           O  
ANISOU 1592  O   HOH A 724     4820   3892   3791   -315   -410    335       O  
HETATM 1593  O   HOH A 725       5.009  18.396   2.465  1.00 30.27           O  
ANISOU 1593  O   HOH A 725     3993   3816   3692    -68    237    -78       O  
HETATM 1594  O   HOH A 726      23.677  29.338  -2.176  1.00 29.07           O  
ANISOU 1594  O   HOH A 726     4586   3784   2674  -1108     34    358       O  
HETATM 1595  O   HOH A 727      26.886  29.704  -8.133  1.00 33.71           O  
ANISOU 1595  O   HOH A 727     5384   4671   2753  -1856    225    505       O  
HETATM 1596  O   HOH A 728      27.200  29.392  -0.068  1.00 35.09           O  
ANISOU 1596  O   HOH A 728     5179   4686   3467  -1153    169    173       O  
HETATM 1597  O   HOH A 729      13.447  24.330  -3.800  1.00 25.67           O  
ANISOU 1597  O   HOH A 729     4031   3176   2545   -531   -202    386       O  
HETATM 1598  O   HOH A 730      25.126  31.193   1.723  1.00 37.40           O  
ANISOU 1598  O   HOH A 730     5557   4749   3904   -988     14    196       O  
HETATM 1599  O   HOH A 731      21.277  30.944  13.720  1.00 53.30           O  
ANISOU 1599  O   HOH A 731     7465   6811   5974   -394    129   -421       O  
HETATM 1600  O   HOH A 732      15.652  -0.345   8.743  1.00 41.99           O  
ANISOU 1600  O   HOH A 732     5861   5213   4882   -265    -56    502       O  
HETATM 1601  O   HOH A 733      15.381  24.280 -13.203  1.00 40.00           O  
ANISOU 1601  O   HOH A 733     6413   5237   3549  -1314   -423    760       O  
HETATM 1602  O   HOH A 734      10.377  11.343 -11.027  1.00 32.74           O  
ANISOU 1602  O   HOH A 734     4645   4562   3233   -544    -28    106       O  
HETATM 1603  O   HOH A 735      14.164  24.240   4.223  1.00 34.23           O  
ANISOU 1603  O   HOH A 735     4896   4355   3755   -275    143     51       O  
HETATM 1604  O   HOH A 736      40.748  20.487   8.321  1.00 40.53           O  
ANISOU 1604  O   HOH A 736     4606   5821   4974   -666   -145   -900       O  
HETATM 1605  O   HOH A 737      32.734  31.703   6.643  1.00 46.54           O  
ANISOU 1605  O   HOH A 737     6374   6148   5161  -1083     79   -220       O  
HETATM 1606  O   HOH A 738      12.083  26.862  -3.525  1.00 32.98           O  
ANISOU 1606  O   HOH A 738     5005   3863   3664   -481   -406    411       O  
HETATM 1607  O   HOH A 739      16.292  23.311  18.532  1.00 45.56           O  
ANISOU 1607  O   HOH A 739     6575   6275   4462   -415    569   -399       O  
HETATM 1608  O   HOH A 740      26.772  25.553  -9.160  1.00 42.41           O  
ANISOU 1608  O   HOH A 740     6263   6072   3779  -1727    438    275       O  
HETATM 1609  O   HOH A 741      37.039  30.395   6.099  1.00 47.00           O  
ANISOU 1609  O   HOH A 741     6114   6430   5315  -1247    166   -437       O  
HETATM 1610  O   HOH A 742      13.199  18.899  18.556  1.00 50.98           O  
ANISOU 1610  O   HOH A 742     7262   7053   5057   -507    768   -231       O  
HETATM 1611  O   HOH A 743      34.828   6.837  15.276  1.00 59.18           O  
ANISOU 1611  O   HOH A 743     7663   7457   7365     64  -1294   -100       O  
HETATM 1612  O   HOH A 744      11.013  -4.977  -7.746  1.00 37.13           O  
ANISOU 1612  O   HOH A 744     4529   4748   4831   -147     73   -455       O  
HETATM 1613  O   HOH A 745      23.364  19.209 -15.604  1.00 49.51           O  
ANISOU 1613  O   HOH A 745     7216   7378   4217  -1832    545     82       O  
HETATM 1614  O   HOH A 746      35.692  25.381  13.789  1.00 32.52           O  
ANISOU 1614  O   HOH A 746     4371   4590   3394   -608   -285   -486       O  
HETATM 1615  O   HOH A 747      21.859   0.228   1.811  1.00 31.24           O  
ANISOU 1615  O   HOH A 747     3915   4029   3927     -9   -101   -193       O  
HETATM 1616  O   HOH A 748      44.694   8.869   6.025  1.00 74.62           O  
ANISOU 1616  O   HOH A 748     7841   9930  10580    -38   -640  -1748       O  
HETATM 1617  O   HOH A 749       7.318  25.540  -2.640  1.00 37.30           O  
ANISOU 1617  O   HOH A 749     5284   4282   4606   -187   -471    224       O  
HETATM 1618  O   HOH A 750       6.366  13.631 -12.155  1.00 54.95           O  
ANISOU 1618  O   HOH A 750     7545   7136   6199   -492   -399    255       O  
HETATM 1619  O   HOH A 751      20.769  34.146  -3.170  1.00 43.99           O  
ANISOU 1619  O   HOH A 751     6792   5132   4788  -1160   -430    614       O  
HETATM 1620  O   HOH A 752       7.480   7.044   1.069  1.00 34.58           O  
ANISOU 1620  O   HOH A 752     4560   4564   4016   -208    388    136       O  
HETATM 1621  O   HOH A 753      19.517   9.462  19.835  1.00 40.17           O  
ANISOU 1621  O   HOH A 753     6315   5478   3470   -595    -22    534       O  
HETATM 1622  O   HOH A 754       7.907  -0.903   4.072  1.00 51.09           O  
ANISOU 1622  O   HOH A 754     6722   6421   6271   -334    332    333       O  
HETATM 1623  O   HOH A 755      30.596  18.656  -7.761  1.00 40.21           O  
ANISOU 1623  O   HOH A 755     5228   6206   3845  -1392    815   -451       O  
HETATM 1624  O   HOH A 756      21.723   3.934  21.428  1.00 55.45           O  
ANISOU 1624  O   HOH A 756     8522   7072   5474   -649   -655    948       O  
HETATM 1625  O   HOH A 757       6.430  -0.402   1.666  1.00 58.59           O  
ANISOU 1625  O   HOH A 757     7545   7403   7313   -291    348    215       O  
HETATM 1626  O   HOH A 758      28.113  13.083  20.873  1.00 55.63           O  
ANISOU 1626  O   HOH A 758     8111   7404   5621   -389   -665    271       O  
HETATM 1627  O   HOH A 759      27.286  10.418  -2.941  1.00 42.96           O  
ANISOU 1627  O   HOH A 759     5306   6192   4824   -504    438   -520       O  
HETATM 1628  O   HOH A 760      32.793   7.922  -0.674  1.00 36.36           O  
ANISOU 1628  O   HOH A 760     3977   5302   4537   -316    236   -962       O  
HETATM 1629  O   HOH A 761      13.773  26.457   2.878  1.00 40.82           O  
ANISOU 1629  O   HOH A 761     5788   5031   4691   -303    -15     92       O  
HETATM 1630  O   HOH A 762      24.089  30.884  18.921  1.00 42.26           O  
ANISOU 1630  O   HOH A 762     6186   5628   4243   -461     90   -634       O  
HETATM 1631  O   HOH A 763      13.601  -8.548  -6.282  1.00 32.58           O  
ANISOU 1631  O   HOH A 763     3826   3911   4643    -24    -93   -582       O  
HETATM 1632  O   HOH A 764      18.724  22.905  20.264  1.00 35.52           O  
ANISOU 1632  O   HOH A 764     5445   5073   2978   -482    442   -346       O  
HETATM 1633  O   HOH A 765      14.741  18.400  20.920  1.00 61.53           O  
ANISOU 1633  O   HOH A 765     8793   8479   6106   -622    711   -179       O  
HETATM 1634  O   HOH A 766       7.276  31.967 -11.543  1.00 67.15           O  
ANISOU 1634  O   HOH A 766     9968   7362   8184   -751  -1755   1043       O  
HETATM 1635  O   HOH A 767       8.832  20.121 -15.394  1.00 56.13           O  
ANISOU 1635  O   HOH A 767     8303   7168   5856   -953   -797    672       O  
HETATM 1636  O   HOH A 768      11.432  -3.720 -10.672  1.00 51.68           O  
ANISOU 1636  O   HOH A 768     6377   6798   6460   -228    121   -621       O  
HETATM 1637  O   HOH A 769      28.694  19.737  -9.851  1.00 36.20           O  
ANISOU 1637  O   HOH A 769     4989   5684   3080  -1566    780   -248       O  
HETATM 1638  O   HOH A 770       7.725  11.490 -10.518  1.00 34.29           O  
ANISOU 1638  O   HOH A 770     4793   4620   3617   -434   -149    145       O  
HETATM 1639  O   HOH A 771       9.846  17.597 -15.325  1.00 46.33           O  
ANISOU 1639  O   HOH A 771     6923   6143   4537   -945   -531    502       O  
HETATM 1640  O   HOH A 772      23.114  10.724  20.311  1.00 50.55           O  
ANISOU 1640  O   HOH A 772     6898   7061   5248  -1435   -638   1055       O  
HETATM 1641  O   HOH A 773      16.467  15.116 -17.134  1.00 45.67           O  
ANISOU 1641  O   HOH A 773     6897   6213   4242   -729    483   -449       O  
HETATM 1642  O   HOH A 774      12.311  10.722  -3.191  1.00 24.27           O  
ANISOU 1642  O   HOH A 774     3409   2736   3076   -506     -9    287       O  
HETATM 1643  O   HOH A 775       3.950  20.910 -13.458  1.00 56.96           O  
ANISOU 1643  O   HOH A 775     8196   6339   7108   -935   -371    875       O  
HETATM 1644  O   HOH A 776      23.573   8.318  -1.863  1.00 40.52           O  
ANISOU 1644  O   HOH A 776     4969   5182   5243   -157     69   -532       O  
HETATM 1645  O   HOH A 777      19.293  12.986 -12.886  1.00 50.22           O  
ANISOU 1645  O   HOH A 777     6979   6784   5320   -436    596   -673       O  
HETATM 1646  O   HOH A 778       5.435   0.229 -10.463  1.00 53.10           O  
ANISOU 1646  O   HOH A 778     7562   4962   7653   -403  -2066    328       O  
HETATM 1647  O   HOH A 779      20.486  28.274 -10.061  1.00 38.00           O  
ANISOU 1647  O   HOH A 779     5535   5126   3777  -1623    885    453       O  
HETATM 1648  O   HOH A 780      13.434  34.438  -1.517  1.00 63.32           O  
ANISOU 1648  O   HOH A 780     8970   7111   7979  -1022    460    172       O  
HETATM 1649  O   HOH A 781      21.815  11.721 -11.599  1.00 46.93           O  
ANISOU 1649  O   HOH A 781     6288   6482   5061   -271    683   -893       O  
HETATM 1650  O   HOH A 782      29.433  30.908  -0.812  1.00 41.81           O  
ANISOU 1650  O   HOH A 782     5411   5688   4785  -1907    745    216       O  
HETATM 1651  O   HOH A 783      24.648  10.278  -3.207  1.00 35.95           O  
ANISOU 1651  O   HOH A 783     4360   4839   4459   -219    366   -634       O  
HETATM 1652  O   HOH A 784      31.912  31.805  -2.793  1.00 56.65           O  
ANISOU 1652  O   HOH A 784     7033   7836   6657  -2222    845    408       O  
HETATM 1653  O   HOH A 785      30.143  34.729  13.221  1.00 38.80           O  
ANISOU 1653  O   HOH A 785     5962   4536   4246  -1800   -314   -533       O  
HETATM 1654  O   HOH A 786       2.773  21.711 -15.874  1.00 64.97           O  
ANISOU 1654  O   HOH A 786     9405   7206   8074  -1063   -657   1027       O  
HETATM 1655  O   HOH A 787       5.041  -1.575  -8.134  1.00 43.94           O  
ANISOU 1655  O   HOH A 787     6203   3637   6853   -493  -2305    630       O  
HETATM 1656  O   HOH A 788      24.908  36.073   0.473  1.00 70.59           O  
ANISOU 1656  O   HOH A 788     9716   8498   8609  -1889    344    212       O  
HETATM 1657  O   HOH A 789      28.862  22.155  -7.856  1.00 60.25           O  
ANISOU 1657  O   HOH A 789     7386   8830   6675  -1255   1375   -221       O  
HETATM 1658  O   HOH A 790       3.915  20.821 -18.470  1.00 67.52           O  
ANISOU 1658  O   HOH A 790    10033   7660   7962  -1188   -764    937       O  
HETATM 1659  O   HOH A 791       3.700  34.572  -9.738  1.00 65.82           O  
ANISOU 1659  O   HOH A 791     9284   6645   9080   -924   -368    974       O  
HETATM 1660  O   HOH A 792      20.795  28.072 -13.525  1.00 56.90           O  
ANISOU 1660  O   HOH A 792     8036   7778   5807  -1810    950    565       O  
HETATM 1661  O   HOH A 793      14.360  18.950 -18.318  1.00 55.44           O  
ANISOU 1661  O   HOH A 793     8366   7336   5364  -1110    384     48       O  
HETATM 1662  O   HOH A 794      20.897  30.765 -12.494  1.00 38.26           O  
ANISOU 1662  O   HOH A 794     5712   5192   3634  -1997    818    755       O  
HETATM 1663  O   HOH A 795      41.282  17.202   8.721  1.00 48.64           O  
ANISOU 1663  O   HOH A 795     4550   6940   6992  -1148   -339   -236       O  
HETATM 1664  O   HOH A 796      27.123  -1.970  11.108  1.00 55.97           O  
ANISOU 1664  O   HOH A 796     6593   6080   8592   -401  -2303    650       O  
HETATM 1665  O   HOH A 797      31.299   8.000  -3.099  1.00 49.98           O  
ANISOU 1665  O   HOH A 797     5400   6888   6704    151    365  -1176       O  
HETATM 1666  O   HOH A 798      21.781  10.200  17.763  1.00 45.18           O  
ANISOU 1666  O   HOH A 798     6065   6250   4850  -1268   -476    992       O  
HETATM 1667  O   HOH A 799      25.219  36.779   3.307  1.00 77.44           O  
ANISOU 1667  O   HOH A 799    10694   9216   9514  -1806    203     -2       O  
HETATM 1668  O   HOH A 800      23.678   0.081  14.113  1.00 53.35           O  
ANISOU 1668  O   HOH A 800     6596   6167   7509   -932  -1958   1268       O  
HETATM 1669  O   HOH A 801       9.016  24.129 -14.268  1.00 69.22           O  
ANISOU 1669  O   HOH A 801     9948   8275   8076  -1187     43    722       O  
HETATM 1670  O   HOH A 802      28.270  -2.920   8.191  1.00 71.09           O  
ANISOU 1670  O   HOH A 802     8328   7833  10848      3  -2281    130       O  
HETATM 1671  O   HOH A 803       0.826  35.229  -8.615  1.00 69.90           O  
ANISOU 1671  O   HOH A 803     9560   6916  10082   -621   -441    922       O  
HETATM 1672  O   HOH A 804       4.416  -0.419  -5.442  1.00 52.82           O  
ANISOU 1672  O   HOH A 804     7058   5011   8002   -662  -1998   1027       O  
HETATM 1673  O   HOH A 805      40.322  21.042   1.305  1.00 53.96           O  
ANISOU 1673  O   HOH A 805     5118   8212   7173  -1352    780   -298       O  
HETATM 1674  O   HOH A 806       4.193  21.823 -10.300  1.00 50.02           O  
ANISOU 1674  O   HOH A 806     4460   7445   7100   -648   -730   1641       O  
HETATM 1675  O   HOH A 807      24.241  29.724   5.905  1.00 44.25           O  
ANISOU 1675  O   HOH A 807     6642   4945   5225  -1050    280   -393       O  
HETATM 1676  O   HOH A 808      11.726  24.240 -15.509  1.00 62.14           O  
ANISOU 1676  O   HOH A 808     7109   8891   7610  -1141   -770   1008       O  
HETATM 1677  O   HOH A 809      28.138  33.061   5.295  1.00 57.41           O  
ANISOU 1677  O   HOH A 809     8566   6782   6464  -2019     33   -405       O  
HETATM 1678  O   HOH A 810       6.055  -1.667  -1.553  1.00 69.91           O  
ANISOU 1678  O   HOH A 810    10600   6795   9167  -2924   -913    -17       O  
HETATM 1679  O   HOH A 811      19.180  41.788  -4.162  1.00 81.69           O  
ANISOU 1679  O   HOH A 811    12888   7745  10404   -834    565    932       O  
HETATM 1680  O   HOH A 812       6.201  18.388 -10.313  1.00 47.00           O  
ANISOU 1680  O   HOH A 812     4569   6883   6406  -1107   -752   1002       O  
HETATM 1681  O   HOH A 813      38.104  13.383  11.520  1.00 63.12           O  
ANISOU 1681  O   HOH A 813     6025   9877   8080    743  -1778    545       O  
HETATM 1682  O   HOH A 814      42.436  20.975  -5.673  1.00 75.27           O  
ANISOU 1682  O   HOH A 814     5616  13822   9161   -541    406   -609       O  
HETATM 1683  O   HOH A 815       9.310  18.878 -18.007  1.00 67.67           O  
ANISOU 1683  O   HOH A 815     7821  10042   7849  -1955  -1234    709       O  
HETATM 1684  O   HOH A 816       5.665  24.093  -0.754  1.00 40.06           O  
ANISOU 1684  O   HOH A 816     4917   5052   5251   -614   1587  -1313       O  
HETATM 1685  O   HOH A 817       8.314  17.330  18.298  1.00 48.64           O  
ANISOU 1685  O   HOH A 817     6686   6007   5788  -1453   2409   -613       O  
HETATM 1686  O   HOH A 818       2.939  33.524 -12.536  1.00 69.87           O  
ANISOU 1686  O   HOH A 818     6444  11091   9013   -661    393   1133       O  
HETATM 1687  O   HOH A 819      13.711  35.371  -8.236  1.00 53.69           O  
ANISOU 1687  O   HOH A 819     5346   7890   7163   -461    509   1336       O  
HETATM 1688  O   HOH A 820      42.562   8.375   3.943  1.00 78.96           O  
ANISOU 1688  O   HOH A 820     9663   8852  11487    942   1666     56       O  
HETATM 1689  O   HOH A 821      29.368  10.324  -5.575  1.00 56.59           O  
ANISOU 1689  O   HOH A 821     6651   7326   7525    310   1935  -2416       O  
HETATM 1690  O   HOH A 822      39.434   4.675  10.529  1.00 70.23           O  
ANISOU 1690  O   HOH A 822     8621   6639  11424    652   1605   1471       O  
HETATM 1691  O   HOH A 823       3.972  23.760 -12.702  1.00 67.23           O  
ANISOU 1691  O   HOH A 823     6861  11248   7434   -846   1070  -1184       O  
HETATM 1692  O   HOH A 824      26.032  13.328  -7.763  1.00 61.07           O  
ANISOU 1692  O   HOH A 824     8181  11708   3315  -2798   1043    793       O  
HETATM 1693  O   HOH A 825       5.961  25.915 -13.329  1.00115.05           O  
ANISOU 1693  O   HOH A 825    15502  12835  15375  -3031  -9177   3390       O  
HETATM 1694  O   HOH A 826      39.343   4.094   7.552  1.00119.80           O  
ANISOU 1694  O   HOH A 826     7734  19246  18538  -1400  -3395   4615       O  
HETATM 1695  O   HOH A 827      36.969   3.508   9.253  1.00114.55           O  
ANISOU 1695  O   HOH A 827     8180  19248  16093  -1601  -3995   5146       O  
HETATM 1696  O   HOH A 828      35.566   8.064  12.623  1.00107.36           O  
ANISOU 1696  O   HOH A 828     9051  19980  11762  -2805  -4840   4931       O  
HETATM 1697  O   HOH A 829       1.881  -1.004  -9.515  1.00 75.61           O  
ANISOU 1697  O   HOH A 829     8736  11177   8814  -2390  -3567   1628       O  
HETATM 1698  O   HOH A 830      21.121  25.239   2.728  1.00 25.15           O  
HETATM 1699  O   HOH A 831      19.553  23.562   4.455  1.00 32.85           O  
CONECT  225 1568                                                                
CONECT  242 1568                                                                
CONECT  298 1567                                                                
CONECT 1164 1567                                                                
CONECT 1192 1567                                                                
CONECT 1302 1567                                                                
CONECT 1331 1568                                                                
CONECT 1567  298 1164 1192 1302                                                 
CONECT 1568  225  242 1331 1698                                                 
CONECT 1568 1699                                                                
CONECT 1698 1568                                                                
CONECT 1699 1568                                                                
MASTER      460    0    2   11    6    0    3    6 1698    1   12   17          
END                                                                             
