# Supplementary material for: Using structure prediction of negative sense RNA virus nucleoproteins to assess evolutionary relationships
Source: bioRxiv. 2024 May 22:2024.02.16.580771. Originally published 2024 Feb 17. Preprint. [Version 2] doi: 10.1101/2024.02.16.580771 (PMC10888975; doi:10.1101/2024.02.16.580771)
Supplement: Supplement 3 — Supplementary File 1: Initial Dataset NP PDBs (.pdb files) [file media-3.zip › Initial Dataset NP PDBs/3ZLA.pdb]

HEADER    VIRAL PROTEIN/RNA                       29-JAN-13   3ZLA              
TITLE     CRYSTAL STRUCTURE OF THE NUCLEOCAPSID PROTEIN FROM BUNYAMWERA VIRUS   
TITLE    2 BOUND TO RNA                                                         
COMPND    MOL_ID: 1;                                                            
COMPND   2 MOLECULE: NUCLEOPROTEIN;                                             
COMPND   3 CHAIN: A, B, C, D, E, F, G, H;                                       
COMPND   4 SYNONYM: NUCLEOCAPSID PROTEIN, PROTEIN N, BUNV NUCLEOCAPSID PROTEIN; 
COMPND   5 ENGINEERED: YES;                                                     
COMPND   6 MOL_ID: 2;                                                           
COMPND   7 MOLECULE: RNA;                                                       
COMPND   8 CHAIN: I, J;                                                         
COMPND   9 OTHER_DETAILS: THE SINGLE-STRANDED RNA CHAINS WERE SEQUESTRED BY THE 
COMPND  10 NUCLEOCAPSID PROTEIN FROM THE E. COLI EXPRESSION ORGANISM. AS A      
COMPND  11 RESULT THEY DISPLAY RANDOM SEQUENCES AND WERE THEREFORE BUILT AS     
COMPND  12 POLY-U CHAINS.                                                       
SOURCE    MOL_ID: 1;                                                            
SOURCE   2 ORGANISM_SCIENTIFIC: BUNYAMWERA VIRUS;                               
SOURCE   3 ORGANISM_TAXID: 35304;                                               
SOURCE   4 EXPRESSION_SYSTEM: ESCHERICHIA COLI;                                 
SOURCE   5 EXPRESSION_SYSTEM_TAXID: 469008;                                     
SOURCE   6 EXPRESSION_SYSTEM_STRAIN: BL21(DE3);                                 
SOURCE   7 EXPRESSION_SYSTEM_VARIANT: CODONPLUS-RIL;                            
SOURCE   8 EXPRESSION_SYSTEM_VECTOR_TYPE: PLASMID;                              
SOURCE   9 EXPRESSION_SYSTEM_VECTOR: PET28B;                                    
SOURCE  10 MOL_ID: 2;                                                           
SOURCE  11 ORGANISM_SCIENTIFIC: ESCHERICHIA COLI;                               
SOURCE  12 ORGANISM_TAXID: 469008;                                              
SOURCE  13 STRAIN: BL21(DE3);                                                   
SOURCE  14 VARIANT: CODONPLUS-RIL                                               
KEYWDS    VIRAL PROTEIN-RNA COMPLEX                                             
EXPDTA    X-RAY DIFFRACTION                                                     
AUTHOR    A.ARIZA,S.J.TANNER,C.T.WALTER,K.C.DENT,D.A.SHEPHERD,W.WU,             
AUTHOR   2 S.V.MATTHEWS,J.A.HISCOX,T.J.GREEN,M.LUO,R.M.ELLIOT,A.E.ASHCROFT,     
AUTHOR   3 N.J.STONEHOUSE,N.A.RANSON,J.N.BARR,T.A.EDWARDS                       
REVDAT   4   13-SEP-17 3ZLA    1       REMARK                                   
REVDAT   3   17-DEC-14 3ZLA    1       REMARK                                   
REVDAT   2   14-AUG-13 3ZLA    1       JRNL                                     
REVDAT   1   01-MAY-13 3ZLA    0                                                
JRNL        AUTH   A.ARIZA,S.J.TANNER,C.T.WALTER,K.C.DENT,D.A.SHEPHERD,W.WU,    
JRNL        AUTH 2 S.V.MATTHEWS,J.A.HISCOX,T.J.GREEN,M.LUO,R.M.ELLIOTT,         
JRNL        AUTH 3 A.R.FOOKS,A.E.ASHCROFT,N.J.STONEHOUSE,N.A.RANSON,J.N.BARR,   
JRNL        AUTH 4 T.A.EDWARDS                                                  
JRNL        TITL   NUCLEOCAPSID PROTEIN STRUCTURES FROM ORTHOBUNYAVIRUSES       
JRNL        TITL 2 REVEAL INSIGHT INTO RIBONUCLEOPROTEIN ARCHITECTURE AND RNA   
JRNL        TITL 3 POLYMERIZATION.                                              
JRNL        REF    NUCLEIC ACIDS RES.            V.  41  5912 2013              
JRNL        REFN                   ISSN 0305-1048                               
JRNL        PMID   23595147                                                     
JRNL        DOI    10.1093/NAR/GKT268                                           
REMARK   2                                                                      
REMARK   2 RESOLUTION.    3.20 ANGSTROMS.                                       
REMARK   3                                                                      
REMARK   3 REFINEMENT.                                                          
REMARK   3   PROGRAM     : REFMAC 5.7.0029                                      
REMARK   3   AUTHORS     : MURSHUDOV,VAGIN,DODSON                               
REMARK   3                                                                      
REMARK   3    REFINEMENT TARGET : MAXIMUM LIKELIHOOD                            
REMARK   3                                                                      
REMARK   3  DATA USED IN REFINEMENT.                                            
REMARK   3   RESOLUTION RANGE HIGH (ANGSTROMS) : 3.20                           
REMARK   3   RESOLUTION RANGE LOW  (ANGSTROMS) : 88.70                          
REMARK   3   DATA CUTOFF            (SIGMA(F)) : NULL                           
REMARK   3   COMPLETENESS FOR RANGE        (%) : 95.6                           
REMARK   3   NUMBER OF REFLECTIONS             : 44762                          
REMARK   3                                                                      
REMARK   3  FIT TO DATA USED IN REFINEMENT.                                     
REMARK   3   CROSS-VALIDATION METHOD          : THROUGHOUT                      
REMARK   3   FREE R VALUE TEST SET SELECTION  : RANDOM                          
REMARK   3   R VALUE     (WORKING + TEST SET) : 0.249                           
REMARK   3   R VALUE            (WORKING SET) : 0.247                           
REMARK   3   FREE R VALUE                     : 0.297                           
REMARK   3   FREE R VALUE TEST SET SIZE   (%) : 5.100                           
REMARK   3   FREE R VALUE TEST SET COUNT      : 2383                            
REMARK   3                                                                      
REMARK   3  FIT IN THE HIGHEST RESOLUTION BIN.                                  
REMARK   3   TOTAL NUMBER OF BINS USED           : 20                           
REMARK   3   BIN RESOLUTION RANGE HIGH       (A) : 3.20                         
REMARK   3   BIN RESOLUTION RANGE LOW        (A) : 3.28                         
REMARK   3   REFLECTION IN BIN     (WORKING SET) : 3435                         
REMARK   3   BIN COMPLETENESS (WORKING+TEST) (%) : 98.84                        
REMARK   3   BIN R VALUE           (WORKING SET) : 0.4070                       
REMARK   3   BIN FREE R VALUE SET COUNT          : 149                          
REMARK   3   BIN FREE R VALUE                    : 0.4420                       
REMARK   3                                                                      
REMARK   3  NUMBER OF NON-HYDROGEN ATOMS USED IN REFINEMENT.                    
REMARK   3   PROTEIN ATOMS            : 14811                                   
REMARK   3   NUCLEIC ACID ATOMS       : 1760                                    
REMARK   3   HETEROGEN ATOMS          : 0                                       
REMARK   3   SOLVENT ATOMS            : 0                                       
REMARK   3                                                                      
REMARK   3  B VALUES.                                                           
REMARK   3   FROM WILSON PLOT           (A**2) : NULL                           
REMARK   3   MEAN B VALUE      (OVERALL, A**2) : 136.8                          
REMARK   3   OVERALL ANISOTROPIC B VALUE.                                       
REMARK   3    B11 (A**2) : -8.88000                                             
REMARK   3    B22 (A**2) : 2.81000                                              
REMARK   3    B33 (A**2) : 5.93000                                              
REMARK   3    B12 (A**2) : 0.00000                                              
REMARK   3    B13 (A**2) : 0.94000                                              
REMARK   3    B23 (A**2) : 0.00000                                              
REMARK   3                                                                      
REMARK   3  ESTIMATED OVERALL COORDINATE ERROR.                                 
REMARK   3   ESU BASED ON R VALUE                            (A): NULL          
REMARK   3   ESU BASED ON FREE R VALUE                       (A): 0.597         
REMARK   3   ESU BASED ON MAXIMUM LIKELIHOOD                 (A): 0.589         
REMARK   3   ESU FOR B VALUES BASED ON MAXIMUM LIKELIHOOD (A**2): 38.404        
REMARK   3                                                                      
REMARK   3 CORRELATION COEFFICIENTS.                                            
REMARK   3   CORRELATION COEFFICIENT FO-FC      : 0.938                         
REMARK   3   CORRELATION COEFFICIENT FO-FC FREE : 0.905                         
REMARK   3                                                                      
REMARK   3  RMS DEVIATIONS FROM IDEAL VALUES        COUNT    RMS    WEIGHT      
REMARK   3   BOND LENGTHS REFINED ATOMS        (A): 17097 ; 0.006 ; 0.019       
REMARK   3   BOND LENGTHS OTHERS               (A): 15475 ; 0.003 ; 0.020       
REMARK   3   BOND ANGLES REFINED ATOMS   (DEGREES): 23457 ; 1.327 ; 1.881       
REMARK   3   BOND ANGLES OTHERS          (DEGREES): 35797 ; 0.991 ; 3.000       
REMARK   3   TORSION ANGLES, PERIOD 1    (DEGREES):  1815 ; 5.226 ; 5.000       
REMARK   3   TORSION ANGLES, PERIOD 2    (DEGREES):   672 ;29.632 ;23.333       
REMARK   3   TORSION ANGLES, PERIOD 3    (DEGREES):  2728 ;15.109 ;15.000       
REMARK   3   TORSION ANGLES, PERIOD 4    (DEGREES):    96 ;11.364 ;15.000       
REMARK   3   CHIRAL-CENTER RESTRAINTS       (A**3):  2591 ; 0.081 ; 0.200       
REMARK   3   GENERAL PLANES REFINED ATOMS      (A): 17529 ; 0.004 ; 0.020       
REMARK   3   GENERAL PLANES OTHERS             (A):  3839 ; 0.003 ; 0.020       
REMARK   3   NON-BONDED CONTACTS REFINED ATOMS (A):  NULL ;  NULL ;  NULL       
REMARK   3   NON-BONDED CONTACTS OTHERS        (A):  NULL ;  NULL ;  NULL       
REMARK   3   NON-BONDED TORSION REFINED ATOMS  (A):  NULL ;  NULL ;  NULL       
REMARK   3   NON-BONDED TORSION OTHERS         (A):  NULL ;  NULL ;  NULL       
REMARK   3   H-BOND (X...Y) REFINED ATOMS      (A):  NULL ;  NULL ;  NULL       
REMARK   3   H-BOND (X...Y) OTHERS             (A):  NULL ;  NULL ;  NULL       
REMARK   3   POTENTIAL METAL-ION REFINED ATOMS (A):  NULL ;  NULL ;  NULL       
REMARK   3   POTENTIAL METAL-ION OTHERS        (A):  NULL ;  NULL ;  NULL       
REMARK   3   SYMMETRY VDW REFINED ATOMS        (A):  NULL ;  NULL ;  NULL       
REMARK   3   SYMMETRY VDW OTHERS               (A):  NULL ;  NULL ;  NULL       
REMARK   3   SYMMETRY H-BOND REFINED ATOMS     (A):  NULL ;  NULL ;  NULL       
REMARK   3   SYMMETRY H-BOND OTHERS            (A):  NULL ;  NULL ;  NULL       
REMARK   3   SYMMETRY METAL-ION REFINED ATOMS  (A):  NULL ;  NULL ;  NULL       
REMARK   3   SYMMETRY METAL-ION OTHERS         (A):  NULL ;  NULL ;  NULL       
REMARK   3                                                                      
REMARK   3  ISOTROPIC THERMAL FACTOR RESTRAINTS.     COUNT   RMS    WEIGHT      
REMARK   3   MAIN-CHAIN BOND REFINED ATOMS  (A**2):  NULL ;  NULL ;  NULL       
REMARK   3   MAIN-CHAIN BOND OTHER ATOMS    (A**2):  NULL ;  NULL ;  NULL       
REMARK   3   MAIN-CHAIN ANGLE REFINED ATOMS (A**2):  NULL ;  NULL ;  NULL       
REMARK   3   MAIN-CHAIN ANGLE OTHER ATOMS   (A**2):  NULL ;  NULL ;  NULL       
REMARK   3   SIDE-CHAIN BOND REFINED ATOMS  (A**2):  NULL ;  NULL ;  NULL       
REMARK   3   SIDE-CHAIN BOND OTHER ATOMS    (A**2):  NULL ;  NULL ;  NULL       
REMARK   3   SIDE-CHAIN ANGLE REFINED ATOMS (A**2):  NULL ;  NULL ;  NULL       
REMARK   3   SIDE-CHAIN ANGLE OTHER ATOMS   (A**2):  NULL ;  NULL ;  NULL       
REMARK   3   LONG RANGE B REFINED ATOMS     (A**2):  NULL ;  NULL ;  NULL       
REMARK   3   LONG RANGE B OTHER ATOMS       (A**2):  NULL ;  NULL ;  NULL       
REMARK   3                                                                      
REMARK   3 ANISOTROPIC THERMAL FACTOR RESTRAINTS.    COUNT   RMS   WEIGHT       
REMARK   3   RIGID-BOND RESTRAINTS          (A**2):  NULL ;  NULL ;  NULL       
REMARK   3   SPHERICITY; FREE ATOMS         (A**2):  NULL ;  NULL ;  NULL       
REMARK   3   SPHERICITY; BONDED ATOMS       (A**2):  NULL ;  NULL ;  NULL       
REMARK   3                                                                      
REMARK   3  NCS RESTRAINTS STATISTICS                                           
REMARK   3   NCS TYPE: LOCAL                                                    
REMARK   3   NUMBER OF DIFFERENT NCS PAIRS  : 29                                
REMARK   3  GROUP  CHAIN1    RANGE     CHAIN2     RANGE    COUNT RMS  WEIGHT    
REMARK   3    1     A    -1    232       B    -1    232   14225  0.02  0.05     
REMARK   3    2     A    -1    232       C    -1    232   14223  0.02  0.05     
REMARK   3    3     A    -1    232       D    -1    232   14137  0.03  0.05     
REMARK   3    4     A    -1    232       E    -1    232   14223  0.02  0.05     
REMARK   3    5     A    -1    232       F    -1    232   14224  0.03  0.05     
REMARK   3    6     A    -1    232       G    -1    232   14235  0.02  0.05     
REMARK   3    7     A    -1    232       H    -1    232   14197  0.02  0.05     
REMARK   3    8     B    -1    232       C    -1    232   14214  0.03  0.05     
REMARK   3    9     B    -1    232       D    -1    232   14144  0.03  0.05     
REMARK   3   10     B    -1    232       E    -1    232   14222  0.02  0.05     
REMARK   3   11     B    -1    232       F    -1    232   14224  0.02  0.05     
REMARK   3   12     B    -1    232       G    -1    232   14235  0.01  0.05     
REMARK   3   13     B    -1    232       H    -1    232   14201  0.01  0.05     
REMARK   3   14     C    -1    232       D    -1    232   14145  0.02  0.05     
REMARK   3   15     C    -1    232       E    -1    232   14217  0.02  0.05     
REMARK   3   16     C    -1    232       F    -1    232   14226  0.02  0.05     
REMARK   3   17     C    -1    232       G    -1    232   14215  0.03  0.05     
REMARK   3   18     C    -1    232       H    -1    232   14179  0.03  0.05     
REMARK   3   19     D    -1    232       E    -1    232   14141  0.02  0.05     
REMARK   3   20     D    -1    232       F    -1    232   14154  0.02  0.05     
REMARK   3   21     D    -1    232       G    -1    232   14142  0.03  0.05     
REMARK   3   22     D    -1    232       H    -1    232   14107  0.03  0.05     
REMARK   3   23     E    -1    232       F    -1    232   14234  0.02  0.05     
REMARK   3   24     E    -1    232       G    -1    232   14231  0.02  0.05     
REMARK   3   25     E    -1    232       H    -1    232   14197  0.02  0.05     
REMARK   3   26     F    -1    232       G    -1    232   14237  0.02  0.05     
REMARK   3   27     F    -1    232       H    -1    232   14200  0.02  0.05     
REMARK   3   28     G    -1    232       H    -1    232   14209  0.00  0.05     
REMARK   3   29     I     1     44       J     1     44    3354  0.11  0.05     
REMARK   3                                                                      
REMARK   3  TLS DETAILS                                                         
REMARK   3   NUMBER OF TLS GROUPS  : NULL                                       
REMARK   3                                                                      
REMARK   3  BULK SOLVENT MODELLING.                                             
REMARK   3   METHOD USED : MASK                                                 
REMARK   3   PARAMETERS FOR MASK CALCULATION                                    
REMARK   3   VDW PROBE RADIUS   : 1.20                                          
REMARK   3   ION PROBE RADIUS   : 0.80                                          
REMARK   3   SHRINKAGE RADIUS   : 0.80                                          
REMARK   3                                                                      
REMARK   3  OTHER REFINEMENT REMARKS: HYDROGENS HAVE BEEN ADDED IN THE RIDING   
REMARK   3  POSITIONS.                                                          
REMARK   4                                                                      
REMARK   4 3ZLA COMPLIES WITH FORMAT V. 3.30, 13-JUL-11                         
REMARK 100                                                                      
REMARK 100 THIS ENTRY HAS BEEN PROCESSED BY PDBE ON 29-JAN-13.                  
REMARK 100 THE DEPOSITION ID IS D_1290055688.                                   
REMARK 200                                                                      
REMARK 200 EXPERIMENTAL DETAILS                                                 
REMARK 200  EXPERIMENT TYPE                : X-RAY DIFFRACTION                  
REMARK 200  DATE OF DATA COLLECTION        : 10-DEC-11                          
REMARK 200  TEMPERATURE           (KELVIN) : 100                                
REMARK 200  PH                             : 5.7                                
REMARK 200  NUMBER OF CRYSTALS USED        : 1                                  
REMARK 200                                                                      
REMARK 200  SYNCHROTRON              (Y/N) : Y                                  
REMARK 200  RADIATION SOURCE               : PETRA III, EMBL C/O DESY           
REMARK 200  BEAMLINE                       : P13 (MX1)                          
REMARK 200  X-RAY GENERATOR MODEL          : NULL                               
REMARK 200  MONOCHROMATIC OR LAUE    (M/L) : M                                  
REMARK 200  WAVELENGTH OR RANGE        (A) : 1.126670                           
REMARK 200  MONOCHROMATOR                  : SI (111)                           
REMARK 200  OPTICS                         : SLITS AND COLLIMATOR               
REMARK 200                                                                      
REMARK 200  DETECTOR TYPE                  : PIXEL                              
REMARK 200  DETECTOR MANUFACTURER          : DECTRIS PILATUS 6M                 
REMARK 200  INTENSITY-INTEGRATION SOFTWARE : XDS                                
REMARK 200  DATA SCALING SOFTWARE          : AIMLESS                            
REMARK 200                                                                      
REMARK 200  NUMBER OF UNIQUE REFLECTIONS   : 47586                              
REMARK 200  RESOLUTION RANGE HIGH      (A) : 3.200                              
REMARK 200  RESOLUTION RANGE LOW       (A) : 190.580                            
REMARK 200  REJECTION CRITERIA  (SIGMA(I)) : NULL                               
REMARK 200                                                                      
REMARK 200 OVERALL.                                                             
REMARK 200  COMPLETENESS FOR RANGE     (%) : 96.9                               
REMARK 200  DATA REDUNDANCY                : 3.300                              
REMARK 200  R MERGE                    (I) : 0.05000                            
REMARK 200  R SYM                      (I) : NULL                               
REMARK 200  <I/SIGMA(I)> FOR THE DATA SET  : 13.2000                            
REMARK 200                                                                      
REMARK 200 IN THE HIGHEST RESOLUTION SHELL.                                     
REMARK 200  HIGHEST RESOLUTION SHELL, RANGE HIGH (A) : 3.20                     
REMARK 200  HIGHEST RESOLUTION SHELL, RANGE LOW  (A) : 3.30                     
REMARK 200  COMPLETENESS FOR SHELL     (%) : 99.0                               
REMARK 200  DATA REDUNDANCY IN SHELL       : 3.50                               
REMARK 200  R MERGE FOR SHELL          (I) : 0.59000                            
REMARK 200  R SYM FOR SHELL            (I) : NULL                               
REMARK 200  <I/SIGMA(I)> FOR SHELL         : 1.900                              
REMARK 200                                                                      
REMARK 200 DIFFRACTION PROTOCOL: SINGLE WAVELENGTH                              
REMARK 200 METHOD USED TO DETERMINE THE STRUCTURE: MOLECULAR REPLACEMENT        
REMARK 200 SOFTWARE USED: PHASER                                                
REMARK 200 STARTING MODEL: SBV NUCLEOCAPSID PROTEIN                             
REMARK 200                                                                      
REMARK 200 REMARK: THE MOLECULAR REPLACEMENT MODEL WAS THE SBV NUCLEOCAPSID     
REMARK 200  PROTEIN DETERMINED USING SAD FROM SELENOMETHIONINE-SUBSTITUTED      
REMARK 200  PROTEIN                                                             
REMARK 280                                                                      
REMARK 280 CRYSTAL                                                              
REMARK 280 SOLVENT CONTENT, VS   (%): 65.37                                     
REMARK 280 MATTHEWS COEFFICIENT, VM (ANGSTROMS**3/DA): 3.55                     
REMARK 280                                                                      
REMARK 280 CRYSTALLIZATION CONDITIONS: CRYSTALLISATION CONDITION: 11%           
REMARK 280  PEG6000, 0.1 M SODIUM CITRATE PH 5.7, 4 M NACL, 4 MM ZINC           
REMARK 280  ACETATE. CRYO CONDITION: 10% GLYCEROL.                              
REMARK 290                                                                      
REMARK 290 CRYSTALLOGRAPHIC SYMMETRY                                            
REMARK 290 SYMMETRY OPERATORS FOR SPACE GROUP: C 1 2 1                          
REMARK 290                                                                      
REMARK 290      SYMOP   SYMMETRY                                                
REMARK 290     NNNMMM   OPERATOR                                                
REMARK 290       1555   X,Y,Z                                                   
REMARK 290       2555   -X,Y,-Z                                                 
REMARK 290       3555   X+1/2,Y+1/2,Z                                           
REMARK 290       4555   -X+1/2,Y+1/2,-Z                                         
REMARK 290                                                                      
REMARK 290     WHERE NNN -> OPERATOR NUMBER                                     
REMARK 290           MMM -> TRANSLATION VECTOR                                  
REMARK 290                                                                      
REMARK 290 CRYSTALLOGRAPHIC SYMMETRY TRANSFORMATIONS                            
REMARK 290 THE FOLLOWING TRANSFORMATIONS OPERATE ON THE ATOM/HETATM             
REMARK 290 RECORDS IN THIS ENTRY TO PRODUCE CRYSTALLOGRAPHICALLY                
REMARK 290 RELATED MOLECULES.                                                   
REMARK 290   SMTRY1   1  1.000000  0.000000  0.000000        0.00000            
REMARK 290   SMTRY2   1  0.000000  1.000000  0.000000        0.00000            
REMARK 290   SMTRY3   1  0.000000  0.000000  1.000000        0.00000            
REMARK 290   SMTRY1   2 -1.000000  0.000000  0.000000        0.00000            
REMARK 290   SMTRY2   2  0.000000  1.000000  0.000000        0.00000            
REMARK 290   SMTRY3   2  0.000000  0.000000 -1.000000        0.00000            
REMARK 290   SMTRY1   3  1.000000  0.000000  0.000000      191.12000            
REMARK 290   SMTRY2   3  0.000000  1.000000  0.000000       44.36200            
REMARK 290   SMTRY3   3  0.000000  0.000000  1.000000        0.00000            
REMARK 290   SMTRY1   4 -1.000000  0.000000  0.000000      191.12000            
REMARK 290   SMTRY2   4  0.000000  1.000000  0.000000       44.36200            
REMARK 290   SMTRY3   4  0.000000  0.000000 -1.000000        0.00000            
REMARK 290                                                                      
REMARK 290 REMARK: NULL                                                         
REMARK 300                                                                      
REMARK 300 BIOMOLECULE: 1, 2                                                    
REMARK 300 SEE REMARK 350 FOR THE AUTHOR PROVIDED AND/OR PROGRAM                
REMARK 300 GENERATED ASSEMBLY INFORMATION FOR THE STRUCTURE IN                  
REMARK 300 THIS ENTRY. THE REMARK MAY ALSO PROVIDE INFORMATION ON               
REMARK 300 BURIED SURFACE AREA.                                                 
REMARK 350                                                                      
REMARK 350 COORDINATES FOR A COMPLETE MULTIMER REPRESENTING THE KNOWN           
REMARK 350 BIOLOGICALLY SIGNIFICANT OLIGOMERIZATION STATE OF THE                
REMARK 350 MOLECULE CAN BE GENERATED BY APPLYING BIOMT TRANSFORMATIONS          
REMARK 350 GIVEN BELOW.  BOTH NON-CRYSTALLOGRAPHIC AND                          
REMARK 350 CRYSTALLOGRAPHIC OPERATIONS ARE GIVEN.                               
REMARK 350                                                                      
REMARK 350 BIOMOLECULE: 1                                                       
REMARK 350 AUTHOR DETERMINED BIOLOGICAL UNIT: PENTAMERIC                        
REMARK 350 SOFTWARE DETERMINED QUATERNARY STRUCTURE: PENTAMERIC                 
REMARK 350 SOFTWARE USED: PISA                                                  
REMARK 350 TOTAL BURIED SURFACE AREA: 20560 ANGSTROM**2                         
REMARK 350 SURFACE AREA OF THE COMPLEX: 44490 ANGSTROM**2                       
REMARK 350 CHANGE IN SOLVENT FREE ENERGY: -181.9 KCAL/MOL                       
REMARK 350 APPLY THE FOLLOWING TO CHAINS: E, F, G, H, J                         
REMARK 350   BIOMT1   1  1.000000  0.000000  0.000000        0.00000            
REMARK 350   BIOMT2   1  0.000000  1.000000  0.000000        0.00000            
REMARK 350   BIOMT3   1  0.000000  0.000000  1.000000        0.00000            
REMARK 350                                                                      
REMARK 350 BIOMOLECULE: 2                                                       
REMARK 350 AUTHOR DETERMINED BIOLOGICAL UNIT: PENTAMERIC                        
REMARK 350 SOFTWARE DETERMINED QUATERNARY STRUCTURE: PENTAMERIC                 
REMARK 350 SOFTWARE USED: PISA                                                  
REMARK 350 TOTAL BURIED SURFACE AREA: 20050 ANGSTROM**2                         
REMARK 350 SURFACE AREA OF THE COMPLEX: 44900 ANGSTROM**2                       
REMARK 350 CHANGE IN SOLVENT FREE ENERGY: -184.7 KCAL/MOL                       
REMARK 350 APPLY THE FOLLOWING TO CHAINS: A, B, C, D, I                         
REMARK 350   BIOMT1   1  1.000000  0.000000  0.000000        0.00000            
REMARK 350   BIOMT2   1  0.000000  1.000000  0.000000        0.00000            
REMARK 350   BIOMT3   1  0.000000  0.000000  1.000000        0.00000            
REMARK 465                                                                      
REMARK 465 MISSING RESIDUES                                                     
REMARK 465 THE FOLLOWING RESIDUES WERE NOT LOCATED IN THE                       
REMARK 465 EXPERIMENT. (M=MODEL NUMBER; RES=RESIDUE NAME; C=CHAIN               
REMARK 465 IDENTIFIER; SSSEQ=SEQUENCE NUMBER; I=INSERTION CODE.)                
REMARK 465                                                                      
REMARK 465   M RES C SSSEQI                                                     
REMARK 465     ALA A    11                                                      
REMARK 465     ASN A    12                                                      
REMARK 465     THR A    13                                                      
REMARK 465     SER A    14                                                      
REMARK 465     SER A    15                                                      
REMARK 465     MET A   233                                                      
REMARK 465     ALA B    11                                                      
REMARK 465     ASN B    12                                                      
REMARK 465     THR B    13                                                      
REMARK 465     SER B    14                                                      
REMARK 465     SER B    15                                                      
REMARK 465     MET B   233                                                      
REMARK 465     ALA C    11                                                      
REMARK 465     ASN C    12                                                      
REMARK 465     THR C    13                                                      
REMARK 465     SER C    14                                                      
REMARK 465     SER C    15                                                      
REMARK 465     MET C   233                                                      
REMARK 465     ALA D    10                                                      
REMARK 465     ALA D    11                                                      
REMARK 465     ASN D    12                                                      
REMARK 465     THR D    13                                                      
REMARK 465     SER D    14                                                      
REMARK 465     SER D    15                                                      
REMARK 465     MET D   233                                                      
REMARK 465     ALA E    11                                                      
REMARK 465     ASN E    12                                                      
REMARK 465     THR E    13                                                      
REMARK 465     SER E    14                                                      
REMARK 465     SER E    15                                                      
REMARK 465     MET E   233                                                      
REMARK 465     ALA F    11                                                      
REMARK 465     ASN F    12                                                      
REMARK 465     THR F    13                                                      
REMARK 465     SER F    14                                                      
REMARK 465     SER F    15                                                      
REMARK 465     MET F   233                                                      
REMARK 465     ALA G    11                                                      
REMARK 465     ASN G    12                                                      
REMARK 465     THR G    13                                                      
REMARK 465     SER G    14                                                      
REMARK 465     SER G    15                                                      
REMARK 465     MET G   233                                                      
REMARK 465     ALA H    11                                                      
REMARK 465     ASN H    12                                                      
REMARK 465     THR H    13                                                      
REMARK 465     SER H    14                                                      
REMARK 465     SER H    15                                                      
REMARK 465     MET H   233                                                      
REMARK 500                                                                      
REMARK 500 GEOMETRY AND STEREOCHEMISTRY                                         
REMARK 500 SUBTOPIC: CLOSE CONTACTS IN SAME ASYMMETRIC UNIT                     
REMARK 500                                                                      
REMARK 500 THE FOLLOWING ATOMS ARE IN CLOSE CONTACT.                            
REMARK 500                                                                      
REMARK 500  ATM1  RES C  SSEQI   ATM2  RES C  SSEQI           DISTANCE          
REMARK 500   OD1  ASN B    82     O2     U I    24              2.06            
REMARK 500   NH1  ARG G   182     O2     U J    34              2.10            
REMARK 500   OG1  THR C    75     OP1    U I    36              2.16            
REMARK 500                                                                      
REMARK 500 REMARK: NULL                                                         
REMARK 500                                                                      
REMARK 500 GEOMETRY AND STEREOCHEMISTRY                                         
REMARK 500 SUBTOPIC: COVALENT BOND ANGLES                                       
REMARK 500                                                                      
REMARK 500 THE STEREOCHEMICAL PARAMETERS OF THE FOLLOWING RESIDUES              
REMARK 500 HAVE VALUES WHICH DEVIATE FROM EXPECTED VALUES BY MORE               
REMARK 500 THAN 6*RMSD (M=MODEL NUMBER; RES=RESIDUE NAME; C=CHAIN               
REMARK 500 IDENTIFIER; SSEQ=SEQUENCE NUMBER; I=INSERTION CODE).                 
REMARK 500                                                                      
REMARK 500 STANDARD TABLE:                                                      
REMARK 500 FORMAT: (10X,I3,1X,A3,1X,A1,I4,A1,3(1X,A4,2X),12X,F5.1)              
REMARK 500                                                                      
REMARK 500 EXPECTED VALUES PROTEIN: ENGH AND HUBER, 1999                        
REMARK 500 EXPECTED VALUES NUCLEIC ACID: CLOWNEY ET AL 1996                     
REMARK 500                                                                      
REMARK 500  M RES CSSEQI ATM1   ATM2   ATM3                                     
REMARK 500      U I  23   C2' -  C3' -  O3' ANGL. DEV. =  10.8 DEGREES          
REMARK 500      U J  40   C2' -  C3' -  O3' ANGL. DEV. =  10.0 DEGREES          
REMARK 500                                                                      
REMARK 500 REMARK: NULL                                                         
REMARK 500                                                                      
REMARK 500 GEOMETRY AND STEREOCHEMISTRY                                         
REMARK 500 SUBTOPIC: TORSION ANGLES                                             
REMARK 500                                                                      
REMARK 500 TORSION ANGLES OUTSIDE THE EXPECTED RAMACHANDRAN REGIONS:            
REMARK 500 (M=MODEL NUMBER; RES=RESIDUE NAME; C=CHAIN IDENTIFIER;               
REMARK 500 SSEQ=SEQUENCE NUMBER; I=INSERTION CODE).                             
REMARK 500                                                                      
REMARK 500 STANDARD TABLE:                                                      
REMARK 500 FORMAT:(10X,I3,1X,A3,1X,A1,I4,A1,4X,F7.2,3X,F7.2)                    
REMARK 500                                                                      
REMARK 500 EXPECTED VALUES: GJ KLEYWEGT AND TA JONES (1996). PHI/PSI-           
REMARK 500 CHOLOGY: RAMACHANDRAN REVISITED. STRUCTURE 4, 1395 - 1400            
REMARK 500                                                                      
REMARK 500  M RES CSSEQI        PSI       PHI                                   
REMARK 500    ASP A   8      179.24    -59.67                                   
REMARK 500    THR A  31       24.26    -76.47                                   
REMARK 500    PHE A 157        8.20     54.07                                   
REMARK 500    LYS A 170        1.10     59.81                                   
REMARK 500    MET A 186      -93.87     65.91                                   
REMARK 500    VAL B   9     -101.56   -133.21                                   
REMARK 500    THR B  31       24.20    -76.67                                   
REMARK 500    PHE B 157        8.61     54.38                                   
REMARK 500    MET B 186      -94.08     65.83                                   
REMARK 500    ASP C   8      178.54    -59.91                                   
REMARK 500    THR C  31       24.00    -76.42                                   
REMARK 500    PHE C 157        8.32     54.91                                   
REMARK 500    LYS C 170        0.97     59.84                                   
REMARK 500    MET C 186      -94.20     65.77                                   
REMARK 500    THR D  31       24.20    -76.34                                   
REMARK 500    PHE D 157        8.66     54.35                                   
REMARK 500    MET D 186      -93.68     65.76                                   
REMARK 500    ASP E   8      179.50    -59.58                                   
REMARK 500    VAL E   9     -100.38   -132.30                                   
REMARK 500    THR E  31       23.79    -76.16                                   
REMARK 500    PHE E 157        8.31     54.23                                   
REMARK 500    LYS E 170        0.90     59.95                                   
REMARK 500    MET E 186      -93.60     66.11                                   
REMARK 500    VAL F   9     -101.13   -132.55                                   
REMARK 500    THR F  31       24.58    -76.90                                   
REMARK 500    PHE F 157        8.20     54.85                                   
REMARK 500    LYS F 170        0.92     59.80                                   
REMARK 500    MET F 186      -93.71     66.01                                   
REMARK 500    VAL G   9     -101.66   -133.28                                   
REMARK 500    THR G  31       23.81    -76.06                                   
REMARK 500    PHE G 157        8.66     54.09                                   
REMARK 500    MET G 186      -93.80     66.21                                   
REMARK 500    ASP H   8      179.63    -59.88                                   
REMARK 500    VAL H   9     -100.55   -132.59                                   
REMARK 500    THR H  31       24.12    -76.66                                   
REMARK 500    PRO H  84      139.51    -39.54                                   
REMARK 500    PHE H 157        8.36     54.20                                   
REMARK 500    MET H 186      -93.78     65.90                                   
REMARK 500                                                                      
REMARK 500 REMARK: NULL                                                         
REMARK 900                                                                      
REMARK 900 RELATED ENTRIES                                                      
REMARK 900 RELATED ID: 3ZL9   RELATED DB: PDB                                   
REMARK 900 CRYSTAL STRUCTURE OF THE NUCLEOCAPSID PROTEIN FROM SCHMALLENBERG     
REMARK 900 VIRUS                                                                
REMARK 999                                                                      
REMARK 999 SEQUENCE                                                             
REMARK 999 THE INITIAL TWO AMINO ACIDS (GS) ARE THE REMNANTS OF                 
REMARK 999 CUTTING AN N-TERMINAL 6-HIS TAG OFF VIA A THROMBIN                   
REMARK 999 CLEAVAGE SITE.                                                       
DBREF  3ZLA A    1   233  UNP    P16495   NCAP_BUNYW       1    233             
DBREF  3ZLA B    1   233  UNP    P16495   NCAP_BUNYW       1    233             
DBREF  3ZLA C    1   233  UNP    P16495   NCAP_BUNYW       1    233             
DBREF  3ZLA D    1   233  UNP    P16495   NCAP_BUNYW       1    233             
DBREF  3ZLA E    1   233  UNP    P16495   NCAP_BUNYW       1    233             
DBREF  3ZLA F    1   233  UNP    P16495   NCAP_BUNYW       1    233             
DBREF  3ZLA G    1   233  UNP    P16495   NCAP_BUNYW       1    233             
DBREF  3ZLA H    1   233  UNP    P16495   NCAP_BUNYW       1    233             
DBREF  3ZLA I    1    44  PDB    3ZLA     3ZLA             1     44             
DBREF  3ZLA J    1    44  PDB    3ZLA     3ZLA             1     44             
SEQADV 3ZLA GLY A   -1  UNP  P16495              EXPRESSION TAG                 
SEQADV 3ZLA SER A    0  UNP  P16495              EXPRESSION TAG                 
SEQADV 3ZLA GLY B   -1  UNP  P16495              EXPRESSION TAG                 
SEQADV 3ZLA SER B    0  UNP  P16495              EXPRESSION TAG                 
SEQADV 3ZLA GLY C   -1  UNP  P16495              EXPRESSION TAG                 
SEQADV 3ZLA SER C    0  UNP  P16495              EXPRESSION TAG                 
SEQADV 3ZLA GLY D   -1  UNP  P16495              EXPRESSION TAG                 
SEQADV 3ZLA SER D    0  UNP  P16495              EXPRESSION TAG                 
SEQADV 3ZLA GLY E   -1  UNP  P16495              EXPRESSION TAG                 
SEQADV 3ZLA SER E    0  UNP  P16495              EXPRESSION TAG                 
SEQADV 3ZLA GLY F   -1  UNP  P16495              EXPRESSION TAG                 
SEQADV 3ZLA SER F    0  UNP  P16495              EXPRESSION TAG                 
SEQADV 3ZLA GLY G   -1  UNP  P16495              EXPRESSION TAG                 
SEQADV 3ZLA SER G    0  UNP  P16495              EXPRESSION TAG                 
SEQADV 3ZLA GLY H   -1  UNP  P16495              EXPRESSION TAG                 
SEQADV 3ZLA SER H    0  UNP  P16495              EXPRESSION TAG                 
SEQRES   1 A  235  GLY SER MET ILE GLU LEU GLU PHE HIS ASP VAL ALA ALA          
SEQRES   2 A  235  ASN THR SER SER THR PHE ASP PRO GLU VAL ALA TYR ALA          
SEQRES   3 A  235  ASN PHE LYS ARG VAL HIS THR THR GLY LEU SER TYR ASP          
SEQRES   4 A  235  HIS ILE ARG ILE PHE TYR ILE LYS GLY ARG GLU ILE LYS          
SEQRES   5 A  235  THR SER LEU ALA LYS ARG SER GLU TRP GLU VAL THR LEU          
SEQRES   6 A  235  ASN LEU GLY GLY TRP LYS ILE THR VAL TYR ASN THR ASN          
SEQRES   7 A  235  PHE PRO GLY ASN ARG ASN ASN PRO VAL PRO ASP ASP GLY          
SEQRES   8 A  235  LEU THR LEU HIS ARG LEU SER GLY PHE LEU ALA ARG TYR          
SEQRES   9 A  235  LEU LEU GLU LYS MET LEU LYS VAL SER GLU PRO GLU LYS          
SEQRES  10 A  235  LEU ILE ILE LYS SER LYS ILE ILE ASN PRO LEU ALA GLU          
SEQRES  11 A  235  LYS ASN GLY ILE THR TRP ASN ASP GLY GLU GLU VAL TYR          
SEQRES  12 A  235  LEU SER PHE PHE PRO GLY SER GLU MET PHE LEU GLY THR          
SEQRES  13 A  235  PHE ARG PHE TYR PRO LEU ALA ILE GLY ILE TYR LYS VAL          
SEQRES  14 A  235  GLN ARG LYS GLU MET GLU PRO LYS TYR LEU GLU LYS THR          
SEQRES  15 A  235  MET ARG GLN ARG TYR MET GLY LEU GLU ALA ALA THR TRP          
SEQRES  16 A  235  THR VAL SER LYS LEU THR GLU VAL GLN SER ALA LEU THR          
SEQRES  17 A  235  VAL VAL SER SER LEU GLY TRP LYS LYS THR ASN VAL SER          
SEQRES  18 A  235  ALA ALA ALA ARG ASP PHE LEU ALA LYS PHE GLY ILE ASN          
SEQRES  19 A  235  MET                                                          
SEQRES   1 B  235  GLY SER MET ILE GLU LEU GLU PHE HIS ASP VAL ALA ALA          
SEQRES   2 B  235  ASN THR SER SER THR PHE ASP PRO GLU VAL ALA TYR ALA          
SEQRES   3 B  235  ASN PHE LYS ARG VAL HIS THR THR GLY LEU SER TYR ASP          
SEQRES   4 B  235  HIS ILE ARG ILE PHE TYR ILE LYS GLY ARG GLU ILE LYS          
SEQRES   5 B  235  THR SER LEU ALA LYS ARG SER GLU TRP GLU VAL THR LEU          
SEQRES   6 B  235  ASN LEU GLY GLY TRP LYS ILE THR VAL TYR ASN THR ASN          
SEQRES   7 B  235  PHE PRO GLY ASN ARG ASN ASN PRO VAL PRO ASP ASP GLY          
SEQRES   8 B  235  LEU THR LEU HIS ARG LEU SER GLY PHE LEU ALA ARG TYR          
SEQRES   9 B  235  LEU LEU GLU LYS MET LEU LYS VAL SER GLU PRO GLU LYS          
SEQRES  10 B  235  LEU ILE ILE LYS SER LYS ILE ILE ASN PRO LEU ALA GLU          
SEQRES  11 B  235  LYS ASN GLY ILE THR TRP ASN ASP GLY GLU GLU VAL TYR          
SEQRES  12 B  235  LEU SER PHE PHE PRO GLY SER GLU MET PHE LEU GLY THR          
SEQRES  13 B  235  PHE ARG PHE TYR PRO LEU ALA ILE GLY ILE TYR LYS VAL          
SEQRES  14 B  235  GLN ARG LYS GLU MET GLU PRO LYS TYR LEU GLU LYS THR          
SEQRES  15 B  235  MET ARG GLN ARG TYR MET GLY LEU GLU ALA ALA THR TRP          
SEQRES  16 B  235  THR VAL SER LYS LEU THR GLU VAL GLN SER ALA LEU THR          
SEQRES  17 B  235  VAL VAL SER SER LEU GLY TRP LYS LYS THR ASN VAL SER          
SEQRES  18 B  235  ALA ALA ALA ARG ASP PHE LEU ALA LYS PHE GLY ILE ASN          
SEQRES  19 B  235  MET                                                          
SEQRES   1 C  235  GLY SER MET ILE GLU LEU GLU PHE HIS ASP VAL ALA ALA          
SEQRES   2 C  235  ASN THR SER SER THR PHE ASP PRO GLU VAL ALA TYR ALA          
SEQRES   3 C  235  ASN PHE LYS ARG VAL HIS THR THR GLY LEU SER TYR ASP          
SEQRES   4 C  235  HIS ILE ARG ILE PHE TYR ILE LYS GLY ARG GLU ILE LYS          
SEQRES   5 C  235  THR SER LEU ALA LYS ARG SER GLU TRP GLU VAL THR LEU          
SEQRES   6 C  235  ASN LEU GLY GLY TRP LYS ILE THR VAL TYR ASN THR ASN          
SEQRES   7 C  235  PHE PRO GLY ASN ARG ASN ASN PRO VAL PRO ASP ASP GLY          
SEQRES   8 C  235  LEU THR LEU HIS ARG LEU SER GLY PHE LEU ALA ARG TYR          
SEQRES   9 C  235  LEU LEU GLU LYS MET LEU LYS VAL SER GLU PRO GLU LYS          
SEQRES  10 C  235  LEU ILE ILE LYS SER LYS ILE ILE ASN PRO LEU ALA GLU          
SEQRES  11 C  235  LYS ASN GLY ILE THR TRP ASN ASP GLY GLU GLU VAL TYR          
SEQRES  12 C  235  LEU SER PHE PHE PRO GLY SER GLU MET PHE LEU GLY THR          
SEQRES  13 C  235  PHE ARG PHE TYR PRO LEU ALA ILE GLY ILE TYR LYS VAL          
SEQRES  14 C  235  GLN ARG LYS GLU MET GLU PRO LYS TYR LEU GLU LYS THR          
SEQRES  15 C  235  MET ARG GLN ARG TYR MET GLY LEU GLU ALA ALA THR TRP          
SEQRES  16 C  235  THR VAL SER LYS LEU THR GLU VAL GLN SER ALA LEU THR          
SEQRES  17 C  235  VAL VAL SER SER LEU GLY TRP LYS LYS THR ASN VAL SER          
SEQRES  18 C  235  ALA ALA ALA ARG ASP PHE LEU ALA LYS PHE GLY ILE ASN          
SEQRES  19 C  235  MET                                                          
SEQRES   1 D  235  GLY SER MET ILE GLU LEU GLU PHE HIS ASP VAL ALA ALA          
SEQRES   2 D  235  ASN THR SER SER THR PHE ASP PRO GLU VAL ALA TYR ALA          
SEQRES   3 D  235  ASN PHE LYS ARG VAL HIS THR THR GLY LEU SER TYR ASP          
SEQRES   4 D  235  HIS ILE ARG ILE PHE TYR ILE LYS GLY ARG GLU ILE LYS          
SEQRES   5 D  235  THR SER LEU ALA LYS ARG SER GLU TRP GLU VAL THR LEU          
SEQRES   6 D  235  ASN LEU GLY GLY TRP LYS ILE THR VAL TYR ASN THR ASN          
SEQRES   7 D  235  PHE PRO GLY ASN ARG ASN ASN PRO VAL PRO ASP ASP GLY          
SEQRES   8 D  235  LEU THR LEU HIS ARG LEU SER GLY PHE LEU ALA ARG TYR          
SEQRES   9 D  235  LEU LEU GLU LYS MET LEU LYS VAL SER GLU PRO GLU LYS          
SEQRES  10 D  235  LEU ILE ILE LYS SER LYS ILE ILE ASN PRO LEU ALA GLU          
SEQRES  11 D  235  LYS ASN GLY ILE THR TRP ASN ASP GLY GLU GLU VAL TYR          
SEQRES  12 D  235  LEU SER PHE PHE PRO GLY SER GLU MET PHE LEU GLY THR          
SEQRES  13 D  235  PHE ARG PHE TYR PRO LEU ALA ILE GLY ILE TYR LYS VAL          
SEQRES  14 D  235  GLN ARG LYS GLU MET GLU PRO LYS TYR LEU GLU LYS THR          
SEQRES  15 D  235  MET ARG GLN ARG TYR MET GLY LEU GLU ALA ALA THR TRP          
SEQRES  16 D  235  THR VAL SER LYS LEU THR GLU VAL GLN SER ALA LEU THR          
SEQRES  17 D  235  VAL VAL SER SER LEU GLY TRP LYS LYS THR ASN VAL SER          
SEQRES  18 D  235  ALA ALA ALA ARG ASP PHE LEU ALA LYS PHE GLY ILE ASN          
SEQRES  19 D  235  MET                                                          
SEQRES   1 E  235  GLY SER MET ILE GLU LEU GLU PHE HIS ASP VAL ALA ALA          
SEQRES   2 E  235  ASN THR SER SER THR PHE ASP PRO GLU VAL ALA TYR ALA          
SEQRES   3 E  235  ASN PHE LYS ARG VAL HIS THR THR GLY LEU SER TYR ASP          
SEQRES   4 E  235  HIS ILE ARG ILE PHE TYR ILE LYS GLY ARG GLU ILE LYS          
SEQRES   5 E  235  THR SER LEU ALA LYS ARG SER GLU TRP GLU VAL THR LEU          
SEQRES   6 E  235  ASN LEU GLY GLY TRP LYS ILE THR VAL TYR ASN THR ASN          
SEQRES   7 E  235  PHE PRO GLY ASN ARG ASN ASN PRO VAL PRO ASP ASP GLY          
SEQRES   8 E  235  LEU THR LEU HIS ARG LEU SER GLY PHE LEU ALA ARG TYR          
SEQRES   9 E  235  LEU LEU GLU LYS MET LEU LYS VAL SER GLU PRO GLU LYS          
SEQRES  10 E  235  LEU ILE ILE LYS SER LYS ILE ILE ASN PRO LEU ALA GLU          
SEQRES  11 E  235  LYS ASN GLY ILE THR TRP ASN ASP GLY GLU GLU VAL TYR          
SEQRES  12 E  235  LEU SER PHE PHE PRO GLY SER GLU MET PHE LEU GLY THR          
SEQRES  13 E  235  PHE ARG PHE TYR PRO LEU ALA ILE GLY ILE TYR LYS VAL          
SEQRES  14 E  235  GLN ARG LYS GLU MET GLU PRO LYS TYR LEU GLU LYS THR          
SEQRES  15 E  235  MET ARG GLN ARG TYR MET GLY LEU GLU ALA ALA THR TRP          
SEQRES  16 E  235  THR VAL SER LYS LEU THR GLU VAL GLN SER ALA LEU THR          
SEQRES  17 E  235  VAL VAL SER SER LEU GLY TRP LYS LYS THR ASN VAL SER          
SEQRES  18 E  235  ALA ALA ALA ARG ASP PHE LEU ALA LYS PHE GLY ILE ASN          
SEQRES  19 E  235  MET                                                          
SEQRES   1 F  235  GLY SER MET ILE GLU LEU GLU PHE HIS ASP VAL ALA ALA          
SEQRES   2 F  235  ASN THR SER SER THR PHE ASP PRO GLU VAL ALA TYR ALA          
SEQRES   3 F  235  ASN PHE LYS ARG VAL HIS THR THR GLY LEU SER TYR ASP          
SEQRES   4 F  235  HIS ILE ARG ILE PHE TYR ILE LYS GLY ARG GLU ILE LYS          
SEQRES   5 F  235  THR SER LEU ALA LYS ARG SER GLU TRP GLU VAL THR LEU          
SEQRES   6 F  235  ASN LEU GLY GLY TRP LYS ILE THR VAL TYR ASN THR ASN          
SEQRES   7 F  235  PHE PRO GLY ASN ARG ASN ASN PRO VAL PRO ASP ASP GLY          
SEQRES   8 F  235  LEU THR LEU HIS ARG LEU SER GLY PHE LEU ALA ARG TYR          
SEQRES   9 F  235  LEU LEU GLU LYS MET LEU LYS VAL SER GLU PRO GLU LYS          
SEQRES  10 F  235  LEU ILE ILE LYS SER LYS ILE ILE ASN PRO LEU ALA GLU          
SEQRES  11 F  235  LYS ASN GLY ILE THR TRP ASN ASP GLY GLU GLU VAL TYR          
SEQRES  12 F  235  LEU SER PHE PHE PRO GLY SER GLU MET PHE LEU GLY THR          
SEQRES  13 F  235  PHE ARG PHE TYR PRO LEU ALA ILE GLY ILE TYR LYS VAL          
SEQRES  14 F  235  GLN ARG LYS GLU MET GLU PRO LYS TYR LEU GLU LYS THR          
SEQRES  15 F  235  MET ARG GLN ARG TYR MET GLY LEU GLU ALA ALA THR TRP          
SEQRES  16 F  235  THR VAL SER LYS LEU THR GLU VAL GLN SER ALA LEU THR          
SEQRES  17 F  235  VAL VAL SER SER LEU GLY TRP LYS LYS THR ASN VAL SER          
SEQRES  18 F  235  ALA ALA ALA ARG ASP PHE LEU ALA LYS PHE GLY ILE ASN          
SEQRES  19 F  235  MET                                                          
SEQRES   1 G  235  GLY SER MET ILE GLU LEU GLU PHE HIS ASP VAL ALA ALA          
SEQRES   2 G  235  ASN THR SER SER THR PHE ASP PRO GLU VAL ALA TYR ALA          
SEQRES   3 G  235  ASN PHE LYS ARG VAL HIS THR THR GLY LEU SER TYR ASP          
SEQRES   4 G  235  HIS ILE ARG ILE PHE TYR ILE LYS GLY ARG GLU ILE LYS          
SEQRES   5 G  235  THR SER LEU ALA LYS ARG SER GLU TRP GLU VAL THR LEU          
SEQRES   6 G  235  ASN LEU GLY GLY TRP LYS ILE THR VAL TYR ASN THR ASN          
SEQRES   7 G  235  PHE PRO GLY ASN ARG ASN ASN PRO VAL PRO ASP ASP GLY          
SEQRES   8 G  235  LEU THR LEU HIS ARG LEU SER GLY PHE LEU ALA ARG TYR          
SEQRES   9 G  235  LEU LEU GLU LYS MET LEU LYS VAL SER GLU PRO GLU LYS          
SEQRES  10 G  235  LEU ILE ILE LYS SER LYS ILE ILE ASN PRO LEU ALA GLU          
SEQRES  11 G  235  LYS ASN GLY ILE THR TRP ASN ASP GLY GLU GLU VAL TYR          
SEQRES  12 G  235  LEU SER PHE PHE PRO GLY SER GLU MET PHE LEU GLY THR          
SEQRES  13 G  235  PHE ARG PHE TYR PRO LEU ALA ILE GLY ILE TYR LYS VAL          
SEQRES  14 G  235  GLN ARG LYS GLU MET GLU PRO LYS TYR LEU GLU LYS THR          
SEQRES  15 G  235  MET ARG GLN ARG TYR MET GLY LEU GLU ALA ALA THR TRP          
SEQRES  16 G  235  THR VAL SER LYS LEU THR GLU VAL GLN SER ALA LEU THR          
SEQRES  17 G  235  VAL VAL SER SER LEU GLY TRP LYS LYS THR ASN VAL SER          
SEQRES  18 G  235  ALA ALA ALA ARG ASP PHE LEU ALA LYS PHE GLY ILE ASN          
SEQRES  19 G  235  MET                                                          
SEQRES   1 H  235  GLY SER MET ILE GLU LEU GLU PHE HIS ASP VAL ALA ALA          
SEQRES   2 H  235  ASN THR SER SER THR PHE ASP PRO GLU VAL ALA TYR ALA          
SEQRES   3 H  235  ASN PHE LYS ARG VAL HIS THR THR GLY LEU SER TYR ASP          
SEQRES   4 H  235  HIS ILE ARG ILE PHE TYR ILE LYS GLY ARG GLU ILE LYS          
SEQRES   5 H  235  THR SER LEU ALA LYS ARG SER GLU TRP GLU VAL THR LEU          
SEQRES   6 H  235  ASN LEU GLY GLY TRP LYS ILE THR VAL TYR ASN THR ASN          
SEQRES   7 H  235  PHE PRO GLY ASN ARG ASN ASN PRO VAL PRO ASP ASP GLY          
SEQRES   8 H  235  LEU THR LEU HIS ARG LEU SER GLY PHE LEU ALA ARG TYR          
SEQRES   9 H  235  LEU LEU GLU LYS MET LEU LYS VAL SER GLU PRO GLU LYS          
SEQRES  10 H  235  LEU ILE ILE LYS SER LYS ILE ILE ASN PRO LEU ALA GLU          
SEQRES  11 H  235  LYS ASN GLY ILE THR TRP ASN ASP GLY GLU GLU VAL TYR          
SEQRES  12 H  235  LEU SER PHE PHE PRO GLY SER GLU MET PHE LEU GLY THR          
SEQRES  13 H  235  PHE ARG PHE TYR PRO LEU ALA ILE GLY ILE TYR LYS VAL          
SEQRES  14 H  235  GLN ARG LYS GLU MET GLU PRO LYS TYR LEU GLU LYS THR          
SEQRES  15 H  235  MET ARG GLN ARG TYR MET GLY LEU GLU ALA ALA THR TRP          
SEQRES  16 H  235  THR VAL SER LYS LEU THR GLU VAL GLN SER ALA LEU THR          
SEQRES  17 H  235  VAL VAL SER SER LEU GLY TRP LYS LYS THR ASN VAL SER          
SEQRES  18 H  235  ALA ALA ALA ARG ASP PHE LEU ALA LYS PHE GLY ILE ASN          
SEQRES  19 H  235  MET                                                          
SEQRES   1 I   44    U   U   U   U   U   U   U   U   U   U   U   U   U          
SEQRES   2 I   44    U   U   U   U   U   U   U   U   U   U   U   U   U          
SEQRES   3 I   44    U   U   U   U   U   U   U   U   U   U   U   U   U          
SEQRES   4 I   44    U   U   U   U   U                                          
SEQRES   1 J   44    U   U   U   U   U   U   U   U   U   U   U   U   U          
SEQRES   2 J   44    U   U   U   U   U   U   U   U   U   U   U   U   U          
SEQRES   3 J   44    U   U   U   U   U   U   U   U   U   U   U   U   U          
SEQRES   4 J   44    U   U   U   U   U                                          
HELIX    1   1 ASP A   18  HIS A   30  1                                  13    
HELIX    2   2 SER A   35  LYS A   45  1                                  11    
HELIX    3   3 LYS A   45  ARG A   56  1                                  12    
HELIX    4   4 PHE A   77  ARG A   81  5                                   5    
HELIX    5   5 THR A   91  VAL A  110  1                                  20    
HELIX    6   6 SER A  111  ILE A  122  1                                  12    
HELIX    7   7 ASN A  124  ASN A  130  1                                   7    
HELIX    8   8 THR A  133  ASP A  136  5                                   4    
HELIX    9   9 GLY A  137  PHE A  144  1                                   8    
HELIX   10  10 GLY A  147  LEU A  152  5                                   6    
HELIX   11  11 PHE A  157  GLN A  168  1                                  12    
HELIX   12  12 GLU A  173  GLU A  178  5                                   6    
HELIX   13  13 LYS A  179  GLN A  183  5                                   5    
HELIX   14  14 GLU A  189  LYS A  197  1                                   9    
HELIX   15  15 LYS A  197  LEU A  211  1                                  15    
HELIX   16  16 SER A  219  LYS A  228  1                                  10    
HELIX   17  17 ASP B   18  HIS B   30  1                                  13    
HELIX   18  18 SER B   35  LYS B   45  1                                  11    
HELIX   19  19 LYS B   45  ARG B   56  1                                  12    
HELIX   20  20 PHE B   77  ARG B   81  5                                   5    
HELIX   21  21 THR B   91  VAL B  110  1                                  20    
HELIX   22  22 SER B  111  ILE B  122  1                                  12    
HELIX   23  23 ASN B  124  ASN B  130  1                                   7    
HELIX   24  24 THR B  133  ASP B  136  5                                   4    
HELIX   25  25 GLY B  137  PHE B  144  1                                   8    
HELIX   26  26 GLY B  147  LEU B  152  5                                   6    
HELIX   27  27 PHE B  157  GLN B  168  1                                  12    
HELIX   28  28 GLU B  173  GLU B  178  5                                   6    
HELIX   29  29 LYS B  179  GLN B  183  5                                   5    
HELIX   30  30 GLU B  189  LYS B  197  1                                   9    
HELIX   31  31 LYS B  197  LEU B  211  1                                  15    
HELIX   32  32 SER B  219  LYS B  228  1                                  10    
HELIX   33  33 ASP C   18  HIS C   30  1                                  13    
HELIX   34  34 SER C   35  LYS C   45  1                                  11    
HELIX   35  35 LYS C   45  ARG C   56  1                                  12    
HELIX   36  36 PHE C   77  ARG C   81  5                                   5    
HELIX   37  37 THR C   91  VAL C  110  1                                  20    
HELIX   38  38 SER C  111  ILE C  122  1                                  12    
HELIX   39  39 ASN C  124  ASN C  130  1                                   7    
HELIX   40  40 THR C  133  ASP C  136  5                                   4    
HELIX   41  41 GLY C  137  PHE C  144  1                                   8    
HELIX   42  42 GLY C  147  LEU C  152  5                                   6    
HELIX   43  43 PHE C  157  GLN C  168  1                                  12    
HELIX   44  44 GLU C  173  GLU C  178  5                                   6    
HELIX   45  45 LYS C  179  GLN C  183  5                                   5    
HELIX   46  46 GLU C  189  LYS C  197  1                                   9    
HELIX   47  47 LYS C  197  LEU C  211  1                                  15    
HELIX   48  48 SER C  219  LYS C  228  1                                  10    
HELIX   49  49 ASP D   18  HIS D   30  1                                  13    
HELIX   50  50 SER D   35  LYS D   45  1                                  11    
HELIX   51  51 LYS D   45  ARG D   56  1                                  12    
HELIX   52  52 PHE D   77  ARG D   81  5                                   5    
HELIX   53  53 THR D   91  VAL D  110  1                                  20    
HELIX   54  54 SER D  111  ILE D  122  1                                  12    
HELIX   55  55 ASN D  124  ASN D  130  1                                   7    
HELIX   56  56 THR D  133  ASP D  136  5                                   4    
HELIX   57  57 GLY D  137  PHE D  144  1                                   8    
HELIX   58  58 GLY D  147  LEU D  152  5                                   6    
HELIX   59  59 PHE D  157  GLN D  168  1                                  12    
HELIX   60  60 GLU D  173  GLU D  178  5                                   6    
HELIX   61  61 LYS D  179  GLN D  183  5                                   5    
HELIX   62  62 GLU D  189  LYS D  197  1                                   9    
HELIX   63  63 LYS D  197  LEU D  211  1                                  15    
HELIX   64  64 SER D  219  LYS D  228  1                                  10    
HELIX   65  65 ASP E   18  HIS E   30  1                                  13    
HELIX   66  66 SER E   35  LYS E   45  1                                  11    
HELIX   67  67 LYS E   45  ARG E   56  1                                  12    
HELIX   68  68 PHE E   77  ARG E   81  5                                   5    
HELIX   69  69 THR E   91  VAL E  110  1                                  20    
HELIX   70  70 SER E  111  ILE E  122  1                                  12    
HELIX   71  71 ASN E  124  ASN E  130  1                                   7    
HELIX   72  72 THR E  133  ASP E  136  5                                   4    
HELIX   73  73 GLY E  137  PHE E  144  1                                   8    
HELIX   74  74 GLY E  147  LEU E  152  5                                   6    
HELIX   75  75 PHE E  157  GLN E  168  1                                  12    
HELIX   76  76 GLU E  173  GLU E  178  5                                   6    
HELIX   77  77 LYS E  179  GLN E  183  5                                   5    
HELIX   78  78 GLU E  189  LYS E  197  1                                   9    
HELIX   79  79 LYS E  197  LEU E  211  1                                  15    
HELIX   80  80 SER E  219  LYS E  228  1                                  10    
HELIX   81  81 ASP F   18  HIS F   30  1                                  13    
HELIX   82  82 SER F   35  LYS F   45  1                                  11    
HELIX   83  83 LYS F   45  ARG F   56  1                                  12    
HELIX   84  84 PHE F   77  ARG F   81  5                                   5    
HELIX   85  85 THR F   91  VAL F  110  1                                  20    
HELIX   86  86 SER F  111  ILE F  122  1                                  12    
HELIX   87  87 ASN F  124  ASN F  130  1                                   7    
HELIX   88  88 THR F  133  ASP F  136  5                                   4    
HELIX   89  89 GLY F  137  PHE F  144  1                                   8    
HELIX   90  90 GLY F  147  LEU F  152  5                                   6    
HELIX   91  91 PHE F  157  GLN F  168  1                                  12    
HELIX   92  92 GLU F  173  GLU F  178  5                                   6    
HELIX   93  93 LYS F  179  GLN F  183  5                                   5    
HELIX   94  94 GLU F  189  LYS F  197  1                                   9    
HELIX   95  95 LYS F  197  LEU F  211  1                                  15    
HELIX   96  96 SER F  219  LYS F  228  1                                  10    
HELIX   97  97 ASP G   18  HIS G   30  1                                  13    
HELIX   98  98 SER G   35  LYS G   45  1                                  11    
HELIX   99  99 LYS G   45  ARG G   56  1                                  12    
HELIX  100 100 PHE G   77  ARG G   81  5                                   5    
HELIX  101 101 THR G   91  VAL G  110  1                                  20    
HELIX  102 102 SER G  111  ILE G  122  1                                  12    
HELIX  103 103 ASN G  124  ASN G  130  1                                   7    
HELIX  104 104 THR G  133  ASP G  136  5                                   4    
HELIX  105 105 GLY G  137  PHE G  144  1                                   8    
HELIX  106 106 GLY G  147  LEU G  152  5                                   6    
HELIX  107 107 PHE G  157  GLN G  168  1                                  12    
HELIX  108 108 GLU G  173  GLU G  178  5                                   6    
HELIX  109 109 LYS G  179  GLN G  183  5                                   5    
HELIX  110 110 GLU G  189  LYS G  197  1                                   9    
HELIX  111 111 LYS G  197  LEU G  211  1                                  15    
HELIX  112 112 SER G  219  LYS G  228  1                                  10    
HELIX  113 113 ASP H   18  HIS H   30  1                                  13    
HELIX  114 114 SER H   35  LYS H   45  1                                  11    
HELIX  115 115 LYS H   45  ARG H   56  1                                  12    
HELIX  116 116 PHE H   77  ARG H   81  5                                   5    
HELIX  117 117 THR H   91  VAL H  110  1                                  20    
HELIX  118 118 SER H  111  ILE H  122  1                                  12    
HELIX  119 119 ASN H  124  ASN H  130  1                                   7    
HELIX  120 120 THR H  133  ASP H  136  5                                   4    
HELIX  121 121 GLY H  137  PHE H  144  1                                   8    
HELIX  122 122 GLY H  147  LEU H  152  5                                   6    
HELIX  123 123 PHE H  157  GLN H  168  1                                  12    
HELIX  124 124 GLU H  173  GLU H  178  5                                   6    
HELIX  125 125 LYS H  179  GLN H  183  5                                   5    
HELIX  126 126 GLU H  189  LYS H  197  1                                   9    
HELIX  127 127 LYS H  197  LEU H  211  1                                  15    
HELIX  128 128 SER H  219  LYS H  228  1                                  10    
SHEET    1  DA 6 TRP D  68  TYR D  73  0                                        
SHEET    2  DA 6 GLU D  60  LEU D  65 -1  O  VAL D  61   N  VAL D  72           
SHEET    3  DA 6 SER A   0  PHE A   6  1  O  ILE A   2   N  THR D  62           
SHEET    4  DA 6 SER G   0  PHE G   6 -1  O  MET G   1   N  GLU A   3           
SHEET    5  DA 6 GLU F  60  LEU F  65  1  O  THR F  62   N  LEU G   4           
SHEET    6  DA 6 TRP F  68  TYR F  73 -1  O  TRP F  68   N  LEU F  65           
SHEET    1  AA 6 TRP A  68  TYR A  73  0                                        
SHEET    2  AA 6 GLU A  60  LEU A  65 -1  O  VAL A  61   N  VAL A  72           
SHEET    3  AA 6 SER B   0  PHE B   6  1  O  ILE B   2   N  THR A  62           
SHEET    4  AA 6 SER F   0  PHE F   6 -1  O  MET F   1   N  GLU B   3           
SHEET    5  AA 6 GLU E  60  LEU E  65  1  O  THR E  62   N  LEU F   4           
SHEET    6  AA 6 TRP E  68  TYR E  73 -1  O  TRP E  68   N  LEU E  65           
SHEET    1  BA 6 TRP B  68  TYR B  73  0                                        
SHEET    2  BA 6 GLU B  60  LEU B  65 -1  O  VAL B  61   N  VAL B  72           
SHEET    3  BA 6 SER C   0  PHE C   6  1  O  ILE C   2   N  THR B  62           
SHEET    4  BA 6 SER E   0  PHE E   6 -1  O  MET E   1   N  GLU C   3           
SHEET    5  BA 6 GLU H  60  LEU H  65  1  O  THR H  62   N  LEU E   4           
SHEET    6  BA 6 TRP H  68  TYR H  73 -1  O  TRP H  68   N  LEU H  65           
SHEET    1  CA 6 TRP C  68  TYR C  73  0                                        
SHEET    2  CA 6 GLU C  60  LEU C  65 -1  O  VAL C  61   N  VAL C  72           
SHEET    3  CA 6 SER D   0  PHE D   6  1  O  ILE D   2   N  THR C  62           
SHEET    4  CA 6 SER H   0  PHE H   6 -1  O  MET H   1   N  GLU D   3           
SHEET    5  CA 6 GLU G  60  LEU G  65  1  O  THR G  62   N  LEU H   4           
SHEET    6  CA 6 TRP G  68  TYR G  73 -1  O  TRP G  68   N  LEU G  65           
CRYST1  382.240   88.724   88.790  90.00  94.30  90.00 C 1 2 1      32          
ORIGX1      1.000000  0.000000  0.000000        0.00000                         
ORIGX2      0.000000  1.000000  0.000000        0.00000                         
ORIGX3      0.000000  0.000000  1.000000        0.00000                         
SCALE1      0.002616  0.000000  0.000197        0.00000                         
SCALE2      0.000000  0.011271  0.000000        0.00000                         
SCALE3      0.000000  0.000000  0.011294        0.00000                         
ATOM      1  N   GLY A  -1     430.055  23.681  89.804  1.00154.43           N  
ATOM      2  CA  GLY A  -1     429.099  22.625  90.254  1.00164.25           C  
ATOM      3  C   GLY A  -1     428.959  21.493  89.246  1.00171.26           C  
ATOM      4  O   GLY A  -1     429.910  21.176  88.525  1.00157.89           O  
ATOM      5  N   SER A   0     427.770  20.886  89.210  1.00177.11           N  
ATOM      6  CA  SER A   0     427.412  19.876  88.207  1.00174.26           C  
ATOM      7  C   SER A   0     425.946  20.012  87.784  1.00179.42           C  
ATOM      8  O   SER A   0     425.195  20.781  88.382  1.00191.82           O  
ATOM      9  CB  SER A   0     427.662  18.456  88.725  1.00173.77           C  
ATOM     10  OG  SER A   0     426.772  18.100  89.771  1.00163.38           O  
ATOM     11  N   MET A   1     425.556  19.272  86.747  1.00176.05           N  
ATOM     12  CA  MET A   1     424.170  19.275  86.235  1.00173.27           C  
ATOM     13  C   MET A   1     423.894  17.961  85.513  1.00161.70           C  
ATOM     14  O   MET A   1     424.544  17.672  84.516  1.00149.65           O  
ATOM     15  CB  MET A   1     423.940  20.471  85.268  1.00182.50           C  
ATOM     16  CG  MET A   1     425.179  21.007  84.602  1.00197.91           C  
ATOM     17  SD  MET A   1     424.941  22.630  83.859  1.00209.38           S  
ATOM     18  CE  MET A   1     424.974  23.671  85.317  1.00196.02           C  
ATOM     19  N   ILE A   2     422.945  17.166  86.009  1.00162.09           N  
ATOM     20  CA  ILE A   2     422.692  15.833  85.447  1.00158.29           C  
ATOM     21  C   ILE A   2     421.922  15.904  84.131  1.00151.88           C  
ATOM     22  O   ILE A   2     421.092  16.793  83.940  1.00160.57           O  
ATOM     23  CB  ILE A   2     421.920  14.919  86.435  1.00169.32           C  
ATOM     24  CG1 ILE A   2     422.784  14.611  87.664  1.00176.77           C  
ATOM     25  CG2 ILE A   2     421.496  13.616  85.762  1.00171.73           C  
ATOM     26  CD1 ILE A   2     422.181  13.647  88.672  1.00177.18           C  
ATOM     27  N   GLU A   3     422.219  14.963  83.234  1.00156.31           N  
ATOM     28  CA  GLU A   3     421.395  14.677  82.053  1.00164.03           C  
ATOM     29  C   GLU A   3     420.912  13.229  82.143  1.00165.62           C  
ATOM     30  O   GLU A   3     421.728  12.312  82.295  1.00165.87           O  
ATOM     31  CB  GLU A   3     422.173  14.860  80.745  1.00167.12           C  
ATOM     32  CG  GLU A   3     421.343  14.621  79.485  1.00166.79           C  
ATOM     33  CD  GLU A   3     422.190  14.449  78.236  1.00160.70           C  
ATOM     34  OE1 GLU A   3     422.984  15.358  77.919  1.00160.69           O  
ATOM     35  OE2 GLU A   3     422.052  13.405  77.563  1.00155.90           O  
ATOM     36  N   LEU A   4     419.597  13.039  82.047  1.00152.77           N  
ATOM     37  CA  LEU A   4     418.990  11.713  82.135  1.00150.43           C  
ATOM     38  C   LEU A   4     418.198  11.483  80.860  1.00155.48           C  
ATOM     39  O   LEU A   4     417.520  12.396  80.382  1.00146.71           O  
ATOM     40  CB  LEU A   4     418.156  11.560  83.416  1.00153.15           C  
ATOM     41  CG  LEU A   4     417.399  12.767  83.992  1.00157.46           C  
ATOM     42  CD1 LEU A   4     416.016  12.865  83.379  1.00166.70           C  
ATOM     43  CD2 LEU A   4     417.289  12.682  85.507  1.00153.63           C  
ATOM     44  N   GLU A   5     418.308  10.267  80.316  1.00170.06           N  
ATOM     45  CA  GLU A   5     417.879   9.962  78.941  1.00176.17           C  
ATOM     46  C   GLU A   5     416.771   8.916  78.846  1.00170.97           C  
ATOM     47  O   GLU A   5     416.608   8.085  79.743  1.00187.11           O  
ATOM     48  CB  GLU A   5     419.074   9.520  78.077  1.00178.66           C  
ATOM     49  CG  GLU A   5     419.721   8.178  78.426  1.00187.65           C  
ATOM     50  CD  GLU A   5     420.759   8.238  79.543  1.00195.90           C  
ATOM     51  OE1 GLU A   5     421.210   9.343  79.925  1.00199.08           O  
ATOM     52  OE2 GLU A   5     421.137   7.155  80.046  1.00197.25           O  
ATOM     53  N   PHE A   6     416.011   8.976  77.752  1.00154.06           N  
ATOM     54  CA  PHE A   6     414.899   8.057  77.515  1.00144.43           C  
ATOM     55  C   PHE A   6     414.747   7.760  76.025  1.00135.98           C  
ATOM     56  O   PHE A   6     415.298   8.477  75.192  1.00116.59           O  
ATOM     57  CB  PHE A   6     413.599   8.647  78.068  1.00146.82           C  
ATOM     58  CG  PHE A   6     413.701   9.122  79.489  1.00146.03           C  
ATOM     59  CD1 PHE A   6     413.560   8.229  80.550  1.00158.27           C  
ATOM     60  CD2 PHE A   6     413.948  10.459  79.774  1.00135.18           C  
ATOM     61  CE1 PHE A   6     413.661   8.666  81.865  1.00156.85           C  
ATOM     62  CE2 PHE A   6     414.050  10.899  81.085  1.00136.33           C  
ATOM     63  CZ  PHE A   6     413.908  10.004  82.133  1.00141.57           C  
ATOM     64  N   HIS A   7     413.994   6.707  75.707  1.00137.96           N  
ATOM     65  CA  HIS A   7     413.826   6.235  74.326  1.00145.09           C  
ATOM     66  C   HIS A   7     412.518   5.450  74.145  1.00147.52           C  
ATOM     67  O   HIS A   7     411.945   4.961  75.119  1.00149.90           O  
ATOM     68  CB  HIS A   7     415.039   5.391  73.911  1.00150.51           C  
ATOM     69  CG  HIS A   7     415.776   4.791  75.070  1.00164.20           C  
ATOM     70  ND1 HIS A   7     417.001   5.261  75.495  1.00178.62           N  
ATOM     71  CD2 HIS A   7     415.446   3.786  75.917  1.00164.15           C  
ATOM     72  CE1 HIS A   7     417.403   4.561  76.542  1.00173.94           C  
ATOM     73  NE2 HIS A   7     416.477   3.660  76.818  1.00171.50           N  
ATOM     74  N   ASP A   8     412.075   5.308  72.895  1.00147.67           N  
ATOM     75  CA  ASP A   8     410.744   4.755  72.550  1.00147.92           C  
ATOM     76  C   ASP A   8     410.507   3.317  73.051  1.00144.85           C  
ATOM     77  O   ASP A   8     411.381   2.715  73.670  1.00132.53           O  
ATOM     78  CB  ASP A   8     410.519   4.761  71.020  1.00157.09           C  
ATOM     79  CG  ASP A   8     410.800   6.116  70.353  1.00158.32           C  
ATOM     80  OD1 ASP A   8     411.949   6.612  70.440  1.00157.85           O  
ATOM     81  OD2 ASP A   8     409.883   6.660  69.694  1.00145.91           O  
ATOM     82  N   VAL A   9     409.319   2.777  72.781  1.00147.60           N  
ATOM     83  CA  VAL A   9     409.024   1.351  72.988  1.00154.85           C  
ATOM     84  C   VAL A   9     408.216   0.941  71.745  1.00149.92           C  
ATOM     85  O   VAL A   9     407.777   1.820  71.019  1.00133.75           O  
ATOM     86  CB  VAL A   9     408.251   1.099  74.306  1.00159.14           C  
ATOM     87  CG1 VAL A   9     407.997  -0.390  74.534  1.00158.38           C  
ATOM     88  CG2 VAL A   9     409.014   1.686  75.487  1.00159.05           C  
ATOM     89  N   ALA A  10     407.993  -0.345  71.473  1.00147.23           N  
ATOM     90  CA  ALA A  10     407.304  -0.754  70.247  1.00145.08           C  
ATOM     91  C   ALA A  10     406.028   0.018  70.004  1.00139.11           C  
ATOM     92  O   ALA A  10     404.995  -0.383  70.491  1.00141.31           O  
ATOM     93  CB  ALA A  10     407.011  -2.248  70.286  1.00147.52           C  
ATOM     94  N   THR A  16     402.641 -11.362  74.319  1.00123.08           N  
ATOM     95  CA  THR A  16     404.070 -11.683  74.229  1.00143.79           C  
ATOM     96  C   THR A  16     404.443 -13.028  74.867  1.00143.07           C  
ATOM     97  O   THR A  16     405.162 -13.832  74.266  1.00129.04           O  
ATOM     98  CB  THR A  16     404.926 -10.591  74.906  1.00150.26           C  
ATOM     99  OG1 THR A  16     404.629  -9.317  74.320  1.00162.35           O  
ATOM    100  CG2 THR A  16     406.431 -10.889  74.765  1.00145.75           C  
ATOM    101  N   PHE A  17     403.937 -13.239  76.083  1.00144.72           N  
ATOM    102  CA  PHE A  17     404.239 -14.389  76.952  1.00127.45           C  
ATOM    103  C   PHE A  17     403.006 -15.288  77.061  1.00123.68           C  
ATOM    104  O   PHE A  17     401.890 -14.789  77.253  1.00129.11           O  
ATOM    105  CB  PHE A  17     404.681 -13.827  78.319  1.00119.62           C  
ATOM    106  CG  PHE A  17     404.439 -14.728  79.515  1.00116.50           C  
ATOM    107  CD1 PHE A  17     403.177 -14.860  80.079  1.00112.98           C  
ATOM    108  CD2 PHE A  17     405.497 -15.394  80.122  1.00115.06           C  
ATOM    109  CE1 PHE A  17     402.968 -15.667  81.186  1.00106.68           C  
ATOM    110  CE2 PHE A  17     405.298 -16.197  81.230  1.00101.88           C  
ATOM    111  CZ  PHE A  17     404.032 -16.329  81.766  1.00105.34           C  
ATOM    112  N   ASP A  18     403.176 -16.599  76.902  1.00119.40           N  
ATOM    113  CA  ASP A  18     402.062 -17.516  77.180  1.00129.06           C  
ATOM    114  C   ASP A  18     402.468 -18.484  78.288  1.00127.75           C  
ATOM    115  O   ASP A  18     403.635 -18.875  78.390  1.00129.38           O  
ATOM    116  CB  ASP A  18     401.519 -18.239  75.927  1.00123.25           C  
ATOM    117  CG  ASP A  18     402.213 -19.553  75.641  1.00115.12           C  
ATOM    118  OD1 ASP A  18     403.463 -19.566  75.606  1.00127.57           O  
ATOM    119  OD2 ASP A  18     401.508 -20.565  75.445  1.00108.21           O  
ATOM    120  N   PRO A  19     401.496 -18.864  79.125  1.00123.27           N  
ATOM    121  CA  PRO A  19     401.843 -19.632  80.298  1.00121.33           C  
ATOM    122  C   PRO A  19     402.220 -21.080  79.962  1.00124.02           C  
ATOM    123  O   PRO A  19     403.245 -21.554  80.463  1.00135.85           O  
ATOM    124  CB  PRO A  19     400.587 -19.520  81.165  1.00125.60           C  
ATOM    125  CG  PRO A  19     399.458 -19.288  80.210  1.00130.67           C  
ATOM    126  CD  PRO A  19     400.038 -18.723  78.950  1.00126.75           C  
ATOM    127  N   GLU A  20     401.425 -21.764  79.133  1.00113.62           N  
ATOM    128  CA  GLU A  20     401.647 -23.191  78.836  1.00109.77           C  
ATOM    129  C   GLU A  20     403.072 -23.539  78.399  1.00118.06           C  
ATOM    130  O   GLU A  20     403.550 -24.639  78.699  1.00126.33           O  
ATOM    131  CB  GLU A  20     400.654 -23.737  77.799  1.00101.66           C  
ATOM    132  CG  GLU A  20     399.515 -24.565  78.383  1.00109.37           C  
ATOM    133  CD  GLU A  20     398.437 -23.728  79.059  1.00127.94           C  
ATOM    134  OE1 GLU A  20     398.460 -22.476  78.930  1.00152.83           O  
ATOM    135  OE2 GLU A  20     397.550 -24.318  79.726  1.00122.93           O  
ATOM    136  N   VAL A  21     403.742 -22.627  77.701  1.00108.55           N  
ATOM    137  CA  VAL A  21     405.107 -22.882  77.262  1.00111.43           C  
ATOM    138  C   VAL A  21     406.097 -22.613  78.390  1.00122.48           C  
ATOM    139  O   VAL A  21     407.114 -23.320  78.512  1.00139.61           O  
ATOM    140  CB  VAL A  21     405.482 -22.032  76.038  1.00111.16           C  
ATOM    141  CG1 VAL A  21     406.943 -22.253  75.641  1.00118.57           C  
ATOM    142  CG2 VAL A  21     404.555 -22.355  74.874  1.00113.69           C  
ATOM    143  N   ALA A  22     405.825 -21.572  79.175  1.00118.68           N  
ATOM    144  CA  ALA A  22     406.660 -21.223  80.328  1.00114.56           C  
ATOM    145  C   ALA A  22     406.561 -22.317  81.378  1.00111.29           C  
ATOM    146  O   ALA A  22     407.553 -22.636  82.044  1.00124.35           O  
ATOM    147  CB  ALA A  22     406.245 -19.881  80.914  1.00112.22           C  
ATOM    148  N   TYR A  23     405.357 -22.864  81.521  1.00107.79           N  
ATOM    149  CA  TYR A  23     405.096 -23.983  82.419  1.00116.26           C  
ATOM    150  C   TYR A  23     405.784 -25.261  81.936  1.00120.41           C  
ATOM    151  O   TYR A  23     406.450 -25.951  82.719  1.00124.84           O  
ATOM    152  CB  TYR A  23     403.586 -24.240  82.574  1.00109.93           C  
ATOM    153  CG  TYR A  23     403.301 -25.475  83.405  1.00102.94           C  
ATOM    154  CD1 TYR A  23     403.844 -25.614  84.678  1.00102.19           C  
ATOM    155  CD2 TYR A  23     402.515 -26.497  82.920  1.00100.35           C  
ATOM    156  CE1 TYR A  23     403.614 -26.731  85.446  1.00104.79           C  
ATOM    157  CE2 TYR A  23     402.272 -27.620  83.680  1.00106.17           C  
ATOM    158  CZ  TYR A  23     402.828 -27.735  84.942  1.00113.12           C  
ATOM    159  OH  TYR A  23     402.589 -28.848  85.720  1.00116.07           O  
ATOM    160  N   ALA A  24     405.591 -25.573  80.657  1.00121.38           N  
ATOM    161  CA  ALA A  24     406.264 -26.694  80.025  1.00113.66           C  
ATOM    162  C   ALA A  24     407.742 -26.654  80.380  1.00120.79           C  
ATOM    163  O   ALA A  24     408.247 -27.551  81.051  1.00112.77           O  
ATOM    164  CB  ALA A  24     406.076 -26.638  78.519  1.00109.17           C  
ATOM    165  N   ASN A  25     408.419 -25.589  79.960  1.00128.61           N  
ATOM    166  CA  ASN A  25     409.851 -25.424  80.220  1.00129.23           C  
ATOM    167  C   ASN A  25     410.227 -25.605  81.695  1.00122.56           C  
ATOM    168  O   ASN A  25     411.215 -26.277  82.015  1.00132.09           O  
ATOM    169  CB  ASN A  25     410.309 -24.051  79.714  1.00136.11           C  
ATOM    170  CG  ASN A  25     411.801 -23.822  79.890  1.00138.47           C  
ATOM    171  OD1 ASN A  25     412.621 -24.677  79.547  1.00140.07           O  
ATOM    172  ND2 ASN A  25     412.162 -22.652  80.405  1.00137.74           N  
ATOM    173  N   PHE A  26     409.434 -25.012  82.585  1.00120.73           N  
ATOM    174  CA  PHE A  26     409.659 -25.115  84.034  1.00121.85           C  
ATOM    175  C   PHE A  26     409.599 -26.566  84.513  1.00121.50           C  
ATOM    176  O   PHE A  26     410.549 -27.067  85.134  1.00141.41           O  
ATOM    177  CB  PHE A  26     408.640 -24.266  84.807  1.00113.96           C  
ATOM    178  CG  PHE A  26     408.504 -24.636  86.259  1.00106.59           C  
ATOM    179  CD1 PHE A  26     409.483 -24.274  87.172  1.00107.80           C  
ATOM    180  CD2 PHE A  26     407.394 -25.336  86.716  1.00102.48           C  
ATOM    181  CE1 PHE A  26     409.363 -24.611  88.511  1.00112.47           C  
ATOM    182  CE2 PHE A  26     407.262 -25.671  88.052  1.00107.02           C  
ATOM    183  CZ  PHE A  26     408.251 -25.313  88.952  1.00111.90           C  
ATOM    184  N   LYS A  27     408.487 -27.228  84.208  1.00114.74           N  
ATOM    185  CA  LYS A  27     408.305 -28.630  84.560  1.00113.79           C  
ATOM    186  C   LYS A  27     409.462 -29.502  84.071  1.00125.85           C  
ATOM    187  O   LYS A  27     409.964 -30.336  84.824  1.00132.62           O  
ATOM    188  CB  LYS A  27     406.993 -29.170  84.000  1.00108.54           C  
ATOM    189  CG  LYS A  27     406.744 -30.616  84.375  1.00113.16           C  
ATOM    190  CD  LYS A  27     405.282 -30.995  84.233  1.00127.14           C  
ATOM    191  CE  LYS A  27     405.031 -32.385  84.803  1.00139.94           C  
ATOM    192  NZ  LYS A  27     403.582 -32.724  84.802  1.00147.37           N  
ATOM    193  N   ARG A  28     409.891 -29.300  82.826  1.00128.08           N  
ATOM    194  CA  ARG A  28     410.977 -30.095  82.270  1.00129.09           C  
ATOM    195  C   ARG A  28     412.248 -29.928  83.097  1.00128.40           C  
ATOM    196  O   ARG A  28     412.790 -30.908  83.614  1.00143.69           O  
ATOM    197  CB  ARG A  28     411.261 -29.724  80.812  1.00137.28           C  
ATOM    198  CG  ARG A  28     411.887 -30.864  80.017  1.00143.55           C  
ATOM    199  CD  ARG A  28     412.923 -30.417  78.995  1.00147.36           C  
ATOM    200  NE  ARG A  28     412.519 -29.233  78.231  1.00151.52           N  
ATOM    201  CZ  ARG A  28     413.097 -28.029  78.285  1.00156.53           C  
ATOM    202  NH1 ARG A  28     414.148 -27.775  79.067  1.00146.29           N  
ATOM    203  NH2 ARG A  28     412.615 -27.049  77.525  1.00168.49           N  
ATOM    204  N   VAL A  29     412.707 -28.688  83.244  1.00116.36           N  
ATOM    205  CA  VAL A  29     414.013 -28.425  83.853  1.00118.57           C  
ATOM    206  C   VAL A  29     414.035 -28.628  85.366  1.00121.33           C  
ATOM    207  O   VAL A  29     414.910 -29.320  85.901  1.00133.22           O  
ATOM    208  CB  VAL A  29     414.506 -26.987  83.578  1.00117.29           C  
ATOM    209  CG1 VAL A  29     415.856 -26.750  84.244  1.00125.35           C  
ATOM    210  CG2 VAL A  29     414.608 -26.724  82.084  1.00120.62           C  
ATOM    211  N   HIS A  30     413.062 -28.031  86.042  1.00117.94           N  
ATOM    212  CA  HIS A  30     413.143 -27.816  87.480  1.00112.14           C  
ATOM    213  C   HIS A  30     412.484 -28.890  88.340  1.00108.35           C  
ATOM    214  O   HIS A  30     413.050 -29.283  89.361  1.00115.15           O  
ATOM    215  CB  HIS A  30     412.592 -26.422  87.786  1.00119.57           C  
ATOM    216  CG  HIS A  30     413.375 -25.317  87.141  1.00124.54           C  
ATOM    217  ND1 HIS A  30     414.585 -24.878  87.633  1.00130.02           N  
ATOM    218  CD2 HIS A  30     413.120 -24.563  86.045  1.00128.74           C  
ATOM    219  CE1 HIS A  30     415.041 -23.902  86.868  1.00132.31           C  
ATOM    220  NE2 HIS A  30     414.171 -23.691  85.897  1.00133.38           N  
ATOM    221  N   THR A  31     411.343 -29.431  87.928  1.00104.66           N  
ATOM    222  CA  THR A  31     410.641 -30.409  88.776  1.00114.22           C  
ATOM    223  C   THR A  31     411.229 -31.829  88.809  1.00119.48           C  
ATOM    224  O   THR A  31     410.511 -32.790  89.105  1.00102.98           O  
ATOM    225  CB  THR A  31     409.164 -30.544  88.378  1.00117.77           C  
ATOM    226  OG1 THR A  31     409.068 -31.111  87.067  1.00115.83           O  
ATOM    227  CG2 THR A  31     408.476 -29.187  88.426  1.00127.00           C  
ATOM    228  N   THR A  32     412.523 -31.973  88.518  1.00129.60           N  
ATOM    229  CA  THR A  32     413.183 -33.278  88.600  1.00136.61           C  
ATOM    230  C   THR A  32     413.418 -33.632  90.070  1.00132.83           C  
ATOM    231  O   THR A  32     412.790 -34.550  90.591  1.00127.20           O  
ATOM    232  CB  THR A  32     414.499 -33.317  87.791  1.00138.07           C  
ATOM    233  OG1 THR A  32     415.255 -32.124  88.042  1.00148.15           O  
ATOM    234  CG2 THR A  32     414.213 -33.429  86.288  1.00136.21           C  
ATOM    235  N   GLY A  33     414.287 -32.877  90.738  1.00137.42           N  
ATOM    236  CA  GLY A  33     414.570 -33.086  92.160  1.00142.34           C  
ATOM    237  C   GLY A  33     413.632 -32.282  93.046  1.00145.03           C  
ATOM    238  O   GLY A  33     414.052 -31.287  93.648  1.00155.38           O  
ATOM    239  N   LEU A  34     412.370 -32.709  93.127  1.00134.94           N  
ATOM    240  CA  LEU A  34     411.325 -31.950  93.826  1.00128.72           C  
ATOM    241  C   LEU A  34     410.302 -32.850  94.502  1.00123.34           C  
ATOM    242  O   LEU A  34     409.945 -33.906  93.971  1.00134.12           O  
ATOM    243  CB  LEU A  34     410.625 -31.007  92.842  1.00132.58           C  
ATOM    244  CG  LEU A  34     409.412 -30.198  93.325  1.00131.43           C  
ATOM    245  CD1 LEU A  34     409.355 -28.844  92.642  1.00133.69           C  
ATOM    246  CD2 LEU A  34     408.102 -30.930  93.090  1.00130.45           C  
ATOM    247  N   SER A  35     409.799 -32.390  95.647  1.00114.41           N  
ATOM    248  CA  SER A  35     408.977 -33.200  96.549  1.00111.78           C  
ATOM    249  C   SER A  35     407.846 -32.399  97.175  1.00107.32           C  
ATOM    250  O   SER A  35     407.916 -31.172  97.253  1.00103.37           O  
ATOM    251  CB  SER A  35     409.839 -33.731  97.687  1.00110.05           C  
ATOM    252  OG  SER A  35     410.141 -32.708  98.623  1.00100.79           O  
ATOM    253  N   TYR A  36     406.821 -33.102  97.648  1.00 98.05           N  
ATOM    254  CA  TYR A  36     405.682 -32.437  98.275  1.00102.16           C  
ATOM    255  C   TYR A  36     406.073 -31.658  99.549  1.00109.49           C  
ATOM    256  O   TYR A  36     405.398 -30.701  99.929  1.00 95.01           O  
ATOM    257  CB  TYR A  36     404.567 -33.435  98.579  1.00 97.78           C  
ATOM    258  CG  TYR A  36     404.046 -34.152  97.364  1.00100.86           C  
ATOM    259  CD1 TYR A  36     403.226 -33.509  96.456  1.00106.84           C  
ATOM    260  CD2 TYR A  36     404.366 -35.481  97.123  1.00108.59           C  
ATOM    261  CE1 TYR A  36     402.738 -34.167  95.339  1.00110.81           C  
ATOM    262  CE2 TYR A  36     403.884 -36.147  96.011  1.00111.14           C  
ATOM    263  CZ  TYR A  36     403.074 -35.484  95.121  1.00110.08           C  
ATOM    264  OH  TYR A  36     402.593 -36.138  94.012  1.00117.37           O  
ATOM    265  N   ASP A  37     407.149 -32.071 100.216  1.00114.91           N  
ATOM    266  CA  ASP A  37     407.647 -31.322 101.372  1.00111.34           C  
ATOM    267  C   ASP A  37     408.200 -29.979 100.923  1.00106.54           C  
ATOM    268  O   ASP A  37     407.988 -28.973 101.595  1.00 96.06           O  
ATOM    269  CB  ASP A  37     408.722 -32.105 102.142  1.00126.13           C  
ATOM    270  CG  ASP A  37     408.142 -33.163 103.081  1.00129.41           C  
ATOM    271  OD1 ASP A  37     407.089 -32.930 103.718  1.00119.82           O  
ATOM    272  OD2 ASP A  37     408.770 -34.243 103.196  1.00150.30           O  
ATOM    273  N   HIS A  38     408.892 -29.963  99.780  1.00112.30           N  
ATOM    274  CA  HIS A  38     409.481 -28.725  99.249  1.00110.34           C  
ATOM    275  C   HIS A  38     408.393 -27.706  98.902  1.00106.53           C  
ATOM    276  O   HIS A  38     408.546 -26.512  99.151  1.00 92.51           O  
ATOM    277  CB  HIS A  38     410.338 -28.983  98.004  1.00118.06           C  
ATOM    278  CG  HIS A  38     411.455 -29.958  98.213  1.00126.17           C  
ATOM    279  ND1 HIS A  38     412.156 -30.053  99.396  1.00133.22           N  
ATOM    280  CD2 HIS A  38     412.012 -30.864  97.374  1.00130.45           C  
ATOM    281  CE1 HIS A  38     413.081 -30.989  99.283  1.00136.77           C  
ATOM    282  NE2 HIS A  38     413.017 -31.495  98.065  1.00139.44           N  
ATOM    283  N   ILE A  39     407.285 -28.191  98.345  1.00 98.90           N  
ATOM    284  CA  ILE A  39     406.185 -27.326  97.958  1.00 91.80           C  
ATOM    285  C   ILE A  39     405.492 -26.733  99.176  1.00 92.21           C  
ATOM    286  O   ILE A  39     405.314 -25.511  99.233  1.00 96.85           O  
ATOM    287  CB  ILE A  39     405.157 -28.068  97.084  1.00 92.22           C  
ATOM    288  CG1 ILE A  39     405.748 -28.337  95.703  1.00 80.77           C  
ATOM    289  CG2 ILE A  39     403.875 -27.254  96.945  1.00103.83           C  
ATOM    290  CD1 ILE A  39     404.891 -29.224  94.843  1.00 75.92           C  
ATOM    291  N   ARG A  40     405.113 -27.572 100.142  1.00 96.85           N  
ATOM    292  CA  ARG A  40     404.380 -27.068 101.314  1.00104.17           C  
ATOM    293  C   ARG A  40     405.181 -25.958 101.983  1.00104.05           C  
ATOM    294  O   ARG A  40     404.600 -24.978 102.432  1.00105.18           O  
ATOM    295  CB  ARG A  40     404.008 -28.155 102.327  1.00104.90           C  
ATOM    296  CG  ARG A  40     405.039 -28.400 103.418  1.00112.41           C  
ATOM    297  CD  ARG A  40     404.630 -29.537 104.345  1.00123.83           C  
ATOM    298  NE  ARG A  40     403.616 -29.144 105.325  1.00119.97           N  
ATOM    299  CZ  ARG A  40     403.856 -28.657 106.542  1.00113.94           C  
ATOM    300  NH1 ARG A  40     405.100 -28.465 106.983  1.00106.53           N  
ATOM    301  NH2 ARG A  40     402.826 -28.356 107.325  1.00108.25           N  
ATOM    302  N   ILE A  41     406.506 -26.095 102.009  1.00105.18           N  
ATOM    303  CA  ILE A  41     407.362 -25.021 102.510  1.00111.16           C  
ATOM    304  C   ILE A  41     407.088 -23.710 101.770  1.00105.67           C  
ATOM    305  O   ILE A  41     406.920 -22.665 102.399  1.00106.90           O  
ATOM    306  CB  ILE A  41     408.869 -25.334 102.373  1.00115.70           C  
ATOM    307  CG1 ILE A  41     409.269 -26.515 103.261  1.00120.03           C  
ATOM    308  CG2 ILE A  41     409.701 -24.107 102.741  1.00115.58           C  
ATOM    309  CD1 ILE A  41     410.609 -27.134 102.903  1.00126.12           C  
ATOM    310  N   PHE A  42     407.073 -23.777 100.443  1.00100.12           N  
ATOM    311  CA  PHE A  42     406.922 -22.586  99.618  1.00100.46           C  
ATOM    312  C   PHE A  42     405.613 -21.870  99.897  1.00102.46           C  
ATOM    313  O   PHE A  42     405.591 -20.642 100.024  1.00107.74           O  
ATOM    314  CB  PHE A  42     407.008 -22.931  98.125  1.00 96.66           C  
ATOM    315  CG  PHE A  42     406.640 -21.791  97.222  1.00 92.09           C  
ATOM    316  CD1 PHE A  42     407.585 -20.840  96.869  1.00 92.00           C  
ATOM    317  CD2 PHE A  42     405.354 -21.663  96.735  1.00 89.36           C  
ATOM    318  CE1 PHE A  42     407.258 -19.787  96.038  1.00 92.02           C  
ATOM    319  CE2 PHE A  42     405.017 -20.608  95.908  1.00 92.01           C  
ATOM    320  CZ  PHE A  42     405.970 -19.667  95.560  1.00 92.30           C  
ATOM    321  N   TYR A  43     404.529 -22.634  99.965  1.00 97.51           N  
ATOM    322  CA  TYR A  43     403.218 -22.029 100.154  1.00 98.26           C  
ATOM    323  C   TYR A  43     402.995 -21.529 101.568  1.00107.67           C  
ATOM    324  O   TYR A  43     402.439 -20.441 101.749  1.00124.61           O  
ATOM    325  CB  TYR A  43     402.096 -22.979  99.736  1.00 93.06           C  
ATOM    326  CG  TYR A  43     401.898 -23.078  98.229  1.00 88.44           C  
ATOM    327  CD1 TYR A  43     401.809 -21.941  97.431  1.00 83.03           C  
ATOM    328  CD2 TYR A  43     401.781 -24.308  97.606  1.00 88.89           C  
ATOM    329  CE1 TYR A  43     401.629 -22.031  96.071  1.00 82.66           C  
ATOM    330  CE2 TYR A  43     401.607 -24.409  96.243  1.00 89.32           C  
ATOM    331  CZ  TYR A  43     401.529 -23.273  95.481  1.00 90.36           C  
ATOM    332  OH  TYR A  43     401.343 -23.384  94.120  1.00 91.56           O  
ATOM    333  N   ILE A  44     403.444 -22.295 102.561  1.00115.00           N  
ATOM    334  CA  ILE A  44     403.290 -21.898 103.965  1.00118.97           C  
ATOM    335  C   ILE A  44     404.060 -20.617 104.279  1.00117.92           C  
ATOM    336  O   ILE A  44     403.503 -19.663 104.829  1.00122.46           O  
ATOM    337  CB  ILE A  44     403.715 -23.022 104.932  1.00122.33           C  
ATOM    338  CG1 ILE A  44     402.695 -24.160 104.873  1.00136.38           C  
ATOM    339  CG2 ILE A  44     403.813 -22.502 106.360  1.00124.62           C  
ATOM    340  CD1 ILE A  44     403.165 -25.456 105.499  1.00143.34           C  
ATOM    341  N   LYS A  45     405.337 -20.597 103.925  1.00122.40           N  
ATOM    342  CA  LYS A  45     406.169 -19.424 104.173  1.00126.43           C  
ATOM    343  C   LYS A  45     406.061 -18.366 103.071  1.00123.13           C  
ATOM    344  O   LYS A  45     406.884 -17.456 103.019  1.00123.92           O  
ATOM    345  CB  LYS A  45     407.632 -19.847 104.386  1.00136.79           C  
ATOM    346  CG  LYS A  45     407.882 -20.672 105.649  1.00143.88           C  
ATOM    347  CD  LYS A  45     409.146 -20.211 106.373  1.00156.59           C  
ATOM    348  CE  LYS A  45     409.682 -21.214 107.387  1.00162.23           C  
ATOM    349  NZ  LYS A  45     408.714 -21.560 108.465  1.00162.85           N  
ATOM    350  N   GLY A  46     405.064 -18.477 102.193  1.00122.90           N  
ATOM    351  CA  GLY A  46     404.875 -17.522 101.099  1.00123.83           C  
ATOM    352  C   GLY A  46     404.839 -16.083 101.568  1.00128.22           C  
ATOM    353  O   GLY A  46     405.412 -15.196 100.932  1.00113.36           O  
ATOM    354  N   ARG A  47     404.172 -15.869 102.700  1.00144.38           N  
ATOM    355  CA  ARG A  47     404.109 -14.572 103.378  1.00162.78           C  
ATOM    356  C   ARG A  47     405.493 -13.950 103.573  1.00159.99           C  
ATOM    357  O   ARG A  47     405.755 -12.821 103.137  1.00159.51           O  
ATOM    358  CB  ARG A  47     403.459 -14.781 104.750  1.00166.22           C  
ATOM    359  CG  ARG A  47     403.131 -13.539 105.565  1.00164.87           C  
ATOM    360  CD  ARG A  47     402.715 -13.970 106.964  1.00164.34           C  
ATOM    361  NE  ARG A  47     401.770 -13.053 107.600  1.00168.07           N  
ATOM    362  CZ  ARG A  47     401.189 -13.257 108.784  1.00175.56           C  
ATOM    363  NH1 ARG A  47     401.458 -14.349 109.497  1.00181.05           N  
ATOM    364  NH2 ARG A  47     400.336 -12.360 109.269  1.00175.37           N  
ATOM    365  N   GLU A  48     406.363 -14.717 104.224  1.00149.66           N  
ATOM    366  CA  GLU A  48     407.699 -14.271 104.603  1.00145.15           C  
ATOM    367  C   GLU A  48     408.609 -14.135 103.389  1.00138.23           C  
ATOM    368  O   GLU A  48     409.432 -13.220 103.313  1.00145.43           O  
ATOM    369  CB  GLU A  48     408.328 -15.264 105.582  1.00143.31           C  
ATOM    370  CG  GLU A  48     407.544 -15.462 106.869  1.00154.07           C  
ATOM    371  CD  GLU A  48     408.060 -16.629 107.689  1.00164.82           C  
ATOM    372  OE1 GLU A  48     409.291 -16.868 107.696  1.00164.81           O  
ATOM    373  OE2 GLU A  48     407.228 -17.312 108.327  1.00166.88           O  
ATOM    374  N   ILE A  49     408.456 -15.060 102.448  1.00129.00           N  
ATOM    375  CA  ILE A  49     409.273 -15.086 101.244  1.00125.65           C  
ATOM    376  C   ILE A  49     409.039 -13.824 100.419  1.00131.75           C  
ATOM    377  O   ILE A  49     409.967 -13.289  99.818  1.00127.13           O  
ATOM    378  CB  ILE A  49     408.986 -16.343 100.403  1.00119.10           C  
ATOM    379  CG1 ILE A  49     409.415 -17.599 101.162  1.00128.41           C  
ATOM    380  CG2 ILE A  49     409.744 -16.302  99.088  1.00111.02           C  
ATOM    381  CD1 ILE A  49     408.729 -18.867 100.691  1.00136.17           C  
ATOM    382  N   LYS A  50     407.799 -13.349 100.402  1.00144.05           N  
ATOM    383  CA  LYS A  50     407.471 -12.127  99.683  1.00154.83           C  
ATOM    384  C   LYS A  50     408.181 -10.926 100.299  1.00154.04           C  
ATOM    385  O   LYS A  50     408.760 -10.115  99.572  1.00148.03           O  
ATOM    386  CB  LYS A  50     405.960 -11.879  99.691  1.00155.78           C  
ATOM    387  CG  LYS A  50     405.518 -10.717  98.814  1.00151.02           C  
ATOM    388  CD  LYS A  50     404.090 -10.326  99.126  1.00144.11           C  
ATOM    389  CE  LYS A  50     403.685  -9.109  98.319  1.00147.60           C  
ATOM    390  NZ  LYS A  50     402.258  -8.779  98.571  1.00153.17           N  
ATOM    391  N   THR A  51     408.121 -10.821 101.627  1.00153.63           N  
ATOM    392  CA  THR A  51     408.706  -9.683 102.340  1.00151.26           C  
ATOM    393  C   THR A  51     410.224  -9.706 102.205  1.00157.17           C  
ATOM    394  O   THR A  51     410.814  -8.731 101.742  1.00164.34           O  
ATOM    395  CB  THR A  51     408.330  -9.642 103.840  1.00143.32           C  
ATOM    396  OG1 THR A  51     408.830 -10.807 104.507  1.00142.25           O  
ATOM    397  CG2 THR A  51     406.820  -9.554 104.030  1.00141.39           C  
ATOM    398  N   SER A  52     410.846 -10.824 102.577  1.00152.34           N  
ATOM    399  CA  SER A  52     412.305 -10.938 102.519  1.00146.48           C  
ATOM    400  C   SER A  52     412.840 -10.623 101.121  1.00137.16           C  
ATOM    401  O   SER A  52     413.902 -10.026 100.994  1.00140.85           O  
ATOM    402  CB  SER A  52     412.789 -12.307 103.004  1.00152.15           C  
ATOM    403  OG  SER A  52     412.316 -13.344 102.170  1.00168.25           O  
ATOM    404  N   LEU A  53     412.105 -10.996 100.079  1.00138.44           N  
ATOM    405  CA  LEU A  53     412.486 -10.613  98.720  1.00140.76           C  
ATOM    406  C   LEU A  53     412.295  -9.124  98.475  1.00134.69           C  
ATOM    407  O   LEU A  53     413.101  -8.506  97.779  1.00130.79           O  
ATOM    408  CB  LEU A  53     411.710 -11.412  97.671  1.00146.77           C  
ATOM    409  CG  LEU A  53     412.342 -12.756  97.324  1.00155.02           C  
ATOM    410  CD1 LEU A  53     411.346 -13.622  96.574  1.00162.51           C  
ATOM    411  CD2 LEU A  53     413.609 -12.581  96.499  1.00160.44           C  
ATOM    412  N   ALA A  54     411.229  -8.558  99.034  1.00137.83           N  
ATOM    413  CA  ALA A  54     410.937  -7.132  98.875  1.00150.36           C  
ATOM    414  C   ALA A  54     411.949  -6.230  99.584  1.00156.13           C  
ATOM    415  O   ALA A  54     412.044  -5.048  99.252  1.00161.31           O  
ATOM    416  CB  ALA A  54     409.528  -6.818  99.353  1.00153.26           C  
ATOM    417  N   LYS A  55     412.687  -6.779 100.551  1.00161.77           N  
ATOM    418  CA  LYS A  55     413.769  -6.059 101.239  1.00165.83           C  
ATOM    419  C   LYS A  55     415.026  -5.985 100.366  1.00159.34           C  
ATOM    420  O   LYS A  55     415.476  -4.892 100.017  1.00155.92           O  
ATOM    421  CB  LYS A  55     414.095  -6.714 102.593  1.00166.31           C  
ATOM    422  CG  LYS A  55     413.126  -6.354 103.717  1.00168.95           C  
ATOM    423  CD  LYS A  55     412.681  -7.557 104.542  1.00179.59           C  
ATOM    424  CE  LYS A  55     413.797  -8.218 105.341  1.00187.20           C  
ATOM    425  NZ  LYS A  55     414.036  -7.533 106.641  1.00195.02           N  
ATOM    426  N   ARG A  56     415.577  -7.144 100.010  1.00152.71           N  
ATOM    427  CA  ARG A  56     416.790  -7.212  99.188  1.00155.34           C  
ATOM    428  C   ARG A  56     416.601  -6.530  97.834  1.00146.64           C  
ATOM    429  O   ARG A  56     415.513  -6.561  97.265  1.00151.52           O  
ATOM    430  CB  ARG A  56     417.235  -8.662  98.972  1.00164.03           C  
ATOM    431  CG  ARG A  56     418.100  -9.229 100.086  1.00170.16           C  
ATOM    432  CD  ARG A  56     417.273  -9.509 101.328  1.00178.04           C  
ATOM    433  NE  ARG A  56     417.981 -10.312 102.324  1.00187.53           N  
ATOM    434  CZ  ARG A  56     417.417 -10.870 103.397  1.00193.65           C  
ATOM    435  NH1 ARG A  56     416.115 -10.730 103.646  1.00197.42           N  
ATOM    436  NH2 ARG A  56     418.161 -11.585 104.234  1.00193.53           N  
ATOM    437  N   SER A  57     417.667  -5.906  97.341  1.00143.70           N  
ATOM    438  CA  SER A  57     417.649  -5.144  96.086  1.00148.55           C  
ATOM    439  C   SER A  57     418.214  -5.918  94.890  1.00139.49           C  
ATOM    440  O   SER A  57     418.207  -5.421  93.760  1.00125.23           O  
ATOM    441  CB  SER A  57     418.436  -3.837  96.278  1.00153.83           C  
ATOM    442  OG  SER A  57     419.724  -4.081  96.824  1.00153.73           O  
ATOM    443  N   GLU A  58     418.689  -7.133  95.149  1.00137.06           N  
ATOM    444  CA  GLU A  58     419.372  -7.951  94.148  1.00137.93           C  
ATOM    445  C   GLU A  58     418.348  -8.410  93.119  1.00131.48           C  
ATOM    446  O   GLU A  58     417.367  -9.048  93.485  1.00124.05           O  
ATOM    447  CB  GLU A  58     420.032  -9.174  94.810  1.00144.00           C  
ATOM    448  CG  GLU A  58     421.187  -8.886  95.771  1.00150.32           C  
ATOM    449  CD  GLU A  58     420.764  -8.415  97.165  1.00152.66           C  
ATOM    450  OE1 GLU A  58     419.696  -7.787  97.305  1.00153.39           O  
ATOM    451  OE2 GLU A  58     421.510  -8.645  98.141  1.00135.22           O  
ATOM    452  N   TRP A  59     418.564  -8.090  91.845  1.00129.32           N  
ATOM    453  CA  TRP A  59     417.578  -8.400  90.793  1.00135.85           C  
ATOM    454  C   TRP A  59     417.298  -9.897  90.583  1.00138.96           C  
ATOM    455  O   TRP A  59     416.170 -10.270  90.260  1.00151.47           O  
ATOM    456  CB  TRP A  59     417.973  -7.745  89.460  1.00137.00           C  
ATOM    457  CG  TRP A  59     417.165  -8.198  88.257  1.00142.49           C  
ATOM    458  CD1 TRP A  59     417.658  -8.695  87.082  1.00143.10           C  
ATOM    459  CD2 TRP A  59     415.735  -8.201  88.119  1.00149.23           C  
ATOM    460  NE1 TRP A  59     416.630  -9.001  86.220  1.00140.38           N  
ATOM    461  CE2 TRP A  59     415.439  -8.710  86.832  1.00148.21           C  
ATOM    462  CE3 TRP A  59     414.676  -7.829  88.958  1.00147.64           C  
ATOM    463  CZ2 TRP A  59     414.131  -8.853  86.364  1.00149.33           C  
ATOM    464  CZ3 TRP A  59     413.380  -7.974  88.494  1.00149.70           C  
ATOM    465  CH2 TRP A  59     413.118  -8.481  87.209  1.00152.60           C  
ATOM    466  N   GLU A  60     418.305 -10.749  90.759  1.00138.62           N  
ATOM    467  CA  GLU A  60     418.134 -12.193  90.592  1.00128.45           C  
ATOM    468  C   GLU A  60     418.531 -12.885  91.896  1.00123.62           C  
ATOM    469  O   GLU A  60     419.679 -12.782  92.336  1.00142.18           O  
ATOM    470  CB  GLU A  60     418.953 -12.682  89.391  1.00125.85           C  
ATOM    471  CG  GLU A  60     418.413 -13.942  88.728  1.00128.24           C  
ATOM    472  CD  GLU A  60     418.937 -14.170  87.312  1.00132.87           C  
ATOM    473  OE1 GLU A  60     419.196 -13.188  86.583  1.00127.55           O  
ATOM    474  OE2 GLU A  60     419.081 -15.344  86.905  1.00138.10           O  
ATOM    475  N   VAL A  61     417.571 -13.572  92.512  1.00116.32           N  
ATOM    476  CA  VAL A  61     417.753 -14.228  93.813  1.00120.90           C  
ATOM    477  C   VAL A  61     417.323 -15.693  93.749  1.00127.31           C  
ATOM    478  O   VAL A  61     416.448 -16.050  92.964  1.00137.72           O  
ATOM    479  CB  VAL A  61     416.960 -13.490  94.908  1.00118.24           C  
ATOM    480  CG1 VAL A  61     416.900 -14.273  96.224  1.00108.32           C  
ATOM    481  CG2 VAL A  61     417.567 -12.109  95.127  1.00124.76           C  
ATOM    482  N   THR A  62     417.958 -16.533  94.565  1.00133.23           N  
ATOM    483  CA  THR A  62     417.643 -17.956  94.621  1.00130.66           C  
ATOM    484  C   THR A  62     416.988 -18.346  95.939  1.00121.56           C  
ATOM    485  O   THR A  62     417.350 -17.855  97.012  1.00113.52           O  
ATOM    486  CB  THR A  62     418.896 -18.830  94.424  1.00134.53           C  
ATOM    487  OG1 THR A  62     419.910 -18.422  95.349  1.00139.69           O  
ATOM    488  CG2 THR A  62     419.430 -18.714  93.001  1.00128.90           C  
ATOM    489  N   LEU A  63     416.018 -19.242  95.835  1.00116.39           N  
ATOM    490  CA  LEU A  63     415.287 -19.716  96.991  1.00128.41           C  
ATOM    491  C   LEU A  63     415.751 -21.119  97.306  1.00125.80           C  
ATOM    492  O   LEU A  63     415.906 -21.930  96.399  1.00114.96           O  
ATOM    493  CB  LEU A  63     413.786 -19.744  96.706  1.00135.64           C  
ATOM    494  CG  LEU A  63     413.141 -18.393  96.396  1.00137.75           C  
ATOM    495  CD1 LEU A  63     411.690 -18.584  95.996  1.00142.94           C  
ATOM    496  CD2 LEU A  63     413.251 -17.450  97.582  1.00127.82           C  
ATOM    497  N   ASN A  64     415.968 -21.380  98.591  1.00125.59           N  
ATOM    498  CA  ASN A  64     416.324 -22.701  99.070  1.00128.45           C  
ATOM    499  C   ASN A  64     415.219 -23.237  99.977  1.00126.85           C  
ATOM    500  O   ASN A  64     415.224 -23.045 101.196  1.00112.40           O  
ATOM    501  CB  ASN A  64     417.659 -22.650  99.802  1.00136.18           C  
ATOM    502  CG  ASN A  64     418.213 -24.027 100.087  1.00138.15           C  
ATOM    503  OD1 ASN A  64     418.469 -24.378 101.240  1.00138.59           O  
ATOM    504  ND2 ASN A  64     418.389 -24.822  99.034  1.00142.68           N  
ATOM    505  N   LEU A  65     414.272 -23.919  99.346  1.00131.60           N  
ATOM    506  CA  LEU A  65     413.069 -24.415 100.007  1.00127.25           C  
ATOM    507  C   LEU A  65     413.292 -25.850 100.472  1.00124.33           C  
ATOM    508  O   LEU A  65     412.972 -26.808  99.760  1.00139.73           O  
ATOM    509  CB  LEU A  65     411.898 -24.336  99.026  1.00123.52           C  
ATOM    510  CG  LEU A  65     411.653 -22.953  98.411  1.00115.11           C  
ATOM    511  CD1 LEU A  65     410.897 -23.076  97.095  1.00114.65           C  
ATOM    512  CD2 LEU A  65     410.927 -22.058  99.402  1.00111.32           C  
ATOM    513  N   GLY A  66     413.843 -26.003 101.669  1.00115.81           N  
ATOM    514  CA  GLY A  66     414.316 -27.311 102.106  1.00120.67           C  
ATOM    515  C   GLY A  66     415.454 -27.681 101.172  1.00121.08           C  
ATOM    516  O   GLY A  66     416.351 -26.868 100.923  1.00118.80           O  
ATOM    517  N   GLY A  67     415.421 -28.896 100.640  1.00122.42           N  
ATOM    518  CA  GLY A  67     416.416 -29.309  99.648  1.00133.20           C  
ATOM    519  C   GLY A  67     416.326 -28.519  98.350  1.00130.80           C  
ATOM    520  O   GLY A  67     417.338 -28.079  97.806  1.00124.62           O  
ATOM    521  N   TRP A  68     415.101 -28.335  97.870  1.00140.08           N  
ATOM    522  CA  TRP A  68     414.817 -27.696  96.576  1.00148.61           C  
ATOM    523  C   TRP A  68     415.377 -26.267  96.502  1.00144.01           C  
ATOM    524  O   TRP A  68     415.379 -25.541  97.495  1.00139.70           O  
ATOM    525  CB  TRP A  68     413.294 -27.754  96.351  1.00149.83           C  
ATOM    526  CG  TRP A  68     412.694 -27.270  95.065  1.00139.15           C  
ATOM    527  CD1 TRP A  68     411.497 -26.620  94.933  1.00138.42           C  
ATOM    528  CD2 TRP A  68     413.216 -27.416  93.750  1.00134.61           C  
ATOM    529  NE1 TRP A  68     411.249 -26.340  93.624  1.00135.17           N  
ATOM    530  CE2 TRP A  68     412.291 -26.814  92.872  1.00144.07           C  
ATOM    531  CE3 TRP A  68     414.385 -27.982  93.221  1.00147.95           C  
ATOM    532  CZ2 TRP A  68     412.491 -26.766  91.496  1.00157.94           C  
ATOM    533  CZ3 TRP A  68     414.591 -27.930  91.852  1.00158.32           C  
ATOM    534  CH2 TRP A  68     413.651 -27.323  91.006  1.00163.39           C  
ATOM    535  N   LYS A  69     415.893 -25.898  95.334  1.00141.01           N  
ATOM    536  CA  LYS A  69     416.521 -24.603  95.127  1.00147.00           C  
ATOM    537  C   LYS A  69     416.144 -24.035  93.758  1.00148.14           C  
ATOM    538  O   LYS A  69     416.347 -24.708  92.745  1.00149.50           O  
ATOM    539  CB  LYS A  69     418.041 -24.761  95.229  1.00161.90           C  
ATOM    540  CG  LYS A  69     418.844 -23.466  95.138  1.00183.44           C  
ATOM    541  CD  LYS A  69     419.232 -23.036  93.717  1.00187.92           C  
ATOM    542  CE  LYS A  69     420.225 -23.968  93.031  1.00181.10           C  
ATOM    543  NZ  LYS A  69     421.484 -24.156  93.803  1.00178.14           N  
ATOM    544  N   ILE A  70     415.612 -22.810  93.719  1.00148.22           N  
ATOM    545  CA  ILE A  70     415.261 -22.148  92.452  1.00144.54           C  
ATOM    546  C   ILE A  70     415.791 -20.719  92.407  1.00144.47           C  
ATOM    547  O   ILE A  70     415.930 -20.076  93.442  1.00130.39           O  
ATOM    548  CB  ILE A  70     413.737 -22.067  92.217  1.00146.61           C  
ATOM    549  CG1 ILE A  70     413.041 -23.377  92.578  1.00148.07           C  
ATOM    550  CG2 ILE A  70     413.427 -21.736  90.759  1.00146.96           C  
ATOM    551  CD1 ILE A  70     411.539 -23.242  92.653  1.00151.27           C  
ATOM    552  N   THR A  71     416.077 -20.246  91.195  1.00151.62           N  
ATOM    553  CA  THR A  71     416.466 -18.863  90.933  1.00157.65           C  
ATOM    554  C   THR A  71     415.254 -18.078  90.422  1.00155.70           C  
ATOM    555  O   THR A  71     414.592 -18.490  89.463  1.00155.70           O  
ATOM    556  CB  THR A  71     417.581 -18.785  89.872  1.00169.99           C  
ATOM    557  OG1 THR A  71     418.604 -19.751  90.156  1.00171.25           O  
ATOM    558  CG2 THR A  71     418.190 -17.392  89.833  1.00173.83           C  
ATOM    559  N   VAL A  72     414.977 -16.949  91.068  1.00156.02           N  
ATOM    560  CA  VAL A  72     413.800 -16.129  90.787  1.00151.02           C  
ATOM    561  C   VAL A  72     414.203 -14.679  90.581  1.00147.96           C  
ATOM    562  O   VAL A  72     415.028 -14.160  91.332  1.00169.07           O  
ATOM    563  CB  VAL A  72     412.811 -16.156  91.973  1.00160.20           C  
ATOM    564  CG1 VAL A  72     411.474 -15.551  91.574  1.00168.01           C  
ATOM    565  CG2 VAL A  72     412.599 -17.576  92.475  1.00162.97           C  
ATOM    566  N   TYR A  73     413.607 -14.021  89.591  1.00139.23           N  
ATOM    567  CA  TYR A  73     413.806 -12.584  89.390  1.00134.09           C  
ATOM    568  C   TYR A  73     413.041 -11.790  90.458  1.00127.00           C  
ATOM    569  O   TYR A  73     411.810 -11.824  90.497  1.00115.17           O  
ATOM    570  CB  TYR A  73     413.351 -12.168  87.995  1.00130.90           C  
ATOM    571  CG  TYR A  73     414.158 -12.777  86.865  1.00137.05           C  
ATOM    572  CD1 TYR A  73     415.376 -12.233  86.478  1.00141.36           C  
ATOM    573  CD2 TYR A  73     413.691 -13.885  86.165  1.00145.72           C  
ATOM    574  CE1 TYR A  73     416.109 -12.778  85.434  1.00145.15           C  
ATOM    575  CE2 TYR A  73     414.418 -14.437  85.121  1.00148.94           C  
ATOM    576  CZ  TYR A  73     415.625 -13.881  84.759  1.00146.87           C  
ATOM    577  OH  TYR A  73     416.342 -14.442  83.726  1.00149.72           O  
ATOM    578  N   ASN A  74     413.774 -11.105  91.335  1.00134.30           N  
ATOM    579  CA  ASN A  74     413.181 -10.369  92.463  1.00139.11           C  
ATOM    580  C   ASN A  74     412.487  -9.108  91.975  1.00142.06           C  
ATOM    581  O   ASN A  74     413.009  -7.994  92.045  1.00152.82           O  
ATOM    582  CB  ASN A  74     414.211 -10.025  93.552  1.00133.97           C  
ATOM    583  CG  ASN A  74     413.598  -9.314  94.757  1.00125.01           C  
ATOM    584  OD1 ASN A  74     412.405  -9.423  95.034  1.00114.11           O  
ATOM    585  ND2 ASN A  74     414.426  -8.570  95.481  1.00135.44           N  
ATOM    586  N   THR A  75     411.264  -9.325  91.522  1.00143.87           N  
ATOM    587  CA  THR A  75     410.396  -8.281  91.011  1.00134.48           C  
ATOM    588  C   THR A  75     409.562  -7.646  92.142  1.00124.78           C  
ATOM    589  O   THR A  75     408.772  -6.740  91.907  1.00115.55           O  
ATOM    590  CB  THR A  75     409.527  -8.879  89.888  1.00139.56           C  
ATOM    591  OG1 THR A  75     408.714  -7.858  89.303  1.00160.45           O  
ATOM    592  CG2 THR A  75     408.648 -10.032  90.407  1.00145.29           C  
ATOM    593  N   ASN A  76     409.776  -8.109  93.373  1.00131.59           N  
ATOM    594  CA  ASN A  76     409.050  -7.640  94.548  1.00137.42           C  
ATOM    595  C   ASN A  76     409.633  -6.349  95.101  1.00150.52           C  
ATOM    596  O   ASN A  76     408.885  -5.447  95.478  1.00167.18           O  
ATOM    597  CB  ASN A  76     409.067  -8.704  95.647  1.00144.92           C  
ATOM    598  CG  ASN A  76     408.258  -9.937  95.287  1.00151.88           C  
ATOM    599  OD1 ASN A  76     407.246 -10.219  95.929  1.00162.93           O  
ATOM    600  ND2 ASN A  76     408.695 -10.681  94.267  1.00149.51           N  
ATOM    601  N   PHE A  77     410.964  -6.266  95.154  1.00163.69           N  
ATOM    602  CA  PHE A  77     411.662  -5.060  95.616  1.00176.55           C  
ATOM    603  C   PHE A  77     411.199  -3.820  94.837  1.00180.07           C  
ATOM    604  O   PHE A  77     411.261  -3.813  93.606  1.00171.83           O  
ATOM    605  CB  PHE A  77     413.181  -5.227  95.474  1.00178.97           C  
ATOM    606  CG  PHE A  77     413.970  -3.996  95.841  1.00186.35           C  
ATOM    607  CD1 PHE A  77     414.156  -3.645  97.172  1.00193.25           C  
ATOM    608  CD2 PHE A  77     414.529  -3.186  94.860  1.00182.51           C  
ATOM    609  CE1 PHE A  77     414.875  -2.510  97.517  1.00195.80           C  
ATOM    610  CE2 PHE A  77     415.249  -2.052  95.197  1.00188.56           C  
ATOM    611  CZ  PHE A  77     415.423  -1.712  96.528  1.00193.80           C  
ATOM    612  N   PRO A  78     410.728  -2.775  95.548  1.00174.69           N  
ATOM    613  CA  PRO A  78     410.204  -1.554  94.927  1.00179.27           C  
ATOM    614  C   PRO A  78     410.996  -1.039  93.718  1.00179.07           C  
ATOM    615  O   PRO A  78     410.407  -0.774  92.669  1.00177.84           O  
ATOM    616  CB  PRO A  78     410.257  -0.543  96.077  1.00179.60           C  
ATOM    617  CG  PRO A  78     410.022  -1.367  97.294  1.00173.15           C  
ATOM    618  CD  PRO A  78     410.599  -2.727  97.019  1.00169.42           C  
ATOM    619  N   GLY A  79     412.310  -0.896  93.877  1.00178.99           N  
ATOM    620  CA  GLY A  79     413.183  -0.421  92.807  1.00175.40           C  
ATOM    621  C   GLY A  79     413.204  -1.303  91.570  1.00179.26           C  
ATOM    622  O   GLY A  79     413.341  -0.800  90.450  1.00184.27           O  
ATOM    623  N   ASN A  80     413.051  -2.612  91.768  1.00175.19           N  
ATOM    624  CA  ASN A  80     413.140  -3.585  90.678  1.00180.81           C  
ATOM    625  C   ASN A  80     411.861  -3.736  89.856  1.00180.37           C  
ATOM    626  O   ASN A  80     411.891  -4.334  88.780  1.00171.26           O  
ATOM    627  CB  ASN A  80     413.542  -4.961  91.223  1.00182.28           C  
ATOM    628  CG  ASN A  80     414.922  -4.967  91.850  1.00181.78           C  
ATOM    629  OD1 ASN A  80     415.747  -4.096  91.577  1.00195.55           O  
ATOM    630  ND2 ASN A  80     415.186  -5.961  92.690  1.00183.57           N  
ATOM    631  N   ARG A  81     410.741  -3.214  90.352  1.00179.30           N  
ATOM    632  CA  ARG A  81     409.467  -3.342  89.646  1.00179.68           C  
ATOM    633  C   ARG A  81     409.533  -2.717  88.260  1.00177.98           C  
ATOM    634  O   ARG A  81     410.356  -1.838  87.992  1.00177.84           O  
ATOM    635  CB  ARG A  81     408.332  -2.692  90.435  1.00184.33           C  
ATOM    636  CG  ARG A  81     407.974  -3.424  91.715  1.00190.83           C  
ATOM    637  CD  ARG A  81     407.282  -2.500  92.704  1.00202.47           C  
ATOM    638  NE  ARG A  81     406.039  -1.933  92.182  1.00212.95           N  
ATOM    639  CZ  ARG A  81     405.248  -1.088  92.844  1.00203.91           C  
ATOM    640  NH1 ARG A  81     405.553  -0.693  94.076  1.00198.11           N  
ATOM    641  NH2 ARG A  81     404.135  -0.638  92.270  1.00195.52           N  
ATOM    642  N   ASN A  82     408.653  -3.190  87.385  1.00179.42           N  
ATOM    643  CA  ASN A  82     408.518  -2.666  86.028  1.00181.99           C  
ATOM    644  C   ASN A  82     409.827  -2.590  85.223  1.00167.52           C  
ATOM    645  O   ASN A  82     410.091  -1.591  84.551  1.00167.67           O  
ATOM    646  CB  ASN A  82     407.794  -1.310  86.059  1.00191.44           C  
ATOM    647  CG  ASN A  82     406.365  -1.419  86.581  1.00196.37           C  
ATOM    648  OD1 ASN A  82     405.540  -2.151  86.027  1.00193.85           O  
ATOM    649  ND2 ASN A  82     406.063  -0.681  87.645  1.00192.15           N  
ATOM    650  N   ASN A  83     410.651  -3.634  85.318  1.00151.65           N  
ATOM    651  CA  ASN A  83     411.722  -3.868  84.341  1.00146.70           C  
ATOM    652  C   ASN A  83     411.550  -5.278  83.753  1.00140.24           C  
ATOM    653  O   ASN A  83     411.428  -6.237  84.514  1.00134.71           O  
ATOM    654  CB  ASN A  83     413.126  -3.598  84.915  1.00153.77           C  
ATOM    655  CG  ASN A  83     413.510  -4.518  86.068  1.00152.51           C  
ATOM    656  OD1 ASN A  83     413.714  -5.716  85.880  1.00152.52           O  
ATOM    657  ND2 ASN A  83     413.679  -3.945  87.257  1.00147.17           N  
ATOM    658  N   PRO A  84     411.503  -5.409  82.408  1.00142.97           N  
ATOM    659  CA  PRO A  84     411.093  -6.656  81.737  1.00142.69           C  
ATOM    660  C   PRO A  84     411.619  -7.960  82.332  1.00137.26           C  
ATOM    661  O   PRO A  84     412.773  -8.039  82.768  1.00143.95           O  
ATOM    662  CB  PRO A  84     411.625  -6.476  80.317  1.00145.60           C  
ATOM    663  CG  PRO A  84     411.521  -5.010  80.086  1.00149.68           C  
ATOM    664  CD  PRO A  84     411.772  -4.346  81.419  1.00147.89           C  
ATOM    665  N   VAL A  85     410.743  -8.960  82.360  1.00131.80           N  
ATOM    666  CA  VAL A  85     411.062 -10.293  82.849  1.00125.06           C  
ATOM    667  C   VAL A  85     410.971 -11.242  81.653  1.00123.13           C  
ATOM    668  O   VAL A  85     409.961 -11.246  80.953  1.00115.07           O  
ATOM    669  CB  VAL A  85     410.085 -10.740  83.957  1.00120.83           C  
ATOM    670  CG1 VAL A  85     410.545 -12.048  84.582  1.00126.15           C  
ATOM    671  CG2 VAL A  85     409.956  -9.670  85.037  1.00123.30           C  
ATOM    672  N   PRO A  86     412.015 -12.056  81.419  1.00134.13           N  
ATOM    673  CA  PRO A  86     411.998 -12.971  80.272  1.00130.80           C  
ATOM    674  C   PRO A  86     410.764 -13.868  80.228  1.00128.23           C  
ATOM    675  O   PRO A  86     410.218 -14.217  81.273  1.00127.42           O  
ATOM    676  CB  PRO A  86     413.254 -13.829  80.485  1.00141.76           C  
ATOM    677  CG  PRO A  86     414.147 -13.020  81.365  1.00149.70           C  
ATOM    678  CD  PRO A  86     413.229 -12.226  82.248  1.00142.86           C  
ATOM    679  N   ASP A  87     410.338 -14.265  79.035  1.00137.46           N  
ATOM    680  CA  ASP A  87     409.196 -15.179  78.911  1.00145.47           C  
ATOM    681  C   ASP A  87     409.485 -16.564  79.520  1.00138.17           C  
ATOM    682  O   ASP A  87     408.575 -17.263  79.966  1.00133.06           O  
ATOM    683  CB  ASP A  87     408.740 -15.291  77.448  1.00151.42           C  
ATOM    684  CG  ASP A  87     408.078 -14.010  76.935  1.00156.08           C  
ATOM    685  OD1 ASP A  87     408.245 -12.943  77.564  1.00164.32           O  
ATOM    686  OD2 ASP A  87     407.377 -14.064  75.903  1.00151.98           O  
ATOM    687  N   ASP A  88     410.761 -16.932  79.558  1.00141.21           N  
ATOM    688  CA  ASP A  88     411.215 -18.156  80.211  1.00148.34           C  
ATOM    689  C   ASP A  88     411.728 -17.900  81.638  1.00141.58           C  
ATOM    690  O   ASP A  88     412.476 -18.714  82.184  1.00149.27           O  
ATOM    691  CB  ASP A  88     412.311 -18.817  79.363  1.00166.40           C  
ATOM    692  CG  ASP A  88     413.619 -18.008  79.324  1.00183.80           C  
ATOM    693  OD1 ASP A  88     413.611 -16.786  79.587  1.00187.94           O  
ATOM    694  OD2 ASP A  88     414.676 -18.606  79.024  1.00213.44           O  
ATOM    695  N   GLY A  89     411.343 -16.776  82.239  1.00126.32           N  
ATOM    696  CA  GLY A  89     411.812 -16.411  83.574  1.00117.72           C  
ATOM    697  C   GLY A  89     410.771 -16.710  84.630  1.00113.00           C  
ATOM    698  O   GLY A  89     409.594 -16.891  84.325  1.00108.22           O  
ATOM    699  N   LEU A  90     411.214 -16.763  85.880  1.00111.08           N  
ATOM    700  CA  LEU A  90     410.327 -17.036  87.000  1.00115.59           C  
ATOM    701  C   LEU A  90     410.243 -15.819  87.907  1.00117.04           C  
ATOM    702  O   LEU A  90     411.264 -15.241  88.268  1.00136.46           O  
ATOM    703  CB  LEU A  90     410.833 -18.240  87.804  1.00115.95           C  
ATOM    704  CG  LEU A  90     410.757 -19.611  87.119  1.00115.82           C  
ATOM    705  CD1 LEU A  90     411.754 -20.594  87.720  1.00122.90           C  
ATOM    706  CD2 LEU A  90     409.346 -20.163  87.188  1.00116.50           C  
ATOM    707  N   THR A  91     409.023 -15.451  88.274  1.00118.03           N  
ATOM    708  CA  THR A  91     408.774 -14.515  89.362  1.00123.93           C  
ATOM    709  C   THR A  91     408.097 -15.291  90.471  1.00114.64           C  
ATOM    710  O   THR A  91     407.614 -16.404  90.256  1.00106.42           O  
ATOM    711  CB  THR A  91     407.839 -13.369  88.951  1.00136.28           C  
ATOM    712  OG1 THR A  91     406.559 -13.887  88.550  1.00131.34           O  
ATOM    713  CG2 THR A  91     408.471 -12.576  87.819  1.00144.53           C  
ATOM    714  N   LEU A  92     408.053 -14.696  91.655  1.00109.63           N  
ATOM    715  CA  LEU A  92     407.374 -15.348  92.762  1.00114.47           C  
ATOM    716  C   LEU A  92     405.964 -15.739  92.380  1.00112.44           C  
ATOM    717  O   LEU A  92     405.485 -16.812  92.731  1.00121.06           O  
ATOM    718  CB  LEU A  92     407.309 -14.447  93.992  1.00120.08           C  
ATOM    719  CG  LEU A  92     408.195 -14.883  95.148  1.00129.11           C  
ATOM    720  CD1 LEU A  92     408.024 -13.886  96.284  1.00140.84           C  
ATOM    721  CD2 LEU A  92     407.837 -16.296  95.594  1.00129.80           C  
ATOM    722  N   HIS A  93     405.300 -14.839  91.674  1.00112.94           N  
ATOM    723  CA  HIS A  93     403.924 -15.057  91.282  1.00108.10           C  
ATOM    724  C   HIS A  93     403.816 -16.253  90.355  1.00104.26           C  
ATOM    725  O   HIS A  93     403.068 -17.196  90.628  1.00 99.78           O  
ATOM    726  CB  HIS A  93     403.373 -13.808  90.598  1.00111.12           C  
ATOM    727  CG  HIS A  93     401.883 -13.786  90.519  1.00107.20           C  
ATOM    728  ND1 HIS A  93     401.201 -14.022  89.346  1.00104.08           N  
ATOM    729  CD2 HIS A  93     400.944 -13.566  91.469  1.00109.26           C  
ATOM    730  CE1 HIS A  93     399.903 -13.944  89.577  1.00109.06           C  
ATOM    731  NE2 HIS A  93     399.720 -13.675  90.857  1.00113.60           N  
ATOM    732  N   ARG A  94     404.575 -16.210  89.265  1.00101.75           N  
ATOM    733  CA  ARG A  94     404.515 -17.271  88.271  1.00100.83           C  
ATOM    734  C   ARG A  94     404.804 -18.607  88.914  1.00 92.44           C  
ATOM    735  O   ARG A  94     404.127 -19.594  88.653  1.00 91.12           O  
ATOM    736  CB  ARG A  94     405.508 -17.013  87.148  1.00106.76           C  
ATOM    737  CG  ARG A  94     405.088 -15.909  86.198  1.00120.04           C  
ATOM    738  CD  ARG A  94     406.278 -15.478  85.361  1.00128.20           C  
ATOM    739  NE  ARG A  94     405.917 -14.700  84.177  1.00127.99           N  
ATOM    740  CZ  ARG A  94     406.797 -14.105  83.378  1.00127.27           C  
ATOM    741  NH1 ARG A  94     408.105 -14.188  83.623  1.00132.46           N  
ATOM    742  NH2 ARG A  94     406.370 -13.420  82.325  1.00127.85           N  
ATOM    743  N   LEU A  95     405.816 -18.627  89.770  1.00 90.99           N  
ATOM    744  CA  LEU A  95     406.176 -19.847  90.476  1.00 90.17           C  
ATOM    745  C   LEU A  95     404.989 -20.413  91.241  1.00 80.29           C  
ATOM    746  O   LEU A  95     404.684 -21.592  91.148  1.00 73.38           O  
ATOM    747  CB  LEU A  95     407.341 -19.573  91.424  1.00 94.87           C  
ATOM    748  CG  LEU A  95     407.882 -20.765  92.204  1.00 97.54           C  
ATOM    749  CD1 LEU A  95     408.154 -21.939  91.277  1.00 96.65           C  
ATOM    750  CD2 LEU A  95     409.147 -20.342  92.934  1.00101.75           C  
ATOM    751  N   SER A  96     404.312 -19.552  91.988  1.00 80.62           N  
ATOM    752  CA  SER A  96     403.142 -19.966  92.759  1.00 79.50           C  
ATOM    753  C   SER A  96     402.085 -20.576  91.860  1.00 71.12           C  
ATOM    754  O   SER A  96     401.477 -21.566  92.228  1.00 62.17           O  
ATOM    755  CB  SER A  96     402.540 -18.790  93.557  1.00 79.93           C  
ATOM    756  OG  SER A  96     401.329 -19.156  94.195  1.00 75.80           O  
ATOM    757  N   GLY A  97     401.870 -19.975  90.695  1.00 75.96           N  
ATOM    758  CA  GLY A  97     400.886 -20.481  89.736  1.00 74.46           C  
ATOM    759  C   GLY A  97     401.291 -21.823  89.158  1.00 70.89           C  
ATOM    760  O   GLY A  97     400.477 -22.741  89.077  1.00 62.75           O  
ATOM    761  N   PHE A  98     402.559 -21.934  88.773  1.00 71.91           N  
ATOM    762  CA  PHE A  98     403.057 -23.156  88.175  1.00 83.13           C  
ATOM    763  C   PHE A  98     402.889 -24.316  89.140  1.00 81.65           C  
ATOM    764  O   PHE A  98     402.311 -25.338  88.798  1.00 73.26           O  
ATOM    765  CB  PHE A  98     404.528 -23.013  87.773  1.00 94.93           C  
ATOM    766  CG  PHE A  98     404.784 -22.033  86.640  1.00102.81           C  
ATOM    767  CD1 PHE A  98     403.771 -21.597  85.786  1.00109.57           C  
ATOM    768  CD2 PHE A  98     406.075 -21.580  86.400  1.00107.81           C  
ATOM    769  CE1 PHE A  98     404.048 -20.711  84.750  1.00113.95           C  
ATOM    770  CE2 PHE A  98     406.352 -20.695  85.364  1.00108.00           C  
ATOM    771  CZ  PHE A  98     405.338 -20.261  84.541  1.00105.93           C  
ATOM    772  N   LEU A  99     403.367 -24.125  90.363  1.00 87.52           N  
ATOM    773  CA  LEU A  99     403.240 -25.147  91.395  1.00 84.19           C  
ATOM    774  C   LEU A  99     401.788 -25.534  91.634  1.00 78.19           C  
ATOM    775  O   LEU A  99     401.518 -26.690  91.900  1.00 81.96           O  
ATOM    776  CB  LEU A  99     403.896 -24.702  92.703  1.00 87.73           C  
ATOM    777  CG  LEU A  99     405.418 -24.623  92.602  1.00 90.76           C  
ATOM    778  CD1 LEU A  99     406.012 -23.985  93.851  1.00 91.85           C  
ATOM    779  CD2 LEU A  99     406.013 -25.998  92.362  1.00 93.77           C  
ATOM    780  N   ALA A 100     400.858 -24.599  91.515  1.00 74.09           N  
ATOM    781  CA  ALA A 100     399.454 -24.939  91.693  1.00 78.68           C  
ATOM    782  C   ALA A 100     398.955 -25.815  90.564  1.00 77.39           C  
ATOM    783  O   ALA A 100     398.143 -26.719  90.805  1.00 87.47           O  
ATOM    784  CB  ALA A 100     398.589 -23.701  91.827  1.00 80.45           C  
ATOM    785  N   ARG A 101     399.437 -25.556  89.351  1.00 76.58           N  
ATOM    786  CA  ARG A 101     399.133 -26.399  88.182  1.00 82.40           C  
ATOM    787  C   ARG A 101     399.712 -27.783  88.435  1.00 78.73           C  
ATOM    788  O   ARG A 101     398.982 -28.776  88.476  1.00 73.73           O  
ATOM    789  CB  ARG A 101     399.727 -25.768  86.913  1.00 88.97           C  
ATOM    790  CG  ARG A 101     399.802 -26.623  85.657  1.00 99.30           C  
ATOM    791  CD  ARG A 101     398.477 -26.729  84.925  1.00104.90           C  
ATOM    792  NE  ARG A 101     398.580 -27.339  83.593  1.00106.00           N  
ATOM    793  CZ  ARG A 101     399.101 -26.751  82.512  1.00107.42           C  
ATOM    794  NH1 ARG A 101     399.601 -25.518  82.563  1.00 98.61           N  
ATOM    795  NH2 ARG A 101     399.133 -27.407  81.355  1.00114.89           N  
ATOM    796  N   TYR A 102     401.026 -27.819  88.630  1.00 79.09           N  
ATOM    797  CA  TYR A 102     401.773 -29.041  88.935  1.00 89.86           C  
ATOM    798  C   TYR A 102     401.094 -29.989  89.933  1.00 94.19           C  
ATOM    799  O   TYR A 102     401.040 -31.201  89.697  1.00 96.71           O  
ATOM    800  CB  TYR A 102     403.134 -28.656  89.488  1.00 90.86           C  
ATOM    801  CG  TYR A 102     404.032 -29.815  89.802  1.00 96.45           C  
ATOM    802  CD1 TYR A 102     404.028 -30.408  91.057  1.00 94.74           C  
ATOM    803  CD2 TYR A 102     404.907 -30.309  88.844  1.00104.03           C  
ATOM    804  CE1 TYR A 102     404.873 -31.465  91.352  1.00 96.99           C  
ATOM    805  CE2 TYR A 102     405.752 -31.373  89.128  1.00107.71           C  
ATOM    806  CZ  TYR A 102     405.730 -31.945  90.384  1.00102.92           C  
ATOM    807  OH  TYR A 102     406.574 -32.996  90.668  1.00119.10           O  
ATOM    808  N   LEU A 103     400.571 -29.434  91.023  1.00 92.97           N  
ATOM    809  CA  LEU A 103     399.843 -30.219  92.010  1.00 93.25           C  
ATOM    810  C   LEU A 103     398.533 -30.712  91.442  1.00 90.96           C  
ATOM    811  O   LEU A 103     398.230 -31.898  91.532  1.00 98.65           O  
ATOM    812  CB  LEU A 103     399.541 -29.412  93.266  1.00 96.18           C  
ATOM    813  CG  LEU A 103     400.739 -28.978  94.108  1.00 95.58           C  
ATOM    814  CD1 LEU A 103     400.277 -28.086  95.243  1.00 96.39           C  
ATOM    815  CD2 LEU A 103     401.493 -30.165  94.660  1.00 98.41           C  
ATOM    816  N   LEU A 104     397.767 -29.822  90.824  1.00 85.49           N  
ATOM    817  CA  LEU A 104     396.476 -30.236  90.283  1.00 90.81           C  
ATOM    818  C   LEU A 104     396.645 -31.377  89.292  1.00 91.51           C  
ATOM    819  O   LEU A 104     395.801 -32.256  89.219  1.00 95.46           O  
ATOM    820  CB  LEU A 104     395.730 -29.074  89.621  1.00 94.52           C  
ATOM    821  CG  LEU A 104     394.255 -29.252  89.247  1.00 96.20           C  
ATOM    822  CD1 LEU A 104     394.065 -29.717  87.810  1.00111.27           C  
ATOM    823  CD2 LEU A 104     393.508 -30.187  90.189  1.00 98.52           C  
ATOM    824  N   GLU A 105     397.738 -31.370  88.537  1.00 97.70           N  
ATOM    825  CA  GLU A 105     398.011 -32.453  87.601  1.00106.08           C  
ATOM    826  C   GLU A 105     398.219 -33.762  88.334  1.00112.26           C  
ATOM    827  O   GLU A 105     397.520 -34.735  88.050  1.00108.49           O  
ATOM    828  CB  GLU A 105     399.208 -32.129  86.713  1.00115.41           C  
ATOM    829  CG  GLU A 105     398.835 -31.149  85.609  1.00122.11           C  
ATOM    830  CD  GLU A 105     400.006 -30.759  84.737  1.00126.14           C  
ATOM    831  OE1 GLU A 105     401.163 -31.112  85.069  1.00129.29           O  
ATOM    832  OE2 GLU A 105     399.746 -30.113  83.703  1.00124.49           O  
ATOM    833  N   LYS A 106     399.167 -33.778  89.271  1.00122.33           N  
ATOM    834  CA  LYS A 106     399.361 -34.938  90.153  1.00125.33           C  
ATOM    835  C   LYS A 106     398.038 -35.414  90.742  1.00124.89           C  
ATOM    836  O   LYS A 106     397.659 -36.562  90.569  1.00139.67           O  
ATOM    837  CB  LYS A 106     400.343 -34.629  91.288  1.00120.97           C  
ATOM    838  CG  LYS A 106     401.757 -35.096  91.009  1.00124.74           C  
ATOM    839  CD  LYS A 106     402.366 -34.431  89.784  1.00135.59           C  
ATOM    840  CE  LYS A 106     403.686 -35.095  89.408  1.00140.71           C  
ATOM    841  NZ  LYS A 106     404.629 -35.230  90.556  1.00143.81           N  
ATOM    842  N   MET A 107     397.323 -34.511  91.401  1.00123.40           N  
ATOM    843  CA  MET A 107     396.044 -34.827  92.041  1.00117.48           C  
ATOM    844  C   MET A 107     395.009 -35.533  91.167  1.00112.57           C  
ATOM    845  O   MET A 107     394.004 -36.024  91.689  1.00108.37           O  
ATOM    846  CB  MET A 107     395.423 -33.535  92.587  1.00122.16           C  
ATOM    847  CG  MET A 107     396.117 -32.975  93.822  1.00117.92           C  
ATOM    848  SD  MET A 107     395.871 -34.053  95.243  1.00109.81           S  
ATOM    849  CE  MET A 107     394.102 -33.890  95.491  1.00110.22           C  
ATOM    850  N   LEU A 108     395.235 -35.564  89.852  1.00116.33           N  
ATOM    851  CA  LEU A 108     394.365 -36.275  88.904  1.00112.76           C  
ATOM    852  C   LEU A 108     394.978 -37.582  88.390  1.00119.01           C  
ATOM    853  O   LEU A 108     394.270 -38.580  88.240  1.00131.24           O  
ATOM    854  CB  LEU A 108     394.023 -35.360  87.731  1.00 99.94           C  
ATOM    855  CG  LEU A 108     393.234 -34.098  88.092  1.00101.68           C  
ATOM    856  CD1 LEU A 108     393.212 -33.130  86.924  1.00 99.71           C  
ATOM    857  CD2 LEU A 108     391.811 -34.419  88.543  1.00117.38           C  
ATOM    858  N   LYS A 109     396.289 -37.583  88.160  1.00121.43           N  
ATOM    859  CA  LYS A 109     396.991 -38.756  87.637  1.00126.27           C  
ATOM    860  C   LYS A 109     397.656 -39.676  88.683  1.00132.13           C  
ATOM    861  O   LYS A 109     398.420 -40.561  88.289  1.00157.03           O  
ATOM    862  CB  LYS A 109     398.067 -38.312  86.635  1.00127.82           C  
ATOM    863  CG  LYS A 109     399.278 -37.632  87.266  1.00128.95           C  
ATOM    864  CD  LYS A 109     400.553 -37.778  86.446  1.00133.21           C  
ATOM    865  CE  LYS A 109     401.714 -37.115  87.173  1.00132.11           C  
ATOM    866  NZ  LYS A 109     403.017 -37.235  86.469  1.00132.57           N  
ATOM    867  N   VAL A 110     397.405 -39.509  89.983  1.00125.13           N  
ATOM    868  CA  VAL A 110     398.107 -40.342  90.970  1.00126.32           C  
ATOM    869  C   VAL A 110     397.205 -41.181  91.867  1.00147.79           C  
ATOM    870  O   VAL A 110     395.981 -40.996  91.923  1.00168.26           O  
ATOM    871  CB  VAL A 110     399.086 -39.555  91.873  1.00125.33           C  
ATOM    872  CG1 VAL A 110     400.109 -38.806  91.035  1.00125.18           C  
ATOM    873  CG2 VAL A 110     398.348 -38.650  92.852  1.00132.46           C  
ATOM    874  N   SER A 111     397.882 -42.106  92.552  1.00157.36           N  
ATOM    875  CA  SER A 111     397.328 -43.086  93.480  1.00153.13           C  
ATOM    876  C   SER A 111     396.494 -42.481  94.607  1.00141.23           C  
ATOM    877  O   SER A 111     396.840 -41.426  95.128  1.00138.30           O  
ATOM    878  CB  SER A 111     398.504 -43.856  94.086  1.00155.62           C  
ATOM    879  OG  SER A 111     398.063 -44.895  94.932  1.00177.19           O  
ATOM    880  N   GLU A 112     395.405 -43.157  94.967  1.00136.93           N  
ATOM    881  CA  GLU A 112     394.500 -42.705  96.032  1.00136.93           C  
ATOM    882  C   GLU A 112     395.138 -42.497  97.413  1.00139.77           C  
ATOM    883  O   GLU A 112     394.747 -41.572  98.125  1.00132.97           O  
ATOM    884  CB  GLU A 112     393.314 -43.663  96.153  1.00136.68           C  
ATOM    885  CG  GLU A 112     392.310 -43.520  95.021  1.00139.49           C  
ATOM    886  CD  GLU A 112     391.472 -42.254  95.115  1.00134.03           C  
ATOM    887  OE1 GLU A 112     391.618 -41.487  96.091  1.00124.36           O  
ATOM    888  OE2 GLU A 112     390.634 -42.044  94.214  1.00135.30           O  
ATOM    889  N   PRO A 113     396.076 -43.375  97.817  1.00144.34           N  
ATOM    890  CA  PRO A 113     396.875 -43.082  99.009  1.00139.96           C  
ATOM    891  C   PRO A 113     397.859 -41.937  98.809  1.00128.56           C  
ATOM    892  O   PRO A 113     398.111 -41.197  99.757  1.00134.28           O  
ATOM    893  CB  PRO A 113     397.631 -44.394  99.275  1.00146.00           C  
ATOM    894  CG  PRO A 113     397.544 -45.161  98.001  1.00147.01           C  
ATOM    895  CD  PRO A 113     396.204 -44.793  97.436  1.00148.62           C  
ATOM    896  N   GLU A 114     398.420 -41.800  97.609  1.00118.97           N  
ATOM    897  CA  GLU A 114     399.322 -40.685  97.310  1.00119.79           C  
ATOM    898  C   GLU A 114     398.602 -39.342  97.452  1.00125.65           C  
ATOM    899  O   GLU A 114     399.188 -38.396  97.976  1.00133.81           O  
ATOM    900  CB  GLU A 114     399.947 -40.817  95.917  1.00127.19           C  
ATOM    901  CG  GLU A 114     401.061 -39.811  95.643  1.00133.22           C  
ATOM    902  CD  GLU A 114     401.831 -40.095  94.362  1.00133.96           C  
ATOM    903  OE1 GLU A 114     401.420 -41.001  93.604  1.00140.77           O  
ATOM    904  OE2 GLU A 114     402.850 -39.414  94.112  1.00113.71           O  
ATOM    905  N   LYS A 115     397.343 -39.266  97.006  1.00122.30           N  
ATOM    906  CA  LYS A 115     396.508 -38.062  97.174  1.00117.59           C  
ATOM    907  C   LYS A 115     396.388 -37.632  98.628  1.00110.67           C  
ATOM    908  O   LYS A 115     396.333 -36.444  98.932  1.00113.62           O  
ATOM    909  CB  LYS A 115     395.093 -38.270  96.632  1.00117.46           C  
ATOM    910  CG  LYS A 115     395.027 -38.348  95.122  1.00122.48           C  
ATOM    911  CD  LYS A 115     393.596 -38.325  94.607  1.00131.66           C  
ATOM    912  CE  LYS A 115     393.539 -38.890  93.194  1.00141.50           C  
ATOM    913  NZ  LYS A 115     392.212 -38.712  92.554  1.00141.00           N  
ATOM    914  N   LEU A 116     396.358 -38.607  99.525  1.00104.38           N  
ATOM    915  CA  LEU A 116     396.255 -38.321 100.945  1.00 98.54           C  
ATOM    916  C   LEU A 116     397.563 -37.723 101.483  1.00 93.58           C  
ATOM    917  O   LEU A 116     397.524 -36.945 102.439  1.00 95.97           O  
ATOM    918  CB  LEU A 116     395.827 -39.576 101.708  1.00102.48           C  
ATOM    919  CG  LEU A 116     394.521 -40.225 101.212  1.00104.90           C  
ATOM    920  CD1 LEU A 116     394.307 -41.609 101.815  1.00109.35           C  
ATOM    921  CD2 LEU A 116     393.322 -39.333 101.480  1.00104.54           C  
ATOM    922  N   ILE A 117     398.700 -38.065 100.876  1.00 88.54           N  
ATOM    923  CA  ILE A 117     399.974 -37.427 101.228  1.00100.20           C  
ATOM    924  C   ILE A 117     399.914 -35.941 100.874  1.00107.30           C  
ATOM    925  O   ILE A 117     400.413 -35.097 101.632  1.00127.87           O  
ATOM    926  CB  ILE A 117     401.229 -38.080 100.565  1.00 94.30           C  
ATOM    927  CG1 ILE A 117     401.593 -39.416 101.234  1.00 94.16           C  
ATOM    928  CG2 ILE A 117     402.457 -37.170 100.661  1.00 88.86           C  
ATOM    929  CD1 ILE A 117     400.726 -40.588 100.844  1.00 83.61           C  
ATOM    930  N   ILE A 118     399.331 -35.625  99.724  1.00105.06           N  
ATOM    931  CA  ILE A 118     399.204 -34.229  99.307  1.00103.61           C  
ATOM    932  C   ILE A 118     398.330 -33.493 100.325  1.00 99.26           C  
ATOM    933  O   ILE A 118     398.771 -32.529 100.943  1.00 89.19           O  
ATOM    934  CB  ILE A 118     398.656 -34.088  97.857  1.00 99.84           C  
ATOM    935  CG1 ILE A 118     399.759 -34.316  96.819  1.00 98.30           C  
ATOM    936  CG2 ILE A 118     398.066 -32.711  97.623  1.00101.01           C  
ATOM    937  CD1 ILE A 118     400.014 -35.770  96.494  1.00110.29           C  
ATOM    938  N   LYS A 119     397.103 -33.968 100.508  1.00101.60           N  
ATOM    939  CA  LYS A 119     396.128 -33.267 101.339  1.00105.77           C  
ATOM    940  C   LYS A 119     396.593 -33.072 102.784  1.00113.07           C  
ATOM    941  O   LYS A 119     396.139 -32.146 103.469  1.00130.53           O  
ATOM    942  CB  LYS A 119     394.778 -33.988 101.297  1.00112.67           C  
ATOM    943  CG  LYS A 119     394.110 -33.958  99.932  1.00115.66           C  
ATOM    944  CD  LYS A 119     392.795 -34.709  99.952  1.00126.68           C  
ATOM    945  CE  LYS A 119     392.285 -34.946  98.544  1.00143.34           C  
ATOM    946  NZ  LYS A 119     391.012 -35.719  98.544  1.00158.48           N  
ATOM    947  N   SER A 120     397.477 -33.950 103.254  1.00113.42           N  
ATOM    948  CA  SER A 120     398.070 -33.821 104.588  1.00110.12           C  
ATOM    949  C   SER A 120     399.162 -32.754 104.634  1.00105.48           C  
ATOM    950  O   SER A 120     399.164 -31.899 105.524  1.00108.96           O  
ATOM    951  CB  SER A 120     398.676 -35.147 105.011  1.00107.10           C  
ATOM    952  OG  SER A 120     399.684 -35.544 104.095  1.00116.63           O  
ATOM    953  N   LYS A 121     400.059 -32.804 103.650  1.00 99.89           N  
ATOM    954  CA  LYS A 121     401.252 -31.957 103.622  1.00104.29           C  
ATOM    955  C   LYS A 121     401.038 -30.520 103.150  1.00106.25           C  
ATOM    956  O   LYS A 121     401.477 -29.573 103.800  1.00109.41           O  
ATOM    957  CB  LYS A 121     402.330 -32.606 102.755  1.00106.85           C  
ATOM    958  CG  LYS A 121     402.918 -33.854 103.389  1.00116.08           C  
ATOM    959  CD  LYS A 121     404.137 -34.365 102.647  1.00115.60           C  
ATOM    960  CE  LYS A 121     404.808 -35.461 103.452  1.00118.15           C  
ATOM    961  NZ  LYS A 121     405.933 -36.081 102.702  1.00121.27           N  
ATOM    962  N   ILE A 122     400.355 -30.363 102.024  1.00107.82           N  
ATOM    963  CA  ILE A 122     400.225 -29.058 101.381  1.00 96.97           C  
ATOM    964  C   ILE A 122     399.058 -28.255 101.930  1.00 93.14           C  
ATOM    965  O   ILE A 122     397.905 -28.684 101.865  1.00 90.03           O  
ATOM    966  CB  ILE A 122     400.106 -29.238  99.863  1.00 89.85           C  
ATOM    967  CG1 ILE A 122     401.494 -29.562  99.330  1.00 94.48           C  
ATOM    968  CG2 ILE A 122     399.545 -27.997  99.186  1.00 86.07           C  
ATOM    969  CD1 ILE A 122     401.465 -30.265  98.000  1.00102.93           C  
ATOM    970  N   ILE A 123     399.383 -27.074 102.439  1.00 87.20           N  
ATOM    971  CA  ILE A 123     398.392 -26.184 103.015  1.00 91.41           C  
ATOM    972  C   ILE A 123     398.380 -24.918 102.181  1.00 90.97           C  
ATOM    973  O   ILE A 123     399.456 -24.420 101.817  1.00 90.34           O  
ATOM    974  CB  ILE A 123     398.752 -25.804 104.464  1.00 94.90           C  
ATOM    975  CG1 ILE A 123     398.827 -27.059 105.335  1.00103.87           C  
ATOM    976  CG2 ILE A 123     397.738 -24.821 105.022  1.00 85.08           C  
ATOM    977  CD1 ILE A 123     399.580 -26.869 106.637  1.00113.98           C  
ATOM    978  N   ASN A 124     397.172 -24.418 101.906  1.00 87.19           N  
ATOM    979  CA  ASN A 124     396.952 -23.183 101.156  1.00 91.59           C  
ATOM    980  C   ASN A 124     396.474 -22.061 102.062  1.00 91.15           C  
ATOM    981  O   ASN A 124     395.274 -21.894 102.267  1.00 94.80           O  
ATOM    982  CB  ASN A 124     395.914 -23.391 100.052  1.00 95.92           C  
ATOM    983  CG  ASN A 124     395.810 -22.195  99.120  1.00 98.51           C  
ATOM    984  OD1 ASN A 124     396.088 -21.052  99.506  1.00 95.19           O  
ATOM    985  ND2 ASN A 124     395.410 -22.451  97.880  1.00 99.71           N  
ATOM    986  N   PRO A 125     397.405 -21.275 102.600  1.00 97.17           N  
ATOM    987  CA  PRO A 125     397.070 -20.192 103.517  1.00 99.83           C  
ATOM    988  C   PRO A 125     395.811 -19.408 103.181  1.00 97.36           C  
ATOM    989  O   PRO A 125     394.957 -19.237 104.047  1.00 98.13           O  
ATOM    990  CB  PRO A 125     398.286 -19.275 103.399  1.00107.71           C  
ATOM    991  CG  PRO A 125     399.420 -20.212 103.172  1.00109.98           C  
ATOM    992  CD  PRO A 125     398.862 -21.383 102.408  1.00104.20           C  
ATOM    993  N   LEU A 126     395.692 -18.945 101.935  1.00 96.52           N  
ATOM    994  CA  LEU A 126     394.591 -18.056 101.539  1.00 88.16           C  
ATOM    995  C   LEU A 126     393.233 -18.776 101.508  1.00 87.99           C  
ATOM    996  O   LEU A 126     392.220 -18.219 101.922  1.00 81.02           O  
ATOM    997  CB  LEU A 126     394.861 -17.412 100.185  1.00 89.46           C  
ATOM    998  CG  LEU A 126     396.085 -16.495 100.080  1.00 93.38           C  
ATOM    999  CD1 LEU A 126     397.353 -17.258  99.726  1.00 95.82           C  
ATOM   1000  CD2 LEU A 126     395.841 -15.410  99.037  1.00102.90           C  
ATOM   1001  N   ALA A 127     393.218 -20.020 101.047  1.00 87.06           N  
ATOM   1002  CA  ALA A 127     391.995 -20.804 101.051  1.00 84.32           C  
ATOM   1003  C   ALA A 127     391.542 -21.104 102.481  1.00 89.74           C  
ATOM   1004  O   ALA A 127     390.350 -21.009 102.789  1.00 92.62           O  
ATOM   1005  CB  ALA A 127     392.199 -22.092 100.269  1.00 84.55           C  
ATOM   1006  N   GLU A 128     392.491 -21.488 103.344  1.00 94.44           N  
ATOM   1007  CA  GLU A 128     392.200 -21.853 104.741  1.00 91.48           C  
ATOM   1008  C   GLU A 128     391.683 -20.655 105.526  1.00 91.02           C  
ATOM   1009  O   GLU A 128     390.664 -20.776 106.211  1.00 84.15           O  
ATOM   1010  CB  GLU A 128     393.422 -22.460 105.435  1.00 94.76           C  
ATOM   1011  CG  GLU A 128     393.859 -23.827 104.907  1.00 99.97           C  
ATOM   1012  CD  GLU A 128     392.924 -24.977 105.272  1.00107.18           C  
ATOM   1013  OE1 GLU A 128     392.163 -24.853 106.258  1.00104.88           O  
ATOM   1014  OE2 GLU A 128     392.948 -26.009 104.558  1.00107.31           O  
ATOM   1015  N   LYS A 129     392.366 -19.511 105.419  1.00 88.54           N  
ATOM   1016  CA  LYS A 129     391.917 -18.264 106.065  1.00 94.54           C  
ATOM   1017  C   LYS A 129     390.446 -17.998 105.766  1.00100.00           C  
ATOM   1018  O   LYS A 129     389.681 -17.650 106.664  1.00107.01           O  
ATOM   1019  CB  LYS A 129     392.808 -17.077 105.666  1.00 99.02           C  
ATOM   1020  CG  LYS A 129     392.112 -15.771 105.311  1.00111.45           C  
ATOM   1021  CD  LYS A 129     391.508 -15.018 106.487  1.00122.34           C  
ATOM   1022  CE  LYS A 129     390.447 -14.044 105.986  1.00138.98           C  
ATOM   1023  NZ  LYS A 129     389.858 -13.178 107.046  1.00150.19           N  
ATOM   1024  N   ASN A 130     390.055 -18.200 104.510  1.00106.24           N  
ATOM   1025  CA  ASN A 130     388.667 -18.020 104.082  1.00104.50           C  
ATOM   1026  C   ASN A 130     387.825 -19.293 104.229  1.00101.75           C  
ATOM   1027  O   ASN A 130     386.873 -19.518 103.482  1.00110.39           O  
ATOM   1028  CB  ASN A 130     388.632 -17.481 102.644  1.00 98.55           C  
ATOM   1029  CG  ASN A 130     388.991 -16.010 102.564  1.00 97.84           C  
ATOM   1030  OD1 ASN A 130     388.534 -15.198 103.379  1.00108.49           O  
ATOM   1031  ND2 ASN A 130     389.787 -15.649 101.567  1.00 94.21           N  
ATOM   1032  N   GLY A 131     388.195 -20.137 105.183  1.00 99.67           N  
ATOM   1033  CA  GLY A 131     387.418 -21.331 105.521  1.00110.08           C  
ATOM   1034  C   GLY A 131     387.114 -22.284 104.384  1.00100.20           C  
ATOM   1035  O   GLY A 131     385.987 -22.760 104.254  1.00112.23           O  
ATOM   1036  N   ILE A 132     388.115 -22.542 103.555  1.00 90.02           N  
ATOM   1037  CA  ILE A 132     387.964 -23.473 102.457  1.00 95.69           C  
ATOM   1038  C   ILE A 132     389.112 -24.457 102.549  1.00 99.37           C  
ATOM   1039  O   ILE A 132     390.255 -24.061 102.757  1.00 88.04           O  
ATOM   1040  CB  ILE A 132     387.937 -22.730 101.113  1.00 95.82           C  
ATOM   1041  CG1 ILE A 132     386.631 -21.942 101.022  1.00 94.02           C  
ATOM   1042  CG2 ILE A 132     388.042 -23.713  99.956  1.00 96.81           C  
ATOM   1043  CD1 ILE A 132     386.666 -20.782 100.066  1.00 95.12           C  
ATOM   1044  N   THR A 133     388.784 -25.736 102.429  1.00106.83           N  
ATOM   1045  CA  THR A 133     389.767 -26.793 102.590  1.00109.10           C  
ATOM   1046  C   THR A 133     389.757 -27.685 101.371  1.00102.67           C  
ATOM   1047  O   THR A 133     388.893 -27.531 100.509  1.00112.43           O  
ATOM   1048  CB  THR A 133     389.451 -27.646 103.833  1.00115.03           C  
ATOM   1049  OG1 THR A 133     388.174 -28.283 103.672  1.00114.48           O  
ATOM   1050  CG2 THR A 133     389.449 -26.778 105.094  1.00111.79           C  
ATOM   1051  N   TRP A 134     390.706 -28.619 101.327  1.00 92.39           N  
ATOM   1052  CA  TRP A 134     390.790 -29.615 100.264  1.00 87.08           C  
ATOM   1053  C   TRP A 134     389.452 -30.288 100.000  1.00 94.57           C  
ATOM   1054  O   TRP A 134     389.064 -30.510  98.850  1.00 92.21           O  
ATOM   1055  CB  TRP A 134     391.796 -30.694 100.621  1.00 79.97           C  
ATOM   1056  CG  TRP A 134     393.182 -30.304 100.364  1.00 78.23           C  
ATOM   1057  CD1 TRP A 134     394.124 -29.948 101.285  1.00 84.40           C  
ATOM   1058  CD2 TRP A 134     393.824 -30.244  99.094  1.00 75.70           C  
ATOM   1059  NE1 TRP A 134     395.325 -29.677 100.663  1.00 80.87           N  
ATOM   1060  CE2 TRP A 134     395.164 -29.850  99.315  1.00 79.32           C  
ATOM   1061  CE3 TRP A 134     393.404 -30.491  97.790  1.00 71.34           C  
ATOM   1062  CZ2 TRP A 134     396.079 -29.685  98.275  1.00 77.58           C  
ATOM   1063  CZ3 TRP A 134     394.319 -30.334  96.754  1.00 75.50           C  
ATOM   1064  CH2 TRP A 134     395.640 -29.936  97.003  1.00 74.36           C  
ATOM   1065  N   ASN A 135     388.750 -30.602 101.082  1.00105.43           N  
ATOM   1066  CA  ASN A 135     387.435 -31.229 101.003  1.00116.06           C  
ATOM   1067  C   ASN A 135     386.478 -30.501 100.037  1.00113.03           C  
ATOM   1068  O   ASN A 135     385.685 -31.147  99.350  1.00115.01           O  
ATOM   1069  CB  ASN A 135     386.817 -31.327 102.409  1.00124.36           C  
ATOM   1070  CG  ASN A 135     386.088 -32.636 102.638  1.00138.27           C  
ATOM   1071  OD1 ASN A 135     385.444 -33.176 101.737  1.00147.35           O  
ATOM   1072  ND2 ASN A 135     386.183 -33.153 103.856  1.00148.32           N  
ATOM   1073  N   ASP A 136     386.559 -29.170  99.979  1.00105.32           N  
ATOM   1074  CA  ASP A 136     385.678 -28.373  99.123  1.00 99.35           C  
ATOM   1075  C   ASP A 136     385.964 -28.523  97.621  1.00 95.35           C  
ATOM   1076  O   ASP A 136     385.208 -28.016  96.800  1.00103.48           O  
ATOM   1077  CB  ASP A 136     385.692 -26.900  99.551  1.00104.63           C  
ATOM   1078  CG  ASP A 136     385.050 -26.682 100.912  1.00116.17           C  
ATOM   1079  OD1 ASP A 136     385.112 -27.591 101.771  1.00149.43           O  
ATOM   1080  OD2 ASP A 136     384.480 -25.604 101.161  1.00121.87           O  
ATOM   1081  N   GLY A 137     387.016 -29.240  97.248  1.00 92.25           N  
ATOM   1082  CA  GLY A 137     387.277 -29.537  95.840  1.00 89.84           C  
ATOM   1083  C   GLY A 137     388.731 -29.271  95.520  1.00 89.29           C  
ATOM   1084  O   GLY A 137     389.227 -28.178  95.768  1.00 93.06           O  
ATOM   1085  N   GLU A 138     389.422 -30.261  94.967  1.00 86.36           N  
ATOM   1086  CA  GLU A 138     390.847 -30.106  94.689  1.00 93.74           C  
ATOM   1087  C   GLU A 138     391.137 -29.001  93.665  1.00 94.37           C  
ATOM   1088  O   GLU A 138     392.140 -28.301  93.779  1.00 84.28           O  
ATOM   1089  CB  GLU A 138     391.497 -31.446  94.304  1.00100.07           C  
ATOM   1090  CG  GLU A 138     390.938 -32.139  93.074  1.00115.53           C  
ATOM   1091  CD  GLU A 138     391.276 -33.621  93.039  1.00135.14           C  
ATOM   1092  OE1 GLU A 138     391.228 -34.280  94.105  1.00148.28           O  
ATOM   1093  OE2 GLU A 138     391.570 -34.141  91.937  1.00137.03           O  
ATOM   1094  N   GLU A 139     390.257 -28.828  92.684  1.00106.37           N  
ATOM   1095  CA  GLU A 139     390.438 -27.776  91.676  1.00106.97           C  
ATOM   1096  C   GLU A 139     390.162 -26.382  92.237  1.00 93.44           C  
ATOM   1097  O   GLU A 139     390.805 -25.419  91.833  1.00 84.71           O  
ATOM   1098  CB  GLU A 139     389.580 -28.067  90.438  1.00114.90           C  
ATOM   1099  CG  GLU A 139     390.116 -29.250  89.645  1.00122.09           C  
ATOM   1100  CD  GLU A 139     389.145 -29.836  88.649  1.00134.94           C  
ATOM   1101  OE1 GLU A 139     387.964 -29.431  88.630  1.00149.13           O  
ATOM   1102  OE2 GLU A 139     389.579 -30.714  87.871  1.00150.81           O  
ATOM   1103  N   VAL A 140     389.216 -26.304  93.171  1.00 92.03           N  
ATOM   1104  CA  VAL A 140     388.845 -25.057  93.857  1.00 85.43           C  
ATOM   1105  C   VAL A 140     389.914 -24.612  94.845  1.00 85.91           C  
ATOM   1106  O   VAL A 140     390.415 -23.498  94.764  1.00 97.44           O  
ATOM   1107  CB  VAL A 140     387.534 -25.231  94.643  1.00 83.14           C  
ATOM   1108  CG1 VAL A 140     387.231 -24.016  95.493  1.00 81.18           C  
ATOM   1109  CG2 VAL A 140     386.396 -25.525  93.683  1.00 89.27           C  
ATOM   1110  N   TYR A 141     390.267 -25.498  95.770  1.00 85.50           N  
ATOM   1111  CA  TYR A 141     391.282 -25.217  96.789  1.00 80.65           C  
ATOM   1112  C   TYR A 141     392.574 -24.689  96.171  1.00 75.01           C  
ATOM   1113  O   TYR A 141     393.083 -23.655  96.574  1.00 71.09           O  
ATOM   1114  CB  TYR A 141     391.545 -26.483  97.604  1.00 82.26           C  
ATOM   1115  CG  TYR A 141     392.426 -26.306  98.814  1.00 85.29           C  
ATOM   1116  CD1 TYR A 141     391.931 -25.734  99.979  1.00 86.76           C  
ATOM   1117  CD2 TYR A 141     393.747 -26.750  98.808  1.00 84.62           C  
ATOM   1118  CE1 TYR A 141     392.738 -25.592 101.096  1.00 92.54           C  
ATOM   1119  CE2 TYR A 141     394.560 -26.606  99.919  1.00 85.94           C  
ATOM   1120  CZ  TYR A 141     394.054 -26.025 101.065  1.00 87.93           C  
ATOM   1121  OH  TYR A 141     394.852 -25.882 102.183  1.00 81.64           O  
ATOM   1122  N   LEU A 142     393.072 -25.368  95.146  1.00 75.19           N  
ATOM   1123  CA  LEU A 142     394.300 -24.936  94.471  1.00 71.91           C  
ATOM   1124  C   LEU A 142     394.169 -23.624  93.703  1.00 67.53           C  
ATOM   1125  O   LEU A 142     395.175 -22.953  93.477  1.00 70.14           O  
ATOM   1126  CB  LEU A 142     394.817 -26.016  93.508  1.00 72.17           C  
ATOM   1127  CG  LEU A 142     395.337 -27.297  94.146  1.00 69.63           C  
ATOM   1128  CD1 LEU A 142     395.550 -28.361  93.085  1.00 70.05           C  
ATOM   1129  CD2 LEU A 142     396.629 -27.028  94.900  1.00 68.63           C  
ATOM   1130  N   SER A 143     392.971 -23.268  93.258  1.00 65.18           N  
ATOM   1131  CA  SER A 143     392.840 -22.027  92.484  1.00 76.38           C  
ATOM   1132  C   SER A 143     392.906 -20.776  93.371  1.00 74.53           C  
ATOM   1133  O   SER A 143     393.053 -19.666  92.860  1.00 66.07           O  
ATOM   1134  CB  SER A 143     391.597 -22.048  91.565  1.00 75.91           C  
ATOM   1135  OG  SER A 143     390.464 -22.513  92.246  1.00 74.84           O  
ATOM   1136  N   PHE A 144     392.819 -20.960  94.687  1.00 72.35           N  
ATOM   1137  CA  PHE A 144     393.096 -19.869  95.619  1.00 71.42           C  
ATOM   1138  C   PHE A 144     394.541 -19.402  95.594  1.00 74.98           C  
ATOM   1139  O   PHE A 144     394.798 -18.251  95.929  1.00 80.11           O  
ATOM   1140  CB  PHE A 144     392.732 -20.235  97.053  1.00 70.13           C  
ATOM   1141  CG  PHE A 144     391.309 -19.931  97.396  1.00 70.60           C  
ATOM   1142  CD1 PHE A 144     390.295 -20.827  97.074  1.00 72.89           C  
ATOM   1143  CD2 PHE A 144     390.982 -18.745  98.018  1.00 65.29           C  
ATOM   1144  CE1 PHE A 144     388.980 -20.541  97.372  1.00 71.25           C  
ATOM   1145  CE2 PHE A 144     389.667 -18.447  98.304  1.00 66.21           C  
ATOM   1146  CZ  PHE A 144     388.667 -19.342  97.980  1.00 70.93           C  
ATOM   1147  N   PHE A 145     395.472 -20.260  95.181  1.00 76.66           N  
ATOM   1148  CA  PHE A 145     396.872 -19.854  95.081  1.00 81.66           C  
ATOM   1149  C   PHE A 145     397.046 -18.788  94.006  1.00 80.60           C  
ATOM   1150  O   PHE A 145     396.541 -18.933  92.891  1.00 85.28           O  
ATOM   1151  CB  PHE A 145     397.795 -21.025  94.711  1.00 92.18           C  
ATOM   1152  CG  PHE A 145     398.036 -22.006  95.829  1.00 96.47           C  
ATOM   1153  CD1 PHE A 145     398.588 -21.582  97.027  1.00100.05           C  
ATOM   1154  CD2 PHE A 145     397.745 -23.352  95.675  1.00 89.26           C  
ATOM   1155  CE1 PHE A 145     398.828 -22.482  98.048  1.00 92.93           C  
ATOM   1156  CE2 PHE A 145     397.978 -24.244  96.701  1.00 85.95           C  
ATOM   1157  CZ  PHE A 145     398.525 -23.811  97.884  1.00 84.12           C  
ATOM   1158  N   PRO A 146     397.766 -17.716  94.332  1.00 78.75           N  
ATOM   1159  CA  PRO A 146     398.053 -16.761  93.281  1.00 81.06           C  
ATOM   1160  C   PRO A 146     398.862 -17.369  92.135  1.00 77.45           C  
ATOM   1161  O   PRO A 146     399.725 -18.229  92.355  1.00 71.08           O  
ATOM   1162  CB  PRO A 146     398.858 -15.671  94.007  1.00 87.67           C  
ATOM   1163  CG  PRO A 146     399.447 -16.354  95.194  1.00 82.27           C  
ATOM   1164  CD  PRO A 146     398.396 -17.339  95.609  1.00 81.09           C  
ATOM   1165  N   GLY A 147     398.585 -16.888  90.926  1.00 78.65           N  
ATOM   1166  CA  GLY A 147     399.164 -17.437  89.701  1.00 84.55           C  
ATOM   1167  C   GLY A 147     398.211 -18.377  88.986  1.00 84.09           C  
ATOM   1168  O   GLY A 147     398.348 -18.609  87.785  1.00 80.02           O  
ATOM   1169  N   SER A 148     397.240 -18.921  89.716  1.00 85.53           N  
ATOM   1170  CA  SER A 148     396.295 -19.860  89.122  1.00 88.92           C  
ATOM   1171  C   SER A 148     395.557 -19.264  87.916  1.00 81.63           C  
ATOM   1172  O   SER A 148     395.220 -19.993  86.994  1.00 69.70           O  
ATOM   1173  CB  SER A 148     395.292 -20.362  90.169  1.00 89.80           C  
ATOM   1174  OG  SER A 148     394.398 -19.327  90.530  1.00 98.95           O  
ATOM   1175  N   GLU A 149     395.312 -17.956  87.935  1.00 82.66           N  
ATOM   1176  CA  GLU A 149     394.625 -17.259  86.826  1.00 90.13           C  
ATOM   1177  C   GLU A 149     395.325 -17.346  85.453  1.00 85.36           C  
ATOM   1178  O   GLU A 149     394.693 -17.188  84.412  1.00 81.99           O  
ATOM   1179  CB  GLU A 149     394.318 -15.800  87.200  1.00 91.63           C  
ATOM   1180  CG  GLU A 149     395.478 -14.820  87.094  1.00 96.45           C  
ATOM   1181  CD  GLU A 149     396.648 -15.126  88.011  1.00106.79           C  
ATOM   1182  OE1 GLU A 149     396.423 -15.457  89.204  1.00125.56           O  
ATOM   1183  OE2 GLU A 149     397.802 -15.034  87.534  1.00 99.11           O  
ATOM   1184  N   MET A 150     396.622 -17.619  85.444  1.00 92.35           N  
ATOM   1185  CA  MET A 150     397.328 -17.914  84.196  1.00 96.21           C  
ATOM   1186  C   MET A 150     396.751 -19.114  83.450  1.00 94.59           C  
ATOM   1187  O   MET A 150     396.935 -19.239  82.237  1.00100.06           O  
ATOM   1188  CB  MET A 150     398.803 -18.219  84.475  1.00103.20           C  
ATOM   1189  CG  MET A 150     399.611 -17.038  84.987  1.00106.31           C  
ATOM   1190  SD  MET A 150     401.378 -17.365  84.882  1.00112.05           S  
ATOM   1191  CE  MET A 150     401.562 -18.572  86.202  1.00112.73           C  
ATOM   1192  N   PHE A 151     396.099 -20.011  84.182  1.00 90.52           N  
ATOM   1193  CA  PHE A 151     395.621 -21.261  83.625  1.00 94.41           C  
ATOM   1194  C   PHE A 151     394.129 -21.450  83.869  1.00 90.62           C  
ATOM   1195  O   PHE A 151     393.706 -22.507  84.341  1.00100.16           O  
ATOM   1196  CB  PHE A 151     396.383 -22.425  84.267  1.00 98.89           C  
ATOM   1197  CG  PHE A 151     397.871 -22.315  84.169  1.00 97.04           C  
ATOM   1198  CD1 PHE A 151     398.509 -22.554  82.972  1.00 99.76           C  
ATOM   1199  CD2 PHE A 151     398.629 -21.987  85.282  1.00 96.89           C  
ATOM   1200  CE1 PHE A 151     399.887 -22.461  82.880  1.00108.22           C  
ATOM   1201  CE2 PHE A 151     400.003 -21.882  85.198  1.00 98.15           C  
ATOM   1202  CZ  PHE A 151     400.638 -22.120  83.994  1.00107.66           C  
ATOM   1203  N   LEU A 152     393.327 -20.449  83.528  1.00 80.76           N  
ATOM   1204  CA  LEU A 152     391.876 -20.551  83.710  1.00 74.01           C  
ATOM   1205  C   LEU A 152     391.280 -21.823  83.126  1.00 70.86           C  
ATOM   1206  O   LEU A 152     390.257 -22.310  83.601  1.00 70.46           O  
ATOM   1207  CB  LEU A 152     391.188 -19.345  83.084  1.00 74.04           C  
ATOM   1208  CG  LEU A 152     391.363 -18.074  83.905  1.00 75.71           C  
ATOM   1209  CD1 LEU A 152     391.148 -16.842  83.048  1.00 77.87           C  
ATOM   1210  CD2 LEU A 152     390.399 -18.082  85.078  1.00 83.52           C  
ATOM   1211  N   GLY A 153     391.910 -22.319  82.063  1.00 82.06           N  
ATOM   1212  CA  GLY A 153     391.548 -23.590  81.451  1.00 84.61           C  
ATOM   1213  C   GLY A 153     391.679 -24.690  82.476  1.00 77.64           C  
ATOM   1214  O   GLY A 153     390.686 -25.244  82.941  1.00 61.36           O  
ATOM   1215  N   THR A 154     392.928 -24.986  82.822  1.00 80.84           N  
ATOM   1216  CA  THR A 154     393.238 -26.009  83.824  1.00 84.10           C  
ATOM   1217  C   THR A 154     392.360 -25.954  85.072  1.00 75.25           C  
ATOM   1218  O   THR A 154     391.943 -26.994  85.555  1.00 78.26           O  
ATOM   1219  CB  THR A 154     394.707 -25.908  84.293  1.00 93.51           C  
ATOM   1220  OG1 THR A 154     395.611 -25.991  83.172  1.00101.29           O  
ATOM   1221  CG2 THR A 154     395.022 -27.009  85.289  1.00 93.01           C  
ATOM   1222  N   PHE A 155     392.090 -24.759  85.588  1.00 72.58           N  
ATOM   1223  CA  PHE A 155     391.343 -24.614  86.833  1.00 75.99           C  
ATOM   1224  C   PHE A 155     389.860 -24.316  86.651  1.00 78.13           C  
ATOM   1225  O   PHE A 155     389.154 -24.052  87.620  1.00 81.97           O  
ATOM   1226  CB  PHE A 155     391.976 -23.556  87.730  1.00 77.58           C  
ATOM   1227  CG  PHE A 155     393.366 -23.908  88.165  1.00 77.51           C  
ATOM   1228  CD1 PHE A 155     393.573 -24.828  89.175  1.00 76.31           C  
ATOM   1229  CD2 PHE A 155     394.464 -23.316  87.554  1.00 75.56           C  
ATOM   1230  CE1 PHE A 155     394.854 -25.148  89.575  1.00 79.79           C  
ATOM   1231  CE2 PHE A 155     395.745 -23.621  87.951  1.00 73.45           C  
ATOM   1232  CZ  PHE A 155     395.942 -24.539  88.965  1.00 82.06           C  
ATOM   1233  N   ARG A 156     389.371 -24.403  85.424  1.00 88.60           N  
ATOM   1234  CA  ARG A 156     387.929 -24.339  85.179  1.00 89.08           C  
ATOM   1235  C   ARG A 156     387.298 -23.114  85.848  1.00 77.79           C  
ATOM   1236  O   ARG A 156     386.432 -23.241  86.710  1.00 67.79           O  
ATOM   1237  CB  ARG A 156     387.265 -25.649  85.634  1.00 89.79           C  
ATOM   1238  CG  ARG A 156     388.011 -26.881  85.155  1.00 97.30           C  
ATOM   1239  CD  ARG A 156     387.411 -28.153  85.709  1.00104.27           C  
ATOM   1240  NE  ARG A 156     386.163 -28.514  85.052  1.00120.12           N  
ATOM   1241  CZ  ARG A 156     385.487 -29.632  85.305  1.00145.85           C  
ATOM   1242  NH1 ARG A 156     385.929 -30.524  86.194  1.00159.06           N  
ATOM   1243  NH2 ARG A 156     384.357 -29.872  84.650  1.00158.97           N  
ATOM   1244  N   PHE A 157     387.781 -21.944  85.430  1.00 80.42           N  
ATOM   1245  CA  PHE A 157     387.247 -20.621  85.796  1.00 87.28           C  
ATOM   1246  C   PHE A 157     387.096 -20.280  87.287  1.00 84.98           C  
ATOM   1247  O   PHE A 157     386.518 -19.253  87.621  1.00 75.62           O  
ATOM   1248  CB  PHE A 157     385.906 -20.380  85.083  1.00 95.31           C  
ATOM   1249  CG  PHE A 157     386.031 -19.947  83.640  1.00 99.47           C  
ATOM   1250  CD1 PHE A 157     386.678 -18.776  83.302  1.00 95.53           C  
ATOM   1251  CD2 PHE A 157     385.452 -20.702  82.619  1.00107.38           C  
ATOM   1252  CE1 PHE A 157     386.774 -18.377  81.980  1.00 94.96           C  
ATOM   1253  CE2 PHE A 157     385.541 -20.302  81.295  1.00 97.37           C  
ATOM   1254  CZ  PHE A 157     386.207 -19.139  80.977  1.00 91.51           C  
ATOM   1255  N   TYR A 158     387.604 -21.120  88.185  1.00 86.47           N  
ATOM   1256  CA  TYR A 158     387.517 -20.840  89.623  1.00 78.14           C  
ATOM   1257  C   TYR A 158     388.365 -19.630  90.057  1.00 83.45           C  
ATOM   1258  O   TYR A 158     387.912 -18.848  90.901  1.00 79.15           O  
ATOM   1259  CB  TYR A 158     387.874 -22.079  90.456  1.00 71.10           C  
ATOM   1260  CG  TYR A 158     386.820 -23.139  90.434  1.00 64.84           C  
ATOM   1261  CD1 TYR A 158     385.554 -22.870  90.914  1.00 72.79           C  
ATOM   1262  CD2 TYR A 158     387.076 -24.400  89.934  1.00 61.59           C  
ATOM   1263  CE1 TYR A 158     384.554 -23.825  90.896  1.00 74.86           C  
ATOM   1264  CE2 TYR A 158     386.093 -25.367  89.915  1.00 72.41           C  
ATOM   1265  CZ  TYR A 158     384.830 -25.075  90.403  1.00 80.15           C  
ATOM   1266  OH  TYR A 158     383.833 -26.031  90.400  1.00 98.01           O  
ATOM   1267  N   PRO A 159     389.586 -19.466  89.501  1.00 85.26           N  
ATOM   1268  CA  PRO A 159     390.336 -18.252  89.823  1.00 87.35           C  
ATOM   1269  C   PRO A 159     389.505 -16.976  89.645  1.00 90.01           C  
ATOM   1270  O   PRO A 159     389.494 -16.123  90.539  1.00 88.55           O  
ATOM   1271  CB  PRO A 159     391.502 -18.290  88.827  1.00 87.86           C  
ATOM   1272  CG  PRO A 159     391.728 -19.740  88.580  1.00 85.20           C  
ATOM   1273  CD  PRO A 159     390.360 -20.361  88.617  1.00 87.71           C  
ATOM   1274  N   LEU A 160     388.793 -16.888  88.516  1.00 85.08           N  
ATOM   1275  CA  LEU A 160     387.894 -15.772  88.222  1.00 77.50           C  
ATOM   1276  C   LEU A 160     386.657 -15.741  89.116  1.00 74.33           C  
ATOM   1277  O   LEU A 160     386.303 -14.699  89.671  1.00 66.69           O  
ATOM   1278  CB  LEU A 160     387.458 -15.837  86.769  1.00 77.69           C  
ATOM   1279  CG  LEU A 160     386.430 -14.821  86.268  1.00 78.47           C  
ATOM   1280  CD1 LEU A 160     386.806 -13.404  86.662  1.00 78.73           C  
ATOM   1281  CD2 LEU A 160     386.305 -14.942  84.757  1.00 79.25           C  
ATOM   1282  N   ALA A 161     386.016 -16.889  89.284  1.00 77.01           N  
ATOM   1283  CA  ALA A 161     384.847 -16.994  90.163  1.00 86.14           C  
ATOM   1284  C   ALA A 161     385.147 -16.543  91.599  1.00 88.11           C  
ATOM   1285  O   ALA A 161     384.347 -15.821  92.205  1.00 85.27           O  
ATOM   1286  CB  ALA A 161     384.320 -18.422  90.179  1.00 92.53           C  
ATOM   1287  N   ILE A 162     386.287 -16.979  92.137  1.00 86.48           N  
ATOM   1288  CA  ILE A 162     386.686 -16.600  93.486  1.00 91.52           C  
ATOM   1289  C   ILE A 162     386.845 -15.079  93.573  1.00 92.92           C  
ATOM   1290  O   ILE A 162     386.357 -14.466  94.524  1.00 91.16           O  
ATOM   1291  CB  ILE A 162     387.989 -17.294  93.926  1.00 93.36           C  
ATOM   1292  CG1 ILE A 162     387.758 -18.796  94.115  1.00 89.04           C  
ATOM   1293  CG2 ILE A 162     388.493 -16.708  95.242  1.00 93.89           C  
ATOM   1294  CD1 ILE A 162     389.031 -19.617  94.143  1.00 84.96           C  
ATOM   1295  N   GLY A 163     387.503 -14.483  92.579  1.00 87.31           N  
ATOM   1296  CA  GLY A 163     387.641 -13.038  92.510  1.00 82.35           C  
ATOM   1297  C   GLY A 163     386.285 -12.342  92.492  1.00 88.05           C  
ATOM   1298  O   GLY A 163     386.004 -11.459  93.315  1.00 90.86           O  
ATOM   1299  N   ILE A 164     385.434 -12.747  91.554  1.00 84.98           N  
ATOM   1300  CA  ILE A 164     384.136 -12.116  91.384  1.00 81.67           C  
ATOM   1301  C   ILE A 164     383.332 -12.193  92.673  1.00 80.70           C  
ATOM   1302  O   ILE A 164     382.665 -11.230  93.035  1.00 78.76           O  
ATOM   1303  CB  ILE A 164     383.338 -12.742  90.225  1.00 83.66           C  
ATOM   1304  CG1 ILE A 164     384.011 -12.455  88.884  1.00 81.76           C  
ATOM   1305  CG2 ILE A 164     381.935 -12.162  90.188  1.00 89.80           C  
ATOM   1306  CD1 ILE A 164     383.530 -13.342  87.750  1.00 89.92           C  
ATOM   1307  N   TYR A 165     383.382 -13.334  93.356  1.00 83.27           N  
ATOM   1308  CA  TYR A 165     382.662 -13.498  94.626  1.00 83.35           C  
ATOM   1309  C   TYR A 165     383.181 -12.582  95.726  1.00 89.73           C  
ATOM   1310  O   TYR A 165     382.435 -12.182  96.615  1.00 87.90           O  
ATOM   1311  CB  TYR A 165     382.750 -14.932  95.121  1.00 81.05           C  
ATOM   1312  CG  TYR A 165     381.813 -15.210  96.263  1.00 75.55           C  
ATOM   1313  CD1 TYR A 165     380.435 -15.181  96.069  1.00 82.37           C  
ATOM   1314  CD2 TYR A 165     382.289 -15.505  97.524  1.00 74.67           C  
ATOM   1315  CE1 TYR A 165     379.547 -15.440  97.100  1.00 81.36           C  
ATOM   1316  CE2 TYR A 165     381.411 -15.774  98.565  1.00 83.22           C  
ATOM   1317  CZ  TYR A 165     380.038 -15.739  98.345  1.00 83.71           C  
ATOM   1318  OH  TYR A 165     379.158 -15.984  99.382  1.00 91.20           O  
ATOM   1319  N   LYS A 166     384.458 -12.227  95.644  1.00103.96           N  
ATOM   1320  CA  LYS A 166     385.075 -11.369  96.647  1.00109.40           C  
ATOM   1321  C   LYS A 166     384.777  -9.884  96.424  1.00109.79           C  
ATOM   1322  O   LYS A 166     384.522  -9.173  97.403  1.00119.88           O  
ATOM   1323  CB  LYS A 166     386.584 -11.628  96.715  1.00115.28           C  
ATOM   1324  CG  LYS A 166     386.927 -12.988  97.306  1.00119.70           C  
ATOM   1325  CD  LYS A 166     388.389 -13.356  97.101  1.00126.08           C  
ATOM   1326  CE  LYS A 166     389.298 -12.627  98.073  1.00133.67           C  
ATOM   1327  NZ  LYS A 166     390.740 -12.926  97.848  1.00135.00           N  
ATOM   1328  N   VAL A 167     384.818  -9.405  95.176  1.00102.06           N  
ATOM   1329  CA  VAL A 167     384.549  -7.982  94.909  1.00 99.44           C  
ATOM   1330  C   VAL A 167     383.100  -7.643  95.249  1.00102.58           C  
ATOM   1331  O   VAL A 167     382.835  -6.614  95.875  1.00113.18           O  
ATOM   1332  CB  VAL A 167     384.888  -7.513  93.467  1.00 99.84           C  
ATOM   1333  CG1 VAL A 167     386.352  -7.777  93.138  1.00 98.36           C  
ATOM   1334  CG2 VAL A 167     383.980  -8.144  92.420  1.00109.58           C  
ATOM   1335  N   GLN A 168     382.178  -8.520  94.860  1.00102.45           N  
ATOM   1336  CA  GLN A 168     380.752  -8.284  95.062  1.00110.18           C  
ATOM   1337  C   GLN A 168     380.344  -8.384  96.526  1.00106.44           C  
ATOM   1338  O   GLN A 168     379.256  -7.940  96.900  1.00124.47           O  
ATOM   1339  CB  GLN A 168     379.906  -9.224  94.187  1.00113.08           C  
ATOM   1340  CG  GLN A 168     379.879 -10.675  94.640  1.00116.73           C  
ATOM   1341  CD  GLN A 168     379.206 -11.607  93.646  1.00105.23           C  
ATOM   1342  OE1 GLN A 168     378.817 -12.725  94.007  1.00 95.35           O  
ATOM   1343  NE2 GLN A 168     379.071 -11.161  92.399  1.00 90.41           N  
ATOM   1344  N   ARG A 169     381.204  -8.966  97.346  1.00103.53           N  
ATOM   1345  CA  ARG A 169     381.002  -8.940  98.784  1.00122.77           C  
ATOM   1346  C   ARG A 169     382.063  -8.054  99.438  1.00133.11           C  
ATOM   1347  O   ARG A 169     382.522  -8.321 100.552  1.00147.86           O  
ATOM   1348  CB  ARG A 169     381.001 -10.364  99.320  1.00134.40           C  
ATOM   1349  CG  ARG A 169     379.776 -11.138  98.849  1.00155.90           C  
ATOM   1350  CD  ARG A 169     379.957 -12.643  98.950  1.00168.58           C  
ATOM   1351  NE  ARG A 169     380.285 -13.104 100.308  1.00174.05           N  
ATOM   1352  CZ  ARG A 169     381.513 -13.327 100.798  1.00166.70           C  
ATOM   1353  NH1 ARG A 169     382.608 -13.139 100.060  1.00167.59           N  
ATOM   1354  NH2 ARG A 169     381.651 -13.750 102.055  1.00145.22           N  
ATOM   1355  N   LYS A 170     382.452  -7.003  98.713  1.00130.84           N  
ATOM   1356  CA  LYS A 170     383.280  -5.902  99.217  1.00133.15           C  
ATOM   1357  C   LYS A 170     384.679  -6.238  99.756  1.00141.36           C  
ATOM   1358  O   LYS A 170     385.398  -5.326 100.166  1.00155.06           O  
ATOM   1359  CB  LYS A 170     382.511  -5.136 100.297  1.00135.87           C  
ATOM   1360  CG  LYS A 170     381.128  -4.677  99.870  1.00148.97           C  
ATOM   1361  CD  LYS A 170     380.452  -3.898 100.980  1.00162.34           C  
ATOM   1362  CE  LYS A 170     379.036  -3.510 100.594  1.00175.41           C  
ATOM   1363  NZ  LYS A 170     378.429  -2.641 101.638  1.00187.07           N  
ATOM   1364  N   GLU A 171     385.087  -7.506  99.722  1.00138.13           N  
ATOM   1365  CA  GLU A 171     386.369  -7.926 100.300  1.00131.84           C  
ATOM   1366  C   GLU A 171     387.592  -7.473  99.491  1.00115.95           C  
ATOM   1367  O   GLU A 171     388.597  -7.054 100.057  1.00133.29           O  
ATOM   1368  CB  GLU A 171     386.421  -9.449 100.440  1.00149.32           C  
ATOM   1369  CG  GLU A 171     385.426 -10.042 101.427  1.00160.91           C  
ATOM   1370  CD  GLU A 171     385.649 -11.530 101.681  1.00168.63           C  
ATOM   1371  OE1 GLU A 171     386.592 -12.117 101.098  1.00164.98           O  
ATOM   1372  OE2 GLU A 171     384.868 -12.113 102.463  1.00158.70           O  
ATOM   1373  N   MET A 172     387.498  -7.567  98.173  1.00 99.45           N  
ATOM   1374  CA  MET A 172     388.582  -7.224  97.267  1.00103.74           C  
ATOM   1375  C   MET A 172     388.154  -6.019  96.425  1.00101.97           C  
ATOM   1376  O   MET A 172     386.955  -5.776  96.239  1.00102.16           O  
ATOM   1377  CB  MET A 172     388.888  -8.438  96.375  1.00111.58           C  
ATOM   1378  CG  MET A 172     390.145  -8.356  95.519  1.00113.36           C  
ATOM   1379  SD  MET A 172     390.231  -9.695  94.311  1.00120.08           S  
ATOM   1380  CE  MET A 172     390.731 -11.058  95.350  1.00105.46           C  
ATOM   1381  N   GLU A 173     389.128  -5.268  95.922  1.00 92.78           N  
ATOM   1382  CA  GLU A 173     388.847  -4.131  95.075  1.00 99.11           C  
ATOM   1383  C   GLU A 173     388.780  -4.549  93.616  1.00 98.99           C  
ATOM   1384  O   GLU A 173     389.525  -5.414  93.180  1.00101.41           O  
ATOM   1385  CB  GLU A 173     389.927  -3.070  95.240  1.00119.00           C  
ATOM   1386  CG  GLU A 173     390.052  -2.522  96.657  1.00131.04           C  
ATOM   1387  CD  GLU A 173     391.255  -1.610  96.831  1.00139.54           C  
ATOM   1388  OE1 GLU A 173     391.790  -1.103  95.820  1.00150.06           O  
ATOM   1389  OE2 GLU A 173     391.686  -1.405  97.984  1.00134.70           O  
ATOM   1390  N   PRO A 174     387.892  -3.922  92.840  1.00106.25           N  
ATOM   1391  CA  PRO A 174     387.710  -4.185  91.410  1.00114.24           C  
ATOM   1392  C   PRO A 174     388.967  -4.334  90.560  1.00118.27           C  
ATOM   1393  O   PRO A 174     388.948  -5.075  89.583  1.00112.74           O  
ATOM   1394  CB  PRO A 174     386.966  -2.941  90.918  1.00123.84           C  
ATOM   1395  CG  PRO A 174     386.199  -2.474  92.107  1.00125.72           C  
ATOM   1396  CD  PRO A 174     386.954  -2.900  93.332  1.00114.48           C  
ATOM   1397  N   LYS A 175     390.031  -3.608  90.896  1.00131.24           N  
ATOM   1398  CA  LYS A 175     391.231  -3.579  90.049  1.00139.87           C  
ATOM   1399  C   LYS A 175     392.015  -4.899  90.038  1.00135.15           C  
ATOM   1400  O   LYS A 175     392.781  -5.141  89.102  1.00135.23           O  
ATOM   1401  CB  LYS A 175     392.144  -2.396  90.417  1.00147.69           C  
ATOM   1402  CG  LYS A 175     392.867  -2.483  91.761  1.00155.14           C  
ATOM   1403  CD  LYS A 175     393.858  -1.332  91.938  1.00159.67           C  
ATOM   1404  CE  LYS A 175     394.921  -1.625  92.986  1.00154.99           C  
ATOM   1405  NZ  LYS A 175     394.365  -1.663  94.365  1.00154.09           N  
ATOM   1406  N   TYR A 176     391.816  -5.744  91.051  1.00118.58           N  
ATOM   1407  CA  TYR A 176     392.522  -7.021  91.122  1.00111.10           C  
ATOM   1408  C   TYR A 176     392.032  -8.074  90.126  1.00115.16           C  
ATOM   1409  O   TYR A 176     392.704  -9.083  89.927  1.00127.63           O  
ATOM   1410  CB  TYR A 176     392.516  -7.568  92.547  1.00106.27           C  
ATOM   1411  CG  TYR A 176     393.438  -6.783  93.434  1.00113.08           C  
ATOM   1412  CD1 TYR A 176     394.811  -6.806  93.230  1.00119.63           C  
ATOM   1413  CD2 TYR A 176     392.941  -5.988  94.459  1.00126.36           C  
ATOM   1414  CE1 TYR A 176     395.662  -6.066  94.028  1.00129.17           C  
ATOM   1415  CE2 TYR A 176     393.783  -5.244  95.268  1.00132.81           C  
ATOM   1416  CZ  TYR A 176     395.144  -5.288  95.044  1.00136.41           C  
ATOM   1417  OH  TYR A 176     395.985  -4.537  95.833  1.00145.65           O  
ATOM   1418  N   LEU A 177     390.902  -7.831  89.470  1.00110.50           N  
ATOM   1419  CA  LEU A 177     390.425  -8.708  88.396  1.00103.86           C  
ATOM   1420  C   LEU A 177     390.963  -8.297  87.022  1.00102.44           C  
ATOM   1421  O   LEU A 177     390.558  -8.858  86.001  1.00 97.24           O  
ATOM   1422  CB  LEU A 177     388.888  -8.734  88.359  1.00102.61           C  
ATOM   1423  CG  LEU A 177     388.208  -9.020  89.701  1.00103.44           C  
ATOM   1424  CD1 LEU A 177     386.695  -8.978  89.587  1.00100.19           C  
ATOM   1425  CD2 LEU A 177     388.648 -10.358  90.267  1.00107.07           C  
ATOM   1426  N   GLU A 178     391.864  -7.322  86.979  1.00101.90           N  
ATOM   1427  CA  GLU A 178     392.360  -6.857  85.693  1.00119.51           C  
ATOM   1428  C   GLU A 178     393.158  -7.952  84.999  1.00119.15           C  
ATOM   1429  O   GLU A 178     392.889  -8.270  83.838  1.00107.64           O  
ATOM   1430  CB  GLU A 178     393.204  -5.589  85.849  1.00132.97           C  
ATOM   1431  CG  GLU A 178     392.372  -4.330  86.038  1.00134.82           C  
ATOM   1432  CD  GLU A 178     393.199  -3.110  86.406  1.00140.95           C  
ATOM   1433  OE1 GLU A 178     394.405  -3.055  86.068  1.00134.37           O  
ATOM   1434  OE2 GLU A 178     392.625  -2.195  87.037  1.00142.69           O  
ATOM   1435  N   LYS A 179     394.127  -8.514  85.717  1.00120.68           N  
ATOM   1436  CA  LYS A 179     395.033  -9.512  85.146  1.00125.24           C  
ATOM   1437  C   LYS A 179     394.304 -10.750  84.653  1.00118.52           C  
ATOM   1438  O   LYS A 179     394.666 -11.317  83.616  1.00106.48           O  
ATOM   1439  CB  LYS A 179     396.085  -9.955  86.163  1.00122.11           C  
ATOM   1440  CG  LYS A 179     397.227 -10.749  85.545  1.00119.00           C  
ATOM   1441  CD  LYS A 179     398.047 -11.441  86.617  1.00124.74           C  
ATOM   1442  CE  LYS A 179     399.412 -11.860  86.097  1.00126.58           C  
ATOM   1443  NZ  LYS A 179     399.344 -12.539  84.772  1.00121.23           N  
ATOM   1444  N   THR A 180     393.306 -11.169  85.425  1.00109.52           N  
ATOM   1445  CA  THR A 180     392.517 -12.337  85.083  1.00106.10           C  
ATOM   1446  C   THR A 180     391.865 -12.144  83.721  1.00109.87           C  
ATOM   1447  O   THR A 180     391.898 -13.044  82.884  1.00106.69           O  
ATOM   1448  CB  THR A 180     391.448 -12.602  86.154  1.00104.49           C  
ATOM   1449  OG1 THR A 180     392.061 -12.612  87.450  1.00 86.76           O  
ATOM   1450  CG2 THR A 180     390.762 -13.932  85.915  1.00108.26           C  
ATOM   1451  N   MET A 181     391.324 -10.952  83.482  1.00115.33           N  
ATOM   1452  CA  MET A 181     390.589 -10.666  82.239  1.00114.75           C  
ATOM   1453  C   MET A 181     391.417 -10.567  80.957  1.00108.63           C  
ATOM   1454  O   MET A 181     390.857 -10.452  79.869  1.00119.66           O  
ATOM   1455  CB  MET A 181     389.787  -9.375  82.410  1.00109.73           C  
ATOM   1456  CG  MET A 181     388.696  -9.488  83.455  1.00102.26           C  
ATOM   1457  SD  MET A 181     387.474 -10.675  82.893  1.00112.76           S  
ATOM   1458  CE  MET A 181     386.469 -10.761  84.348  1.00 97.78           C  
ATOM   1459  N   ARG A 182     392.739 -10.580  81.074  1.00100.85           N  
ATOM   1460  CA  ARG A 182     393.600 -10.493  79.912  1.00101.90           C  
ATOM   1461  C   ARG A 182     394.155 -11.865  79.577  1.00 99.90           C  
ATOM   1462  O   ARG A 182     395.251 -11.980  79.014  1.00119.34           O  
ATOM   1463  CB  ARG A 182     394.711  -9.466  80.195  1.00112.53           C  
ATOM   1464  CG  ARG A 182     394.150  -8.076  80.490  1.00113.92           C  
ATOM   1465  CD  ARG A 182     395.205  -7.007  80.739  1.00108.36           C  
ATOM   1466  NE  ARG A 182     395.765  -7.061  82.093  1.00103.82           N  
ATOM   1467  CZ  ARG A 182     396.984  -7.485  82.413  1.00110.33           C  
ATOM   1468  NH1 ARG A 182     397.841  -7.911  81.484  1.00125.17           N  
ATOM   1469  NH2 ARG A 182     397.359  -7.472  83.684  1.00109.74           N  
ATOM   1470  N   GLN A 183     393.406 -12.905  79.933  1.00 94.93           N  
ATOM   1471  CA  GLN A 183     393.923 -14.275  79.911  1.00 94.69           C  
ATOM   1472  C   GLN A 183     393.087 -15.186  79.048  1.00100.25           C  
ATOM   1473  O   GLN A 183     391.877 -14.996  78.894  1.00110.49           O  
ATOM   1474  CB  GLN A 183     393.971 -14.866  81.332  1.00 89.36           C  
ATOM   1475  CG  GLN A 183     394.882 -14.138  82.306  1.00 78.49           C  
ATOM   1476  CD  GLN A 183     396.346 -14.341  81.985  1.00 84.92           C  
ATOM   1477  OE1 GLN A 183     396.713 -15.217  81.190  1.00 85.91           O  
ATOM   1478  NE2 GLN A 183     397.204 -13.523  82.593  1.00 88.79           N  
ATOM   1479  N   ARG A 184     393.751 -16.212  78.530  1.00107.55           N  
ATOM   1480  CA  ARG A 184     393.134 -17.177  77.630  1.00112.87           C  
ATOM   1481  C   ARG A 184     392.250 -18.162  78.398  1.00107.40           C  
ATOM   1482  O   ARG A 184     392.331 -18.261  79.625  1.00 99.97           O  
ATOM   1483  CB  ARG A 184     394.219 -17.941  76.854  1.00117.17           C  
ATOM   1484  CG  ARG A 184     395.115 -17.087  75.958  1.00123.58           C  
ATOM   1485  CD  ARG A 184     396.376 -16.541  76.633  1.00133.92           C  
ATOM   1486  NE  ARG A 184     397.476 -16.361  75.674  1.00132.33           N  
ATOM   1487  CZ  ARG A 184     398.649 -15.778  75.926  1.00112.24           C  
ATOM   1488  NH1 ARG A 184     398.932 -15.270  77.120  1.00106.05           N  
ATOM   1489  NH2 ARG A 184     399.548 -15.701  74.956  1.00101.40           N  
ATOM   1490  N   TYR A 185     391.403 -18.876  77.664  1.00102.76           N  
ATOM   1491  CA  TYR A 185     390.664 -20.005  78.213  1.00105.93           C  
ATOM   1492  C   TYR A 185     390.688 -21.153  77.205  1.00108.30           C  
ATOM   1493  O   TYR A 185     390.004 -21.103  76.188  1.00103.35           O  
ATOM   1494  CB  TYR A 185     389.229 -19.621  78.558  1.00104.04           C  
ATOM   1495  CG  TYR A 185     388.443 -20.810  79.044  1.00107.93           C  
ATOM   1496  CD1 TYR A 185     388.516 -21.231  80.371  1.00117.14           C  
ATOM   1497  CD2 TYR A 185     387.651 -21.538  78.179  1.00108.64           C  
ATOM   1498  CE1 TYR A 185     387.802 -22.336  80.815  1.00109.65           C  
ATOM   1499  CE2 TYR A 185     386.941 -22.647  78.613  1.00105.63           C  
ATOM   1500  CZ  TYR A 185     387.014 -23.038  79.924  1.00100.73           C  
ATOM   1501  OH  TYR A 185     386.290 -24.122  80.332  1.00101.00           O  
ATOM   1502  N   MET A 186     391.448 -22.198  77.525  1.00118.17           N  
ATOM   1503  CA  MET A 186     391.784 -23.269  76.591  1.00117.51           C  
ATOM   1504  C   MET A 186     392.652 -22.601  75.524  1.00117.07           C  
ATOM   1505  O   MET A 186     393.874 -22.505  75.695  1.00127.77           O  
ATOM   1506  CB  MET A 186     390.547 -23.991  76.017  1.00121.48           C  
ATOM   1507  CG  MET A 186     389.505 -24.449  77.035  1.00126.73           C  
ATOM   1508  SD  MET A 186     390.020 -25.640  78.284  1.00131.16           S  
ATOM   1509  CE  MET A 186     391.002 -26.805  77.335  1.00149.77           C  
ATOM   1510  N   GLY A 187     392.039 -22.156  74.427  1.00108.70           N  
ATOM   1511  CA  GLY A 187     392.715 -21.343  73.410  1.00101.94           C  
ATOM   1512  C   GLY A 187     392.091 -19.966  73.258  1.00 93.29           C  
ATOM   1513  O   GLY A 187     392.802 -19.005  72.966  1.00 85.58           O  
ATOM   1514  N   LEU A 188     390.769 -19.894  73.440  1.00 91.45           N  
ATOM   1515  CA  LEU A 188     389.971 -18.668  73.330  1.00100.87           C  
ATOM   1516  C   LEU A 188     390.581 -17.447  74.029  1.00109.58           C  
ATOM   1517  O   LEU A 188     391.106 -17.556  75.136  1.00117.35           O  
ATOM   1518  CB  LEU A 188     388.574 -18.894  73.927  1.00104.84           C  
ATOM   1519  CG  LEU A 188     387.640 -19.960  73.342  1.00121.00           C  
ATOM   1520  CD1 LEU A 188     386.346 -20.060  74.149  1.00125.92           C  
ATOM   1521  CD2 LEU A 188     387.322 -19.687  71.878  1.00131.35           C  
ATOM   1522  N   GLU A 189     390.491 -16.286  73.384  1.00116.16           N  
ATOM   1523  CA  GLU A 189     390.981 -15.033  73.955  1.00123.63           C  
ATOM   1524  C   GLU A 189     389.858 -14.337  74.713  1.00118.27           C  
ATOM   1525  O   GLU A 189     388.700 -14.746  74.620  1.00 99.88           O  
ATOM   1526  CB  GLU A 189     391.562 -14.121  72.864  1.00143.59           C  
ATOM   1527  CG  GLU A 189     392.842 -14.655  72.227  1.00160.87           C  
ATOM   1528  CD  GLU A 189     393.970 -14.875  73.230  1.00173.84           C  
ATOM   1529  OE1 GLU A 189     394.056 -14.095  74.203  1.00184.51           O  
ATOM   1530  OE2 GLU A 189     394.764 -15.825  73.051  1.00162.90           O  
ATOM   1531  N   ALA A 190     390.224 -13.292  75.456  1.00118.43           N  
ATOM   1532  CA  ALA A 190     389.321 -12.570  76.360  1.00116.45           C  
ATOM   1533  C   ALA A 190     387.886 -12.395  75.853  1.00118.86           C  
ATOM   1534  O   ALA A 190     386.961 -12.992  76.414  1.00116.98           O  
ATOM   1535  CB  ALA A 190     389.914 -11.212  76.725  1.00125.67           C  
ATOM   1536  N   ALA A 191     387.698 -11.576  74.817  1.00117.98           N  
ATOM   1537  CA  ALA A 191     386.358 -11.221  74.334  1.00122.72           C  
ATOM   1538  C   ALA A 191     385.529 -12.423  73.865  1.00123.93           C  
ATOM   1539  O   ALA A 191     384.325 -12.497  74.140  1.00123.93           O  
ATOM   1540  CB  ALA A 191     386.458 -10.191  73.224  1.00123.05           C  
ATOM   1541  N   THR A 192     386.182 -13.365  73.189  1.00124.22           N  
ATOM   1542  CA  THR A 192     385.505 -14.562  72.689  1.00126.58           C  
ATOM   1543  C   THR A 192     384.871 -15.356  73.841  1.00122.31           C  
ATOM   1544  O   THR A 192     383.658 -15.572  73.821  1.00107.35           O  
ATOM   1545  CB  THR A 192     386.441 -15.458  71.837  1.00132.76           C  
ATOM   1546  OG1 THR A 192     387.704 -15.613  72.495  1.00142.42           O  
ATOM   1547  CG2 THR A 192     386.689 -14.845  70.465  1.00133.34           C  
ATOM   1548  N   TRP A 193     385.675 -15.744  74.840  1.00120.12           N  
ATOM   1549  CA  TRP A 193     385.191 -16.562  75.978  1.00110.30           C  
ATOM   1550  C   TRP A 193     384.271 -15.840  76.954  1.00105.90           C  
ATOM   1551  O   TRP A 193     383.470 -16.489  77.636  1.00105.99           O  
ATOM   1552  CB  TRP A 193     386.323 -17.295  76.748  1.00100.74           C  
ATOM   1553  CG  TRP A 193     387.360 -16.507  77.526  1.00 89.73           C  
ATOM   1554  CD1 TRP A 193     388.668 -16.337  77.164  1.00 96.90           C  
ATOM   1555  CD2 TRP A 193     387.218 -15.848  78.805  1.00 79.19           C  
ATOM   1556  NE1 TRP A 193     389.333 -15.585  78.113  1.00 95.62           N  
ATOM   1557  CE2 TRP A 193     388.466 -15.275  79.127  1.00 80.06           C  
ATOM   1558  CE3 TRP A 193     386.158 -15.659  79.693  1.00 82.98           C  
ATOM   1559  CZ2 TRP A 193     388.677 -14.532  80.297  1.00 73.74           C  
ATOM   1560  CZ3 TRP A 193     386.372 -14.916  80.868  1.00 76.02           C  
ATOM   1561  CH2 TRP A 193     387.618 -14.362  81.149  1.00 70.22           C  
ATOM   1562  N   THR A 194     384.389 -14.513  77.006  1.00103.33           N  
ATOM   1563  CA  THR A 194     383.598 -13.648  77.892  1.00105.35           C  
ATOM   1564  C   THR A 194     382.103 -13.938  77.872  1.00112.56           C  
ATOM   1565  O   THR A 194     381.441 -13.864  78.917  1.00114.03           O  
ATOM   1566  CB  THR A 194     383.774 -12.183  77.492  1.00105.72           C  
ATOM   1567  OG1 THR A 194     385.172 -11.876  77.433  1.00103.39           O  
ATOM   1568  CG2 THR A 194     383.119 -11.273  78.484  1.00106.04           C  
ATOM   1569  N   VAL A 195     381.593 -14.289  76.693  1.00115.88           N  
ATOM   1570  CA  VAL A 195     380.220 -14.775  76.547  1.00129.96           C  
ATOM   1571  C   VAL A 195     380.154 -16.227  76.032  1.00132.81           C  
ATOM   1572  O   VAL A 195     379.324 -17.017  76.530  1.00141.33           O  
ATOM   1573  CB  VAL A 195     379.355 -13.845  75.675  1.00132.75           C  
ATOM   1574  CG1 VAL A 195     378.922 -12.631  76.493  1.00137.67           C  
ATOM   1575  CG2 VAL A 195     380.084 -13.442  74.402  1.00124.80           C  
ATOM   1576  N   SER A 196     381.020 -16.590  75.081  1.00121.89           N  
ATOM   1577  CA  SER A 196     381.117 -17.976  74.589  1.00122.16           C  
ATOM   1578  C   SER A 196     381.019 -18.988  75.745  1.00121.63           C  
ATOM   1579  O   SER A 196     380.228 -19.942  75.693  1.00106.53           O  
ATOM   1580  CB  SER A 196     382.429 -18.174  73.813  1.00121.62           C  
ATOM   1581  OG  SER A 196     382.637 -19.507  73.373  1.00133.31           O  
ATOM   1582  N   LYS A 197     381.797 -18.733  76.800  1.00119.74           N  
ATOM   1583  CA  LYS A 197     381.848 -19.578  77.982  1.00113.68           C  
ATOM   1584  C   LYS A 197     381.300 -18.862  79.225  1.00106.21           C  
ATOM   1585  O   LYS A 197     381.816 -19.041  80.327  1.00114.05           O  
ATOM   1586  CB  LYS A 197     383.291 -20.044  78.192  1.00111.67           C  
ATOM   1587  CG  LYS A 197     383.570 -21.472  77.760  1.00120.50           C  
ATOM   1588  CD  LYS A 197     383.275 -21.767  76.303  1.00126.65           C  
ATOM   1589  CE  LYS A 197     383.524 -23.242  76.010  1.00132.30           C  
ATOM   1590  NZ  LYS A 197     383.233 -23.587  74.593  1.00136.57           N  
ATOM   1591  N   LEU A 198     380.230 -18.085  79.070  1.00 98.17           N  
ATOM   1592  CA  LEU A 198     379.658 -17.354  80.208  1.00 98.40           C  
ATOM   1593  C   LEU A 198     379.006 -18.287  81.210  1.00 96.58           C  
ATOM   1594  O   LEU A 198     379.145 -18.085  82.416  1.00107.34           O  
ATOM   1595  CB  LEU A 198     378.634 -16.316  79.764  1.00108.14           C  
ATOM   1596  CG  LEU A 198     377.804 -15.619  80.853  1.00113.87           C  
ATOM   1597  CD1 LEU A 198     377.567 -14.162  80.496  1.00117.59           C  
ATOM   1598  CD2 LEU A 198     376.466 -16.315  81.100  1.00124.43           C  
ATOM   1599  N   THR A 199     378.295 -19.297  80.718  1.00 91.24           N  
ATOM   1600  CA  THR A 199     377.614 -20.261  81.591  1.00 91.06           C  
ATOM   1601  C   THR A 199     378.579 -21.155  82.372  1.00 86.16           C  
ATOM   1602  O   THR A 199     378.229 -21.650  83.446  1.00 88.27           O  
ATOM   1603  CB  THR A 199     376.617 -21.129  80.806  1.00 90.42           C  
ATOM   1604  OG1 THR A 199     377.261 -21.692  79.658  1.00 91.17           O  
ATOM   1605  CG2 THR A 199     375.456 -20.268  80.339  1.00 95.65           C  
ATOM   1606  N   GLU A 200     379.783 -21.358  81.842  1.00 90.49           N  
ATOM   1607  CA  GLU A 200     380.838 -22.049  82.588  1.00 98.10           C  
ATOM   1608  C   GLU A 200     381.144 -21.265  83.871  1.00 97.85           C  
ATOM   1609  O   GLU A 200     380.992 -21.785  84.978  1.00100.89           O  
ATOM   1610  CB  GLU A 200     382.102 -22.227  81.741  1.00104.08           C  
ATOM   1611  CG  GLU A 200     382.146 -23.488  80.874  1.00116.21           C  
ATOM   1612  CD  GLU A 200     381.284 -23.442  79.617  1.00120.37           C  
ATOM   1613  OE1 GLU A 200     380.615 -22.410  79.362  1.00124.86           O  
ATOM   1614  OE2 GLU A 200     381.264 -24.459  78.882  1.00109.97           O  
ATOM   1615  N   VAL A 201     381.494 -19.996  83.706  1.00 92.46           N  
ATOM   1616  CA  VAL A 201     381.726 -19.098  84.829  1.00 88.38           C  
ATOM   1617  C   VAL A 201     380.513 -19.010  85.768  1.00 94.91           C  
ATOM   1618  O   VAL A 201     380.665 -18.855  86.984  1.00101.72           O  
ATOM   1619  CB  VAL A 201     382.064 -17.668  84.333  1.00 85.69           C  
ATOM   1620  CG1 VAL A 201     382.329 -16.715  85.496  1.00 93.63           C  
ATOM   1621  CG2 VAL A 201     383.269 -17.665  83.400  1.00 88.58           C  
ATOM   1622  N   GLN A 202     379.307 -19.028  85.203  1.00 98.33           N  
ATOM   1623  CA  GLN A 202     378.084 -18.929  86.000  1.00104.56           C  
ATOM   1624  C   GLN A 202     378.064 -20.032  87.037  1.00105.54           C  
ATOM   1625  O   GLN A 202     377.796 -19.782  88.212  1.00112.92           O  
ATOM   1626  CB  GLN A 202     376.828 -19.040  85.124  1.00111.78           C  
ATOM   1627  CG  GLN A 202     376.537 -17.858  84.206  1.00111.86           C  
ATOM   1628  CD  GLN A 202     376.238 -16.585  84.955  1.00109.53           C  
ATOM   1629  OE1 GLN A 202     375.939 -16.601  86.150  1.00105.45           O  
ATOM   1630  NE2 GLN A 202     376.297 -15.466  84.242  1.00113.34           N  
ATOM   1631  N   SER A 203     378.326 -21.251  86.576  1.00105.71           N  
ATOM   1632  CA  SER A 203     378.318 -22.437  87.439  1.00104.62           C  
ATOM   1633  C   SER A 203     379.491 -22.403  88.393  1.00 94.66           C  
ATOM   1634  O   SER A 203     379.334 -22.731  89.563  1.00 91.95           O  
ATOM   1635  CB  SER A 203     378.343 -23.732  86.608  1.00100.00           C  
ATOM   1636  OG  SER A 203     379.547 -23.861  85.897  1.00 90.34           O  
ATOM   1637  N   ALA A 204     380.649 -21.983  87.885  1.00 95.06           N  
ATOM   1638  CA  ALA A 204     381.862 -21.851  88.708  1.00 89.15           C  
ATOM   1639  C   ALA A 204     381.633 -20.938  89.900  1.00 88.42           C  
ATOM   1640  O   ALA A 204     382.034 -21.260  90.999  1.00 80.57           O  
ATOM   1641  CB  ALA A 204     383.006 -21.333  87.873  1.00 88.62           C  
ATOM   1642  N   LEU A 205     380.917 -19.835  89.690  1.00 96.87           N  
ATOM   1643  CA  LEU A 205     380.538 -18.945  90.789  1.00 88.87           C  
ATOM   1644  C   LEU A 205     379.555 -19.642  91.724  1.00 83.76           C  
ATOM   1645  O   LEU A 205     379.642 -19.517  92.947  1.00 88.33           O  
ATOM   1646  CB  LEU A 205     379.941 -17.629  90.269  1.00 88.01           C  
ATOM   1647  CG  LEU A 205     379.964 -16.442  91.241  1.00 90.53           C  
ATOM   1648  CD1 LEU A 205     379.672 -15.156  90.481  1.00 92.31           C  
ATOM   1649  CD2 LEU A 205     378.998 -16.576  92.417  1.00 91.02           C  
ATOM   1650  N   THR A 206     378.598 -20.356  91.144  1.00 87.40           N  
ATOM   1651  CA  THR A 206     377.590 -21.068  91.929  1.00 97.89           C  
ATOM   1652  C   THR A 206     378.273 -21.986  92.931  1.00 95.33           C  
ATOM   1653  O   THR A 206     377.895 -22.044  94.109  1.00107.84           O  
ATOM   1654  CB  THR A 206     376.646 -21.908  91.040  1.00102.18           C  
ATOM   1655  OG1 THR A 206     376.272 -21.166  89.867  1.00105.34           O  
ATOM   1656  CG2 THR A 206     375.406 -22.298  91.820  1.00102.28           C  
ATOM   1657  N   VAL A 207     379.291 -22.685  92.446  1.00 92.52           N  
ATOM   1658  CA  VAL A 207     380.069 -23.594  93.274  1.00 96.23           C  
ATOM   1659  C   VAL A 207     380.700 -22.792  94.415  1.00 96.88           C  
ATOM   1660  O   VAL A 207     380.502 -23.130  95.586  1.00 99.28           O  
ATOM   1661  CB  VAL A 207     381.151 -24.351  92.459  1.00 90.71           C  
ATOM   1662  CG1 VAL A 207     382.000 -25.230  93.360  1.00 94.18           C  
ATOM   1663  CG2 VAL A 207     380.518 -25.211  91.382  1.00 93.19           C  
ATOM   1664  N   VAL A 208     381.438 -21.730  94.081  1.00 93.71           N  
ATOM   1665  CA  VAL A 208     382.211 -21.001  95.102  1.00 88.93           C  
ATOM   1666  C   VAL A 208     381.280 -20.362  96.122  1.00 89.66           C  
ATOM   1667  O   VAL A 208     381.586 -20.362  97.308  1.00 91.42           O  
ATOM   1668  CB  VAL A 208     383.223 -19.955  94.546  1.00 81.95           C  
ATOM   1669  CG1 VAL A 208     384.179 -20.580  93.534  1.00 81.98           C  
ATOM   1670  CG2 VAL A 208     382.543 -18.743  93.946  1.00 83.21           C  
ATOM   1671  N   SER A 209     380.148 -19.848  95.656  1.00 88.29           N  
ATOM   1672  CA  SER A 209     379.188 -19.167  96.522  1.00 92.98           C  
ATOM   1673  C   SER A 209     378.601 -20.064  97.620  1.00 97.09           C  
ATOM   1674  O   SER A 209     378.149 -19.565  98.662  1.00 97.52           O  
ATOM   1675  CB  SER A 209     378.076 -18.526  95.671  1.00 86.85           C  
ATOM   1676  OG  SER A 209     377.559 -19.456  94.742  1.00 82.54           O  
ATOM   1677  N   SER A 210     378.583 -21.375  97.375  1.00 97.43           N  
ATOM   1678  CA  SER A 210     378.068 -22.344  98.355  1.00103.28           C  
ATOM   1679  C   SER A 210     379.023 -22.619  99.514  1.00107.37           C  
ATOM   1680  O   SER A 210     378.577 -22.981 100.602  1.00116.08           O  
ATOM   1681  CB  SER A 210     377.758 -23.670  97.664  1.00 98.78           C  
ATOM   1682  OG  SER A 210     378.944 -24.303  97.235  1.00 95.91           O  
ATOM   1683  N   LEU A 211     380.316 -22.397  99.288  1.00102.33           N  
ATOM   1684  CA  LEU A 211     381.360 -22.890 100.179  1.00 99.47           C  
ATOM   1685  C   LEU A 211     381.386 -22.292 101.588  1.00111.41           C  
ATOM   1686  O   LEU A 211     381.768 -22.971 102.549  1.00103.75           O  
ATOM   1687  CB  LEU A 211     382.725 -22.703  99.523  1.00 93.24           C  
ATOM   1688  CG  LEU A 211     382.906 -23.397  98.178  1.00 92.75           C  
ATOM   1689  CD1 LEU A 211     384.314 -23.167  97.645  1.00 86.14           C  
ATOM   1690  CD2 LEU A 211     382.600 -24.891  98.275  1.00100.86           C  
ATOM   1691  N   GLY A 212     381.000 -21.025 101.716  1.00121.05           N  
ATOM   1692  CA  GLY A 212     380.941 -20.379 103.029  1.00127.18           C  
ATOM   1693  C   GLY A 212     382.293 -19.889 103.528  1.00118.36           C  
ATOM   1694  O   GLY A 212     383.083 -20.663 104.065  1.00 96.03           O  
ATOM   1695  N   TRP A 213     382.523 -18.589 103.375  1.00118.25           N  
ATOM   1696  CA  TRP A 213     383.773 -17.963 103.766  1.00129.19           C  
ATOM   1697  C   TRP A 213     383.890 -17.873 105.287  1.00134.49           C  
ATOM   1698  O   TRP A 213     382.955 -18.215 106.016  1.00119.70           O  
ATOM   1699  CB  TRP A 213     383.911 -16.570 103.118  1.00136.37           C  
ATOM   1700  CG  TRP A 213     384.605 -16.569 101.752  1.00131.01           C  
ATOM   1701  CD1 TRP A 213     385.755 -15.890 101.403  1.00132.80           C  
ATOM   1702  CD2 TRP A 213     384.198 -17.273 100.583  1.00 99.11           C  
ATOM   1703  NE1 TRP A 213     386.079 -16.136 100.088  1.00112.87           N  
ATOM   1704  CE2 TRP A 213     385.140 -16.979  99.562  1.00 98.30           C  
ATOM   1705  CE3 TRP A 213     383.140 -18.121 100.303  1.00 86.56           C  
ATOM   1706  CZ2 TRP A 213     385.051 -17.505  98.295  1.00 93.18           C  
ATOM   1707  CZ3 TRP A 213     383.047 -18.638  99.052  1.00100.92           C  
ATOM   1708  CH2 TRP A 213     383.998 -18.332  98.051  1.00100.41           C  
ATOM   1709  N   LYS A 214     385.057 -17.434 105.751  1.00141.84           N  
ATOM   1710  CA  LYS A 214     385.294 -17.237 107.158  1.00155.47           C  
ATOM   1711  C   LYS A 214     385.826 -15.830 107.374  1.00155.51           C  
ATOM   1712  O   LYS A 214     386.985 -15.540 107.084  1.00156.58           O  
ATOM   1713  CB  LYS A 214     386.260 -18.283 107.727  1.00173.54           C  
ATOM   1714  CG  LYS A 214     385.815 -18.829 109.072  1.00189.39           C  
ATOM   1715  CD  LYS A 214     386.813 -19.808 109.666  1.00200.64           C  
ATOM   1716  CE  LYS A 214     386.237 -20.451 110.915  1.00213.58           C  
ATOM   1717  NZ  LYS A 214     387.144 -21.492 111.467  1.00219.53           N  
ATOM   1718  N   LYS A 215     384.962 -14.967 107.894  1.00151.37           N  
ATOM   1719  CA  LYS A 215     385.328 -13.598 108.237  1.00149.31           C  
ATOM   1720  C   LYS A 215     386.533 -13.569 109.181  1.00136.53           C  
ATOM   1721  O   LYS A 215     387.470 -12.797 108.964  1.00128.33           O  
ATOM   1722  CB  LYS A 215     384.106 -12.875 108.833  1.00169.95           C  
ATOM   1723  CG  LYS A 215     384.330 -11.499 109.456  1.00180.69           C  
ATOM   1724  CD  LYS A 215     384.668 -10.413 108.445  1.00181.44           C  
ATOM   1725  CE  LYS A 215     384.875  -9.081 109.151  1.00184.74           C  
ATOM   1726  NZ  LYS A 215     385.297  -7.993 108.227  1.00191.18           N  
ATOM   1727  N   THR A 216     386.507 -14.397 110.224  1.00132.59           N  
ATOM   1728  CA  THR A 216     387.613 -14.472 111.181  1.00139.95           C  
ATOM   1729  C   THR A 216     388.162 -15.887 111.277  1.00135.49           C  
ATOM   1730  O   THR A 216     387.599 -16.808 110.703  1.00132.75           O  
ATOM   1731  CB  THR A 216     387.177 -13.994 112.585  1.00153.51           C  
ATOM   1732  OG1 THR A 216     385.956 -14.639 112.971  1.00158.04           O  
ATOM   1733  CG2 THR A 216     386.967 -12.480 112.602  1.00159.96           C  
ATOM   1734  N   ASN A 217     389.265 -16.041 112.004  1.00141.34           N  
ATOM   1735  CA  ASN A 217     389.854 -17.349 112.287  1.00145.23           C  
ATOM   1736  C   ASN A 217     389.410 -17.834 113.663  1.00149.70           C  
ATOM   1737  O   ASN A 217     390.193 -17.822 114.619  1.00164.56           O  
ATOM   1738  CB  ASN A 217     391.381 -17.269 112.214  1.00148.94           C  
ATOM   1739  CG  ASN A 217     391.897 -16.995 110.808  1.00160.03           C  
ATOM   1740  OD1 ASN A 217     391.221 -17.271 109.815  1.00160.13           O  
ATOM   1741  ND2 ASN A 217     393.108 -16.450 110.719  1.00163.90           N  
ATOM   1742  N   VAL A 218     388.148 -18.253 113.753  1.00146.83           N  
ATOM   1743  CA  VAL A 218     387.512 -18.596 115.029  1.00152.48           C  
ATOM   1744  C   VAL A 218     386.988 -20.030 115.043  1.00153.77           C  
ATOM   1745  O   VAL A 218     387.167 -20.775 114.084  1.00160.11           O  
ATOM   1746  CB  VAL A 218     386.369 -17.604 115.379  1.00156.08           C  
ATOM   1747  CG1 VAL A 218     386.921 -16.202 115.587  1.00155.63           C  
ATOM   1748  CG2 VAL A 218     385.280 -17.589 114.314  1.00156.29           C  
ATOM   1749  N   SER A 219     386.351 -20.408 116.147  1.00161.80           N  
ATOM   1750  CA  SER A 219     385.725 -21.719 116.296  1.00166.73           C  
ATOM   1751  C   SER A 219     384.419 -21.805 115.503  1.00157.28           C  
ATOM   1752  O   SER A 219     384.005 -20.846 114.846  1.00152.30           O  
ATOM   1753  CB  SER A 219     385.472 -21.997 117.789  1.00178.54           C  
ATOM   1754  OG  SER A 219     384.808 -23.231 118.016  1.00186.91           O  
ATOM   1755  N   ALA A 220     383.783 -22.972 115.563  1.00159.89           N  
ATOM   1756  CA  ALA A 220     382.461 -23.177 114.982  1.00169.77           C  
ATOM   1757  C   ALA A 220     381.391 -22.583 115.904  1.00180.15           C  
ATOM   1758  O   ALA A 220     380.512 -21.834 115.455  1.00191.49           O  
ATOM   1759  CB  ALA A 220     382.206 -24.663 114.752  1.00164.95           C  
ATOM   1760  N   ALA A 221     381.470 -22.931 117.188  1.00172.63           N  
ATOM   1761  CA  ALA A 221     380.546 -22.416 118.201  1.00169.82           C  
ATOM   1762  C   ALA A 221     380.678 -20.902 118.348  1.00159.75           C  
ATOM   1763  O   ALA A 221     379.686 -20.207 118.596  1.00157.34           O  
ATOM   1764  CB  ALA A 221     380.788 -23.101 119.539  1.00171.04           C  
ATOM   1765  N   ALA A 222     381.909 -20.413 118.199  1.00149.21           N  
ATOM   1766  CA  ALA A 222     382.208 -18.986 118.227  1.00154.72           C  
ATOM   1767  C   ALA A 222     381.444 -18.243 117.138  1.00165.17           C  
ATOM   1768  O   ALA A 222     380.801 -17.223 117.419  1.00184.75           O  
ATOM   1769  CB  ALA A 222     383.700 -18.752 118.063  1.00145.94           C  
ATOM   1770  N   ARG A 223     381.509 -18.761 115.912  1.00160.83           N  
ATOM   1771  CA  ARG A 223     380.781 -18.179 114.783  1.00167.18           C  
ATOM   1772  C   ARG A 223     379.359 -17.852 115.226  1.00177.78           C  
ATOM   1773  O   ARG A 223     378.934 -16.683 115.209  1.00182.57           O  
ATOM   1774  CB  ARG A 223     380.734 -19.138 113.584  1.00171.14           C  
ATOM   1775  CG  ARG A 223     382.060 -19.438 112.887  1.00172.40           C  
ATOM   1776  CD  ARG A 223     382.327 -18.519 111.703  1.00171.29           C  
ATOM   1777  NE  ARG A 223     382.567 -17.146 112.147  1.00183.12           N  
ATOM   1778  CZ  ARG A 223     382.616 -16.069 111.364  1.00175.74           C  
ATOM   1779  NH1 ARG A 223     382.445 -16.164 110.053  1.00173.75           N  
ATOM   1780  NH2 ARG A 223     382.839 -14.875 111.906  1.00177.62           N  
ATOM   1781  N   ASP A 224     378.663 -18.898 115.671  1.00179.84           N  
ATOM   1782  CA  ASP A 224     377.276 -18.808 116.113  1.00189.78           C  
ATOM   1783  C   ASP A 224     377.117 -17.945 117.367  1.00186.69           C  
ATOM   1784  O   ASP A 224     376.310 -17.015 117.392  1.00172.09           O  
ATOM   1785  CB  ASP A 224     376.725 -20.211 116.389  1.00191.77           C  
ATOM   1786  CG  ASP A 224     375.329 -20.185 116.990  1.00203.46           C  
ATOM   1787  OD1 ASP A 224     374.440 -19.512 116.423  1.00210.98           O  
ATOM   1788  OD2 ASP A 224     375.121 -20.832 118.040  1.00207.40           O  
ATOM   1789  N   PHE A 225     377.881 -18.273 118.404  1.00179.84           N  
ATOM   1790  CA  PHE A 225     377.765 -17.606 119.698  1.00175.23           C  
ATOM   1791  C   PHE A 225     377.864 -16.095 119.582  1.00171.19           C  
ATOM   1792  O   PHE A 225     376.966 -15.373 120.024  1.00186.53           O  
ATOM   1793  CB  PHE A 225     378.840 -18.128 120.649  1.00174.38           C  
ATOM   1794  CG  PHE A 225     378.864 -17.451 121.994  1.00177.65           C  
ATOM   1795  CD1 PHE A 225     377.701 -17.322 122.743  1.00188.09           C  
ATOM   1796  CD2 PHE A 225     380.053 -16.970 122.523  1.00168.93           C  
ATOM   1797  CE1 PHE A 225     377.722 -16.704 123.981  1.00189.99           C  
ATOM   1798  CE2 PHE A 225     380.079 -16.357 123.761  1.00178.10           C  
ATOM   1799  CZ  PHE A 225     378.912 -16.223 124.491  1.00185.74           C  
ATOM   1800  N   LEU A 226     378.954 -15.626 118.991  1.00165.49           N  
ATOM   1801  CA  LEU A 226     379.163 -14.194 118.817  1.00179.41           C  
ATOM   1802  C   LEU A 226     378.046 -13.554 118.000  1.00190.90           C  
ATOM   1803  O   LEU A 226     377.553 -12.477 118.350  1.00185.52           O  
ATOM   1804  CB  LEU A 226     380.508 -13.924 118.151  1.00172.43           C  
ATOM   1805  CG  LEU A 226     381.721 -14.076 119.055  1.00167.46           C  
ATOM   1806  CD1 LEU A 226     382.983 -14.176 118.208  1.00165.35           C  
ATOM   1807  CD2 LEU A 226     381.780 -12.913 120.041  1.00164.73           C  
ATOM   1808  N   ALA A 227     377.641 -14.228 116.926  1.00197.41           N  
ATOM   1809  CA  ALA A 227     376.539 -13.756 116.087  1.00194.88           C  
ATOM   1810  C   ALA A 227     375.264 -13.434 116.883  1.00183.60           C  
ATOM   1811  O   ALA A 227     374.519 -12.538 116.497  1.00173.45           O  
ATOM   1812  CB  ALA A 227     376.243 -14.763 114.984  1.00190.32           C  
ATOM   1813  N   LYS A 228     375.030 -14.132 117.996  1.00168.00           N  
ATOM   1814  CA  LYS A 228     373.853 -13.884 118.840  1.00155.34           C  
ATOM   1815  C   LYS A 228     373.775 -12.491 119.484  1.00162.07           C  
ATOM   1816  O   LYS A 228     372.721 -12.121 120.012  1.00172.42           O  
ATOM   1817  CB  LYS A 228     373.738 -14.944 119.942  1.00145.24           C  
ATOM   1818  CG  LYS A 228     373.457 -16.341 119.420  1.00143.74           C  
ATOM   1819  CD  LYS A 228     373.205 -17.324 120.554  1.00152.18           C  
ATOM   1820  CE  LYS A 228     372.910 -18.718 120.021  1.00150.39           C  
ATOM   1821  NZ  LYS A 228     372.809 -19.741 121.101  1.00147.95           N  
ATOM   1822  N   PHE A 229     374.872 -11.736 119.471  1.00162.71           N  
ATOM   1823  CA  PHE A 229     374.884 -10.369 119.991  1.00165.77           C  
ATOM   1824  C   PHE A 229     375.042  -9.337 118.858  1.00161.86           C  
ATOM   1825  O   PHE A 229     375.154  -8.136 119.133  1.00155.64           O  
ATOM   1826  CB  PHE A 229     376.007 -10.177 121.029  1.00166.61           C  
ATOM   1827  CG  PHE A 229     376.073 -11.238 122.107  1.00153.75           C  
ATOM   1828  CD1 PHE A 229     376.623 -12.492 121.850  1.00145.00           C  
ATOM   1829  CD2 PHE A 229     375.624 -10.968 123.392  1.00147.08           C  
ATOM   1830  CE1 PHE A 229     376.695 -13.462 122.837  1.00140.73           C  
ATOM   1831  CE2 PHE A 229     375.699 -11.931 124.384  1.00147.54           C  
ATOM   1832  CZ  PHE A 229     376.233 -13.181 124.108  1.00145.97           C  
ATOM   1833  N   GLY A 230     375.042  -9.794 117.602  1.00158.02           N  
ATOM   1834  CA  GLY A 230     375.099  -8.914 116.422  1.00169.78           C  
ATOM   1835  C   GLY A 230     376.485  -8.793 115.812  1.00167.82           C  
ATOM   1836  O   GLY A 230     377.095  -7.722 115.867  1.00171.85           O  
ATOM   1837  N   ILE A 231     376.953  -9.876 115.194  1.00162.72           N  
ATOM   1838  CA  ILE A 231     378.364 -10.028 114.837  1.00165.09           C  
ATOM   1839  C   ILE A 231     378.662 -10.518 113.411  1.00171.91           C  
ATOM   1840  O   ILE A 231     377.797 -11.055 112.717  1.00177.62           O  
ATOM   1841  CB  ILE A 231     379.026 -10.974 115.875  1.00165.18           C  
ATOM   1842  CG1 ILE A 231     379.907 -10.180 116.856  1.00165.21           C  
ATOM   1843  CG2 ILE A 231     379.819 -12.110 115.222  1.00169.20           C  
ATOM   1844  CD1 ILE A 231     379.160  -9.402 117.921  1.00171.26           C  
ATOM   1845  N   ASN A 232     379.918 -10.318 113.005  1.00178.96           N  
ATOM   1846  CA  ASN A 232     380.484 -10.838 111.747  1.00166.94           C  
ATOM   1847  C   ASN A 232     381.363 -12.074 111.924  1.00138.30           C  
ATOM   1848  O   ASN A 232     380.910 -13.117 112.380  1.00116.16           O  
ATOM   1849  CB  ASN A 232     381.329  -9.764 111.044  1.00169.54           C  
ATOM   1850  CG  ASN A 232     380.650  -8.400 110.983  1.00173.50           C  
ATOM   1851  OD1 ASN A 232     381.330  -7.372 111.005  1.00172.10           O  
ATOM   1852  ND2 ASN A 232     379.319  -8.381 110.901  1.00164.01           N  
TER    1853      ASN A 232                                                      
ATOM   1854  N   GLY B  -1     429.944  -9.880  90.552  1.00129.89           N  
ATOM   1855  CA  GLY B  -1     428.955  -9.421  91.575  1.00137.83           C  
ATOM   1856  C   GLY B  -1     428.654 -10.488  92.614  1.00145.82           C  
ATOM   1857  O   GLY B  -1     429.520 -11.310  92.932  1.00141.57           O  
ATOM   1858  N   SER B   0     427.428 -10.460  93.144  1.00149.56           N  
ATOM   1859  CA  SER B   0     426.929 -11.491  94.064  1.00148.34           C  
ATOM   1860  C   SER B   0     425.449 -11.787  93.808  1.00161.93           C  
ATOM   1861  O   SER B   0     424.794 -11.088  93.035  1.00161.11           O  
ATOM   1862  CB  SER B   0     427.122 -11.084  95.529  1.00141.53           C  
ATOM   1863  OG  SER B   0     426.288  -9.996  95.895  1.00131.31           O  
ATOM   1864  N   MET B   1     424.938 -12.838  94.448  1.00174.72           N  
ATOM   1865  CA  MET B   1     423.519 -13.240  94.335  1.00174.94           C  
ATOM   1866  C   MET B   1     423.118 -14.017  95.583  1.00167.78           C  
ATOM   1867  O   MET B   1     423.690 -15.073  95.839  1.00169.48           O  
ATOM   1868  CB  MET B   1     423.290 -14.113  93.070  1.00174.08           C  
ATOM   1869  CG  MET B   1     424.506 -14.837  92.552  1.00176.26           C  
ATOM   1870  SD  MET B   1     424.290 -15.460  90.873  1.00187.73           S  
ATOM   1871  CE  MET B   1     424.488 -13.945  89.932  1.00177.70           C  
ATOM   1872  N   ILE B   2     422.162 -13.504  96.359  1.00156.95           N  
ATOM   1873  CA  ILE B   2     421.823 -14.115  97.649  1.00161.58           C  
ATOM   1874  C   ILE B   2     420.988 -15.381  97.478  1.00152.53           C  
ATOM   1875  O   ILE B   2     420.186 -15.475  96.547  1.00157.73           O  
ATOM   1876  CB  ILE B   2     421.067 -13.134  98.586  1.00172.46           C  
ATOM   1877  CG1 ILE B   2     421.982 -11.973  98.998  1.00176.00           C  
ATOM   1878  CG2 ILE B   2     420.549 -13.851  99.832  1.00173.16           C  
ATOM   1879  CD1 ILE B   2     421.394 -10.986  99.991  1.00173.98           C  
ATOM   1880  N   GLU B   3     421.200 -16.341  98.380  1.00143.93           N  
ATOM   1881  CA  GLU B   3     420.310 -17.486  98.560  1.00151.61           C  
ATOM   1882  C   GLU B   3     419.771 -17.441  99.985  1.00154.78           C  
ATOM   1883  O   GLU B   3     420.545 -17.386 100.946  1.00150.35           O  
ATOM   1884  CB  GLU B   3     421.030 -18.818  98.339  1.00160.99           C  
ATOM   1885  CG  GLU B   3     420.136 -20.048  98.481  1.00167.02           C  
ATOM   1886  CD  GLU B   3     420.920 -21.341  98.631  1.00168.44           C  
ATOM   1887  OE1 GLU B   3     421.731 -21.655  97.734  1.00175.18           O  
ATOM   1888  OE2 GLU B   3     420.717 -22.054  99.637  1.00161.35           O  
ATOM   1889  N   LEU B   4     418.446 -17.475 100.110  1.00159.13           N  
ATOM   1890  CA  LEU B   4     417.777 -17.430 101.411  1.00153.94           C  
ATOM   1891  C   LEU B   4     416.907 -18.675 101.533  1.00151.75           C  
ATOM   1892  O   LEU B   4     416.251 -19.070 100.566  1.00131.13           O  
ATOM   1893  CB  LEU B   4     417.001 -16.116 101.600  1.00147.87           C  
ATOM   1894  CG  LEU B   4     416.335 -15.437 100.395  1.00143.63           C  
ATOM   1895  CD1 LEU B   4     414.928 -15.975 100.205  1.00157.08           C  
ATOM   1896  CD2 LEU B   4     416.297 -13.926 100.559  1.00135.39           C  
ATOM   1897  N   GLU B   5     416.929 -19.287 102.719  1.00156.04           N  
ATOM   1898  CA  GLU B   5     416.415 -20.648 102.923  1.00154.29           C  
ATOM   1899  C   GLU B   5     415.253 -20.735 103.905  1.00138.76           C  
ATOM   1900  O   GLU B   5     415.112 -19.884 104.790  1.00136.25           O  
ATOM   1901  CB  GLU B   5     417.547 -21.598 103.374  1.00168.65           C  
ATOM   1902  CG  GLU B   5     418.159 -21.357 104.758  1.00182.43           C  
ATOM   1903  CD  GLU B   5     419.255 -20.298 104.804  1.00189.07           C  
ATOM   1904  OE1 GLU B   5     419.772 -19.885 103.740  1.00197.20           O  
ATOM   1905  OE2 GLU B   5     419.606 -19.873 105.929  1.00187.92           O  
ATOM   1906  N   PHE B   6     414.445 -21.785 103.750  1.00121.87           N  
ATOM   1907  CA  PHE B   6     413.292 -22.020 104.622  1.00120.90           C  
ATOM   1908  C   PHE B   6     413.051 -23.518 104.851  1.00115.65           C  
ATOM   1909  O   PHE B   6     413.595 -24.344 104.122  1.00115.09           O  
ATOM   1910  CB  PHE B   6     412.052 -21.364 104.016  1.00123.56           C  
ATOM   1911  CG  PHE B   6     412.250 -19.922 103.628  1.00119.61           C  
ATOM   1912  CD1 PHE B   6     412.117 -18.907 104.569  1.00115.26           C  
ATOM   1913  CD2 PHE B   6     412.572 -19.582 102.319  1.00119.39           C  
ATOM   1914  CE1 PHE B   6     412.302 -17.584 104.209  1.00120.06           C  
ATOM   1915  CE2 PHE B   6     412.756 -18.257 101.953  1.00114.34           C  
ATOM   1916  CZ  PHE B   6     412.621 -17.258 102.897  1.00118.57           C  
ATOM   1917  N   HIS B   7     412.240 -23.853 105.858  1.00117.09           N  
ATOM   1918  CA  HIS B   7     411.993 -25.247 106.270  1.00132.64           C  
ATOM   1919  C   HIS B   7     410.656 -25.405 107.010  1.00133.71           C  
ATOM   1920  O   HIS B   7     410.106 -24.426 107.494  1.00130.50           O  
ATOM   1921  CB  HIS B   7     413.154 -25.749 107.137  1.00144.73           C  
ATOM   1922  CG  HIS B   7     413.918 -24.650 107.812  1.00160.62           C  
ATOM   1923  ND1 HIS B   7     415.184 -24.272 107.412  1.00164.92           N  
ATOM   1924  CD2 HIS B   7     413.588 -23.829 108.838  1.00164.99           C  
ATOM   1925  CE1 HIS B   7     415.605 -23.277 108.172  1.00166.02           C  
ATOM   1926  NE2 HIS B   7     414.656 -22.989 109.044  1.00169.65           N  
ATOM   1927  N   ASP B   8     410.164 -26.642 107.109  1.00142.00           N  
ATOM   1928  CA  ASP B   8     408.801 -26.958 107.604  1.00148.06           C  
ATOM   1929  C   ASP B   8     408.529 -26.491 109.049  1.00151.28           C  
ATOM   1930  O   ASP B   8     409.406 -25.911 109.684  1.00152.41           O  
ATOM   1931  CB  ASP B   8     408.522 -28.479 107.546  1.00154.65           C  
ATOM   1932  CG  ASP B   8     408.834 -29.127 106.186  1.00152.11           C  
ATOM   1933  OD1 ASP B   8     409.998 -29.059 105.728  1.00140.23           O  
ATOM   1934  OD2 ASP B   8     407.920 -29.745 105.597  1.00136.47           O  
ATOM   1935  N   VAL B   9     407.312 -26.728 109.555  1.00156.46           N  
ATOM   1936  CA  VAL B   9     406.969 -26.525 110.987  1.00160.53           C  
ATOM   1937  C   VAL B   9     406.191 -27.732 111.578  1.00154.59           C  
ATOM   1938  O   VAL B   9     406.818 -28.746 111.891  1.00156.69           O  
ATOM   1939  CB  VAL B   9     406.265 -25.155 111.227  1.00164.31           C  
ATOM   1940  CG1 VAL B   9     405.989 -24.917 112.710  1.00166.66           C  
ATOM   1941  CG2 VAL B   9     407.096 -24.002 110.671  1.00155.41           C  
ATOM   1942  N   ALA B  10     404.865 -27.647 111.729  1.00148.64           N  
ATOM   1943  CA  ALA B  10     404.020 -28.739 112.278  1.00149.73           C  
ATOM   1944  C   ALA B  10     402.527 -28.353 112.324  1.00151.31           C  
ATOM   1945  O   ALA B  10     401.818 -28.545 113.328  1.00140.55           O  
ATOM   1946  CB  ALA B  10     404.485 -29.172 113.670  1.00140.61           C  
ATOM   1947  N   THR B  16     399.168 -25.596 124.902  1.00129.08           N  
ATOM   1948  CA  THR B  16     400.542 -25.713 125.392  1.00158.95           C  
ATOM   1949  C   THR B  16     400.792 -24.968 126.707  1.00165.48           C  
ATOM   1950  O   THR B  16     401.387 -25.518 127.636  1.00166.16           O  
ATOM   1951  CB  THR B  16     401.543 -25.172 124.352  1.00172.84           C  
ATOM   1952  OG1 THR B  16     401.362 -25.867 123.110  1.00196.63           O  
ATOM   1953  CG2 THR B  16     402.998 -25.340 124.829  1.00174.24           C  
ATOM   1954  N   PHE B  17     400.324 -23.719 126.754  1.00168.14           N  
ATOM   1955  CA  PHE B  17     400.536 -22.760 127.852  1.00138.16           C  
ATOM   1956  C   PHE B  17     399.209 -22.527 128.583  1.00136.40           C  
ATOM   1957  O   PHE B  17     398.170 -22.325 127.942  1.00126.11           O  
ATOM   1958  CB  PHE B  17     401.111 -21.467 127.231  1.00127.81           C  
ATOM   1959  CG  PHE B  17     400.832 -20.183 127.993  1.00116.74           C  
ATOM   1960  CD1 PHE B  17     399.584 -19.557 127.935  1.00105.14           C  
ATOM   1961  CD2 PHE B  17     401.847 -19.556 128.713  1.00108.78           C  
ATOM   1962  CE1 PHE B  17     399.347 -18.373 128.617  1.00 98.71           C  
ATOM   1963  CE2 PHE B  17     401.615 -18.366 129.388  1.00100.03           C  
ATOM   1964  CZ  PHE B  17     400.367 -17.773 129.337  1.00 98.73           C  
ATOM   1965  N   ASP B  18     399.220 -22.577 129.914  1.00133.66           N  
ATOM   1966  CA  ASP B  18     398.031 -22.169 130.667  1.00140.05           C  
ATOM   1967  C   ASP B  18     398.385 -21.004 131.580  1.00127.30           C  
ATOM   1968  O   ASP B  18     399.510 -20.918 132.094  1.00130.23           O  
ATOM   1969  CB  ASP B  18     397.349 -23.329 131.419  1.00154.43           C  
ATOM   1970  CG  ASP B  18     397.883 -23.534 132.823  1.00161.66           C  
ATOM   1971  OD1 ASP B  18     399.119 -23.624 132.980  1.00174.34           O  
ATOM   1972  OD2 ASP B  18     397.057 -23.615 133.762  1.00159.91           O  
ATOM   1973  N   PRO B  19     397.423 -20.092 131.771  1.00118.39           N  
ATOM   1974  CA  PRO B  19     397.741 -18.870 132.483  1.00115.13           C  
ATOM   1975  C   PRO B  19     397.933 -19.077 133.990  1.00102.75           C  
ATOM   1976  O   PRO B  19     398.936 -18.609 134.534  1.00107.96           O  
ATOM   1977  CB  PRO B  19     396.550 -17.966 132.157  1.00125.61           C  
ATOM   1978  CG  PRO B  19     395.408 -18.890 131.875  1.00127.46           C  
ATOM   1979  CD  PRO B  19     395.980 -20.216 131.482  1.00122.56           C  
ATOM   1980  N   GLU B  20     397.026 -19.804 134.642  1.00102.48           N  
ATOM   1981  CA  GLU B  20     397.087 -20.012 136.102  1.00115.52           C  
ATOM   1982  C   GLU B  20     398.441 -20.489 136.646  1.00116.06           C  
ATOM   1983  O   GLU B  20     398.806 -20.119 137.763  1.00129.85           O  
ATOM   1984  CB  GLU B  20     395.982 -20.956 136.613  1.00116.12           C  
ATOM   1985  CG  GLU B  20     394.783 -20.255 137.252  1.00115.92           C  
ATOM   1986  CD  GLU B  20     393.849 -19.607 136.245  1.00123.11           C  
ATOM   1987  OE1 GLU B  20     394.004 -19.848 135.025  1.00134.48           O  
ATOM   1988  OE2 GLU B  20     392.939 -18.864 136.671  1.00133.63           O  
ATOM   1989  N   VAL B  21     399.173 -21.290 135.880  1.00109.04           N  
ATOM   1990  CA  VAL B  21     400.480 -21.766 136.320  1.00119.65           C  
ATOM   1991  C   VAL B  21     401.552 -20.718 136.069  1.00123.54           C  
ATOM   1992  O   VAL B  21     402.482 -20.574 136.879  1.00154.73           O  
ATOM   1993  CB  VAL B  21     400.884 -23.075 135.621  1.00135.67           C  
ATOM   1994  CG1 VAL B  21     402.288 -23.512 136.036  1.00144.38           C  
ATOM   1995  CG2 VAL B  21     399.863 -24.167 135.924  1.00140.56           C  
ATOM   1996  N   ALA B  22     401.435 -20.008 134.948  1.00120.88           N  
ATOM   1997  CA  ALA B  22     402.357 -18.914 134.607  1.00121.31           C  
ATOM   1998  C   ALA B  22     402.198 -17.763 135.595  1.00119.73           C  
ATOM   1999  O   ALA B  22     403.183 -17.131 135.975  1.00108.91           O  
ATOM   2000  CB  ALA B  22     402.119 -18.427 133.182  1.00113.01           C  
ATOM   2001  N   TYR B  23     400.948 -17.518 135.994  1.00122.85           N  
ATOM   2002  CA  TYR B  23     400.608 -16.519 137.003  1.00118.37           C  
ATOM   2003  C   TYR B  23     401.117 -16.925 138.380  1.00124.04           C  
ATOM   2004  O   TYR B  23     401.751 -16.135 139.078  1.00125.11           O  
ATOM   2005  CB  TYR B  23     399.095 -16.291 137.070  1.00117.42           C  
ATOM   2006  CG  TYR B  23     398.719 -15.355 138.185  1.00122.37           C  
ATOM   2007  CD1 TYR B  23     399.316 -14.104 138.290  1.00125.19           C  
ATOM   2008  CD2 TYR B  23     397.786 -15.716 139.144  1.00130.92           C  
ATOM   2009  CE1 TYR B  23     398.992 -13.237 139.309  1.00129.55           C  
ATOM   2010  CE2 TYR B  23     397.452 -14.853 140.172  1.00136.03           C  
ATOM   2011  CZ  TYR B  23     398.060 -13.616 140.250  1.00137.83           C  
ATOM   2012  OH  TYR B  23     397.746 -12.746 141.270  1.00149.25           O  
ATOM   2013  N   ALA B  24     400.823 -18.163 138.764  1.00127.09           N  
ATOM   2014  CA  ALA B  24     401.344 -18.735 139.998  1.00125.67           C  
ATOM   2015  C   ALA B  24     402.835 -18.453 140.098  1.00123.57           C  
ATOM   2016  O   ALA B  24     403.270 -17.742 140.998  1.00134.55           O  
ATOM   2017  CB  ALA B  24     401.081 -20.234 140.049  1.00128.23           C  
ATOM   2018  N   ASN B  25     403.602 -18.999 139.161  1.00126.26           N  
ATOM   2019  CA  ASN B  25     405.052 -18.828 139.141  1.00140.79           C  
ATOM   2020  C   ASN B  25     405.484 -17.358 139.248  1.00142.82           C  
ATOM   2021  O   ASN B  25     406.408 -17.025 140.004  1.00160.62           O  
ATOM   2022  CB  ASN B  25     405.633 -19.468 137.876  1.00150.48           C  
ATOM   2023  CG  ASN B  25     407.151 -19.378 137.811  1.00161.16           C  
ATOM   2024  OD1 ASN B  25     407.849 -19.679 138.778  1.00170.66           O  
ATOM   2025  ND2 ASN B  25     407.670 -18.968 136.660  1.00172.83           N  
ATOM   2026  N   PHE B  26     404.810 -16.484 138.503  1.00136.21           N  
ATOM   2027  CA  PHE B  26     405.109 -15.046 138.523  1.00127.59           C  
ATOM   2028  C   PHE B  26     404.915 -14.454 139.914  1.00133.47           C  
ATOM   2029  O   PHE B  26     405.827 -13.827 140.467  1.00123.69           O  
ATOM   2030  CB  PHE B  26     404.230 -14.297 137.513  1.00120.56           C  
ATOM   2031  CG  PHE B  26     404.132 -12.808 137.759  1.00100.70           C  
ATOM   2032  CD1 PHE B  26     405.197 -11.971 137.441  1.00 89.32           C  
ATOM   2033  CD2 PHE B  26     402.961 -12.242 138.283  1.00 87.08           C  
ATOM   2034  CE1 PHE B  26     405.098 -10.602 137.633  1.00 78.36           C  
ATOM   2035  CE2 PHE B  26     402.859 -10.879 138.478  1.00 75.79           C  
ATOM   2036  CZ  PHE B  26     403.933 -10.060 138.152  1.00 76.20           C  
ATOM   2037  N   LYS B  27     403.718 -14.658 140.465  1.00143.69           N  
ATOM   2038  CA  LYS B  27     403.386 -14.178 141.808  1.00146.24           C  
ATOM   2039  C   LYS B  27     404.409 -14.637 142.843  1.00150.19           C  
ATOM   2040  O   LYS B  27     404.858 -13.837 143.662  1.00155.48           O  
ATOM   2041  CB  LYS B  27     401.990 -14.630 142.232  1.00139.24           C  
ATOM   2042  CG  LYS B  27     401.597 -14.121 143.607  1.00137.59           C  
ATOM   2043  CD  LYS B  27     400.096 -14.164 143.821  1.00138.80           C  
ATOM   2044  CE  LYS B  27     399.721 -13.471 145.120  1.00141.96           C  
ATOM   2045  NZ  LYS B  27     398.246 -13.386 145.288  1.00139.31           N  
ATOM   2046  N   ARG B  28     404.792 -15.910 142.790  1.00146.73           N  
ATOM   2047  CA  ARG B  28     405.759 -16.442 143.741  1.00144.69           C  
ATOM   2048  C   ARG B  28     407.083 -15.681 143.655  1.00142.64           C  
ATOM   2049  O   ARG B  28     407.541 -15.113 144.646  1.00145.92           O  
ATOM   2050  CB  ARG B  28     406.006 -17.940 143.524  1.00152.19           C  
ATOM   2051  CG  ARG B  28     406.456 -18.663 144.787  1.00160.93           C  
ATOM   2052  CD  ARG B  28     407.481 -19.764 144.544  1.00172.14           C  
ATOM   2053  NE  ARG B  28     407.175 -20.609 143.386  1.00182.85           N  
ATOM   2054  CZ  ARG B  28     407.883 -20.681 142.255  1.00188.14           C  
ATOM   2055  NH1 ARG B  28     408.996 -19.968 142.065  1.00178.05           N  
ATOM   2056  NH2 ARG B  28     407.471 -21.498 141.288  1.00195.12           N  
ATOM   2057  N   VAL B  29     407.683 -15.656 142.468  1.00140.12           N  
ATOM   2058  CA  VAL B  29     409.043 -15.135 142.315  1.00144.98           C  
ATOM   2059  C   VAL B  29     409.122 -13.618 142.400  1.00152.65           C  
ATOM   2060  O   VAL B  29     409.945 -13.068 143.138  1.00158.88           O  
ATOM   2061  CB  VAL B  29     409.680 -15.554 140.970  1.00135.40           C  
ATOM   2062  CG1 VAL B  29     411.084 -14.972 140.839  1.00136.18           C  
ATOM   2063  CG2 VAL B  29     409.729 -17.070 140.840  1.00140.71           C  
ATOM   2064  N   HIS B  30     408.257 -12.959 141.639  1.00157.20           N  
ATOM   2065  CA  HIS B  30     408.438 -11.549 141.316  1.00156.56           C  
ATOM   2066  C   HIS B  30     407.716 -10.575 142.258  1.00160.24           C  
ATOM   2067  O   HIS B  30     408.284  -9.549 142.624  1.00164.27           O  
ATOM   2068  CB  HIS B  30     408.059 -11.331 139.844  1.00152.83           C  
ATOM   2069  CG  HIS B  30     408.923 -12.091 138.884  1.00144.87           C  
ATOM   2070  ND1 HIS B  30     410.201 -11.694 138.556  1.00137.13           N  
ATOM   2071  CD2 HIS B  30     408.694 -13.232 138.191  1.00143.28           C  
ATOM   2072  CE1 HIS B  30     410.724 -12.557 137.703  1.00135.38           C  
ATOM   2073  NE2 HIS B  30     409.828 -13.499 137.464  1.00141.81           N  
ATOM   2074  N   THR B  31     406.501 -10.887 142.697  1.00160.35           N  
ATOM   2075  CA  THR B  31     405.736  -9.930 143.512  1.00159.15           C  
ATOM   2076  C   THR B  31     406.167  -9.810 144.978  1.00154.24           C  
ATOM   2077  O   THR B  31     405.364  -9.407 145.821  1.00152.47           O  
ATOM   2078  CB  THR B  31     404.230 -10.250 143.500  1.00167.17           C  
ATOM   2079  OG1 THR B  31     404.000 -11.504 144.152  1.00168.01           O  
ATOM   2080  CG2 THR B  31     403.697 -10.284 142.075  1.00172.51           C  
ATOM   2081  N   THR B  32     407.418 -10.146 145.291  1.00156.56           N  
ATOM   2082  CA  THR B  32     407.937  -9.983 146.652  1.00147.99           C  
ATOM   2083  C   THR B  32     408.204  -8.499 146.909  1.00132.87           C  
ATOM   2084  O   THR B  32     407.505  -7.878 147.709  1.00125.41           O  
ATOM   2085  CB  THR B  32     409.201 -10.837 146.905  1.00146.48           C  
ATOM   2086  OG1 THR B  32     410.096 -10.720 145.791  1.00135.52           O  
ATOM   2087  CG2 THR B  32     408.829 -12.311 147.100  1.00150.56           C  
ATOM   2088  N   GLY B  33     409.187  -7.936 146.211  1.00125.94           N  
ATOM   2089  CA  GLY B  33     409.520  -6.517 146.343  1.00129.59           C  
ATOM   2090  C   GLY B  33     408.727  -5.670 145.369  1.00139.67           C  
ATOM   2091  O   GLY B  33     409.283  -5.171 144.388  1.00149.30           O  
ATOM   2092  N   LEU B  34     407.432  -5.505 145.638  1.00146.03           N  
ATOM   2093  CA  LEU B  34     406.515  -4.824 144.712  1.00143.14           C  
ATOM   2094  C   LEU B  34     405.437  -4.026 145.437  1.00139.82           C  
ATOM   2095  O   LEU B  34     404.933  -4.449 146.482  1.00144.58           O  
ATOM   2096  CB  LEU B  34     405.870  -5.844 143.774  1.00141.11           C  
ATOM   2097  CG  LEU B  34     404.782  -5.374 142.799  1.00140.84           C  
ATOM   2098  CD1 LEU B  34     404.839  -6.159 141.503  1.00140.78           C  
ATOM   2099  CD2 LEU B  34     403.385  -5.491 143.393  1.00146.63           C  
ATOM   2100  N   SER B  35     405.056  -2.900 144.837  1.00135.29           N  
ATOM   2101  CA  SER B  35     404.197  -1.901 145.468  1.00139.27           C  
ATOM   2102  C   SER B  35     403.192  -1.295 144.495  1.00131.15           C  
ATOM   2103  O   SER B  35     403.402  -1.317 143.286  1.00124.20           O  
ATOM   2104  CB  SER B  35     405.059  -0.762 146.009  1.00143.86           C  
ATOM   2105  OG  SER B  35     405.518   0.072 144.960  1.00136.20           O  
ATOM   2106  N   TYR B  36     402.124  -0.713 145.034  1.00121.93           N  
ATOM   2107  CA  TYR B  36     401.100  -0.088 144.200  1.00121.97           C  
ATOM   2108  C   TYR B  36     401.648   1.094 143.385  1.00125.80           C  
ATOM   2109  O   TYR B  36     401.103   1.421 142.324  1.00130.44           O  
ATOM   2110  CB  TYR B  36     399.896   0.350 145.039  1.00117.13           C  
ATOM   2111  CG  TYR B  36     399.223  -0.783 145.785  1.00113.99           C  
ATOM   2112  CD1 TYR B  36     398.433  -1.704 145.122  1.00108.24           C  
ATOM   2113  CD2 TYR B  36     399.380  -0.928 147.160  1.00118.25           C  
ATOM   2114  CE1 TYR B  36     397.820  -2.738 145.804  1.00112.13           C  
ATOM   2115  CE2 TYR B  36     398.774  -1.962 147.848  1.00117.82           C  
ATOM   2116  CZ  TYR B  36     397.998  -2.863 147.162  1.00118.07           C  
ATOM   2117  OH  TYR B  36     397.386  -3.886 147.842  1.00135.09           O  
ATOM   2118  N   ASP B  37     402.709   1.738 143.870  1.00119.47           N  
ATOM   2119  CA  ASP B  37     403.355   2.799 143.097  1.00126.34           C  
ATOM   2120  C   ASP B  37     404.029   2.215 141.861  1.00123.13           C  
ATOM   2121  O   ASP B  37     403.958   2.812 140.782  1.00133.61           O  
ATOM   2122  CB  ASP B  37     404.374   3.586 143.933  1.00130.99           C  
ATOM   2123  CG  ASP B  37     403.728   4.647 144.834  1.00135.64           C  
ATOM   2124  OD1 ASP B  37     402.743   5.308 144.428  1.00130.96           O  
ATOM   2125  OD2 ASP B  37     404.232   4.827 145.963  1.00136.32           O  
ATOM   2126  N   HIS B  38     404.649   1.046 142.011  1.00118.97           N  
ATOM   2127  CA  HIS B  38     405.338   0.389 140.893  1.00116.47           C  
ATOM   2128  C   HIS B  38     404.353   0.012 139.779  1.00114.17           C  
ATOM   2129  O   HIS B  38     404.652   0.152 138.598  1.00 98.72           O  
ATOM   2130  CB  HIS B  38     406.090  -0.870 141.344  1.00113.67           C  
ATOM   2131  CG  HIS B  38     407.097  -0.637 142.424  1.00115.91           C  
ATOM   2132  ND1 HIS B  38     407.851   0.514 142.505  1.00132.60           N  
ATOM   2133  CD2 HIS B  38     407.498  -1.420 143.452  1.00113.59           C  
ATOM   2134  CE1 HIS B  38     408.659   0.436 143.547  1.00136.72           C  
ATOM   2135  NE2 HIS B  38     408.468  -0.732 144.134  1.00136.31           N  
ATOM   2136  N   ILE B  39     403.173  -0.452 140.172  1.00112.48           N  
ATOM   2137  CA  ILE B  39     402.161  -0.857 139.217  1.00107.95           C  
ATOM   2138  C   ILE B  39     401.619   0.341 138.460  1.00110.22           C  
ATOM   2139  O   ILE B  39     401.561   0.300 137.226  1.00130.12           O  
ATOM   2140  CB  ILE B  39     401.004  -1.615 139.900  1.00115.01           C  
ATOM   2141  CG1 ILE B  39     401.488  -2.996 140.355  1.00107.73           C  
ATOM   2142  CG2 ILE B  39     399.810  -1.764 138.960  1.00119.68           C  
ATOM   2143  CD1 ILE B  39     400.488  -3.743 141.208  1.00105.75           C  
ATOM   2144  N   ARG B  40     401.205   1.389 139.173  1.00112.93           N  
ATOM   2145  CA  ARG B  40     400.585   2.535 138.500  1.00121.29           C  
ATOM   2146  C   ARG B  40     401.538   3.063 137.439  1.00118.29           C  
ATOM   2147  O   ARG B  40     401.087   3.467 136.367  1.00125.06           O  
ATOM   2148  CB  ARG B  40     400.149   3.655 139.455  1.00122.69           C  
ATOM   2149  CG  ARG B  40     401.201   4.719 139.739  1.00124.24           C  
ATOM   2150  CD  ARG B  40     400.713   5.753 140.745  1.00129.79           C  
ATOM   2151  NE  ARG B  40     399.796   6.737 140.163  1.00127.70           N  
ATOM   2152  CZ  ARG B  40     400.148   7.896 139.610  1.00129.78           C  
ATOM   2153  NH1 ARG B  40     401.426   8.270 139.534  1.00132.76           N  
ATOM   2154  NH2 ARG B  40     399.204   8.695 139.116  1.00125.85           N  
ATOM   2155  N   ILE B  41     402.839   3.043 137.731  1.00103.37           N  
ATOM   2156  CA  ILE B  41     403.835   3.418 136.732  1.00110.50           C  
ATOM   2157  C   ILE B  41     403.674   2.591 135.457  1.00116.45           C  
ATOM   2158  O   ILE B  41     403.650   3.145 134.352  1.00117.81           O  
ATOM   2159  CB  ILE B  41     405.289   3.239 137.224  1.00110.82           C  
ATOM   2160  CG1 ILE B  41     405.604   4.203 138.371  1.00119.53           C  
ATOM   2161  CG2 ILE B  41     406.273   3.476 136.081  1.00106.81           C  
ATOM   2162  CD1 ILE B  41     406.843   3.843 139.165  1.00120.20           C  
ATOM   2163  N   PHE B  42     403.583   1.272 135.621  1.00116.55           N  
ATOM   2164  CA  PHE B  42     403.518   0.355 134.484  1.00108.90           C  
ATOM   2165  C   PHE B  42     402.311   0.627 133.602  1.00116.02           C  
ATOM   2166  O   PHE B  42     402.431   0.673 132.372  1.00118.18           O  
ATOM   2167  CB  PHE B  42     403.482  -1.097 134.946  1.00102.51           C  
ATOM   2168  CG  PHE B  42     403.191  -2.068 133.844  1.00103.42           C  
ATOM   2169  CD1 PHE B  42     404.215  -2.539 133.042  1.00104.13           C  
ATOM   2170  CD2 PHE B  42     401.892  -2.508 133.604  1.00103.77           C  
ATOM   2171  CE1 PHE B  42     403.956  -3.437 132.029  1.00102.25           C  
ATOM   2172  CE2 PHE B  42     401.621  -3.404 132.586  1.00 99.42           C  
ATOM   2173  CZ  PHE B  42     402.656  -3.869 131.798  1.00103.80           C  
ATOM   2174  N   TYR B  43     401.149   0.806 134.227  1.00120.22           N  
ATOM   2175  CA  TYR B  43     399.921   1.014 133.460  1.00124.33           C  
ATOM   2176  C   TYR B  43     399.846   2.400 132.820  1.00129.02           C  
ATOM   2177  O   TYR B  43     399.412   2.513 131.671  1.00120.90           O  
ATOM   2178  CB  TYR B  43     398.674   0.726 134.303  1.00117.13           C  
ATOM   2179  CG  TYR B  43     398.388  -0.749 134.493  1.00111.37           C  
ATOM   2180  CD1 TYR B  43     398.382  -1.632 133.417  1.00107.91           C  
ATOM   2181  CD2 TYR B  43     398.099  -1.259 135.749  1.00108.76           C  
ATOM   2182  CE1 TYR B  43     398.116  -2.977 133.595  1.00110.27           C  
ATOM   2183  CE2 TYR B  43     397.828  -2.600 135.931  1.00111.58           C  
ATOM   2184  CZ  TYR B  43     397.838  -3.454 134.853  1.00112.13           C  
ATOM   2185  OH  TYR B  43     397.570  -4.786 135.055  1.00105.84           O  
ATOM   2186  N   ILE B  44     400.264   3.434 133.550  1.00133.31           N  
ATOM   2187  CA  ILE B  44     400.220   4.805 133.036  1.00131.31           C  
ATOM   2188  C   ILE B  44     401.144   4.974 131.842  1.00129.81           C  
ATOM   2189  O   ILE B  44     400.723   5.465 130.791  1.00134.89           O  
ATOM   2190  CB  ILE B  44     400.567   5.836 134.128  1.00129.29           C  
ATOM   2191  CG1 ILE B  44     399.419   5.913 135.139  1.00137.38           C  
ATOM   2192  CG2 ILE B  44     400.805   7.210 133.521  1.00129.26           C  
ATOM   2193  CD1 ILE B  44     399.770   6.619 136.431  1.00143.63           C  
ATOM   2194  N   LYS B  45     402.394   4.563 132.005  1.00132.41           N  
ATOM   2195  CA  LYS B  45     403.368   4.677 130.926  1.00147.61           C  
ATOM   2196  C   LYS B  45     403.329   3.496 129.954  1.00146.35           C  
ATOM   2197  O   LYS B  45     404.241   3.337 129.141  1.00161.58           O  
ATOM   2198  CB  LYS B  45     404.783   4.856 131.494  1.00162.75           C  
ATOM   2199  CG  LYS B  45     405.005   6.169 132.241  1.00173.63           C  
ATOM   2200  CD  LYS B  45     406.353   6.795 131.881  1.00177.41           C  
ATOM   2201  CE  LYS B  45     406.824   7.864 132.859  1.00170.90           C  
ATOM   2202  NZ  LYS B  45     405.884   9.012 133.002  1.00165.39           N  
ATOM   2203  N   GLY B  46     402.281   2.678 130.013  1.00145.13           N  
ATOM   2204  CA  GLY B  46     402.140   1.530 129.115  1.00151.07           C  
ATOM   2205  C   GLY B  46     402.296   1.884 127.646  1.00151.37           C  
ATOM   2206  O   GLY B  46     402.925   1.147 126.887  1.00146.03           O  
ATOM   2207  N   ARG B  47     401.715   3.018 127.263  1.00160.69           N  
ATOM   2208  CA  ARG B  47     401.836   3.591 125.919  1.00174.39           C  
ATOM   2209  C   ARG B  47     403.288   3.679 125.451  1.00173.16           C  
ATOM   2210  O   ARG B  47     403.655   3.131 124.406  1.00177.24           O  
ATOM   2211  CB  ARG B  47     401.248   5.001 125.954  1.00186.53           C  
ATOM   2212  CG  ARG B  47     401.113   5.736 124.631  1.00195.89           C  
ATOM   2213  CD  ARG B  47     400.736   7.186 124.917  1.00202.67           C  
ATOM   2214  NE  ARG B  47     399.962   7.820 123.850  1.00207.09           N  
ATOM   2215  CZ  ARG B  47     399.441   9.046 123.912  1.00206.10           C  
ATOM   2216  NH1 ARG B  47     399.610   9.808 124.988  1.00206.39           N  
ATOM   2217  NH2 ARG B  47     398.746   9.520 122.883  1.00206.98           N  
ATOM   2218  N   GLU B  48     404.104   4.345 126.265  1.00170.79           N  
ATOM   2219  CA  GLU B  48     405.505   4.620 125.958  1.00169.96           C  
ATOM   2220  C   GLU B  48     406.357   3.360 126.029  1.00170.84           C  
ATOM   2221  O   GLU B  48     407.270   3.166 125.219  1.00192.80           O  
ATOM   2222  CB  GLU B  48     406.071   5.643 126.942  1.00175.92           C  
ATOM   2223  CG  GLU B  48     405.345   6.978 126.947  1.00186.54           C  
ATOM   2224  CD  GLU B  48     405.766   7.863 128.102  1.00197.50           C  
ATOM   2225  OE1 GLU B  48     406.960   7.830 128.487  1.00209.60           O  
ATOM   2226  OE2 GLU B  48     404.893   8.589 128.631  1.00195.77           O  
ATOM   2227  N   ILE B  49     406.048   2.506 127.001  1.00156.10           N  
ATOM   2228  CA  ILE B  49     406.785   1.265 127.213  1.00143.85           C  
ATOM   2229  C   ILE B  49     406.645   0.345 126.000  1.00143.54           C  
ATOM   2230  O   ILE B  49     407.594  -0.334 125.616  1.00139.91           O  
ATOM   2231  CB  ILE B  49     406.310   0.546 128.489  1.00140.70           C  
ATOM   2232  CG1 ILE B  49     406.635   1.384 129.728  1.00142.17           C  
ATOM   2233  CG2 ILE B  49     406.994  -0.801 128.636  1.00135.29           C  
ATOM   2234  CD1 ILE B  49     405.786   1.051 130.935  1.00142.64           C  
ATOM   2235  N   LYS B  50     405.468   0.342 125.385  1.00156.16           N  
ATOM   2236  CA  LYS B  50     405.245  -0.455 124.185  1.00169.04           C  
ATOM   2237  C   LYS B  50     406.118   0.029 123.032  1.00172.53           C  
ATOM   2238  O   LYS B  50     406.740  -0.785 122.352  1.00168.12           O  
ATOM   2239  CB  LYS B  50     403.775  -0.396 123.759  1.00178.94           C  
ATOM   2240  CG  LYS B  50     403.416  -1.346 122.625  1.00178.80           C  
ATOM   2241  CD  LYS B  50     402.060  -1.002 122.042  1.00179.76           C  
ATOM   2242  CE  LYS B  50     401.748  -1.883 120.851  1.00177.68           C  
ATOM   2243  NZ  LYS B  50     400.385  -1.588 120.339  1.00184.32           N  
ATOM   2244  N   THR B  51     406.145   1.346 122.818  1.00178.26           N  
ATOM   2245  CA  THR B  51     406.893   1.935 121.706  1.00177.55           C  
ATOM   2246  C   THR B  51     408.388   1.734 121.912  1.00176.65           C  
ATOM   2247  O   THR B  51     409.056   1.163 121.052  1.00179.12           O  
ATOM   2248  CB  THR B  51     406.608   3.442 121.507  1.00175.00           C  
ATOM   2249  OG1 THR B  51     407.012   4.180 122.668  1.00170.47           O  
ATOM   2250  CG2 THR B  51     405.128   3.695 121.227  1.00175.28           C  
ATOM   2251  N   SER B  52     408.901   2.172 123.061  1.00165.75           N  
ATOM   2252  CA  SER B  52     410.332   2.049 123.347  1.00155.74           C  
ATOM   2253  C   SER B  52     410.817   0.605 123.200  1.00144.24           C  
ATOM   2254  O   SER B  52     411.931   0.378 122.748  1.00141.84           O  
ATOM   2255  CB  SER B  52     410.687   2.618 124.724  1.00158.20           C  
ATOM   2256  OG  SER B  52     410.053   1.898 125.763  1.00168.84           O  
ATOM   2257  N   LEU B  53     409.986  -0.368 123.562  1.00143.79           N  
ATOM   2258  CA  LEU B  53     410.331  -1.773 123.335  1.00147.33           C  
ATOM   2259  C   LEU B  53     410.292  -2.135 121.859  1.00149.75           C  
ATOM   2260  O   LEU B  53     411.121  -2.910 121.396  1.00135.11           O  
ATOM   2261  CB  LEU B  53     409.413  -2.710 124.120  1.00151.39           C  
ATOM   2262  CG  LEU B  53     409.871  -2.975 125.553  1.00159.09           C  
ATOM   2263  CD1 LEU B  53     408.742  -3.602 126.355  1.00167.62           C  
ATOM   2264  CD2 LEU B  53     411.103  -3.866 125.592  1.00158.37           C  
ATOM   2265  N   ALA B  54     409.331  -1.571 121.132  1.00160.51           N  
ATOM   2266  CA  ALA B  54     409.193  -1.830 119.701  1.00161.85           C  
ATOM   2267  C   ALA B  54     410.339  -1.246 118.871  1.00168.51           C  
ATOM   2268  O   ALA B  54     410.541  -1.677 117.736  1.00177.58           O  
ATOM   2269  CB  ALA B  54     407.855  -1.312 119.195  1.00160.40           C  
ATOM   2270  N   LYS B  55     411.064  -0.270 119.423  1.00171.94           N  
ATOM   2271  CA  LYS B  55     412.258   0.309 118.781  1.00174.21           C  
ATOM   2272  C   LYS B  55     413.467  -0.621 118.916  1.00165.63           C  
ATOM   2273  O   LYS B  55     414.009  -1.090 117.916  1.00160.41           O  
ATOM   2274  CB  LYS B  55     412.588   1.690 119.369  1.00175.99           C  
ATOM   2275  CG  LYS B  55     411.729   2.824 118.819  1.00180.07           C  
ATOM   2276  CD  LYS B  55     411.200   3.765 119.899  1.00184.78           C  
ATOM   2277  CE  LYS B  55     412.279   4.561 120.623  1.00186.09           C  
ATOM   2278  NZ  LYS B  55     412.668   5.788 119.875  1.00188.42           N  
ATOM   2279  N   ARG B  56     413.863  -0.908 120.153  1.00160.04           N  
ATOM   2280  CA  ARG B  56     415.009  -1.783 120.420  1.00155.03           C  
ATOM   2281  C   ARG B  56     414.816  -3.176 119.820  1.00149.55           C  
ATOM   2282  O   ARG B  56     413.701  -3.693 119.784  1.00158.95           O  
ATOM   2283  CB  ARG B  56     415.277  -1.906 121.927  1.00156.38           C  
ATOM   2284  CG  ARG B  56     416.137  -0.797 122.515  1.00154.06           C  
ATOM   2285  CD  ARG B  56     415.352   0.496 122.620  1.00157.75           C  
ATOM   2286  NE  ARG B  56     415.978   1.457 123.526  1.00157.61           N  
ATOM   2287  CZ  ARG B  56     415.409   2.592 123.939  1.00169.16           C  
ATOM   2288  NH1 ARG B  56     414.187   2.947 123.537  1.00178.09           N  
ATOM   2289  NH2 ARG B  56     416.072   3.391 124.765  1.00171.19           N  
ATOM   2290  N   SER B  57     415.913  -3.771 119.360  1.00140.82           N  
ATOM   2291  CA  SER B  57     415.906  -5.082 118.707  1.00136.50           C  
ATOM   2292  C   SER B  57     416.306  -6.233 119.639  1.00135.04           C  
ATOM   2293  O   SER B  57     416.297  -7.403 119.236  1.00137.36           O  
ATOM   2294  CB  SER B  57     416.843  -5.040 117.490  1.00133.78           C  
ATOM   2295  OG  SER B  57     418.127  -4.541 117.842  1.00131.84           O  
ATOM   2296  N   GLU B  58     416.659  -5.901 120.877  1.00134.12           N  
ATOM   2297  CA  GLU B  58     417.195  -6.861 121.845  1.00138.99           C  
ATOM   2298  C   GLU B  58     416.071  -7.800 122.264  1.00131.35           C  
ATOM   2299  O   GLU B  58     415.050  -7.335 122.754  1.00132.97           O  
ATOM   2300  CB  GLU B  58     417.759  -6.133 123.080  1.00145.13           C  
ATOM   2301  CG  GLU B  58     418.995  -5.261 122.850  1.00144.65           C  
ATOM   2302  CD  GLU B  58     418.708  -3.895 122.230  1.00148.95           C  
ATOM   2303  OE1 GLU B  58     417.723  -3.753 121.476  1.00165.81           O  
ATOM   2304  OE2 GLU B  58     419.474  -2.940 122.472  1.00136.00           O  
ATOM   2305  N   TRP B  59     416.248  -9.106 122.076  1.00129.05           N  
ATOM   2306  CA  TRP B  59     415.173 -10.078 122.349  1.00131.26           C  
ATOM   2307  C   TRP B  59     414.719 -10.149 123.812  1.00136.05           C  
ATOM   2308  O   TRP B  59     413.544 -10.385 124.077  1.00139.52           O  
ATOM   2309  CB  TRP B  59     415.563 -11.478 121.849  1.00129.53           C  
ATOM   2310  CG  TRP B  59     414.644 -12.602 122.298  1.00122.74           C  
ATOM   2311  CD1 TRP B  59     415.015 -13.759 122.932  1.00127.57           C  
ATOM   2312  CD2 TRP B  59     413.222 -12.670 122.148  1.00112.47           C  
ATOM   2313  NE1 TRP B  59     413.914 -14.544 123.181  1.00119.49           N  
ATOM   2314  CE2 TRP B  59     412.801 -13.901 122.708  1.00115.90           C  
ATOM   2315  CE3 TRP B  59     412.263 -11.814 121.596  1.00116.33           C  
ATOM   2316  CZ2 TRP B  59     411.462 -14.296 122.730  1.00117.87           C  
ATOM   2317  CZ3 TRP B  59     410.930 -12.206 121.618  1.00121.89           C  
ATOM   2318  CH2 TRP B  59     410.543 -13.438 122.183  1.00123.45           C  
ATOM   2319  N   GLU B  60     415.637  -9.953 124.756  1.00142.96           N  
ATOM   2320  CA  GLU B  60     415.303  -9.995 126.184  1.00138.34           C  
ATOM   2321  C   GLU B  60     415.694  -8.653 126.821  1.00134.22           C  
ATOM   2322  O   GLU B  60     416.869  -8.274 126.811  1.00145.37           O  
ATOM   2323  CB  GLU B  60     415.994 -11.193 126.853  1.00131.20           C  
ATOM   2324  CG  GLU B  60     415.280 -11.722 128.087  1.00132.66           C  
ATOM   2325  CD  GLU B  60     415.697 -13.132 128.479  1.00139.87           C  
ATOM   2326  OE1 GLU B  60     416.025 -13.943 127.589  1.00141.16           O  
ATOM   2327  OE2 GLU B  60     415.685 -13.441 129.693  1.00144.45           O  
ATOM   2328  N   VAL B  61     414.700  -7.938 127.347  1.00121.33           N  
ATOM   2329  CA  VAL B  61     414.883  -6.595 127.911  1.00119.18           C  
ATOM   2330  C   VAL B  61     414.291  -6.527 129.318  1.00122.58           C  
ATOM   2331  O   VAL B  61     413.329  -7.229 129.625  1.00134.14           O  
ATOM   2332  CB  VAL B  61     414.238  -5.528 126.997  1.00113.28           C  
ATOM   2333  CG1 VAL B  61     414.161  -4.153 127.658  1.00108.67           C  
ATOM   2334  CG2 VAL B  61     415.008  -5.451 125.687  1.00112.86           C  
ATOM   2335  N   THR B  62     414.878  -5.680 130.164  1.00121.08           N  
ATOM   2336  CA  THR B  62     414.407  -5.485 131.532  1.00113.33           C  
ATOM   2337  C   THR B  62     413.781  -4.106 131.738  1.00111.65           C  
ATOM   2338  O   THR B  62     414.254  -3.094 131.210  1.00109.69           O  
ATOM   2339  CB  THR B  62     415.535  -5.670 132.555  1.00107.91           C  
ATOM   2340  OG1 THR B  62     416.636  -4.829 132.190  1.00107.24           O  
ATOM   2341  CG2 THR B  62     415.988  -7.115 132.606  1.00102.22           C  
ATOM   2342  N   LEU B  63     412.704  -4.085 132.515  1.00113.64           N  
ATOM   2343  CA  LEU B  63     411.986  -2.857 132.813  1.00121.91           C  
ATOM   2344  C   LEU B  63     412.304  -2.452 134.234  1.00122.85           C  
ATOM   2345  O   LEU B  63     412.325  -3.297 135.125  1.00112.05           O  
ATOM   2346  CB  LEU B  63     410.484  -3.069 132.689  1.00126.18           C  
ATOM   2347  CG  LEU B  63     409.984  -3.460 131.299  1.00132.88           C  
ATOM   2348  CD1 LEU B  63     408.497  -3.778 131.352  1.00140.87           C  
ATOM   2349  CD2 LEU B  63     410.266  -2.362 130.287  1.00123.39           C  
ATOM   2350  N   ASN B  64     412.562  -1.162 134.421  1.00125.81           N  
ATOM   2351  CA  ASN B  64     412.800  -0.595 135.735  1.00126.40           C  
ATOM   2352  C   ASN B  64     411.695   0.395 136.070  1.00121.63           C  
ATOM   2353  O   ASN B  64     411.788   1.597 135.790  1.00124.31           O  
ATOM   2354  CB  ASN B  64     414.170   0.072 135.784  1.00136.34           C  
ATOM   2355  CG  ASN B  64     414.581   0.442 137.192  1.00139.29           C  
ATOM   2356  OD1 ASN B  64     414.859   1.609 137.481  1.00144.93           O  
ATOM   2357  ND2 ASN B  64     414.609  -0.550 138.079  1.00133.58           N  
ATOM   2358  N   LEU B  65     410.645  -0.138 136.679  1.00117.21           N  
ATOM   2359  CA  LEU B  65     409.438   0.616 136.981  1.00128.14           C  
ATOM   2360  C   LEU B  65     409.531   1.188 138.399  1.00138.17           C  
ATOM   2361  O   LEU B  65     409.052   0.582 139.361  1.00148.14           O  
ATOM   2362  CB  LEU B  65     408.224  -0.306 136.841  1.00127.73           C  
ATOM   2363  CG  LEU B  65     408.097  -1.014 135.490  1.00123.77           C  
ATOM   2364  CD1 LEU B  65     407.259  -2.278 135.626  1.00129.23           C  
ATOM   2365  CD2 LEU B  65     407.526  -0.071 134.442  1.00114.54           C  
ATOM   2366  N   GLY B  66     410.127   2.371 138.526  1.00137.57           N  
ATOM   2367  CA  GLY B  66     410.467   2.898 139.841  1.00132.33           C  
ATOM   2368  C   GLY B  66     411.508   1.950 140.411  1.00132.05           C  
ATOM   2369  O   GLY B  66     412.466   1.597 139.727  1.00128.00           O  
ATOM   2370  N   GLY B  67     411.312   1.516 141.650  1.00135.45           N  
ATOM   2371  CA  GLY B  67     412.191   0.517 142.250  1.00134.91           C  
ATOM   2372  C   GLY B  67     412.114  -0.834 141.556  1.00132.71           C  
ATOM   2373  O   GLY B  67     413.138  -1.454 141.272  1.00123.95           O  
ATOM   2374  N   TRP B  68     410.890  -1.272 141.271  1.00133.28           N  
ATOM   2375  CA  TRP B  68     410.610  -2.595 140.703  1.00134.90           C  
ATOM   2376  C   TRP B  68     411.329  -2.809 139.363  1.00137.14           C  
ATOM   2377  O   TRP B  68     411.459  -1.883 138.559  1.00146.53           O  
ATOM   2378  CB  TRP B  68     409.083  -2.740 140.595  1.00139.20           C  
ATOM   2379  CG  TRP B  68     408.471  -4.025 140.145  1.00147.22           C  
ATOM   2380  CD1 TRP B  68     407.342  -4.158 139.372  1.00145.14           C  
ATOM   2381  CD2 TRP B  68     408.902  -5.350 140.450  1.00154.91           C  
ATOM   2382  NE1 TRP B  68     407.054  -5.477 139.170  1.00143.46           N  
ATOM   2383  CE2 TRP B  68     407.997  -6.232 139.817  1.00161.17           C  
ATOM   2384  CE3 TRP B  68     409.972  -5.884 141.186  1.00164.92           C  
ATOM   2385  CZ2 TRP B  68     408.127  -7.613 139.899  1.00174.69           C  
ATOM   2386  CZ3 TRP B  68     410.105  -7.258 141.264  1.00171.64           C  
ATOM   2387  CH2 TRP B  68     409.191  -8.105 140.621  1.00179.23           C  
ATOM   2388  N   LYS B  69     411.821  -4.026 139.147  1.00139.15           N  
ATOM   2389  CA  LYS B  69     412.573  -4.372 137.946  1.00144.81           C  
ATOM   2390  C   LYS B  69     412.181  -5.763 137.445  1.00145.35           C  
ATOM   2391  O   LYS B  69     412.248  -6.724 138.210  1.00134.39           O  
ATOM   2392  CB  LYS B  69     414.067  -4.330 138.265  1.00152.05           C  
ATOM   2393  CG  LYS B  69     414.997  -4.563 137.079  1.00171.38           C  
ATOM   2394  CD  LYS B  69     415.348  -6.029 136.808  1.00183.57           C  
ATOM   2395  CE  LYS B  69     416.188  -6.683 137.899  1.00184.05           C  
ATOM   2396  NZ  LYS B  69     417.461  -5.960 138.168  1.00189.79           N  
ATOM   2397  N   ILE B  70     411.783  -5.874 136.172  1.00147.46           N  
ATOM   2398  CA  ILE B  70     411.433  -7.173 135.569  1.00143.95           C  
ATOM   2399  C   ILE B  70     412.112  -7.365 134.215  1.00143.52           C  
ATOM   2400  O   ILE B  70     412.391  -6.395 133.518  1.00133.51           O  
ATOM   2401  CB  ILE B  70     409.920  -7.341 135.332  1.00143.15           C  
ATOM   2402  CG1 ILE B  70     409.108  -6.842 136.521  1.00150.00           C  
ATOM   2403  CG2 ILE B  70     409.570  -8.806 135.082  1.00148.99           C  
ATOM   2404  CD1 ILE B  70     407.636  -6.712 136.206  1.00160.53           C  
ATOM   2405  N   THR B  71     412.379  -8.626 133.870  1.00146.22           N  
ATOM   2406  CA  THR B  71     412.912  -9.020 132.567  1.00135.10           C  
ATOM   2407  C   THR B  71     411.764  -9.526 131.697  1.00129.00           C  
ATOM   2408  O   THR B  71     411.015 -10.419 132.101  1.00124.31           O  
ATOM   2409  CB  THR B  71     413.966 -10.139 132.701  1.00136.13           C  
ATOM   2410  OG1 THR B  71     414.891  -9.826 133.753  1.00142.15           O  
ATOM   2411  CG2 THR B  71     414.723 -10.320 131.400  1.00139.11           C  
ATOM   2412  N   VAL B  72     411.652  -8.956 130.499  1.00129.02           N  
ATOM   2413  CA  VAL B  72     410.566  -9.247 129.569  1.00124.87           C  
ATOM   2414  C   VAL B  72     411.117  -9.591 128.191  1.00122.06           C  
ATOM   2415  O   VAL B  72     412.039  -8.938 127.716  1.00123.14           O  
ATOM   2416  CB  VAL B  72     409.654  -8.023 129.390  1.00126.60           C  
ATOM   2417  CG1 VAL B  72     408.373  -8.413 128.666  1.00141.20           C  
ATOM   2418  CG2 VAL B  72     409.314  -7.408 130.734  1.00127.82           C  
ATOM   2419  N   TYR B  73     410.547 -10.609 127.548  1.00124.73           N  
ATOM   2420  CA  TYR B  73     410.896 -10.940 126.167  1.00123.34           C  
ATOM   2421  C   TYR B  73     410.283  -9.908 125.213  1.00128.11           C  
ATOM   2422  O   TYR B  73     409.058  -9.814 125.097  1.00129.52           O  
ATOM   2423  CB  TYR B  73     410.412 -12.344 125.816  1.00127.67           C  
ATOM   2424  CG  TYR B  73     411.089 -13.455 126.602  1.00137.46           C  
ATOM   2425  CD1 TYR B  73     412.346 -13.942 126.229  1.00135.40           C  
ATOM   2426  CD2 TYR B  73     410.465 -14.036 127.704  1.00145.34           C  
ATOM   2427  CE1 TYR B  73     412.959 -14.966 126.931  1.00135.97           C  
ATOM   2428  CE2 TYR B  73     411.073 -15.060 128.413  1.00146.80           C  
ATOM   2429  CZ  TYR B  73     412.317 -15.519 128.024  1.00142.83           C  
ATOM   2430  OH  TYR B  73     412.908 -16.530 128.739  1.00146.97           O  
ATOM   2431  N   ASN B  74     411.136  -9.127 124.548  1.00135.68           N  
ATOM   2432  CA  ASN B  74     410.691  -8.044 123.659  1.00131.24           C  
ATOM   2433  C   ASN B  74     410.112  -8.593 122.370  1.00129.93           C  
ATOM   2434  O   ASN B  74     410.761  -8.652 121.323  1.00135.13           O  
ATOM   2435  CB  ASN B  74     411.813  -7.046 123.348  1.00133.30           C  
ATOM   2436  CG  ASN B  74     411.353  -5.879 122.475  1.00141.02           C  
ATOM   2437  OD1 ASN B  74     410.173  -5.531 122.434  1.00140.73           O  
ATOM   2438  ND2 ASN B  74     412.300  -5.254 121.782  1.00151.92           N  
ATOM   2439  N   THR B  75     408.848  -8.968 122.481  1.00128.09           N  
ATOM   2440  CA  THR B  75     408.076  -9.530 121.389  1.00120.70           C  
ATOM   2441  C   THR B  75     407.385  -8.418 120.579  1.00113.28           C  
ATOM   2442  O   THR B  75     406.688  -8.694 119.606  1.00118.90           O  
ATOM   2443  CB  THR B  75     407.079 -10.560 121.965  1.00123.27           C  
ATOM   2444  OG1 THR B  75     406.351 -11.188 120.907  1.00125.61           O  
ATOM   2445  CG2 THR B  75     406.111  -9.910 122.962  1.00131.96           C  
ATOM   2446  N   ASN B  76     407.621  -7.167 120.963  1.00116.25           N  
ATOM   2447  CA  ASN B  76     407.021  -6.005 120.323  1.00126.53           C  
ATOM   2448  C   ASN B  76     407.768  -5.591 119.066  1.00134.68           C  
ATOM   2449  O   ASN B  76     407.147  -5.253 118.060  1.00144.04           O  
ATOM   2450  CB  ASN B  76     406.982  -4.821 121.292  1.00127.81           C  
ATOM   2451  CG  ASN B  76     406.021  -5.040 122.449  1.00133.79           C  
ATOM   2452  OD1 ASN B  76     405.021  -4.330 122.562  1.00135.65           O  
ATOM   2453  ND2 ASN B  76     406.310  -6.022 123.312  1.00130.97           N  
ATOM   2454  N   PHE B  77     409.097  -5.604 119.132  1.00146.97           N  
ATOM   2455  CA  PHE B  77     409.947  -5.274 117.981  1.00153.00           C  
ATOM   2456  C   PHE B  77     409.579  -6.133 116.764  1.00155.38           C  
ATOM   2457  O   PHE B  77     409.576  -7.363 116.860  1.00158.42           O  
ATOM   2458  CB  PHE B  77     411.428  -5.475 118.329  1.00154.12           C  
ATOM   2459  CG  PHE B  77     412.366  -5.250 117.172  1.00150.12           C  
ATOM   2460  CD1 PHE B  77     412.664  -3.964 116.745  1.00157.80           C  
ATOM   2461  CD2 PHE B  77     412.955  -6.320 116.515  1.00139.72           C  
ATOM   2462  CE1 PHE B  77     413.523  -3.749 115.681  1.00155.14           C  
ATOM   2463  CE2 PHE B  77     413.815  -6.114 115.453  1.00143.91           C  
ATOM   2464  CZ  PHE B  77     414.100  -4.826 115.035  1.00152.93           C  
ATOM   2465  N   PRO B  78     409.266  -5.491 115.621  1.00156.62           N  
ATOM   2466  CA  PRO B  78     408.845  -6.186 114.402  1.00153.60           C  
ATOM   2467  C   PRO B  78     409.622  -7.468 114.075  1.00155.20           C  
ATOM   2468  O   PRO B  78     409.013  -8.511 113.827  1.00144.56           O  
ATOM   2469  CB  PRO B  78     409.074  -5.132 113.318  1.00157.23           C  
ATOM   2470  CG  PRO B  78     408.820  -3.838 114.011  1.00156.10           C  
ATOM   2471  CD  PRO B  78     409.233  -4.026 115.444  1.00156.24           C  
ATOM   2472  N   GLY B  79     410.950  -7.383 114.070  1.00162.33           N  
ATOM   2473  CA  GLY B  79     411.810  -8.533 113.784  1.00165.74           C  
ATOM   2474  C   GLY B  79     411.667  -9.697 114.754  1.00165.58           C  
ATOM   2475  O   GLY B  79     411.804 -10.855 114.359  1.00169.47           O  
ATOM   2476  N   ASN B  80     411.381  -9.388 116.018  1.00161.13           N  
ATOM   2477  CA  ASN B  80     411.305 -10.395 117.079  1.00151.23           C  
ATOM   2478  C   ASN B  80     409.974 -11.137 117.141  1.00149.37           C  
ATOM   2479  O   ASN B  80     409.876 -12.158 117.823  1.00152.26           O  
ATOM   2480  CB  ASN B  80     411.581  -9.756 118.448  1.00148.84           C  
ATOM   2481  CG  ASN B  80     412.987  -9.201 118.569  1.00150.60           C  
ATOM   2482  OD1 ASN B  80     413.883  -9.573 117.813  1.00161.84           O  
ATOM   2483  ND2 ASN B  80     413.185  -8.292 119.517  1.00151.05           N  
ATOM   2484  N   ARG B  81     408.950 -10.635 116.455  1.00142.85           N  
ATOM   2485  CA  ARG B  81     407.633 -11.268 116.494  1.00154.62           C  
ATOM   2486  C   ARG B  81     407.694 -12.702 115.985  1.00174.25           C  
ATOM   2487  O   ARG B  81     408.596 -13.075 115.232  1.00178.84           O  
ATOM   2488  CB  ARG B  81     406.623 -10.483 115.659  1.00161.41           C  
ATOM   2489  CG  ARG B  81     406.255  -9.132 116.245  1.00169.96           C  
ATOM   2490  CD  ARG B  81     405.720  -8.189 115.179  1.00180.81           C  
ATOM   2491  NE  ARG B  81     404.516  -8.697 114.522  1.00187.52           N  
ATOM   2492  CZ  ARG B  81     403.859  -8.070 113.547  1.00194.87           C  
ATOM   2493  NH1 ARG B  81     404.272  -6.887 113.099  1.00200.49           N  
ATOM   2494  NH2 ARG B  81     402.773  -8.628 113.020  1.00189.98           N  
ATOM   2495  N   ASN B  82     406.719 -13.497 116.413  1.00190.19           N  
ATOM   2496  CA  ASN B  82     406.572 -14.885 115.978  1.00192.83           C  
ATOM   2497  C   ASN B  82     407.836 -15.750 116.122  1.00175.39           C  
ATOM   2498  O   ASN B  82     408.177 -16.509 115.215  1.00178.70           O  
ATOM   2499  CB  ASN B  82     406.017 -14.929 114.543  1.00203.84           C  
ATOM   2500  CG  ASN B  82     404.617 -14.337 114.436  1.00208.98           C  
ATOM   2501  OD1 ASN B  82     403.684 -14.797 115.097  1.00211.73           O  
ATOM   2502  ND2 ASN B  82     404.461 -13.319 113.594  1.00208.59           N  
ATOM   2503  N   ASN B  83     408.535 -15.606 117.247  1.00158.18           N  
ATOM   2504  CA  ASN B  83     409.515 -16.603 117.680  1.00155.24           C  
ATOM   2505  C   ASN B  83     409.145 -17.057 119.100  1.00158.73           C  
ATOM   2506  O   ASN B  83     408.965 -16.217 119.982  1.00140.95           O  
ATOM   2507  CB  ASN B  83     410.973 -16.124 117.536  1.00155.07           C  
ATOM   2508  CG  ASN B  83     411.318 -14.923 118.403  1.00148.32           C  
ATOM   2509  OD1 ASN B  83     411.367 -15.014 119.626  1.00137.48           O  
ATOM   2510  ND2 ASN B  83     411.620 -13.798 117.763  1.00147.98           N  
ATOM   2511  N   PRO B  84     409.000 -18.384 119.322  1.00179.10           N  
ATOM   2512  CA  PRO B  84     408.435 -18.925 120.572  1.00184.04           C  
ATOM   2513  C   PRO B  84     408.848 -18.245 121.887  1.00179.00           C  
ATOM   2514  O   PRO B  84     410.010 -17.870 122.063  1.00189.87           O  
ATOM   2515  CB  PRO B  84     408.905 -20.386 120.562  1.00180.24           C  
ATOM   2516  CG  PRO B  84     408.946 -20.736 119.117  1.00178.59           C  
ATOM   2517  CD  PRO B  84     409.340 -19.476 118.385  1.00183.19           C  
ATOM   2518  N   VAL B  85     407.872 -18.089 122.780  1.00159.02           N  
ATOM   2519  CA  VAL B  85     408.069 -17.508 124.098  1.00138.34           C  
ATOM   2520  C   VAL B  85     407.811 -18.613 125.127  1.00129.07           C  
ATOM   2521  O   VAL B  85     406.772 -19.278 125.063  1.00111.28           O  
ATOM   2522  CB  VAL B  85     407.106 -16.331 124.340  1.00137.49           C  
ATOM   2523  CG1 VAL B  85     407.454 -15.623 125.639  1.00145.20           C  
ATOM   2524  CG2 VAL B  85     407.158 -15.346 123.180  1.00134.61           C  
ATOM   2525  N   PRO B  86     408.747 -18.815 126.081  1.00132.34           N  
ATOM   2526  CA  PRO B  86     408.579 -19.891 127.072  1.00133.56           C  
ATOM   2527  C   PRO B  86     407.253 -19.810 127.832  1.00133.97           C  
ATOM   2528  O   PRO B  86     406.720 -18.718 128.010  1.00141.58           O  
ATOM   2529  CB  PRO B  86     409.747 -19.664 128.039  1.00131.80           C  
ATOM   2530  CG  PRO B  86     410.767 -18.901 127.266  1.00125.98           C  
ATOM   2531  CD  PRO B  86     409.989 -18.047 126.311  1.00129.14           C  
ATOM   2532  N   ASP B  87     406.720 -20.947 128.270  1.00129.27           N  
ATOM   2533  CA  ASP B  87     405.472 -20.940 129.035  1.00128.72           C  
ATOM   2534  C   ASP B  87     405.644 -20.221 130.384  1.00130.82           C  
ATOM   2535  O   ASP B  87     404.685 -19.680 130.940  1.00136.06           O  
ATOM   2536  CB  ASP B  87     404.929 -22.366 129.214  1.00129.65           C  
ATOM   2537  CG  ASP B  87     404.382 -22.958 127.918  1.00134.75           C  
ATOM   2538  OD1 ASP B  87     404.704 -22.436 126.828  1.00140.93           O  
ATOM   2539  OD2 ASP B  87     403.634 -23.955 127.980  1.00135.28           O  
ATOM   2540  N   ASP B  88     406.872 -20.208 130.893  1.00136.16           N  
ATOM   2541  CA  ASP B  88     407.221 -19.478 132.110  1.00141.67           C  
ATOM   2542  C   ASP B  88     407.839 -18.104 131.807  1.00136.94           C  
ATOM   2543  O   ASP B  88     408.514 -17.526 132.657  1.00125.61           O  
ATOM   2544  CB  ASP B  88     408.192 -20.318 132.961  1.00154.49           C  
ATOM   2545  CG  ASP B  88     409.580 -20.479 132.321  1.00163.84           C  
ATOM   2546  OD1 ASP B  88     409.718 -20.321 131.083  1.00176.29           O  
ATOM   2547  OD2 ASP B  88     410.540 -20.779 133.064  1.00157.94           O  
ATOM   2548  N   GLY B  89     407.619 -17.586 130.601  1.00131.51           N  
ATOM   2549  CA  GLY B  89     408.195 -16.306 130.186  1.00115.23           C  
ATOM   2550  C   GLY B  89     407.176 -15.188 130.286  1.00107.05           C  
ATOM   2551  O   GLY B  89     405.964 -15.430 130.344  1.00 91.78           O  
ATOM   2552  N   LEU B  90     407.673 -13.957 130.291  1.00102.75           N  
ATOM   2553  CA  LEU B  90     406.815 -12.781 130.371  1.00107.24           C  
ATOM   2554  C   LEU B  90     406.919 -11.966 129.093  1.00109.64           C  
ATOM   2555  O   LEU B  90     408.014 -11.722 128.593  1.00117.20           O  
ATOM   2556  CB  LEU B  90     407.225 -11.908 131.558  1.00113.56           C  
ATOM   2557  CG  LEU B  90     406.950 -12.475 132.957  1.00108.57           C  
ATOM   2558  CD1 LEU B  90     407.871 -11.843 133.990  1.00110.93           C  
ATOM   2559  CD2 LEU B  90     405.487 -12.301 133.334  1.00 99.72           C  
ATOM   2560  N   THR B  91     405.769 -11.578 128.556  1.00119.19           N  
ATOM   2561  CA  THR B  91     405.688 -10.571 127.501  1.00121.37           C  
ATOM   2562  C   THR B  91     404.998  -9.373 128.101  1.00121.69           C  
ATOM   2563  O   THR B  91     404.370  -9.482 129.165  1.00138.40           O  
ATOM   2564  CB  THR B  91     404.860 -11.040 126.293  1.00124.69           C  
ATOM   2565  OG1 THR B  91     403.510 -11.344 126.687  1.00106.20           O  
ATOM   2566  CG2 THR B  91     405.513 -12.265 125.670  1.00131.80           C  
ATOM   2567  N   LEU B  92     405.087  -8.242 127.417  1.00113.53           N  
ATOM   2568  CA  LEU B  92     404.392  -7.056 127.896  1.00115.58           C  
ATOM   2569  C   LEU B  92     402.924  -7.334 128.145  1.00114.05           C  
ATOM   2570  O   LEU B  92     402.344  -6.886 129.131  1.00112.75           O  
ATOM   2571  CB  LEU B  92     404.497  -5.907 126.903  1.00116.34           C  
ATOM   2572  CG  LEU B  92     405.396  -4.764 127.344  1.00119.48           C  
ATOM   2573  CD1 LEU B  92     405.401  -3.710 126.254  1.00120.83           C  
ATOM   2574  CD2 LEU B  92     404.906  -4.190 128.665  1.00128.65           C  
ATOM   2575  N   HIS B  93     402.331  -8.088 127.237  1.00121.17           N  
ATOM   2576  CA  HIS B  93     400.921  -8.406 127.332  1.00130.72           C  
ATOM   2577  C   HIS B  93     400.632  -9.221 128.584  1.00123.03           C  
ATOM   2578  O   HIS B  93     399.785  -8.849 129.401  1.00115.42           O  
ATOM   2579  CB  HIS B  93     400.463  -9.175 126.087  1.00134.01           C  
ATOM   2580  CG  HIS B  93     398.976  -9.197 125.910  1.00117.82           C  
ATOM   2581  ND1 HIS B  93     398.210 -10.313 126.168  1.00108.95           N  
ATOM   2582  CD2 HIS B  93     398.119  -8.231 125.507  1.00110.64           C  
ATOM   2583  CE1 HIS B  93     396.944 -10.038 125.921  1.00109.07           C  
ATOM   2584  NE2 HIS B  93     396.861  -8.781 125.522  1.00117.97           N  
ATOM   2585  N   ARG B  94     401.332 -10.343 128.712  1.00121.48           N  
ATOM   2586  CA  ARG B  94     401.091 -11.252 129.824  1.00122.58           C  
ATOM   2587  C   ARG B  94     401.265 -10.515 131.134  1.00116.54           C  
ATOM   2588  O   ARG B  94     400.463 -10.661 132.053  1.00115.46           O  
ATOM   2589  CB  ARG B  94     402.041 -12.439 129.765  1.00122.87           C  
ATOM   2590  CG  ARG B  94     401.692 -13.461 128.698  1.00121.00           C  
ATOM   2591  CD  ARG B  94     402.882 -14.380 128.479  1.00120.83           C  
ATOM   2592  NE  ARG B  94     402.548 -15.613 127.773  1.00113.33           N  
ATOM   2593  CZ  ARG B  94     403.449 -16.491 127.343  1.00114.51           C  
ATOM   2594  NH1 ARG B  94     404.749 -16.288 127.538  1.00117.23           N  
ATOM   2595  NH2 ARG B  94     403.048 -17.577 126.705  1.00120.08           N  
ATOM   2596  N   LEU B  95     402.312  -9.707 131.201  1.00114.51           N  
ATOM   2597  CA  LEU B  95     402.569  -8.907 132.392  1.00113.30           C  
ATOM   2598  C   LEU B  95     401.360  -8.049 132.754  1.00100.92           C  
ATOM   2599  O   LEU B  95     400.929  -8.036 133.899  1.00 97.36           O  
ATOM   2600  CB  LEU B  95     403.813  -8.031 132.186  1.00108.53           C  
ATOM   2601  CG  LEU B  95     404.264  -7.173 133.360  1.00103.38           C  
ATOM   2602  CD1 LEU B  95     404.343  -8.012 134.626  1.00115.43           C  
ATOM   2603  CD2 LEU B  95     405.604  -6.554 133.033  1.00 99.30           C  
ATOM   2604  N   SER B  96     400.822  -7.342 131.768  1.00 99.98           N  
ATOM   2605  CA  SER B  96     399.659  -6.488 131.988  1.00 98.20           C  
ATOM   2606  C   SER B  96     398.493  -7.290 132.537  1.00 92.75           C  
ATOM   2607  O   SER B  96     397.803  -6.824 133.424  1.00 83.80           O  
ATOM   2608  CB  SER B  96     399.243  -5.775 130.699  1.00 98.50           C  
ATOM   2609  OG  SER B  96     398.027  -5.067 130.874  1.00 93.56           O  
ATOM   2610  N   GLY B  97     398.289  -8.494 132.014  1.00101.79           N  
ATOM   2611  CA  GLY B  97     397.206  -9.363 132.471  1.00105.00           C  
ATOM   2612  C   GLY B  97     397.423  -9.848 133.890  1.00108.13           C  
ATOM   2613  O   GLY B  97     396.509  -9.819 134.718  1.00105.12           O  
ATOM   2614  N   PHE B  98     398.648 -10.283 134.174  1.00107.83           N  
ATOM   2615  CA  PHE B  98     398.978 -10.797 135.491  1.00 99.71           C  
ATOM   2616  C   PHE B  98     398.732  -9.723 136.536  1.00 97.00           C  
ATOM   2617  O   PHE B  98     398.029  -9.959 137.519  1.00104.53           O  
ATOM   2618  CB  PHE B  98     400.432 -11.270 135.547  1.00101.14           C  
ATOM   2619  CG  PHE B  98     400.736 -12.482 134.690  1.00103.07           C  
ATOM   2620  CD1 PHE B  98     399.722 -13.329 134.212  1.00 95.89           C  
ATOM   2621  CD2 PHE B  98     402.064 -12.807 134.412  1.00104.21           C  
ATOM   2622  CE1 PHE B  98     400.036 -14.445 133.462  1.00 95.99           C  
ATOM   2623  CE2 PHE B  98     402.382 -13.931 133.666  1.00108.45           C  
ATOM   2624  CZ  PHE B  98     401.366 -14.747 133.187  1.00108.28           C  
ATOM   2625  N   LEU B  99     399.292  -8.540 136.305  1.00 92.72           N  
ATOM   2626  CA  LEU B  99     399.114  -7.432 137.221  1.00 92.25           C  
ATOM   2627  C   LEU B  99     397.647  -7.088 137.420  1.00 96.89           C  
ATOM   2628  O   LEU B  99     397.255  -6.726 138.525  1.00121.11           O  
ATOM   2629  CB  LEU B  99     399.883  -6.205 136.756  1.00 93.85           C  
ATOM   2630  CG  LEU B  99     401.398  -6.384 136.864  1.00101.27           C  
ATOM   2631  CD1 LEU B  99     402.130  -5.217 136.213  1.00105.87           C  
ATOM   2632  CD2 LEU B  99     401.824  -6.533 138.316  1.00107.15           C  
ATOM   2633  N   ALA B 100     396.818  -7.228 136.397  1.00 98.17           N  
ATOM   2634  CA  ALA B 100     395.391  -6.967 136.574  1.00103.03           C  
ATOM   2635  C   ALA B 100     394.733  -8.005 137.486  1.00 99.31           C  
ATOM   2636  O   ALA B 100     393.840  -7.663 138.257  1.00 98.44           O  
ATOM   2637  CB  ALA B 100     394.678  -6.912 135.235  1.00114.23           C  
ATOM   2638  N   ARG B 101     395.159  -9.262 137.375  1.00100.15           N  
ATOM   2639  CA  ARG B 101     394.705 -10.338 138.262  1.00107.15           C  
ATOM   2640  C   ARG B 101     395.139  -9.989 139.674  1.00108.10           C  
ATOM   2641  O   ARG B 101     394.315  -9.847 140.573  1.00117.53           O  
ATOM   2642  CB  ARG B 101     395.307 -11.682 137.810  1.00119.60           C  
ATOM   2643  CG  ARG B 101     395.225 -12.871 138.763  1.00119.26           C  
ATOM   2644  CD  ARG B 101     393.859 -13.534 138.762  1.00123.51           C  
ATOM   2645  NE  ARG B 101     393.824 -14.816 139.476  1.00126.81           N  
ATOM   2646  CZ  ARG B 101     394.346 -15.965 139.043  1.00127.29           C  
ATOM   2647  NH1 ARG B 101     394.984 -16.035 137.884  1.00137.59           N  
ATOM   2648  NH2 ARG B 101     394.241 -17.062 139.781  1.00128.78           N  
ATOM   2649  N   TYR B 102     396.449  -9.847 139.845  1.00111.29           N  
ATOM   2650  CA  TYR B 102     397.076  -9.489 141.121  1.00115.46           C  
ATOM   2651  C   TYR B 102     396.337  -8.408 141.901  1.00114.23           C  
ATOM   2652  O   TYR B 102     396.155  -8.527 143.112  1.00116.03           O  
ATOM   2653  CB  TYR B 102     398.509  -9.027 140.855  1.00112.39           C  
ATOM   2654  CG  TYR B 102     399.294  -8.663 142.082  1.00121.08           C  
ATOM   2655  CD1 TYR B 102     399.293  -7.366 142.569  1.00121.67           C  
ATOM   2656  CD2 TYR B 102     400.057  -9.619 142.748  1.00135.49           C  
ATOM   2657  CE1 TYR B 102     400.031  -7.027 143.688  1.00131.96           C  
ATOM   2658  CE2 TYR B 102     400.795  -9.291 143.873  1.00141.27           C  
ATOM   2659  CZ  TYR B 102     400.780  -7.991 144.337  1.00138.25           C  
ATOM   2660  OH  TYR B 102     401.505  -7.655 145.454  1.00145.78           O  
ATOM   2661  N   LEU B 103     395.935  -7.353 141.201  1.00110.46           N  
ATOM   2662  CA  LEU B 103     395.195  -6.263 141.822  1.00108.35           C  
ATOM   2663  C   LEU B 103     393.817  -6.741 142.215  1.00104.14           C  
ATOM   2664  O   LEU B 103     393.386  -6.512 143.338  1.00127.17           O  
ATOM   2665  CB  LEU B 103     395.062  -5.049 140.895  1.00103.92           C  
ATOM   2666  CG  LEU B 103     396.351  -4.294 140.542  1.00100.22           C  
ATOM   2667  CD1 LEU B 103     396.049  -3.221 139.510  1.00 99.83           C  
ATOM   2668  CD2 LEU B 103     397.003  -3.685 141.760  1.00 95.66           C  
ATOM   2669  N   LEU B 104     393.124  -7.400 141.301  1.00 95.95           N  
ATOM   2670  CA  LEU B 104     391.765  -7.819 141.597  1.00 98.86           C  
ATOM   2671  C   LEU B 104     391.757  -8.707 142.824  1.00100.65           C  
ATOM   2672  O   LEU B 104     390.809  -8.669 143.595  1.00101.28           O  
ATOM   2673  CB  LEU B 104     391.115  -8.538 140.408  1.00102.35           C  
ATOM   2674  CG  LEU B 104     389.604  -8.828 140.443  1.00104.97           C  
ATOM   2675  CD1 LEU B 104     389.290 -10.212 140.987  1.00114.32           C  
ATOM   2676  CD2 LEU B 104     388.808  -7.772 141.202  1.00103.91           C  
ATOM   2677  N   GLU B 105     392.803  -9.507 143.001  1.00108.81           N  
ATOM   2678  CA  GLU B 105     392.895 -10.369 144.175  1.00115.98           C  
ATOM   2679  C   GLU B 105     392.997  -9.540 145.435  1.00113.99           C  
ATOM   2680  O   GLU B 105     392.174  -9.703 146.335  1.00114.11           O  
ATOM   2681  CB  GLU B 105     394.070 -11.335 144.060  1.00122.78           C  
ATOM   2682  CG  GLU B 105     393.751 -12.497 143.135  1.00119.35           C  
ATOM   2683  CD  GLU B 105     394.912 -13.450 142.957  1.00119.36           C  
ATOM   2684  OE1 GLU B 105     396.040 -13.140 143.403  1.00108.00           O  
ATOM   2685  OE2 GLU B 105     394.676 -14.520 142.357  1.00129.46           O  
ATOM   2686  N   LYS B 106     393.983  -8.645 145.483  1.00120.15           N  
ATOM   2687  CA  LYS B 106     394.096  -7.671 146.582  1.00125.14           C  
ATOM   2688  C   LYS B 106     392.768  -6.977 146.857  1.00120.98           C  
ATOM   2689  O   LYS B 106     392.250  -7.045 147.962  1.00136.40           O  
ATOM   2690  CB  LYS B 106     395.170  -6.613 146.305  1.00120.94           C  
ATOM   2691  CG  LYS B 106     396.503  -6.919 146.954  1.00124.51           C  
ATOM   2692  CD  LYS B 106     397.110  -8.224 146.459  1.00139.04           C  
ATOM   2693  CE  LYS B 106     398.324  -8.605 147.294  1.00151.75           C  
ATOM   2694  NZ  LYS B 106     399.313  -7.496 147.447  1.00156.76           N  
ATOM   2695  N   MET B 107     392.200  -6.357 145.834  1.00120.08           N  
ATOM   2696  CA  MET B 107     390.928  -5.642 145.953  1.00122.60           C  
ATOM   2697  C   MET B 107     389.772  -6.406 146.610  1.00119.09           C  
ATOM   2698  O   MET B 107     388.745  -5.804 146.925  1.00119.31           O  
ATOM   2699  CB  MET B 107     390.482  -5.185 144.557  1.00133.25           C  
ATOM   2700  CG  MET B 107     391.303  -4.039 143.984  1.00131.57           C  
ATOM   2701  SD  MET B 107     391.018  -2.524 144.903  1.00138.44           S  
ATOM   2702  CE  MET B 107     389.293  -2.210 144.521  1.00133.68           C  
ATOM   2703  N   LEU B 108     389.914  -7.722 146.768  1.00122.77           N  
ATOM   2704  CA  LEU B 108     388.915  -8.556 147.440  1.00130.72           C  
ATOM   2705  C   LEU B 108     389.352  -8.971 148.843  1.00140.13           C  
ATOM   2706  O   LEU B 108     388.530  -9.023 149.758  1.00146.43           O  
ATOM   2707  CB  LEU B 108     388.606  -9.794 146.589  1.00133.11           C  
ATOM   2708  CG  LEU B 108     387.972  -9.505 145.218  1.00132.77           C  
ATOM   2709  CD1 LEU B 108     388.006 -10.757 144.350  1.00132.64           C  
ATOM   2710  CD2 LEU B 108     386.551  -8.966 145.333  1.00125.84           C  
ATOM   2711  N   LYS B 109     390.641  -9.262 149.012  1.00146.96           N  
ATOM   2712  CA  LYS B 109     391.177  -9.733 150.293  1.00141.64           C  
ATOM   2713  C   LYS B 109     391.789  -8.657 151.200  1.00138.38           C  
ATOM   2714  O   LYS B 109     392.431  -9.013 152.190  1.00165.63           O  
ATOM   2715  CB  LYS B 109     392.236 -10.827 150.051  1.00137.29           C  
ATOM   2716  CG  LYS B 109     393.549 -10.321 149.463  1.00137.42           C  
ATOM   2717  CD  LYS B 109     394.746 -11.186 149.814  1.00144.15           C  
ATOM   2718  CE  LYS B 109     396.011 -10.569 149.233  1.00153.16           C  
ATOM   2719  NZ  LYS B 109     397.251 -11.326 149.555  1.00165.68           N  
ATOM   2720  N   VAL B 110     391.633  -7.368 150.901  1.00121.84           N  
ATOM   2721  CA  VAL B 110     392.293  -6.350 151.728  1.00122.96           C  
ATOM   2722  C   VAL B 110     391.354  -5.342 152.382  1.00133.50           C  
ATOM   2723  O   VAL B 110     390.166  -5.246 152.053  1.00132.55           O  
ATOM   2724  CB  VAL B 110     393.406  -5.566 150.990  1.00121.93           C  
ATOM   2725  CG1 VAL B 110     394.459  -6.512 150.432  1.00122.56           C  
ATOM   2726  CG2 VAL B 110     392.832  -4.627 149.933  1.00127.12           C  
ATOM   2727  N   SER B 111     391.962  -4.617 153.321  1.00138.00           N  
ATOM   2728  CA  SER B 111     391.356  -3.593 154.156  1.00140.54           C  
ATOM   2729  C   SER B 111     390.660  -2.486 153.371  1.00141.78           C  
ATOM   2730  O   SER B 111     391.154  -2.062 152.330  1.00147.71           O  
ATOM   2731  CB  SER B 111     392.472  -2.979 155.007  1.00142.84           C  
ATOM   2732  OG  SER B 111     391.970  -2.028 155.920  1.00156.35           O  
ATOM   2733  N   GLU B 112     389.525  -2.016 153.888  1.00139.19           N  
ATOM   2734  CA  GLU B 112     388.741  -0.942 153.258  1.00139.34           C  
ATOM   2735  C   GLU B 112     389.475   0.385 153.023  1.00143.75           C  
ATOM   2736  O   GLU B 112     389.235   1.036 152.002  1.00140.97           O  
ATOM   2737  CB  GLU B 112     387.463  -0.680 154.057  1.00144.86           C  
ATOM   2738  CG  GLU B 112     386.411  -1.764 153.887  1.00151.01           C  
ATOM   2739  CD  GLU B 112     385.720  -1.729 152.534  1.00151.14           C  
ATOM   2740  OE1 GLU B 112     386.018  -0.835 151.712  1.00143.18           O  
ATOM   2741  OE2 GLU B 112     384.869  -2.609 152.294  1.00151.86           O  
ATOM   2742  N   PRO B 113     390.332   0.814 153.969  1.00153.02           N  
ATOM   2743  CA  PRO B 113     391.230   1.938 153.678  1.00161.49           C  
ATOM   2744  C   PRO B 113     392.328   1.598 152.670  1.00170.12           C  
ATOM   2745  O   PRO B 113     392.707   2.468 151.891  1.00175.97           O  
ATOM   2746  CB  PRO B 113     391.850   2.272 155.042  1.00162.79           C  
ATOM   2747  CG  PRO B 113     391.606   1.071 155.889  1.00160.31           C  
ATOM   2748  CD  PRO B 113     390.284   0.544 155.415  1.00158.50           C  
ATOM   2749  N   GLU B 114     392.833   0.363 152.689  1.00170.04           N  
ATOM   2750  CA  GLU B 114     393.833  -0.076 151.707  1.00156.51           C  
ATOM   2751  C   GLU B 114     393.276  -0.006 150.282  1.00147.72           C  
ATOM   2752  O   GLU B 114     393.984   0.412 149.377  1.00135.46           O  
ATOM   2753  CB  GLU B 114     394.354  -1.480 152.020  1.00154.54           C  
ATOM   2754  CG  GLU B 114     395.554  -1.882 151.177  1.00161.51           C  
ATOM   2755  CD  GLU B 114     396.212  -3.167 151.648  1.00171.74           C  
ATOM   2756  OE1 GLU B 114     395.660  -3.830 152.554  1.00184.91           O  
ATOM   2757  OE2 GLU B 114     397.284  -3.523 151.109  1.00167.80           O  
ATOM   2758  N   LYS B 115     392.012  -0.397 150.096  1.00145.84           N  
ATOM   2759  CA  LYS B 115     391.326  -0.288 148.798  1.00141.24           C  
ATOM   2760  C   LYS B 115     391.344   1.131 148.249  1.00150.59           C  
ATOM   2761  O   LYS B 115     391.419   1.333 147.040  1.00165.14           O  
ATOM   2762  CB  LYS B 115     389.863  -0.745 148.886  1.00136.64           C  
ATOM   2763  CG  LYS B 115     389.696  -2.241 149.073  1.00139.40           C  
ATOM   2764  CD  LYS B 115     388.251  -2.686 148.926  1.00141.97           C  
ATOM   2765  CE  LYS B 115     388.052  -4.038 149.591  1.00150.73           C  
ATOM   2766  NZ  LYS B 115     386.714  -4.622 149.310  1.00157.10           N  
ATOM   2767  N   LEU B 116     391.260   2.110 149.143  1.00155.31           N  
ATOM   2768  CA  LEU B 116     391.256   3.514 148.744  1.00146.80           C  
ATOM   2769  C   LEU B 116     392.643   3.943 148.263  1.00133.94           C  
ATOM   2770  O   LEU B 116     392.736   4.814 147.401  1.00119.20           O  
ATOM   2771  CB  LEU B 116     390.740   4.395 149.886  1.00150.28           C  
ATOM   2772  CG  LEU B 116     389.349   4.012 150.419  1.00156.75           C  
ATOM   2773  CD1 LEU B 116     389.014   4.737 151.714  1.00144.68           C  
ATOM   2774  CD2 LEU B 116     388.267   4.253 149.368  1.00168.83           C  
ATOM   2775  N   ILE B 117     393.704   3.311 148.778  1.00129.47           N  
ATOM   2776  CA  ILE B 117     395.062   3.544 148.259  1.00124.95           C  
ATOM   2777  C   ILE B 117     395.146   3.063 146.805  1.00124.53           C  
ATOM   2778  O   ILE B 117     395.761   3.720 145.964  1.00127.50           O  
ATOM   2779  CB  ILE B 117     396.188   2.874 149.103  1.00119.59           C  
ATOM   2780  CG1 ILE B 117     396.453   3.634 150.408  1.00115.23           C  
ATOM   2781  CG2 ILE B 117     397.504   2.838 148.332  1.00122.83           C  
ATOM   2782  CD1 ILE B 117     395.447   3.376 151.497  1.00115.73           C  
ATOM   2783  N   ILE B 118     394.536   1.916 146.512  1.00120.96           N  
ATOM   2784  CA  ILE B 118     394.534   1.391 145.151  1.00113.68           C  
ATOM   2785  C   ILE B 118     393.800   2.373 144.242  1.00103.49           C  
ATOM   2786  O   ILE B 118     394.375   2.890 143.286  1.00103.19           O  
ATOM   2787  CB  ILE B 118     393.924  -0.036 145.066  1.00123.85           C  
ATOM   2788  CG1 ILE B 118     394.934  -1.109 145.510  1.00121.78           C  
ATOM   2789  CG2 ILE B 118     393.473  -0.363 143.645  1.00132.66           C  
ATOM   2790  CD1 ILE B 118     395.009  -1.328 147.000  1.00117.58           C  
ATOM   2791  N   LYS B 119     392.540   2.648 144.555  1.00105.58           N  
ATOM   2792  CA  LYS B 119     391.689   3.467 143.685  1.00115.99           C  
ATOM   2793  C   LYS B 119     392.244   4.875 143.429  1.00123.11           C  
ATOM   2794  O   LYS B 119     391.935   5.493 142.407  1.00136.39           O  
ATOM   2795  CB  LYS B 119     390.264   3.543 144.249  1.00115.75           C  
ATOM   2796  CG  LYS B 119     389.537   2.210 144.253  1.00107.85           C  
ATOM   2797  CD  LYS B 119     388.157   2.362 144.845  1.00119.87           C  
ATOM   2798  CE  LYS B 119     387.550   1.003 145.127  1.00138.41           C  
ATOM   2799  NZ  LYS B 119     386.203   1.125 145.752  1.00155.77           N  
ATOM   2800  N   SER B 120     393.056   5.377 144.356  1.00129.76           N  
ATOM   2801  CA  SER B 120     393.732   6.659 144.188  1.00133.29           C  
ATOM   2802  C   SER B 120     394.932   6.558 143.252  1.00138.57           C  
ATOM   2803  O   SER B 120     395.079   7.372 142.337  1.00144.58           O  
ATOM   2804  CB  SER B 120     394.220   7.163 145.541  1.00143.05           C  
ATOM   2805  OG  SER B 120     395.124   6.240 146.127  1.00142.54           O  
ATOM   2806  N   LYS B 121     395.771   5.548 143.489  1.00137.91           N  
ATOM   2807  CA  LYS B 121     397.055   5.395 142.797  1.00140.20           C  
ATOM   2808  C   LYS B 121     396.974   4.811 141.390  1.00147.11           C  
ATOM   2809  O   LYS B 121     397.547   5.357 140.446  1.00164.54           O  
ATOM   2810  CB  LYS B 121     398.002   4.537 143.631  1.00141.85           C  
ATOM   2811  CG  LYS B 121     398.478   5.250 144.880  1.00156.40           C  
ATOM   2812  CD  LYS B 121     399.585   4.495 145.589  1.00161.59           C  
ATOM   2813  CE  LYS B 121     400.174   5.358 146.692  1.00162.64           C  
ATOM   2814  NZ  LYS B 121     401.182   4.618 147.495  1.00159.54           N  
ATOM   2815  N   ILE B 122     396.255   3.705 141.244  1.00139.69           N  
ATOM   2816  CA  ILE B 122     396.230   2.964 139.985  1.00122.35           C  
ATOM   2817  C   ILE B 122     395.189   3.499 139.007  1.00120.08           C  
ATOM   2818  O   ILE B 122     393.991   3.520 139.303  1.00110.52           O  
ATOM   2819  CB  ILE B 122     396.009   1.476 140.266  1.00117.90           C  
ATOM   2820  CG1 ILE B 122     397.324   0.907 140.795  1.00120.93           C  
ATOM   2821  CG2 ILE B 122     395.544   0.726 139.024  1.00114.06           C  
ATOM   2822  CD1 ILE B 122     397.143  -0.359 141.592  1.00125.56           C  
ATOM   2823  N   ILE B 123     395.671   3.896 137.832  1.00117.68           N  
ATOM   2824  CA  ILE B 123     394.821   4.435 136.784  1.00118.06           C  
ATOM   2825  C   ILE B 123     394.901   3.502 135.592  1.00110.50           C  
ATOM   2826  O   ILE B 123     396.000   3.038 135.262  1.00 98.97           O  
ATOM   2827  CB  ILE B 123     395.299   5.820 136.335  1.00127.83           C  
ATOM   2828  CG1 ILE B 123     395.282   6.793 137.520  1.00144.46           C  
ATOM   2829  CG2 ILE B 123     394.426   6.332 135.199  1.00128.70           C  
ATOM   2830  CD1 ILE B 123     396.121   8.042 137.319  1.00146.19           C  
ATOM   2831  N   ASN B 124     393.741   3.242 134.981  1.00100.55           N  
ATOM   2832  CA  ASN B 124     393.613   2.398 133.795  1.00107.69           C  
ATOM   2833  C   ASN B 124     393.315   3.234 132.561  1.00115.98           C  
ATOM   2834  O   ASN B 124     392.152   3.457 132.239  1.00116.54           O  
ATOM   2835  CB  ASN B 124     392.494   1.358 133.970  1.00111.15           C  
ATOM   2836  CG  ASN B 124     392.455   0.329 132.842  1.00108.69           C  
ATOM   2837  OD1 ASN B 124     392.900   0.601 131.719  1.00110.31           O  
ATOM   2838  ND2 ASN B 124     391.953  -0.869 133.148  1.00 94.11           N  
ATOM   2839  N   PRO B 125     394.360   3.666 131.841  1.00125.29           N  
ATOM   2840  CA  PRO B 125     394.203   4.482 130.650  1.00124.14           C  
ATOM   2841  C   PRO B 125     393.018   4.129 129.754  1.00128.50           C  
ATOM   2842  O   PRO B 125     392.233   5.009 129.423  1.00138.94           O  
ATOM   2843  CB  PRO B 125     395.504   4.228 129.903  1.00126.26           C  
ATOM   2844  CG  PRO B 125     396.510   4.038 130.973  1.00131.30           C  
ATOM   2845  CD  PRO B 125     395.782   3.404 132.125  1.00132.06           C  
ATOM   2846  N   LEU B 126     392.877   2.857 129.391  1.00129.01           N  
ATOM   2847  CA  LEU B 126     391.864   2.443 128.418  1.00131.39           C  
ATOM   2848  C   LEU B 126     390.441   2.548 128.973  1.00140.56           C  
ATOM   2849  O   LEU B 126     389.512   2.939 128.258  1.00146.02           O  
ATOM   2850  CB  LEU B 126     392.125   1.019 127.916  1.00135.53           C  
ATOM   2851  CG  LEU B 126     393.435   0.777 127.152  1.00143.23           C  
ATOM   2852  CD1 LEU B 126     394.592   0.441 128.090  1.00151.54           C  
ATOM   2853  CD2 LEU B 126     393.259  -0.340 126.134  1.00140.34           C  
ATOM   2854  N   ALA B 127     390.263   2.194 130.242  1.00149.07           N  
ATOM   2855  CA  ALA B 127     388.952   2.308 130.882  1.00151.26           C  
ATOM   2856  C   ALA B 127     388.539   3.776 131.018  1.00151.53           C  
ATOM   2857  O   ALA B 127     387.390   4.128 130.738  1.00138.94           O  
ATOM   2858  CB  ALA B 127     388.964   1.625 132.242  1.00149.02           C  
ATOM   2859  N   GLU B 128     389.483   4.620 131.438  1.00158.72           N  
ATOM   2860  CA  GLU B 128     389.234   6.052 131.640  1.00157.39           C  
ATOM   2861  C   GLU B 128     388.899   6.758 130.327  1.00154.95           C  
ATOM   2862  O   GLU B 128     387.918   7.497 130.272  1.00161.45           O  
ATOM   2863  CB  GLU B 128     390.424   6.741 132.329  1.00150.71           C  
ATOM   2864  CG  GLU B 128     390.679   6.311 133.773  1.00144.04           C  
ATOM   2865  CD  GLU B 128     389.638   6.806 134.771  1.00136.79           C  
ATOM   2866  OE1 GLU B 128     388.955   7.814 134.488  1.00127.56           O  
ATOM   2867  OE2 GLU B 128     389.506   6.189 135.852  1.00135.69           O  
ATOM   2868  N   LYS B 129     389.702   6.528 129.288  1.00156.41           N  
ATOM   2869  CA  LYS B 129     389.434   7.080 127.949  1.00161.91           C  
ATOM   2870  C   LYS B 129     387.987   6.839 127.542  1.00153.58           C  
ATOM   2871  O   LYS B 129     387.325   7.744 127.036  1.00141.91           O  
ATOM   2872  CB  LYS B 129     390.421   6.526 126.898  1.00176.36           C  
ATOM   2873  CG  LYS B 129     389.851   6.101 125.547  1.00184.60           C  
ATOM   2874  CD  LYS B 129     389.411   7.243 124.644  1.00196.26           C  
ATOM   2875  CE  LYS B 129     388.427   6.736 123.598  1.00205.05           C  
ATOM   2876  NZ  LYS B 129     388.023   7.769 122.603  1.00213.87           N  
ATOM   2877  N   ASN B 130     387.506   5.622 127.786  1.00151.81           N  
ATOM   2878  CA  ASN B 130     386.127   5.254 127.474  1.00156.28           C  
ATOM   2879  C   ASN B 130     385.159   5.541 128.632  1.00155.92           C  
ATOM   2880  O   ASN B 130     384.145   4.862 128.790  1.00154.33           O  
ATOM   2881  CB  ASN B 130     386.069   3.777 127.050  1.00160.88           C  
ATOM   2882  CG  ASN B 130     386.575   3.553 125.634  1.00167.66           C  
ATOM   2883  OD1 ASN B 130     386.264   4.327 124.722  1.00167.30           O  
ATOM   2884  ND2 ASN B 130     387.343   2.479 125.437  1.00166.12           N  
ATOM   2885  N   GLY B 131     385.479   6.550 129.440  1.00153.20           N  
ATOM   2886  CA  GLY B 131     384.590   7.026 130.499  1.00150.67           C  
ATOM   2887  C   GLY B 131     384.114   5.982 131.486  1.00147.54           C  
ATOM   2888  O   GLY B 131     382.934   5.930 131.830  1.00148.78           O  
ATOM   2889  N   ILE B 132     385.033   5.132 131.924  1.00143.01           N  
ATOM   2890  CA  ILE B 132     384.722   4.123 132.919  1.00137.89           C  
ATOM   2891  C   ILE B 132     385.752   4.257 134.025  1.00141.51           C  
ATOM   2892  O   ILE B 132     386.951   4.359 133.751  1.00149.51           O  
ATOM   2893  CB  ILE B 132     384.706   2.721 132.290  1.00136.54           C  
ATOM   2894  CG1 ILE B 132     383.493   2.617 131.360  1.00137.86           C  
ATOM   2895  CG2 ILE B 132     384.643   1.640 133.363  1.00134.34           C  
ATOM   2896  CD1 ILE B 132     383.609   1.558 130.296  1.00139.66           C  
ATOM   2897  N   THR B 133     385.276   4.265 135.267  1.00135.00           N  
ATOM   2898  CA  THR B 133     386.142   4.462 136.424  1.00128.32           C  
ATOM   2899  C   THR B 133     385.959   3.323 137.407  1.00110.13           C  
ATOM   2900  O   THR B 133     385.086   2.478 137.213  1.00103.34           O  
ATOM   2901  CB  THR B 133     385.811   5.779 137.134  1.00134.75           C  
ATOM   2902  OG1 THR B 133     384.465   5.724 137.625  1.00142.18           O  
ATOM   2903  CG2 THR B 133     385.975   6.951 136.172  1.00135.36           C  
ATOM   2904  N   TRP B 134     386.797   3.312 138.444  1.00105.29           N  
ATOM   2905  CA  TRP B 134     386.719   2.327 139.530  1.00103.71           C  
ATOM   2906  C   TRP B 134     385.301   2.178 140.055  1.00109.70           C  
ATOM   2907  O   TRP B 134     384.836   1.070 140.316  1.00110.95           O  
ATOM   2908  CB  TRP B 134     387.625   2.723 140.695  1.00 96.82           C  
ATOM   2909  CG  TRP B 134     389.041   2.377 140.501  1.00 90.85           C  
ATOM   2910  CD1 TRP B 134     390.064   3.224 140.184  1.00 93.33           C  
ATOM   2911  CD2 TRP B 134     389.610   1.084 140.616  1.00 93.23           C  
ATOM   2912  NE1 TRP B 134     391.244   2.532 140.088  1.00 94.64           N  
ATOM   2913  CE2 TRP B 134     390.993   1.211 140.349  1.00 99.71           C  
ATOM   2914  CE3 TRP B 134     389.090  -0.178 140.916  1.00 99.88           C  
ATOM   2915  CZ2 TRP B 134     391.867   0.116 140.370  1.00107.18           C  
ATOM   2916  CZ3 TRP B 134     389.956  -1.269 140.934  1.00107.61           C  
ATOM   2917  CH2 TRP B 134     391.329  -1.114 140.661  1.00110.37           C  
ATOM   2918  N   ASN B 135     384.624   3.312 140.189  1.00118.76           N  
ATOM   2919  CA  ASN B 135     383.249   3.353 140.665  1.00130.28           C  
ATOM   2920  C   ASN B 135     382.323   2.393 139.910  1.00135.07           C  
ATOM   2921  O   ASN B 135     381.436   1.781 140.508  1.00150.97           O  
ATOM   2922  CB  ASN B 135     382.711   4.785 140.585  1.00136.75           C  
ATOM   2923  CG  ASN B 135     381.871   5.157 141.787  1.00140.21           C  
ATOM   2924  OD1 ASN B 135     381.114   4.337 142.313  1.00156.61           O  
ATOM   2925  ND2 ASN B 135     381.989   6.404 142.220  1.00135.62           N  
ATOM   2926  N   ASP B 136     382.550   2.225 138.609  1.00132.37           N  
ATOM   2927  CA  ASP B 136     381.720   1.328 137.796  1.00128.65           C  
ATOM   2928  C   ASP B 136     381.900  -0.176 138.102  1.00114.94           C  
ATOM   2929  O   ASP B 136     381.176  -1.005 137.555  1.00115.19           O  
ATOM   2930  CB  ASP B 136     381.919   1.625 136.298  1.00138.42           C  
ATOM   2931  CG  ASP B 136     381.382   3.000 135.894  1.00138.33           C  
ATOM   2932  OD1 ASP B 136     381.398   3.919 136.736  1.00143.20           O  
ATOM   2933  OD2 ASP B 136     380.958   3.167 134.731  1.00135.78           O  
ATOM   2934  N   GLY B 137     382.848  -0.538 138.964  1.00107.53           N  
ATOM   2935  CA  GLY B 137     383.005  -1.935 139.391  1.00113.70           C  
ATOM   2936  C   GLY B 137     384.455  -2.358 139.312  1.00119.26           C  
ATOM   2937  O   GLY B 137     385.088  -2.211 138.272  1.00139.97           O  
ATOM   2938  N   GLU B 138     385.004  -2.847 140.413  1.00123.20           N  
ATOM   2939  CA  GLU B 138     386.427  -3.184 140.448  1.00129.35           C  
ATOM   2940  C   GLU B 138     386.783  -4.312 139.473  1.00126.72           C  
ATOM   2941  O   GLU B 138     387.863  -4.301 138.894  1.00123.05           O  
ATOM   2942  CB  GLU B 138     386.904  -3.474 141.887  1.00135.21           C  
ATOM   2943  CG  GLU B 138     386.209  -4.616 142.619  1.00134.99           C  
ATOM   2944  CD  GLU B 138     386.377  -4.539 144.128  1.00133.29           C  
ATOM   2945  OE1 GLU B 138     386.317  -3.422 144.685  1.00137.73           O  
ATOM   2946  OE2 GLU B 138     386.550  -5.604 144.760  1.00137.79           O  
ATOM   2947  N   GLU B 139     385.876  -5.265 139.280  1.00131.20           N  
ATOM   2948  CA  GLU B 139     386.119  -6.369 138.347  1.00130.71           C  
ATOM   2949  C   GLU B 139     386.021  -5.922 136.893  1.00122.82           C  
ATOM   2950  O   GLU B 139     386.751  -6.429 136.041  1.00125.05           O  
ATOM   2951  CB  GLU B 139     385.167  -7.532 138.628  1.00137.20           C  
ATOM   2952  CG  GLU B 139     385.530  -8.245 139.920  1.00146.39           C  
ATOM   2953  CD  GLU B 139     384.448  -9.152 140.467  1.00164.57           C  
ATOM   2954  OE1 GLU B 139     383.316  -9.160 139.934  1.00178.71           O  
ATOM   2955  OE2 GLU B 139     384.737  -9.864 141.455  1.00175.64           O  
ATOM   2956  N   VAL B 140     385.136  -4.960 136.631  1.00115.79           N  
ATOM   2957  CA  VAL B 140     384.951  -4.369 135.301  1.00105.31           C  
ATOM   2958  C   VAL B 140     386.127  -3.472 134.908  1.00104.91           C  
ATOM   2959  O   VAL B 140     386.737  -3.659 133.857  1.00110.23           O  
ATOM   2960  CB  VAL B 140     383.674  -3.510 135.252  1.00104.48           C  
ATOM   2961  CG1 VAL B 140     383.561  -2.747 133.938  1.00103.31           C  
ATOM   2962  CG2 VAL B 140     382.455  -4.382 135.487  1.00111.51           C  
ATOM   2963  N   TYR B 141     386.429  -2.490 135.753  1.00104.62           N  
ATOM   2964  CA  TYR B 141     387.512  -1.537 135.511  1.00103.49           C  
ATOM   2965  C   TYR B 141     388.827  -2.264 135.184  1.00103.83           C  
ATOM   2966  O   TYR B 141     389.469  -1.961 134.180  1.00 96.49           O  
ATOM   2967  CB  TYR B 141     387.669  -0.620 136.729  1.00 97.20           C  
ATOM   2968  CG  TYR B 141     388.634   0.535 136.569  1.00 97.33           C  
ATOM   2969  CD1 TYR B 141     388.284   1.665 135.835  1.00 99.62           C  
ATOM   2970  CD2 TYR B 141     389.894   0.508 137.165  1.00 92.78           C  
ATOM   2971  CE1 TYR B 141     389.163   2.731 135.693  1.00 96.61           C  
ATOM   2972  CE2 TYR B 141     390.779   1.568 137.025  1.00100.02           C  
ATOM   2973  CZ  TYR B 141     390.404   2.684 136.291  1.00101.05           C  
ATOM   2974  OH  TYR B 141     391.283   3.739 136.151  1.00102.34           O  
ATOM   2975  N   LEU B 142     389.195  -3.247 135.999  1.00104.42           N  
ATOM   2976  CA  LEU B 142     390.427  -4.006 135.771  1.00108.23           C  
ATOM   2977  C   LEU B 142     390.405  -4.897 134.521  1.00114.27           C  
ATOM   2978  O   LEU B 142     391.459  -5.197 133.974  1.00 98.26           O  
ATOM   2979  CB  LEU B 142     390.760  -4.887 136.973  1.00104.55           C  
ATOM   2980  CG  LEU B 142     391.172  -4.155 138.241  1.00105.64           C  
ATOM   2981  CD1 LEU B 142     391.207  -5.133 139.400  1.00109.67           C  
ATOM   2982  CD2 LEU B 142     392.520  -3.482 138.068  1.00106.74           C  
ATOM   2983  N   SER B 143     389.230  -5.328 134.061  1.00122.07           N  
ATOM   2984  CA  SER B 143     389.181  -6.183 132.866  1.00120.90           C  
ATOM   2985  C   SER B 143     389.418  -5.397 131.565  1.00110.21           C  
ATOM   2986  O   SER B 143     389.679  -5.996 130.526  1.00116.27           O  
ATOM   2987  CB  SER B 143     387.899  -7.027 132.814  1.00119.35           C  
ATOM   2988  OG  SER B 143     386.758  -6.251 133.086  1.00121.78           O  
ATOM   2989  N   PHE B 144     389.379  -4.071 131.627  1.00 96.09           N  
ATOM   2990  CA  PHE B 144     389.843  -3.254 130.510  1.00 98.93           C  
ATOM   2991  C   PHE B 144     391.329  -3.394 130.213  1.00 95.92           C  
ATOM   2992  O   PHE B 144     391.739  -3.140 129.082  1.00105.74           O  
ATOM   2993  CB  PHE B 144     389.517  -1.776 130.713  1.00105.45           C  
ATOM   2994  CG  PHE B 144     388.156  -1.406 130.212  1.00109.33           C  
ATOM   2995  CD1 PHE B 144     387.034  -1.611 130.995  1.00113.83           C  
ATOM   2996  CD2 PHE B 144     387.996  -0.884 128.943  1.00121.56           C  
ATOM   2997  CE1 PHE B 144     385.776  -1.280 130.528  1.00110.89           C  
ATOM   2998  CE2 PHE B 144     386.739  -0.552 128.464  1.00123.49           C  
ATOM   2999  CZ  PHE B 144     385.629  -0.757 129.260  1.00115.28           C  
ATOM   3000  N   PHE B 145     392.135  -3.770 131.203  1.00 97.93           N  
ATOM   3001  CA  PHE B 145     393.573  -3.945 130.983  1.00101.94           C  
ATOM   3002  C   PHE B 145     393.812  -5.102 130.026  1.00105.26           C  
ATOM   3003  O   PHE B 145     393.223  -6.177 130.195  1.00111.41           O  
ATOM   3004  CB  PHE B 145     394.350  -4.250 132.275  1.00100.28           C  
ATOM   3005  CG  PHE B 145     394.554  -3.065 133.179  1.00102.51           C  
ATOM   3006  CD1 PHE B 145     395.216  -1.944 132.732  1.00 96.02           C  
ATOM   3007  CD2 PHE B 145     394.098  -3.087 134.494  1.00103.70           C  
ATOM   3008  CE1 PHE B 145     395.406  -0.866 133.565  1.00 93.58           C  
ATOM   3009  CE2 PHE B 145     394.282  -2.007 135.328  1.00 88.03           C  
ATOM   3010  CZ  PHE B 145     394.944  -0.903 134.865  1.00 91.15           C  
ATOM   3011  N   PRO B 146     394.689  -4.897 129.029  1.00 99.38           N  
ATOM   3012  CA  PRO B 146     395.007  -6.033 128.183  1.00 98.83           C  
ATOM   3013  C   PRO B 146     395.674  -7.160 128.978  1.00 91.63           C  
ATOM   3014  O   PRO B 146     396.442  -6.904 129.908  1.00 81.42           O  
ATOM   3015  CB  PRO B 146     395.958  -5.434 127.138  1.00101.97           C  
ATOM   3016  CG  PRO B 146     396.527  -4.221 127.788  1.00 98.24           C  
ATOM   3017  CD  PRO B 146     395.409  -3.681 128.611  1.00 95.14           C  
ATOM   3018  N   GLY B 147     395.382  -8.392 128.577  1.00 89.15           N  
ATOM   3019  CA  GLY B 147     395.848  -9.575 129.283  1.00 88.92           C  
ATOM   3020  C   GLY B 147     394.756 -10.158 130.164  1.00 85.67           C  
ATOM   3021  O   GLY B 147     394.784 -11.356 130.486  1.00 82.68           O  
ATOM   3022  N   SER B 148     393.765  -9.347 130.519  1.00 77.09           N  
ATOM   3023  CA  SER B 148     392.686  -9.834 131.371  1.00 87.46           C  
ATOM   3024  C   SER B 148     391.965 -11.061 130.801  1.00 84.58           C  
ATOM   3025  O   SER B 148     391.484 -11.896 131.559  1.00 86.41           O  
ATOM   3026  CB  SER B 148     391.679  -8.715 131.675  1.00 87.70           C  
ATOM   3027  OG  SER B 148     390.926  -8.401 130.525  1.00 91.78           O  
ATOM   3028  N   GLU B 149     391.866 -11.146 129.481  1.00 93.38           N  
ATOM   3029  CA  GLU B 149     391.186 -12.266 128.813  1.00101.67           C  
ATOM   3030  C   GLU B 149     391.802 -13.652 129.092  1.00 98.62           C  
ATOM   3031  O   GLU B 149     391.135 -14.681 128.929  1.00 93.57           O  
ATOM   3032  CB  GLU B 149     391.060 -12.004 127.298  1.00105.85           C  
ATOM   3033  CG  GLU B 149     392.317 -12.243 126.465  1.00112.40           C  
ATOM   3034  CD  GLU B 149     393.497 -11.350 126.830  1.00112.35           C  
ATOM   3035  OE1 GLU B 149     393.298 -10.126 127.031  1.00107.70           O  
ATOM   3036  OE2 GLU B 149     394.628 -11.885 126.900  1.00102.91           O  
ATOM   3037  N   MET B 150     393.064 -13.689 129.504  1.00 90.85           N  
ATOM   3038  CA  MET B 150     393.668 -14.938 129.970  1.00101.47           C  
ATOM   3039  C   MET B 150     392.922 -15.562 131.155  1.00107.40           C  
ATOM   3040  O   MET B 150     393.020 -16.770 131.386  1.00106.24           O  
ATOM   3041  CB  MET B 150     395.116 -14.704 130.415  1.00103.03           C  
ATOM   3042  CG  MET B 150     396.068 -14.325 129.300  1.00102.41           C  
ATOM   3043  SD  MET B 150     397.775 -14.481 129.828  1.00114.41           S  
ATOM   3044  CE  MET B 150     397.897 -13.076 130.940  1.00132.15           C  
ATOM   3045  N   PHE B 151     392.214 -14.729 131.918  1.00112.05           N  
ATOM   3046  CA  PHE B 151     391.559 -15.157 133.144  1.00108.18           C  
ATOM   3047  C   PHE B 151     390.069 -14.850 133.142  1.00114.26           C  
ATOM   3048  O   PHE B 151     389.558 -14.262 134.084  1.00118.14           O  
ATOM   3049  CB  PHE B 151     392.216 -14.444 134.315  1.00101.35           C  
ATOM   3050  CG  PHE B 151     393.700 -14.613 134.373  1.00 94.67           C  
ATOM   3051  CD1 PHE B 151     394.251 -15.825 134.773  1.00 90.86           C  
ATOM   3052  CD2 PHE B 151     394.550 -13.560 134.057  1.00 85.64           C  
ATOM   3053  CE1 PHE B 151     395.629 -15.985 134.846  1.00 96.37           C  
ATOM   3054  CE2 PHE B 151     395.928 -13.715 134.123  1.00 89.62           C  
ATOM   3055  CZ  PHE B 151     396.474 -14.929 134.517  1.00 95.11           C  
ATOM   3056  N   LEU B 152     389.365 -15.247 132.087  1.00125.02           N  
ATOM   3057  CA  LEU B 152     387.921 -14.990 131.991  1.00129.04           C  
ATOM   3058  C   LEU B 152     387.144 -15.451 133.214  1.00121.32           C  
ATOM   3059  O   LEU B 152     386.109 -14.866 133.545  1.00116.75           O  
ATOM   3060  CB  LEU B 152     387.343 -15.677 130.756  1.00143.54           C  
ATOM   3061  CG  LEU B 152     387.695 -14.967 129.449  1.00143.23           C  
ATOM   3062  CD1 LEU B 152     387.579 -15.923 128.278  1.00142.98           C  
ATOM   3063  CD2 LEU B 152     386.799 -13.757 129.255  1.00148.15           C  
ATOM   3064  N   GLY B 153     387.656 -16.498 133.861  1.00121.86           N  
ATOM   3065  CA  GLY B 153     387.137 -16.977 135.135  1.00122.96           C  
ATOM   3066  C   GLY B 153     387.210 -15.870 136.168  1.00124.48           C  
ATOM   3067  O   GLY B 153     386.183 -15.294 136.547  1.00120.61           O  
ATOM   3068  N   THR B 154     388.435 -15.552 136.581  1.00119.04           N  
ATOM   3069  CA  THR B 154     388.688 -14.473 137.535  1.00115.61           C  
ATOM   3070  C   THR B 154     387.869 -13.201 137.278  1.00113.89           C  
ATOM   3071  O   THR B 154     387.373 -12.598 138.226  1.00128.77           O  
ATOM   3072  CB  THR B 154     390.178 -14.066 137.557  1.00112.63           C  
ATOM   3073  OG1 THR B 154     391.003 -15.209 137.839  1.00129.01           O  
ATOM   3074  CG2 THR B 154     390.416 -12.995 138.607  1.00112.56           C  
ATOM   3075  N   PHE B 155     387.751 -12.775 136.022  1.00104.31           N  
ATOM   3076  CA  PHE B 155     387.097 -11.502 135.701  1.00 94.29           C  
ATOM   3077  C   PHE B 155     385.647 -11.645 135.268  1.00101.84           C  
ATOM   3078  O   PHE B 155     385.035 -10.667 134.831  1.00 85.18           O  
ATOM   3079  CB  PHE B 155     387.896 -10.728 134.650  1.00 81.12           C  
ATOM   3080  CG  PHE B 155     389.261 -10.333 135.119  1.00 79.96           C  
ATOM   3081  CD1 PHE B 155     389.429  -9.256 135.977  1.00 80.49           C  
ATOM   3082  CD2 PHE B 155     390.386 -11.038 134.717  1.00 78.79           C  
ATOM   3083  CE1 PHE B 155     390.696  -8.885 136.416  1.00 80.52           C  
ATOM   3084  CE2 PHE B 155     391.654 -10.671 135.149  1.00 78.03           C  
ATOM   3085  CZ  PHE B 155     391.810  -9.591 135.997  1.00 77.92           C  
ATOM   3086  N   ARG B 156     385.093 -12.850 135.385  1.00114.69           N  
ATOM   3087  CA  ARG B 156     383.661 -13.043 135.166  1.00128.28           C  
ATOM   3088  C   ARG B 156     383.196 -12.445 133.830  1.00118.22           C  
ATOM   3089  O   ARG B 156     382.372 -11.525 133.783  1.00105.00           O  
ATOM   3090  CB  ARG B 156     382.886 -12.448 136.346  1.00145.07           C  
ATOM   3091  CG  ARG B 156     383.472 -12.857 137.689  1.00158.80           C  
ATOM   3092  CD  ARG B 156     382.780 -12.178 138.856  1.00175.42           C  
ATOM   3093  NE  ARG B 156     381.614 -12.930 139.314  1.00183.31           N  
ATOM   3094  CZ  ARG B 156     380.879 -12.603 140.374  1.00195.70           C  
ATOM   3095  NH1 ARG B 156     381.162 -11.518 141.093  1.00202.13           N  
ATOM   3096  NH2 ARG B 156     379.845 -13.363 140.713  1.00201.24           N  
ATOM   3097  N   PHE B 157     383.787 -12.973 132.758  1.00120.62           N  
ATOM   3098  CA  PHE B 157     383.421 -12.687 131.364  1.00126.49           C  
ATOM   3099  C   PHE B 157     383.388 -11.219 130.897  1.00125.88           C  
ATOM   3100  O   PHE B 157     382.952 -10.955 129.775  1.00134.98           O  
ATOM   3101  CB  PHE B 157     382.071 -13.358 131.025  1.00129.83           C  
ATOM   3102  CG  PHE B 157     382.165 -14.835 130.727  1.00126.09           C  
ATOM   3103  CD1 PHE B 157     382.941 -15.299 129.672  1.00115.95           C  
ATOM   3104  CD2 PHE B 157     381.446 -15.757 131.480  1.00133.32           C  
ATOM   3105  CE1 PHE B 157     383.020 -16.651 129.393  1.00118.68           C  
ATOM   3106  CE2 PHE B 157     381.517 -17.110 131.199  1.00133.40           C  
ATOM   3107  CZ  PHE B 157     382.305 -17.560 130.154  1.00122.33           C  
ATOM   3108  N   TYR B 158     383.854 -10.275 131.707  1.00121.93           N  
ATOM   3109  CA  TYR B 158     383.874  -8.873 131.296  1.00118.02           C  
ATOM   3110  C   TYR B 158     384.872  -8.581 130.170  1.00128.76           C  
ATOM   3111  O   TYR B 158     384.562  -7.790 129.271  1.00140.20           O  
ATOM   3112  CB  TYR B 158     384.144  -7.960 132.488  1.00122.12           C  
ATOM   3113  CG  TYR B 158     382.966  -7.852 133.417  1.00126.63           C  
ATOM   3114  CD1 TYR B 158     381.760  -7.339 132.962  1.00127.43           C  
ATOM   3115  CD2 TYR B 158     383.051  -8.254 134.752  1.00129.49           C  
ATOM   3116  CE1 TYR B 158     380.666  -7.227 133.799  1.00128.94           C  
ATOM   3117  CE2 TYR B 158     381.961  -8.145 135.602  1.00134.00           C  
ATOM   3118  CZ  TYR B 158     380.770  -7.632 135.114  1.00135.01           C  
ATOM   3119  OH  TYR B 158     379.676  -7.496 135.931  1.00133.40           O  
ATOM   3120  N   PRO B 159     386.072  -9.205 130.195  1.00121.32           N  
ATOM   3121  CA  PRO B 159     386.975  -9.017 129.053  1.00120.60           C  
ATOM   3122  C   PRO B 159     386.282  -9.256 127.703  1.00122.48           C  
ATOM   3123  O   PRO B 159     386.419  -8.453 126.782  1.00111.04           O  
ATOM   3124  CB  PRO B 159     388.073 -10.057 129.301  1.00117.89           C  
ATOM   3125  CG  PRO B 159     388.119 -10.189 130.776  1.00116.74           C  
ATOM   3126  CD  PRO B 159     386.693 -10.045 131.233  1.00118.95           C  
ATOM   3127  N   LEU B 160     385.526 -10.350 127.620  1.00123.57           N  
ATOM   3128  CA  LEU B 160     384.747 -10.700 126.434  1.00114.12           C  
ATOM   3129  C   LEU B 160     383.588  -9.739 126.193  1.00111.24           C  
ATOM   3130  O   LEU B 160     383.369  -9.300 125.070  1.00110.79           O  
ATOM   3131  CB  LEU B 160     384.226 -12.136 126.564  1.00107.55           C  
ATOM   3132  CG  LEU B 160     383.297 -12.679 125.478  1.00111.82           C  
ATOM   3133  CD1 LEU B 160     383.845 -12.436 124.082  1.00107.03           C  
ATOM   3134  CD2 LEU B 160     383.082 -14.167 125.710  1.00115.96           C  
ATOM   3135  N   ALA B 161     382.837  -9.438 127.244  1.00117.82           N  
ATOM   3136  CA  ALA B 161     381.700  -8.526 127.140  1.00127.22           C  
ATOM   3137  C   ALA B 161     382.116  -7.157 126.623  1.00126.92           C  
ATOM   3138  O   ALA B 161     381.443  -6.594 125.753  1.00129.14           O  
ATOM   3139  CB  ALA B 161     381.018  -8.378 128.488  1.00141.76           C  
ATOM   3140  N   ILE B 162     383.231  -6.644 127.139  1.00125.39           N  
ATOM   3141  CA  ILE B 162     383.755  -5.355 126.691  1.00131.79           C  
ATOM   3142  C   ILE B 162     384.074  -5.411 125.195  1.00132.89           C  
ATOM   3143  O   ILE B 162     383.721  -4.498 124.451  1.00127.83           O  
ATOM   3144  CB  ILE B 162     385.001  -4.917 127.489  1.00121.12           C  
ATOM   3145  CG1 ILE B 162     384.605  -4.599 128.929  1.00125.16           C  
ATOM   3146  CG2 ILE B 162     385.634  -3.680 126.860  1.00113.54           C  
ATOM   3147  CD1 ILE B 162     385.773  -4.555 129.891  1.00130.54           C  
ATOM   3148  N   GLY B 163     384.724  -6.490 124.762  1.00135.79           N  
ATOM   3149  CA  GLY B 163     385.028  -6.695 123.344  1.00134.07           C  
ATOM   3150  C   GLY B 163     383.768  -6.723 122.492  1.00126.07           C  
ATOM   3151  O   GLY B 163     383.634  -5.954 121.529  1.00126.43           O  
ATOM   3152  N   ILE B 164     382.828  -7.581 122.874  1.00113.79           N  
ATOM   3153  CA  ILE B 164     381.587  -7.739 122.127  1.00112.23           C  
ATOM   3154  C   ILE B 164     380.843  -6.415 122.009  1.00117.24           C  
ATOM   3155  O   ILE B 164     380.326  -6.097 120.945  1.00130.52           O  
ATOM   3156  CB  ILE B 164     380.659  -8.792 122.747  1.00115.96           C  
ATOM   3157  CG1 ILE B 164     381.297 -10.185 122.662  1.00121.51           C  
ATOM   3158  CG2 ILE B 164     379.329  -8.813 122.010  1.00120.99           C  
ATOM   3159  CD1 ILE B 164     380.667 -11.222 123.572  1.00114.39           C  
ATOM   3160  N   TYR B 165     380.813  -5.635 123.084  1.00122.44           N  
ATOM   3161  CA  TYR B 165     380.166  -4.327 123.049  1.00123.64           C  
ATOM   3162  C   TYR B 165     380.843  -3.346 122.093  1.00125.26           C  
ATOM   3163  O   TYR B 165     380.195  -2.443 121.561  1.00126.40           O  
ATOM   3164  CB  TYR B 165     380.129  -3.706 124.446  1.00120.92           C  
ATOM   3165  CG  TYR B 165     379.224  -2.496 124.519  1.00122.94           C  
ATOM   3166  CD1 TYR B 165     377.844  -2.630 124.348  1.00126.55           C  
ATOM   3167  CD2 TYR B 165     379.738  -1.222 124.754  1.00116.78           C  
ATOM   3168  CE1 TYR B 165     377.002  -1.535 124.413  1.00125.48           C  
ATOM   3169  CE2 TYR B 165     378.902  -0.117 124.826  1.00119.71           C  
ATOM   3170  CZ  TYR B 165     377.536  -0.282 124.659  1.00127.79           C  
ATOM   3171  OH  TYR B 165     376.695   0.806 124.727  1.00137.49           O  
ATOM   3172  N   LYS B 166     382.149  -3.511 121.898  1.00129.09           N  
ATOM   3173  CA  LYS B 166     382.918  -2.606 121.051  1.00130.45           C  
ATOM   3174  C   LYS B 166     382.781  -2.939 119.569  1.00139.43           C  
ATOM   3175  O   LYS B 166     382.641  -2.024 118.756  1.00147.68           O  
ATOM   3176  CB  LYS B 166     384.385  -2.586 121.478  1.00127.05           C  
ATOM   3177  CG  LYS B 166     384.604  -1.893 122.813  1.00129.73           C  
ATOM   3178  CD  LYS B 166     386.004  -2.128 123.362  1.00131.65           C  
ATOM   3179  CE  LYS B 166     387.036  -1.259 122.657  1.00133.52           C  
ATOM   3180  NZ  LYS B 166     388.422  -1.517 123.134  1.00129.99           N  
ATOM   3181  N   VAL B 167     382.794  -4.226 119.211  1.00149.25           N  
ATOM   3182  CA  VAL B 167     382.652  -4.615 117.794  1.00153.17           C  
ATOM   3183  C   VAL B 167     381.264  -4.252 117.252  1.00149.56           C  
ATOM   3184  O   VAL B 167     381.157  -3.695 116.156  1.00165.07           O  
ATOM   3185  CB  VAL B 167     382.957  -6.112 117.492  1.00142.02           C  
ATOM   3186  CG1 VAL B 167     384.367  -6.477 117.938  1.00141.79           C  
ATOM   3187  CG2 VAL B 167     381.926  -7.053 118.100  1.00132.32           C  
ATOM   3188  N   GLN B 168     380.227  -4.535 118.037  1.00135.97           N  
ATOM   3189  CA  GLN B 168     378.852  -4.276 117.625  1.00139.93           C  
ATOM   3190  C   GLN B 168     378.525  -2.781 117.560  1.00144.71           C  
ATOM   3191  O   GLN B 168     377.520  -2.388 116.971  1.00143.43           O  
ATOM   3192  CB  GLN B 168     377.868  -5.009 118.540  1.00141.20           C  
ATOM   3193  CG  GLN B 168     377.721  -4.424 119.941  1.00146.96           C  
ATOM   3194  CD  GLN B 168     376.912  -5.301 120.883  1.00141.16           C  
ATOM   3195  OE1 GLN B 168     376.411  -4.815 121.899  1.00148.72           O  
ATOM   3196  NE2 GLN B 168     376.741  -6.575 120.537  1.00127.73           N  
ATOM   3197  N   ARG B 169     379.360  -1.949 118.175  1.00148.25           N  
ATOM   3198  CA  ARG B 169     379.252  -0.507 118.015  1.00157.09           C  
ATOM   3199  C   ARG B 169     380.441   0.012 117.202  1.00170.74           C  
ATOM   3200  O   ARG B 169     380.927   1.124 117.420  1.00175.70           O  
ATOM   3201  CB  ARG B 169     379.123   0.151 119.383  1.00157.64           C  
ATOM   3202  CG  ARG B 169     377.797  -0.192 120.048  1.00162.73           C  
ATOM   3203  CD  ARG B 169     377.819   0.031 121.546  1.00172.56           C  
ATOM   3204  NE  ARG B 169     378.168   1.406 121.928  1.00191.53           N  
ATOM   3205  CZ  ARG B 169     379.385   1.855 122.254  1.00196.36           C  
ATOM   3206  NH1 ARG B 169     380.453   1.058 122.255  1.00199.33           N  
ATOM   3207  NH2 ARG B 169     379.543   3.135 122.588  1.00189.65           N  
ATOM   3208  N   LYS B 170     380.900  -0.824 116.267  1.00180.83           N  
ATOM   3209  CA  LYS B 170     381.876  -0.468 115.229  1.00188.09           C  
ATOM   3210  C   LYS B 170     383.262   0.018 115.673  1.00186.48           C  
ATOM   3211  O   LYS B 170     384.090   0.329 114.816  1.00179.78           O  
ATOM   3212  CB  LYS B 170     381.259   0.575 114.287  1.00203.29           C  
ATOM   3213  CG  LYS B 170     379.909   0.178 113.707  1.00206.97           C  
ATOM   3214  CD  LYS B 170     379.393   1.247 112.758  1.00210.59           C  
ATOM   3215  CE  LYS B 170     378.011   0.902 112.233  1.00209.96           C  
ATOM   3216  NZ  LYS B 170     377.573   1.889 111.211  1.00205.88           N  
ATOM   3217  N   GLU B 171     383.522   0.083 116.978  1.00192.93           N  
ATOM   3218  CA  GLU B 171     384.773   0.651 117.494  1.00196.17           C  
ATOM   3219  C   GLU B 171     385.985  -0.248 117.240  1.00187.63           C  
ATOM   3220  O   GLU B 171     387.064   0.237 116.898  1.00193.24           O  
ATOM   3221  CB  GLU B 171     384.664   0.929 118.999  1.00203.19           C  
ATOM   3222  CG  GLU B 171     383.665   2.008 119.392  1.00204.40           C  
ATOM   3223  CD  GLU B 171     383.734   2.381 120.867  1.00201.28           C  
ATOM   3224  OE1 GLU B 171     384.573   1.821 121.606  1.00191.16           O  
ATOM   3225  OE2 GLU B 171     382.945   3.252 121.293  1.00204.90           O  
ATOM   3226  N   MET B 172     385.798  -1.550 117.433  1.00169.50           N  
ATOM   3227  CA  MET B 172     386.860  -2.535 117.290  1.00160.96           C  
ATOM   3228  C   MET B 172     386.509  -3.452 116.124  1.00148.54           C  
ATOM   3229  O   MET B 172     385.343  -3.600 115.765  1.00141.65           O  
ATOM   3230  CB  MET B 172     386.984  -3.325 118.602  1.00166.63           C  
ATOM   3231  CG  MET B 172     388.191  -4.242 118.727  1.00164.35           C  
ATOM   3232  SD  MET B 172     388.082  -5.330 120.158  1.00152.65           S  
ATOM   3233  CE  MET B 172     388.480  -4.187 121.480  1.00164.49           C  
ATOM   3234  N   GLU B 173     387.525  -4.057 115.523  1.00141.48           N  
ATOM   3235  CA  GLU B 173     387.316  -4.992 114.431  1.00138.88           C  
ATOM   3236  C   GLU B 173     387.118  -6.409 114.963  1.00140.67           C  
ATOM   3237  O   GLU B 173     387.755  -6.799 115.934  1.00139.16           O  
ATOM   3238  CB  GLU B 173     388.510  -4.978 113.480  1.00145.74           C  
ATOM   3239  CG  GLU B 173     388.778  -3.624 112.838  1.00153.36           C  
ATOM   3240  CD  GLU B 173     390.076  -3.591 112.049  1.00153.05           C  
ATOM   3241  OE1 GLU B 173     390.584  -4.668 111.672  1.00146.34           O  
ATOM   3242  OE2 GLU B 173     390.592  -2.480 111.807  1.00157.08           O  
ATOM   3243  N   PRO B 174     386.253  -7.204 114.308  1.00151.24           N  
ATOM   3244  CA  PRO B 174     385.967  -8.603 114.662  1.00139.94           C  
ATOM   3245  C   PRO B 174     387.158  -9.494 115.014  1.00133.07           C  
ATOM   3246  O   PRO B 174     387.015 -10.385 115.840  1.00111.49           O  
ATOM   3247  CB  PRO B 174     385.324  -9.160 113.391  1.00139.68           C  
ATOM   3248  CG  PRO B 174     384.681  -7.987 112.748  1.00149.05           C  
ATOM   3249  CD  PRO B 174     385.458  -6.765 113.146  1.00155.79           C  
ATOM   3250  N   LYS B 175     388.309  -9.274 114.380  1.00138.83           N  
ATOM   3251  CA  LYS B 175     389.452 -10.172 114.553  1.00140.69           C  
ATOM   3252  C   LYS B 175     390.091 -10.097 115.943  1.00135.25           C  
ATOM   3253  O   LYS B 175     390.786 -11.028 116.349  1.00146.06           O  
ATOM   3254  CB  LYS B 175     390.495  -9.953 113.442  1.00147.81           C  
ATOM   3255  CG  LYS B 175     391.278  -8.646 113.488  1.00156.42           C  
ATOM   3256  CD  LYS B 175     392.377  -8.624 112.429  1.00160.24           C  
ATOM   3257  CE  LYS B 175     393.468  -7.606 112.735  1.00160.25           C  
ATOM   3258  NZ  LYS B 175     392.996  -6.199 112.610  1.00158.64           N  
ATOM   3259  N   TYR B 176     389.862  -9.007 116.672  1.00118.85           N  
ATOM   3260  CA  TYR B 176     390.444  -8.867 118.000  1.00109.36           C  
ATOM   3261  C   TYR B 176     389.804  -9.730 119.080  1.00 98.88           C  
ATOM   3262  O   TYR B 176     390.351  -9.842 120.176  1.00107.56           O  
ATOM   3263  CB  TYR B 176     390.472  -7.395 118.414  1.00115.01           C  
ATOM   3264  CG  TYR B 176     391.517  -6.641 117.632  1.00116.49           C  
ATOM   3265  CD1 TYR B 176     392.869  -6.917 117.806  1.00123.84           C  
ATOM   3266  CD2 TYR B 176     391.161  -5.665 116.709  1.00120.94           C  
ATOM   3267  CE1 TYR B 176     393.837  -6.233 117.093  1.00136.01           C  
ATOM   3268  CE2 TYR B 176     392.120  -4.973 115.991  1.00125.65           C  
ATOM   3269  CZ  TYR B 176     393.454  -5.262 116.186  1.00135.96           C  
ATOM   3270  OH  TYR B 176     394.418  -4.576 115.488  1.00144.20           O  
ATOM   3271  N   LEU B 177     388.669 -10.344 118.778  1.00 91.34           N  
ATOM   3272  CA  LEU B 177     388.045 -11.302 119.688  1.00 96.79           C  
ATOM   3273  C   LEU B 177     388.540 -12.727 119.449  1.00102.17           C  
ATOM   3274  O   LEU B 177     388.042 -13.668 120.063  1.00 99.44           O  
ATOM   3275  CB  LEU B 177     386.519 -11.263 119.560  1.00101.25           C  
ATOM   3276  CG  LEU B 177     385.889  -9.866 119.661  1.00109.08           C  
ATOM   3277  CD1 LEU B 177     384.381  -9.912 119.463  1.00110.63           C  
ATOM   3278  CD2 LEU B 177     386.208  -9.199 120.989  1.00112.82           C  
ATOM   3279  N   GLU B 178     389.539 -12.902 118.592  1.00114.30           N  
ATOM   3280  CA  GLU B 178     390.039 -14.242 118.307  1.00126.94           C  
ATOM   3281  C   GLU B 178     390.689 -14.862 119.535  1.00127.25           C  
ATOM   3282  O   GLU B 178     390.323 -15.966 119.930  1.00123.46           O  
ATOM   3283  CB  GLU B 178     391.016 -14.233 117.129  1.00138.58           C  
ATOM   3284  CG  GLU B 178     390.321 -14.131 115.778  1.00136.46           C  
ATOM   3285  CD  GLU B 178     391.280 -13.917 114.621  1.00139.17           C  
ATOM   3286  OE1 GLU B 178     392.465 -14.304 114.723  1.00138.61           O  
ATOM   3287  OE2 GLU B 178     390.836 -13.353 113.602  1.00142.08           O  
ATOM   3288  N   LYS B 179     391.622 -14.132 120.145  1.00133.47           N  
ATOM   3289  CA  LYS B 179     392.377 -14.634 121.300  1.00130.30           C  
ATOM   3290  C   LYS B 179     391.494 -14.980 122.481  1.00123.30           C  
ATOM   3291  O   LYS B 179     391.733 -15.978 123.171  1.00135.57           O  
ATOM   3292  CB  LYS B 179     393.414 -13.618 121.780  1.00130.25           C  
ATOM   3293  CG  LYS B 179     394.431 -14.213 122.748  1.00128.01           C  
ATOM   3294  CD  LYS B 179     395.222 -13.120 123.443  1.00131.59           C  
ATOM   3295  CE  LYS B 179     396.503 -13.658 124.056  1.00125.30           C  
ATOM   3296  NZ  LYS B 179     396.291 -14.916 124.824  1.00120.72           N  
ATOM   3297  N   THR B 180     390.500 -14.133 122.719  1.00110.18           N  
ATOM   3298  CA  THR B 180     389.566 -14.340 123.809  1.00109.89           C  
ATOM   3299  C   THR B 180     388.879 -15.693 123.651  1.00117.28           C  
ATOM   3300  O   THR B 180     388.756 -16.443 124.622  1.00139.33           O  
ATOM   3301  CB  THR B 180     388.524 -13.211 123.860  1.00105.68           C  
ATOM   3302  OG1 THR B 180     389.197 -11.944 123.837  1.00 99.62           O  
ATOM   3303  CG2 THR B 180     387.679 -13.302 125.121  1.00104.56           C  
ATOM   3304  N   MET B 181     388.470 -16.023 122.428  1.00114.30           N  
ATOM   3305  CA  MET B 181     387.709 -17.252 122.164  1.00112.29           C  
ATOM   3306  C   MET B 181     388.486 -18.564 122.244  1.00111.51           C  
ATOM   3307  O   MET B 181     387.885 -19.633 122.178  1.00114.41           O  
ATOM   3308  CB  MET B 181     387.057 -17.168 120.790  1.00109.98           C  
ATOM   3309  CG  MET B 181     386.008 -16.083 120.702  1.00113.15           C  
ATOM   3310  SD  MET B 181     384.635 -16.504 121.772  1.00110.94           S  
ATOM   3311  CE  MET B 181     383.714 -14.982 121.655  1.00119.02           C  
ATOM   3312  N   ARG B 182     389.801 -18.493 122.400  1.00105.55           N  
ATOM   3313  CA  ARG B 182     390.612 -19.690 122.523  1.00115.26           C  
ATOM   3314  C   ARG B 182     390.996 -19.915 123.987  1.00122.04           C  
ATOM   3315  O   ARG B 182     392.028 -20.524 124.277  1.00122.28           O  
ATOM   3316  CB  ARG B 182     391.838 -19.544 121.619  1.00116.73           C  
ATOM   3317  CG  ARG B 182     391.443 -19.349 120.162  1.00118.51           C  
ATOM   3318  CD  ARG B 182     392.620 -19.237 119.204  1.00124.08           C  
ATOM   3319  NE  ARG B 182     393.240 -17.912 119.207  1.00122.66           N  
ATOM   3320  CZ  ARG B 182     394.425 -17.608 119.734  1.00115.83           C  
ATOM   3321  NH1 ARG B 182     395.178 -18.528 120.331  1.00117.42           N  
ATOM   3322  NH2 ARG B 182     394.863 -16.357 119.651  1.00110.00           N  
ATOM   3323  N   GLN B 183     390.145 -19.442 124.902  1.00123.99           N  
ATOM   3324  CA  GLN B 183     390.475 -19.372 126.325  1.00118.73           C  
ATOM   3325  C   GLN B 183     389.482 -20.117 127.194  1.00124.98           C  
ATOM   3326  O   GLN B 183     388.301 -20.243 126.867  1.00122.22           O  
ATOM   3327  CB  GLN B 183     390.524 -17.917 126.800  1.00113.25           C  
ATOM   3328  CG  GLN B 183     391.567 -17.051 126.108  1.00107.87           C  
ATOM   3329  CD  GLN B 183     392.983 -17.404 126.507  1.00105.70           C  
ATOM   3330  OE1 GLN B 183     393.201 -18.145 127.468  1.00 97.45           O  
ATOM   3331  NE2 GLN B 183     393.956 -16.895 125.753  1.00108.44           N  
ATOM   3332  N   ARG B 184     389.992 -20.580 128.327  1.00132.34           N  
ATOM   3333  CA  ARG B 184     389.220 -21.373 129.267  1.00132.57           C  
ATOM   3334  C   ARG B 184     388.277 -20.485 130.075  1.00134.40           C  
ATOM   3335  O   ARG B 184     388.414 -19.260 130.092  1.00132.79           O  
ATOM   3336  CB  ARG B 184     390.169 -22.128 130.212  1.00136.22           C  
ATOM   3337  CG  ARG B 184     391.115 -23.130 129.543  1.00130.22           C  
ATOM   3338  CD  ARG B 184     392.465 -22.558 129.103  1.00124.28           C  
ATOM   3339  NE  ARG B 184     393.523 -23.572 129.131  1.00115.91           N  
ATOM   3340  CZ  ARG B 184     394.767 -23.416 128.673  1.00115.08           C  
ATOM   3341  NH1 ARG B 184     395.174 -22.281 128.107  1.00103.24           N  
ATOM   3342  NH2 ARG B 184     395.622 -24.429 128.777  1.00116.02           N  
ATOM   3343  N   TYR B 185     387.316 -21.115 130.742  1.00137.14           N  
ATOM   3344  CA  TYR B 185     386.480 -20.434 131.732  1.00140.60           C  
ATOM   3345  C   TYR B 185     386.313 -21.339 132.954  1.00147.53           C  
ATOM   3346  O   TYR B 185     385.589 -22.335 132.895  1.00156.93           O  
ATOM   3347  CB  TYR B 185     385.120 -20.055 131.154  1.00134.15           C  
ATOM   3348  CG  TYR B 185     384.230 -19.436 132.199  1.00132.67           C  
ATOM   3349  CD1 TYR B 185     384.326 -18.087 132.516  1.00136.31           C  
ATOM   3350  CD2 TYR B 185     383.310 -20.208 132.892  1.00139.58           C  
ATOM   3351  CE1 TYR B 185     383.511 -17.520 133.482  1.00140.20           C  
ATOM   3352  CE2 TYR B 185     382.496 -19.654 133.862  1.00144.79           C  
ATOM   3353  CZ  TYR B 185     382.593 -18.312 134.150  1.00144.66           C  
ATOM   3354  OH  TYR B 185     381.773 -17.787 135.121  1.00159.23           O  
ATOM   3355  N   MET B 186     386.968 -20.971 134.054  1.00153.72           N  
ATOM   3356  CA  MET B 186     387.132 -21.839 135.219  1.00158.90           C  
ATOM   3357  C   MET B 186     388.013 -23.009 134.758  1.00159.22           C  
ATOM   3358  O   MET B 186     389.242 -22.897 134.780  1.00170.53           O  
ATOM   3359  CB  MET B 186     385.789 -22.288 135.830  1.00165.09           C  
ATOM   3360  CG  MET B 186     384.766 -21.186 136.079  1.00171.18           C  
ATOM   3361  SD  MET B 186     385.221 -19.872 137.230  1.00188.26           S  
ATOM   3362  CE  MET B 186     386.000 -20.777 138.572  1.00189.16           C  
ATOM   3363  N   GLY B 187     387.398 -24.114 134.337  1.00149.67           N  
ATOM   3364  CA  GLY B 187     388.102 -25.224 133.688  1.00141.00           C  
ATOM   3365  C   GLY B 187     387.632 -25.461 132.260  1.00135.92           C  
ATOM   3366  O   GLY B 187     388.430 -25.847 131.404  1.00118.29           O  
ATOM   3367  N   LEU B 188     386.342 -25.219 132.015  1.00141.83           N  
ATOM   3368  CA  LEU B 188     385.688 -25.388 130.708  1.00152.50           C  
ATOM   3369  C   LEU B 188     386.478 -24.825 129.516  1.00149.83           C  
ATOM   3370  O   LEU B 188     387.035 -23.733 129.600  1.00143.81           O  
ATOM   3371  CB  LEU B 188     384.300 -24.712 130.721  1.00163.73           C  
ATOM   3372  CG  LEU B 188     383.207 -25.157 131.709  1.00167.67           C  
ATOM   3373  CD1 LEU B 188     381.960 -24.283 131.591  1.00168.79           C  
ATOM   3374  CD2 LEU B 188     382.846 -26.622 131.505  1.00166.84           C  
ATOM   3375  N   GLU B 189     386.484 -25.562 128.405  1.00149.17           N  
ATOM   3376  CA  GLU B 189     387.141 -25.124 127.176  1.00145.70           C  
ATOM   3377  C   GLU B 189     386.147 -24.377 126.293  1.00152.79           C  
ATOM   3378  O   GLU B 189     384.943 -24.374 126.571  1.00154.50           O  
ATOM   3379  CB  GLU B 189     387.755 -26.312 126.431  1.00145.43           C  
ATOM   3380  CG  GLU B 189     388.926 -26.957 127.163  1.00151.43           C  
ATOM   3381  CD  GLU B 189     390.074 -25.993 127.435  1.00159.37           C  
ATOM   3382  OE1 GLU B 189     390.306 -25.094 126.601  1.00176.18           O  
ATOM   3383  OE2 GLU B 189     390.748 -26.118 128.480  1.00151.08           O  
ATOM   3384  N   ALA B 190     386.670 -23.744 125.244  1.00162.83           N  
ATOM   3385  CA  ALA B 190     385.909 -22.855 124.349  1.00167.24           C  
ATOM   3386  C   ALA B 190     384.469 -23.288 124.037  1.00171.77           C  
ATOM   3387  O   ALA B 190     383.520 -22.645 124.486  1.00174.19           O  
ATOM   3388  CB  ALA B 190     386.681 -22.640 123.052  1.00172.16           C  
ATOM   3389  N   ALA B 191     384.312 -24.373 123.280  1.00172.96           N  
ATOM   3390  CA  ALA B 191     382.998 -24.817 122.814  1.00170.63           C  
ATOM   3391  C   ALA B 191     382.024 -25.141 123.952  1.00174.85           C  
ATOM   3392  O   ALA B 191     380.831 -24.821 123.860  1.00191.03           O  
ATOM   3393  CB  ALA B 191     383.149 -26.019 121.892  1.00168.88           C  
ATOM   3394  N   THR B 192     382.528 -25.774 125.012  1.00161.89           N  
ATOM   3395  CA  THR B 192     381.691 -26.155 126.152  1.00158.65           C  
ATOM   3396  C   THR B 192     381.031 -24.921 126.776  1.00160.06           C  
ATOM   3397  O   THR B 192     379.798 -24.864 126.848  1.00160.65           O  
ATOM   3398  CB  THR B 192     382.467 -26.975 127.216  1.00153.82           C  
ATOM   3399  OG1 THR B 192     383.736 -26.367 127.473  1.00163.07           O  
ATOM   3400  CG2 THR B 192     382.708 -28.401 126.744  1.00150.62           C  
ATOM   3401  N   TRP B 193     381.838 -23.933 127.182  1.00160.33           N  
ATOM   3402  CA  TRP B 193     381.322 -22.714 127.848  1.00158.91           C  
ATOM   3403  C   TRP B 193     380.541 -21.753 126.944  1.00161.85           C  
ATOM   3404  O   TRP B 193     379.711 -20.979 127.442  1.00157.33           O  
ATOM   3405  CB  TRP B 193     382.407 -21.942 128.645  1.00149.88           C  
ATOM   3406  CG  TRP B 193     383.591 -21.286 127.909  1.00127.44           C  
ATOM   3407  CD1 TRP B 193     384.882 -21.717 127.920  1.00123.83           C  
ATOM   3408  CD2 TRP B 193     383.590 -20.067 127.138  1.00112.60           C  
ATOM   3409  NE1 TRP B 193     385.679 -20.872 127.187  1.00120.73           N  
ATOM   3410  CE2 TRP B 193     384.911 -19.854 126.689  1.00109.01           C  
ATOM   3411  CE3 TRP B 193     382.596 -19.151 126.763  1.00113.51           C  
ATOM   3412  CZ2 TRP B 193     385.268 -18.767 125.890  1.00 96.83           C  
ATOM   3413  CZ3 TRP B 193     382.955 -18.065 125.971  1.00109.41           C  
ATOM   3414  CH2 TRP B 193     384.284 -17.884 125.548  1.00 98.53           C  
ATOM   3415  N   THR B 194     380.818 -21.812 125.642  1.00162.04           N  
ATOM   3416  CA  THR B 194     380.189 -20.963 124.632  1.00163.91           C  
ATOM   3417  C   THR B 194     378.670 -20.874 124.764  1.00177.67           C  
ATOM   3418  O   THR B 194     378.077 -19.820 124.509  1.00183.75           O  
ATOM   3419  CB  THR B 194     380.518 -21.491 123.227  1.00157.69           C  
ATOM   3420  OG1 THR B 194     381.933 -21.638 123.090  1.00135.38           O  
ATOM   3421  CG2 THR B 194     380.031 -20.541 122.174  1.00168.00           C  
ATOM   3422  N   VAL B 195     378.054 -21.993 125.141  1.00186.09           N  
ATOM   3423  CA  VAL B 195     376.622 -22.041 125.454  1.00194.89           C  
ATOM   3424  C   VAL B 195     376.364 -22.429 126.918  1.00188.76           C  
ATOM   3425  O   VAL B 195     375.477 -21.847 127.551  1.00194.51           O  
ATOM   3426  CB  VAL B 195     375.828 -22.952 124.483  1.00198.44           C  
ATOM   3427  CG1 VAL B 195     375.588 -22.226 123.162  1.00192.44           C  
ATOM   3428  CG2 VAL B 195     376.525 -24.291 124.263  1.00194.04           C  
ATOM   3429  N   SER B 196     377.126 -23.388 127.452  1.00178.06           N  
ATOM   3430  CA  SER B 196     377.036 -23.778 128.869  1.00173.77           C  
ATOM   3431  C   SER B 196     376.882 -22.542 129.763  1.00181.10           C  
ATOM   3432  O   SER B 196     375.991 -22.482 130.621  1.00184.45           O  
ATOM   3433  CB  SER B 196     378.272 -24.596 129.282  1.00167.96           C  
ATOM   3434  OG  SER B 196     378.304 -24.934 130.659  1.00160.69           O  
ATOM   3435  N   LYS B 197     377.736 -21.550 129.520  1.00176.47           N  
ATOM   3436  CA  LYS B 197     377.752 -20.306 130.279  1.00167.43           C  
ATOM   3437  C   LYS B 197     377.355 -19.106 129.409  1.00164.58           C  
ATOM   3438  O   LYS B 197     377.910 -18.020 129.566  1.00185.13           O  
ATOM   3439  CB  LYS B 197     379.145 -20.118 130.902  1.00153.13           C  
ATOM   3440  CG  LYS B 197     379.236 -20.443 132.385  1.00151.02           C  
ATOM   3441  CD  LYS B 197     378.832 -21.860 132.751  1.00149.87           C  
ATOM   3442  CE  LYS B 197     378.898 -22.041 134.259  1.00145.66           C  
ATOM   3443  NZ  LYS B 197     378.501 -23.412 134.672  1.00146.63           N  
ATOM   3444  N   LEU B 198     376.377 -19.280 128.521  1.00145.22           N  
ATOM   3445  CA  LEU B 198     375.951 -18.185 127.647  1.00149.32           C  
ATOM   3446  C   LEU B 198     375.254 -17.075 128.415  1.00158.04           C  
ATOM   3447  O   LEU B 198     375.478 -15.898 128.135  1.00159.06           O  
ATOM   3448  CB  LEU B 198     375.030 -18.674 126.530  1.00153.03           C  
ATOM   3449  CG  LEU B 198     374.343 -17.606 125.657  1.00151.92           C  
ATOM   3450  CD1 LEU B 198     374.266 -18.065 124.210  1.00142.74           C  
ATOM   3451  CD2 LEU B 198     372.951 -17.248 126.171  1.00161.38           C  
ATOM   3452  N   THR B 199     374.399 -17.451 129.361  1.00163.04           N  
ATOM   3453  CA  THR B 199     373.650 -16.478 130.156  1.00165.86           C  
ATOM   3454  C   THR B 199     374.551 -15.666 131.098  1.00160.07           C  
ATOM   3455  O   THR B 199     374.206 -14.540 131.472  1.00161.05           O  
ATOM   3456  CB  THR B 199     372.517 -17.159 130.947  1.00164.75           C  
ATOM   3457  OG1 THR B 199     373.044 -18.272 131.681  1.00182.11           O  
ATOM   3458  CG2 THR B 199     371.435 -17.642 129.998  1.00151.83           C  
ATOM   3459  N   GLU B 200     375.691 -16.234 131.491  1.00149.06           N  
ATOM   3460  CA  GLU B 200     376.695 -15.478 132.243  1.00153.87           C  
ATOM   3461  C   GLU B 200     377.137 -14.275 131.397  1.00146.96           C  
ATOM   3462  O   GLU B 200     377.012 -13.123 131.821  1.00127.93           O  
ATOM   3463  CB  GLU B 200     377.896 -16.356 132.644  1.00154.37           C  
ATOM   3464  CG  GLU B 200     377.746 -17.117 133.962  1.00159.89           C  
ATOM   3465  CD  GLU B 200     376.819 -18.327 133.908  1.00162.77           C  
ATOM   3466  OE1 GLU B 200     376.274 -18.646 132.828  1.00154.36           O  
ATOM   3467  OE2 GLU B 200     376.647 -18.982 134.962  1.00165.31           O  
ATOM   3468  N   VAL B 201     377.621 -14.563 130.192  1.00138.22           N  
ATOM   3469  CA  VAL B 201     378.041 -13.534 129.244  1.00136.77           C  
ATOM   3470  C   VAL B 201     376.905 -12.559 128.922  1.00144.51           C  
ATOM   3471  O   VAL B 201     377.150 -11.362 128.724  1.00138.37           O  
ATOM   3472  CB  VAL B 201     378.531 -14.164 127.916  1.00131.29           C  
ATOM   3473  CG1 VAL B 201     378.974 -13.096 126.925  1.00139.59           C  
ATOM   3474  CG2 VAL B 201     379.675 -15.147 128.137  1.00128.37           C  
ATOM   3475  N   GLN B 202     375.674 -13.068 128.846  1.00156.19           N  
ATOM   3476  CA  GLN B 202     374.502 -12.230 128.564  1.00167.79           C  
ATOM   3477  C   GLN B 202     374.397 -11.099 129.579  1.00170.34           C  
ATOM   3478  O   GLN B 202     374.261  -9.929 129.206  1.00159.15           O  
ATOM   3479  CB  GLN B 202     373.201 -13.042 128.605  1.00169.95           C  
ATOM   3480  CG  GLN B 202     372.999 -14.038 127.473  1.00169.53           C  
ATOM   3481  CD  GLN B 202     372.853 -13.389 126.114  1.00171.84           C  
ATOM   3482  OE1 GLN B 202     372.622 -12.181 126.001  1.00171.86           O  
ATOM   3483  NE2 GLN B 202     373.016 -14.188 125.065  1.00169.00           N  
ATOM   3484  N   SER B 203     374.479 -11.468 130.856  1.00168.68           N  
ATOM   3485  CA  SER B 203     374.402 -10.509 131.954  1.00165.50           C  
ATOM   3486  C   SER B 203     375.642  -9.616 131.989  1.00159.90           C  
ATOM   3487  O   SER B 203     375.529  -8.404 132.204  1.00167.92           O  
ATOM   3488  CB  SER B 203     374.230 -11.224 133.293  1.00157.19           C  
ATOM   3489  OG  SER B 203     375.382 -11.973 133.623  1.00149.13           O  
ATOM   3490  N   ALA B 204     376.810 -10.213 131.759  1.00138.53           N  
ATOM   3491  CA  ALA B 204     378.060  -9.463 131.709  1.00140.95           C  
ATOM   3492  C   ALA B 204     377.991  -8.334 130.685  1.00142.96           C  
ATOM   3493  O   ALA B 204     378.459  -7.223 130.956  1.00154.09           O  
ATOM   3494  CB  ALA B 204     379.225 -10.384 131.396  1.00143.59           C  
ATOM   3495  N   LEU B 205     377.407  -8.609 129.521  1.00142.92           N  
ATOM   3496  CA  LEU B 205     377.214  -7.570 128.505  1.00151.95           C  
ATOM   3497  C   LEU B 205     376.206  -6.526 128.992  1.00151.75           C  
ATOM   3498  O   LEU B 205     376.397  -5.319 128.795  1.00127.71           O  
ATOM   3499  CB  LEU B 205     376.749  -8.166 127.172  1.00152.97           C  
ATOM   3500  CG  LEU B 205     376.965  -7.297 125.918  1.00154.85           C  
ATOM   3501  CD1 LEU B 205     376.785  -8.152 124.674  1.00154.29           C  
ATOM   3502  CD2 LEU B 205     376.062  -6.068 125.848  1.00155.20           C  
ATOM   3503  N   THR B 206     375.136  -6.997 129.632  1.00153.30           N  
ATOM   3504  CA  THR B 206     374.108  -6.106 130.169  1.00152.77           C  
ATOM   3505  C   THR B 206     374.747  -5.067 131.089  1.00149.58           C  
ATOM   3506  O   THR B 206     374.442  -3.868 130.997  1.00162.25           O  
ATOM   3507  CB  THR B 206     373.029  -6.876 130.953  1.00152.41           C  
ATOM   3508  OG1 THR B 206     372.691  -8.086 130.260  1.00155.25           O  
ATOM   3509  CG2 THR B 206     371.788  -6.015 131.127  1.00153.82           C  
ATOM   3510  N   VAL B 207     375.652  -5.538 131.945  1.00128.58           N  
ATOM   3511  CA  VAL B 207     376.376  -4.669 132.856  1.00122.92           C  
ATOM   3512  C   VAL B 207     377.174  -3.633 132.057  1.00133.61           C  
ATOM   3513  O   VAL B 207     376.992  -2.424 132.261  1.00138.91           O  
ATOM   3514  CB  VAL B 207     377.310  -5.462 133.789  1.00117.83           C  
ATOM   3515  CG1 VAL B 207     378.111  -4.526 134.689  1.00120.62           C  
ATOM   3516  CG2 VAL B 207     376.522  -6.438 134.648  1.00115.81           C  
ATOM   3517  N   VAL B 208     378.015  -4.091 131.125  1.00136.78           N  
ATOM   3518  CA  VAL B 208     378.915  -3.173 130.403  1.00141.50           C  
ATOM   3519  C   VAL B 208     378.119  -2.170 129.564  1.00141.05           C  
ATOM   3520  O   VAL B 208     378.480  -0.997 129.506  1.00139.05           O  
ATOM   3521  CB  VAL B 208     380.008  -3.862 129.532  1.00137.49           C  
ATOM   3522  CG1 VAL B 208     380.819  -4.856 130.340  1.00130.12           C  
ATOM   3523  CG2 VAL B 208     379.427  -4.535 128.301  1.00148.54           C  
ATOM   3524  N   SER B 209     377.025  -2.625 128.955  1.00140.44           N  
ATOM   3525  CA  SER B 209     376.194  -1.774 128.101  1.00147.55           C  
ATOM   3526  C   SER B 209     375.552  -0.582 128.827  1.00147.42           C  
ATOM   3527  O   SER B 209     375.241   0.440 128.202  1.00141.63           O  
ATOM   3528  CB  SER B 209     375.117  -2.622 127.414  1.00152.45           C  
ATOM   3529  OG  SER B 209     374.444  -3.441 128.351  1.00150.57           O  
ATOM   3530  N   SER B 210     375.361  -0.711 130.138  1.00148.01           N  
ATOM   3531  CA  SER B 210     374.810   0.373 130.950  1.00146.75           C  
ATOM   3532  C   SER B 210     375.796   1.516 131.224  1.00150.08           C  
ATOM   3533  O   SER B 210     375.379   2.649 131.464  1.00163.35           O  
ATOM   3534  CB  SER B 210     374.321  -0.187 132.289  1.00137.98           C  
ATOM   3535  OG  SER B 210     375.405  -0.606 133.097  1.00131.02           O  
ATOM   3536  N   LEU B 211     377.092   1.220 131.180  1.00148.53           N  
ATOM   3537  CA  LEU B 211     378.125   2.108 131.730  1.00149.39           C  
ATOM   3538  C   LEU B 211     378.305   3.454 131.026  1.00150.71           C  
ATOM   3539  O   LEU B 211     378.661   4.442 131.670  1.00141.19           O  
ATOM   3540  CB  LEU B 211     379.465   1.369 131.777  1.00148.74           C  
ATOM   3541  CG  LEU B 211     379.483   0.077 132.602  1.00153.41           C  
ATOM   3542  CD1 LEU B 211     380.874  -0.540 132.579  1.00152.20           C  
ATOM   3543  CD2 LEU B 211     379.017   0.313 134.036  1.00159.80           C  
ATOM   3544  N   GLY B 212     378.072   3.495 129.718  1.00154.99           N  
ATOM   3545  CA  GLY B 212     378.144   4.751 128.969  1.00158.88           C  
ATOM   3546  C   GLY B 212     379.560   5.166 128.599  1.00158.99           C  
ATOM   3547  O   GLY B 212     380.287   5.729 129.413  1.00151.84           O  
ATOM   3548  N   TRP B 213     379.937   4.900 127.352  1.00162.10           N  
ATOM   3549  CA  TRP B 213     381.282   5.184 126.845  1.00163.67           C  
ATOM   3550  C   TRP B 213     381.502   6.696 126.639  1.00171.99           C  
ATOM   3551  O   TRP B 213     380.584   7.486 126.785  1.00164.73           O  
ATOM   3552  CB  TRP B 213     381.542   4.385 125.550  1.00165.12           C  
ATOM   3553  CG  TRP B 213     382.159   2.987 125.746  1.00162.39           C  
ATOM   3554  CD1 TRP B 213     383.345   2.530 125.231  1.00164.87           C  
ATOM   3555  CD2 TRP B 213     381.614   1.895 126.493  1.00150.68           C  
ATOM   3556  NE1 TRP B 213     383.568   1.223 125.612  1.00152.20           N  
ATOM   3557  CE2 TRP B 213     382.520   0.809 126.387  1.00146.74           C  
ATOM   3558  CE3 TRP B 213     380.451   1.729 127.242  1.00145.97           C  
ATOM   3559  CZ2 TRP B 213     382.295  -0.419 127.004  1.00143.49           C  
ATOM   3560  CZ3 TRP B 213     380.226   0.516 127.845  1.00152.56           C  
ATOM   3561  CH2 TRP B 213     381.142  -0.548 127.727  1.00150.11           C  
ATOM   3562  N   LYS B 214     382.725   7.107 126.320  1.00191.25           N  
ATOM   3563  CA  LYS B 214     383.042   8.536 126.081  1.00202.11           C  
ATOM   3564  C   LYS B 214     383.763   8.658 124.740  1.00209.57           C  
ATOM   3565  O   LYS B 214     384.916   8.220 124.607  1.00221.59           O  
ATOM   3566  CB  LYS B 214     383.932   9.096 127.200  1.00207.67           C  
ATOM   3567  CG  LYS B 214     383.570  10.515 127.611  1.00211.77           C  
ATOM   3568  CD  LYS B 214     384.497  11.073 128.675  1.00220.30           C  
ATOM   3569  CE  LYS B 214     383.985  12.412 129.183  1.00229.00           C  
ATOM   3570  NZ  LYS B 214     384.806  12.930 130.313  1.00235.17           N  
ATOM   3571  N   LYS B 215     383.068   9.233 123.757  1.00207.14           N  
ATOM   3572  CA  LYS B 215     383.622   9.474 122.420  1.00208.44           C  
ATOM   3573  C   LYS B 215     384.922  10.285 122.493  1.00209.78           C  
ATOM   3574  O   LYS B 215     385.914   9.910 121.865  1.00233.31           O  
ATOM   3575  CB  LYS B 215     382.571  10.158 121.523  1.00206.76           C  
ATOM   3576  CG  LYS B 215     383.034  10.680 120.165  1.00212.39           C  
ATOM   3577  CD  LYS B 215     383.380   9.583 119.166  1.00211.65           C  
ATOM   3578  CE  LYS B 215     383.835  10.187 117.844  1.00204.30           C  
ATOM   3579  NZ  LYS B 215     384.264   9.161 116.855  1.00203.72           N  
ATOM   3580  N   THR B 216     384.919  11.373 123.261  1.00192.99           N  
ATOM   3581  CA  THR B 216     386.110  12.211 123.432  1.00188.66           C  
ATOM   3582  C   THR B 216     386.485  12.336 124.901  1.00188.27           C  
ATOM   3583  O   THR B 216     385.765  11.852 125.773  1.00173.61           O  
ATOM   3584  CB  THR B 216     385.899  13.618 122.845  1.00192.84           C  
ATOM   3585  OG1 THR B 216     384.660  14.159 123.320  1.00198.74           O  
ATOM   3586  CG2 THR B 216     385.879  13.565 121.326  1.00199.92           C  
ATOM   3587  N   ASN B 217     387.630  12.965 125.157  1.00203.23           N  
ATOM   3588  CA  ASN B 217     388.085  13.261 126.514  1.00220.63           C  
ATOM   3589  C   ASN B 217     387.736  14.700 126.874  1.00230.52           C  
ATOM   3590  O   ASN B 217     388.614  15.569 126.950  1.00254.88           O  
ATOM   3591  CB  ASN B 217     389.598  13.056 126.633  1.00225.02           C  
ATOM   3592  CG  ASN B 217     390.005  11.610 126.456  1.00224.52           C  
ATOM   3593  OD1 ASN B 217     389.219  10.696 126.708  1.00224.44           O  
ATOM   3594  ND2 ASN B 217     391.242  11.396 126.019  1.00223.87           N  
ATOM   3595  N   VAL B 218     386.450  14.932 127.120  1.00223.07           N  
ATOM   3596  CA  VAL B 218     385.926  16.283 127.331  1.00207.46           C  
ATOM   3597  C   VAL B 218     385.242  16.426 128.696  1.00209.43           C  
ATOM   3598  O   VAL B 218     385.219  15.487 129.499  1.00233.47           O  
ATOM   3599  CB  VAL B 218     384.966  16.690 126.185  1.00186.93           C  
ATOM   3600  CG1 VAL B 218     385.709  16.754 124.860  1.00176.52           C  
ATOM   3601  CG2 VAL B 218     383.778  15.744 126.084  1.00177.42           C  
ATOM   3602  N   SER B 219     384.702  17.614 128.952  1.00198.07           N  
ATOM   3603  CA  SER B 219     383.944  17.904 130.166  1.00193.30           C  
ATOM   3604  C   SER B 219     382.549  17.269 130.110  1.00192.36           C  
ATOM   3605  O   SER B 219     382.188  16.601 129.133  1.00189.01           O  
ATOM   3606  CB  SER B 219     383.840  19.424 130.349  1.00192.36           C  
ATOM   3607  OG  SER B 219     383.060  19.786 131.475  1.00197.64           O  
ATOM   3608  N   ALA B 220     381.784  17.461 131.181  1.00188.87           N  
ATOM   3609  CA  ALA B 220     380.384  17.042 131.237  1.00185.45           C  
ATOM   3610  C   ALA B 220     379.511  18.045 130.475  1.00182.20           C  
ATOM   3611  O   ALA B 220     378.697  17.653 129.633  1.00175.24           O  
ATOM   3612  CB  ALA B 220     379.924  16.919 132.685  1.00182.45           C  
ATOM   3613  N   ALA B 221     379.696  19.331 130.779  1.00178.68           N  
ATOM   3614  CA  ALA B 221     378.977  20.420 130.110  1.00166.93           C  
ATOM   3615  C   ALA B 221     379.318  20.477 128.623  1.00165.63           C  
ATOM   3616  O   ALA B 221     378.458  20.782 127.796  1.00165.48           O  
ATOM   3617  CB  ALA B 221     379.294  21.751 130.770  1.00154.22           C  
ATOM   3618  N   ALA B 222     380.572  20.164 128.301  1.00159.33           N  
ATOM   3619  CA  ALA B 222     381.044  20.078 126.922  1.00156.00           C  
ATOM   3620  C   ALA B 222     380.257  19.042 126.132  1.00170.09           C  
ATOM   3621  O   ALA B 222     379.786  19.332 125.031  1.00166.42           O  
ATOM   3622  CB  ALA B 222     382.521  19.724 126.892  1.00154.09           C  
ATOM   3623  N   ARG B 223     380.120  17.840 126.698  1.00190.92           N  
ATOM   3624  CA  ARG B 223     379.343  16.763 126.071  1.00205.14           C  
ATOM   3625  C   ARG B 223     378.035  17.358 125.545  1.00209.32           C  
ATOM   3626  O   ARG B 223     377.759  17.321 124.339  1.00182.33           O  
ATOM   3627  CB  ARG B 223     379.037  15.620 127.064  1.00208.63           C  
ATOM   3628  CG  ARG B 223     380.221  14.794 127.568  1.00202.09           C  
ATOM   3629  CD  ARG B 223     380.468  13.535 126.750  1.00204.29           C  
ATOM   3630  NE  ARG B 223     380.924  13.864 125.403  1.00216.83           N  
ATOM   3631  CZ  ARG B 223     381.017  13.010 124.384  1.00224.19           C  
ATOM   3632  NH1 ARG B 223     380.685  11.729 124.517  1.00229.77           N  
ATOM   3633  NH2 ARG B 223     381.448  13.451 123.209  1.00223.04           N  
ATOM   3634  N   ASP B 224     377.271  17.938 126.473  1.00215.12           N  
ATOM   3635  CA  ASP B 224     375.964  18.530 126.195  1.00211.75           C  
ATOM   3636  C   ASP B 224     376.055  19.749 125.280  1.00198.67           C  
ATOM   3637  O   ASP B 224     375.387  19.805 124.247  1.00198.11           O  
ATOM   3638  CB  ASP B 224     375.281  18.935 127.506  1.00211.15           C  
ATOM   3639  CG  ASP B 224     373.984  19.691 127.279  1.00220.34           C  
ATOM   3640  OD1 ASP B 224     373.124  19.190 126.521  1.00241.18           O  
ATOM   3641  OD2 ASP B 224     373.823  20.786 127.853  1.00220.00           O  
ATOM   3642  N   PHE B 225     376.888  20.709 125.665  1.00183.54           N  
ATOM   3643  CA  PHE B 225     377.009  21.965 124.934  1.00179.83           C  
ATOM   3644  C   PHE B 225     377.285  21.767 123.451  1.00177.53           C  
ATOM   3645  O   PHE B 225     376.545  22.260 122.603  1.00164.19           O  
ATOM   3646  CB  PHE B 225     378.116  22.814 125.547  1.00180.39           C  
ATOM   3647  CG  PHE B 225     378.368  24.108 124.820  1.00177.90           C  
ATOM   3648  CD1 PHE B 225     377.327  24.971 124.512  1.00180.62           C  
ATOM   3649  CD2 PHE B 225     379.653  24.481 124.471  1.00181.03           C  
ATOM   3650  CE1 PHE B 225     377.553  26.170 123.853  1.00176.24           C  
ATOM   3651  CE2 PHE B 225     379.883  25.683 123.815  1.00180.56           C  
ATOM   3652  CZ  PHE B 225     378.836  26.527 123.504  1.00168.34           C  
ATOM   3653  N   LEU B 226     378.349  21.035 123.149  1.00186.55           N  
ATOM   3654  CA  LEU B 226     378.713  20.761 121.764  1.00192.97           C  
ATOM   3655  C   LEU B 226     377.598  20.039 121.018  1.00193.06           C  
ATOM   3656  O   LEU B 226     377.291  20.377 119.875  1.00185.20           O  
ATOM   3657  CB  LEU B 226     379.993  19.934 121.701  1.00205.32           C  
ATOM   3658  CG  LEU B 226     381.280  20.704 121.974  1.00210.98           C  
ATOM   3659  CD1 LEU B 226     382.412  19.727 122.271  1.00219.93           C  
ATOM   3660  CD2 LEU B 226     381.602  21.612 120.792  1.00202.85           C  
ATOM   3661  N   ALA B 227     376.993  19.051 121.674  1.00197.12           N  
ATOM   3662  CA  ALA B 227     375.870  18.312 121.095  1.00190.26           C  
ATOM   3663  C   ALA B 227     374.751  19.229 120.581  1.00179.11           C  
ATOM   3664  O   ALA B 227     374.079  18.877 119.615  1.00179.41           O  
ATOM   3665  CB  ALA B 227     375.321  17.302 122.094  1.00190.32           C  
ATOM   3666  N   LYS B 228     374.566  20.399 121.197  1.00175.04           N  
ATOM   3667  CA  LYS B 228     373.530  21.358 120.772  1.00172.60           C  
ATOM   3668  C   LYS B 228     373.699  21.932 119.356  1.00178.25           C  
ATOM   3669  O   LYS B 228     372.765  22.542 118.831  1.00177.11           O  
ATOM   3670  CB  LYS B 228     373.410  22.520 121.768  1.00164.71           C  
ATOM   3671  CG  LYS B 228     372.900  22.111 123.137  1.00166.23           C  
ATOM   3672  CD  LYS B 228     372.668  23.316 124.031  1.00165.04           C  
ATOM   3673  CE  LYS B 228     372.142  22.887 125.391  1.00169.30           C  
ATOM   3674  NZ  LYS B 228     372.041  24.019 126.353  1.00170.22           N  
ATOM   3675  N   PHE B 229     374.872  21.752 118.747  1.00176.13           N  
ATOM   3676  CA  PHE B 229     375.113  22.181 117.367  1.00165.40           C  
ATOM   3677  C   PHE B 229     375.274  20.985 116.412  1.00165.35           C  
ATOM   3678  O   PHE B 229     375.559  21.180 115.230  1.00171.91           O  
ATOM   3679  CB  PHE B 229     376.351  23.085 117.290  1.00157.46           C  
ATOM   3680  CG  PHE B 229     376.382  24.209 118.311  1.00146.29           C  
ATOM   3681  CD1 PHE B 229     376.746  23.964 119.634  1.00146.98           C  
ATOM   3682  CD2 PHE B 229     376.091  25.520 117.946  1.00131.49           C  
ATOM   3683  CE1 PHE B 229     376.792  24.993 120.567  1.00136.01           C  
ATOM   3684  CE2 PHE B 229     376.140  26.551 118.875  1.00123.96           C  
ATOM   3685  CZ  PHE B 229     376.491  26.288 120.186  1.00126.04           C  
ATOM   3686  N   GLY B 230     375.073  19.764 116.912  1.00171.56           N  
ATOM   3687  CA  GLY B 230     375.098  18.539 116.096  1.00180.24           C  
ATOM   3688  C   GLY B 230     376.407  17.776 116.186  1.00184.43           C  
ATOM   3689  O   GLY B 230     377.145  17.702 115.205  1.00188.87           O  
ATOM   3690  N   ILE B 231     376.661  17.167 117.344  1.00192.40           N  
ATOM   3691  CA  ILE B 231     377.992  16.661 117.701  1.00192.25           C  
ATOM   3692  C   ILE B 231     378.066  15.241 118.290  1.00183.31           C  
ATOM   3693  O   ILE B 231     377.065  14.677 118.738  1.00160.45           O  
ATOM   3694  CB  ILE B 231     378.646  17.671 118.681  1.00198.06           C  
ATOM   3695  CG1 ILE B 231     379.719  18.515 117.962  1.00198.92           C  
ATOM   3696  CG2 ILE B 231     379.212  16.992 119.935  1.00192.84           C  
ATOM   3697  CD1 ILE B 231     379.200  19.617 117.052  1.00176.25           C  
ATOM   3698  N   ASN B 232     379.283  14.689 118.265  1.00191.80           N  
ATOM   3699  CA  ASN B 232     379.632  13.423 118.904  1.00200.53           C  
ATOM   3700  C   ASN B 232     380.421  13.747 120.168  1.00185.44           C  
ATOM   3701  O   ASN B 232     379.856  14.106 121.196  1.00171.80           O  
ATOM   3702  CB  ASN B 232     380.504  12.541 117.995  1.00213.51           C  
ATOM   3703  CG  ASN B 232     380.002  12.469 116.560  1.00221.74           C  
ATOM   3704  OD1 ASN B 232     380.798  12.357 115.627  1.00219.58           O  
ATOM   3705  ND2 ASN B 232     378.686  12.541 116.374  1.00229.83           N  
TER    3706      ASN B 232                                                      
ATOM   3707  N   GLY C  -1     427.779 -10.249 124.373  1.00146.85           N  
ATOM   3708  CA  GLY C  -1     426.785  -9.154 124.148  1.00154.61           C  
ATOM   3709  C   GLY C  -1     426.320  -8.481 125.433  1.00156.14           C  
ATOM   3710  O   GLY C  -1     427.039  -8.483 126.436  1.00150.63           O  
ATOM   3711  N   SER C   0     425.109  -7.926 125.399  1.00153.91           N  
ATOM   3712  CA  SER C   0     424.556  -7.138 126.503  1.00156.03           C  
ATOM   3713  C   SER C   0     423.035  -7.278 126.609  1.00176.24           C  
ATOM   3714  O   SER C   0     422.407  -7.902 125.752  1.00203.61           O  
ATOM   3715  CB  SER C   0     424.917  -5.661 126.309  1.00143.64           C  
ATOM   3716  OG  SER C   0     424.266  -5.094 125.184  1.00135.40           O  
ATOM   3717  N   MET C   1     422.456  -6.681 127.655  1.00182.55           N  
ATOM   3718  CA  MET C   1     421.000  -6.581 127.854  1.00176.95           C  
ATOM   3719  C   MET C   1     420.649  -5.221 128.476  1.00163.94           C  
ATOM   3720  O   MET C   1     421.127  -4.879 129.559  1.00162.64           O  
ATOM   3721  CB  MET C   1     420.442  -7.718 128.709  1.00174.51           C  
ATOM   3722  CG  MET C   1     420.407  -9.141 128.052  1.00175.43           C  
ATOM   3723  SD  MET C   1     421.722 -10.305 128.487  1.00173.67           S  
ATOM   3724  CE  MET C   1     421.264 -10.708 130.173  1.00176.16           C  
ATOM   3725  N   ILE C   2     419.828  -4.442 127.776  1.00157.65           N  
ATOM   3726  CA  ILE C   2     419.485  -3.086 128.212  1.00157.51           C  
ATOM   3727  C   ILE C   2     418.469  -3.109 129.347  1.00153.89           C  
ATOM   3728  O   ILE C   2     417.625  -4.004 129.414  1.00159.49           O  
ATOM   3729  CB  ILE C   2     418.923  -2.223 127.056  1.00164.19           C  
ATOM   3730  CG1 ILE C   2     420.013  -1.965 126.008  1.00171.29           C  
ATOM   3731  CG2 ILE C   2     418.380  -0.896 127.579  1.00166.21           C  
ATOM   3732  CD1 ILE C   2     419.623  -1.048 124.861  1.00174.15           C  
ATOM   3733  N   GLU C   3     418.590  -2.132 130.245  1.00153.03           N  
ATOM   3734  CA  GLU C   3     417.560  -1.809 131.231  1.00157.02           C  
ATOM   3735  C   GLU C   3     417.128  -0.369 130.986  1.00156.76           C  
ATOM   3736  O   GLU C   3     417.963   0.539 130.969  1.00150.66           O  
ATOM   3737  CB  GLU C   3     418.069  -1.946 132.674  1.00162.11           C  
ATOM   3738  CG  GLU C   3     417.012  -1.663 133.742  1.00157.47           C  
ATOM   3739  CD  GLU C   3     417.597  -1.453 135.128  1.00156.08           C  
ATOM   3740  OE1 GLU C   3     418.302  -2.353 135.625  1.00155.62           O  
ATOM   3741  OE2 GLU C   3     417.349  -0.383 135.727  1.00160.41           O  
ATOM   3742  N   LEU C   4     415.825  -0.170 130.820  1.00160.26           N  
ATOM   3743  CA  LEU C   4     415.261   1.156 130.571  1.00163.93           C  
ATOM   3744  C   LEU C   4     414.249   1.447 131.670  1.00153.77           C  
ATOM   3745  O   LEU C   4     413.487   0.560 132.054  1.00140.81           O  
ATOM   3746  CB  LEU C   4     414.680   1.260 129.153  1.00176.53           C  
ATOM   3747  CG  LEU C   4     414.027   0.034 128.499  1.00188.57           C  
ATOM   3748  CD1 LEU C   4     412.550  -0.026 128.853  1.00199.11           C  
ATOM   3749  CD2 LEU C   4     414.207   0.052 126.988  1.00184.07           C  
ATOM   3750  N   GLU C   5     414.267   2.683 132.171  1.00156.97           N  
ATOM   3751  CA  GLU C   5     413.610   3.037 133.435  1.00159.78           C  
ATOM   3752  C   GLU C   5     412.500   4.075 133.300  1.00155.27           C  
ATOM   3753  O   GLU C   5     412.500   4.882 132.368  1.00164.15           O  
ATOM   3754  CB  GLU C   5     414.643   3.523 134.470  1.00168.09           C  
ATOM   3755  CG  GLU C   5     415.343   4.858 134.185  1.00177.31           C  
ATOM   3756  CD  GLU C   5     416.552   4.766 133.259  1.00177.78           C  
ATOM   3757  OE1 GLU C   5     417.067   3.652 133.009  1.00175.05           O  
ATOM   3758  OE2 GLU C   5     417.002   5.834 132.783  1.00172.66           O  
ATOM   3759  N   PHE C   6     411.565   4.046 134.248  1.00146.38           N  
ATOM   3760  CA  PHE C   6     410.428   4.971 134.273  1.00139.61           C  
ATOM   3761  C   PHE C   6     410.034   5.301 135.714  1.00140.88           C  
ATOM   3762  O   PHE C   6     410.449   4.614 136.643  1.00126.91           O  
ATOM   3763  CB  PHE C   6     409.245   4.368 133.520  1.00130.03           C  
ATOM   3764  CG  PHE C   6     409.597   3.856 132.150  1.00127.07           C  
ATOM   3765  CD1 PHE C   6     409.645   4.714 131.057  1.00130.46           C  
ATOM   3766  CD2 PHE C   6     409.898   2.511 131.955  1.00121.37           C  
ATOM   3767  CE1 PHE C   6     409.976   4.240 129.793  1.00135.99           C  
ATOM   3768  CE2 PHE C   6     410.229   2.033 130.697  1.00123.38           C  
ATOM   3769  CZ  PHE C   6     410.268   2.894 129.613  1.00129.09           C  
ATOM   3770  N   HIS C   7     409.240   6.355 135.890  1.00149.47           N  
ATOM   3771  CA  HIS C   7     408.870   6.855 137.223  1.00157.85           C  
ATOM   3772  C   HIS C   7     407.550   7.633 137.201  1.00157.36           C  
ATOM   3773  O   HIS C   7     407.119   8.085 136.143  1.00166.61           O  
ATOM   3774  CB  HIS C   7     410.002   7.723 137.789  1.00165.70           C  
ATOM   3775  CG  HIS C   7     410.902   8.302 136.737  1.00165.56           C  
ATOM   3776  ND1 HIS C   7     412.182   7.839 136.520  1.00164.38           N  
ATOM   3777  CD2 HIS C   7     410.699   9.287 135.829  1.00161.49           C  
ATOM   3778  CE1 HIS C   7     412.736   8.523 135.534  1.00158.37           C  
ATOM   3779  NE2 HIS C   7     411.857   9.407 135.098  1.00155.08           N  
ATOM   3780  N   ASP C   8     406.938   7.804 138.374  1.00155.20           N  
ATOM   3781  CA  ASP C   8     405.564   8.331 138.511  1.00154.95           C  
ATOM   3782  C   ASP C   8     405.378   9.741 137.934  1.00147.80           C  
ATOM   3783  O   ASP C   8     406.320  10.352 137.433  1.00136.45           O  
ATOM   3784  CB  ASP C   8     405.121   8.369 139.994  1.00168.66           C  
ATOM   3785  CG  ASP C   8     405.332   7.047 140.749  1.00173.56           C  
ATOM   3786  OD1 ASP C   8     406.491   6.579 140.840  1.00178.32           O  
ATOM   3787  OD2 ASP C   8     404.339   6.501 141.291  1.00157.91           O  
ATOM   3788  N   VAL C   9     404.148  10.247 138.007  1.00153.07           N  
ATOM   3789  CA  VAL C   9     403.840  11.656 137.731  1.00162.24           C  
ATOM   3790  C   VAL C   9     402.829  12.046 138.830  1.00153.15           C  
ATOM   3791  O   VAL C   9     402.289  11.161 139.476  1.00152.68           O  
ATOM   3792  CB  VAL C   9     403.274  11.868 136.303  1.00163.65           C  
ATOM   3793  CG1 VAL C   9     403.016  13.348 136.015  1.00160.67           C  
ATOM   3794  CG2 VAL C   9     404.223  11.286 135.265  1.00158.47           C  
ATOM   3795  N   ALA C  10     402.536  13.324 139.059  1.00146.49           N  
ATOM   3796  CA  ALA C  10     401.644  13.709 140.145  1.00133.93           C  
ATOM   3797  C   ALA C  10     400.381  12.870 140.138  1.00117.72           C  
ATOM   3798  O   ALA C  10     399.409  13.259 139.533  1.00100.56           O  
ATOM   3799  CB  ALA C  10     401.307  15.193 140.044  1.00139.91           C  
ATOM   3800  N   THR C  16     397.110  25.118 135.632  1.00178.79           N  
ATOM   3801  CA  THR C  16     398.497  25.455 135.949  1.00180.92           C  
ATOM   3802  C   THR C  16     398.952  26.794 135.359  1.00179.17           C  
ATOM   3803  O   THR C  16     399.550  27.612 136.063  1.00175.63           O  
ATOM   3804  CB  THR C  16     399.463  24.361 135.444  1.00183.16           C  
ATOM   3805  OG1 THR C  16     399.076  23.095 135.991  1.00192.77           O  
ATOM   3806  CG2 THR C  16     400.914  24.673 135.838  1.00178.61           C  
ATOM   3807  N   PHE C  17     398.660  26.984 134.072  1.00169.98           N  
ATOM   3808  CA  PHE C  17     399.098  28.124 133.254  1.00157.32           C  
ATOM   3809  C   PHE C  17     397.890  28.999 132.915  1.00143.71           C  
ATOM   3810  O   PHE C  17     396.836  28.486 132.526  1.00132.83           O  
ATOM   3811  CB  PHE C  17     399.789  27.554 131.993  1.00165.45           C  
ATOM   3812  CG  PHE C  17     399.761  28.442 130.760  1.00164.68           C  
ATOM   3813  CD1 PHE C  17     398.613  28.556 129.973  1.00160.06           C  
ATOM   3814  CD2 PHE C  17     400.910  29.110 130.341  1.00158.81           C  
ATOM   3815  CE1 PHE C  17     398.600  29.350 128.833  1.00153.27           C  
ATOM   3816  CE2 PHE C  17     400.903  29.897 129.198  1.00150.12           C  
ATOM   3817  CZ  PHE C  17     399.749  30.017 128.442  1.00146.30           C  
ATOM   3818  N   ASP C  18     398.015  30.314 133.082  1.00138.97           N  
ATOM   3819  CA  ASP C  18     396.965  31.218 132.599  1.00147.69           C  
ATOM   3820  C   ASP C  18     397.558  32.187 131.577  1.00150.31           C  
ATOM   3821  O   ASP C  18     398.728  32.580 131.677  1.00140.87           O  
ATOM   3822  CB  ASP C  18     396.207  31.942 133.727  1.00149.69           C  
ATOM   3823  CG  ASP C  18     396.837  33.263 134.121  1.00145.12           C  
ATOM   3824  OD1 ASP C  18     398.059  33.288 134.378  1.00138.14           O  
ATOM   3825  OD2 ASP C  18     396.102  34.273 134.181  1.00138.74           O  
ATOM   3826  N   PRO C  19     396.743  32.567 130.583  1.00153.57           N  
ATOM   3827  CA  PRO C  19     397.294  33.317 129.468  1.00149.18           C  
ATOM   3828  C   PRO C  19     397.599  34.767 129.845  1.00140.82           C  
ATOM   3829  O   PRO C  19     398.699  35.239 129.546  1.00145.71           O  
ATOM   3830  CB  PRO C  19     396.207  33.183 128.395  1.00152.47           C  
ATOM   3831  CG  PRO C  19     394.931  32.949 129.134  1.00152.80           C  
ATOM   3832  CD  PRO C  19     395.280  32.399 130.484  1.00154.24           C  
ATOM   3833  N   GLU C  20     396.664  35.450 130.512  1.00130.00           N  
ATOM   3834  CA  GLU C  20     396.830  36.880 130.842  1.00130.50           C  
ATOM   3835  C   GLU C  20     398.151  37.245 131.523  1.00138.94           C  
ATOM   3836  O   GLU C  20     398.667  38.339 131.309  1.00135.57           O  
ATOM   3837  CB  GLU C  20     395.665  37.425 131.685  1.00124.79           C  
ATOM   3838  CG  GLU C  20     394.636  38.232 130.902  1.00125.87           C  
ATOM   3839  CD  GLU C  20     393.701  37.380 130.053  1.00129.63           C  
ATOM   3840  OE1 GLU C  20     393.710  36.136 130.198  1.00135.22           O  
ATOM   3841  OE2 GLU C  20     392.944  37.956 129.239  1.00127.92           O  
ATOM   3842  N   VAL C  21     398.692  36.345 132.341  1.00151.77           N  
ATOM   3843  CA  VAL C  21     399.965  36.605 133.020  1.00153.70           C  
ATOM   3844  C   VAL C  21     401.144  36.332 132.093  1.00159.83           C  
ATOM   3845  O   VAL C  21     402.151  37.051 132.143  1.00176.12           O  
ATOM   3846  CB  VAL C  21     400.123  35.765 134.302  1.00151.15           C  
ATOM   3847  CG1 VAL C  21     401.488  36.002 134.946  1.00149.64           C  
ATOM   3848  CG2 VAL C  21     398.996  36.086 135.276  1.00152.95           C  
ATOM   3849  N   ALA C  22     401.020  35.284 131.278  1.00158.46           N  
ATOM   3850  CA  ALA C  22     402.044  34.935 130.289  1.00153.58           C  
ATOM   3851  C   ALA C  22     402.129  36.021 129.223  1.00149.50           C  
ATOM   3852  O   ALA C  22     403.221  36.344 128.750  1.00136.32           O  
ATOM   3853  CB  ALA C  22     401.743  33.586 129.653  1.00151.76           C  
ATOM   3854  N   TYR C  23     400.963  36.564 128.863  1.00148.15           N  
ATOM   3855  CA  TYR C  23     400.854  37.677 127.921  1.00137.95           C  
ATOM   3856  C   TYR C  23     401.433  38.958 128.508  1.00143.47           C  
ATOM   3857  O   TYR C  23     402.229  39.644 127.860  1.00146.11           O  
ATOM   3858  CB  TYR C  23     399.396  37.914 127.503  1.00127.59           C  
ATOM   3859  CG  TYR C  23     399.253  39.130 126.626  1.00122.07           C  
ATOM   3860  CD1 TYR C  23     400.021  39.269 125.475  1.00119.22           C  
ATOM   3861  CD2 TYR C  23     398.375  40.148 126.952  1.00125.26           C  
ATOM   3862  CE1 TYR C  23     399.918  40.382 124.667  1.00119.72           C  
ATOM   3863  CE2 TYR C  23     398.263  41.267 126.149  1.00131.53           C  
ATOM   3864  CZ  TYR C  23     399.041  41.378 125.007  1.00129.84           C  
ATOM   3865  OH  TYR C  23     398.937  42.487 124.201  1.00132.76           O  
ATOM   3866  N   ALA C  24     401.015  39.275 129.731  1.00145.55           N  
ATOM   3867  CA  ALA C  24     401.564  40.408 130.471  1.00143.47           C  
ATOM   3868  C   ALA C  24     403.082  40.385 130.398  1.00132.22           C  
ATOM   3869  O   ALA C  24     403.688  41.275 129.812  1.00122.64           O  
ATOM   3870  CB  ALA C  24     401.106  40.366 131.918  1.00153.36           C  
ATOM   3871  N   ASN C  25     403.678  39.330 130.943  1.00133.26           N  
ATOM   3872  CA  ASN C  25     405.130  39.168 130.940  1.00144.53           C  
ATOM   3873  C   ASN C  25     405.765  39.338 129.550  1.00140.27           C  
ATOM   3874  O   ASN C  25     406.791  40.018 129.403  1.00121.05           O  
ATOM   3875  CB  ASN C  25     405.501  37.801 131.530  1.00153.98           C  
ATOM   3876  CG  ASN C  25     407.004  37.586 131.624  1.00159.48           C  
ATOM   3877  OD1 ASN C  25     407.743  38.451 132.097  1.00157.15           O  
ATOM   3878  ND2 ASN C  25     407.464  36.421 131.183  1.00166.69           N  
ATOM   3879  N   PHE C  26     405.146  38.731 128.536  1.00141.74           N  
ATOM   3880  CA  PHE C  26     405.627  38.827 127.149  1.00141.15           C  
ATOM   3881  C   PHE C  26     405.644  40.272 126.651  1.00139.87           C  
ATOM   3882  O   PHE C  26     406.687  40.776 126.208  1.00135.84           O  
ATOM   3883  CB  PHE C  26     404.769  37.967 126.213  1.00136.47           C  
ATOM   3884  CG  PHE C  26     404.895  38.330 124.753  1.00130.26           C  
ATOM   3885  CD1 PHE C  26     406.031  37.976 124.029  1.00125.57           C  
ATOM   3886  CD2 PHE C  26     403.876  39.014 124.098  1.00120.08           C  
ATOM   3887  CE1 PHE C  26     406.147  38.297 122.687  1.00112.92           C  
ATOM   3888  CE2 PHE C  26     403.988  39.336 122.757  1.00113.15           C  
ATOM   3889  CZ  PHE C  26     405.125  38.977 122.053  1.00112.32           C  
ATOM   3890  N   LYS C  27     404.489  40.927 126.750  1.00133.61           N  
ATOM   3891  CA  LYS C  27     404.362  42.328 126.361  1.00138.64           C  
ATOM   3892  C   LYS C  27     405.406  43.214 127.038  1.00145.64           C  
ATOM   3893  O   LYS C  27     406.030  44.042 126.379  1.00149.41           O  
ATOM   3894  CB  LYS C  27     402.966  42.861 126.675  1.00140.33           C  
ATOM   3895  CG  LYS C  27     402.778  44.306 126.244  1.00138.56           C  
ATOM   3896  CD  LYS C  27     401.310  44.672 126.121  1.00145.54           C  
ATOM   3897  CE  LYS C  27     401.157  46.053 125.505  1.00146.72           C  
ATOM   3898  NZ  LYS C  27     399.727  46.373 125.248  1.00154.30           N  
ATOM   3899  N   ARG C  28     405.605  43.029 128.341  1.00148.04           N  
ATOM   3900  CA  ARG C  28     406.575  43.833 129.076  1.00144.48           C  
ATOM   3901  C   ARG C  28     407.978  43.670 128.493  1.00136.75           C  
ATOM   3902  O   ARG C  28     408.595  44.647 128.069  1.00142.83           O  
ATOM   3903  CB  ARG C  28     406.596  43.478 130.566  1.00153.01           C  
ATOM   3904  CG  ARG C  28     407.061  44.629 131.449  1.00159.54           C  
ATOM   3905  CD  ARG C  28     407.898  44.201 132.645  1.00163.46           C  
ATOM   3906  NE  ARG C  28     407.369  43.023 133.338  1.00170.94           N  
ATOM   3907  CZ  ARG C  28     407.951  41.822 133.399  1.00183.47           C  
ATOM   3908  NH1 ARG C  28     409.126  41.571 132.815  1.00192.91           N  
ATOM   3909  NH2 ARG C  28     407.347  40.842 134.067  1.00183.18           N  
ATOM   3910  N   VAL C  29     408.463  42.432 128.438  1.00130.84           N  
ATOM   3911  CA  VAL C  29     409.860  42.176 128.069  1.00130.20           C  
ATOM   3912  C   VAL C  29     410.150  42.363 126.584  1.00135.19           C  
ATOM   3913  O   VAL C  29     411.100  43.056 126.208  1.00139.64           O  
ATOM   3914  CB  VAL C  29     410.309  40.746 128.441  1.00118.10           C  
ATOM   3915  CG1 VAL C  29     411.760  40.517 128.027  1.00111.01           C  
ATOM   3916  CG2 VAL C  29     410.137  40.500 129.934  1.00121.89           C  
ATOM   3917  N   HIS C  30     409.313  41.752 125.754  1.00143.63           N  
ATOM   3918  CA  HIS C  30     409.650  41.520 124.355  1.00149.25           C  
ATOM   3919  C   HIS C  30     409.156  42.600 123.383  1.00146.78           C  
ATOM   3920  O   HIS C  30     409.886  42.979 122.473  1.00138.06           O  
ATOM   3921  CB  HIS C  30     409.169  40.118 123.966  1.00154.12           C  
ATOM   3922  CG  HIS C  30     409.835  39.024 124.747  1.00167.69           C  
ATOM   3923  ND1 HIS C  30     411.123  38.601 124.492  1.00167.86           N  
ATOM   3924  CD2 HIS C  30     409.395  38.276 125.788  1.00174.45           C  
ATOM   3925  CE1 HIS C  30     411.445  37.637 125.335  1.00166.55           C  
ATOM   3926  NE2 HIS C  30     410.413  37.420 126.132  1.00174.53           N  
ATOM   3927  N   THR C  31     407.957  43.136 123.579  1.00146.06           N  
ATOM   3928  CA  THR C  31     407.406  44.094 122.611  1.00141.35           C  
ATOM   3929  C   THR C  31     407.983  45.512 122.667  1.00139.72           C  
ATOM   3930  O   THR C  31     407.322  46.464 122.245  1.00131.16           O  
ATOM   3931  CB  THR C  31     405.876  44.214 122.742  1.00145.29           C  
ATOM   3932  OG1 THR C  31     405.543  44.791 124.009  1.00137.51           O  
ATOM   3933  CG2 THR C  31     405.212  42.852 122.582  1.00151.44           C  
ATOM   3934  N   THR C  32     409.199  45.665 123.181  1.00146.66           N  
ATOM   3935  CA  THR C  32     409.846  46.970 123.204  1.00154.43           C  
ATOM   3936  C   THR C  32     410.326  47.299 121.788  1.00143.31           C  
ATOM   3937  O   THR C  32     409.811  48.228 121.166  1.00138.31           O  
ATOM   3938  CB  THR C  32     411.001  47.029 124.234  1.00160.34           C  
ATOM   3939  OG1 THR C  32     411.804  45.844 124.138  1.00151.38           O  
ATOM   3940  CG2 THR C  32     410.455  47.155 125.660  1.00159.31           C  
ATOM   3941  N   GLY C  33     411.307  46.546 121.293  1.00131.31           N  
ATOM   3942  CA  GLY C  33     411.849  46.757 119.955  1.00135.98           C  
ATOM   3943  C   GLY C  33     411.090  45.941 118.929  1.00146.61           C  
ATOM   3944  O   GLY C  33     411.617  44.953 118.417  1.00156.24           O  
ATOM   3945  N   LEU C  34     409.861  46.360 118.624  1.00148.96           N  
ATOM   3946  CA  LEU C  34     408.961  45.593 117.755  1.00136.67           C  
ATOM   3947  C   LEU C  34     408.067  46.485 116.901  1.00136.06           C  
ATOM   3948  O   LEU C  34     407.614  47.539 117.350  1.00135.45           O  
ATOM   3949  CB  LEU C  34     408.103  44.653 118.604  1.00131.56           C  
ATOM   3950  CG  LEU C  34     407.000  43.834 117.922  1.00130.89           C  
ATOM   3951  CD1 LEU C  34     406.831  42.485 118.593  1.00137.20           C  
ATOM   3952  CD2 LEU C  34     405.662  44.557 117.919  1.00131.76           C  
ATOM   3953  N   SER C  35     407.775  46.014 115.690  1.00135.64           N  
ATOM   3954  CA  SER C  35     407.120  46.807 114.656  1.00128.95           C  
ATOM   3955  C   SER C  35     406.116  45.986 113.858  1.00120.60           C  
ATOM   3956  O   SER C  35     406.219  44.762 113.786  1.00109.85           O  
ATOM   3957  CB  SER C  35     408.174  47.339 113.681  1.00131.42           C  
ATOM   3958  OG  SER C  35     408.645  46.311 112.820  1.00126.37           O  
ATOM   3959  N   TYR C  36     405.189  46.673 113.199  1.00114.46           N  
ATOM   3960  CA  TYR C  36     404.196  45.998 112.370  1.00106.71           C  
ATOM   3961  C   TYR C  36     404.813  45.220 111.193  1.00103.98           C  
ATOM   3962  O   TYR C  36     404.223  44.248 110.711  1.00104.19           O  
ATOM   3963  CB  TYR C  36     403.152  46.986 111.862  1.00101.76           C  
ATOM   3964  CG  TYR C  36     402.418  47.705 112.964  1.00107.47           C  
ATOM   3965  CD1 TYR C  36     401.449  47.058 113.719  1.00111.82           C  
ATOM   3966  CD2 TYR C  36     402.688  49.040 113.253  1.00115.32           C  
ATOM   3967  CE1 TYR C  36     400.766  47.719 114.728  1.00119.55           C  
ATOM   3968  CE2 TYR C  36     402.009  49.712 114.256  1.00117.09           C  
ATOM   3969  CZ  TYR C  36     401.053  49.045 114.992  1.00122.06           C  
ATOM   3970  OH  TYR C  36     400.371  49.707 115.983  1.00126.50           O  
ATOM   3971  N   ASP C  37     405.984  45.640 110.724  1.00101.25           N  
ATOM   3972  CA  ASP C  37     406.689  44.883 109.691  1.00110.97           C  
ATOM   3973  C   ASP C  37     407.160  43.543 110.241  1.00109.06           C  
ATOM   3974  O   ASP C  37     407.077  42.528 109.548  1.00101.26           O  
ATOM   3975  CB  ASP C  37     407.881  45.666 109.116  1.00125.08           C  
ATOM   3976  CG  ASP C  37     407.469  46.706 108.072  1.00135.97           C  
ATOM   3977  OD1 ASP C  37     406.547  46.456 107.260  1.00130.68           O  
ATOM   3978  OD2 ASP C  37     408.099  47.786 108.055  1.00157.26           O  
ATOM   3979  N   HIS C  38     407.638  43.542 111.485  1.00113.80           N  
ATOM   3980  CA  HIS C  38     408.129  42.314 112.117  1.00109.70           C  
ATOM   3981  C   HIS C  38     407.003  41.290 112.267  1.00 99.78           C  
ATOM   3982  O   HIS C  38     407.211  40.095 112.070  1.00 84.55           O  
ATOM   3983  CB  HIS C  38     408.746  42.593 113.496  1.00121.59           C  
ATOM   3984  CG  HIS C  38     409.874  43.579 113.480  1.00130.05           C  
ATOM   3985  ND1 HIS C  38     410.776  43.669 112.440  1.00146.33           N  
ATOM   3986  CD2 HIS C  38     410.267  44.495 114.396  1.00130.86           C  
ATOM   3987  CE1 HIS C  38     411.663  44.611 112.709  1.00151.91           C  
ATOM   3988  NE2 HIS C  38     411.377  45.126 113.891  1.00148.09           N  
ATOM   3989  N   ILE C  39     405.812  41.767 112.618  1.00 96.08           N  
ATOM   3990  CA  ILE C  39     404.671  40.891 112.813  1.00 92.72           C  
ATOM   3991  C   ILE C  39     404.218  40.284 111.501  1.00 99.44           C  
ATOM   3992  O   ILE C  39     404.050  39.063 111.427  1.00109.85           O  
ATOM   3993  CB  ILE C  39     403.498  41.625 113.480  1.00 95.71           C  
ATOM   3994  CG1 ILE C  39     403.838  41.918 114.941  1.00 91.20           C  
ATOM   3995  CG2 ILE C  39     402.213  40.801 113.401  1.00 98.24           C  
ATOM   3996  CD1 ILE C  39     402.830  42.808 115.632  1.00 92.50           C  
ATOM   3997  N   ARG C  40     404.014  41.112 110.476  1.00101.08           N  
ATOM   3998  CA  ARG C  40     403.495  40.591 109.210  1.00103.83           C  
ATOM   3999  C   ARG C  40     404.405  39.483 108.716  1.00 95.51           C  
ATOM   4000  O   ARG C  40     403.919  38.499 108.160  1.00105.42           O  
ATOM   4001  CB  ARG C  40     403.301  41.664 108.132  1.00115.83           C  
ATOM   4002  CG  ARG C  40     404.503  41.917 107.232  1.00127.20           C  
ATOM   4003  CD  ARG C  40     404.256  43.045 106.238  1.00134.87           C  
ATOM   4004  NE  ARG C  40     403.432  42.635 105.102  1.00131.97           N  
ATOM   4005  CZ  ARG C  40     403.884  42.143 103.951  1.00133.94           C  
ATOM   4006  NH1 ARG C  40     405.188  41.962 103.735  1.00137.46           N  
ATOM   4007  NH2 ARG C  40     403.011  41.824 102.999  1.00125.67           N  
ATOM   4008  N   ILE C  41     405.712  39.636 108.922  1.00 87.80           N  
ATOM   4009  CA  ILE C  41     406.654  38.567 108.579  1.00 98.71           C  
ATOM   4010  C   ILE C  41     406.280  37.256 109.267  1.00100.99           C  
ATOM   4011  O   ILE C  41     406.218  36.208 108.619  1.00100.68           O  
ATOM   4012  CB  ILE C  41     408.112  38.891 108.968  1.00102.92           C  
ATOM   4013  CG1 ILE C  41     408.653  40.072 108.151  1.00108.00           C  
ATOM   4014  CG2 ILE C  41     409.006  37.669 108.762  1.00 97.10           C  
ATOM   4015  CD1 ILE C  41     409.903  40.704 108.732  1.00117.21           C  
ATOM   4016  N   PHE C  42     406.031  37.334 110.572  1.00 99.38           N  
ATOM   4017  CA  PHE C  42     405.738  36.151 111.365  1.00 98.82           C  
ATOM   4018  C   PHE C  42     404.495  35.422 110.865  1.00101.06           C  
ATOM   4019  O   PHE C  42     404.504  34.191 110.738  1.00 93.17           O  
ATOM   4020  CB  PHE C  42     405.555  36.511 112.843  1.00101.17           C  
ATOM   4021  CG  PHE C  42     405.039  35.372 113.680  1.00103.50           C  
ATOM   4022  CD1 PHE C  42     405.908  34.429 114.193  1.00 96.34           C  
ATOM   4023  CD2 PHE C  42     403.679  35.236 113.934  1.00105.92           C  
ATOM   4024  CE1 PHE C  42     405.439  33.379 114.953  1.00 95.81           C  
ATOM   4025  CE2 PHE C  42     403.204  34.181 114.688  1.00101.99           C  
ATOM   4026  CZ  PHE C  42     404.085  33.252 115.199  1.00 97.42           C  
ATOM   4027  N   TYR C  43     403.427  36.176 110.608  1.00 93.32           N  
ATOM   4028  CA  TYR C  43     402.180  35.556 110.191  1.00 96.33           C  
ATOM   4029  C   TYR C  43     402.216  35.036 108.755  1.00105.38           C  
ATOM   4030  O   TYR C  43     401.700  33.946 108.486  1.00111.05           O  
ATOM   4031  CB  TYR C  43     400.999  36.495 110.394  1.00 91.55           C  
ATOM   4032  CG  TYR C  43     400.551  36.604 111.837  1.00 88.38           C  
ATOM   4033  CD1 TYR C  43     400.320  35.478 112.612  1.00 79.28           C  
ATOM   4034  CD2 TYR C  43     400.306  37.843 112.416  1.00 96.76           C  
ATOM   4035  CE1 TYR C  43     399.872  35.584 113.918  1.00 76.56           C  
ATOM   4036  CE2 TYR C  43     399.861  37.952 113.721  1.00 91.60           C  
ATOM   4037  CZ  TYR C  43     399.647  36.818 114.465  1.00 80.62           C  
ATOM   4038  OH  TYR C  43     399.238  36.948 115.763  1.00 77.87           O  
ATOM   4039  N   ILE C  44     402.825  35.795 107.846  1.00110.39           N  
ATOM   4040  CA  ILE C  44     402.918  35.390 106.440  1.00115.24           C  
ATOM   4041  C   ILE C  44     403.743  34.119 106.281  1.00122.03           C  
ATOM   4042  O   ILE C  44     403.298  33.155 105.650  1.00120.08           O  
ATOM   4043  CB  ILE C  44     403.502  36.510 105.552  1.00121.46           C  
ATOM   4044  CG1 ILE C  44     402.479  37.643 105.426  1.00137.37           C  
ATOM   4045  CG2 ILE C  44     403.859  35.982 104.169  1.00116.14           C  
ATOM   4046  CD1 ILE C  44     403.043  38.941 104.885  1.00144.83           C  
ATOM   4047  N   LYS C  45     404.943  34.119 106.858  1.00128.54           N  
ATOM   4048  CA  LYS C  45     405.822  32.954 106.773  1.00128.59           C  
ATOM   4049  C   LYS C  45     405.531  31.902 107.848  1.00121.57           C  
ATOM   4050  O   LYS C  45     406.335  30.996 108.050  1.00118.33           O  
ATOM   4051  CB  LYS C  45     407.293  33.388 106.818  1.00132.03           C  
ATOM   4052  CG  LYS C  45     407.749  34.201 105.608  1.00140.39           C  
ATOM   4053  CD  LYS C  45     409.124  33.746 105.121  1.00151.91           C  
ATOM   4054  CE  LYS C  45     409.824  34.743 104.206  1.00150.03           C  
ATOM   4055  NZ  LYS C  45     409.058  35.066 102.972  1.00146.62           N  
ATOM   4056  N   GLY C  46     404.392  32.008 108.533  1.00121.95           N  
ATOM   4057  CA  GLY C  46     404.014  31.053 109.581  1.00125.68           C  
ATOM   4058  C   GLY C  46     404.069  29.608 109.129  1.00122.51           C  
ATOM   4059  O   GLY C  46     404.533  28.739 109.863  1.00119.28           O  
ATOM   4060  N   ARG C  47     403.614  29.378 107.902  1.00139.50           N  
ATOM   4061  CA  ARG C  47     403.685  28.080 107.230  1.00164.32           C  
ATOM   4062  C   ARG C  47     405.090  27.473 107.289  1.00166.00           C  
ATOM   4063  O   ARG C  47     405.280  26.350 107.772  1.00160.39           O  
ATOM   4064  CB  ARG C  47     403.289  28.284 105.767  1.00172.36           C  
ATOM   4065  CG  ARG C  47     403.123  27.041 104.912  1.00185.88           C  
ATOM   4066  CD  ARG C  47     402.953  27.481 103.464  1.00200.03           C  
ATOM   4067  NE  ARG C  47     402.099  26.588 102.679  1.00212.65           N  
ATOM   4068  CZ  ARG C  47     401.725  26.813 101.417  1.00206.71           C  
ATOM   4069  NH1 ARG C  47     402.139  27.895 100.759  1.00202.37           N  
ATOM   4070  NH2 ARG C  47     400.936  25.940 100.801  1.00202.60           N  
ATOM   4071  N   GLU C  48     406.060  28.245 106.801  1.00158.90           N  
ATOM   4072  CA  GLU C  48     407.448  27.810 106.667  1.00147.87           C  
ATOM   4073  C   GLU C  48     408.133  27.693 108.018  1.00138.52           C  
ATOM   4074  O   GLU C  48     408.931  26.783 108.250  1.00145.53           O  
ATOM   4075  CB  GLU C  48     408.228  28.801 105.806  1.00153.53           C  
ATOM   4076  CG  GLU C  48     407.682  28.981 104.397  1.00165.37           C  
ATOM   4077  CD  GLU C  48     408.323  30.146 103.671  1.00178.23           C  
ATOM   4078  OE1 GLU C  48     409.535  30.396 103.878  1.00186.70           O  
ATOM   4079  OE2 GLU C  48     407.610  30.813 102.890  1.00192.36           O  
ATOM   4080  N   ILE C  49     407.807  28.623 108.908  1.00132.05           N  
ATOM   4081  CA  ILE C  49     408.393  28.661 110.242  1.00122.54           C  
ATOM   4082  C   ILE C  49     408.025  27.406 111.023  1.00121.33           C  
ATOM   4083  O   ILE C  49     408.835  26.882 111.784  1.00125.56           O  
ATOM   4084  CB  ILE C  49     407.951  29.924 111.008  1.00114.84           C  
ATOM   4085  CG1 ILE C  49     408.500  31.184 110.329  1.00113.99           C  
ATOM   4086  CG2 ILE C  49     408.465  29.901 112.435  1.00115.90           C  
ATOM   4087  CD1 ILE C  49     407.731  32.447 110.656  1.00112.59           C  
ATOM   4088  N   LYS C  50     406.805  26.922 110.827  1.00133.52           N  
ATOM   4089  CA  LYS C  50     406.363  25.701 111.487  1.00151.20           C  
ATOM   4090  C   LYS C  50     407.183  24.504 111.020  1.00155.52           C  
ATOM   4091  O   LYS C  50     407.626  23.700 111.842  1.00153.30           O  
ATOM   4092  CB  LYS C  50     404.880  25.439 111.211  1.00155.66           C  
ATOM   4093  CG  LYS C  50     404.296  24.281 112.003  1.00159.00           C  
ATOM   4094  CD  LYS C  50     402.950  23.880 111.440  1.00159.31           C  
ATOM   4095  CE  LYS C  50     402.409  22.666 112.167  1.00172.43           C  
ATOM   4096  NZ  LYS C  50     401.050  22.324 111.669  1.00180.30           N  
ATOM   4097  N   THR C  51     407.361  24.390 109.704  1.00159.01           N  
ATOM   4098  CA  THR C  51     408.070  23.251 109.117  1.00159.64           C  
ATOM   4099  C   THR C  51     409.538  23.289 109.524  1.00163.07           C  
ATOM   4100  O   THR C  51     410.044  22.318 110.087  1.00165.38           O  
ATOM   4101  CB  THR C  51     407.965  23.193 107.571  1.00146.59           C  
ATOM   4102  OG1 THR C  51     408.569  24.355 106.993  1.00144.41           O  
ATOM   4103  CG2 THR C  51     406.512  23.089 107.113  1.00140.57           C  
ATOM   4104  N   SER C  52     410.208  24.410 109.256  1.00159.94           N  
ATOM   4105  CA  SER C  52     411.634  24.534 109.569  1.00160.50           C  
ATOM   4106  C   SER C  52     411.913  24.234 111.045  1.00153.00           C  
ATOM   4107  O   SER C  52     412.941  23.643 111.362  1.00161.99           O
[truncated: 1,010,557 more chars]
