# Supplementary material for: Using structure prediction of negative sense RNA virus nucleoproteins to assess evolutionary relationships
Source: bioRxiv. 2024 May 22:2024.02.16.580771. Originally published 2024 Feb 17. Preprint. [Version 2] doi: 10.1101/2024.02.16.580771 (PMC10888975; doi:10.1101/2024.02.16.580771)
Supplement: Supplement 3 — Supplementary File 1: Initial Dataset NP PDBs (.pdb files) [file media-3.zip › Initial Dataset NP PDBs/5E04.pdb]

HEADER    NUCLEAR PROTEIN                         28-SEP-15   5E04              
TITLE     CRYSTAL STRUCTURE OF ANDES VIRUS NUCLEOPROTEIN                        
COMPND    MOL_ID: 1;                                                            
COMPND   2 MOLECULE: NUCLEOPROTEIN;                                             
COMPND   3 CHAIN: A, B;                                                         
COMPND   4 FRAGMENT: UNP RESIDUES 117-399;                                      
COMPND   5 SYNONYM: NUCLEOCAPSID PROTEIN;                                       
COMPND   6 ENGINEERED: YES                                                      
SOURCE    MOL_ID: 1;                                                            
SOURCE   2 ORGANISM_SCIENTIFIC: ANDES VIRUS;                                    
SOURCE   3 ORGANISM_TAXID: 46607;                                               
SOURCE   4 EXPRESSION_SYSTEM: ESCHERICHIA COLI;                                 
SOURCE   5 EXPRESSION_SYSTEM_TAXID: 562                                         
KEYWDS    HANTAVIRUS, ANDES VIRUS, NUCLEOPROTEIN, NUCLEAR PROTEIN               
EXPDTA    X-RAY DIFFRACTION                                                     
AUTHOR    Y.GUO,W.M.WANG,Z.Y.LOU                                                
REVDAT   2   20-JAN-16 5E04    1       JRNL                                     
REVDAT   1   02-DEC-15 5E04    0                                                
JRNL        AUTH   Y.GUO,W.WANG,Y.SUN,C.MA,X.WANG,X.WANG,P.LIU,S.SHEN,B.LI,     
JRNL        AUTH 2 J.LIN,F.DENG,H.WANG,Z.LOU                                    
JRNL        TITL   CRYSTAL STRUCTURE OF THE CORE REGION OF HANTAVIRUS           
JRNL        TITL 2 NUCLEOCAPSID PROTEIN REVEALS THE MECHANISM FOR               
JRNL        TITL 3 RIBONUCLEOPROTEIN COMPLEX FORMATION                          
JRNL        REF    J.VIROL.                      V.  90  1048 2015              
JRNL        REFN                   ESSN 1098-5514                               
JRNL        PMID   26559827                                                     
JRNL        DOI    10.1128/JVI.02523-15                                         
REMARK   2                                                                      
REMARK   2 RESOLUTION.    2.25 ANGSTROMS.                                       
REMARK   3                                                                      
REMARK   3 REFINEMENT.                                                          
REMARK   3   PROGRAM     : PHENIX 1.9_1692                                      
REMARK   3   AUTHORS     : PAUL ADAMS,PAVEL AFONINE,VINCENT CHEN,IAN            
REMARK   3               : DAVIS,KRESHNA GOPAL,RALF GROSSE-KUNSTLEVE,           
REMARK   3               : LI-WEI HUNG,ROBERT IMMORMINO,TOM IOERGER,            
REMARK   3               : AIRLIE MCCOY,ERIK MCKEE,NIGEL MORIARTY,              
REMARK   3               : REETAL PAI,RANDY READ,JANE RICHARDSON,               
REMARK   3               : DAVID RICHARDSON,TOD ROMO,JIM SACCHETTINI,           
REMARK   3               : NICHOLAS SAUTER,JACOB SMITH,LAURENT                  
REMARK   3               : STORONI,TOM TERWILLIGER,PETER ZWART                  
REMARK   3                                                                      
REMARK   3    REFINEMENT TARGET : ML                                            
REMARK   3                                                                      
REMARK   3  DATA USED IN REFINEMENT.                                            
REMARK   3   RESOLUTION RANGE HIGH (ANGSTROMS) : 2.25                           
REMARK   3   RESOLUTION RANGE LOW  (ANGSTROMS) : 49.02                          
REMARK   3   MIN(FOBS/SIGMA_FOBS)              : 1.360                          
REMARK   3   COMPLETENESS FOR RANGE        (%) : 96.9                           
REMARK   3   NUMBER OF REFLECTIONS             : 33764                          
REMARK   3                                                                      
REMARK   3  FIT TO DATA USED IN REFINEMENT.                                     
REMARK   3   R VALUE     (WORKING + TEST SET) : 0.218                           
REMARK   3   R VALUE            (WORKING SET) : 0.216                           
REMARK   3   FREE R VALUE                     : 0.252                           
REMARK   3   FREE R VALUE TEST SET SIZE   (%) : 5.920                           
REMARK   3   FREE R VALUE TEST SET COUNT      : 1998                            
REMARK   3                                                                      
REMARK   3  FIT TO DATA USED IN REFINEMENT (IN BINS).                           
REMARK   3   BIN  RESOLUTION RANGE  COMPL.    NWORK NFREE   RWORK  RFREE        
REMARK   3     1 49.0282 -  5.4170    1.00     2518   159  0.1828 0.2055        
REMARK   3     2  5.4170 -  4.3004    1.00     2391   149  0.1867 0.2020        
REMARK   3     3  4.3004 -  3.7571    1.00     2354   148  0.1921 0.2271        
REMARK   3     4  3.7571 -  3.4137    1.00     2375   150  0.2213 0.2653        
REMARK   3     5  3.4137 -  3.1690    1.00     2331   146  0.2299 0.2601        
REMARK   3     6  3.1690 -  2.9822    1.00     2340   148  0.2532 0.2774        
REMARK   3     7  2.9822 -  2.8329    1.00     2328   146  0.2465 0.3210        
REMARK   3     8  2.8329 -  2.7096    1.00     2315   146  0.2491 0.3241        
REMARK   3     9  2.7096 -  2.6053    1.00     2309   146  0.2415 0.2936        
REMARK   3    10  2.6053 -  2.5154    1.00     2301   144  0.2438 0.3010        
REMARK   3    11  2.5154 -  2.4367    0.97     2262   142  0.2554 0.3222        
REMARK   3    12  2.4367 -  2.3671    0.92     2111   133  0.2585 0.3173        
REMARK   3    13  2.3671 -  2.3048    0.87     2007   126  0.2692 0.3424        
REMARK   3    14  2.3048 -  2.2485    0.80     1824   115  0.2635 0.3089        
REMARK   3                                                                      
REMARK   3  BULK SOLVENT MODELLING.                                             
REMARK   3   METHOD USED        : FLAT BULK SOLVENT MODEL                       
REMARK   3   SOLVENT RADIUS     : 1.11                                          
REMARK   3   SHRINKAGE RADIUS   : 0.90                                          
REMARK   3   K_SOL              : NULL                                          
REMARK   3   B_SOL              : NULL                                          
REMARK   3                                                                      
REMARK   3  ERROR ESTIMATES.                                                    
REMARK   3   COORDINATE ERROR (MAXIMUM-LIKELIHOOD BASED)     : 0.290            
REMARK   3   PHASE ERROR (DEGREES, MAXIMUM-LIKELIHOOD BASED) : 30.800           
REMARK   3                                                                      
REMARK   3  B VALUES.                                                           
REMARK   3   FROM WILSON PLOT           (A**2) : NULL                           
REMARK   3   MEAN B VALUE      (OVERALL, A**2) : NULL                           
REMARK   3   OVERALL ANISOTROPIC B VALUE.                                       
REMARK   3    B11 (A**2) : NULL                                                 
REMARK   3    B22 (A**2) : NULL                                                 
REMARK   3    B33 (A**2) : NULL                                                 
REMARK   3    B12 (A**2) : NULL                                                 
REMARK   3    B13 (A**2) : NULL                                                 
REMARK   3    B23 (A**2) : NULL                                                 
REMARK   3                                                                      
REMARK   3  TWINNING INFORMATION.                                               
REMARK   3   FRACTION: NULL                                                     
REMARK   3   OPERATOR: NULL                                                     
REMARK   3                                                                      
REMARK   3  DEVIATIONS FROM IDEAL VALUES.                                       
REMARK   3                 RMSD          COUNT                                  
REMARK   3   BOND      :  0.008           4453                                  
REMARK   3   ANGLE     :  1.211           6009                                  
REMARK   3   CHIRALITY :  0.043            663                                  
REMARK   3   PLANARITY :  0.006            760                                  
REMARK   3   DIHEDRAL  : 15.518           1657                                  
REMARK   3                                                                      
REMARK   3  TLS DETAILS                                                         
REMARK   3   NUMBER OF TLS GROUPS  : NULL                                       
REMARK   3                                                                      
REMARK   3  NCS DETAILS                                                         
REMARK   3   NUMBER OF NCS GROUPS : NULL                                        
REMARK   3                                                                      
REMARK   3  OTHER REFINEMENT REMARKS: NULL                                      
REMARK   4                                                                      
REMARK   4 5E04 COMPLIES WITH FORMAT V. 3.30, 13-JUL-11                         
REMARK 100                                                                      
REMARK 100 THIS ENTRY HAS BEEN PROCESSED BY PDBJ ON 01-OCT-15.                  
REMARK 100 THE DEPOSITION ID IS D_1000214108.                                   
REMARK 200                                                                      
REMARK 200 EXPERIMENTAL DETAILS                                                 
REMARK 200  EXPERIMENT TYPE                : X-RAY DIFFRACTION                  
REMARK 200  DATE OF DATA COLLECTION        : 20-MAY-14                          
REMARK 200  TEMPERATURE           (KELVIN) : 100                                
REMARK 200  PH                             : NULL                               
REMARK 200  NUMBER OF CRYSTALS USED        : NULL                               
REMARK 200                                                                      
REMARK 200  SYNCHROTRON              (Y/N) : Y                                  
REMARK 200  RADIATION SOURCE               : SSRF                               
REMARK 200  BEAMLINE                       : BL17U                              
REMARK 200  X-RAY GENERATOR MODEL          : NULL                               
REMARK 200  MONOCHROMATIC OR LAUE    (M/L) : M                                  
REMARK 200  WAVELENGTH OR RANGE        (A) : 0.9798                             
REMARK 200  MONOCHROMATOR                  : NULL                               
REMARK 200  OPTICS                         : NULL                               
REMARK 200                                                                      
REMARK 200  DETECTOR TYPE                  : CCD                                
REMARK 200  DETECTOR MANUFACTURER          : ADSC QUANTUM 315                   
REMARK 200  INTENSITY-INTEGRATION SOFTWARE : HKL-2000                           
REMARK 200  DATA SCALING SOFTWARE          : HKL-2000                           
REMARK 200                                                                      
REMARK 200  NUMBER OF UNIQUE REFLECTIONS   : 33842                              
REMARK 200  RESOLUTION RANGE HIGH      (A) : 2.250                              
REMARK 200  RESOLUTION RANGE LOW       (A) : 50.000                             
REMARK 200  REJECTION CRITERIA  (SIGMA(I)) : NULL                               
REMARK 200                                                                      
REMARK 200 OVERALL.                                                             
REMARK 200  COMPLETENESS FOR RANGE     (%) : 90.8                               
REMARK 200  DATA REDUNDANCY                : 6.100                              
REMARK 200  R MERGE                    (I) : NULL                               
REMARK 200  R SYM                      (I) : NULL                               
REMARK 200  <I/SIGMA(I)> FOR THE DATA SET  : 23.2000                            
REMARK 200                                                                      
REMARK 200 IN THE HIGHEST RESOLUTION SHELL.                                     
REMARK 200  HIGHEST RESOLUTION SHELL, RANGE HIGH (A) : NULL                     
REMARK 200  HIGHEST RESOLUTION SHELL, RANGE LOW  (A) : NULL                     
REMARK 200  COMPLETENESS FOR SHELL     (%) : NULL                               
REMARK 200  DATA REDUNDANCY IN SHELL       : NULL                               
REMARK 200  R MERGE FOR SHELL          (I) : NULL                               
REMARK 200  R SYM FOR SHELL            (I) : NULL                               
REMARK 200  <I/SIGMA(I)> FOR SHELL         : NULL                               
REMARK 200                                                                      
REMARK 200 DIFFRACTION PROTOCOL: SINGLE WAVELENGTH                              
REMARK 200 METHOD USED TO DETERMINE THE STRUCTURE: MOLECULAR REPLACEMENT        
REMARK 200 SOFTWARE USED: PHASER                                                
REMARK 200 STARTING MODEL: 5E06                                                 
REMARK 200                                                                      
REMARK 200 REMARK: NULL                                                         
REMARK 280                                                                      
REMARK 280 CRYSTAL                                                              
REMARK 280 SOLVENT CONTENT, VS   (%): 55.81                                     
REMARK 280 MATTHEWS COEFFICIENT, VM (ANGSTROMS**3/DA): 2.78                     
REMARK 280                                                                      
REMARK 280 CRYSTALLIZATION CONDITIONS: 100MM HEPES (PH 7.5), 200MM L-PROLINE    
REMARK 280  AND 10%(W/V) PEG3350, VAPOR DIFFUSION, HANGING DROP, TEMPERATURE    
REMARK 280  289K                                                                
REMARK 290                                                                      
REMARK 290 CRYSTALLOGRAPHIC SYMMETRY                                            
REMARK 290 SYMMETRY OPERATORS FOR SPACE GROUP: P 21 21 21                       
REMARK 290                                                                      
REMARK 290      SYMOP   SYMMETRY                                                
REMARK 290     NNNMMM   OPERATOR                                                
REMARK 290       1555   X,Y,Z                                                   
REMARK 290       2555   -X+1/2,-Y,Z+1/2                                         
REMARK 290       3555   -X,Y+1/2,-Z+1/2                                         
REMARK 290       4555   X+1/2,-Y+1/2,-Z                                         
REMARK 290                                                                      
REMARK 290     WHERE NNN -> OPERATOR NUMBER                                     
REMARK 290           MMM -> TRANSLATION VECTOR                                  
REMARK 290                                                                      
REMARK 290 CRYSTALLOGRAPHIC SYMMETRY TRANSFORMATIONS                            
REMARK 290 THE FOLLOWING TRANSFORMATIONS OPERATE ON THE ATOM/HETATM             
REMARK 290 RECORDS IN THIS ENTRY TO PRODUCE CRYSTALLOGRAPHICALLY                
REMARK 290 RELATED MOLECULES.                                                   
REMARK 290   SMTRY1   1  1.000000  0.000000  0.000000        0.00000            
REMARK 290   SMTRY2   1  0.000000  1.000000  0.000000        0.00000            
REMARK 290   SMTRY3   1  0.000000  0.000000  1.000000        0.00000            
REMARK 290   SMTRY1   2 -1.000000  0.000000  0.000000       26.26300            
REMARK 290   SMTRY2   2  0.000000 -1.000000  0.000000        0.00000            
REMARK 290   SMTRY3   2  0.000000  0.000000  1.000000       68.19400            
REMARK 290   SMTRY1   3 -1.000000  0.000000  0.000000        0.00000            
REMARK 290   SMTRY2   3  0.000000  1.000000  0.000000       49.82600            
REMARK 290   SMTRY3   3  0.000000  0.000000 -1.000000       68.19400            
REMARK 290   SMTRY1   4  1.000000  0.000000  0.000000       26.26300            
REMARK 290   SMTRY2   4  0.000000 -1.000000  0.000000       49.82600            
REMARK 290   SMTRY3   4  0.000000  0.000000 -1.000000        0.00000            
REMARK 290                                                                      
REMARK 290 REMARK: NULL                                                         
REMARK 300                                                                      
REMARK 300 BIOMOLECULE: 1, 2                                                    
REMARK 300 SEE REMARK 350 FOR THE AUTHOR PROVIDED AND/OR PROGRAM                
REMARK 300 GENERATED ASSEMBLY INFORMATION FOR THE STRUCTURE IN                  
REMARK 300 THIS ENTRY. THE REMARK MAY ALSO PROVIDE INFORMATION ON               
REMARK 300 BURIED SURFACE AREA.                                                 
REMARK 350                                                                      
REMARK 350 COORDINATES FOR A COMPLETE MULTIMER REPRESENTING THE KNOWN           
REMARK 350 BIOLOGICALLY SIGNIFICANT OLIGOMERIZATION STATE OF THE                
REMARK 350 MOLECULE CAN BE GENERATED BY APPLYING BIOMT TRANSFORMATIONS          
REMARK 350 GIVEN BELOW.  BOTH NON-CRYSTALLOGRAPHIC AND                          
REMARK 350 CRYSTALLOGRAPHIC OPERATIONS ARE GIVEN.                               
REMARK 350                                                                      
REMARK 350 BIOMOLECULE: 1                                                       
REMARK 350 AUTHOR DETERMINED BIOLOGICAL UNIT: MONOMERIC                         
REMARK 350 APPLY THE FOLLOWING TO CHAINS: A                                     
REMARK 350   BIOMT1   1  1.000000  0.000000  0.000000        0.00000            
REMARK 350   BIOMT2   1  0.000000  1.000000  0.000000        0.00000            
REMARK 350   BIOMT3   1  0.000000  0.000000  1.000000        0.00000            
REMARK 350                                                                      
REMARK 350 BIOMOLECULE: 2                                                       
REMARK 350 AUTHOR DETERMINED BIOLOGICAL UNIT: MONOMERIC                         
REMARK 350 APPLY THE FOLLOWING TO CHAINS: B                                     
REMARK 350   BIOMT1   1  1.000000  0.000000  0.000000        0.00000            
REMARK 350   BIOMT2   1  0.000000  1.000000  0.000000        0.00000            
REMARK 350   BIOMT3   1  0.000000  0.000000  1.000000        0.00000            
REMARK 465                                                                      
REMARK 465 MISSING RESIDUES                                                     
REMARK 465 THE FOLLOWING RESIDUES WERE NOT LOCATED IN THE                       
REMARK 465 EXPERIMENT. (M=MODEL NUMBER; RES=RESIDUE NAME; C=CHAIN               
REMARK 465 IDENTIFIER; SSSEQ=SEQUENCE NUMBER; I=INSERTION CODE.)                
REMARK 465                                                                      
REMARK 465   M RES C SSSEQI                                                     
REMARK 465     SER A   186                                                      
REMARK 465     THR A   187                                                      
REMARK 465     MET A   188                                                      
REMARK 465     GLY B   145                                                      
REMARK 465     ARG B   146                                                      
REMARK 465     GLN B   147                                                      
REMARK 465     THR B   148                                                      
REMARK 465     VAL B   149                                                      
REMARK 465     LYS B   150                                                      
REMARK 465     ASP B   151                                                      
REMARK 465     ASN B   152                                                      
REMARK 465     LYS B   153                                                      
REMARK 465     GLY B   154                                                      
REMARK 465     PRO B   182                                                      
REMARK 465     THR B   183                                                      
REMARK 465     ALA B   184                                                      
REMARK 465     GLN B   185                                                      
REMARK 465     SER B   186                                                      
REMARK 465     THR B   187                                                      
REMARK 465     MET B   188                                                      
REMARK 465     GLY B   398                                                      
REMARK 465     ASP B   399                                                      
REMARK 500                                                                      
REMARK 500 GEOMETRY AND STEREOCHEMISTRY                                         
REMARK 500 SUBTOPIC: CLOSE CONTACTS IN SAME ASYMMETRIC UNIT                     
REMARK 500                                                                      
REMARK 500 THE FOLLOWING ATOMS ARE IN CLOSE CONTACT.                            
REMARK 500                                                                      
REMARK 500  ATM1  RES C  SSEQI   ATM2  RES C  SSEQI           DISTANCE          
REMARK 500   O    GLU A   351     N    LYS A   353              1.98            
REMARK 500   O    GLU A   351     N    LEU A   354              2.02            
REMARK 500                                                                      
REMARK 500 REMARK: NULL                                                         
REMARK 500                                                                      
REMARK 500 GEOMETRY AND STEREOCHEMISTRY                                         
REMARK 500 SUBTOPIC: COVALENT BOND ANGLES                                       
REMARK 500                                                                      
REMARK 500 THE STEREOCHEMICAL PARAMETERS OF THE FOLLOWING RESIDUES              
REMARK 500 HAVE VALUES WHICH DEVIATE FROM EXPECTED VALUES BY MORE               
REMARK 500 THAN 6*RMSD (M=MODEL NUMBER; RES=RESIDUE NAME; C=CHAIN               
REMARK 500 IDENTIFIER; SSEQ=SEQUENCE NUMBER; I=INSERTION CODE).                 
REMARK 500                                                                      
REMARK 500 STANDARD TABLE:                                                      
REMARK 500 FORMAT: (10X,I3,1X,A3,1X,A1,I4,A1,3(1X,A4,2X),12X,F5.1)              
REMARK 500                                                                      
REMARK 500 EXPECTED VALUES PROTEIN: ENGH AND HUBER, 1999                        
REMARK 500 EXPECTED VALUES NUCLEIC ACID: CLOWNEY ET AL 1996                     
REMARK 500                                                                      
REMARK 500  M RES CSSEQI ATM1   ATM2   ATM3                                     
REMARK 500    PRO A 182   CB  -  CA  -  C   ANGL. DEV. = -30.0 DEGREES          
REMARK 500    THR A 183   N   -  CA  -  CB  ANGL. DEV. = -19.9 DEGREES          
REMARK 500    ALA A 184   CB  -  CA  -  C   ANGL. DEV. =  24.0 DEGREES          
REMARK 500    ALA A 184   N   -  CA  -  C   ANGL. DEV. = -21.7 DEGREES          
REMARK 500    GLN A 185   N   -  CA  -  CB  ANGL. DEV. = -15.2 DEGREES          
REMARK 500    LYS A 249   CB  -  CA  -  C   ANGL. DEV. =  24.8 DEGREES          
REMARK 500    LYS A 249   N   -  CA  -  C   ANGL. DEV. = -32.8 DEGREES          
REMARK 500    LYS A 251   N   -  CA  -  C   ANGL. DEV. = -16.5 DEGREES          
REMARK 500    THR A 349   CB  -  CA  -  C   ANGL. DEV. =  23.4 DEGREES          
REMARK 500    THR A 349   N   -  CA  -  C   ANGL. DEV. = -29.1 DEGREES          
REMARK 500    ALA A 350   N   -  CA  -  CB  ANGL. DEV. = -20.8 DEGREES          
REMARK 500    LYS A 355   CB  -  CA  -  C   ANGL. DEV. = -21.7 DEGREES          
REMARK 500    LYS A 356   CB  -  CA  -  C   ANGL. DEV. = -27.8 DEGREES          
REMARK 500    GLY A 398   N   -  CA  -  C   ANGL. DEV. = -36.1 DEGREES          
REMARK 500                                                                      
REMARK 500 REMARK: NULL                                                         
REMARK 500                                                                      
REMARK 500 GEOMETRY AND STEREOCHEMISTRY                                         
REMARK 500 SUBTOPIC: TORSION ANGLES                                             
REMARK 500                                                                      
REMARK 500 TORSION ANGLES OUTSIDE THE EXPECTED RAMACHANDRAN REGIONS:            
REMARK 500 (M=MODEL NUMBER; RES=RESIDUE NAME; C=CHAIN IDENTIFIER;               
REMARK 500 SSEQ=SEQUENCE NUMBER; I=INSERTION CODE).                             
REMARK 500                                                                      
REMARK 500 STANDARD TABLE:                                                      
REMARK 500 FORMAT:(10X,I3,1X,A3,1X,A1,I4,A1,4X,F7.2,3X,F7.2)                    
REMARK 500                                                                      
REMARK 500 EXPECTED VALUES: GJ KLEYWEGT AND TA JONES (1996). PHI/PSI-           
REMARK 500 CHOLOGY: RAMACHANDRAN REVISITED. STRUCTURE 4, 1395 - 1400            
REMARK 500                                                                      
REMARK 500  M RES CSSEQI        PSI       PHI                                   
REMARK 500    ARG A 144       40.39    -99.52                                   
REMARK 500    LYS A 153       88.58    -66.63                                   
REMARK 500    ASP A 161      144.83   -173.25                                   
REMARK 500    ALA A 184      -69.95   -141.43                                   
REMARK 500    LYS A 251     -115.62     51.68                                   
REMARK 500    GLU A 290     -156.65   -115.19                                   
REMARK 500    THR A 293       64.54   -111.78                                   
REMARK 500    GLU A 351      -80.57    -94.93                                   
REMARK 500    GLU A 352      -14.20    -24.08                                   
REMARK 500    ASN A 393       -9.15    -57.54                                   
REMARK 500    ASN B 169     -134.94     59.94                                   
REMARK 500    ASP B 231       65.62   -119.98                                   
REMARK 500    LYS B 251      -57.17     72.87                                   
REMARK 500    ALA B 253        9.50    -63.96                                   
REMARK 500    GLU B 290     -166.10   -103.46                                   
REMARK 500    THR B 293       70.82   -109.82                                   
REMARK 500    THR B 349       47.26    -80.60                                   
REMARK 500    ALA B 350      -60.08     75.94                                   
REMARK 500    ALA B 359       53.26   -143.99                                   
REMARK 500                                                                      
REMARK 500 REMARK: NULL                                                         
REMARK 500                                                                      
REMARK 500 GEOMETRY AND STEREOCHEMISTRY                                         
REMARK 500 SUBTOPIC: NON-CIS, NON-TRANS                                         
REMARK 500                                                                      
REMARK 500 THE FOLLOWING PEPTIDE BONDS DEVIATE SIGNIFICANTLY FROM BOTH          
REMARK 500 CIS AND TRANS CONFORMATION.  CIS BONDS, IF ANY, ARE LISTED           
REMARK 500 ON CISPEP RECORDS.  TRANS IS DEFINED AS 180 +/- 30 AND               
REMARK 500 CIS IS DEFINED AS 0 +/- 30 DEGREES.                                  
REMARK 500                                 MODEL     OMEGA                      
REMARK 500 LEU A  397     GLY A  398                  -41.74                    
REMARK 500                                                                      
REMARK 500 REMARK: NULL                                                         
REMARK 500                                                                      
REMARK 500 GEOMETRY AND STEREOCHEMISTRY                                         
REMARK 500 SUBTOPIC: MAIN CHAIN PLANARITY                                       
REMARK 500                                                                      
REMARK 500 THE FOLLOWING RESIDUES HAVE A PSEUDO PLANARITY                       
REMARK 500 TORSION ANGLE, C(I) - CA(I) - N(I+1) - O(I), GREATER                 
REMARK 500 10.0 DEGREES. (M=MODEL NUMBER; RES=RESIDUE NAME;                     
REMARK 500 C=CHAIN IDENTIFIER; SSEQ=SEQUENCE NUMBER;                            
REMARK 500 I=INSERTION CODE).                                                   
REMARK 500                                                                      
REMARK 500  M RES CSSEQI        ANGLE                                           
REMARK 500    ALA A 184         10.94                                           
REMARK 500                                                                      
REMARK 500 REMARK: NULL                                                         
REMARK 525                                                                      
REMARK 525 SOLVENT                                                              
REMARK 525                                                                      
REMARK 525 THE SOLVENT MOLECULES HAVE CHAIN IDENTIFIERS THAT                    
REMARK 525 INDICATE THE POLYMER CHAIN WITH WHICH THEY ARE MOST                  
REMARK 525 CLOSELY ASSOCIATED. THE REMARK LISTS ALL THE SOLVENT                 
REMARK 525 MOLECULES WHICH ARE MORE THAN 5A AWAY FROM THE                       
REMARK 525 NEAREST POLYMER CHAIN (M = MODEL NUMBER;                             
REMARK 525 RES=RESIDUE NAME; C=CHAIN IDENTIFIER; SSEQ=SEQUENCE                  
REMARK 525 NUMBER; I=INSERTION CODE):                                           
REMARK 525                                                                      
REMARK 525  M RES CSSEQI                                                        
REMARK 525    HOH A 443        DISTANCE =  5.94 ANGSTROMS                       
DBREF  5E04 A  117   399  UNP    O36307   O36307_9VIRU   117    399             
DBREF  5E04 B  117   399  UNP    O36307   O36307_9VIRU   117    399             
SEQADV 5E04 SER A  116  UNP  O36307              EXPRESSION TAG                 
SEQADV 5E04 SER B  116  UNP  O36307              EXPRESSION TAG                 
SEQRES   1 A  284  SER ALA ASP TRP LYS ALA ILE GLY ALA TYR ILE LEU GLY          
SEQRES   2 A  284  PHE ALA ILE PRO ILE ILE LEU LYS ALA LEU TYR MET LEU          
SEQRES   3 A  284  SER THR ARG GLY ARG GLN THR VAL LYS ASP ASN LYS GLY          
SEQRES   4 A  284  THR ARG ILE ARG PHE LYS ASP ASP SER SER PHE GLU GLU          
SEQRES   5 A  284  VAL ASN GLY ILE ARG LYS PRO LYS HIS LEU TYR VAL SER          
SEQRES   6 A  284  MET PRO THR ALA GLN SER THR MET LYS ALA GLU GLU ILE          
SEQRES   7 A  284  THR PRO GLY ARG PHE ARG THR ILE ALA CYS GLY LEU PHE          
SEQRES   8 A  284  PRO ALA GLN VAL LYS ALA ARG ASN ILE ILE SER PRO VAL          
SEQRES   9 A  284  MET GLY VAL ILE GLY PHE GLY PHE PHE VAL LYS ASP TRP          
SEQRES  10 A  284  MET ASP ARG ILE GLU GLU PHE LEU ALA ALA GLU CYS PRO          
SEQRES  11 A  284  PHE LEU PRO LYS PRO LYS VAL ALA SER GLU ALA PHE MET          
SEQRES  12 A  284  SER THR ASN LYS MET TYR PHE LEU ASN ARG GLN ARG GLN          
SEQRES  13 A  284  VAL ASN GLU SER LYS VAL GLN ASP ILE ILE ASP LEU ILE          
SEQRES  14 A  284  ASP HIS ALA GLU THR GLU SER ALA THR LEU PHE THR GLU          
SEQRES  15 A  284  ILE ALA THR PRO HIS SER VAL TRP VAL PHE ALA CYS ALA          
SEQRES  16 A  284  PRO ASP ARG CYS PRO PRO THR ALA LEU TYR VAL ALA GLY          
SEQRES  17 A  284  VAL PRO GLU LEU GLY ALA PHE PHE SER ILE LEU GLN ASP          
SEQRES  18 A  284  MET ARG ASN THR ILE MET ALA SER LYS SER VAL GLY THR          
SEQRES  19 A  284  ALA GLU GLU LYS LEU LYS LYS LYS SER ALA PHE TYR GLN          
SEQRES  20 A  284  SER TYR LEU ARG ARG THR GLN SER MET GLY ILE GLN LEU          
SEQRES  21 A  284  ASP GLN LYS ILE ILE ILE LEU TYR MET LEU SER TRP GLY          
SEQRES  22 A  284  LYS GLU ALA VAL ASN HIS PHE HIS LEU GLY ASP                  
SEQRES   1 B  284  SER ALA ASP TRP LYS ALA ILE GLY ALA TYR ILE LEU GLY          
SEQRES   2 B  284  PHE ALA ILE PRO ILE ILE LEU LYS ALA LEU TYR MET LEU          
SEQRES   3 B  284  SER THR ARG GLY ARG GLN THR VAL LYS ASP ASN LYS GLY          
SEQRES   4 B  284  THR ARG ILE ARG PHE LYS ASP ASP SER SER PHE GLU GLU          
SEQRES   5 B  284  VAL ASN GLY ILE ARG LYS PRO LYS HIS LEU TYR VAL SER          
SEQRES   6 B  284  MET PRO THR ALA GLN SER THR MET LYS ALA GLU GLU ILE          
SEQRES   7 B  284  THR PRO GLY ARG PHE ARG THR ILE ALA CYS GLY LEU PHE          
SEQRES   8 B  284  PRO ALA GLN VAL LYS ALA ARG ASN ILE ILE SER PRO VAL          
SEQRES   9 B  284  MET GLY VAL ILE GLY PHE GLY PHE PHE VAL LYS ASP TRP          
SEQRES  10 B  284  MET ASP ARG ILE GLU GLU PHE LEU ALA ALA GLU CYS PRO          
SEQRES  11 B  284  PHE LEU PRO LYS PRO LYS VAL ALA SER GLU ALA PHE MET          
SEQRES  12 B  284  SER THR ASN LYS MET TYR PHE LEU ASN ARG GLN ARG GLN          
SEQRES  13 B  284  VAL ASN GLU SER LYS VAL GLN ASP ILE ILE ASP LEU ILE          
SEQRES  14 B  284  ASP HIS ALA GLU THR GLU SER ALA THR LEU PHE THR GLU          
SEQRES  15 B  284  ILE ALA THR PRO HIS SER VAL TRP VAL PHE ALA CYS ALA          
SEQRES  16 B  284  PRO ASP ARG CYS PRO PRO THR ALA LEU TYR VAL ALA GLY          
SEQRES  17 B  284  VAL PRO GLU LEU GLY ALA PHE PHE SER ILE LEU GLN ASP          
SEQRES  18 B  284  MET ARG ASN THR ILE MET ALA SER LYS SER VAL GLY THR          
SEQRES  19 B  284  ALA GLU GLU LYS LEU LYS LYS LYS SER ALA PHE TYR GLN          
SEQRES  20 B  284  SER TYR LEU ARG ARG THR GLN SER MET GLY ILE GLN LEU          
SEQRES  21 B  284  ASP GLN LYS ILE ILE ILE LEU TYR MET LEU SER TRP GLY          
SEQRES  22 B  284  LYS GLU ALA VAL ASN HIS PHE HIS LEU GLY ASP                  
FORMUL   3  HOH   *92(H2 O)                                                     
HELIX    1 AA1 ASP A  118  GLY A  128  1                                  11    
HELIX    2 AA2 ALA A  130  ARG A  144  1                                  15    
HELIX    3 AA3 ARG A  144  ASP A  151  1                                   8    
HELIX    4 AA4 THR A  194  PHE A  206  1                                  13    
HELIX    5 AA5 PHE A  206  ARG A  213  1                                   8    
HELIX    6 AA6 SER A  217  VAL A  222  1                                   6    
HELIX    7 AA7 GLY A  224  VAL A  229  1                                   6    
HELIX    8 AA8 ASP A  231  ALA A  242  1                                  12    
HELIX    9 AA9 GLU A  255  SER A  259  5                                   5    
HELIX   10 AB1 THR A  260  ASN A  273  1                                  14    
HELIX   11 AB2 GLU A  274  LYS A  276  5                                   3    
HELIX   12 AB3 VAL A  277  THR A  289  1                                  13    
HELIX   13 AB4 HIS A  302  ALA A  308  5                                   7    
HELIX   14 AB5 PRO A  315  LEU A  319  5                                   5    
HELIX   15 AB6 GLY A  323  LYS A  345  1                                  23    
HELIX   16 AB7 ALA A  359  SER A  370  1                                  12    
HELIX   17 AB8 ASP A  376  ASN A  393  1                                  18    
HELIX   18 AB9 ASP B  118  GLY B  128  1                                  11    
HELIX   19 AC1 ALA B  130  ARG B  144  1                                  15    
HELIX   20 AC2 THR B  194  PHE B  206  1                                  13    
HELIX   21 AC3 PHE B  206  ARG B  213  1                                   8    
HELIX   22 AC4 SER B  217  VAL B  222  1                                   6    
HELIX   23 AC5 GLY B  224  VAL B  229  1                                   6    
HELIX   24 AC6 ASP B  231  ALA B  242  1                                  12    
HELIX   25 AC7 GLU B  255  SER B  259  5                                   5    
HELIX   26 AC8 THR B  260  GLU B  274  1                                  15    
HELIX   27 AC9 VAL B  277  GLU B  290  1                                  14    
HELIX   28 AD1 SER B  303  ALA B  308  5                                   6    
HELIX   29 AD2 PRO B  315  LEU B  319  5                                   5    
HELIX   30 AD3 GLY B  323  ALA B  343  1                                  21    
HELIX   31 AD4 GLU B  352  LYS B  357  1                                   6    
HELIX   32 AD5 ALA B  359  SER B  370  1                                  12    
HELIX   33 AD6 ASP B  376  ASN B  393  1                                  18    
SHEET    1 AA1 2 ARG A 156  PHE A 159  0                                        
SHEET    2 AA1 2 LEU A 177  SER A 180 -1  O  VAL A 179   N  ILE A 157           
SHEET    1 AA2 2 PHE A 165  GLU A 167  0                                        
SHEET    2 AA2 2 ARG A 172  PRO A 174 -1  O  LYS A 173   N  GLU A 166           
SHEET    1 AA3 2 ARG B 156  PHE B 159  0                                        
SHEET    2 AA3 2 LEU B 177  SER B 180 -1  O  LEU B 177   N  PHE B 159           
SHEET    1 AA4 2 PHE B 165  VAL B 168  0                                        
SHEET    2 AA4 2 ILE B 171  PRO B 174 -1  O  LYS B 173   N  GLU B 166           
CISPEP   1 VAL A  168    ASN A  169          0       -11.97                     
CISPEP   2 THR A  183    ALA A  184          0        -4.23                     
CISPEP   3 PRO A  248    LYS A  249          0        -1.93                     
CISPEP   4 SER B  344    LYS B  345          0        14.15                     
CRYST1   52.526   99.652  136.388  90.00  90.00  90.00 P 21 21 21    8          
ORIGX1      1.000000  0.000000  0.000000        0.00000                         
ORIGX2      0.000000  1.000000  0.000000        0.00000                         
ORIGX3      0.000000  0.000000  1.000000        0.00000                         
SCALE1      0.019038  0.000000  0.000000        0.00000                         
SCALE2      0.000000  0.010035  0.000000        0.00000                         
SCALE3      0.000000  0.000000  0.007332        0.00000                         
ATOM      1  N   SER A 116     -44.026 -23.324  23.554  1.00 67.77           N  
ATOM      2  CA  SER A 116     -43.098 -23.831  24.556  1.00 69.50           C  
ATOM      3  C   SER A 116     -43.669 -23.678  25.971  1.00 69.66           C  
ATOM      4  O   SER A 116     -44.736 -24.213  26.279  1.00 71.82           O  
ATOM      5  CB  SER A 116     -41.753 -23.112  24.445  1.00 74.88           C  
ATOM      6  OG  SER A 116     -40.695 -24.024  24.177  1.00 81.26           O  
ATOM      7  N   ALA A 117     -42.968 -22.925  26.813  1.00 66.85           N  
ATOM      8  CA  ALA A 117     -43.294 -22.812  28.241  1.00 64.21           C  
ATOM      9  C   ALA A 117     -44.714 -22.348  28.553  1.00 60.34           C  
ATOM     10  O   ALA A 117     -45.244 -21.435  27.917  1.00 61.17           O  
ATOM     11  CB  ALA A 117     -42.299 -21.874  28.920  1.00 63.58           C  
ATOM     12  N   ASP A 118     -45.324 -22.985  29.549  1.00 61.25           N  
ATOM     13  CA  ASP A 118     -46.624 -22.557  30.040  1.00 55.41           C  
ATOM     14  C   ASP A 118     -46.436 -21.523  31.142  1.00 53.75           C  
ATOM     15  O   ASP A 118     -46.389 -21.856  32.325  1.00 52.69           O  
ATOM     16  CB  ASP A 118     -47.430 -23.747  30.553  1.00 59.80           C  
ATOM     17  CG  ASP A 118     -48.813 -23.349  31.043  1.00 58.43           C  
ATOM     18  OD1 ASP A 118     -49.242 -22.197  30.789  1.00 63.06           O  
ATOM     19  OD2 ASP A 118     -49.484 -24.199  31.664  1.00 59.98           O  
ATOM     20  N   TRP A 119     -46.334 -20.263  30.743  1.00 53.78           N  
ATOM     21  CA  TRP A 119     -45.996 -19.193  31.670  1.00 56.00           C  
ATOM     22  C   TRP A 119     -47.070 -18.999  32.732  1.00 52.57           C  
ATOM     23  O   TRP A 119     -46.783 -18.577  33.858  1.00 51.34           O  
ATOM     24  CB  TRP A 119     -45.753 -17.890  30.901  1.00 50.98           C  
ATOM     25  CG  TRP A 119     -44.657 -18.019  29.887  1.00 54.09           C  
ATOM     26  CD1 TRP A 119     -44.790 -17.976  28.535  1.00 56.18           C  
ATOM     27  CD2 TRP A 119     -43.258 -18.235  30.144  1.00 59.02           C  
ATOM     28  NE1 TRP A 119     -43.568 -18.140  27.932  1.00 58.61           N  
ATOM     29  CE2 TRP A 119     -42.611 -18.306  28.896  1.00 57.58           C  
ATOM     30  CE3 TRP A 119     -42.492 -18.379  31.307  1.00 57.90           C  
ATOM     31  CZ2 TRP A 119     -41.238 -18.504  28.777  1.00 56.14           C  
ATOM     32  CZ3 TRP A 119     -41.130 -18.575  31.187  1.00 52.95           C  
ATOM     33  CH2 TRP A 119     -40.517 -18.637  29.931  1.00 55.48           C  
ATOM     34  N   LYS A 120     -48.307 -19.323  32.379  1.00 52.14           N  
ATOM     35  CA  LYS A 120     -49.409 -19.227  33.325  1.00 48.38           C  
ATOM     36  C   LYS A 120     -49.191 -20.178  34.501  1.00 48.73           C  
ATOM     37  O   LYS A 120     -49.267 -19.773  35.663  1.00 50.59           O  
ATOM     38  CB  LYS A 120     -50.739 -19.527  32.622  1.00 50.01           C  
ATOM     39  CG  LYS A 120     -51.949 -19.547  33.541  1.00 53.51           C  
ATOM     40  CD  LYS A 120     -53.199 -20.008  32.790  1.00 56.08           C  
ATOM     41  CE  LYS A 120     -54.436 -19.879  33.656  1.00 54.84           C  
ATOM     42  NZ  LYS A 120     -55.670 -20.189  32.881  1.00 60.51           N  
ATOM     43  N   ALA A 121     -48.906 -21.440  34.187  1.00 50.08           N  
ATOM     44  CA  ALA A 121     -48.737 -22.480  35.201  1.00 51.22           C  
ATOM     45  C   ALA A 121     -47.505 -22.240  36.072  1.00 50.56           C  
ATOM     46  O   ALA A 121     -47.553 -22.368  37.306  1.00 48.92           O  
ATOM     47  CB  ALA A 121     -48.645 -23.847  34.542  1.00 48.87           C  
ATOM     48  N   ILE A 122     -46.407 -21.893  35.414  1.00 49.02           N  
ATOM     49  CA  ILE A 122     -45.148 -21.639  36.096  1.00 50.51           C  
ATOM     50  C   ILE A 122     -45.288 -20.460  37.054  1.00 49.64           C  
ATOM     51  O   ILE A 122     -44.881 -20.539  38.213  1.00 49.94           O  
ATOM     52  CB  ILE A 122     -44.021 -21.378  35.079  1.00 51.93           C  
ATOM     53  CG1 ILE A 122     -43.831 -22.615  34.190  1.00 53.22           C  
ATOM     54  CG2 ILE A 122     -42.724 -20.995  35.789  1.00 48.22           C  
ATOM     55  CD1 ILE A 122     -42.926 -22.392  33.003  1.00 54.71           C  
ATOM     56  N   GLY A 123     -45.889 -19.377  36.569  1.00 47.49           N  
ATOM     57  CA  GLY A 123     -46.070 -18.190  37.378  1.00 44.85           C  
ATOM     58  C   GLY A 123     -46.957 -18.444  38.584  1.00 51.73           C  
ATOM     59  O   GLY A 123     -46.680 -17.934  39.674  1.00 50.12           O  
ATOM     60  N   ALA A 124     -48.028 -19.219  38.394  1.00 49.20           N  
ATOM     61  CA  ALA A 124     -48.948 -19.513  39.490  1.00 52.39           C  
ATOM     62  C   ALA A 124     -48.200 -20.215  40.623  1.00 52.44           C  
ATOM     63  O   ALA A 124     -48.377 -19.881  41.790  1.00 54.48           O  
ATOM     64  CB  ALA A 124     -50.116 -20.362  39.012  1.00 50.13           C  
ATOM     65  N   TYR A 125     -47.355 -21.176  40.263  1.00 52.12           N  
ATOM     66  CA  TYR A 125     -46.517 -21.867  41.231  1.00 50.28           C  
ATOM     67  C   TYR A 125     -45.612 -20.882  41.974  1.00 53.17           C  
ATOM     68  O   TYR A 125     -45.618 -20.819  43.210  1.00 49.19           O  
ATOM     69  CB  TYR A 125     -45.686 -22.940  40.527  1.00 50.04           C  
ATOM     70  CG  TYR A 125     -44.634 -23.598  41.397  1.00 47.35           C  
ATOM     71  CD1 TYR A 125     -44.973 -24.597  42.306  1.00 46.45           C  
ATOM     72  CD2 TYR A 125     -43.303 -23.236  41.293  1.00 47.21           C  
ATOM     73  CE1 TYR A 125     -44.006 -25.206  43.102  1.00 45.29           C  
ATOM     74  CE2 TYR A 125     -42.330 -23.840  42.074  1.00 48.71           C  
ATOM     75  CZ  TYR A 125     -42.686 -24.821  42.973  1.00 47.21           C  
ATOM     76  OH  TYR A 125     -41.720 -25.406  43.741  1.00 44.96           O  
ATOM     77  N   ILE A 126     -44.855 -20.099  41.214  1.00 49.71           N  
ATOM     78  CA  ILE A 126     -43.919 -19.151  41.798  1.00 50.57           C  
ATOM     79  C   ILE A 126     -44.619 -18.096  42.647  1.00 49.25           C  
ATOM     80  O   ILE A 126     -44.095 -17.688  43.680  1.00 50.57           O  
ATOM     81  CB  ILE A 126     -43.078 -18.474  40.699  1.00 49.47           C  
ATOM     82  CG1 ILE A 126     -42.201 -19.526  40.028  1.00 47.84           C  
ATOM     83  CG2 ILE A 126     -42.186 -17.377  41.270  1.00 45.51           C  
ATOM     84  CD1 ILE A 126     -41.542 -19.055  38.770  1.00 47.38           C  
ATOM     85  N   LEU A 127     -45.808 -17.670  42.231  1.00 47.84           N  
ATOM     86  CA  LEU A 127     -46.530 -16.620  42.954  1.00 51.79           C  
ATOM     87  C   LEU A 127     -47.038 -17.067  44.332  1.00 51.84           C  
ATOM     88  O   LEU A 127     -47.434 -16.233  45.150  1.00 49.04           O  
ATOM     89  CB  LEU A 127     -47.703 -16.108  42.113  1.00 52.66           C  
ATOM     90  CG  LEU A 127     -47.297 -15.071  41.062  1.00 53.21           C  
ATOM     91  CD1 LEU A 127     -48.434 -14.844  40.091  1.00 51.50           C  
ATOM     92  CD2 LEU A 127     -46.893 -13.762  41.753  1.00 50.36           C  
ATOM     93  N   GLY A 128     -47.018 -18.374  44.579  1.00 50.43           N  
ATOM     94  CA  GLY A 128     -47.422 -18.922  45.862  1.00 53.98           C  
ATOM     95  C   GLY A 128     -46.357 -18.858  46.946  1.00 53.55           C  
ATOM     96  O   GLY A 128     -46.603 -19.229  48.098  1.00 51.80           O  
ATOM     97  N   PHE A 129     -45.168 -18.380  46.601  1.00 49.22           N  
ATOM     98  CA  PHE A 129     -44.097 -18.354  47.587  1.00 46.05           C  
ATOM     99  C   PHE A 129     -43.883 -16.969  48.161  1.00 52.39           C  
ATOM    100  O   PHE A 129     -44.303 -15.976  47.580  1.00 56.48           O  
ATOM    101  CB  PHE A 129     -42.794 -18.885  46.977  1.00 46.62           C  
ATOM    102  CG  PHE A 129     -42.837 -20.354  46.682  1.00 48.15           C  
ATOM    103  CD1 PHE A 129     -43.479 -20.831  45.543  1.00 46.75           C  
ATOM    104  CD2 PHE A 129     -42.272 -21.267  47.558  1.00 47.57           C  
ATOM    105  CE1 PHE A 129     -43.541 -22.193  45.274  1.00 46.84           C  
ATOM    106  CE2 PHE A 129     -42.327 -22.631  47.296  1.00 48.79           C  
ATOM    107  CZ  PHE A 129     -42.959 -23.095  46.154  1.00 49.49           C  
ATOM    108  N   ALA A 130     -43.238 -16.910  49.321  1.00 58.12           N  
ATOM    109  CA  ALA A 130     -42.875 -15.641  49.925  1.00 56.30           C  
ATOM    110  C   ALA A 130     -41.812 -14.989  49.065  1.00 56.18           C  
ATOM    111  O   ALA A 130     -40.971 -15.667  48.476  1.00 54.88           O  
ATOM    112  CB  ALA A 130     -42.375 -15.836  51.359  1.00 53.67           C  
ATOM    113  N   ILE A 131     -41.863 -13.666  48.988  1.00 58.18           N  
ATOM    114  CA  ILE A 131     -40.940 -12.903  48.160  1.00 54.30           C  
ATOM    115  C   ILE A 131     -39.461 -13.182  48.473  1.00 57.56           C  
ATOM    116  O   ILE A 131     -38.673 -13.363  47.542  1.00 58.95           O  
ATOM    117  CB  ILE A 131     -41.243 -11.384  48.276  1.00 58.47           C  
ATOM    118  CG1 ILE A 131     -42.541 -11.051  47.521  1.00 59.80           C  
ATOM    119  CG2 ILE A 131     -40.102 -10.556  47.740  1.00 49.72           C  
ATOM    120  CD1 ILE A 131     -43.021  -9.621  47.707  1.00 56.70           C  
ATOM    121  N   PRO A 132     -39.071 -13.247  49.769  1.00 58.24           N  
ATOM    122  CA  PRO A 132     -37.643 -13.486  50.016  1.00 51.25           C  
ATOM    123  C   PRO A 132     -37.078 -14.791  49.427  1.00 51.76           C  
ATOM    124  O   PRO A 132     -35.952 -14.767  48.932  1.00 52.96           O  
ATOM    125  CB  PRO A 132     -37.562 -13.503  51.544  1.00 55.47           C  
ATOM    126  CG  PRO A 132     -38.643 -12.621  51.973  1.00 57.17           C  
ATOM    127  CD  PRO A 132     -39.775 -12.918  51.024  1.00 56.39           C  
ATOM    128  N   ILE A 133     -37.814 -15.899  49.453  1.00 50.06           N  
ATOM    129  CA  ILE A 133     -37.249 -17.134  48.898  1.00 52.26           C  
ATOM    130  C   ILE A 133     -37.163 -17.086  47.364  1.00 55.89           C  
ATOM    131  O   ILE A 133     -36.216 -17.608  46.777  1.00 56.28           O  
ATOM    132  CB  ILE A 133     -38.046 -18.396  49.332  1.00 53.73           C  
ATOM    133  CG1 ILE A 133     -37.272 -19.667  48.953  1.00 49.28           C  
ATOM    134  CG2 ILE A 133     -39.459 -18.412  48.750  1.00 48.13           C  
ATOM    135  CD1 ILE A 133     -38.007 -20.956  49.280  1.00 51.21           C  
ATOM    136  N   ILE A 134     -38.146 -16.454  46.724  1.00 56.01           N  
ATOM    137  CA  ILE A 134     -38.129 -16.283  45.280  1.00 53.56           C  
ATOM    138  C   ILE A 134     -36.896 -15.501  44.866  1.00 50.82           C  
ATOM    139  O   ILE A 134     -36.167 -15.910  43.963  1.00 53.83           O  
ATOM    140  CB  ILE A 134     -39.386 -15.546  44.775  1.00 52.62           C  
ATOM    141  CG1 ILE A 134     -40.654 -16.340  45.103  1.00 53.78           C  
ATOM    142  CG2 ILE A 134     -39.285 -15.287  43.278  1.00 48.65           C  
ATOM    143  CD1 ILE A 134     -41.941 -15.581  44.846  1.00 49.42           C  
ATOM    144  N   LEU A 135     -36.659 -14.377  45.536  1.00 49.72           N  
ATOM    145  CA  LEU A 135     -35.512 -13.531  45.213  1.00 55.57           C  
ATOM    146  C   LEU A 135     -34.190 -14.206  45.541  1.00 55.07           C  
ATOM    147  O   LEU A 135     -33.191 -14.006  44.837  1.00 58.50           O  
ATOM    148  CB  LEU A 135     -35.612 -12.195  45.943  1.00 56.78           C  
ATOM    149  CG  LEU A 135     -36.737 -11.325  45.390  1.00 59.37           C  
ATOM    150  CD1 LEU A 135     -37.017 -10.196  46.337  1.00 60.82           C  
ATOM    151  CD2 LEU A 135     -36.364 -10.778  44.023  1.00 50.16           C  
ATOM    152  N   LYS A 136     -34.191 -15.005  46.605  1.00 53.21           N  
ATOM    153  CA  LYS A 136     -33.018 -15.791  46.977  1.00 60.67           C  
ATOM    154  C   LYS A 136     -32.619 -16.676  45.797  1.00 57.12           C  
ATOM    155  O   LYS A 136     -31.478 -16.625  45.333  1.00 58.70           O  
ATOM    156  CB  LYS A 136     -33.316 -16.617  48.237  1.00 58.30           C  
ATOM    157  CG  LYS A 136     -32.138 -17.358  48.870  1.00 63.94           C  
ATOM    158  CD  LYS A 136     -32.505 -17.761  50.316  1.00 58.51           C  
ATOM    159  CE  LYS A 136     -31.480 -18.672  50.969  1.00 59.90           C  
ATOM    160  NZ  LYS A 136     -31.735 -18.812  52.446  1.00 58.39           N  
ATOM    161  N   ALA A 137     -33.575 -17.445  45.279  1.00 52.44           N  
ATOM    162  CA  ALA A 137     -33.303 -18.323  44.144  1.00 53.34           C  
ATOM    163  C   ALA A 137     -33.026 -17.529  42.872  1.00 57.09           C  
ATOM    164  O   ALA A 137     -32.223 -17.952  42.028  1.00 52.98           O  
ATOM    165  CB  ALA A 137     -34.456 -19.276  43.918  1.00 54.57           C  
ATOM    166  N   LEU A 138     -33.696 -16.387  42.722  1.00 56.56           N  
ATOM    167  CA  LEU A 138     -33.433 -15.539  41.562  1.00 56.44           C  
ATOM    168  C   LEU A 138     -32.007 -14.986  41.629  1.00 54.25           C  
ATOM    169  O   LEU A 138     -31.333 -14.908  40.599  1.00 52.57           O  
ATOM    170  CB  LEU A 138     -34.442 -14.389  41.455  1.00 49.35           C  
ATOM    171  CG  LEU A 138     -34.263 -13.571  40.164  1.00 48.81           C  
ATOM    172  CD1 LEU A 138     -34.574 -14.410  38.926  1.00 46.21           C  
ATOM    173  CD2 LEU A 138     -35.085 -12.294  40.165  1.00 47.22           C  
ATOM    174  N   TYR A 139     -31.552 -14.603  42.827  1.00 53.57           N  
ATOM    175  CA  TYR A 139     -30.159 -14.165  42.980  1.00 63.09           C  
ATOM    176  C   TYR A 139     -29.183 -15.264  42.574  1.00 57.31           C  
ATOM    177  O   TYR A 139     -28.218 -15.020  41.857  1.00 61.19           O  
ATOM    178  CB  TYR A 139     -29.837 -13.728  44.415  1.00 63.15           C  
ATOM    179  CG  TYR A 139     -28.339 -13.585  44.617  1.00 66.50           C  
ATOM    180  CD1 TYR A 139     -27.664 -12.457  44.161  1.00 68.01           C  
ATOM    181  CD2 TYR A 139     -27.591 -14.592  45.226  1.00 68.28           C  
ATOM    182  CE1 TYR A 139     -26.288 -12.327  44.315  1.00 69.10           C  
ATOM    183  CE2 TYR A 139     -26.210 -14.471  45.383  1.00 72.37           C  
ATOM    184  CZ  TYR A 139     -25.565 -13.335  44.928  1.00 74.34           C  
ATOM    185  OH  TYR A 139     -24.197 -13.207  45.079  1.00 75.60           O  
ATOM    186  N   MET A 140     -29.444 -16.475  43.046  1.00 61.44           N  
ATOM    187  CA  MET A 140     -28.497 -17.566  42.885  1.00 63.48           C  
ATOM    188  C   MET A 140     -28.367 -17.958  41.431  1.00 62.31           C  
ATOM    189  O   MET A 140     -27.257 -18.117  40.924  1.00 64.32           O  
ATOM    190  CB  MET A 140     -28.919 -18.779  43.720  1.00 63.70           C  
ATOM    191  CG  MET A 140     -27.773 -19.425  44.498  1.00 67.32           C  
ATOM    192  SD  MET A 140     -27.065 -18.285  45.703  1.00 77.49           S  
ATOM    193  CE  MET A 140     -28.541 -17.849  46.639  1.00 71.48           C  
ATOM    194  N   LEU A 141     -29.503 -18.101  40.758  1.00 57.40           N  
ATOM    195  CA  LEU A 141     -29.516 -18.579  39.381  1.00 56.14           C  
ATOM    196  C   LEU A 141     -29.052 -17.515  38.369  1.00 57.70           C  
ATOM    197  O   LEU A 141     -28.720 -17.834  37.219  1.00 52.46           O  
ATOM    198  CB  LEU A 141     -30.923 -19.076  39.024  1.00 55.06           C  
ATOM    199  CG  LEU A 141     -31.429 -20.290  39.806  1.00 54.68           C  
ATOM    200  CD1 LEU A 141     -32.798 -20.689  39.309  1.00 48.99           C  
ATOM    201  CD2 LEU A 141     -30.469 -21.460  39.686  1.00 53.45           C  
ATOM    202  N   SER A 142     -29.040 -16.254  38.795  1.00 58.30           N  
ATOM    203  CA  SER A 142     -28.673 -15.154  37.904  1.00 59.80           C  
ATOM    204  C   SER A 142     -27.182 -14.883  37.958  1.00 57.59           C  
ATOM    205  O   SER A 142     -26.536 -14.709  36.926  1.00 59.30           O  
ATOM    206  CB  SER A 142     -29.437 -13.876  38.268  1.00 56.14           C  
ATOM    207  OG  SER A 142     -30.807 -13.965  37.930  1.00 59.74           O  
ATOM    208  N   THR A 143     -26.655 -14.843  39.179  1.00 62.77           N  
ATOM    209  CA  THR A 143     -25.242 -14.554  39.418  1.00 67.28           C  
ATOM    210  C   THR A 143     -24.403 -15.829  39.404  1.00 67.09           C  
ATOM    211  O   THR A 143     -23.442 -15.953  38.638  1.00 67.32           O  
ATOM    212  CB  THR A 143     -25.049 -13.839  40.759  1.00 64.61           C  
ATOM    213  OG1 THR A 143     -25.751 -12.588  40.740  1.00 62.24           O  
ATOM    214  CG2 THR A 143     -23.585 -13.586  41.011  1.00 68.79           C  
ATOM    215  N   ARG A 144     -24.800 -16.778  40.246  1.00 68.93           N  
ATOM    216  CA  ARG A 144     -24.090 -18.039  40.417  1.00 71.30           C  
ATOM    217  C   ARG A 144     -24.759 -19.175  39.621  1.00 73.06           C  
ATOM    218  O   ARG A 144     -24.861 -20.304  40.098  1.00 76.27           O  
ATOM    219  CB  ARG A 144     -24.023 -18.386  41.912  1.00 67.63           C  
ATOM    220  CG  ARG A 144     -24.287 -17.187  42.844  1.00 69.24           C  
ATOM    221  CD  ARG A 144     -23.113 -16.892  43.775  1.00 69.44           C  
ATOM    222  NE  ARG A 144     -21.856 -16.826  43.030  1.00 76.66           N  
ATOM    223  CZ  ARG A 144     -21.140 -15.720  42.838  1.00 74.97           C  
ATOM    224  NH1 ARG A 144     -21.535 -14.561  43.351  1.00 77.87           N  
ATOM    225  NH2 ARG A 144     -20.016 -15.778  42.138  1.00 69.04           N  
ATOM    226  N   GLY A 145     -25.204 -18.866  38.406  1.00 71.35           N  
ATOM    227  CA  GLY A 145     -26.002 -19.780  37.601  1.00 70.52           C  
ATOM    228  C   GLY A 145     -25.487 -21.189  37.329  1.00 75.90           C  
ATOM    229  O   GLY A 145     -26.076 -22.166  37.799  1.00 73.91           O  
ATOM    230  N   ARG A 146     -24.406 -21.303  36.557  1.00 77.11           N  
ATOM    231  CA  ARG A 146     -23.889 -22.609  36.134  1.00 76.45           C  
ATOM    232  C   ARG A 146     -23.296 -23.435  37.272  1.00 78.73           C  
ATOM    233  O   ARG A 146     -23.215 -24.658  37.169  1.00 80.04           O  
ATOM    234  CB  ARG A 146     -22.831 -22.439  35.042  1.00 77.92           C  
ATOM    235  CG  ARG A 146     -23.309 -22.804  33.647  1.00 83.55           C  
ATOM    236  CD  ARG A 146     -22.310 -22.361  32.582  1.00 86.22           C  
ATOM    237  NE  ARG A 146     -22.917 -22.294  31.254  1.00 89.06           N  
ATOM    238  CZ  ARG A 146     -23.719 -21.313  30.847  1.00 90.29           C  
ATOM    239  NH1 ARG A 146     -24.019 -20.312  31.668  1.00 89.67           N  
ATOM    240  NH2 ARG A 146     -24.226 -21.331  29.619  1.00 90.62           N  
ATOM    241  N   GLN A 147     -22.883 -22.780  38.352  1.00 75.48           N  
ATOM    242  CA  GLN A 147     -22.242 -23.497  39.447  1.00 78.66           C  
ATOM    243  C   GLN A 147     -23.245 -24.172  40.394  1.00 78.83           C  
ATOM    244  O   GLN A 147     -22.976 -25.273  40.875  1.00 79.06           O  
ATOM    245  CB  GLN A 147     -21.315 -22.561  40.233  1.00 78.06           C  
ATOM    246  CG  GLN A 147     -21.966 -21.292  40.756  1.00 76.20           C  
ATOM    247  CD  GLN A 147     -20.961 -20.326  41.368  1.00 79.21           C  
ATOM    248  OE1 GLN A 147     -20.839 -19.174  40.930  1.00 74.52           O  
ATOM    249  NE2 GLN A 147     -20.236 -20.792  42.390  1.00 74.59           N  
ATOM    250  N   THR A 148     -24.394 -23.545  40.659  1.00 79.39           N  
ATOM    251  CA  THR A 148     -25.382 -24.178  41.543  1.00 77.72           C  
ATOM    252  C   THR A 148     -25.991 -25.409  40.862  1.00 72.13           C  
ATOM    253  O   THR A 148     -26.406 -26.351  41.529  1.00 71.46           O  
ATOM    254  CB  THR A 148     -26.512 -23.208  41.992  1.00 71.44           C  
ATOM    255  OG1 THR A 148     -27.341 -22.864  40.883  1.00 76.19           O  
ATOM    256  CG2 THR A 148     -25.937 -21.940  42.616  1.00 71.34           C  
ATOM    257  N   VAL A 149     -26.004 -25.411  39.533  1.00 75.35           N  
ATOM    258  CA  VAL A 149     -26.417 -26.589  38.773  1.00 76.68           C  
ATOM    259  C   VAL A 149     -25.360 -27.704  38.824  1.00 80.15           C  
ATOM    260  O   VAL A 149     -25.698 -28.872  39.026  1.00 81.45           O  
ATOM    261  CB  VAL A 149     -26.706 -26.238  37.300  1.00 74.57           C  
ATOM    262  CG1 VAL A 149     -27.379 -27.406  36.595  1.00 71.19           C  
ATOM    263  CG2 VAL A 149     -27.575 -25.001  37.215  1.00 75.71           C  
ATOM    264  N   LYS A 150     -24.088 -27.350  38.639  1.00 79.87           N  
ATOM    265  CA  LYS A 150     -23.001 -28.330  38.722  1.00 82.71           C  
ATOM    266  C   LYS A 150     -22.911 -28.970  40.109  1.00 82.63           C  
ATOM    267  O   LYS A 150     -22.698 -30.178  40.230  1.00 83.96           O  
ATOM    268  CB  LYS A 150     -21.653 -27.682  38.368  1.00 83.92           C  
ATOM    269  CG  LYS A 150     -21.476 -27.370  36.891  1.00 86.21           C  
ATOM    270  CD  LYS A 150     -20.261 -26.477  36.649  1.00 92.53           C  
ATOM    271  CE  LYS A 150     -20.094 -26.145  35.165  1.00 91.77           C  
ATOM    272  NZ  LYS A 150     -18.855 -25.358  34.895  1.00 88.74           N  
ATOM    273  N   ASP A 151     -23.086 -28.150  41.142  1.00 80.64           N  
ATOM    274  CA  ASP A 151     -22.943 -28.579  42.534  1.00 80.63           C  
ATOM    275  C   ASP A 151     -24.143 -29.343  43.094  1.00 83.51           C  
ATOM    276  O   ASP A 151     -24.069 -29.887  44.200  1.00 86.11           O  
ATOM    277  CB  ASP A 151     -22.684 -27.363  43.431  1.00 80.69           C  
ATOM    278  CG  ASP A 151     -21.316 -26.749  43.207  1.00 81.29           C  
ATOM    279  OD1 ASP A 151     -20.694 -27.035  42.158  1.00 76.33           O  
ATOM    280  OD2 ASP A 151     -20.870 -25.975  44.083  1.00 75.79           O  
ATOM    281  N   ASN A 152     -25.245 -29.380  42.348  1.00 81.54           N  
ATOM    282  CA  ASN A 152     -26.501 -29.883  42.905  1.00 81.49           C  
ATOM    283  C   ASN A 152     -26.659 -31.399  42.851  1.00 82.24           C  
ATOM    284  O   ASN A 152     -26.631 -32.012  41.775  1.00 81.19           O  
ATOM    285  CB  ASN A 152     -27.693 -29.233  42.202  1.00 76.52           C  
ATOM    286  CG  ASN A 152     -29.015 -29.653  42.807  1.00 75.09           C  
ATOM    287  OD1 ASN A 152     -29.358 -29.253  43.925  1.00 71.09           O  
ATOM    288  ND2 ASN A 152     -29.764 -30.471  42.076  1.00 72.87           N  
ATOM    289  N   LYS A 153     -26.847 -31.988  44.029  1.00 84.19           N  
ATOM    290  CA  LYS A 153     -27.100 -33.417  44.157  1.00 82.88           C  
ATOM    291  C   LYS A 153     -28.444 -33.839  43.559  1.00 82.97           C  
ATOM    292  O   LYS A 153     -29.466 -33.852  44.253  1.00 80.00           O  
ATOM    293  CB  LYS A 153     -27.046 -33.832  45.631  1.00 82.06           C  
ATOM    294  CG  LYS A 153     -25.697 -34.376  46.095  1.00 85.98           C  
ATOM    295  CD  LYS A 153     -24.760 -33.278  46.564  1.00 84.76           C  
ATOM    296  CE  LYS A 153     -23.556 -33.869  47.292  1.00 83.02           C  
ATOM    297  NZ  LYS A 153     -22.804 -32.837  48.067  1.00 85.62           N  
ATOM    298  N   GLY A 154     -28.442 -34.162  42.267  1.00 85.26           N  
ATOM    299  CA  GLY A 154     -29.542 -34.900  41.676  1.00 77.20           C  
ATOM    300  C   GLY A 154     -30.578 -34.194  40.820  1.00 79.97           C  
ATOM    301  O   GLY A 154     -30.254 -33.384  39.949  1.00 78.31           O  
ATOM    302  N   THR A 155     -31.841 -34.516  41.096  1.00 78.87           N  
ATOM    303  CA  THR A 155     -32.951 -34.326  40.162  1.00 71.77           C  
ATOM    304  C   THR A 155     -33.502 -32.904  40.067  1.00 72.22           C  
ATOM    305  O   THR A 155     -33.921 -32.462  38.991  1.00 68.82           O  
ATOM    306  CB  THR A 155     -34.117 -35.262  40.538  1.00 74.98           C  
ATOM    307  OG1 THR A 155     -33.798 -35.963  41.751  1.00 74.32           O  
ATOM    308  CG2 THR A 155     -34.375 -36.263  39.422  1.00 78.29           C  
ATOM    309  N   ARG A 156     -33.539 -32.205  41.196  1.00 70.19           N  
ATOM    310  CA  ARG A 156     -34.012 -30.827  41.218  1.00 62.69           C  
ATOM    311  C   ARG A 156     -33.121 -29.982  42.099  1.00 59.85           C  
ATOM    312  O   ARG A 156     -32.446 -30.494  42.982  1.00 61.11           O  
ATOM    313  CB  ARG A 156     -35.453 -30.742  41.725  1.00 63.83           C  
ATOM    314  CG  ARG A 156     -36.502 -31.281  40.768  1.00 70.31           C  
ATOM    315  CD  ARG A 156     -37.298 -32.405  41.409  1.00 67.30           C  
ATOM    316  NE  ARG A 156     -37.981 -31.982  42.628  1.00 61.84           N  
ATOM    317  CZ  ARG A 156     -39.257 -31.615  42.670  1.00 64.07           C  
ATOM    318  NH1 ARG A 156     -39.982 -31.609  41.558  1.00 68.03           N  
ATOM    319  NH2 ARG A 156     -39.806 -31.248  43.816  1.00 50.53           N  
ATOM    320  N   ILE A 157     -33.137 -28.680  41.858  1.00 58.97           N  
ATOM    321  CA  ILE A 157     -32.503 -27.728  42.751  1.00 56.22           C  
ATOM    322  C   ILE A 157     -33.504 -27.304  43.823  1.00 53.24           C  
ATOM    323  O   ILE A 157     -34.570 -26.777  43.509  1.00 52.31           O  
ATOM    324  CB  ILE A 157     -31.998 -26.491  41.982  1.00 59.53           C  
ATOM    325  CG1 ILE A 157     -31.335 -26.915  40.667  1.00 61.30           C  
ATOM    326  CG2 ILE A 157     -31.055 -25.655  42.852  1.00 56.41           C  
ATOM    327  CD1 ILE A 157     -30.965 -25.762  39.769  1.00 57.81           C  
ATOM    328  N   ARG A 158     -33.169 -27.545  45.084  1.00 51.54           N  
ATOM    329  CA  ARG A 158     -34.049 -27.181  46.193  1.00 48.34           C  
ATOM    330  C   ARG A 158     -33.584 -25.878  46.828  1.00 48.82           C  
ATOM    331  O   ARG A 158     -32.401 -25.699  47.103  1.00 53.91           O  
ATOM    332  CB  ARG A 158     -34.103 -28.312  47.230  1.00 45.08           C  
ATOM    333  CG  ARG A 158     -34.907 -28.028  48.505  1.00 50.70           C  
ATOM    334  CD  ARG A 158     -34.126 -27.256  49.595  1.00 50.76           C  
ATOM    335  NE  ARG A 158     -33.183 -28.067  50.371  1.00 52.99           N  
ATOM    336  CZ  ARG A 158     -31.857 -27.936  50.336  1.00 62.37           C  
ATOM    337  NH1 ARG A 158     -31.294 -27.027  49.546  1.00 60.67           N  
ATOM    338  NH2 ARG A 158     -31.087 -28.718  51.093  1.00 57.02           N  
ATOM    339  N   PHE A 159     -34.526 -24.974  47.063  1.00 47.10           N  
ATOM    340  CA  PHE A 159     -34.249 -23.704  47.720  1.00 45.98           C  
ATOM    341  C   PHE A 159     -35.044 -23.607  49.015  1.00 53.48           C  
ATOM    342  O   PHE A 159     -36.205 -24.029  49.079  1.00 55.83           O  
ATOM    343  CB  PHE A 159     -34.605 -22.524  46.805  1.00 48.96           C  
ATOM    344  CG  PHE A 159     -33.688 -22.366  45.619  1.00 53.19           C  
ATOM    345  CD1 PHE A 159     -32.466 -21.711  45.749  1.00 47.90           C  
ATOM    346  CD2 PHE A 159     -34.050 -22.860  44.377  1.00 49.23           C  
ATOM    347  CE1 PHE A 159     -31.622 -21.558  44.664  1.00 50.56           C  
ATOM    348  CE2 PHE A 159     -33.210 -22.715  43.288  1.00 55.42           C  
ATOM    349  CZ  PHE A 159     -31.991 -22.064  43.433  1.00 53.32           C  
ATOM    350  N   LYS A 160     -34.441 -23.032  50.045  1.00 48.19           N  
ATOM    351  CA  LYS A 160     -35.166 -22.824  51.284  1.00 53.15           C  
ATOM    352  C   LYS A 160     -34.868 -21.448  51.848  1.00 54.02           C  
ATOM    353  O   LYS A 160     -33.884 -20.810  51.475  1.00 52.93           O  
ATOM    354  CB  LYS A 160     -34.817 -23.913  52.310  1.00 56.51           C  
ATOM    355  CG  LYS A 160     -33.322 -24.049  52.642  1.00 52.29           C  
ATOM    356  CD  LYS A 160     -33.043 -25.418  53.265  1.00 53.60           C  
ATOM    357  CE  LYS A 160     -31.625 -25.551  53.792  1.00 51.30           C  
ATOM    358  NZ  LYS A 160     -31.482 -24.823  55.082  1.00 59.63           N  
ATOM    359  N   ASP A 161     -35.726 -21.007  52.756  1.00 54.57           N  
ATOM    360  CA  ASP A 161     -35.584 -19.701  53.375  1.00 58.20           C  
ATOM    361  C   ASP A 161     -36.627 -19.596  54.473  1.00 56.16           C  
ATOM    362  O   ASP A 161     -37.726 -20.121  54.336  1.00 59.42           O  
ATOM    363  CB  ASP A 161     -35.740 -18.584  52.334  1.00 58.84           C  
ATOM    364  CG  ASP A 161     -35.461 -17.205  52.901  1.00 60.55           C  
ATOM    365  OD1 ASP A 161     -34.280 -16.784  52.907  1.00 61.20           O  
ATOM    366  OD2 ASP A 161     -36.433 -16.541  53.321  1.00 59.33           O  
ATOM    367  N   ASP A 162     -36.280 -18.922  55.562  1.00 61.22           N  
ATOM    368  CA  ASP A 162     -37.109 -18.923  56.760  1.00 54.08           C  
ATOM    369  C   ASP A 162     -38.376 -18.122  56.562  1.00 57.97           C  
ATOM    370  O   ASP A 162     -39.233 -18.078  57.442  1.00 63.16           O  
ATOM    371  CB  ASP A 162     -36.321 -18.372  57.955  1.00 61.31           C  
ATOM    372  CG  ASP A 162     -35.058 -19.166  58.236  1.00 63.73           C  
ATOM    373  OD1 ASP A 162     -35.098 -20.408  58.117  1.00 65.08           O  
ATOM    374  OD2 ASP A 162     -34.019 -18.548  58.556  1.00 70.32           O  
ATOM    375  N   SER A 163     -38.495 -17.478  55.407  1.00 58.04           N  
ATOM    376  CA  SER A 163     -39.695 -16.718  55.090  1.00 61.82           C  
ATOM    377  C   SER A 163     -40.741 -17.613  54.431  1.00 60.52           C  
ATOM    378  O   SER A 163     -41.908 -17.243  54.312  1.00 58.27           O  
ATOM    379  CB  SER A 163     -39.360 -15.540  54.175  1.00 59.97           C  
ATOM    380  OG  SER A 163     -38.905 -15.996  52.914  1.00 61.44           O  
ATOM    381  N   SER A 164     -40.307 -18.796  54.011  1.00 59.79           N  
ATOM    382  CA  SER A 164     -41.157 -19.694  53.245  1.00 58.67           C  
ATOM    383  C   SER A 164     -41.541 -20.914  54.066  1.00 56.59           C  
ATOM    384  O   SER A 164     -40.731 -21.822  54.262  1.00 57.29           O  
ATOM    385  CB  SER A 164     -40.450 -20.124  51.952  1.00 54.00           C  
ATOM    386  OG  SER A 164     -41.240 -21.051  51.227  1.00 48.93           O  
ATOM    387  N   PHE A 165     -42.782 -20.935  54.534  1.00 56.72           N  
ATOM    388  CA  PHE A 165     -43.271 -22.027  55.369  1.00 61.91           C  
ATOM    389  C   PHE A 165     -44.769 -22.237  55.214  1.00 62.21           C  
ATOM    390  O   PHE A 165     -45.460 -21.432  54.594  1.00 61.31           O  
ATOM    391  CB  PHE A 165     -42.953 -21.757  56.835  1.00 60.67           C  
ATOM    392  CG  PHE A 165     -43.384 -20.400  57.298  1.00 65.65           C  
ATOM    393  CD1 PHE A 165     -44.687 -20.174  57.714  1.00 66.02           C  
ATOM    394  CD2 PHE A 165     -42.486 -19.342  57.309  1.00 68.43           C  
ATOM    395  CE1 PHE A 165     -45.086 -18.926  58.134  1.00 66.63           C  
ATOM    396  CE2 PHE A 165     -42.879 -18.087  57.733  1.00 68.82           C  
ATOM    397  CZ  PHE A 165     -44.184 -17.880  58.146  1.00 70.67           C  
ATOM    398  N   GLU A 166     -45.263 -23.325  55.791  1.00 64.00           N  
ATOM    399  CA  GLU A 166     -46.697 -23.547  55.905  1.00 66.42           C  
ATOM    400  C   GLU A 166     -47.048 -23.972  57.329  1.00 67.33           C  
ATOM    401  O   GLU A 166     -46.474 -24.913  57.866  1.00 64.49           O  
ATOM    402  CB  GLU A 166     -47.170 -24.593  54.893  1.00 67.54           C  
ATOM    403  CG  GLU A 166     -47.431 -24.016  53.509  1.00 71.32           C  
ATOM    404  CD  GLU A 166     -47.669 -25.081  52.454  1.00 78.99           C  
ATOM    405  OE1 GLU A 166     -46.880 -26.053  52.400  1.00 80.05           O  
ATOM    406  OE2 GLU A 166     -48.644 -24.939  51.677  1.00 81.82           O  
ATOM    407  N   GLU A 167     -47.992 -23.259  57.932  1.00 73.47           N  
ATOM    408  CA  GLU A 167     -48.462 -23.547  59.283  1.00 75.82           C  
ATOM    409  C   GLU A 167     -49.483 -24.703  59.277  1.00 81.69           C  
ATOM    410  O   GLU A 167     -50.628 -24.543  58.839  1.00 76.26           O  
ATOM    411  CB  GLU A 167     -49.039 -22.264  59.878  1.00 78.02           C  
ATOM    412  CG  GLU A 167     -50.110 -22.409  60.938  1.00 79.88           C  
ATOM    413  CD  GLU A 167     -50.744 -21.067  61.271  1.00 76.95           C  
ATOM    414  OE1 GLU A 167     -51.952 -21.033  61.586  1.00 69.45           O  
ATOM    415  OE2 GLU A 167     -50.027 -20.040  61.211  1.00 78.94           O  
ATOM    416  N   VAL A 168     -49.040 -25.884  59.724  1.00 85.63           N  
ATOM    417  CA  VAL A 168     -49.843 -27.116  59.605  1.00 87.10           C  
ATOM    418  C   VAL A 168     -49.868 -28.021  60.856  1.00 88.28           C  
ATOM    419  O   VAL A 168     -49.214 -29.071  60.870  1.00 88.08           O  
ATOM    420  CB  VAL A 168     -49.343 -28.015  58.426  1.00 84.69           C  
ATOM    421  CG1 VAL A 168     -50.445 -28.977  57.975  1.00 86.43           C  
ATOM    422  CG2 VAL A 168     -48.849 -27.184  57.248  1.00 80.35           C  
ATOM    423  N   ASN A 169     -50.590 -27.636  61.908  1.00 87.15           N  
ATOM    424  CA  ASN A 169     -51.163 -26.307  62.069  1.00 86.24           C  
ATOM    425  C   ASN A 169     -50.514 -25.653  63.278  1.00 89.97           C  
ATOM    426  O   ASN A 169     -50.199 -24.462  63.270  1.00 90.90           O  
ATOM    427  CB  ASN A 169     -52.678 -26.372  62.246  1.00 89.72           C  
ATOM    428  CG  ASN A 169     -53.242 -25.114  62.882  1.00 88.81           C  
ATOM    429  OD1 ASN A 169     -52.903 -23.998  62.488  1.00 84.69           O  
ATOM    430  ND2 ASN A 169     -54.093 -25.292  63.888  1.00 88.38           N  
ATOM    431  N   GLY A 170     -50.313 -26.449  64.325  1.00 89.50           N  
ATOM    432  CA  GLY A 170     -49.570 -25.997  65.483  1.00 85.00           C  
ATOM    433  C   GLY A 170     -48.095 -25.931  65.153  1.00 82.12           C  
ATOM    434  O   GLY A 170     -47.320 -25.276  65.848  1.00 82.55           O  
ATOM    435  N   ILE A 171     -47.713 -26.609  64.074  1.00 80.72           N  
ATOM    436  CA  ILE A 171     -46.316 -26.687  63.665  1.00 79.53           C  
ATOM    437  C   ILE A 171     -46.086 -25.985  62.317  1.00 78.21           C  
ATOM    438  O   ILE A 171     -46.915 -26.062  61.404  1.00 76.63           O  
ATOM    439  CB  ILE A 171     -45.845 -28.167  63.591  1.00 76.42           C  
ATOM    440  CG1 ILE A 171     -45.786 -28.779  64.995  1.00 75.70           C  
ATOM    441  CG2 ILE A 171     -44.475 -28.287  62.934  1.00 72.16           C  
ATOM    442  CD1 ILE A 171     -44.670 -28.216  65.873  1.00 68.83           C  
ATOM    443  N   ARG A 172     -44.969 -25.270  62.223  1.00 72.42           N  
ATOM    444  CA  ARG A 172     -44.518 -24.703  60.965  1.00 68.86           C  
ATOM    445  C   ARG A 172     -43.752 -25.744  60.167  1.00 66.20           C  
ATOM    446  O   ARG A 172     -42.780 -26.323  60.655  1.00 65.14           O  
ATOM    447  CB  ARG A 172     -43.626 -23.484  61.202  1.00 73.51           C  
ATOM    448  CG  ARG A 172     -44.278 -22.134  60.949  1.00 72.34           C  
ATOM    449  CD  ARG A 172     -43.193 -21.071  60.815  1.00 75.55           C  
ATOM    450  NE  ARG A 172     -43.647 -19.745  61.227  1.00 79.53           N  
ATOM    451  CZ  ARG A 172     -42.866 -18.669  61.250  1.00 80.29           C  
ATOM    452  NH1 ARG A 172     -41.594 -18.763  60.878  1.00 74.60           N  
ATOM    453  NH2 ARG A 172     -43.357 -17.499  61.644  1.00 80.58           N  
ATOM    454  N   LYS A 173     -44.207 -25.985  58.944  1.00 63.77           N  
ATOM    455  CA  LYS A 173     -43.501 -26.834  57.998  1.00 56.98           C  
ATOM    456  C   LYS A 173     -42.828 -25.922  56.992  1.00 59.33           C  
ATOM    457  O   LYS A 173     -43.504 -25.095  56.372  1.00 59.92           O  
ATOM    458  CB  LYS A 173     -44.463 -27.800  57.289  1.00 59.08           C  
ATOM    459  CG  LYS A 173     -44.464 -29.232  57.827  1.00 65.28           C  
ATOM    460  CD  LYS A 173     -45.582 -30.093  57.210  1.00 66.15           C  
ATOM    461  CE  LYS A 173     -45.476 -30.160  55.682  1.00 70.48           C  
ATOM    462  NZ  LYS A 173     -46.324 -31.222  55.050  1.00 70.50           N  
ATOM    463  N   PRO A 174     -41.501 -26.045  56.827  1.00 49.86           N  
ATOM    464  CA  PRO A 174     -40.889 -25.243  55.763  1.00 53.61           C  
ATOM    465  C   PRO A 174     -41.472 -25.590  54.386  1.00 54.88           C  
ATOM    466  O   PRO A 174     -41.935 -26.709  54.142  1.00 51.16           O  
ATOM    467  CB  PRO A 174     -39.400 -25.605  55.848  1.00 47.52           C  
ATOM    468  CG  PRO A 174     -39.351 -26.883  56.613  1.00 47.85           C  
ATOM    469  CD  PRO A 174     -40.523 -26.882  57.537  1.00 46.30           C  
ATOM    470  N   LYS A 175     -41.474 -24.606  53.500  1.00 54.40           N  
ATOM    471  CA  LYS A 175     -41.978 -24.786  52.148  1.00 53.62           C  
ATOM    472  C   LYS A 175     -40.842 -24.441  51.195  1.00 48.94           C  
ATOM    473  O   LYS A 175     -40.383 -23.303  51.193  1.00 49.77           O  
ATOM    474  CB  LYS A 175     -43.208 -23.900  51.919  1.00 56.14           C  
ATOM    475  CG  LYS A 175     -43.842 -23.981  50.537  1.00 56.52           C  
ATOM    476  CD  LYS A 175     -44.980 -22.970  50.429  1.00 58.54           C  
ATOM    477  CE  LYS A 175     -45.590 -22.920  49.037  1.00 58.15           C  
ATOM    478  NZ  LYS A 175     -46.576 -21.801  48.966  1.00 58.72           N  
ATOM    479  N   HIS A 176     -40.380 -25.423  50.416  1.00 45.12           N  
ATOM    480  CA  HIS A 176     -39.185 -25.267  49.569  1.00 54.51           C  
ATOM    481  C   HIS A 176     -39.498 -24.913  48.114  1.00 50.16           C  
ATOM    482  O   HIS A 176     -40.402 -25.484  47.519  1.00 51.30           O  
ATOM    483  CB  HIS A 176     -38.348 -26.555  49.554  1.00 47.51           C  
ATOM    484  CG  HIS A 176     -37.837 -26.976  50.889  1.00 49.42           C  
ATOM    485  ND1 HIS A 176     -37.375 -26.083  51.833  1.00 52.08           N  
ATOM    486  CD2 HIS A 176     -37.685 -28.207  51.443  1.00 43.68           C  
ATOM    487  CE1 HIS A 176     -36.963 -26.737  52.898  1.00 46.31           C  
ATOM    488  NE2 HIS A 176     -37.145 -28.035  52.685  1.00 44.69           N  
ATOM    489  N   LEU A 177     -38.715 -24.013  47.533  1.00 50.55           N  
ATOM    490  CA  LEU A 177     -38.841 -23.689  46.113  1.00 50.20           C  
ATOM    491  C   LEU A 177     -38.017 -24.643  45.236  1.00 51.39           C  
ATOM    492  O   LEU A 177     -36.803 -24.694  45.344  1.00 50.94           O  
ATOM    493  CB  LEU A 177     -38.391 -22.247  45.867  1.00 55.23           C  
ATOM    494  CG  LEU A 177     -39.135 -21.365  44.859  1.00 57.17           C  
ATOM    495  CD1 LEU A 177     -38.374 -20.056  44.670  1.00 55.18           C  
ATOM    496  CD2 LEU A 177     -39.335 -22.070  43.538  1.00 52.60           C  
ATOM    497  N   TYR A 178     -38.671 -25.386  44.354  1.00 53.45           N  
ATOM    498  CA  TYR A 178     -37.943 -26.266  43.453  1.00 46.96           C  
ATOM    499  C   TYR A 178     -37.868 -25.727  42.037  1.00 53.02           C  
ATOM    500  O   TYR A 178     -38.877 -25.322  41.443  1.00 51.22           O  
ATOM    501  CB  TYR A 178     -38.574 -27.648  43.411  1.00 48.23           C  
ATOM    502  CG  TYR A 178     -38.401 -28.429  44.680  1.00 54.13           C  
ATOM    503  CD1 TYR A 178     -37.233 -29.136  44.922  1.00 48.21           C  
ATOM    504  CD2 TYR A 178     -39.414 -28.465  45.642  1.00 50.40           C  
ATOM    505  CE1 TYR A 178     -37.063 -29.859  46.075  1.00 48.98           C  
ATOM    506  CE2 TYR A 178     -39.254 -29.190  46.809  1.00 52.43           C  
ATOM    507  CZ  TYR A 178     -38.068 -29.883  47.019  1.00 50.90           C  
ATOM    508  OH  TYR A 178     -37.892 -30.608  48.171  1.00 47.87           O  
ATOM    509  N   VAL A 179     -36.651 -25.739  41.511  1.00 49.30           N  
ATOM    510  CA  VAL A 179     -36.379 -25.498  40.109  1.00 52.13           C  
ATOM    511  C   VAL A 179     -35.741 -26.773  39.549  1.00 52.24           C  
ATOM    512  O   VAL A 179     -34.890 -27.379  40.194  1.00 55.06           O  
ATOM    513  CB  VAL A 179     -35.460 -24.272  39.922  1.00 51.86           C  
ATOM    514  CG1 VAL A 179     -34.933 -24.196  38.507  1.00 54.97           C  
ATOM    515  CG2 VAL A 179     -36.203 -22.997  40.294  1.00 44.48           C  
ATOM    516  N   SER A 180     -36.186 -27.209  38.376  1.00 54.28           N  
ATOM    517  CA  SER A 180     -35.685 -28.450  37.800  1.00 60.41           C  
ATOM    518  C   SER A 180     -34.266 -28.300  37.257  1.00 65.75           C  
ATOM    519  O   SER A 180     -33.842 -27.207  36.883  1.00 62.57           O  
ATOM    520  CB  SER A 180     -36.611 -28.936  36.686  1.00 65.29           C  
ATOM    521  OG  SER A 180     -37.806 -29.487  37.217  1.00 73.32           O  
ATOM    522  N   MET A 181     -33.532 -29.406  37.228  1.00 68.62           N  
ATOM    523  CA  MET A 181     -32.272 -29.460  36.502  1.00 72.49           C  
ATOM    524  C   MET A 181     -32.583 -29.471  35.003  1.00 79.90           C  
ATOM    525  O   MET A 181     -33.496 -30.178  34.568  1.00 81.71           O  
ATOM    526  CB  MET A 181     -31.464 -30.689  36.915  1.00 70.92           C  
ATOM    527  CG  MET A 181     -30.967 -30.637  38.354  1.00 69.37           C  
ATOM    528  SD  MET A 181     -29.353 -29.830  38.541  1.00 74.59           S  
ATOM    529  CE  MET A 181     -28.261 -31.073  37.847  1.00 60.07           C  
ATOM    530  N   PRO A 182     -31.836 -28.676  34.213  1.00 81.60           N  
ATOM    531  CA  PRO A 182     -32.125 -28.431  32.789  1.00 83.95           C  
ATOM    532  C   PRO A 182     -31.673 -29.282  31.601  1.00 91.78           C  
ATOM    533  O   PRO A 182     -31.912 -28.906  30.452  1.00 96.19           O  
ATOM    534  CB  PRO A 182     -30.945 -27.565  32.333  1.00 81.48           C  
ATOM    535  CG  PRO A 182     -30.408 -26.952  33.583  1.00 77.09           C  
ATOM    536  CD  PRO A 182     -30.608 -27.986  34.649  1.00 77.74           C  
ATOM    537  N   THR A 183     -30.981 -30.378  31.903  1.00 94.18           N  
ATOM    538  CA  THR A 183     -30.804 -31.519  31.001  1.00 98.31           C  
ATOM    539  C   THR A 183     -32.022 -32.354  30.566  1.00 96.78           C  
ATOM    540  O   THR A 183     -32.598 -33.060  31.393  1.00 95.79           O  
ATOM    541  CB  THR A 183     -30.089 -32.308  32.123  1.00100.02           C  
ATOM    542  OG1 THR A 183     -30.921 -32.335  33.292  1.00 96.84           O  
ATOM    543  CG2 THR A 183     -28.757 -31.654  32.482  1.00 97.23           C  
ATOM    544  N   ALA A 184     -32.428 -32.298  29.297  1.00 99.37           N  
ATOM    545  CA  ALA A 184     -31.875 -31.437  28.258  1.00 99.98           C  
ATOM    546  C   ALA A 184     -33.283 -31.219  27.717  1.00104.67           C  
ATOM    547  O   ALA A 184     -33.705 -30.083  27.481  1.00107.55           O  
ATOM    548  CB  ALA A 184     -30.585 -32.016  27.670  1.00 95.25           C  
ATOM    549  N   GLN A 185     -33.862 -32.243  27.134  1.00102.28           N  
ATOM    550  CA  GLN A 185     -35.110 -32.144  26.372  1.00104.18           C  
ATOM    551  C   GLN A 185     -36.518 -32.166  26.987  1.00106.77           C  
ATOM    552  O   GLN A 185     -37.196 -33.195  26.934  1.00108.01           O  
ATOM    553  CB  GLN A 185     -34.893 -33.434  25.570  1.00107.95           C  
ATOM    554  CG  GLN A 185     -33.472 -33.628  25.030  1.00109.16           C  
ATOM    555  CD  GLN A 185     -33.168 -35.072  24.671  1.00113.19           C  
ATOM    556  OE1 GLN A 185     -33.775 -35.999  25.211  1.00115.39           O  
ATOM    557  NE2 GLN A 185     -32.222 -35.269  23.755  1.00107.40           N  
ATOM    558  N   LYS A 189     -40.476 -30.261  28.557  1.00 87.85           N  
ATOM    559  CA  LYS A 189     -41.748 -29.725  28.063  1.00 85.97           C  
ATOM    560  C   LYS A 189     -42.395 -28.631  28.933  1.00 79.68           C  
ATOM    561  O   LYS A 189     -41.766 -28.057  29.820  1.00 78.27           O  
ATOM    562  CB  LYS A 189     -42.748 -30.866  27.856  1.00 85.38           C  
ATOM    563  CG  LYS A 189     -42.396 -31.772  26.679  1.00 87.76           C  
ATOM    564  CD  LYS A 189     -42.142 -30.959  25.412  1.00 86.44           C  
ATOM    565  CE  LYS A 189     -41.244 -31.715  24.437  1.00 85.92           C  
ATOM    566  NZ  LYS A 189     -40.874 -30.895  23.250  1.00 81.02           N  
ATOM    567  N   ALA A 190     -43.673 -28.379  28.667  1.00 79.63           N  
ATOM    568  CA  ALA A 190     -44.331 -27.102  28.959  1.00 74.32           C  
ATOM    569  C   ALA A 190     -44.350 -26.629  30.410  1.00 73.43           C  
ATOM    570  O   ALA A 190     -44.232 -25.428  30.665  1.00 70.30           O  
ATOM    571  CB  ALA A 190     -45.767 -27.153  28.440  1.00 74.94           C  
ATOM    572  N   GLU A 191     -44.530 -27.547  31.355  1.00 75.34           N  
ATOM    573  CA  GLU A 191     -44.729 -27.154  32.749  1.00 75.18           C  
ATOM    574  C   GLU A 191     -43.403 -26.879  33.460  1.00 71.51           C  
ATOM    575  O   GLU A 191     -43.311 -25.973  34.289  1.00 68.98           O  
ATOM    576  CB  GLU A 191     -45.509 -28.235  33.510  1.00 77.64           C  
ATOM    577  CG  GLU A 191     -46.356 -27.693  34.671  1.00 82.71           C  
ATOM    578  CD  GLU A 191     -46.393 -28.624  35.891  1.00 92.52           C  
ATOM    579  OE1 GLU A 191     -47.390 -29.366  36.053  1.00 85.75           O  
ATOM    580  OE2 GLU A 191     -45.432 -28.603  36.698  1.00 92.56           O  
ATOM    581  N   GLU A 192     -42.384 -27.659  33.107  1.00 73.24           N  
ATOM    582  CA  GLU A 192     -41.101 -27.687  33.813  1.00 71.38           C  
ATOM    583  C   GLU A 192     -40.451 -26.318  34.013  1.00 69.75           C  
ATOM    584  O   GLU A 192     -40.366 -25.505  33.085  1.00 67.24           O  
ATOM    585  CB  GLU A 192     -40.125 -28.607  33.077  1.00 71.09           C  
ATOM    586  CG  GLU A 192     -38.832 -28.855  33.833  1.00 73.63           C  
ATOM    587  CD  GLU A 192     -38.154 -30.147  33.415  1.00 86.79           C  
ATOM    588  OE1 GLU A 192     -38.767 -30.909  32.638  1.00 89.85           O  
ATOM    589  OE2 GLU A 192     -37.012 -30.406  33.862  1.00 89.11           O  
ATOM    590  N   ILE A 193     -39.991 -26.082  35.240  1.00 68.08           N  
ATOM    591  CA  ILE A 193     -39.344 -24.832  35.600  1.00 58.75           C  
ATOM    592  C   ILE A 193     -37.833 -25.003  35.620  1.00 58.84           C  
ATOM    593  O   ILE A 193     -37.235 -25.325  36.650  1.00 55.73           O  
ATOM    594  CB  ILE A 193     -39.822 -24.323  36.965  1.00 57.03           C  
ATOM    595  CG1 ILE A 193     -41.345 -24.178  36.972  1.00 58.08           C  
ATOM    596  CG2 ILE A 193     -39.161 -22.991  37.303  1.00 55.05           C  
ATOM    597  CD1 ILE A 193     -41.872 -23.501  38.212  1.00 52.73           C  
ATOM    598  N   THR A 194     -37.226 -24.806  34.456  1.00 59.91           N  
ATOM    599  CA  THR A 194     -35.777 -24.790  34.323  1.00 55.67           C  
ATOM    600  C   THR A 194     -35.276 -23.473  34.918  1.00 52.20           C  
ATOM    601  O   THR A 194     -36.080 -22.565  35.150  1.00 55.57           O  
ATOM    602  CB  THR A 194     -35.368 -24.953  32.842  1.00 59.19           C  
ATOM    603  OG1 THR A 194     -34.122 -24.288  32.583  1.00 70.72           O  
ATOM    604  CG2 THR A 194     -36.402 -24.354  31.961  1.00 57.29           C  
ATOM    605  N   PRO A 195     -33.967 -23.366  35.207  1.00 52.42           N  
ATOM    606  CA  PRO A 195     -33.493 -22.068  35.710  1.00 55.38           C  
ATOM    607  C   PRO A 195     -33.729 -20.917  34.720  1.00 53.43           C  
ATOM    608  O   PRO A 195     -33.916 -19.772  35.141  1.00 52.14           O  
ATOM    609  CB  PRO A 195     -31.991 -22.295  35.923  1.00 49.34           C  
ATOM    610  CG  PRO A 195     -31.851 -23.750  36.098  1.00 55.35           C  
ATOM    611  CD  PRO A 195     -32.925 -24.406  35.295  1.00 54.57           C  
ATOM    612  N   GLY A 196     -33.714 -21.218  33.424  1.00 54.43           N  
ATOM    613  CA  GLY A 196     -33.915 -20.199  32.412  1.00 49.62           C  
ATOM    614  C   GLY A 196     -35.337 -19.677  32.453  1.00 50.12           C  
ATOM    615  O   GLY A 196     -35.585 -18.467  32.414  1.00 49.26           O  
ATOM    616  N   ARG A 197     -36.288 -20.597  32.545  1.00 48.62           N  
ATOM    617  CA  ARG A 197     -37.675 -20.194  32.604  1.00 47.57           C  
ATOM    618  C   ARG A 197     -37.944 -19.458  33.918  1.00 48.87           C  
ATOM    619  O   ARG A 197     -38.636 -18.438  33.928  1.00 43.09           O  
ATOM    620  CB  ARG A 197     -38.589 -21.405  32.430  1.00 53.07           C  
ATOM    621  CG  ARG A 197     -38.610 -21.929  30.992  1.00 56.86           C  
ATOM    622  CD  ARG A 197     -39.466 -23.175  30.859  1.00 64.79           C  
ATOM    623  NE  ARG A 197     -39.577 -23.619  29.477  1.00 68.32           N  
ATOM    624  CZ  ARG A 197     -40.195 -24.733  29.103  1.00 69.75           C  
ATOM    625  NH1 ARG A 197     -40.740 -25.521  30.016  1.00 71.59           N  
ATOM    626  NH2 ARG A 197     -40.260 -25.065  27.821  1.00 71.95           N  
ATOM    627  N   PHE A 198     -37.352 -19.936  35.014  1.00 50.34           N  
ATOM    628  CA  PHE A 198     -37.527 -19.265  36.296  1.00 47.14           C  
ATOM    629  C   PHE A 198     -37.011 -17.826  36.271  1.00 47.43           C  
ATOM    630  O   PHE A 198     -37.686 -16.928  36.771  1.00 50.70           O  
ATOM    631  CB  PHE A 198     -36.836 -20.027  37.435  1.00 50.45           C  
ATOM    632  CG  PHE A 198     -36.917 -19.314  38.769  1.00 46.43           C  
ATOM    633  CD1 PHE A 198     -38.051 -19.415  39.554  1.00 46.73           C  
ATOM    634  CD2 PHE A 198     -35.877 -18.520  39.215  1.00 47.18           C  
ATOM    635  CE1 PHE A 198     -38.141 -18.750  40.776  1.00 47.93           C  
ATOM    636  CE2 PHE A 198     -35.962 -17.851  40.428  1.00 50.20           C  
ATOM    637  CZ  PHE A 198     -37.097 -17.967  41.208  1.00 48.25           C  
ATOM    638  N   ARG A 199     -35.822 -17.605  35.712  1.00 43.42           N  
ATOM    639  CA  ARG A 199     -35.247 -16.260  35.677  1.00 48.30           C  
ATOM    640  C   ARG A 199     -36.090 -15.331  34.827  1.00 41.67           C  
ATOM    641  O   ARG A 199     -36.347 -14.194  35.217  1.00 44.69           O  
ATOM    642  CB  ARG A 199     -33.797 -16.262  35.145  1.00 44.76           C  
ATOM    643  CG  ARG A 199     -32.752 -16.687  36.166  1.00 54.64           C  
ATOM    644  CD  ARG A 199     -31.329 -16.196  35.804  1.00 56.79           C  
ATOM    645  NE  ARG A 199     -31.170 -15.924  34.378  1.00 54.66           N  
ATOM    646  CZ  ARG A 199     -30.709 -16.803  33.500  1.00 61.46           C  
ATOM    647  NH1 ARG A 199     -30.339 -18.016  33.913  1.00 59.10           N  
ATOM    648  NH2 ARG A 199     -30.617 -16.468  32.212  1.00 60.19           N  
ATOM    649  N   THR A 200     -36.487 -15.812  33.654  1.00 42.46           N  
ATOM    650  CA  THR A 200     -37.355 -15.052  32.760  1.00 44.90           C  
ATOM    651  C   THR A 200     -38.665 -14.663  33.437  1.00 41.91           C  
ATOM    652  O   THR A 200     -39.084 -13.509  33.374  1.00 42.55           O  
ATOM    653  CB  THR A 200     -37.674 -15.847  31.486  1.00 46.42           C  
ATOM    654  OG1 THR A 200     -36.459 -16.118  30.783  1.00 43.36           O  
ATOM    655  CG2 THR A 200     -38.637 -15.066  30.569  1.00 36.40           C  
ATOM    656  N   ILE A 201     -39.308 -15.616  34.098  1.00 43.29           N  
ATOM    657  CA  ILE A 201     -40.596 -15.323  34.741  1.00 45.27           C  
ATOM    658  C   ILE A 201     -40.432 -14.355  35.908  1.00 42.85           C  
ATOM    659  O   ILE A 201     -41.144 -13.347  35.996  1.00 37.36           O  
ATOM    660  CB  ILE A 201     -41.292 -16.614  35.223  1.00 40.94           C  
ATOM    661  CG1 ILE A 201     -42.453 -16.956  34.294  1.00 51.44           C  
ATOM    662  CG2 ILE A 201     -41.863 -16.444  36.608  1.00 55.27           C  
ATOM    663  CD1 ILE A 201     -43.835 -16.567  34.831  1.00 46.55           C  
ATOM    664  N   ALA A 202     -39.468 -14.630  36.786  1.00 43.39           N  
ATOM    665  CA  ALA A 202     -39.409 -13.901  38.049  1.00 41.87           C  
ATOM    666  C   ALA A 202     -38.872 -12.480  37.881  1.00 41.48           C  
ATOM    667  O   ALA A 202     -39.257 -11.583  38.631  1.00 38.92           O  
ATOM    668  CB  ALA A 202     -38.580 -14.675  39.075  1.00 38.07           C  
ATOM    669  N   CYS A 203     -38.007 -12.247  36.894  1.00 42.24           N  
ATOM    670  CA  CYS A 203     -37.489 -10.893  36.740  1.00 46.63           C  
ATOM    671  C   CYS A 203     -38.627  -9.990  36.243  1.00 39.70           C  
ATOM    672  O   CYS A 203     -38.652  -8.785  36.514  1.00 38.33           O  
ATOM    673  CB  CYS A 203     -36.271 -10.855  35.808  1.00 49.85           C  
ATOM    674  SG  CYS A 203     -34.985  -9.689  36.424  1.00 60.21           S  
ATOM    675  N   GLY A 204     -39.599 -10.597  35.571  1.00 41.64           N  
ATOM    676  CA  GLY A 204     -40.818  -9.895  35.194  1.00 37.50           C  
ATOM    677  C   GLY A 204     -41.841  -9.727  36.314  1.00 41.81           C  
ATOM    678  O   GLY A 204     -42.494  -8.687  36.406  1.00 39.08           O  
ATOM    679  N   LEU A 205     -41.999 -10.732  37.170  1.00 39.02           N  
ATOM    680  CA  LEU A 205     -42.978 -10.611  38.253  1.00 43.77           C  
ATOM    681  C   LEU A 205     -42.569  -9.634  39.358  1.00 43.51           C  
ATOM    682  O   LEU A 205     -43.423  -8.947  39.912  1.00 43.95           O  
ATOM    683  CB  LEU A 205     -43.262 -11.972  38.878  1.00 40.04           C  
ATOM    684  CG  LEU A 205     -43.951 -13.003  37.992  1.00 46.34           C  
ATOM    685  CD1 LEU A 205     -43.878 -14.344  38.687  1.00 43.57           C  
ATOM    686  CD2 LEU A 205     -45.421 -12.615  37.696  1.00 42.59           C  
ATOM    687  N   PHE A 206     -41.277  -9.556  39.680  1.00 42.70           N  
ATOM    688  CA  PHE A 206     -40.859  -8.796  40.870  1.00 44.52           C  
ATOM    689  C   PHE A 206     -39.724  -7.788  40.665  1.00 44.80           C  
ATOM    690  O   PHE A 206     -38.738  -7.813  41.410  1.00 43.09           O  
ATOM    691  CB  PHE A 206     -40.442  -9.769  41.976  1.00 44.25           C  
ATOM    692  CG  PHE A 206     -41.391 -10.918  42.158  1.00 46.36           C  
ATOM    693  CD1 PHE A 206     -42.579 -10.752  42.853  1.00 41.72           C  
ATOM    694  CD2 PHE A 206     -41.092 -12.167  41.636  1.00 43.48           C  
ATOM    695  CE1 PHE A 206     -43.445 -11.810  43.022  1.00 46.98           C  
ATOM    696  CE2 PHE A 206     -41.957 -13.227  41.803  1.00 44.38           C  
ATOM    697  CZ  PHE A 206     -43.135 -13.052  42.488  1.00 43.20           C  
ATOM    698  N   PRO A 207     -39.870  -6.873  39.691  1.00 43.87           N  
ATOM    699  CA  PRO A 207     -38.741  -5.991  39.375  1.00 44.00           C  
ATOM    700  C   PRO A 207     -38.514  -4.906  40.430  1.00 42.06           C  
ATOM    701  O   PRO A 207     -37.384  -4.449  40.597  1.00 41.13           O  
ATOM    702  CB  PRO A 207     -39.153  -5.374  38.028  1.00 42.02           C  
ATOM    703  CG  PRO A 207     -40.666  -5.308  38.129  1.00 40.48           C  
ATOM    704  CD  PRO A 207     -41.049  -6.581  38.850  1.00 40.96           C  
ATOM    705  N   ALA A 208     -39.570  -4.483  41.117  1.00 43.75           N  
ATOM    706  CA  ALA A 208     -39.406  -3.538  42.221  1.00 45.34           C  
ATOM    707  C   ALA A 208     -38.542  -4.147  43.328  1.00 41.96           C  
ATOM    708  O   ALA A 208     -37.662  -3.484  43.886  1.00 44.56           O  
ATOM    709  CB  ALA A 208     -40.760  -3.123  42.773  1.00 51.97           C  
ATOM    710  N   GLN A 209     -38.785  -5.415  43.634  1.00 40.90           N  
ATOM    711  CA  GLN A 209     -38.001  -6.098  44.656  1.00 44.71           C  
ATOM    712  C   GLN A 209     -36.581  -6.345  44.151  1.00 46.90           C  
ATOM    713  O   GLN A 209     -35.617  -6.247  44.918  1.00 44.54           O  
ATOM    714  CB  GLN A 209     -38.657  -7.422  45.067  1.00 45.58           C  
ATOM    715  CG  GLN A 209     -40.032  -7.308  45.733  1.00 43.19           C  
ATOM    716  CD  GLN A 209     -41.165  -7.246  44.723  1.00 48.43           C  
ATOM    717  OE1 GLN A 209     -40.965  -6.859  43.572  1.00 51.91           O  
ATOM    718  NE2 GLN A 209     -42.359  -7.630  45.147  1.00 49.81           N  
ATOM    719  N   VAL A 210     -36.450  -6.648  42.858  1.00 46.00           N  
ATOM    720  CA  VAL A 210     -35.128  -6.856  42.270  1.00 40.37           C  
ATOM    721  C   VAL A 210     -34.302  -5.574  42.402  1.00 42.67           C  
ATOM    722  O   VAL A 210     -33.134  -5.619  42.777  1.00 41.55           O  
ATOM    723  CB  VAL A 210     -35.220  -7.291  40.794  1.00 42.38           C  
ATOM    724  CG1 VAL A 210     -33.878  -7.085  40.061  1.00 40.37           C  
ATOM    725  CG2 VAL A 210     -35.670  -8.746  40.696  1.00 40.84           C  
ATOM    726  N   LYS A 211     -34.929  -4.435  42.116  1.00 43.02           N  
ATOM    727  CA  LYS A 211     -34.279  -3.135  42.271  1.00 43.43           C  
ATOM    728  C   LYS A 211     -33.938  -2.843  43.728  1.00 46.36           C  
ATOM    729  O   LYS A 211     -32.823  -2.417  44.026  1.00 47.60           O  
ATOM    730  CB  LYS A 211     -35.167  -2.013  41.721  1.00 43.04           C  
ATOM    731  CG  LYS A 211     -34.717  -0.626  42.179  1.00 44.90           C  
ATOM    732  CD  LYS A 211     -35.612   0.475  41.622  1.00 43.43           C  
ATOM    733  CE  LYS A 211     -35.129   1.831  42.123  1.00 43.86           C  
ATOM    734  NZ  LYS A 211     -35.822   2.951  41.436  1.00 48.06           N  
ATOM    735  N   ALA A 212     -34.897  -3.076  44.627  1.00 44.75           N  
ATOM    736  CA  ALA A 212     -34.678  -2.856  46.061  1.00 47.26           C  
ATOM    737  C   ALA A 212     -33.486  -3.666  46.581  1.00 48.05           C  
ATOM    738  O   ALA A 212     -32.698  -3.170  47.384  1.00 50.53           O  
ATOM    739  CB  ALA A 212     -35.943  -3.192  46.865  1.00 40.66           C  
ATOM    740  N   ARG A 213     -33.334  -4.901  46.110  1.00 48.95           N  
ATOM    741  CA  ARG A 213     -32.188  -5.713  46.522  1.00 47.10           C  
ATOM    742  C   ARG A 213     -30.987  -5.487  45.629  1.00 49.73           C  
ATOM    743  O   ARG A 213     -29.913  -6.063  45.854  1.00 48.07           O  
ATOM    744  CB  ARG A 213     -32.546  -7.189  46.516  1.00 51.83           C  
ATOM    745  CG  ARG A 213     -33.605  -7.537  47.528  1.00 61.17           C  
ATOM    746  CD  ARG A 213     -33.900  -9.011  47.489  1.00 65.09           C  
ATOM    747  NE  ARG A 213     -34.906  -9.383  48.475  1.00 73.57           N  
ATOM    748  CZ  ARG A 213     -34.661 -10.129  49.545  1.00 72.14           C  
ATOM    749  NH1 ARG A 213     -33.433 -10.588  49.772  1.00 72.37           N  
ATOM    750  NH2 ARG A 213     -35.652 -10.419  50.379  1.00 67.23           N  
ATOM    751  N   ASN A 214     -31.177  -4.659  44.604  1.00 46.65           N  
ATOM    752  CA  ASN A 214     -30.116  -4.374  43.655  1.00 45.18           C  
ATOM    753  C   ASN A 214     -29.493  -5.646  43.089  1.00 43.58           C  
ATOM    754  O   ASN A 214     -28.282  -5.790  43.056  1.00 41.70           O  
ATOM    755  CB  ASN A 214     -29.036  -3.512  44.310  1.00 42.94           C  
ATOM    756  CG  ASN A 214     -28.045  -2.978  43.304  1.00 48.40           C  
ATOM    757  OD1 ASN A 214     -28.430  -2.301  42.356  1.00 45.95           O  
ATOM    758  ND2 ASN A 214     -26.758  -3.288  43.496  1.00 49.11           N  
ATOM    759  N   ILE A 215     -30.327  -6.585  42.667  1.00 43.29           N  
ATOM    760  CA  ILE A 215     -29.826  -7.793  42.026  1.00 42.41           C  
ATOM    761  C   ILE A 215     -29.602  -7.563  40.529  1.00 43.50           C  
ATOM    762  O   ILE A 215     -30.551  -7.342  39.776  1.00 42.85           O  
ATOM    763  CB  ILE A 215     -30.784  -8.972  42.222  1.00 44.26           C  
ATOM    764  CG1 ILE A 215     -30.823  -9.375  43.702  1.00 46.89           C  
ATOM    765  CG2 ILE A 215     -30.366 -10.144  41.357  1.00 43.60           C  
ATOM    766  CD1 ILE A 215     -31.973 -10.296  44.069  1.00 48.67           C  
ATOM    767  N   ILE A 216     -28.341  -7.607  40.119  1.00 39.32           N  
ATOM    768  CA  ILE A 216     -27.935  -7.377  38.742  1.00 38.86           C  
ATOM    769  C   ILE A 216     -27.042  -8.519  38.294  1.00 40.52           C  
ATOM    770  O   ILE A 216     -25.999  -8.763  38.891  1.00 40.26           O  
ATOM    771  CB  ILE A 216     -27.183  -6.053  38.593  1.00 37.76           C  
ATOM    772  CG1 ILE A 216     -28.051  -4.902  39.102  1.00 40.42           C  
ATOM    773  CG2 ILE A 216     -26.765  -5.841  37.134  1.00 36.79           C  
ATOM    774  CD1 ILE A 216     -27.320  -3.598  39.207  1.00 45.24           C  
ATOM    775  N   SER A 217     -27.466  -9.242  37.268  1.00 40.44           N  
ATOM    776  CA  SER A 217     -26.642 -10.302  36.699  1.00 43.38           C  
ATOM    777  C   SER A 217     -25.338  -9.709  36.147  1.00 41.91           C  
ATOM    778  O   SER A 217     -25.346  -8.612  35.591  1.00 40.22           O  
ATOM    779  CB  SER A 217     -27.417 -11.040  35.608  1.00 39.22           C  
ATOM    780  OG  SER A 217     -26.613 -11.975  34.916  1.00 41.05           O  
ATOM    781  N   PRO A 218     -24.210 -10.410  36.337  1.00 41.69           N  
ATOM    782  CA  PRO A 218     -22.925  -9.922  35.812  1.00 44.67           C  
ATOM    783  C   PRO A 218     -23.001  -9.688  34.309  1.00 44.15           C  
ATOM    784  O   PRO A 218     -22.452  -8.733  33.759  1.00 44.69           O  
ATOM    785  CB  PRO A 218     -21.954 -11.059  36.149  1.00 48.12           C  
ATOM    786  CG  PRO A 218     -22.543 -11.682  37.388  1.00 50.43           C  
ATOM    787  CD  PRO A 218     -24.045 -11.598  37.198  1.00 45.55           C  
ATOM    788  N   VAL A 219     -23.719 -10.581  33.652  1.00 44.67           N  
ATOM    789  CA  VAL A 219     -24.005 -10.465  32.233  1.00 47.06           C  
ATOM    790  C   VAL A 219     -24.536  -9.066  31.865  1.00 44.38           C  
ATOM    791  O   VAL A 219     -24.149  -8.502  30.838  1.00 38.88           O  
ATOM    792  CB  VAL A 219     -24.994 -11.562  31.827  1.00 47.04           C  
ATOM    793  CG1 VAL A 219     -25.779 -11.156  30.636  1.00 46.79           C  
ATOM    794  CG2 VAL A 219     -24.231 -12.860  31.564  1.00 51.25           C  
ATOM    795  N   MET A 220     -25.371  -8.494  32.729  1.00 37.37           N  
ATOM    796  CA  MET A 220     -25.851  -7.123  32.544  1.00 37.79           C  
ATOM    797  C   MET A 220     -24.926  -6.100  33.186  1.00 36.74           C  
ATOM    798  O   MET A 220     -24.797  -4.970  32.706  1.00 35.78           O  
ATOM    799  CB  MET A 220     -27.271  -6.956  33.123  1.00 38.62           C  
ATOM    800  CG  MET A 220     -28.328  -7.868  32.511  1.00 40.59           C  
ATOM    801  SD  MET A 220     -28.668  -7.533  30.765  1.00 44.18           S  
ATOM    802  CE  MET A 220     -29.136  -5.807  30.836  1.00 38.16           C  
ATOM    803  N   GLY A 221     -24.300  -6.488  34.293  1.00 37.69           N  
ATOM    804  CA  GLY A 221     -23.316  -5.641  34.934  1.00 35.73           C  
ATOM    805  C   GLY A 221     -22.184  -5.211  34.006  1.00 37.46           C  
ATOM    806  O   GLY A 221     -21.695  -4.088  34.106  1.00 40.83           O  
ATOM    807  N   VAL A 222     -21.769  -6.072  33.083  1.00 35.59           N  
ATOM    808  CA  VAL A 222     -20.617  -5.716  32.251  1.00 41.94           C  
ATOM    809  C   VAL A 222     -20.964  -4.757  31.110  1.00 40.98           C  
ATOM    810  O   VAL A 222     -20.064  -4.171  30.502  1.00 37.94           O  
ATOM    811  CB  VAL A 222     -19.909  -6.967  31.664  1.00 43.12           C  
ATOM    812  CG1 VAL A 222     -19.227  -7.751  32.775  1.00 42.30           C  
ATOM    813  CG2 VAL A 222     -20.869  -7.848  30.888  1.00 39.04           C  
ATOM    814  N   ILE A 223     -22.253  -4.569  30.820  1.00 38.91           N  
ATOM    815  CA  ILE A 223     -22.616  -3.533  29.846  1.00 36.65           C  
ATOM    816  C   ILE A 223     -23.128  -2.313  30.601  1.00 39.14           C  
ATOM    817  O   ILE A 223     -23.746  -1.409  30.031  1.00 39.72           O  
ATOM    818  CB  ILE A 223     -23.645  -4.018  28.819  1.00 33.21           C  
ATOM    819  CG1 ILE A 223     -24.908  -4.554  29.514  1.00 35.35           C  
ATOM    820  CG2 ILE A 223     -23.013  -5.062  27.893  1.00 32.03           C  
ATOM    821  CD1 ILE A 223     -26.140  -4.583  28.610  1.00 37.73           C  
ATOM    822  N   GLY A 224     -22.840  -2.299  31.898  1.00 37.73           N  
ATOM    823  CA  GLY A 224     -23.033  -1.123  32.720  1.00 39.47           C  
ATOM    824  C   GLY A 224     -24.477  -0.870  33.092  1.00 41.13           C  
ATOM    825  O   GLY A 224     -24.878   0.288  33.228  1.00 41.90           O  
ATOM    826  N   PHE A 225     -25.244  -1.945  33.277  1.00 39.35           N  
ATOM    827  CA  PHE A 225     -26.673  -1.842  33.615  1.00 40.32           C  
ATOM    828  C   PHE A 225     -26.902  -0.972  34.850  1.00 41.44           C  
ATOM    829  O   PHE A 225     -27.826  -0.153  34.873  1.00 41.86           O  
ATOM    830  CB  PHE A 225     -27.283  -3.237  33.829  1.00 37.91           C  
ATOM    831  CG  PHE A 225     -28.771  -3.220  34.146  1.00 40.90           C  
ATOM    832  CD1 PHE A 225     -29.724  -3.230  33.126  1.00 35.12           C  
ATOM    833  CD2 PHE A 225     -29.214  -3.196  35.465  1.00 36.51           C  
ATOM    834  CE1 PHE A 225     -31.095  -3.211  33.430  1.00 39.58           C  
ATOM    835  CE2 PHE A 225     -30.580  -3.182  35.771  1.00 39.48           C  
ATOM    836  CZ  PHE A 225     -31.518  -3.192  34.761  1.00 33.48           C  
ATOM    837  N   GLY A 226     -26.046  -1.140  35.858  1.00 44.15           N  
ATOM    838  CA  GLY A 226     -26.154  -0.395  37.102  1.00 42.35           C  
ATOM    839  C   GLY A 226     -26.161   1.108  36.897  1.00 45.17           C  
ATOM    840  O   GLY A 226     -27.057   1.809  37.379  1.00 45.29           O  
ATOM    841  N   PHE A 227     -25.177   1.609  36.157  1.00 46.54           N  
ATOM    842  CA  PHE A 227     -25.119   3.037  35.877  1.00 46.92           C  
ATOM    843  C   PHE A 227     -26.224   3.458  34.899  1.00 43.42           C  
ATOM    844  O   PHE A 227     -26.784   4.544  35.030  1.00 46.47           O  
ATOM    845  CB  PHE A 227     -23.743   3.434  35.326  1.00 46.58           C  
ATOM    846  CG  PHE A 227     -23.533   4.924  35.257  1.00 53.07           C  
ATOM    847  CD1 PHE A 227     -24.089   5.678  34.222  1.00 49.63           C  
ATOM    848  CD2 PHE A 227     -22.786   5.578  36.233  1.00 54.74           C  
ATOM    849  CE1 PHE A 227     -23.909   7.050  34.163  1.00 51.21           C  
ATOM    850  CE2 PHE A 227     -22.596   6.953  36.177  1.00 56.86           C  
ATOM    851  CZ  PHE A 227     -23.161   7.690  35.141  1.00 57.26           C  
ATOM    852  N   PHE A 228     -26.538   2.605  33.928  1.00 44.25           N  
ATOM    853  CA  PHE A 228     -27.546   2.942  32.915  1.00 45.11           C  
ATOM    854  C   PHE A 228     -28.901   3.292  33.535  1.00 44.44           C  
ATOM    855  O   PHE A 228     -29.555   4.255  33.119  1.00 45.05           O  
ATOM    856  CB  PHE A 228     -27.729   1.790  31.916  1.00 43.67           C  
ATOM    857  CG  PHE A 228     -28.832   2.032  30.883  1.00 41.81           C  
ATOM    858  CD1 PHE A 228     -28.556   2.698  29.690  1.00 44.17           C  
ATOM    859  CD2 PHE A 228     -30.120   1.579  31.098  1.00 42.65           C  
ATOM    860  CE1 PHE A 228     -29.553   2.913  28.735  1.00 43.25           C  
ATOM    861  CE2 PHE A 228     -31.126   1.786  30.141  1.00 41.20           C  
ATOM    862  CZ  PHE A 228     -30.836   2.456  28.962  1.00 39.25           C  
ATOM    863  N   VAL A 229     -29.320   2.502  34.518  1.00 41.89           N  
ATOM    864  CA  VAL A 229     -30.636   2.683  35.126  1.00 43.40           C  
ATOM    865  C   VAL A 229     -30.609   3.678  36.282  1.00 44.82           C  
ATOM    866  O   VAL A 229     -31.655   4.000  36.839  1.00 49.33           O  
ATOM    867  CB  VAL A 229     -31.206   1.342  35.628  1.00 38.22           C  
ATOM    868  CG1 VAL A 229     -31.199   0.303  34.498  1.00 38.55           C  
ATOM    869  CG2 VAL A 229     -30.410   0.837  36.825  1.00 38.93           C  
ATOM    870  N   LYS A 230     -29.413   4.170  36.622  1.00 50.62           N  
ATOM    871  CA  LYS A 230     -29.210   5.017  37.805  1.00 50.98           C  
ATOM    872  C   LYS A 230     -30.236   6.138  37.916  1.00 56.09           C  
ATOM    873  O   LYS A 230     -30.770   6.386  38.998  1.00 58.50           O  
ATOM    874  CB  LYS A 230     -27.806   5.614  37.817  1.00 52.10           C  
ATOM    875  CG  LYS A 230     -27.590   6.682  38.886  1.00 58.86           C  
ATOM    876  CD  LYS A 230     -26.123   7.155  38.938  1.00 64.27           C  
ATOM    877  CE  LYS A 230     -25.229   6.138  39.650  1.00 66.71           C  
ATOM    878  NZ  LYS A 230     -23.787   6.534  39.698  1.00 68.76           N  
ATOM    879  N   ASP A 231     -30.529   6.809  36.810  1.00 51.56           N  
ATOM    880  CA  ASP A 231     -31.584   7.816  36.848  1.00 56.14           C  
ATOM    881  C   ASP A 231     -32.646   7.505  35.804  1.00 48.75           C  
ATOM    882  O   ASP A 231     -32.956   8.340  34.952  1.00 45.94           O  
ATOM    883  CB  ASP A 231     -31.003   9.222  36.646  1.00 57.34           C  
ATOM    884  CG  ASP A 231     -30.475   9.828  37.949  1.00 68.44           C  
ATOM    885  OD1 ASP A 231     -31.293  10.038  38.877  1.00 70.76           O  
ATOM    886  OD2 ASP A 231     -29.252  10.096  38.047  1.00 63.13           O  
ATOM    887  N   TRP A 232     -33.204   6.299  35.896  1.00 47.98           N  
ATOM    888  CA  TRP A 232     -34.087   5.763  34.860  1.00 47.51           C  
ATOM    889  C   TRP A 232     -35.290   6.672  34.534  1.00 46.85           C  
ATOM    890  O   TRP A 232     -35.494   7.008  33.375  1.00 45.37           O  
ATOM    891  CB  TRP A 232     -34.569   4.361  35.261  1.00 42.94           C  
ATOM    892  CG  TRP A 232     -35.655   3.801  34.367  1.00 42.88           C  
ATOM    893  CD1 TRP A 232     -36.934   3.482  34.730  1.00 42.67           C  
ATOM    894  CD2 TRP A 232     -35.552   3.499  32.962  1.00 40.43           C  
ATOM    895  NE1 TRP A 232     -37.631   2.996  33.642  1.00 43.67           N  
ATOM    896  CE2 TRP A 232     -36.804   3.001  32.547  1.00 41.57           C  
ATOM    897  CE3 TRP A 232     -34.522   3.599  32.021  1.00 41.06           C  
ATOM    898  CZ2 TRP A 232     -37.049   2.600  31.242  1.00 38.77           C  
ATOM    899  CZ3 TRP A 232     -34.776   3.208  30.714  1.00 41.55           C  
ATOM    900  CH2 TRP A 232     -36.028   2.719  30.340  1.00 39.18           C  
ATOM    901  N   MET A 233     -36.065   7.084  35.539  1.00 49.51           N  
ATOM    902  CA  MET A 233     -37.266   7.902  35.289  1.00 47.44           C  
ATOM    903  C   MET A 233     -36.957   9.177  34.492  1.00 51.01           C  
ATOM    904  O   MET A 233     -37.680   9.516  33.541  1.00 48.31           O  
ATOM    905  CB  MET A 233     -37.956   8.267  36.609  1.00 47.60           C  
ATOM    906  CG  MET A 233     -38.860   7.167  37.159  1.00 44.71           C  
ATOM    907  SD  MET A 233     -40.158   6.668  36.000  1.00 53.16           S  
ATOM    908  CE  MET A 233     -41.307   8.034  36.144  1.00 47.81           C  
ATOM    909  N   ASP A 234     -35.874   9.863  34.865  1.00 48.17           N  
ATOM    910  CA  ASP A 234     -35.421  11.047  34.143  1.00 48.49           C  
ATOM    911  C   ASP A 234     -35.075  10.718  32.688  1.00 48.86           C  
ATOM    912  O   ASP A 234     -35.353  11.497  31.771  1.00 50.00           O  
ATOM    913  CB  ASP A 234     -34.193  11.669  34.830  1.00 52.79           C  
ATOM    914  CG  ASP A 234     -34.555  12.473  36.067  1.00 55.45           C  
ATOM    915  OD1 ASP A 234     -35.722  12.885  36.189  1.00 60.33           O  
ATOM    916  OD2 ASP A 234     -33.668  12.705  36.914  1.00 65.57           O  
ATOM    917  N   ARG A 235     -34.441   9.569  32.485  1.00 49.33           N  
ATOM    918  CA  ARG A 235     -34.023   9.152  31.154  1.00 45.58           C  
ATOM    919  C   ARG A 235     -35.239   8.846  30.277  1.00 42.73           C  
ATOM    920  O   ARG A 235     -35.402   9.417  29.194  1.00 41.55           O  
ATOM    921  CB  ARG A 235     -33.105   7.934  31.254  1.00 43.46           C  
ATOM    922  CG  ARG A 235     -32.697   7.340  29.923  1.00 43.86           C  
ATOM    923  CD  ARG A 235     -32.138   5.930  30.081  1.00 43.35           C  
ATOM    924  NE  ARG A 235     -30.851   5.907  30.772  1.00 44.24           N  
ATOM    925  CZ  ARG A 235     -29.682   6.093  30.166  1.00 42.68           C  
ATOM    926  NH1 ARG A 235     -29.646   6.326  28.864  1.00 42.75           N  
ATOM    927  NH2 ARG A 235     -28.558   6.053  30.859  1.00 39.81           N  
ATOM    928  N   ILE A 236     -36.104   7.958  30.756  1.00 43.31           N  
ATOM    929  CA  ILE A 236     -37.252   7.520  29.965  1.00 44.00           C  
ATOM    930  C   ILE A 236     -38.255   8.654  29.724  1.00 44.61           C  
ATOM    931  O   ILE A 236     -38.908   8.689  28.679  1.00 45.59           O  
ATOM    932  CB  ILE A 236     -37.966   6.314  30.621  1.00 43.92           C  
ATOM    933  CG1 ILE A 236     -39.023   5.740  29.673  1.00 41.16           C  
ATOM    934  CG2 ILE A 236     -38.556   6.681  31.996  1.00 42.50           C  
ATOM    935  CD1 ILE A 236     -38.508   5.511  28.242  1.00 40.44           C  
ATOM    936  N   GLU A 237     -38.366   9.594  30.659  1.00 46.09           N  
ATOM    937  CA  GLU A 237     -39.257  10.737  30.443  1.00 46.39           C  
ATOM    938  C   GLU A 237     -38.657  11.701  29.423  1.00 43.65           C  
ATOM    939  O   GLU A 237     -39.355  12.166  28.529  1.00 43.64           O  
ATOM    940  CB  GLU A 237     -39.551  11.459  31.758  1.00 47.65           C  
ATOM    941  CG  GLU A 237     -40.589  10.739  32.601  1.00 50.07           C  
ATOM    942  CD  GLU A 237     -40.759  11.345  33.983  1.00 55.99           C  
ATOM    943  OE1 GLU A 237     -39.815  11.996  34.471  1.00 58.52           O  
ATOM    944  OE2 GLU A 237     -41.840  11.170  34.582  1.00 65.65           O  
ATOM    945  N   GLU A 238     -37.360  11.984  29.549  1.00 47.76           N  
ATOM    946  CA  GLU A 238     -36.648  12.786  28.552  1.00 47.55           C  
ATOM    947  C   GLU A 238     -36.834  12.164  27.167  1.00 44.35           C  
ATOM    948  O   GLU A 238     -37.227  12.844  26.212  1.00 48.75           O  
ATOM    949  CB  GLU A 238     -35.155  12.903  28.902  1.00 48.66           C  
ATOM    950  CG  GLU A 238     -34.357  13.841  27.986  1.00 52.39           C  
ATOM    951  CD  GLU A 238     -32.883  13.994  28.396  1.00 65.33           C  
ATOM    952  OE1 GLU A 238     -32.034  13.194  27.934  1.00 66.01           O  
ATOM    953  OE2 GLU A 238     -32.566  14.924  29.173  1.00 68.46           O  
ATOM    954  N   PHE A 239     -36.595  10.862  27.073  1.00 40.53           N  
ATOM    955  CA  PHE A 239     -36.786  10.140  25.819  1.00 43.20           C  
ATOM    956  C   PHE A 239     -38.205  10.236  25.252  1.00 38.85           C  
ATOM    957  O   PHE A 239     -38.377  10.333  24.047  1.00 39.61           O  
ATOM    958  CB  PHE A 239     -36.416   8.661  25.990  1.00 43.73           C  
ATOM    959  CG  PHE A 239     -36.598   7.839  24.735  1.00 44.50           C  
ATOM    960  CD1 PHE A 239     -35.587   7.767  23.781  1.00 39.98           C  
ATOM    961  CD2 PHE A 239     -37.778   7.151  24.504  1.00 41.58           C  
ATOM    962  CE1 PHE A 239     -35.743   7.017  22.635  1.00 35.98           C  
ATOM    963  CE2 PHE A 239     -37.941   6.407  23.343  1.00 43.94           C  
ATOM    964  CZ  PHE A 239     -36.907   6.340  22.410  1.00 36.82           C  
ATOM    965  N   LEU A 240     -39.221  10.193  26.102  1.00 45.38           N  
ATOM    966  CA  LEU A 240     -40.605  10.152  25.602  1.00 43.56           C  
ATOM    967  C   LEU A 240     -41.114  11.545  25.219  1.00 42.88           C  
ATOM    968  O   LEU A 240     -41.883  11.705  24.265  1.00 44.12           O  
ATOM    969  CB  LEU A 240     -41.517   9.504  26.638  1.00 41.03           C  
ATOM    970  CG  LEU A 240     -41.366   7.979  26.733  1.00 42.25           C  
ATOM    971  CD1 LEU A 240     -42.225   7.422  27.861  1.00 41.47           C  
ATOM    972  CD2 LEU A 240     -41.711   7.299  25.409  1.00 40.22           C  
ATOM    973  N   ALA A 241     -40.642  12.551  25.943  1.00 45.38           N  
ATOM    974  CA  ALA A 241     -40.940  13.948  25.639  1.00 45.63           C  
ATOM    975  C   ALA A 241     -40.180  14.465  24.407  1.00 50.50           C  
ATOM    976  O   ALA A 241     -40.480  15.555  23.915  1.00 56.15           O  
ATOM    977  CB  ALA A 241     -40.619  14.824  26.853  1.00 45.77           C  
ATOM    978  N   ALA A 242     -39.199  13.703  23.916  1.00 44.96           N  
ATOM    979  CA  ALA A 242     -38.486  14.081  22.694  1.00 43.59           C  
ATOM    980  C   ALA A 242     -39.338  13.866  21.451  1.00 50.59           C  
ATOM    981  O   ALA A 242     -40.277  13.056  21.450  1.00 48.95           O  
ATOM    982  CB  ALA A 242     -37.177  13.305  22.562  1.00 47.29           C  
ATOM    983  N   GLU A 243     -38.999  14.593  20.389  1.00 52.51           N  
ATOM    984  CA  GLU A 243     -39.729  14.487  19.134  1.00 52.09           C  
ATOM    985  C   GLU A 243     -39.412  13.173  18.453  1.00 49.61           C  
ATOM    986  O   GLU A 243     -38.269  12.735  18.431  1.00 50.38           O  
ATOM    987  CB  GLU A 243     -39.393  15.651  18.205  1.00 54.05           C  
ATOM    988  CG  GLU A 243     -40.303  15.714  16.989  1.00 70.39           C  
ATOM    989  CD  GLU A 243     -40.059  16.938  16.125  1.00 82.52           C  
ATOM    990  OE1 GLU A 243     -40.008  16.786  14.881  1.00 85.29           O  
ATOM    991  OE2 GLU A 243     -39.926  18.047  16.689  1.00 85.28           O  
ATOM    992  N   CYS A 244     -40.434  12.537  17.903  1.00 49.83           N  
ATOM    993  CA  CYS A 244     -40.245  11.262  17.232  1.00 48.11           C  
ATOM    994  C   CYS A 244     -40.048  11.447  15.732  1.00 52.64           C  
ATOM    995  O   CYS A 244     -40.899  12.029  15.057  1.00 51.67           O  
ATOM    996  CB  CYS A 244     -41.433  10.350  17.491  1.00 41.33           C  
ATOM    997  SG  CYS A 244     -41.356   8.781  16.629  1.00 43.22           S  
ATOM    998  N   PRO A 245     -38.926  10.938  15.198  1.00 53.16           N  
ATOM    999  CA  PRO A 245     -38.631  11.081  13.771  1.00 46.76           C  
ATOM   1000  C   PRO A 245     -39.517  10.219  12.879  1.00 53.05           C  
ATOM   1001  O   PRO A 245     -39.342  10.269  11.662  1.00 50.62           O  
ATOM   1002  CB  PRO A 245     -37.172  10.633  13.674  1.00 50.38           C  
ATOM   1003  CG  PRO A 245     -37.015   9.668  14.792  1.00 45.98           C  
ATOM   1004  CD  PRO A 245     -37.853  10.222  15.910  1.00 48.06           C  
ATOM   1005  N   PHE A 246     -40.446   9.451  13.453  1.00 52.23           N  
ATOM   1006  CA  PHE A 246     -41.312   8.602  12.629  1.00 51.34           C  
ATOM   1007  C   PHE A 246     -42.760   9.033  12.712  1.00 54.15           C  
ATOM   1008  O   PHE A 246     -43.657   8.368  12.184  1.00 53.36           O  
ATOM   1009  CB  PHE A 246     -41.163   7.142  13.033  1.00 50.50           C  
ATOM   1010  CG  PHE A 246     -39.744   6.699  13.089  1.00 47.92           C  
ATOM   1011  CD1 PHE A 246     -38.899   6.949  12.026  1.00 46.26           C  
ATOM   1012  CD2 PHE A 246     -39.235   6.088  14.226  1.00 45.97           C  
ATOM   1013  CE1 PHE A 246     -37.588   6.572  12.071  1.00 46.45           C  
ATOM   1014  CE2 PHE A 246     -37.910   5.706  14.279  1.00 49.09           C  
ATOM   1015  CZ  PHE A 246     -37.081   5.951  13.190  1.00 47.25           C  
ATOM   1016  N   LEU A 247     -42.979  10.148  13.397  1.00 54.03           N  
ATOM   1017  CA  LEU A 247     -44.264  10.816  13.349  1.00 62.39           C  
ATOM   1018  C   LEU A 247     -44.052  12.054  12.517  1.00 69.31           C  
ATOM   1019  O   LEU A 247     -43.271  12.933  12.892  1.00 68.89           O  
ATOM   1020  CB  LEU A 247     -44.791  11.177  14.746  1.00 58.24           C  
ATOM   1021  CG  LEU A 247     -45.123  10.014  15.677  1.00 52.10           C  
ATOM   1022  CD1 LEU A 247     -45.439  10.517  17.079  1.00 46.19           C  
ATOM   1023  CD2 LEU A 247     -46.268   9.199  15.106  1.00 44.90           C  
ATOM   1024  N   PRO A 248     -44.688  12.102  11.343  1.00 76.43           N  
ATOM   1025  CA  PRO A 248     -44.633  13.383  10.646  1.00 82.59           C  
ATOM   1026  C   PRO A 248     -45.721  14.305  11.182  1.00 85.82           C  
ATOM   1027  O   PRO A 248     -46.840  13.807  11.323  1.00 84.81           O  
ATOM   1028  CB  PRO A 248     -44.874  13.002   9.177  1.00 85.77           C  
ATOM   1029  CG  PRO A 248     -45.659  11.719   9.237  1.00 82.40           C  
ATOM   1030  CD  PRO A 248     -45.199  11.009  10.492  1.00 76.40           C  
ATOM   1031  N   LYS A 249     -45.463  15.577  11.501  1.00 90.11           N  
ATOM   1032  CA  LYS A 249     -44.189  16.307  11.456  1.00 90.13           C  
ATOM   1033  C   LYS A 249     -45.061  17.252  12.264  1.00100.34           C  
ATOM   1034  O   LYS A 249     -46.271  17.274  12.054  1.00106.69           O  
ATOM   1035  CB  LYS A 249     -43.544  16.344  10.064  1.00 92.23           C  
ATOM   1036  CG  LYS A 249     -42.212  17.075  10.001  1.00 96.02           C  
ATOM   1037  CD  LYS A 249     -41.127  16.346  10.778  1.00 94.56           C  
ATOM   1038  CE  LYS A 249     -39.750  16.925  10.477  1.00 81.90           C  
ATOM   1039  NZ  LYS A 249     -38.698  16.194  11.216  1.00 85.59           N  
ATOM   1040  N   PRO A 250     -44.457  18.036  13.177  1.00100.74           N  
ATOM   1041  CA  PRO A 250     -45.138  19.136  13.882  1.00107.09           C  
ATOM   1042  C   PRO A 250     -45.673  20.282  13.010  1.00115.97           C  
ATOM   1043  O   PRO A 250     -46.879  20.547  13.071  1.00119.27           O  
ATOM   1044  CB  PRO A 250     -44.054  19.651  14.828  1.00102.08           C  
ATOM   1045  CG  PRO A 250     -43.322  18.423  15.205  1.00 96.83           C  
ATOM   1046  CD  PRO A 250     -43.329  17.522  13.973  1.00 99.99           C  
ATOM   1047  N   LYS A 251     -44.809  20.916  12.211  1.00115.07           N  
ATOM   1048  CA  LYS A 251     -45.170  22.122  11.453  1.00118.74           C  
ATOM   1049  C   LYS A 251     -45.724  22.866  12.668  1.00119.28           C  
ATOM   1050  O   LYS A 251     -44.986  23.176  13.609  1.00116.49           O  
ATOM   1051  CB  LYS A 251     -46.202  21.815  10.352  1.00116.53           C  
ATOM   1052  CG  LYS A 251     -45.677  20.979   9.184  1.00116.14           C  
ATOM   1053  CD  LYS A 251     -44.721  21.773   8.301  1.00119.62           C  
ATOM   1054  CE  LYS A 251     -44.047  20.888   7.253  1.00118.81           C  
ATOM   1055  NZ  LYS A 251     -43.030  19.962   7.839  1.00108.18           N  
ATOM   1056  N   VAL A 252     -47.029  23.140  12.633  1.00119.79           N  
ATOM   1057  CA  VAL A 252     -47.675  23.907  13.695  1.00119.29           C  
ATOM   1058  C   VAL A 252     -47.199  23.385  15.057  1.00117.42           C  
ATOM   1059  O   VAL A 252     -47.429  22.220  15.396  1.00114.84           O  
ATOM   1060  CB  VAL A 252     -49.224  23.817  13.605  1.00118.01           C  
ATOM   1061  CG1 VAL A 252     -49.877  24.647  14.697  1.00116.95           C  
ATOM   1062  CG2 VAL A 252     -49.715  24.262  12.231  1.00116.57           C  
ATOM   1063  N   ALA A 253     -46.542  24.246  15.834  1.00115.73           N  
ATOM   1064  CA  ALA A 253     -45.907  23.835  17.090  1.00111.37           C  
ATOM   1065  C   ALA A 253     -46.888  23.630  18.256  1.00111.41           C  
ATOM   1066  O   ALA A 253     -46.461  23.493  19.406  1.00111.61           O  
ATOM   1067  CB  ALA A 253     -44.839  24.855  17.484  1.00108.29           C  
ATOM   1068  N   SER A 254     -48.190  23.603  17.961  1.00113.33           N  
ATOM   1069  CA  SER A 254     -49.224  23.417  18.985  1.00108.90           C  
ATOM   1070  C   SER A 254     -49.835  22.012  18.932  1.00105.40           C  
ATOM   1071  O   SER A 254     -50.563  21.602  19.838  1.00101.30           O  
ATOM   1072  CB  SER A 254     -50.325  24.473  18.836  1.00111.90           C  
ATOM   1073  OG  SER A 254     -51.076  24.271  17.651  1.00114.77           O  
ATOM   1074  N   GLU A 255     -49.548  21.286  17.854  1.00107.95           N  
ATOM   1075  CA  GLU A 255     -49.830  19.855  17.800  1.00102.08           C  
ATOM   1076  C   GLU A 255     -48.618  19.116  18.366  1.00 91.94           C  
ATOM   1077  O   GLU A 255     -48.522  17.893  18.270  1.00 84.99           O  
ATOM   1078  CB  GLU A 255     -50.118  19.384  16.367  1.00103.48           C  
ATOM   1079  CG  GLU A 255     -50.693  20.436  15.426  1.00110.03           C  
ATOM   1080  CD  GLU A 255     -50.681  19.978  13.972  1.00116.67           C  
ATOM   1081  OE1 GLU A 255     -49.828  20.464  13.196  1.00115.78           O  
ATOM   1082  OE2 GLU A 255     -51.522  19.127  13.608  1.00117.47           O  
ATOM   1083  N   ALA A 256     -47.699  19.881  18.953  1.00 90.97           N  
ATOM   1084  CA  ALA A 256     -46.401  19.381  19.399  1.00 88.27           C  
ATOM   1085  C   ALA A 256     -46.500  18.148  20.295  1.00 78.13           C  
ATOM   1086  O   ALA A 256     -45.594  17.311  20.297  1.00 71.13           O  
ATOM   1087  CB  ALA A 256     -45.642  20.485  20.115  1.00 89.21           C  
ATOM   1088  N   PHE A 257     -47.596  18.032  21.043  1.00 77.27           N  
ATOM   1089  CA  PHE A 257     -47.825  16.846  21.868  1.00 68.86           C  
ATOM   1090  C   PHE A 257     -48.072  15.585  21.017  1.00 66.80           C  
ATOM   1091  O   PHE A 257     -47.809  14.472  21.467  1.00 67.42           O  
ATOM   1092  CB  PHE A 257     -48.976  17.077  22.885  1.00 72.46           C  
ATOM   1093  CG  PHE A 257     -50.299  17.592  22.301  1.00 75.02           C  
ATOM   1094  CD1 PHE A 257     -50.485  17.821  20.943  1.00 79.72           C  
ATOM   1095  CD2 PHE A 257     -51.365  17.851  23.157  1.00 72.78           C  
ATOM   1096  CE1 PHE A 257     -51.697  18.289  20.456  1.00 81.34           C  
ATOM   1097  CE2 PHE A 257     -52.577  18.316  22.677  1.00 75.24           C  
ATOM   1098  CZ  PHE A 257     -52.744  18.535  21.326  1.00 78.81           C  
ATOM   1099  N   MET A 258     -48.518  15.766  19.777  1.00 61.18           N  
ATOM   1100  CA  MET A 258     -48.792  14.654  18.867  1.00 60.49           C  
ATOM   1101  C   MET A 258     -47.558  14.111  18.137  1.00 61.41           C  
ATOM   1102  O   MET A 258     -47.631  13.086  17.457  1.00 58.48           O  
ATOM   1103  CB  MET A 258     -49.821  15.084  17.819  1.00 66.58           C  
ATOM   1104  CG  MET A 258     -51.145  15.527  18.403  1.00 69.47           C  
ATOM   1105  SD  MET A 258     -51.993  14.127  19.135  1.00 63.44           S  
ATOM   1106  CE  MET A 258     -52.319  13.157  17.660  1.00 57.77           C  
ATOM   1107  N   SER A 259     -46.428  14.797  18.248  1.00 57.19           N  
ATOM   1108  CA  SER A 259     -45.252  14.354  17.512  1.00 62.04           C  
ATOM   1109  C   SER A 259     -44.128  13.862  18.396  1.00 51.33           C  
ATOM   1110  O   SER A 259     -42.986  13.823  17.972  1.00 54.00           O  
ATOM   1111  CB  SER A 259     -44.733  15.475  16.623  1.00 65.58           C  
ATOM   1112  OG  SER A 259     -44.757  15.057  15.269  1.00 78.18           O  
ATOM   1113  N   THR A 260     -44.453  13.476  19.620  1.00 54.14           N  
ATOM   1114  CA  THR A 260     -43.429  13.033  20.556  1.00 49.64           C  
ATOM   1115  C   THR A 260     -43.339  11.509  20.558  1.00 47.34           C  
ATOM   1116  O   THR A 260     -44.296  10.821  20.172  1.00 47.81           O  
ATOM   1117  CB  THR A 260     -43.704  13.524  21.997  1.00 47.75           C  
ATOM   1118  OG1 THR A 260     -44.760  12.754  22.561  1.00 45.22           O  
ATOM   1119  CG2 THR A 260     -44.081  15.001  22.038  1.00 47.56           C  
ATOM   1120  N   ASN A 261     -42.185  10.993  20.988  1.00 44.46           N  
ATOM   1121  CA  ASN A 261     -41.997   9.559  21.198  1.00 41.90           C  
ATOM   1122  C   ASN A 261     -43.120   8.944  22.068  1.00 43.30           C  
ATOM   1123  O   ASN A 261     -43.546   7.801  21.847  1.00 39.98           O  
ATOM   1124  CB  ASN A 261     -40.623   9.306  21.843  1.00 44.25           C  
ATOM   1125  CG  ASN A 261     -39.450   9.473  20.852  1.00 44.63           C  
ATOM   1126  OD1 ASN A 261     -39.562   9.136  19.674  1.00 42.76           O  
ATOM   1127  ND2 ASN A 261     -38.327   9.979  21.344  1.00 41.79           N  
ATOM   1128  N   LYS A 262     -43.598   9.710  23.050  1.00 40.95           N  
ATOM   1129  CA  LYS A 262     -44.697   9.264  23.911  1.00 44.90           C  
ATOM   1130  C   LYS A 262     -45.941   8.927  23.103  1.00 43.44           C  
ATOM   1131  O   LYS A 262     -46.606   7.928  23.378  1.00 42.33           O  
ATOM   1132  CB  LYS A 262     -45.052  10.319  24.961  1.00 43.74           C  
ATOM   1133  CG  LYS A 262     -46.031   9.799  26.044  1.00 45.66           C  
ATOM   1134  CD  LYS A 262     -46.007  10.694  27.272  1.00 50.76           C  
ATOM   1135  CE  LYS A 262     -46.588  10.018  28.505  1.00 54.33           C  
ATOM   1136  NZ  LYS A 262     -45.805   8.819  28.907  1.00 54.99           N  
ATOM   1137  N   MET A 263     -46.250   9.775  22.120  1.00 43.07           N  
ATOM   1138  CA  MET A 263     -47.346   9.520  21.194  1.00 38.93           C  
ATOM   1139  C   MET A 263     -47.040   8.295  20.352  1.00 42.19           C  
ATOM   1140  O   MET A 263     -47.933   7.512  20.075  1.00 40.02           O  
ATOM   1141  CB  MET A 263     -47.605  10.730  20.293  1.00 45.35           C  
ATOM   1142  CG  MET A 263     -48.684  10.489  19.241  1.00 50.95           C  
ATOM   1143  SD  MET A 263     -50.320  10.282  19.987  1.00 54.64           S  
ATOM   1144  CE  MET A 263     -51.152   9.318  18.752  1.00 44.64           C  
ATOM   1145  N   TYR A 264     -45.776   8.118  19.945  1.00 39.80           N  
ATOM   1146  CA  TYR A 264     -45.434   6.929  19.176  1.00 37.83           C  
ATOM   1147  C   TYR A 264     -45.670   5.674  20.004  1.00 36.06           C  
ATOM   1148  O   TYR A 264     -46.052   4.642  19.474  1.00 36.95           O  
ATOM   1149  CB  TYR A 264     -43.973   6.961  18.694  1.00 43.73           C  
ATOM   1150  CG  TYR A 264     -43.636   5.783  17.797  1.00 38.26           C  
ATOM   1151  CD1 TYR A 264     -43.198   4.575  18.330  1.00 36.64           C  
ATOM   1152  CD2 TYR A 264     -43.797   5.868  16.421  1.00 37.62           C  
ATOM   1153  CE1 TYR A 264     -42.923   3.490  17.509  1.00 37.07           C  
ATOM   1154  CE2 TYR A 264     -43.511   4.790  15.591  1.00 39.08           C  
ATOM   1155  CZ  TYR A 264     -43.072   3.605  16.144  1.00 36.97           C  
ATOM   1156  OH  TYR A 264     -42.781   2.533  15.334  1.00 38.36           O  
ATOM   1157  N   PHE A 265     -45.397   5.765  21.302  1.00 40.01           N  
ATOM   1158  CA  PHE A 265     -45.525   4.628  22.208  1.00 38.71           C  
ATOM   1159  C   PHE A 265     -47.006   4.320  22.501  1.00 43.28           C  
ATOM   1160  O   PHE A 265     -47.370   3.159  22.720  1.00 42.10           O  
ATOM   1161  CB  PHE A 265     -44.757   4.893  23.512  1.00 38.35           C  
ATOM   1162  CG  PHE A 265     -43.307   4.456  23.471  1.00 39.63           C  
ATOM   1163  CD1 PHE A 265     -42.519   4.729  22.367  1.00 39.96           C  
ATOM   1164  CD2 PHE A 265     -42.737   3.781  24.542  1.00 41.65           C  
ATOM   1165  CE1 PHE A 265     -41.186   4.333  22.319  1.00 42.65           C  
ATOM   1166  CE2 PHE A 265     -41.392   3.379  24.509  1.00 42.37           C  
ATOM   1167  CZ  PHE A 265     -40.619   3.658  23.400  1.00 40.41           C  
ATOM   1168  N   LEU A 266     -47.854   5.347  22.498  1.00 39.23           N  
ATOM   1169  CA  LEU A 266     -49.306   5.138  22.628  1.00 42.45           C  
ATOM   1170  C   LEU A 266     -49.842   4.372  21.404  1.00 39.47           C  
ATOM   1171  O   LEU A 266     -50.581   3.393  21.550  1.00 36.72           O  
ATOM   1172  CB  LEU A 266     -50.031   6.473  22.803  1.00 40.69           C  
ATOM   1173  CG  LEU A 266     -51.545   6.416  23.029  1.00 48.75           C  
ATOM   1174  CD1 LEU A 266     -51.877   5.652  24.304  1.00 44.65           C  
ATOM   1175  CD2 LEU A 266     -52.155   7.818  23.066  1.00 50.11           C  
ATOM   1176  N   ASN A 267     -49.429   4.797  20.210  1.00 40.48           N  
ATOM   1177  CA  ASN A 267     -49.741   4.073  18.976  1.00 40.93           C  
ATOM   1178  C   ASN A 267     -49.291   2.616  19.031  1.00 39.78           C  
ATOM   1179  O   ASN A 267     -50.012   1.713  18.596  1.00 38.12           O  
ATOM   1180  CB  ASN A 267     -49.096   4.762  17.759  1.00 40.73           C  
ATOM   1181  CG  ASN A 267     -49.740   6.109  17.425  1.00 45.78           C  
ATOM   1182  OD1 ASN A 267     -50.825   6.435  17.922  1.00 45.33           O  
ATOM   1183  ND2 ASN A 267     -49.082   6.885  16.559  1.00 40.57           N  
ATOM   1184  N   ARG A 268     -48.087   2.405  19.566  1.00 40.75           N  
ATOM   1185  CA  ARG A 268     -47.486   1.076  19.661  1.00 41.20           C  
ATOM   1186  C   ARG A 268     -48.230   0.188  20.647  1.00 35.68           C  
ATOM   1187  O   ARG A 268     -48.477  -0.990  20.382  1.00 34.74           O  
ATOM   1188  CB  ARG A 268     -46.012   1.181  20.090  1.00 38.56           C  
ATOM   1189  CG  ARG A 268     -45.408  -0.161  20.432  1.00 32.67           C  
ATOM   1190  CD  ARG A 268     -45.325  -1.082  19.193  1.00 35.93           C  
ATOM   1191  NE  ARG A 268     -44.693  -2.345  19.560  1.00 39.27           N  
ATOM   1192  CZ  ARG A 268     -44.693  -3.450  18.823  1.00 36.91           C  
ATOM   1193  NH1 ARG A 268     -45.308  -3.475  17.658  1.00 29.67           N  
ATOM   1194  NH2 ARG A 268     -44.073  -4.540  19.272  1.00 36.64           N  
ATOM   1195  N   GLN A 269     -48.528   0.764  21.806  1.00 33.84           N  
ATOM   1196  CA  GLN A 269     -49.327   0.096  22.841  1.00 42.14           C  
ATOM   1197  C   GLN A 269     -50.652  -0.432  22.297  1.00 42.50           C  
ATOM   1198  O   GLN A 269     -51.026  -1.574  22.572  1.00 44.21           O  
ATOM   1199  CB  GLN A 269     -49.615   1.044  24.007  1.00 37.60           C  
ATOM   1200  CG  GLN A 269     -50.329   0.373  25.170  1.00 40.51           C  
ATOM   1201  CD  GLN A 269     -49.515  -0.764  25.766  1.00 40.78           C  
ATOM   1202  OE1 GLN A 269     -48.544  -0.528  26.502  1.00 36.36           O  
ATOM   1203  NE2 GLN A 269     -49.899  -2.004  25.444  1.00 36.08           N  
ATOM   1204  N   ARG A 270     -51.358   0.393  21.528  1.00 38.11           N  
ATOM   1205  CA  ARG A 270     -52.630  -0.052  20.963  1.00 44.91           C  
ATOM   1206  C   ARG A 270     -52.376  -1.101  19.898  1.00 42.79           C  
ATOM   1207  O   ARG A 270     -53.172  -2.015  19.724  1.00 39.80           O  
ATOM   1208  CB  ARG A 270     -53.433   1.127  20.403  1.00 43.84           C  
ATOM   1209  CG  ARG A 270     -53.608   2.229  21.438  1.00 43.97           C  
ATOM   1210  CD  ARG A 270     -54.972   2.841  21.438  1.00 46.87           C  
ATOM   1211  NE  ARG A 270     -54.881   4.272  21.698  1.00 46.53           N  
ATOM   1212  CZ  ARG A 270     -55.200   4.850  22.846  1.00 47.37           C  
ATOM   1213  NH1 ARG A 270     -55.077   6.166  22.963  1.00 52.22           N  
ATOM   1214  NH2 ARG A 270     -55.643   4.123  23.872  1.00 49.43           N  
ATOM   1215  N   GLN A 271     -51.239  -0.996  19.220  1.00 41.16           N  
ATOM   1216  CA  GLN A 271     -50.888  -1.998  18.232  1.00 40.26           C  
ATOM   1217  C   GLN A 271     -50.611  -3.363  18.875  1.00 42.12           C  
ATOM   1218  O   GLN A 271     -51.198  -4.361  18.441  1.00 42.41           O  
ATOM   1219  CB  GLN A 271     -49.687  -1.541  17.402  1.00 40.45           C  
ATOM   1220  CG  GLN A 271     -49.147  -2.593  16.421  1.00 42.18           C  
ATOM   1221  CD  GLN A 271     -47.793  -2.188  15.811  1.00 44.82           C  
ATOM   1222  OE1 GLN A 271     -47.024  -1.434  16.412  1.00 39.13           O  
ATOM   1223  NE2 GLN A 271     -47.515  -2.674  14.602  1.00 44.66           N  
ATOM   1224  N   VAL A 272     -49.730  -3.432  19.886  1.00 43.34           N  
ATOM   1225  CA  VAL A 272     -49.423  -4.741  20.483  1.00 43.65           C  
ATOM   1226  C   VAL A 272     -50.614  -5.368  21.174  1.00 41.83           C  
ATOM   1227  O   VAL A 272     -50.696  -6.595  21.247  1.00 44.97           O  
ATOM   1228  CB  VAL A 272     -48.274  -4.720  21.526  1.00 41.96           C  
ATOM   1229  CG1 VAL A 272     -46.951  -4.826  20.837  1.00 38.36           C  
ATOM   1230  CG2 VAL A 272     -48.366  -3.519  22.480  1.00 38.34           C  
ATOM   1231  N   ASN A 273     -51.533  -4.542  21.673  1.00 41.06           N  
ATOM   1232  CA  ASN A 273     -52.765  -5.061  22.276  1.00 41.38           C  
ATOM   1233  C   ASN A 273     -53.465  -6.095  21.392  1.00 44.13           C  
ATOM   1234  O   ASN A 273     -54.209  -6.944  21.889  1.00 45.63           O  
ATOM   1235  CB  ASN A 273     -53.731  -3.920  22.594  1.00 37.79           C  
ATOM   1236  CG  ASN A 273     -53.322  -3.141  23.818  1.00 42.42           C  
ATOM   1237  OD1 ASN A 273     -52.392  -3.529  24.532  1.00 46.46           O  
ATOM   1238  ND2 ASN A 273     -54.013  -2.036  24.077  1.00 45.21           N  
ATOM   1239  N   GLU A 274     -53.208  -6.035  20.085  1.00 42.79           N  
ATOM   1240  CA  GLU A 274     -53.821  -6.967  19.131  1.00 48.40           C  
ATOM   1241  C   GLU A 274     -53.096  -8.317  19.074  1.00 48.10           C  
ATOM   1242  O   GLU A 274     -53.593  -9.271  18.482  1.00 48.74           O  
ATOM   1243  CB  GLU A 274     -53.855  -6.345  17.715  1.00 48.37           C  
ATOM   1244  CG  GLU A 274     -54.608  -5.012  17.614  1.00 46.51           C  
ATOM   1245  CD  GLU A 274     -54.501  -4.372  16.222  1.00 51.43           C  
ATOM   1246  OE1 GLU A 274     -53.787  -4.922  15.360  1.00 47.66           O  
ATOM   1247  OE2 GLU A 274     -55.139  -3.317  15.989  1.00 51.63           O  
ATOM   1248  N   SER A 275     -51.919  -8.400  19.686  1.00 40.84           N  
ATOM   1249  CA  SER A 275     -51.092  -9.594  19.553  1.00 42.29           C  
ATOM   1250  C   SER A 275     -51.033 -10.450  20.827  1.00 47.27           C  
ATOM   1251  O   SER A 275     -50.177 -11.337  20.944  1.00 43.07           O  
ATOM   1252  CB  SER A 275     -49.669  -9.189  19.137  1.00 47.57           C  
ATOM   1253  OG  SER A 275     -49.705  -8.278  18.048  1.00 55.24           O  
ATOM   1254  N   LYS A 276     -51.953 -10.185  21.757  1.00 42.03           N  
ATOM   1255  CA  LYS A 276     -52.015 -10.869  23.047  1.00 42.55           C  
ATOM   1256  C   LYS A 276     -52.434 -12.336  22.953  1.00 45.32           C  
ATOM   1257  O   LYS A 276     -53.330 -12.708  22.192  1.00 46.56           O  
ATOM   1258  CB  LYS A 276     -52.976 -10.138  23.989  1.00 39.45           C  
ATOM   1259  CG  LYS A 276     -52.558  -8.732  24.357  1.00 36.94           C  
ATOM   1260  CD  LYS A 276     -53.352  -8.208  25.557  1.00 37.33           C  
ATOM   1261  CE  LYS A 276     -52.856  -6.834  25.967  1.00 37.34           C  
ATOM   1262  NZ  LYS A 276     -53.753  -6.133  26.919  1.00 37.41           N  
ATOM   1263  N   VAL A 277     -51.782 -13.165  23.756  1.00 44.08           N  
ATOM   1264  CA  VAL A 277     -52.151 -14.567  23.891  1.00 45.80           C  
ATOM   1265  C   VAL A 277     -52.792 -14.774  25.280  1.00 49.91           C  
ATOM   1266  O   VAL A 277     -52.387 -14.138  26.267  1.00 45.46           O  
ATOM   1267  CB  VAL A 277     -50.918 -15.472  23.665  1.00 50.28           C  
ATOM   1268  CG1 VAL A 277     -51.166 -16.899  24.130  1.00 52.56           C  
ATOM   1269  CG2 VAL A 277     -50.537 -15.447  22.181  1.00 48.67           C  
ATOM   1270  N   GLN A 278     -53.812 -15.629  25.346  1.00 49.62           N  
ATOM   1271  CA  GLN A 278     -54.578 -15.816  26.574  1.00 47.24           C  
ATOM   1272  C   GLN A 278     -53.725 -16.277  27.778  1.00 49.46           C  
ATOM   1273  O   GLN A 278     -53.894 -15.764  28.895  1.00 47.95           O  
ATOM   1274  CB  GLN A 278     -55.719 -16.809  26.325  1.00 49.28           C  
ATOM   1275  CG  GLN A 278     -56.825 -16.767  27.396  1.00 45.71           C  
ATOM   1276  CD  GLN A 278     -57.505 -15.410  27.482  1.00 42.77           C  
ATOM   1277  OE1 GLN A 278     -57.902 -14.830  26.469  1.00 46.35           O  
ATOM   1278  NE2 GLN A 278     -57.640 -14.894  28.696  1.00 49.28           N  
ATOM   1279  N   ASP A 279     -52.816 -17.227  27.562  1.00 50.35           N  
ATOM   1280  CA  ASP A 279     -51.993 -17.744  28.665  1.00 56.00           C  
ATOM   1281  C   ASP A 279     -51.233 -16.637  29.401  1.00 50.46           C  
ATOM   1282  O   ASP A 279     -51.130 -16.655  30.635  1.00 47.65           O  
ATOM   1283  CB  ASP A 279     -51.008 -18.804  28.160  1.00 54.63           C  
ATOM   1284  CG  ASP A 279     -51.594 -20.212  28.209  1.00 64.42           C  
ATOM   1285  OD1 ASP A 279     -52.830 -20.353  28.094  1.00 65.02           O  
ATOM   1286  OD2 ASP A 279     -50.824 -21.178  28.371  1.00 74.84           O  
ATOM   1287  N   ILE A 280     -50.740 -15.658  28.650  1.00 45.13           N  
ATOM   1288  CA  ILE A 280     -50.002 -14.550  29.245  1.00 47.25           C  
ATOM   1289  C   ILE A 280     -50.951 -13.485  29.812  1.00 44.40           C  
ATOM   1290  O   ILE A 280     -50.656 -12.862  30.845  1.00 46.91           O  
ATOM   1291  CB  ILE A 280     -49.022 -13.926  28.219  1.00 43.59           C  
ATOM   1292  CG1 ILE A 280     -47.974 -14.964  27.823  1.00 46.59           C  
ATOM   1293  CG2 ILE A 280     -48.346 -12.683  28.792  1.00 40.27           C  
ATOM   1294  CD1 ILE A 280     -46.914 -14.462  26.846  1.00 47.77           C  
ATOM   1295  N   ILE A 281     -52.098 -13.292  29.161  1.00 46.26           N  
ATOM   1296  CA  ILE A 281     -53.172 -12.473  29.735  1.00 41.74           C  
ATOM   1297  C   ILE A 281     -53.587 -13.020  31.101  1.00 43.57           C  
ATOM   1298  O   ILE A 281     -53.741 -12.262  32.062  1.00 41.27           O  
ATOM   1299  CB  ILE A 281     -54.413 -12.420  28.821  1.00 43.85           C  
ATOM   1300  CG1 ILE A 281     -54.113 -11.613  27.570  1.00 41.70           C  
ATOM   1301  CG2 ILE A 281     -55.616 -11.802  29.560  1.00 41.97           C  
ATOM   1302  CD1 ILE A 281     -55.226 -11.700  26.526  1.00 49.05           C  
ATOM   1303  N   ASP A 282     -53.768 -14.338  31.169  1.00 41.58           N  
ATOM   1304  CA  ASP A 282     -54.130 -15.013  32.411  1.00 45.21           C  
ATOM   1305  C   ASP A 282     -53.049 -14.806  33.480  1.00 48.25           C  
ATOM   1306  O   ASP A 282     -53.347 -14.547  34.660  1.00 46.36           O  
ATOM   1307  CB  ASP A 282     -54.352 -16.515  32.162  1.00 49.08           C  
ATOM   1308  CG  ASP A 282     -55.596 -16.808  31.301  1.00 50.79           C  
ATOM   1309  OD1 ASP A 282     -56.466 -15.922  31.152  1.00 43.90           O  
ATOM   1310  OD2 ASP A 282     -55.696 -17.940  30.768  1.00 51.51           O  
ATOM   1311  N   LEU A 283     -51.790 -14.923  33.060  1.00 48.36           N  
ATOM   1312  CA  LEU A 283     -50.668 -14.771  33.978  1.00 42.89           C  
ATOM   1313  C   LEU A 283     -50.656 -13.372  34.574  1.00 44.43           C  
ATOM   1314  O   LEU A 283     -50.581 -13.203  35.788  1.00 44.47           O  
ATOM   1315  CB  LEU A 283     -49.350 -15.054  33.260  1.00 47.26           C  
ATOM   1316  CG  LEU A 283     -48.088 -14.796  34.080  1.00 47.52           C  
ATOM   1317  CD1 LEU A 283     -48.155 -15.575  35.376  1.00 43.57           C  
ATOM   1318  CD2 LEU A 283     -46.837 -15.170  33.276  1.00 47.51           C  
ATOM   1319  N   ILE A 284     -50.739 -12.371  33.709  1.00 44.46           N  
ATOM   1320  CA  ILE A 284     -50.744 -10.984  34.153  1.00 44.05           C  
ATOM   1321  C   ILE A 284     -51.866 -10.729  35.154  1.00 46.35           C  
ATOM   1322  O   ILE A 284     -51.656 -10.109  36.201  1.00 44.63           O  
ATOM   1323  CB  ILE A 284     -50.886 -10.026  32.953  1.00 41.21           C  
ATOM   1324  CG1 ILE A 284     -49.585 -10.017  32.145  1.00 42.65           C  
ATOM   1325  CG2 ILE A 284     -51.219  -8.619  33.423  1.00 37.09           C  
ATOM   1326  CD1 ILE A 284     -49.740  -9.428  30.757  1.00 36.53           C  
ATOM   1327  N   ASP A 285     -53.060 -11.218  34.830  1.00 45.11           N  
ATOM   1328  CA  ASP A 285     -54.217 -10.977  35.674  1.00 48.13           C  
ATOM   1329  C   ASP A 285     -54.038 -11.650  37.041  1.00 47.78           C  
ATOM   1330  O   ASP A 285     -54.344 -11.057  38.075  1.00 50.18           O  
ATOM   1331  CB  ASP A 285     -55.500 -11.466  35.000  1.00 45.71           C  
ATOM   1332  CG  ASP A 285     -56.628 -11.622  35.988  1.00 57.64           C  
ATOM   1333  OD1 ASP A 285     -56.980 -10.621  36.657  1.00 53.59           O  
ATOM   1334  OD2 ASP A 285     -57.126 -12.758  36.135  1.00 64.55           O  
ATOM   1335  N   HIS A 286     -53.525 -12.876  37.041  1.00 45.37           N  
ATOM   1336  CA  HIS A 286     -53.245 -13.569  38.288  1.00 50.11           C  
ATOM   1337  C   HIS A 286     -52.200 -12.839  39.145  1.00 53.12           C  
ATOM   1338  O   HIS A 286     -52.369 -12.695  40.360  1.00 52.73           O  
ATOM   1339  CB  HIS A 286     -52.784 -14.995  38.005  1.00 47.79           C  
ATOM   1340  CG  HIS A 286     -52.512 -15.792  39.242  1.00 50.04           C  
ATOM   1341  ND1 HIS A 286     -53.342 -15.761  40.344  1.00 59.72           N  
ATOM   1342  CD2 HIS A 286     -51.512 -16.649  39.546  1.00 56.06           C  
ATOM   1343  CE1 HIS A 286     -52.859 -16.564  41.275  1.00 61.50           C  
ATOM   1344  NE2 HIS A 286     -51.750 -17.116  40.819  1.00 55.30           N  
ATOM   1345  N   ALA A 287     -51.134 -12.366  38.504  1.00 47.63           N  
ATOM   1346  CA  ALA A 287     -50.030 -11.711  39.207  1.00 49.16           C  
ATOM   1347  C   ALA A 287     -50.437 -10.412  39.898  1.00 50.39           C  
ATOM   1348  O   ALA A 287     -49.911 -10.071  40.958  1.00 51.61           O  
ATOM   1349  CB  ALA A 287     -48.874 -11.437  38.228  1.00 43.93           C  
ATOM   1350  N   GLU A 288     -51.349  -9.672  39.284  1.00 51.16           N  
ATOM   1351  CA  GLU A 288     -51.772  -8.386  39.829  1.00 56.14           C  
ATOM   1352  C   GLU A 288     -52.475  -8.543  41.178  1.00 57.99           C  
ATOM   1353  O   GLU A 288     -52.454  -7.633  42.013  1.00 54.73           O  
ATOM   1354  CB  GLU A 288     -52.689  -7.667  38.836  1.00 60.44           C  
ATOM   1355  CG  GLU A 288     -51.971  -7.238  37.559  1.00 56.93           C  
ATOM   1356  CD  GLU A 288     -52.884  -6.526  36.588  1.00 65.72           C  
ATOM   1357  OE1 GLU A 288     -54.117  -6.748  36.649  1.00 59.47           O  
ATOM   1358  OE2 GLU A 288     -52.361  -5.747  35.759  1.00 75.80           O  
ATOM   1359  N   THR A 289     -53.086  -9.703  41.391  1.00 56.81           N  
ATOM   1360  CA  THR A 289     -53.804  -9.947  42.632  1.00 58.80           C  
ATOM   1361  C   THR A 289     -52.869 -10.505  43.691  1.00 61.31           C  
ATOM   1362  O   THR A 289     -53.266 -10.738  44.831  1.00 64.04           O  
ATOM   1363  CB  THR A 289     -54.974 -10.906  42.417  1.00 60.28           C  
ATOM   1364  OG1 THR A 289     -54.488 -12.149  41.891  1.00 61.08           O  
ATOM   1365  CG2 THR A 289     -55.966 -10.292  41.454  1.00 58.39           C  
ATOM   1366  N   GLU A 290     -51.615 -10.696  43.307  1.00 54.96           N  
ATOM   1367  CA  GLU A 290     -50.624 -11.273  44.193  1.00 55.26           C  
ATOM   1368  C   GLU A 290     -49.517 -10.271  44.519  1.00 58.24           C  
ATOM   1369  O   GLU A 290     -49.704  -9.061  44.422  1.00 59.32           O  
ATOM   1370  CB  GLU A 290     -50.036 -12.530  43.559  1.00 58.99           C  
ATOM   1371  CG  GLU A 290     -50.289 -13.789  44.339  1.00 64.25           C  
ATOM   1372  CD  GLU A 290     -51.752 -14.052  44.521  1.00 65.95           C  
ATOM   1373  OE1 GLU A 290     -52.504 -13.834  43.545  1.00 73.18           O  
ATOM   1374  OE2 GLU A 290     -52.148 -14.467  45.634  1.00 64.36           O  
ATOM   1375  N   SER A 291     -48.353 -10.776  44.897  1.00 54.87           N  
ATOM   1376  CA  SER A 291     -47.277  -9.894  45.324  1.00 60.47           C  
ATOM   1377  C   SER A 291     -46.393  -9.412  44.164  1.00 62.19           C  
ATOM   1378  O   SER A 291     -45.262  -8.953  44.383  1.00 58.99           O  
ATOM   1379  CB  SER A 291     -46.426 -10.600  46.387  1.00 66.29           C  
ATOM   1380  OG  SER A 291     -46.410 -12.005  46.170  1.00 69.09           O  
ATOM   1381  N   ALA A 292     -46.893  -9.510  42.934  1.00 55.57           N  
ATOM   1382  CA  ALA A 292     -46.111  -9.032  41.801  1.00 50.88           C  
ATOM   1383  C   ALA A 292     -46.087  -7.506  41.804  1.00 50.59           C  
ATOM   1384  O   ALA A 292     -47.025  -6.857  42.272  1.00 50.59           O  
ATOM   1385  CB  ALA A 292     -46.668  -9.562  40.493  1.00 44.72           C  
ATOM   1386  N   THR A 293     -45.003  -6.930  41.299  1.00 49.54           N  
ATOM   1387  CA  THR A 293     -44.951  -5.483  41.111  1.00 48.81           C  
ATOM   1388  C   THR A 293     -44.935  -5.131  39.603  1.00 49.60           C  
ATOM   1389  O   THR A 293     -43.960  -4.564  39.069  1.00 45.04           O  
ATOM   1390  CB  THR A 293     -43.744  -4.866  41.864  1.00 52.96           C  
ATOM   1391  OG1 THR A 293     -42.533  -5.576  41.552  1.00 45.70           O  
ATOM   1392  CG2 THR A 293     -43.998  -4.932  43.383  1.00 49.00           C  
ATOM   1393  N   LEU A 294     -46.043  -5.473  38.937  1.00 43.78           N  
ATOM   1394  CA  LEU A 294     -46.217  -5.217  37.508  1.00 49.33           C  
ATOM   1395  C   LEU A 294     -46.339  -3.726  37.200  1.00 48.58           C  
ATOM   1396  O   LEU A 294     -46.413  -2.890  38.102  1.00 48.02           O  
ATOM   1397  CB  LEU A 294     -47.452  -5.948  36.959  1.00 42.80           C  
ATOM   1398  CG  LEU A 294     -47.481  -7.474  37.088  1.00 45.36           C  
ATOM   1399  CD1 LEU A 294     -48.561  -8.102  36.204  1.00 40.83           C  
ATOM   1400  CD2 LEU A 294     -46.120  -8.070  36.769  1.00 41.39           C  
ATOM   1401  N   PHE A 295     -46.357  -3.415  35.907  1.00 47.77           N  
ATOM   1402  CA  PHE A 295     -46.500  -2.050  35.424  1.00 43.09           C  
ATOM   1403  C   PHE A 295     -47.232  -2.125  34.098  1.00 44.01           C  
ATOM   1404  O   PHE A 295     -47.266  -3.180  33.463  1.00 44.32           O  
ATOM   1405  CB  PHE A 295     -45.138  -1.372  35.276  1.00 42.66           C  
ATOM   1406  CG  PHE A 295     -44.108  -2.236  34.595  1.00 44.30           C  
ATOM   1407  CD1 PHE A 295     -43.327  -3.116  35.328  1.00 43.15           C  
ATOM   1408  CD2 PHE A 295     -43.948  -2.195  33.221  1.00 44.64           C  
ATOM   1409  CE1 PHE A 295     -42.389  -3.930  34.703  1.00 40.35           C  
ATOM   1410  CE2 PHE A 295     -43.024  -3.012  32.592  1.00 44.58           C  
ATOM   1411  CZ  PHE A 295     -42.239  -3.875  33.337  1.00 42.06           C  
ATOM   1412  N   THR A 296     -47.837  -1.018  33.683  1.00 47.64           N  
ATOM   1413  CA  THR A 296     -48.536  -0.988  32.400  1.00 45.68           C  
ATOM   1414  C   THR A 296     -47.898  -0.003  31.419  1.00 43.46           C  
ATOM   1415  O   THR A 296     -48.182  -0.023  30.227  1.00 45.53           O  
ATOM   1416  CB  THR A 296     -50.029  -0.623  32.597  1.00 49.25           C  
ATOM   1417  OG1 THR A 296     -50.120   0.581  33.368  1.00 47.29           O  
ATOM   1418  CG2 THR A 296     -50.748  -1.735  33.334  1.00 48.42           C  
ATOM   1419  N   GLU A 297     -47.035   0.857  31.937  1.00 44.00           N  
ATOM   1420  CA  GLU A 297     -46.376   1.873  31.126  1.00 48.39           C  
ATOM   1421  C   GLU A 297     -44.849   1.795  31.284  1.00 46.31           C  
ATOM   1422  O   GLU A 297     -44.357   1.347  32.322  1.00 44.64           O  
ATOM   1423  CB  GLU A 297     -46.877   3.253  31.527  1.00 46.86           C  
ATOM   1424  CG  GLU A 297     -47.144   4.162  30.361  1.00 62.16           C  
ATOM   1425  CD  GLU A 297     -47.754   5.466  30.811  1.00 70.29           C  
ATOM   1426  OE1 GLU A 297     -47.391   5.923  31.922  1.00 56.53           O  
ATOM   1427  OE2 GLU A 297     -48.598   6.016  30.060  1.00 69.53           O  
ATOM   1428  N   ILE A 298     -44.099   2.239  30.279  1.00 45.02           N  
ATOM   1429  CA  ILE A 298     -42.641   2.142  30.385  1.00 43.26           C  
ATOM   1430  C   ILE A 298     -42.075   3.186  31.334  1.00 42.13           C  
ATOM   1431  O   ILE A 298     -41.095   2.913  32.029  1.00 40.47           O  
ATOM   1432  CB  ILE A 298     -41.924   2.261  29.008  1.00 41.82           C  
ATOM   1433  CG1 ILE A 298     -40.427   1.913  29.151  1.00 38.44           C  
ATOM   1434  CG2 ILE A 298     -42.133   3.654  28.368  1.00 35.05           C  
ATOM   1435  CD1 ILE A 298     -39.731   1.601  27.818  1.00 35.75           C  
ATOM   1436  N   ALA A 299     -42.683   4.368  31.389  1.00 41.19           N  
ATOM   1437  CA  ALA A 299     -42.152   5.422  32.245  1.00 42.10           C  
ATOM   1438  C   ALA A 299     -42.581   5.187  33.700  1.00 48.64           C  
ATOM   1439  O   ALA A 299     -43.362   5.941  34.279  1.00 45.05           O  
ATOM   1440  CB  ALA A 299     -42.583   6.798  31.753  1.00 35.92           C  
ATOM   1441  N   THR A 300     -42.025   4.118  34.267  1.00 51.48           N  
ATOM   1442  CA  THR A 300     -42.190   3.720  35.660  1.00 47.07           C  
ATOM   1443  C   THR A 300     -40.808   3.318  36.175  1.00 48.21           C  
ATOM   1444  O   THR A 300     -39.976   2.862  35.393  1.00 43.61           O  
ATOM   1445  CB  THR A 300     -43.165   2.553  35.789  1.00 46.41           C  
ATOM   1446  OG1 THR A 300     -42.939   1.642  34.702  1.00 44.39           O  
ATOM   1447  CG2 THR A 300     -44.599   3.056  35.734  1.00 48.26           C  
ATOM   1448  N   PRO A 301     -40.564   3.466  37.489  1.00 47.75           N  
ATOM   1449  CA  PRO A 301     -39.201   3.305  38.018  1.00 47.72           C  
ATOM   1450  C   PRO A 301     -38.631   1.901  37.839  1.00 46.88           C  
ATOM   1451  O   PRO A 301     -37.408   1.715  37.898  1.00 46.09           O  
ATOM   1452  CB  PRO A 301     -39.357   3.620  39.512  1.00 45.40           C  
ATOM   1453  CG  PRO A 301     -40.678   4.322  39.643  1.00 48.10           C  
ATOM   1454  CD  PRO A 301     -41.539   3.791  38.546  1.00 44.15           C  
ATOM   1455  N   HIS A 302     -39.514   0.940  37.602  1.00 42.20           N  
ATOM   1456  CA  HIS A 302     -39.168  -0.466  37.698  1.00 43.23           C  
ATOM   1457  C   HIS A 302     -39.285  -1.226  36.370  1.00 42.15           C  
ATOM   1458  O   HIS A 302     -38.940  -2.405  36.311  1.00 42.15           O  
ATOM   1459  CB  HIS A 302     -40.057  -1.146  38.754  1.00 44.78           C  
ATOM   1460  CG  HIS A 302     -40.012  -0.492  40.103  1.00 50.01           C  
ATOM   1461  ND1 HIS A 302     -38.844  -0.038  40.681  1.00 51.93           N  
ATOM   1462  CD2 HIS A 302     -40.998  -0.214  40.994  1.00 49.74           C  
ATOM   1463  CE1 HIS A 302     -39.108   0.488  41.866  1.00 47.77           C  
ATOM   1464  NE2 HIS A 302     -40.409   0.390  42.079  1.00 53.50           N  
ATOM   1465  N   SER A 303     -39.774  -0.576  35.314  1.00 41.34           N  
ATOM   1466  CA  SER A 303     -39.946  -1.268  34.032  1.00 39.41           C  
ATOM   1467  C   SER A 303     -38.626  -1.854  33.517  1.00 39.18           C  
ATOM   1468  O   SER A 303     -38.586  -2.982  33.015  1.00 36.11           O  
ATOM   1469  CB  SER A 303     -40.531  -0.330  32.981  1.00 39.88           C  
ATOM   1470  OG  SER A 303     -39.659   0.756  32.760  1.00 43.76           O  
ATOM   1471  N   VAL A 304     -37.546  -1.093  33.659  1.00 38.80           N  
ATOM   1472  CA  VAL A 304     -36.262  -1.504  33.110  1.00 38.55           C  
ATOM   1473  C   VAL A 304     -35.654  -2.653  33.942  1.00 40.71           C  
ATOM   1474  O   VAL A 304     -34.812  -3.417  33.448  1.00 37.51           O  
ATOM   1475  CB  VAL A 304     -35.291  -0.295  33.036  1.00 42.30           C  
ATOM   1476  CG1 VAL A 304     -34.974   0.243  34.445  1.00 39.90           C  
ATOM   1477  CG2 VAL A 304     -34.028  -0.651  32.277  1.00 34.85           C  
ATOM   1478  N   TRP A 305     -36.117  -2.806  35.181  1.00 36.67           N  
ATOM   1479  CA  TRP A 305     -35.509  -3.779  36.083  1.00 41.35           C  
ATOM   1480  C   TRP A 305     -35.911  -5.220  35.785  1.00 38.49           C  
ATOM   1481  O   TRP A 305     -35.307  -6.147  36.326  1.00 39.65           O  
ATOM   1482  CB  TRP A 305     -35.815  -3.417  37.548  1.00 41.50           C  
ATOM   1483  CG  TRP A 305     -34.853  -2.375  38.043  1.00 38.93           C  
ATOM   1484  CD1 TRP A 305     -34.987  -1.024  37.938  1.00 38.10           C  
ATOM   1485  CD2 TRP A 305     -33.583  -2.605  38.659  1.00 39.96           C  
ATOM   1486  NE1 TRP A 305     -33.889  -0.396  38.459  1.00 38.73           N  
ATOM   1487  CE2 TRP A 305     -33.011  -1.343  38.918  1.00 40.79           C  
ATOM   1488  CE3 TRP A 305     -32.878  -3.755  39.031  1.00 40.15           C  
ATOM   1489  CZ2 TRP A 305     -31.771  -1.195  39.540  1.00 38.15           C  
ATOM   1490  CZ3 TRP A 305     -31.646  -3.609  39.635  1.00 39.75           C  
ATOM   1491  CH2 TRP A 305     -31.109  -2.336  39.895  1.00 40.93           C  
ATOM   1492  N   VAL A 306     -36.884  -5.428  34.904  1.00 32.85           N  
ATOM   1493  CA  VAL A 306     -37.169  -6.793  34.469  1.00 32.08           C  
ATOM   1494  C   VAL A 306     -35.989  -7.419  33.696  1.00 38.48           C  
ATOM   1495  O   VAL A 306     -35.949  -8.638  33.515  1.00 41.02           O  
ATOM   1496  CB  VAL A 306     -38.432  -6.865  33.582  1.00 37.68           C  
ATOM   1497  CG1 VAL A 306     -39.655  -6.365  34.343  1.00 33.62           C  
ATOM   1498  CG2 VAL A 306     -38.225  -6.075  32.260  1.00 34.05           C  
ATOM   1499  N   PHE A 307     -35.036  -6.612  33.230  1.00 34.10           N  
ATOM   1500  CA  PHE A 307     -33.899  -7.178  32.488  1.00 34.84           C  
ATOM   1501  C   PHE A 307     -32.615  -7.320  33.347  1.00 37.71           C  
ATOM   1502  O   PHE A 307     -31.585  -7.820  32.873  1.00 33.86           O  
ATOM   1503  CB  PHE A 307     -33.636  -6.335  31.236  1.00 28.97           C  
ATOM   1504  CG  PHE A 307     -34.815  -6.291  30.300  1.00 31.55           C  
ATOM   1505  CD1 PHE A 307     -35.206  -7.427  29.612  1.00 32.53           C  
ATOM   1506  CD2 PHE A 307     -35.546  -5.132  30.131  1.00 31.30           C  
ATOM   1507  CE1 PHE A 307     -36.316  -7.415  28.776  1.00 36.37           C  
ATOM   1508  CE2 PHE A 307     -36.654  -5.107  29.284  1.00 29.44           C  
ATOM   1509  CZ  PHE A 307     -37.036  -6.256  28.609  1.00 31.24           C  
ATOM   1510  N   ALA A 308     -32.692  -6.903  34.611  1.00 34.42           N  
ATOM   1511  CA  ALA A 308     -31.528  -6.913  35.512  1.00 40.12           C  
ATOM   1512  C   ALA A 308     -30.915  -8.300  35.664  1.00 40.98           C  
ATOM   1513  O   ALA A 308     -29.705  -8.426  35.855  1.00 39.89           O  
ATOM   1514  CB  ALA A 308     -31.909  -6.366  36.892  1.00 37.74           C  
ATOM   1515  N   CYS A 309     -31.739  -9.340  35.556  1.00 37.96           N  
ATOM   1516  CA  CYS A 309     -31.227 -10.697  35.689  1.00 41.77           C  
ATOM   1517  C   CYS A 309     -30.988 -11.365  34.354  1.00 40.07           C  
ATOM   1518  O   CYS A 309     -30.876 -12.590  34.273  1.00 42.69           O  
ATOM   1519  CB  CYS A 309     -32.172 -11.537  36.533  1.00 47.94           C  
ATOM   1520  SG  CYS A 309     -32.027 -11.101  38.288  1.00 75.08           S  
ATOM   1521  N   ALA A 310     -30.897 -10.551  33.311  1.00 38.31           N  
ATOM   1522  CA  ALA A 310     -30.568 -11.047  31.990  1.00 37.86           C  
ATOM   1523  C   ALA A 310     -31.515 -12.153  31.540  1.00 38.55           C  
ATOM   1524  O   ALA A 310     -31.069 -13.262  31.270  1.00 43.23           O  
ATOM   1525  CB  ALA A 310     -29.115 -11.543  31.974  1.00 36.25           C  
ATOM   1526  N   PRO A 311     -32.829 -11.868  31.470  1.00 37.90           N  
ATOM   1527  CA  PRO A 311     -33.727 -12.900  30.931  1.00 38.09           C  
ATOM   1528  C   PRO A 311     -33.423 -13.181  29.466  1.00 35.74           C  
ATOM   1529  O   PRO A 311     -33.046 -12.267  28.730  1.00 38.63           O  
ATOM   1530  CB  PRO A 311     -35.123 -12.284  31.104  1.00 38.21           C  
ATOM   1531  CG  PRO A 311     -34.894 -10.815  31.127  1.00 36.23           C  
ATOM   1532  CD  PRO A 311     -33.546 -10.615  31.776  1.00 38.41           C  
ATOM   1533  N   ASP A 312     -33.562 -14.429  29.042  1.00 32.35           N  
ATOM   1534  CA  ASP A 312     -33.201 -14.783  27.675  1.00 38.44           C  
ATOM   1535  C   ASP A 312     -34.271 -14.350  26.652  1.00 41.07           C  
ATOM   1536  O   ASP A 312     -34.131 -14.600  25.464  1.00 40.53           O  
ATOM   1537  CB  ASP A 312     -32.944 -16.291  27.570  1.00 40.88           C  
ATOM   1538  CG  ASP A 312     -34.227 -17.118  27.641  1.00 46.86           C  
ATOM   1539  OD1 ASP A 312     -35.263 -16.629  28.142  1.00 47.50           O  
ATOM   1540  OD2 ASP A 312     -34.208 -18.280  27.200  1.00 53.77           O  
ATOM   1541  N   ARG A 313     -35.333 -13.708  27.136  1.00 39.25           N  
ATOM   1542  CA  ARG A 313     -36.411 -13.179  26.302  1.00 41.42           C  
ATOM   1543  C   ARG A 313     -37.157 -12.144  27.155  1.00 41.62           C  
ATOM   1544  O   ARG A 313     -36.933 -12.075  28.367  1.00 37.34           O  
ATOM   1545  CB  ARG A 313     -37.350 -14.305  25.829  1.00 44.25           C  
ATOM   1546  CG  ARG A 313     -37.721 -15.280  26.966  1.00 46.69           C  
ATOM   1547  CD  ARG A 313     -38.845 -16.279  26.690  1.00 45.94           C  
ATOM   1548  NE  ARG A 313     -38.587 -17.315  25.679  1.00 51.13           N  
ATOM   1549  CZ  ARG A 313     -37.658 -18.266  25.766  1.00 51.74           C  
ATOM   1550  NH1 ARG A 313     -36.838 -18.315  26.800  1.00 60.03           N  
ATOM   1551  NH2 ARG A 313     -37.537 -19.170  24.807  1.00 54.46           N  
ATOM   1552  N   CYS A 314     -38.024 -11.334  26.547  1.00 39.67           N  
ATOM   1553  CA  CYS A 314     -38.869 -10.424  27.333  1.00 44.35           C  
ATOM   1554  C   CYS A 314     -39.686 -11.200  28.360  1.00 36.20           C  
ATOM   1555  O   CYS A 314     -40.296 -12.198  28.015  1.00 39.31           O  
ATOM   1556  CB  CYS A 314     -39.825  -9.622  26.445  1.00 34.35           C  
ATOM   1557  SG  CYS A 314     -40.603  -8.309  27.418  1.00 37.68           S  
ATOM   1558  N   PRO A 315     -39.656 -10.782  29.630  1.00 37.01           N  
ATOM   1559  CA  PRO A 315     -40.535 -11.512  30.554  1.00 37.58           C  
ATOM   1560  C   PRO A 315     -42.005 -11.474  30.107  1.00 41.12           C  
ATOM   1561  O   PRO A 315     -42.481 -10.439  29.627  1.00 39.16           O  
ATOM   1562  CB  PRO A 315     -40.315 -10.786  31.879  1.00 34.92           C  
ATOM   1563  CG  PRO A 315     -38.819 -10.407  31.808  1.00 37.91           C  
ATOM   1564  CD  PRO A 315     -38.610 -10.013  30.343  1.00 38.52           C  
ATOM   1565  N   PRO A 316     -42.690 -12.622  30.210  1.00 41.84           N  
ATOM   1566  CA  PRO A 316     -44.096 -12.806  29.846  1.00 40.36           C  
ATOM   1567  C   PRO A 316     -44.947 -11.617  30.264  1.00 39.46           C  
ATOM   1568  O   PRO A 316     -45.631 -11.045  29.427  1.00 37.64           O  
ATOM   1569  CB  PRO A 316     -44.503 -14.052  30.635  1.00 45.88           C  
ATOM   1570  CG  PRO A 316     -43.285 -14.814  30.820  1.00 48.56           C  
ATOM   1571  CD  PRO A 316     -42.103 -13.855  30.765  1.00 44.14           C  
ATOM   1572  N   THR A 317     -44.874 -11.250  31.544  1.00 38.93           N  
ATOM   1573  CA  THR A 317     -45.734 -10.216  32.118  1.00 35.57           C  
ATOM   1574  C   THR A 317     -45.447  -8.805  31.603  1.00 37.60           C  
ATOM   1575  O   THR A 317     -46.155  -7.865  31.950  1.00 33.33           O  
ATOM   1576  CB  THR A 317     -45.606 -10.178  33.648  1.00 36.51           C  
ATOM   1577  OG1 THR A 317     -44.251  -9.838  34.011  1.00 43.73           O  
ATOM   1578  CG2 THR A 317     -45.990 -11.529  34.246  1.00 37.90           C  
ATOM   1579  N   ALA A 318     -44.389  -8.648  30.809  1.00 35.11           N  
ATOM   1580  CA  ALA A 318     -43.991  -7.327  30.349  1.00 33.58           C  
ATOM   1581  C   ALA A 318     -44.208  -7.200  28.844  1.00 33.92           C  
ATOM   1582  O   ALA A 318     -44.128  -6.103  28.291  1.00 38.36           O  
ATOM   1583  CB  ALA A 318     -42.505  -7.049  30.708  1.00 37.12           C  
ATOM   1584  N   LEU A 319     -44.491  -8.329  28.199  1.00 32.90           N  
ATOM   1585  CA  LEU A 319     -44.560  -8.438  26.739  1.00 36.89           C  
ATOM   1586  C   LEU A 319     -45.430  -7.390  26.038  1.00 38.56           C  
ATOM   1587  O   LEU A 319     -45.193  -7.068  24.859  1.00 34.17           O  
ATOM   1588  CB  LEU A 319     -45.094  -9.819  26.366  1.00 40.17           C  
ATOM   1589  CG  LEU A 319     -44.386 -10.781  25.419  1.00 43.94           C  
ATOM   1590  CD1 LEU A 319     -45.407 -11.365  24.460  1.00 37.01           C  
ATOM   1591  CD2 LEU A 319     -43.203 -10.153  24.686  1.00 37.10           C  
ATOM   1592  N   TYR A 320     -46.450  -6.905  26.758  1.00 38.00           N  
ATOM   1593  CA  TYR A 320     -47.497  -6.024  26.210  1.00 35.50           C  
ATOM   1594  C   TYR A 320     -47.425  -4.613  26.789  1.00 39.65           C  
ATOM   1595  O   TYR A 320     -48.371  -3.843  26.665  1.00 41.30           O  
ATOM   1596  CB  TYR A 320     -48.889  -6.603  26.475  1.00 32.12           C  
ATOM   1597  CG  TYR A 320     -49.024  -8.051  26.054  1.00 37.33           C  
ATOM   1598  CD1 TYR A 320     -48.500  -8.495  24.848  1.00 32.78           C  
ATOM   1599  CD2 TYR A 320     -49.656  -8.978  26.873  1.00 33.51           C  
ATOM   1600  CE1 TYR A 320     -48.611  -9.818  24.466  1.00 35.01           C  
ATOM   1601  CE2 TYR A 320     -49.765 -10.304  26.497  1.00 32.75           C  
ATOM   1602  CZ  TYR A 320     -49.240 -10.718  25.299  1.00 35.72           C  
ATOM   1603  OH  TYR A 320     -49.352 -12.041  24.924  1.00 40.47           O  
ATOM   1604  N   VAL A 321     -46.324  -4.280  27.454  1.00 37.10           N  
ATOM   1605  CA  VAL A 321     -46.067  -2.884  27.764  1.00 38.51           C  
ATOM   1606  C   VAL A 321     -45.260  -2.291  26.606  1.00 43.49           C  
ATOM   1607  O   VAL A 321     -44.227  -2.849  26.209  1.00 37.14           O  
ATOM   1608  CB  VAL A 321     -45.311  -2.713  29.077  1.00 41.59           C  
ATOM   1609  CG1 VAL A 321     -45.230  -1.229  29.455  1.00 41.96           C  
ATOM   1610  CG2 VAL A 321     -45.983  -3.532  30.177  1.00 39.23           C  
ATOM   1611  N   ALA A 322     -45.737  -1.178  26.053  1.00 39.93           N  
ATOM   1612  CA  ALA A 322     -45.128  -0.636  24.843  1.00 39.05           C  
ATOM   1613  C   ALA A 322     -43.664  -0.314  25.066  1.00 38.61           C  
ATOM   1614  O   ALA A 322     -43.303   0.335  26.056  1.00 40.60           O  
ATOM   1615  CB  ALA A 322     -45.862   0.608  24.378  1.00 37.23           C  
ATOM   1616  N   GLY A 323     -42.828  -0.776  24.139  1.00 40.01           N  
ATOM   1617  CA  GLY A 323     -41.419  -0.432  24.124  1.00 38.47           C  
ATOM   1618  C   GLY A 323     -40.549  -1.182  25.115  1.00 39.17           C  
ATOM   1619  O   GLY A 323     -39.320  -1.022  25.098  1.00 39.46           O  
ATOM   1620  N   VAL A 324     -41.160  -2.004  25.965  1.00 34.48           N  
ATOM   1621  CA  VAL A 324     -40.384  -2.757  26.957  1.00 37.07           C  
ATOM   1622  C   VAL A 324     -39.657  -3.995  26.377  1.00 36.17           C  
ATOM   1623  O   VAL A 324     -38.468  -4.164  26.641  1.00 34.54           O  
ATOM   1624  CB  VAL A 324     -41.268  -3.143  28.158  1.00 37.80           C  
ATOM   1625  CG1 VAL A 324     -40.630  -4.256  28.981  1.00 40.65           C  
ATOM   1626  CG2 VAL A 324     -41.477  -1.908  29.024  1.00 36.69           C  
ATOM   1627  N   PRO A 325     -40.329  -4.823  25.545  1.00 37.30           N  
ATOM   1628  CA  PRO A 325     -39.541  -5.901  24.920  1.00 34.54           C  
ATOM   1629  C   PRO A 325     -38.422  -5.374  24.008  1.00 38.84           C  
ATOM   1630  O   PRO A 325     -37.441  -6.080  23.758  1.00 36.91           O  
ATOM   1631  CB  PRO A 325     -40.565  -6.662  24.071  1.00 36.51           C  
ATOM   1632  CG  PRO A 325     -41.930  -6.214  24.561  1.00 33.98           C  
ATOM   1633  CD  PRO A 325     -41.740  -4.828  25.100  1.00 34.28           C  
ATOM   1634  N   GLU A 326     -38.585  -4.161  23.487  1.00 37.71           N  
ATOM   1635  CA  GLU A 326     -37.563  -3.571  22.615  1.00 36.07           C  
ATOM   1636  C   GLU A 326     -36.379  -3.068  23.455  1.00 37.41           C  
ATOM   1637  O   GLU A 326     -35.242  -2.993  22.977  1.00 37.62           O  
ATOM   1638  CB  GLU A 326     -38.157  -2.434  21.779  1.00 33.25           C  
ATOM   1639  CG  GLU A 326     -39.057  -2.898  20.615  1.00 34.64           C  
ATOM   1640  CD  GLU A 326     -40.467  -3.335  21.041  1.00 35.56           C  
ATOM   1641  OE1 GLU A 326     -40.857  -3.142  22.212  1.00 34.70           O  
ATOM   1642  OE2 GLU A 326     -41.183  -3.891  20.187  1.00 34.86           O  
ATOM   1643  N   LEU A 327     -36.661  -2.739  24.713  1.00 31.60           N  
ATOM   1644  CA  LEU A 327     -35.636  -2.372  25.691  1.00 39.45           C  
ATOM   1645  C   LEU A 327     -34.681  -3.546  25.938  1.00 37.42           C  
ATOM   1646  O   LEU A 327     -33.453  -3.379  25.985  1.00 35.13           O  
ATOM   1647  CB  LEU A 327     -36.310  -1.920  27.002  1.00 39.62           C  
ATOM   1648  CG  LEU A 327     -35.480  -1.353  28.149  1.00 39.27           C  
ATOM   1649  CD1 LEU A 327     -34.548  -0.245  27.646  1.00 37.86           C  
ATOM   1650  CD2 LEU A 327     -36.406  -0.843  29.277  1.00 33.09           C  
ATOM   1651  N   GLY A 328     -35.258  -4.735  26.099  1.00 37.05           N  
ATOM   1652  CA  GLY A 328     -34.473  -5.943  26.229  1.00 36.22           C  
ATOM   1653  C   GLY A 328     -33.585  -6.115  25.007  1.00 39.75           C  
ATOM   1654  O   GLY A 328     -32.404  -6.446  25.123  1.00 35.62           O  
ATOM   1655  N   ALA A 329     -34.158  -5.894  23.825  1.00 38.17           N  
ATOM   1656  CA  ALA A 329     -33.390  -6.028  22.594  1.00 38.93           C  
ATOM   1657  C   ALA A 329     -32.200  -5.058  22.580  1.00 31.97           C  
ATOM   1658  O   ALA A 329     -31.135  -5.377  22.088  1.00 32.80           O  
ATOM   1659  CB  ALA A 329     -34.294  -5.790  21.382  1.00 32.80           C  
ATOM   1660  N   PHE A 330     -32.428  -3.859  23.103  1.00 32.01           N  
ATOM   1661  CA  PHE A 330     -31.430  -2.821  23.163  1.00 30.59           C  
ATOM   1662  C   PHE A 330     -30.229  -3.308  23.974  1.00 35.85           C  
ATOM   1663  O   PHE A 330     -29.097  -3.250  23.507  1.00 36.44           O  
ATOM   1664  CB  PHE A 330     -32.037  -1.563  23.782  1.00 28.78           C  
ATOM   1665  CG  PHE A 330     -31.020  -0.579  24.294  1.00 36.18           C  
ATOM   1666  CD1 PHE A 330     -30.358   0.279  23.415  1.00 35.74           C  
ATOM   1667  CD2 PHE A 330     -30.713  -0.516  25.647  1.00 31.29           C  
ATOM   1668  CE1 PHE A 330     -29.435   1.195  23.884  1.00 36.80           C  
ATOM   1669  CE2 PHE A 330     -29.790   0.400  26.133  1.00 34.00           C  
ATOM   1670  CZ  PHE A 330     -29.144   1.257  25.253  1.00 38.07           C  
ATOM   1671  N   PHE A 331     -30.498  -3.790  25.183  1.00 32.22           N  
ATOM   1672  CA  PHE A 331     -29.480  -4.395  26.026  1.00 34.53           C  
ATOM   1673  C   PHE A 331     -28.781  -5.547  25.317  1.00 36.20           C  
ATOM   1674  O   PHE A 331     -27.560  -5.671  25.408  1.00 34.66           O  
ATOM   1675  CB  PHE A 331     -30.079  -4.898  27.343  1.00 32.42           C  
ATOM   1676  CG  PHE A 331     -30.534  -3.811  28.262  1.00 34.80           C  
ATOM   1677  CD1 PHE A 331     -29.708  -2.743  28.557  1.00 37.14           C  
ATOM   1678  CD2 PHE A 331     -31.798  -3.853  28.828  1.00 31.86           C  
ATOM   1679  CE1 PHE A 331     -30.122  -1.736  29.427  1.00 37.70           C  
ATOM   1680  CE2 PHE A 331     -32.223  -2.843  29.679  1.00 33.85           C  
ATOM   1681  CZ  PHE A 331     -31.383  -1.783  29.984  1.00 34.25           C  
ATOM   1682  N   SER A 332     -29.539  -6.382  24.606  1.00 33.43           N  
ATOM   1683  CA  SER A 332     -28.929  -7.535  23.942  1.00 35.36           C  
ATOM   1684  C   SER A 332     -27.912  -7.073  22.871  1.00 38.30           C  
ATOM   1685  O   SER A 332     -26.855  -7.687  22.682  1.00 36.13           O  
ATOM   1686  CB  SER A 332     -29.999  -8.445  23.319  1.00 35.49           C  
ATOM   1687  OG  SER A 332     -30.558  -7.875  22.135  1.00 39.14           O  
ATOM   1688  N   ILE A 333     -28.226  -5.974  22.192  1.00 36.44           N  
ATOM   1689  CA  ILE A 333     -27.326  -5.437  21.186  1.00 37.03           C  
ATOM   1690  C   ILE A 333     -26.075  -4.872  21.835  1.00 37.91           C  
ATOM   1691  O   ILE A 333     -24.985  -5.015  21.290  1.00 38.09           O  
ATOM   1692  CB  ILE A 333     -28.003  -4.355  20.333  1.00 36.58           C  
ATOM   1693  CG1 ILE A 333     -29.157  -4.982  19.541  1.00 36.07           C  
ATOM   1694  CG2 ILE A 333     -26.994  -3.726  19.372  1.00 34.61           C  
ATOM   1695  CD1 ILE A 333     -30.168  -3.995  19.022  1.00 34.86           C  
ATOM   1696  N   LEU A 334     -26.229  -4.240  22.998  1.00 36.36           N  
ATOM   1697  CA  LEU A 334     -25.082  -3.744  23.748  1.00 35.60           C  
ATOM   1698  C   LEU A 334     -24.132  -4.888  24.112  1.00 36.15           C  
ATOM   1699  O   LEU A 334     -22.904  -4.755  24.019  1.00 34.20           O  
ATOM   1700  CB  LEU A 334     -25.527  -3.018  25.009  1.00 33.85           C  
ATOM   1701  CG  LEU A 334     -26.187  -1.649  24.837  1.00 36.03           C  
ATOM   1702  CD1 LEU A 334     -26.568  -1.065  26.204  1.00 33.75           C  
ATOM   1703  CD2 LEU A 334     -25.290  -0.686  24.035  1.00 30.76           C  
ATOM   1704  N   GLN A 335     -24.711  -6.013  24.513  1.00 35.95           N  
ATOM   1705  CA  GLN A 335     -23.933  -7.217  24.777  1.00 37.60           C  
ATOM   1706  C   GLN A 335     -23.093  -7.643  23.578  1.00 37.04           C  
ATOM   1707  O   GLN A 335     -21.926  -7.976  23.735  1.00 39.24           O  
ATOM   1708  CB  GLN A 335     -24.854  -8.354  25.191  1.00 31.20           C  
ATOM   1709  CG  GLN A 335     -25.441  -8.147  26.554  1.00 37.81           C  
ATOM   1710  CD  GLN A 335     -26.517  -9.152  26.873  1.00 39.64           C  
ATOM   1711  OE1 GLN A 335     -27.431  -9.382  26.088  1.00 43.41           O  
ATOM   1712  NE2 GLN A 335     -26.413  -9.762  28.022  1.00 44.51           N  
ATOM   1713  N   ASP A 336     -23.697  -7.663  22.391  1.00 36.70           N  
ATOM   1714  CA  ASP A 336     -22.968  -7.990  21.181  1.00 36.81           C  
ATOM   1715  C   ASP A 336     -21.906  -6.935  20.913  1.00 37.75           C  
ATOM   1716  O   ASP A 336     -20.787  -7.266  20.544  1.00 40.42           O  
ATOM   1717  CB  ASP A 336     -23.900  -8.111  19.980  1.00 34.65           C  
ATOM   1718  CG  ASP A 336     -24.734  -9.384  20.013  1.00 43.28           C  
ATOM   1719  OD1 ASP A 336     -24.273 -10.382  20.611  1.00 38.14           O  
ATOM   1720  OD2 ASP A 336     -25.855  -9.380  19.446  1.00 40.48           O  
ATOM   1721  N   MET A 337     -22.260  -5.671  21.114  1.00 33.36           N  
ATOM   1722  CA  MET A 337     -21.320  -4.583  20.925  1.00 37.58           C  
ATOM   1723  C   MET A 337     -20.095  -4.745  21.843  1.00 39.09           C  
ATOM   1724  O   MET A 337     -18.960  -4.586  21.404  1.00 38.88           O  
ATOM   1725  CB  MET A 337     -21.998  -3.239  21.171  1.00 34.14           C  
ATOM   1726  CG  MET A 337     -22.589  -2.605  19.926  1.00 42.25           C  
ATOM   1727  SD  MET A 337     -23.666  -1.217  20.339  1.00 45.45           S  
ATOM   1728  CE  MET A 337     -24.306  -0.772  18.716  1.00 48.55           C  
ATOM   1729  N   ARG A 338     -20.338  -5.065  23.107  1.00 36.82           N  
ATOM   1730  CA  ARG A 338     -19.257  -5.309  24.043  1.00 41.15           C  
ATOM   1731  C   ARG A 338     -18.432  -6.485  23.559  1.00 43.14           C  
ATOM   1732  O   ARG A 338     -17.206  -6.432  23.559  1.00 43.98           O  
ATOM   1733  CB  ARG A 338     -19.784  -5.578  25.448  1.00 39.01           C  
ATOM   1734  CG  ARG A 338     -18.690  -5.926  26.435  1.00 38.22           C  
ATOM   1735  CD  ARG A 338     -19.188  -6.027  27.869  1.00 39.87           C  
ATOM   1736  NE  ARG A 338     -18.094  -6.385  28.760  1.00 46.87           N  
ATOM   1737  CZ  ARG A 338     -17.651  -7.625  28.934  1.00 45.34           C  
ATOM   1738  NH1 ARG A 338     -16.640  -7.849  29.753  1.00 45.54           N  
ATOM   1739  NH2 ARG A 338     -18.217  -8.638  28.288  1.00 43.10           N  
ATOM   1740  N   ASN A 339     -19.104  -7.544  23.127  1.00 43.75           N  
ATOM   1741  CA  ASN A 339     -18.396  -8.710  22.605  1.00 43.07           C  
ATOM   1742  C   ASN A 339     -17.484  -8.363  21.438  1.00 48.05           C  
ATOM   1743  O   ASN A 339     -16.336  -8.817  21.360  1.00 51.19           O  
ATOM   1744  CB  ASN A 339     -19.382  -9.777  22.167  1.00 48.22           C  
ATOM   1745  CG  ASN A 339     -18.705 -11.078  21.848  1.00 47.94           C  
ATOM   1746  OD1 ASN A 339     -18.408 -11.868  22.745  1.00 48.04           O  
ATOM   1747  ND2 ASN A 339     -18.449 -11.312  20.567  1.00 50.50           N  
ATOM   1748  N   THR A 340     -17.998  -7.549  20.529  1.00 44.90           N  
ATOM   1749  CA  THR A 340     -17.201  -7.084  19.405  1.00 44.61           C  
ATOM   1750  C   THR A 340     -15.969  -6.309  19.876  1.00 45.46           C  
ATOM   1751  O   THR A 340     -14.858  -6.567  19.423  1.00 50.28           O  
ATOM   1752  CB  THR A 340     -18.049  -6.225  18.478  1.00 39.55           C  
ATOM   1753  OG1 THR A 340     -18.982  -7.076  17.812  1.00 45.96           O  
ATOM   1754  CG2 THR A 340     -17.200  -5.548  17.445  1.00 39.53           C  
ATOM   1755  N   ILE A 341     -16.173  -5.378  20.796  1.00 41.09           N  
ATOM   1756  CA  ILE A 341     -15.088  -4.589  21.351  1.00 48.50           C  
ATOM   1757  C   ILE A 341     -14.054  -5.447  22.103  1.00 51.03           C  
ATOM   1758  O   ILE A 341     -12.861  -5.314  21.869  1.00 50.60           O  
ATOM   1759  CB  ILE A 341     -15.642  -3.507  22.278  1.00 42.30           C  
ATOM   1760  CG1 ILE A 341     -16.503  -2.542  21.466  1.00 42.11           C  
ATOM   1761  CG2 ILE A 341     -14.515  -2.764  22.980  1.00 42.15           C  
ATOM   1762  CD1 ILE A 341     -17.551  -1.806  22.292  1.00 41.57           C  
ATOM   1763  N   MET A 342     -14.512  -6.330  22.989  1.00 48.91           N  
ATOM   1764  CA  MET A 342     -13.611  -7.243  23.691  1.00 49.28           C  
ATOM   1765  C   MET A 342     -12.829  -8.139  22.728  1.00 54.22           C  
ATOM   1766  O   MET A 342     -11.668  -8.475  22.988  1.00 56.12           O  
ATOM   1767  CB  MET A 342     -14.386  -8.116  24.682  1.00 46.45           C  
ATOM   1768  CG  MET A 342     -15.076  -7.337  25.795  1.00 47.32           C  
ATOM   1769  SD  MET A 342     -13.873  -6.624  26.915  1.00 62.91           S  
ATOM   1770  CE  MET A 342     -13.379  -8.088  27.826  1.00 60.54           C  
ATOM   1771  N   ALA A 343     -13.461  -8.524  21.622  1.00 51.76           N  
ATOM   1772  CA  ALA A 343     -12.872  -9.501  20.711  1.00 52.47           C  
ATOM   1773  C   ALA A 343     -11.660  -8.929  19.997  1.00 59.32           C  
ATOM   1774  O   ALA A 343     -10.634  -9.604  19.857  1.00 59.29           O  
ATOM   1775  CB  ALA A 343     -13.896  -9.977  19.700  1.00 49.22           C  
ATOM   1776  N   SER A 344     -11.784  -7.679  19.563  1.00 57.41           N  
ATOM   1777  CA  SER A 344     -10.735  -6.999  18.810  1.00 58.91           C  
ATOM   1778  C   SER A 344      -9.379  -6.958  19.540  1.00 62.68           C  
ATOM   1779  O   SER A 344      -8.326  -6.916  18.898  1.00 63.51           O  
ATOM   1780  CB  SER A 344     -11.189  -5.575  18.469  1.00 55.98           C  
ATOM   1781  OG  SER A 344     -11.048  -4.720  19.591  1.00 57.62           O  
ATOM   1782  N   LYS A 345      -9.406  -6.980  20.873  1.00 62.30           N  
ATOM   1783  CA  LYS A 345      -8.176  -6.896  21.666  1.00 60.57           C  
ATOM   1784  C   LYS A 345      -7.936  -8.139  22.522  1.00 62.10           C  
ATOM   1785  O   LYS A 345      -7.605  -8.041  23.702  1.00 64.68           O  
ATOM   1786  CB  LYS A 345      -8.210  -5.658  22.563  1.00 56.26           C  
ATOM   1787  CG  LYS A 345      -9.447  -5.567  23.426  1.00 57.79           C  
ATOM   1788  CD  LYS A 345      -9.087  -5.588  24.892  1.00 60.05           C  
ATOM   1789  CE  LYS A 345     -10.206  -5.008  25.734  1.00 60.48           C  
ATOM   1790  NZ  LYS A 345     -10.038  -5.344  27.166  1.00 63.71           N  
ATOM   1791  N   SER A 346      -8.101  -9.311  21.927  1.00 62.71           N  
ATOM   1792  CA  SER A 346      -7.910 -10.557  22.658  1.00 63.41           C  
ATOM   1793  C   SER A 346      -7.162 -11.552  21.779  1.00 62.27           C  
ATOM   1794  O   SER A 346      -7.178 -11.428  20.551  1.00 62.28           O  
ATOM   1795  CB  SER A 346      -9.254 -11.134  23.105  1.00 59.00           C  
ATOM   1796  OG  SER A 346     -10.005 -11.572  21.987  1.00 62.67           O  
ATOM   1797  N   VAL A 347      -6.477 -12.481  22.422  1.00 62.52           N  
ATOM   1798  CA  VAL A 347      -5.593 -13.385  21.735  1.00 67.51           C  
ATOM   1799  C   VAL A 347      -6.438 -14.373  21.030  1.00 69.42           C  
ATOM   1800  O   VAL A 347      -7.176 -15.105  21.651  1.00 69.48           O  
ATOM   1801  CB  VAL A 347      -4.677 -14.108  22.699  1.00 58.66           C  
ATOM   1802  CG1 VAL A 347      -3.683 -14.927  21.932  1.00 56.64           C  
ATOM   1803  CG2 VAL A 347      -3.968 -13.094  23.551  1.00 57.29           C  
ATOM   1804  N   GLY A 348      -6.332 -14.369  19.716  1.00 72.19           N  
ATOM   1805  CA  GLY A 348      -7.291 -15.040  18.882  1.00 85.29           C  
ATOM   1806  C   GLY A 348      -6.760 -15.731  17.662  1.00 88.31           C  
ATOM   1807  O   GLY A 348      -6.310 -15.115  16.713  1.00 86.89           O  
ATOM   1808  N   THR A 349      -6.862 -17.041  17.687  1.00 93.50           N  
ATOM   1809  CA  THR A 349      -6.585 -17.850  16.534  1.00 96.77           C  
ATOM   1810  C   THR A 349      -7.330 -16.735  15.837  1.00102.01           C  
ATOM   1811  O   THR A 349      -8.274 -16.190  16.373  1.00105.51           O  
ATOM   1812  CB  THR A 349      -6.863 -19.353  16.805  1.00 99.32           C  
ATOM   1813  OG1 THR A 349      -7.308 -20.015  15.618  1.00 94.28           O  
ATOM   1814  CG2 THR A 349      -7.885 -19.554  17.909  1.00 99.98           C  
ATOM   1815  N   ALA A 350      -6.894 -16.385  14.634  1.00101.72           N  
ATOM   1816  CA  ALA A 350      -7.642 -15.518  13.738  1.00102.65           C  
ATOM   1817  C   ALA A 350      -9.082 -15.912  13.380  1.00105.22           C  
ATOM   1818  O   ALA A 350      -9.883 -15.082  12.951  1.00105.02           O  
ATOM   1819  CB  ALA A 350      -6.699 -15.901  12.608  1.00104.76           C  
ATOM   1820  N   GLU A 351      -9.386 -17.180  13.599  1.00107.66           N  
ATOM   1821  CA  GLU A 351     -10.734 -17.650  13.403  1.00108.49           C  
ATOM   1822  C   GLU A 351     -11.401 -17.592  14.746  1.00108.92           C  
ATOM   1823  O   GLU A 351     -12.113 -16.615  15.006  1.00113.29           O  
ATOM   1824  CB  GLU A 351     -10.769 -19.057  12.790  1.00108.82           C  
ATOM   1825  CG  GLU A 351     -11.009 -19.052  11.280  1.00112.19           C  
ATOM   1826  CD  GLU A 351     -10.886 -20.427  10.627  1.00115.60           C  
ATOM   1827  OE1 GLU A 351     -10.863 -21.439  11.352  1.00112.29           O  
ATOM   1828  OE2 GLU A 351     -10.816 -20.502   9.380  1.00117.29           O  
ATOM   1829  N   GLU A 352     -11.139 -18.614  15.576  1.00106.13           N  
ATOM   1830  CA  GLU A 352     -11.655 -18.776  16.950  1.00107.62           C  
ATOM   1831  C   GLU A 352     -12.031 -17.446  17.558  1.00105.99           C  
ATOM   1832  O   GLU A 352     -12.721 -17.365  18.558  1.00107.85           O  
ATOM   1833  CB  GLU A 352     -10.644 -19.539  17.829  1.00110.25           C  
ATOM   1834  CG  GLU A 352     -10.499 -19.104  19.292  1.00116.21           C  
ATOM   1835  CD  GLU A 352     -11.271 -19.972  20.299  1.00120.16           C  
ATOM   1836  OE1 GLU A 352     -10.923 -19.947  21.499  1.00118.51           O  
ATOM   1837  OE2 GLU A 352     -12.223 -20.674  19.903  1.00119.89           O  
ATOM   1838  N   LYS A 353     -11.563 -16.404  16.893  1.00102.20           N  
ATOM   1839  CA  LYS A 353     -12.083 -15.049  17.104  1.00100.35           C  
ATOM   1840  C   LYS A 353     -13.467 -14.797  16.496  1.00104.74           C  
ATOM   1841  O   LYS A 353     -14.274 -14.048  17.062  1.00 99.13           O  
ATOM   1842  CB  LYS A 353     -11.063 -14.017  16.580  1.00 93.85           C  
ATOM   1843  CG  LYS A 353     -11.383 -12.583  16.976  1.00 85.11           C  
ATOM   1844  CD  LYS A 353     -10.222 -11.629  16.712  1.00 80.00           C  
ATOM   1845  CE  LYS A 353      -9.197 -11.655  17.842  1.00 73.57           C  
ATOM   1846  NZ  LYS A 353      -8.253 -10.500  17.764  1.00 71.21           N  
ATOM   1847  N   LEU A 354     -13.697 -15.402  15.348  1.00105.73           N  
ATOM   1848  CA  LEU A 354     -14.945 -15.263  14.652  1.00104.22           C  
ATOM   1849  C   LEU A 354     -15.848 -16.418  15.025  1.00103.92           C  
ATOM   1850  O   LEU A 354     -17.051 -16.304  14.959  1.00101.15           O  
ATOM   1851  CB  LEU A 354     -14.688 -15.305  13.157  1.00107.60           C  
ATOM   1852  CG  LEU A 354     -14.232 -16.690  12.698  1.00108.72           C  
ATOM   1853  CD1 LEU A 354     -15.299 -17.374  11.865  1.00106.56           C  
ATOM   1854  CD2 LEU A 354     -12.852 -16.714  12.062  1.00107.70           C  
ATOM   1855  N   LYS A 355     -15.256 -17.552  15.363  1.00104.43           N  
ATOM   1856  CA  LYS A 355     -16.052 -18.704  15.750  1.00106.22           C  
ATOM   1857  C   LYS A 355     -16.740 -18.856  17.052  1.00105.53           C  
ATOM   1858  O   LYS A 355     -17.503 -19.789  17.230  1.00103.45           O  
ATOM   1859  CB  LYS A 355     -15.178 -19.881  16.113  1.00106.73           C  
ATOM   1860  CG  LYS A 355     -14.386 -20.481  14.955  1.00108.61           C  
ATOM   1861  CD  LYS A 355     -13.510 -21.644  15.399  1.00112.24           C  
ATOM   1862  CE  LYS A 355     -12.741 -22.255  14.238  1.00106.90           C  
ATOM   1863  NZ  LYS A 355     -11.866 -23.380  14.681  1.00101.79           N  
ATOM   1864  N   LYS A 356     -16.441 -17.942  17.969  1.00103.20           N  
ATOM   1865  CA  LYS A 356     -16.964 -17.978  19.346  1.00 99.36           C  
ATOM   1866  C   LYS A 356     -17.439 -16.555  19.611  1.00 95.22           C  
ATOM   1867  O   LYS A 356     -17.158 -16.008  20.679  1.00 96.16           O  
ATOM   1868  CB  LYS A 356     -15.958 -17.633  20.416  1.00 99.46           C  
ATOM   1869  CG  LYS A 356     -16.516 -17.751  21.826  1.00106.04           C  
ATOM   1870  CD  LYS A 356     -15.563 -17.167  22.859  1.00111.89           C  
ATOM   1871  CE  LYS A 356     -16.091 -17.353  24.277  1.00115.47           C  
ATOM   1872  NZ  LYS A 356     -16.096 -18.768  24.743  1.00116.23           N  
ATOM   1873  N   LYS A 357     -17.974 -15.962  18.562  1.00 84.48           N  
ATOM   1874  CA  LYS A 357     -18.472 -14.636  18.524  1.00 76.91           C  
ATOM   1875  C   LYS A 357     -19.753 -14.713  19.303  1.00 72.07           C  
ATOM   1876  O   LYS A 357     -20.014 -15.729  19.921  1.00 77.91           O  
ATOM   1877  CB  LYS A 357     -18.785 -14.348  17.085  1.00 73.36           C  
ATOM   1878  CG  LYS A 357     -18.581 -12.933  16.657  1.00 68.81           C  
ATOM   1879  CD  LYS A 357     -19.666 -12.569  15.673  1.00 69.60           C  
ATOM   1880  CE  LYS A 357     -19.891 -11.071  15.637  1.00 69.09           C  
ATOM   1881  NZ  LYS A 357     -19.354 -10.477  14.391  1.00 71.66           N  
ATOM   1882  N   SER A 358     -20.566 -13.669  19.285  1.00 59.07           N  
ATOM   1883  CA  SER A 358     -21.838 -13.735  19.996  1.00 59.30           C  
ATOM   1884  C   SER A 358     -23.014 -13.375  19.136  1.00 49.39           C  
ATOM   1885  O   SER A 358     -22.891 -12.638  18.205  1.00 50.39           O  
ATOM   1886  CB  SER A 358     -21.829 -12.849  21.224  1.00 47.41           C  
ATOM   1887  OG  SER A 358     -21.887 -11.528  20.823  1.00 46.99           O  
ATOM   1888  N   ALA A 359     -24.162 -13.910  19.490  1.00 52.06           N  
ATOM   1889  CA  ALA A 359     -25.411 -13.585  18.839  1.00 41.81           C  
ATOM   1890  C   ALA A 359     -26.481 -13.348  19.902  1.00 46.57           C  
ATOM   1891  O   ALA A 359     -27.503 -14.030  19.927  1.00 44.22           O  
ATOM   1892  CB  ALA A 359     -25.814 -14.694  17.909  1.00 37.18           C  
ATOM   1893  N   PHE A 360     -26.241 -12.396  20.797  1.00 45.65           N  
ATOM   1894  CA  PHE A 360     -27.180 -12.163  21.882  1.00 39.49           C  
ATOM   1895  C   PHE A 360     -28.505 -11.619  21.341  1.00 45.82           C  
ATOM   1896  O   PHE A 360     -29.587 -12.020  21.768  1.00 40.04           O  
ATOM   1897  CB  PHE A 360     -26.599 -11.198  22.909  1.00 39.75           C  
ATOM   1898  CG  PHE A 360     -25.504 -11.798  23.757  1.00 45.25           C  
ATOM   1899  CD1 PHE A 360     -25.807 -12.693  24.776  1.00 46.65           C  
ATOM   1900  CD2 PHE A 360     -24.178 -11.459  23.542  1.00 41.87           C  
ATOM   1901  CE1 PHE A 360     -24.813 -13.246  25.562  1.00 50.93           C  
ATOM   1902  CE2 PHE A 360     -23.170 -12.007  24.329  1.00 51.23           C  
ATOM   1903  CZ  PHE A 360     -23.488 -12.905  25.338  1.00 55.09           C  
ATOM   1904  N   TYR A 361     -28.404 -10.704  20.386  1.00 43.81           N  
ATOM   1905  CA  TYR A 361     -29.571 -10.026  19.882  1.00 39.79           C  
ATOM   1906  C   TYR A 361     -30.464 -10.997  19.104  1.00 42.28           C  
ATOM   1907  O   TYR A 361     -31.667 -11.077  19.359  1.00 41.04           O  
ATOM   1908  CB  TYR A 361     -29.166  -8.840  19.013  1.00 36.28           C  
ATOM   1909  CG  TYR A 361     -30.300  -8.362  18.159  1.00 42.96           C  
ATOM   1910  CD1 TYR A 361     -31.417  -7.763  18.736  1.00 41.51           C  
ATOM   1911  CD2 TYR A 361     -30.286  -8.543  16.778  1.00 41.94           C  
ATOM   1912  CE1 TYR A 361     -32.477  -7.338  17.965  1.00 41.88           C  
ATOM   1913  CE2 TYR A 361     -31.345  -8.122  16.000  1.00 41.66           C  
ATOM   1914  CZ  TYR A 361     -32.438  -7.520  16.603  1.00 41.31           C  
ATOM   1915  OH  TYR A 361     -33.491  -7.084  15.852  1.00 44.04           O  
ATOM   1916  N   GLN A 362     -29.867 -11.739  18.176  1.00 43.72           N  
ATOM   1917  CA  GLN A 362     -30.588 -12.761  17.418  1.00 46.43           C  
ATOM   1918  C   GLN A 362     -31.243 -13.760  18.354  1.00 44.15           C  
ATOM   1919  O   GLN A 362     -32.315 -14.278  18.063  1.00 44.25           O  
ATOM   1920  CB  GLN A 362     -29.652 -13.501  16.455  1.00 45.48           C  
ATOM   1921  CG  GLN A 362     -28.971 -12.612  15.414  1.00 47.25           C  
ATOM   1922  CD  GLN A 362     -29.959 -11.913  14.489  1.00 50.23           C  
ATOM   1923  OE1 GLN A 362     -31.071 -12.396  14.258  1.00 52.17           O  
ATOM   1924  NE2 GLN A 362     -29.552 -10.767  13.952  1.00 55.12           N  
ATOM   1925  N   SER A 363     -30.583 -14.034  19.474  1.00 40.76           N  
ATOM   1926  CA  SER A 363     -31.134 -14.939  20.482  1.00 48.96           C  
ATOM   1927  C   SER A 363     -32.374 -14.352  21.159  1.00 41.50           C  
ATOM   1928  O   SER A 363     -33.431 -14.969  21.199  1.00 43.79           O  
ATOM   1929  CB  SER A 363     -30.078 -15.272  21.539  1.00 43.42           C  
ATOM   1930  OG  SER A 363     -29.518 -16.544  21.274  1.00 50.66           O  
ATOM   1931  N   TYR A 364     -32.218 -13.156  21.700  1.00 37.42           N  
ATOM   1932  CA  TYR A 364     -33.306 -12.466  22.346  1.00 37.83           C  
ATOM   1933  C   TYR A 364     -34.463 -12.259  21.384  1.00 43.20           C  
ATOM   1934  O   TYR A 364     -35.622 -12.396  21.774  1.00 44.49           O  
ATOM   1935  CB  TYR A 364     -32.826 -11.124  22.878  1.00 36.39           C  
ATOM   1936  CG  TYR A 364     -33.893 -10.325  23.569  1.00 38.44           C  
ATOM   1937  CD1 TYR A 364     -34.144 -10.497  24.927  1.00 37.84           C  
ATOM   1938  CD2 TYR A 364     -34.658  -9.403  22.868  1.00 38.85           C  
ATOM   1939  CE1 TYR A 364     -35.121  -9.766  25.575  1.00 35.79           C  
ATOM   1940  CE2 TYR A 364     -35.651  -8.673  23.503  1.00 39.90           C  
ATOM   1941  CZ  TYR A 364     -35.868  -8.856  24.856  1.00 38.21           C  
ATOM   1942  OH  TYR A 364     -36.831  -8.123  25.478  1.00 38.47           O  
ATOM   1943  N   LEU A 365     -34.137 -11.917  20.137  1.00 42.87           N  
ATOM   1944  CA  LEU A 365     -35.142 -11.625  19.104  1.00 45.77           C  
ATOM   1945  C   LEU A 365     -36.000 -12.833  18.785  1.00 42.37           C  
ATOM   1946  O   LEU A 365     -37.220 -12.780  18.902  1.00 40.62           O  
ATOM   1947  CB  LEU A 365     -34.467 -11.137  17.820  1.00 40.59           C  
ATOM   1948  CG  LEU A 365     -35.353 -10.967  16.585  1.00 42.21           C  
ATOM   1949  CD1 LEU A 365     -36.235  -9.724  16.728  1.00 36.01           C  
ATOM   1950  CD2 LEU A 365     -34.496 -10.906  15.305  1.00 37.33           C  
ATOM   1951  N   ARG A 366     -35.341 -13.906  18.352  1.00 44.37           N  
ATOM   1952  CA  ARG A 366     -35.988 -15.189  18.095  1.00 45.73           C  
ATOM   1953  C   ARG A 366     -36.874 -15.627  19.266  1.00 47.15           C  
ATOM   1954  O   ARG A 366     -38.053 -15.922  19.088  1.00 46.27           O  
ATOM   1955  CB  ARG A 366     -34.925 -16.251  17.809  1.00 49.75           C  
ATOM   1956  CG  ARG A 366     -35.452 -17.595  17.328  1.00 52.22           C  
ATOM   1957  CD  ARG A 366     -34.288 -18.525  16.917  1.00 61.99           C  
ATOM   1958  NE  ARG A 366     -33.412 -18.856  18.043  1.00 60.96           N  
ATOM   1959  CZ  ARG A 366     -32.122 -18.529  18.121  1.00 68.61           C  
ATOM   1960  NH1 ARG A 366     -31.534 -17.865  17.129  1.00 67.17           N  
ATOM   1961  NH2 ARG A 366     -31.410 -18.875  19.189  1.00 62.25           N  
ATOM   1962  N   ARG A 367     -36.316 -15.648  20.471  1.00 46.45           N  
ATOM   1963  CA  ARG A 367     -37.074 -16.153  21.616  1.00 47.34           C  
ATOM   1964  C   ARG A 367     -38.231 -15.253  22.038  1.00 45.21           C  
ATOM   1965  O   ARG A 367     -39.270 -15.752  22.466  1.00 44.09           O  
ATOM   1966  CB  ARG A 367     -36.147 -16.380  22.808  1.00 46.37           C  
ATOM   1967  CG  ARG A 367     -35.199 -17.541  22.604  1.00 48.99           C  
ATOM   1968  CD  ARG A 367     -34.022 -17.441  23.546  1.00 48.05           C  
ATOM   1969  NE  ARG A 367     -33.101 -18.553  23.361  1.00 48.43           N  
ATOM   1970  CZ  ARG A 367     -31.788 -18.464  23.531  1.00 55.14           C  
ATOM   1971  NH1 ARG A 367     -31.239 -17.306  23.894  1.00 53.08           N  
ATOM   1972  NH2 ARG A 367     -31.025 -19.533  23.338  1.00 59.28           N  
ATOM   1973  N   THR A 368     -38.061 -13.938  21.936  1.00 40.73           N  
ATOM   1974  CA  THR A 368     -39.131 -13.052  22.362  1.00 44.03           C  
ATOM   1975  C   THR A 368     -40.261 -13.091  21.338  1.00 45.01           C  
ATOM   1976  O   THR A 368     -41.436 -13.155  21.697  1.00 38.86           O  
ATOM   1977  CB  THR A 368     -38.653 -11.590  22.576  1.00 41.44           C  
ATOM   1978  OG1 THR A 368     -37.706 -11.552  23.645  1.00 39.50           O  
ATOM   1979  CG2 THR A 368     -39.835 -10.685  22.957  1.00 41.56           C  
ATOM   1980  N   GLN A 369     -39.910 -13.087  20.059  1.00 42.80           N  
ATOM   1981  CA  GLN A 369     -40.947 -13.094  19.041  1.00 45.86           C  
ATOM   1982  C   GLN A 369     -41.665 -14.434  18.979  1.00 45.30           C  
ATOM   1983  O   GLN A 369     -42.782 -14.499  18.480  1.00 47.11           O  
ATOM   1984  CB  GLN A 369     -40.375 -12.724  17.673  1.00 42.15           C  
ATOM   1985  CG  GLN A 369     -40.081 -11.242  17.544  1.00 42.58           C  
ATOM   1986  CD  GLN A 369     -39.440 -10.893  16.221  1.00 41.86           C  
ATOM   1987  OE1 GLN A 369     -39.418  -9.732  15.819  1.00 38.40           O  
ATOM   1988  NE2 GLN A 369     -38.913 -11.901  15.536  1.00 35.99           N  
ATOM   1989  N   SER A 370     -41.042 -15.491  19.505  1.00 45.83           N  
ATOM   1990  CA  SER A 370     -41.707 -16.796  19.594  1.00 45.22           C  
ATOM   1991  C   SER A 370     -42.858 -16.757  20.598  1.00 46.22           C  
ATOM   1992  O   SER A 370     -43.654 -17.694  20.688  1.00 45.32           O  
ATOM   1993  CB  SER A 370     -40.723 -17.906  19.978  1.00 44.71           C  
ATOM   1994  OG  SER A 370     -40.409 -17.885  21.362  1.00 46.99           O  
ATOM   1995  N   MET A 371     -42.949 -15.669  21.352  1.00 44.76           N  
ATOM   1996  CA  MET A 371     -44.018 -15.532  22.319  1.00 43.35           C  
ATOM   1997  C   MET A 371     -45.225 -14.835  21.697  1.00 44.28           C  
ATOM   1998  O   MET A 371     -46.189 -14.520  22.393  1.00 42.74           O  
ATOM   1999  CB  MET A 371     -43.526 -14.778  23.555  1.00 43.79           C  
ATOM   2000  CG  MET A 371     -42.277 -15.417  24.176  1.00 49.01           C  
ATOM   2001  SD  MET A 371     -41.811 -14.673  25.746  1.00 55.12           S  
ATOM   2002  CE  MET A 371     -41.234 -13.096  25.189  1.00 38.71           C  
ATOM   2003  N   GLY A 372     -45.170 -14.604  20.386  1.00 47.00           N  
ATOM   2004  CA  GLY A 372     -46.346 -14.157  19.648  1.00 47.14           C  
ATOM   2005  C   GLY A 372     -46.450 -12.652  19.516  1.00 47.56           C  
ATOM   2006  O   GLY A 372     -47.541 -12.108  19.394  1.00 44.67           O  
ATOM   2007  N   ILE A 373     -45.302 -11.980  19.555  1.00 46.80           N  
ATOM   2008  CA  ILE A 373     -45.225 -10.542  19.345  1.00 39.27           C  
ATOM   2009  C   ILE A 373     -44.094 -10.303  18.338  1.00 47.67           C  
ATOM   2010  O   ILE A 373     -43.136 -11.075  18.297  1.00 46.76           O  
ATOM   2011  CB  ILE A 373     -44.973  -9.797  20.685  1.00 47.15           C  
ATOM   2012  CG1 ILE A 373     -45.692  -8.456  20.722  1.00 49.06           C  
ATOM   2013  CG2 ILE A 373     -43.467  -9.634  20.994  1.00 44.61           C  
ATOM   2014  CD1 ILE A 373     -46.883  -8.444  21.676  1.00 42.18           C  
ATOM   2015  N   GLN A 374     -44.225  -9.280  17.495  1.00 43.18           N  
ATOM   2016  CA  GLN A 374     -43.114  -8.821  16.659  1.00 39.89           C  
ATOM   2017  C   GLN A 374     -42.536  -7.549  17.255  1.00 41.38           C  
ATOM   2018  O   GLN A 374     -43.284  -6.647  17.633  1.00 37.68           O  
ATOM   2019  CB  GLN A 374     -43.563  -8.571  15.219  1.00 42.74           C  
ATOM   2020  CG  GLN A 374     -43.947  -9.825  14.464  1.00 39.07           C  
ATOM   2021  CD  GLN A 374     -42.738 -10.653  14.095  1.00 45.20           C  
ATOM   2022  OE1 GLN A 374     -42.476 -11.705  14.686  1.00 48.04           O  
ATOM   2023  NE2 GLN A 374     -41.983 -10.179  13.115  1.00 47.34           N  
ATOM   2024  N   LEU A 375     -41.210  -7.469  17.362  1.00 39.67           N  
ATOM   2025  CA  LEU A 375     -40.611  -6.281  17.968  1.00 38.87           C  
ATOM   2026  C   LEU A 375     -40.683  -5.088  17.000  1.00 40.49           C  
ATOM   2027  O   LEU A 375     -40.544  -5.250  15.790  1.00 36.24           O  
ATOM   2028  CB  LEU A 375     -39.150  -6.540  18.379  1.00 40.69           C  
ATOM   2029  CG  LEU A 375     -38.905  -7.652  19.411  1.00 41.20           C  
ATOM   2030  CD1 LEU A 375     -37.462  -7.633  19.884  1.00 43.25           C  
ATOM   2031  CD2 LEU A 375     -39.858  -7.555  20.602  1.00 40.88           C  
ATOM   2032  N   ASP A 376     -40.910  -3.898  17.550  1.00 40.95           N  
ATOM   2033  CA  ASP A 376     -40.834  -2.661  16.792  1.00 38.28           C  
ATOM   2034  C   ASP A 376     -39.351  -2.267  16.589  1.00 37.90           C  
ATOM   2035  O   ASP A 376     -38.724  -1.673  17.471  1.00 35.96           O  
ATOM   2036  CB  ASP A 376     -41.607  -1.547  17.517  1.00 35.64           C  
ATOM   2037  CG  ASP A 376     -41.874  -0.345  16.629  1.00 39.57           C  
ATOM   2038  OD1 ASP A 376     -41.062  -0.091  15.710  1.00 41.52           O  
ATOM   2039  OD2 ASP A 376     -42.905   0.343  16.833  1.00 40.29           O  
ATOM   2040  N   GLN A 377     -38.814  -2.595  15.418  1.00 37.61           N  
ATOM   2041  CA  GLN A 377     -37.433  -2.280  15.078  1.00 40.23           C  
ATOM   2042  C   GLN A 377     -37.139  -0.792  15.183  1.00 37.76           C  
ATOM   2043  O   GLN A 377     -35.993  -0.398  15.418  1.00 39.11           O  
ATOM   2044  CB  GLN A 377     -37.103  -2.769  13.664  1.00 36.58           C  
ATOM   2045  CG  GLN A 377     -37.049  -4.279  13.515  1.00 36.69           C  
ATOM   2046  CD  GLN A 377     -36.017  -4.897  14.431  1.00 43.86           C  
ATOM   2047  OE1 GLN A 377     -34.997  -4.267  14.749  1.00 43.04           O  
ATOM   2048  NE2 GLN A 377     -36.274  -6.128  14.877  1.00 39.63           N  
ATOM   2049  N   LYS A 378     -38.164   0.034  15.012  1.00 34.83           N  
ATOM   2050  CA  LYS A 378     -37.954   1.472  14.983  1.00 36.93           C  
ATOM   2051  C   LYS A 378     -37.727   1.991  16.386  1.00 37.69           C  
ATOM   2052  O   LYS A 378     -36.999   2.965  16.597  1.00 36.90           O  
ATOM   2053  CB  LYS A 378     -39.142   2.190  14.334  1.00 41.49           C  
ATOM   2054  CG  LYS A 378     -39.278   1.954  12.841  1.00 41.43           C  
ATOM   2055  CD  LYS A 378     -40.208   2.967  12.193  1.00 46.58           C  
ATOM   2056  CE  LYS A 378     -41.654   2.599  12.418  1.00 45.87           C  
ATOM   2057  NZ  LYS A 378     -42.546   3.396  11.544  1.00 61.46           N  
ATOM   2058  N   ILE A 379     -38.371   1.343  17.350  1.00 35.00           N  
ATOM   2059  CA  ILE A 379     -38.154   1.680  18.733  1.00 32.95           C  
ATOM   2060  C   ILE A 379     -36.728   1.263  19.117  1.00 36.28           C  
ATOM   2061  O   ILE A 379     -36.000   2.026  19.755  1.00 35.31           O  
ATOM   2062  CB  ILE A 379     -39.192   1.005  19.650  1.00 35.54           C  
ATOM   2063  CG1 ILE A 379     -40.581   1.630  19.422  1.00 36.56           C  
ATOM   2064  CG2 ILE A 379     -38.772   1.156  21.097  1.00 35.54           C  
ATOM   2065  CD1 ILE A 379     -41.685   1.135  20.368  1.00 35.14           C  
ATOM   2066  N   ILE A 380     -36.335   0.065  18.688  1.00 33.19           N  
ATOM   2067  CA  ILE A 380     -35.001  -0.444  18.941  1.00 36.82           C  
ATOM   2068  C   ILE A 380     -33.962   0.510  18.392  1.00 38.54           C  
ATOM   2069  O   ILE A 380     -32.993   0.831  19.082  1.00 40.33           O  
ATOM   2070  CB  ILE A 380     -34.790  -1.834  18.327  1.00 37.32           C  
ATOM   2071  CG1 ILE A 380     -35.680  -2.872  19.031  1.00 34.56           C  
ATOM   2072  CG2 ILE A 380     -33.333  -2.226  18.465  1.00 35.93           C  
ATOM   2073  CD1 ILE A 380     -35.552  -4.268  18.436  1.00 33.09           C  
ATOM   2074  N   ILE A 381     -34.181   0.986  17.164  1.00 37.83           N  
ATOM   2075  CA  ILE A 381     -33.301   1.979  16.580  1.00 33.65           C  
ATOM   2076  C   ILE A 381     -33.286   3.277  17.391  1.00 37.28           C  
ATOM   2077  O   ILE A 381     -32.224   3.857  17.600  1.00 38.77           O  
ATOM   2078  CB  ILE A 381     -33.685   2.282  15.119  1.00 38.37           C  
ATOM   2079  CG1 ILE A 381     -33.352   1.082  14.232  1.00 36.52           C  
ATOM   2080  CG2 ILE A 381     -32.961   3.504  14.598  1.00 31.13           C  
ATOM   2081  CD1 ILE A 381     -33.839   1.226  12.818  1.00 33.77           C  
ATOM   2082  N   LEU A 382     -34.436   3.743  17.871  1.00 36.57           N  
ATOM   2083  CA  LEU A 382     -34.419   4.989  18.653  1.00 36.32           C  
ATOM   2084  C   LEU A 382     -33.699   4.838  19.998  1.00 35.69           C  
ATOM   2085  O   LEU A 382     -33.130   5.806  20.506  1.00 35.80           O  
ATOM   2086  CB  LEU A 382     -35.834   5.498  18.899  1.00 35.24           C  
ATOM   2087  CG  LEU A 382     -36.684   5.959  17.718  1.00 40.68           C  
ATOM   2088  CD1 LEU A 382     -38.031   6.446  18.252  1.00 38.69           C  
ATOM   2089  CD2 LEU A 382     -35.990   7.061  16.963  1.00 39.44           C  
ATOM   2090  N   TYR A 383     -33.761   3.646  20.593  1.00 33.25           N  
ATOM   2091  CA  TYR A 383     -33.064   3.392  21.851  1.00 37.69           C  
ATOM   2092  C   TYR A 383     -31.568   3.458  21.605  1.00 37.16           C  
ATOM   2093  O   TYR A 383     -30.836   4.192  22.268  1.00 36.46           O  
ATOM   2094  CB  TYR A 383     -33.413   2.019  22.418  1.00 37.63           C  
ATOM   2095  CG  TYR A 383     -34.771   1.888  23.061  1.00 39.34           C  
ATOM   2096  CD1 TYR A 383     -35.464   3.002  23.524  1.00 37.01           C  
ATOM   2097  CD2 TYR A 383     -35.354   0.635  23.224  1.00 37.82           C  
ATOM   2098  CE1 TYR A 383     -36.693   2.870  24.131  1.00 36.99           C  
ATOM   2099  CE2 TYR A 383     -36.587   0.496  23.831  1.00 34.65           C  
ATOM   2100  CZ  TYR A 383     -37.248   1.616  24.284  1.00 36.70           C  
ATOM   2101  OH  TYR A 383     -38.476   1.488  24.885  1.00 34.82           O  
ATOM   2102  N   MET A 384     -31.135   2.672  20.627  1.00 37.08           N  
ATOM   2103  CA  MET A 384     -29.725   2.524  20.350  1.00 38.03           C  
ATOM   2104  C   MET A 384     -29.127   3.870  19.988  1.00 40.03           C  
ATOM   2105  O   MET A 384     -28.047   4.207  20.458  1.00 42.30           O  
ATOM   2106  CB  MET A 384     -29.490   1.507  19.241  1.00 36.05           C  
ATOM   2107  CG  MET A 384     -28.018   1.206  19.039  1.00 46.31           C  
ATOM   2108  SD  MET A 384     -27.178   0.881  20.629  1.00 49.21           S  
ATOM   2109  CE  MET A 384     -27.773  -0.768  20.993  1.00 35.42           C  
ATOM   2110  N   LEU A 385     -29.834   4.671  19.198  1.00 37.30           N  
ATOM   2111  CA  LEU A 385     -29.237   5.926  18.761  1.00 38.72           C  
ATOM   2112  C   LEU A 385     -29.362   7.030  19.811  1.00 37.88           C  
ATOM   2113  O   LEU A 385     -28.585   7.976  19.820  1.00 36.64           O  
ATOM   2114  CB  LEU A 385     -29.849   6.364  17.443  1.00 38.33           C  
ATOM   2115  CG  LEU A 385     -29.663   5.341  16.318  1.00 39.68           C  
ATOM   2116  CD1 LEU A 385     -30.332   5.825  15.039  1.00 39.12           C  
ATOM   2117  CD2 LEU A 385     -28.185   5.040  16.066  1.00 41.37           C  
ATOM   2118  N   SER A 386     -30.339   6.920  20.698  1.00 41.52           N  
ATOM   2119  CA  SER A 386     -30.455   7.882  21.798  1.00 39.99           C  
ATOM   2120  C   SER A 386     -29.451   7.625  22.912  1.00 41.57           C  
ATOM   2121  O   SER A 386     -28.900   8.562  23.497  1.00 39.23           O  
ATOM   2122  CB  SER A 386     -31.848   7.849  22.411  1.00 37.84           C  
ATOM   2123  OG  SER A 386     -32.772   8.575  21.642  1.00 42.71           O  
ATOM   2124  N   TRP A 387     -29.251   6.345  23.216  1.00 39.28           N  
ATOM   2125  CA  TRP A 387     -28.577   5.934  24.450  1.00 39.42           C  
ATOM   2126  C   TRP A 387     -27.258   5.187  24.220  1.00 36.32           C  
ATOM   2127  O   TRP A 387     -26.494   4.997  25.150  1.00 37.05           O  
ATOM   2128  CB  TRP A 387     -29.498   5.034  25.270  1.00 35.85           C  
ATOM   2129  CG  TRP A 387     -30.741   5.691  25.765  1.00 40.81           C  
ATOM   2130  CD1 TRP A 387     -30.913   7.011  26.073  1.00 40.82           C  
ATOM   2131  CD2 TRP A 387     -31.999   5.054  26.007  1.00 41.69           C  
ATOM   2132  NE1 TRP A 387     -32.194   7.231  26.510  1.00 40.82           N  
ATOM   2133  CE2 TRP A 387     -32.885   6.045  26.478  1.00 41.55           C  
ATOM   2134  CE3 TRP A 387     -32.459   3.736  25.888  1.00 37.46           C  
ATOM   2135  CZ2 TRP A 387     -34.207   5.762  26.822  1.00 38.72           C  
ATOM   2136  CZ3 TRP A 387     -33.773   3.456  26.229  1.00 41.12           C  
ATOM   2137  CH2 TRP A 387     -34.634   4.466  26.686  1.00 38.72           C  
ATOM   2138  N   GLY A 388     -27.007   4.757  22.985  1.00 37.13           N  
ATOM   2139  CA  GLY A 388     -25.886   3.884  22.689  1.00 36.03           C  
ATOM   2140  C   GLY A 388     -24.537   4.452  23.060  1.00 34.24           C  
ATOM   2141  O   GLY A 388     -23.756   3.787  23.728  1.00 36.15           O  
ATOM   2142  N   LYS A 389     -24.277   5.686  22.638  1.00 36.94           N  
ATOM   2143  CA  LYS A 389     -22.973   6.303  22.820  1.00 39.54           C  
ATOM   2144  C   LYS A 389     -22.589   6.312  24.290  1.00 38.44           C  
ATOM   2145  O   LYS A 389     -21.499   5.871  24.654  1.00 38.12           O  
ATOM   2146  CB  LYS A 389     -22.948   7.730  22.249  1.00 37.81           C  
ATOM   2147  CG  LYS A 389     -21.570   8.423  22.322  1.00 40.31           C  
ATOM   2148  CD  LYS A 389     -20.641   7.947  21.226  1.00 45.19           C  
ATOM   2149  CE  LYS A 389     -19.238   8.571  21.326  1.00 51.71           C  
ATOM   2150  NZ  LYS A 389     -18.546   8.304  22.636  1.00 45.64           N  
ATOM   2151  N   GLU A 390     -23.484   6.788  25.144  1.00 40.29           N  
ATOM   2152  CA  GLU A 390     -23.135   6.891  26.559  1.00 39.46           C  
ATOM   2153  C   GLU A 390     -23.119   5.520  27.227  1.00 38.15           C  
ATOM   2154  O   GLU A 390     -22.343   5.291  28.148  1.00 44.17           O  
ATOM   2155  CB  GLU A 390     -24.079   7.851  27.284  1.00 41.36           C  
ATOM   2156  CG  GLU A 390     -23.828   8.035  28.782  1.00 46.71           C  
ATOM   2157  CD  GLU A 390     -22.410   8.495  29.172  1.00 55.83           C  
ATOM   2158  OE1 GLU A 390     -21.580   8.819  28.286  1.00 63.96           O  
ATOM   2159  OE2 GLU A 390     -22.121   8.535  30.398  1.00 53.60           O  
ATOM   2160  N   ALA A 391     -23.918   4.586  26.739  1.00 35.69           N  
ATOM   2161  CA  ALA A 391     -23.878   3.246  27.310  1.00 37.29           C  
ATOM   2162  C   ALA A 391     -22.513   2.612  27.085  1.00 38.42           C  
ATOM   2163  O   ALA A 391     -21.992   1.925  27.962  1.00 35.67           O  
ATOM   2164  CB  ALA A 391     -24.954   2.376  26.717  1.00 34.48           C  
ATOM   2165  N   VAL A 392     -21.935   2.825  25.901  1.00 39.58           N  
ATOM   2166  CA  VAL A 392     -20.656   2.192  25.601  1.00 37.81           C  
ATOM   2167  C   VAL A 392     -19.583   2.674  26.580  1.00 39.20           C  
ATOM   2168  O   VAL A 392     -18.784   1.872  27.052  1.00 38.74           O  
ATOM   2169  CB  VAL A 392     -20.202   2.437  24.145  1.00 40.64           C  
ATOM   2170  CG1 VAL A 392     -18.761   1.901  23.931  1.00 34.34           C  
ATOM   2171  CG2 VAL A 392     -21.159   1.770  23.190  1.00 30.70           C  
ATOM   2172  N   ASN A 393     -19.629   3.957  26.940  1.00 36.44           N  
ATOM   2173  CA  ASN A 393     -18.723   4.525  27.929  1.00 36.69           C  
ATOM   2174  C   ASN A 393     -18.744   3.864  29.294  1.00 43.49           C  
ATOM   2175  O   ASN A 393     -17.906   4.182  30.139  1.00 45.58           O  
ATOM   2176  CB  ASN A 393     -19.016   6.010  28.127  1.00 41.90           C  
ATOM   2177  CG  ASN A 393     -18.619   6.834  26.941  1.00 42.19           C  
ATOM   2178  OD1 ASN A 393     -17.785   6.417  26.141  1.00 43.20           O  
ATOM   2179  ND2 ASN A 393     -19.219   8.013  26.806  1.00 47.37           N  
ATOM   2180  N   HIS A 394     -19.696   2.968  29.531  1.00 42.34           N  
ATOM   2181  CA  HIS A 394     -19.799   2.335  30.838  1.00 42.59           C  
ATOM   2182  C   HIS A 394     -19.677   0.824  30.738  1.00 41.79           C  
ATOM   2183  O   HIS A 394     -19.943   0.102  31.705  1.00 42.15           O  
ATOM   2184  CB  HIS A 394     -21.113   2.727  31.525  1.00 41.47           C  
ATOM   2185  CG  HIS A 394     -21.169   4.172  31.909  1.00 45.08           C  
ATOM   2186  ND1 HIS A 394     -20.591   4.655  33.066  1.00 51.01           N  
ATOM   2187  CD2 HIS A 394     -21.705   5.241  31.281  1.00 46.69           C  
ATOM   2188  CE1 HIS A 394     -20.782   5.959  33.138  1.00 49.60           C  
ATOM   2189  NE2 HIS A 394     -21.457   6.344  32.070  1.00 48.95           N  
ATOM   2190  N   PHE A 395     -19.270   0.342  29.570  1.00 37.07           N  
ATOM   2191  CA  PHE A 395     -18.985  -1.073  29.432  1.00 38.16           C  
ATOM   2192  C   PHE A 395     -17.822  -1.425  30.367  1.00 45.05           C  
ATOM   2193  O   PHE A 395     -16.929  -0.599  30.592  1.00 41.38           O  
ATOM   2194  CB  PHE A 395     -18.641  -1.425  27.983  1.00 39.99           C  
ATOM   2195  CG  PHE A 395     -19.830  -1.489  27.052  1.00 41.40           C  
ATOM   2196  CD1 PHE A 395     -21.114  -1.194  27.494  1.00 36.23           C  
ATOM   2197  CD2 PHE A 395     -19.653  -1.865  25.723  1.00 39.43           C  
ATOM   2198  CE1 PHE A 395     -22.199  -1.260  26.622  1.00 35.60           C  
ATOM   2199  CE2 PHE A 395     -20.737  -1.941  24.855  1.00 39.29           C  
ATOM   2200  CZ  PHE A 395     -22.017  -1.645  25.320  1.00 35.30           C  
ATOM   2201  N   HIS A 396     -17.843  -2.626  30.942  1.00 46.76           N  
ATOM   2202  CA  HIS A 396     -16.642  -3.156  31.586  1.00 49.03           C  
ATOM   2203  C   HIS A 396     -15.789  -3.790  30.475  1.00 47.61           C  
ATOM   2204  O   HIS A 396     -16.199  -4.787  29.857  1.00 47.23           O  
ATOM   2205  CB  HIS A 396     -16.974  -4.179  32.692  1.00 47.60           C  
ATOM   2206  CG  HIS A 396     -17.790  -3.637  33.817  1.00 51.43           C  
ATOM   2207  ND1 HIS A 396     -18.317  -4.433  34.819  1.00 59.79           N  
ATOM   2208  CD2 HIS A 396     -18.205  -2.371  34.116  1.00 56.63           C  
ATOM   2209  CE1 HIS A 396     -19.008  -3.701  35.670  1.00 53.04           C  
ATOM   2210  NE2 HIS A 396     -18.950  -2.434  35.260  1.00 56.65           N  
ATOM   2211  N   LEU A 397     -14.623  -3.202  30.208  1.00 53.25           N  
ATOM   2212  CA  LEU A 397     -13.762  -3.643  29.101  1.00 55.95           C  
ATOM   2213  C   LEU A 397     -12.411  -3.743  29.788  1.00 63.55           C  
ATOM   2214  O   LEU A 397     -11.796  -2.720  30.086  1.00 70.04           O  
ATOM   2215  CB  LEU A 397     -13.813  -2.648  27.941  1.00 45.77           C  
ATOM   2216  CG  LEU A 397     -15.138  -2.247  27.317  1.00 49.73           C  
ATOM   2217  CD1 LEU A 397     -14.892  -1.045  26.430  1.00 47.56           C  
ATOM   2218  CD2 LEU A 397     -15.701  -3.406  26.521  1.00 45.68           C  
ATOM   2219  N   GLY A 398     -11.929  -4.946  30.057  1.00 72.29           N  
ATOM   2220  CA  GLY A 398     -12.821  -5.966  30.570  1.00 70.25           C  
ATOM   2221  C   GLY A 398     -11.990  -5.596  31.784  1.00 77.55           C  
ATOM   2222  O   GLY A 398     -12.464  -4.966  32.736  1.00 78.76           O  
ATOM   2223  N   ASP A 399     -10.727  -6.031  31.715  1.00 74.86           N  
ATOM   2224  CA  ASP A 399      -9.702  -6.401  32.689  1.00 83.63           C  
ATOM   2225  C   ASP A 399     -10.141  -6.752  34.111  1.00 84.35           C  
ATOM   2226  O   ASP A 399      -9.525  -6.316  35.088  1.00 85.12           O  
ATOM   2227  CB  ASP A 399      -8.596  -5.331  32.743  1.00 85.88           C  
ATOM   2228  CG  ASP A 399      -8.236  -4.772  31.363  1.00 86.22           C  
ATOM   2229  OD1 ASP A 399      -8.217  -5.550  30.378  1.00 87.16           O  
ATOM   2230  OD2 ASP A 399      -7.964  -3.552  31.265  1.00 83.83           O  
TER    2231      ASP A 399                                                      
ATOM   2232  N   SER B 116     -10.716  -8.654  -6.924  1.00 74.13           N  
ATOM   2233  CA  SER B 116     -11.239  -9.166  -8.188  1.00 72.40           C  
ATOM   2234  C   SER B 116     -10.778  -8.295  -9.351  1.00 72.16           C  
ATOM   2235  O   SER B 116      -9.923  -8.703 -10.135  1.00 76.17           O  
ATOM   2236  CB  SER B 116     -12.769  -9.241  -8.154  1.00 74.68           C  
ATOM   2237  OG  SER B 116     -13.278  -9.931  -9.285  1.00 74.49           O  
ATOM   2238  N   ALA B 117     -11.334  -7.090  -9.447  1.00 69.84           N  
ATOM   2239  CA  ALA B 117     -11.028  -6.183 -10.554  1.00 69.34           C  
ATOM   2240  C   ALA B 117      -9.605  -5.637 -10.492  1.00 67.75           C  
ATOM   2241  O   ALA B 117      -8.959  -5.656  -9.444  1.00 64.50           O  
ATOM   2242  CB  ALA B 117     -12.024  -5.026 -10.580  1.00 64.99           C  
ATOM   2243  N   ASP B 118      -9.120  -5.148 -11.626  1.00 67.48           N  
ATOM   2244  CA  ASP B 118      -7.819  -4.493 -11.662  1.00 66.34           C  
ATOM   2245  C   ASP B 118      -8.017  -2.992 -11.514  1.00 62.64           C  
ATOM   2246  O   ASP B 118      -8.182  -2.286 -12.505  1.00 63.17           O  
ATOM   2247  CB  ASP B 118      -7.069  -4.810 -12.963  1.00 64.11           C  
ATOM   2248  CG  ASP B 118      -5.632  -4.299 -12.957  1.00 63.99           C  
ATOM   2249  OD1 ASP B 118      -5.235  -3.601 -12.001  1.00 68.84           O  
ATOM   2250  OD2 ASP B 118      -4.888  -4.594 -13.916  1.00 70.27           O  
ATOM   2251  N   TRP B 119      -8.007  -2.504 -10.280  1.00 58.57           N  
ATOM   2252  CA  TRP B 119      -8.205  -1.082 -10.055  1.00 55.23           C  
ATOM   2253  C   TRP B 119      -7.069  -0.260 -10.659  1.00 51.42           C  
ATOM   2254  O   TRP B 119      -7.294   0.854 -11.127  1.00 50.94           O  
ATOM   2255  CB  TRP B 119      -8.354  -0.795  -8.558  1.00 56.62           C  
ATOM   2256  CG  TRP B 119      -9.363  -1.680  -7.928  1.00 55.63           C  
ATOM   2257  CD1 TRP B 119      -9.121  -2.754  -7.117  1.00 58.09           C  
ATOM   2258  CD2 TRP B 119     -10.785  -1.603  -8.078  1.00 55.79           C  
ATOM   2259  NE1 TRP B 119     -10.305  -3.343  -6.746  1.00 56.74           N  
ATOM   2260  CE2 TRP B 119     -11.342  -2.655  -7.324  1.00 56.15           C  
ATOM   2261  CE3 TRP B 119     -11.642  -0.742  -8.768  1.00 54.22           C  
ATOM   2262  CZ2 TRP B 119     -12.713  -2.867  -7.244  1.00 57.99           C  
ATOM   2263  CZ3 TRP B 119     -13.007  -0.955  -8.685  1.00 54.36           C  
ATOM   2264  CH2 TRP B 119     -13.529  -2.009  -7.931  1.00 56.79           C  
ATOM   2265  N   LYS B 120      -5.853  -0.803 -10.671  1.00 51.33           N  
ATOM   2266  CA  LYS B 120      -4.725  -0.064 -11.240  1.00 51.35           C  
ATOM   2267  C   LYS B 120      -4.924   0.211 -12.734  1.00 54.52           C  
ATOM   2268  O   LYS B 120      -4.693   1.329 -13.207  1.00 51.73           O  
ATOM   2269  CB  LYS B 120      -3.415  -0.818 -11.027  1.00 53.71           C  
ATOM   2270  CG  LYS B 120      -2.198  -0.140 -11.666  1.00 51.82           C  
ATOM   2271  CD  LYS B 120      -0.907  -0.857 -11.281  1.00 49.74           C  
ATOM   2272  CE  LYS B 120       0.259  -0.440 -12.153  1.00 50.72           C  
ATOM   2273  NZ  LYS B 120       1.504  -1.189 -11.805  1.00 53.99           N  
ATOM   2274  N   ALA B 121      -5.369  -0.804 -13.470  1.00 51.32           N  
ATOM   2275  CA  ALA B 121      -5.516  -0.668 -14.912  1.00 55.50           C  
ATOM   2276  C   ALA B 121      -6.720   0.201 -15.233  1.00 55.42           C  
ATOM   2277  O   ALA B 121      -6.576   1.255 -15.848  1.00 53.85           O  
ATOM   2278  CB  ALA B 121      -5.643  -2.019 -15.564  1.00 56.42           C  
ATOM   2279  N   ILE B 122      -7.899  -0.257 -14.807  1.00 60.71           N  
ATOM   2280  CA  ILE B 122      -9.150   0.502 -14.897  1.00 57.43           C  
ATOM   2281  C   ILE B 122      -8.944   1.981 -14.574  1.00 55.76           C  
ATOM   2282  O   ILE B 122      -9.443   2.856 -15.279  1.00 51.95           O  
ATOM   2283  CB  ILE B 122     -10.219  -0.067 -13.937  1.00 59.41           C  
ATOM   2284  CG1 ILE B 122     -10.602  -1.496 -14.333  1.00 66.48           C  
ATOM   2285  CG2 ILE B 122     -11.455   0.828 -13.914  1.00 62.90           C  
ATOM   2286  CD1 ILE B 122     -11.712  -2.100 -13.479  1.00 64.31           C  
ATOM   2287  N   GLY B 123      -8.179   2.243 -13.516  1.00 54.14           N  
ATOM   2288  CA  GLY B 123      -7.877   3.598 -13.099  1.00 50.98           C  
ATOM   2289  C   GLY B 123      -7.036   4.390 -14.080  1.00 51.58           C  
ATOM   2290  O   GLY B 123      -7.289   5.579 -14.278  1.00 54.88           O  
ATOM   2291  N   ALA B 124      -6.028   3.752 -14.677  1.00 51.26           N  
ATOM   2292  CA  ALA B 124      -5.182   4.418 -15.673  1.00 49.69           C  
ATOM   2293  C   ALA B 124      -6.020   4.869 -16.872  1.00 52.33           C  
ATOM   2294  O   ALA B 124      -5.816   5.959 -17.414  1.00 55.03           O  
ATOM   2295  CB  ALA B 124      -4.055   3.498 -16.128  1.00 42.86           C  
ATOM   2296  N   TYR B 125      -6.962   4.020 -17.280  1.00 49.32           N  
ATOM   2297  CA  TYR B 125      -7.878   4.345 -18.364  1.00 51.18           C  
ATOM   2298  C   TYR B 125      -8.615   5.652 -18.061  1.00 55.50           C  
ATOM   2299  O   TYR B 125      -8.419   6.657 -18.754  1.00 52.03           O  
ATOM   2300  CB  TYR B 125      -8.869   3.200 -18.584  1.00 51.23           C  
ATOM   2301  CG  TYR B 125      -9.898   3.481 -19.650  1.00 55.55           C  
ATOM   2302  CD1 TYR B 125      -9.576   3.393 -21.004  1.00 57.47           C  
ATOM   2303  CD2 TYR B 125     -11.198   3.833 -19.309  1.00 56.56           C  
ATOM   2304  CE1 TYR B 125     -10.532   3.657 -21.995  1.00 57.33           C  
ATOM   2305  CE2 TYR B 125     -12.152   4.094 -20.280  1.00 61.37           C  
ATOM   2306  CZ  TYR B 125     -11.818   4.005 -21.624  1.00 61.48           C  
ATOM   2307  OH  TYR B 125     -12.779   4.270 -22.580  1.00 57.72           O  
ATOM   2308  N   ILE B 126      -9.418   5.639 -16.993  1.00 48.33           N  
ATOM   2309  CA  ILE B 126     -10.195   6.802 -16.577  1.00 46.03           C  
ATOM   2310  C   ILE B 126      -9.351   8.066 -16.454  1.00 48.67           C  
ATOM   2311  O   ILE B 126      -9.778   9.141 -16.882  1.00 46.93           O  
ATOM   2312  CB  ILE B 126     -10.909   6.526 -15.223  1.00 50.77           C  
ATOM   2313  CG1 ILE B 126     -11.989   5.463 -15.408  1.00 44.25           C  
ATOM   2314  CG2 ILE B 126     -11.503   7.800 -14.636  1.00 43.45           C  
ATOM   2315  CD1 ILE B 126     -12.094   4.522 -14.243  1.00 50.88           C  
ATOM   2316  N   LEU B 127      -8.144   7.930 -15.898  1.00 47.59           N  
ATOM   2317  CA  LEU B 127      -7.261   9.078 -15.689  1.00 49.46           C  
ATOM   2318  C   LEU B 127      -6.711   9.701 -16.975  1.00 50.86           C  
ATOM   2319  O   LEU B 127      -6.205  10.825 -16.945  1.00 51.08           O  
ATOM   2320  CB  LEU B 127      -6.092   8.689 -14.784  1.00 51.61           C  
ATOM   2321  CG  LEU B 127      -6.408   8.603 -13.291  1.00 46.56           C  
ATOM   2322  CD1 LEU B 127      -5.211   8.014 -12.548  1.00 51.51           C  
ATOM   2323  CD2 LEU B 127      -6.748   9.983 -12.748  1.00 45.17           C  
ATOM   2324  N   GLY B 128      -6.808   8.984 -18.094  1.00 47.88           N  
ATOM   2325  CA  GLY B 128      -6.416   9.543 -19.377  1.00 51.98           C  
ATOM   2326  C   GLY B 128      -7.425  10.550 -19.923  1.00 60.19           C  
ATOM   2327  O   GLY B 128      -7.116  11.299 -20.857  1.00 57.42           O  
ATOM   2328  N   PHE B 129      -8.630  10.573 -19.344  1.00 53.49           N  
ATOM   2329  CA  PHE B 129      -9.699  11.451 -19.823  1.00 53.08           C  
ATOM   2330  C   PHE B 129      -9.765  12.782 -19.091  1.00 51.28           C  
ATOM   2331  O   PHE B 129      -9.202  12.949 -18.012  1.00 55.70           O  
ATOM   2332  CB  PHE B 129     -11.053  10.763 -19.707  1.00 47.35           C  
ATOM   2333  CG  PHE B 129     -11.225   9.612 -20.641  1.00 52.89           C  
ATOM   2334  CD1 PHE B 129     -10.808   8.342 -20.282  1.00 51.57           C  
ATOM   2335  CD2 PHE B 129     -11.807   9.797 -21.887  1.00 57.15           C  
ATOM   2336  CE1 PHE B 129     -10.973   7.272 -21.146  1.00 57.40           C  
ATOM   2337  CE2 PHE B 129     -11.979   8.730 -22.761  1.00 56.44           C  
ATOM   2338  CZ  PHE B 129     -11.563   7.467 -22.393  1.00 56.66           C  
ATOM   2339  N   ALA B 130     -10.471  13.729 -19.692  1.00 50.93           N  
ATOM   2340  CA  ALA B 130     -10.622  15.047 -19.104  1.00 53.12           C  
ATOM   2341  C   ALA B 130     -11.648  14.986 -17.980  1.00 52.97           C  
ATOM   2342  O   ALA B 130     -12.642  14.264 -18.071  1.00 52.56           O  
ATOM   2343  CB  ALA B 130     -11.035  16.061 -20.157  1.00 54.34           C  
ATOM   2344  N   ILE B 131     -11.382  15.742 -16.923  1.00 53.86           N  
ATOM   2345  CA  ILE B 131     -12.228  15.771 -15.736  1.00 54.98           C  
ATOM   2346  C   ILE B 131     -13.722  15.945 -16.061  1.00 55.20           C  
ATOM   2347  O   ILE B 131     -14.541  15.195 -15.538  1.00 51.80           O  
ATOM   2348  CB  ILE B 131     -11.760  16.881 -14.773  1.00 52.37           C  
ATOM   2349  CG1 ILE B 131     -10.398  16.530 -14.191  1.00 53.04           C  
ATOM   2350  CG2 ILE B 131     -12.745  17.089 -13.672  1.00 57.56           C  
ATOM   2351  CD1 ILE B 131      -9.772  17.670 -13.425  1.00 58.88           C  
ATOM   2352  N   PRO B 132     -14.080  16.888 -16.962  1.00 57.80           N  
ATOM   2353  CA  PRO B 132     -15.516  17.040 -17.220  1.00 54.16           C  
ATOM   2354  C   PRO B 132     -16.194  15.830 -17.848  1.00 57.33           C  
ATOM   2355  O   PRO B 132     -17.364  15.593 -17.533  1.00 53.87           O  
ATOM   2356  CB  PRO B 132     -15.574  18.229 -18.181  1.00 50.06           C  
ATOM   2357  CG  PRO B 132     -14.364  18.994 -17.886  1.00 58.00           C  
ATOM   2358  CD  PRO B 132     -13.312  17.960 -17.620  1.00 56.49           C  
ATOM   2359  N   ILE B 133     -15.524  15.071 -18.713  1.00 56.62           N  
ATOM   2360  CA  ILE B 133     -16.268  13.968 -19.323  1.00 56.99           C  
ATOM   2361  C   ILE B 133     -16.452  12.859 -18.288  1.00 52.20           C  
ATOM   2362  O   ILE B 133     -17.451  12.141 -18.322  1.00 55.84           O  
ATOM   2363  CB  ILE B 133     -15.605  13.412 -20.611  1.00 53.15           C  
ATOM   2364  CG1 ILE B 133     -16.537  12.394 -21.281  1.00 53.37           C  
ATOM   2365  CG2 ILE B 133     -14.255  12.783 -20.323  1.00 55.37           C  
ATOM   2366  CD1 ILE B 133     -16.019  11.850 -22.601  1.00 58.58           C  
ATOM   2367  N   ILE B 134     -15.509  12.750 -17.349  1.00 53.87           N  
ATOM   2368  CA  ILE B 134     -15.617  11.772 -16.264  1.00 50.81           C  
ATOM   2369  C   ILE B 134     -16.790  12.093 -15.334  1.00 46.42           C  
ATOM   2370  O   ILE B 134     -17.594  11.222 -15.015  1.00 45.98           O  
ATOM   2371  CB  ILE B 134     -14.324  11.700 -15.415  1.00 50.22           C  
ATOM   2372  CG1 ILE B 134     -13.116  11.314 -16.283  1.00 50.10           C  
ATOM   2373  CG2 ILE B 134     -14.515  10.718 -14.235  1.00 40.87           C  
ATOM   2374  CD1 ILE B 134     -11.781  11.330 -15.520  1.00 49.08           C  
ATOM   2375  N   LEU B 135     -16.874  13.347 -14.909  1.00 44.95           N  
ATOM   2376  CA  LEU B 135     -17.938  13.787 -14.012  1.00 53.37           C  
ATOM   2377  C   LEU B 135     -19.318  13.676 -14.642  1.00 55.68           C  
ATOM   2378  O   LEU B 135     -20.284  13.319 -13.971  1.00 54.56           O  
ATOM   2379  CB  LEU B 135     -17.668  15.216 -13.564  1.00 52.32           C  
ATOM   2380  CG  LEU B 135     -16.517  15.161 -12.569  1.00 55.57           C  
ATOM   2381  CD1 LEU B 135     -15.904  16.509 -12.403  1.00 60.18           C  
ATOM   2382  CD2 LEU B 135     -17.002  14.623 -11.232  1.00 49.26           C  
ATOM   2383  N   LYS B 136     -19.402  13.956 -15.939  1.00 56.92           N  
ATOM   2384  CA  LYS B 136     -20.661  13.814 -16.655  1.00 55.69           C  
ATOM   2385  C   LYS B 136     -21.069  12.351 -16.699  1.00 53.58           C  
ATOM   2386  O   LYS B 136     -22.222  12.021 -16.452  1.00 51.74           O  
ATOM   2387  CB  LYS B 136     -20.543  14.407 -18.063  1.00 58.32           C  
ATOM   2388  CG  LYS B 136     -20.577  15.934 -18.050  1.00 63.89           C  
ATOM   2389  CD  LYS B 136     -21.736  16.440 -17.148  1.00 68.36           C  
ATOM   2390  CE  LYS B 136     -21.227  17.242 -15.946  1.00 66.62           C  
ATOM   2391  NZ  LYS B 136     -22.202  17.283 -14.801  1.00 71.67           N  
ATOM   2392  N   ALA B 137     -20.109  11.480 -17.003  1.00 53.30           N  
ATOM   2393  CA  ALA B 137     -20.326  10.040 -16.914  1.00 52.71           C  
ATOM   2394  C   ALA B 137     -20.820   9.680 -15.508  1.00 57.54           C  
ATOM   2395  O   ALA B 137     -21.855   9.017 -15.330  1.00 54.13           O  
ATOM   2396  CB  ALA B 137     -19.036   9.289 -17.240  1.00 49.36           C  
ATOM   2397  N   LEU B 138     -20.065  10.150 -14.518  1.00 52.92           N  
ATOM   2398  CA  LEU B 138     -20.359   9.889 -13.116  1.00 56.20           C  
ATOM   2399  C   LEU B 138     -21.764  10.361 -12.803  1.00 58.25           C  
ATOM   2400  O   LEU B 138     -22.589   9.579 -12.325  1.00 61.64           O  
ATOM   2401  CB  LEU B 138     -19.332  10.581 -12.212  1.00 53.72           C  
ATOM   2402  CG  LEU B 138     -19.267  10.134 -10.755  1.00 54.40           C  
ATOM   2403  CD1 LEU B 138     -19.050   8.635 -10.671  1.00 52.01           C  
ATOM   2404  CD2 LEU B 138     -18.143  10.869 -10.041  1.00 49.21           C  
ATOM   2405  N   TYR B 139     -22.048  11.625 -13.115  1.00 57.00           N  
ATOM   2406  CA  TYR B 139     -23.375  12.178 -12.865  1.00 58.77           C  
ATOM   2407  C   TYR B 139     -24.463  11.334 -13.514  1.00 61.99           C  
ATOM   2408  O   TYR B 139     -25.468  11.013 -12.879  1.00 64.59           O  
ATOM   2409  CB  TYR B 139     -23.496  13.624 -13.370  1.00 63.57           C  
ATOM   2410  CG  TYR B 139     -24.946  14.045 -13.519  1.00 67.64           C  
ATOM   2411  CD1 TYR B 139     -25.714  14.363 -12.402  1.00 67.05           C  
ATOM   2412  CD2 TYR B 139     -25.561  14.084 -14.771  1.00 69.42           C  
ATOM   2413  CE1 TYR B 139     -27.055  14.724 -12.527  1.00 71.36           C  
ATOM   2414  CE2 TYR B 139     -26.906  14.443 -14.904  1.00 72.62           C  
ATOM   2415  CZ  TYR B 139     -27.645  14.764 -13.778  1.00 73.18           C  
ATOM   2416  OH  TYR B 139     -28.973  15.121 -13.901  1.00 75.21           O  
ATOM   2417  N   MET B 140     -24.263  10.984 -14.783  1.00 62.64           N  
ATOM   2418  CA  MET B 140     -25.291  10.282 -15.536  1.00 62.30           C  
ATOM   2419  C   MET B 140     -25.491   8.871 -15.012  1.00 63.64           C  
ATOM   2420  O   MET B 140     -26.606   8.349 -15.033  1.00 69.50           O  
ATOM   2421  CB  MET B 140     -24.949  10.244 -17.030  1.00 63.64           C  
ATOM   2422  CG  MET B 140     -26.088  10.730 -17.918  1.00 69.29           C  
ATOM   2423  SD  MET B 140     -25.621  12.193 -18.866  1.00 89.06           S  
ATOM   2424  CE  MET B 140     -24.414  11.501 -19.991  1.00 64.84           C  
ATOM   2425  N   LEU B 141     -24.416   8.254 -14.540  1.00 60.88           N  
ATOM   2426  CA  LEU B 141     -24.514   6.914 -13.980  1.00 64.83           C  
ATOM   2427  C   LEU B 141     -25.074   6.936 -12.554  1.00 69.63           C  
ATOM   2428  O   LEU B 141     -25.950   6.139 -12.209  1.00 69.06           O  
ATOM   2429  CB  LEU B 141     -23.150   6.227 -14.003  1.00 61.88           C  
ATOM   2430  CG  LEU B 141     -22.715   5.796 -15.405  1.00 64.17           C  
ATOM   2431  CD1 LEU B 141     -21.294   5.258 -15.393  1.00 59.34           C  
ATOM   2432  CD2 LEU B 141     -23.692   4.755 -15.971  1.00 59.46           C  
ATOM   2433  N   SER B 142     -24.572   7.858 -11.735  1.00 68.08           N  
ATOM   2434  CA  SER B 142     -24.986   7.954 -10.336  1.00 63.74           C  
ATOM   2435  C   SER B 142     -26.451   8.326 -10.179  1.00 63.43           C  
ATOM   2436  O   SER B 142     -27.065   7.999  -9.163  1.00 66.40           O  
ATOM   2437  CB  SER B 142     -24.122   8.971  -9.594  1.00 57.41           C  
ATOM   2438  OG  SER B 142     -22.775   8.557  -9.610  1.00 57.00           O  
ATOM   2439  N   THR B 143     -27.007   9.008 -11.177  1.00 68.24           N  
ATOM   2440  CA  THR B 143     -28.437   9.329 -11.179  1.00 73.29           C  
ATOM   2441  C   THR B 143     -29.278   8.218 -11.810  1.00 73.50           C  
ATOM   2442  O   THR B 143     -30.338   7.861 -11.295  1.00 79.61           O  
ATOM   2443  CB  THR B 143     -28.737  10.646 -11.939  1.00 74.96           C  
ATOM   2444  OG1 THR B 143     -27.786  11.655 -11.571  1.00 73.65           O  
ATOM   2445  CG2 THR B 143     -30.149  11.133 -11.624  1.00 76.28           C  
ATOM   2446  N   ARG B 144     -28.803   7.683 -12.932  1.00 73.81           N  
ATOM   2447  CA  ARG B 144     -29.587   6.751 -13.738  1.00 77.51           C  
ATOM   2448  C   ARG B 144     -28.860   5.423 -13.957  1.00 77.51           C  
ATOM   2449  O   ARG B 144     -29.377   4.525 -14.628  1.00 79.05           O  
ATOM   2450  CB  ARG B 144     -29.920   7.388 -15.084  1.00 74.25           C  
ATOM   2451  CG  ARG B 144     -30.042   8.909 -15.033  1.00 73.29           C  
ATOM   2452  CD  ARG B 144     -29.980   9.494 -16.428  1.00 74.23           C  
ATOM   2453  NE  ARG B 144     -30.904   8.801 -17.323  1.00 80.10           N  
ATOM   2454  CZ  ARG B 144     -30.670   8.550 -18.610  1.00 80.05           C  
ATOM   2455  NH1 ARG B 144     -29.533   8.939 -19.178  1.00 73.81           N  
ATOM   2456  NH2 ARG B 144     -31.581   7.908 -19.333  1.00 80.55           N  
ATOM   2457  N   THR B 155     -24.373  -3.548 -25.620  1.00 99.83           N  
ATOM   2458  CA  THR B 155     -23.612  -4.005 -24.460  1.00100.70           C  
ATOM   2459  C   THR B 155     -22.502  -3.004 -24.131  1.00 93.80           C  
ATOM   2460  O   THR B 155     -21.468  -3.359 -23.560  1.00 90.18           O  
ATOM   2461  CB  THR B 155     -23.003  -5.410 -24.694  1.00101.65           C  
ATOM   2462  OG1 THR B 155     -23.849  -6.161 -25.574  1.00109.70           O  
ATOM   2463  CG2 THR B 155     -22.862  -6.167 -23.380  1.00 97.40           C  
ATOM   2464  N   ARG B 156     -22.729  -1.745 -24.494  1.00 90.16           N  
ATOM   2465  CA  ARG B 156     -21.773  -0.682 -24.204  1.00 85.54           C  
ATOM   2466  C   ARG B 156     -22.458   0.667 -23.983  1.00 85.25           C  
ATOM   2467  O   ARG B 156     -23.529   0.935 -24.540  1.00 86.42           O  
ATOM   2468  CB  ARG B 156     -20.757  -0.561 -25.334  1.00 83.83           C  
ATOM   2469  CG  ARG B 156     -19.328  -0.804 -24.912  1.00 84.17           C  
ATOM   2470  CD  ARG B 156     -18.375  -0.580 -26.071  1.00 85.56           C  
ATOM   2471  NE  ARG B 156     -16.993  -0.794 -25.662  1.00 90.73           N  
ATOM   2472  CZ  ARG B 156     -16.384  -1.974 -25.685  1.00 93.70           C  
ATOM   2473  NH1 ARG B 156     -17.037  -3.051 -26.108  1.00 91.93           N  
ATOM   2474  NH2 ARG B 156     -15.121  -2.078 -25.289  1.00 93.15           N  
ATOM   2475  N   ILE B 157     -21.835   1.507 -23.160  1.00 80.04           N  
ATOM   2476  CA  ILE B 157     -22.293   2.879 -22.964  1.00 74.89           C  
ATOM   2477  C   ILE B 157     -21.179   3.840 -23.353  1.00 71.80           C  
ATOM   2478  O   ILE B 157     -20.021   3.654 -22.977  1.00 69.06           O  
ATOM   2479  CB  ILE B 157     -22.726   3.152 -21.510  1.00 75.68           C  
ATOM   2480  CG1 ILE B 157     -23.856   2.210 -21.100  1.00 78.48           C  
ATOM   2481  CG2 ILE B 157     -23.201   4.581 -21.362  1.00 69.97           C  
ATOM   2482  CD1 ILE B 157     -24.204   2.276 -19.627  1.00 76.94           C  
ATOM   2483  N   ARG B 158     -21.539   4.863 -24.119  1.00 70.07           N  
ATOM   2484  CA  ARG B 158     -20.570   5.808 -24.658  1.00 68.30           C  
ATOM   2485  C   ARG B 158     -20.882   7.219 -24.164  1.00 65.76           C  
ATOM   2486  O   ARG B 158     -22.015   7.688 -24.269  1.00 65.68           O  
ATOM   2487  CB  ARG B 158     -20.573   5.750 -26.196  1.00 64.83           C  
ATOM   2488  CG  ARG B 158     -19.783   6.855 -26.893  1.00 65.56           C  
ATOM   2489  CD  ARG B 158     -19.638   6.588 -28.396  1.00 64.64           C  
ATOM   2490  NE  ARG B 158     -20.932   6.398 -29.040  1.00 69.83           N  
ATOM   2491  CZ  ARG B 158     -21.694   7.383 -29.512  1.00 67.03           C  
ATOM   2492  NH1 ARG B 158     -21.295   8.650 -29.429  1.00 62.62           N  
ATOM   2493  NH2 ARG B 158     -22.860   7.098 -30.073  1.00 65.41           N  
ATOM   2494  N   PHE B 159     -19.882   7.892 -23.613  1.00 61.17           N  
ATOM   2495  CA  PHE B 159     -20.064   9.271 -23.181  1.00 61.48           C  
ATOM   2496  C   PHE B 159     -19.191  10.186 -24.011  1.00 57.88           C  
ATOM   2497  O   PHE B 159     -18.128   9.788 -24.479  1.00 60.89           O  
ATOM   2498  CB  PHE B 159     -19.742   9.434 -21.691  1.00 61.70           C  
ATOM   2499  CG  PHE B 159     -20.618   8.606 -20.795  1.00 60.22           C  
ATOM   2500  CD1 PHE B 159     -21.812   9.111 -20.319  1.00 55.63           C  
ATOM   2501  CD2 PHE B 159     -20.252   7.318 -20.442  1.00 60.70           C  
ATOM   2502  CE1 PHE B 159     -22.623   8.350 -19.506  1.00 59.49           C  
ATOM   2503  CE2 PHE B 159     -21.059   6.556 -19.628  1.00 60.24           C  
ATOM   2504  CZ  PHE B 159     -22.245   7.072 -19.161  1.00 56.58           C  
ATOM   2505  N   LYS B 160     -19.647  11.416 -24.191  1.00 55.07           N  
ATOM   2506  CA  LYS B 160     -18.886  12.386 -24.942  1.00 52.06           C  
ATOM   2507  C   LYS B 160     -19.050  13.766 -24.339  1.00 52.24           C  
ATOM   2508  O   LYS B 160     -20.089  14.088 -23.753  1.00 55.00           O  
ATOM   2509  CB  LYS B 160     -19.310  12.391 -26.415  1.00 58.98           C  
ATOM   2510  CG  LYS B 160     -20.645  13.063 -26.701  1.00 62.64           C  
ATOM   2511  CD  LYS B 160     -20.844  13.233 -28.209  1.00 63.84           C  
ATOM   2512  CE  LYS B 160     -22.229  13.767 -28.544  1.00 63.65           C  
ATOM   2513  NZ  LYS B 160     -22.531  15.050 -27.840  1.00 66.43           N  
ATOM   2514  N   ASP B 161     -18.013  14.577 -24.497  1.00 54.86           N  
ATOM   2515  CA  ASP B 161     -18.004  15.940 -24.005  1.00 56.39           C  
ATOM   2516  C   ASP B 161     -16.960  16.753 -24.752  1.00 56.78           C  
ATOM   2517  O   ASP B 161     -15.953  16.212 -25.211  1.00 55.29           O  
ATOM   2518  CB  ASP B 161     -17.721  15.972 -22.508  1.00 54.55           C  
ATOM   2519  CG  ASP B 161     -18.089  17.297 -21.881  1.00 58.97           C  
ATOM   2520  OD1 ASP B 161     -19.306  17.528 -21.685  1.00 61.73           O  
ATOM   2521  OD2 ASP B 161     -17.171  18.100 -21.582  1.00 54.57           O  
ATOM   2522  N   ASP B 162     -17.188  18.057 -24.843  1.00 56.47           N  
ATOM   2523  CA  ASP B 162     -16.290  18.939 -25.582  1.00 63.44           C  
ATOM   2524  C   ASP B 162     -14.925  19.142 -24.904  1.00 65.48           C  
ATOM   2525  O   ASP B 162     -14.090  19.902 -25.395  1.00 65.90           O  
ATOM   2526  CB  ASP B 162     -16.971  20.293 -25.802  1.00 66.91           C  
ATOM   2527  CG  ASP B 162     -18.268  20.171 -26.587  1.00 69.82           C  
ATOM   2528  OD1 ASP B 162     -18.461  19.137 -27.268  1.00 68.18           O  
ATOM   2529  OD2 ASP B 162     -19.091  21.110 -26.527  1.00 76.26           O  
ATOM   2530  N   SER B 163     -14.711  18.465 -23.777  1.00 63.43           N  
ATOM   2531  CA  SER B 163     -13.437  18.496 -23.056  1.00 60.34           C  
ATOM   2532  C   SER B 163     -12.512  17.367 -23.498  1.00 58.16           C  
ATOM   2533  O   SER B 163     -11.286  17.448 -23.370  1.00 54.98           O  
ATOM   2534  CB  SER B 163     -13.682  18.372 -21.549  1.00 60.52           C  
ATOM   2535  OG  SER B 163     -14.333  17.137 -21.252  1.00 55.71           O  
ATOM   2536  N   SER B 164     -13.136  16.304 -23.989  1.00 55.87           N  
ATOM   2537  CA  SER B 164     -12.481  15.041 -24.262  1.00 53.62           C  
ATOM   2538  C   SER B 164     -12.395  14.823 -25.762  1.00 63.18           C  
ATOM   2539  O   SER B 164     -13.408  14.571 -26.419  1.00 62.00           O  
ATOM   2540  CB  SER B 164     -13.253  13.900 -23.595  1.00 55.61           C  
ATOM   2541  OG  SER B 164     -12.850  12.629 -24.075  1.00 56.21           O  
ATOM   2542  N   PHE B 165     -11.186  14.921 -26.299  1.00 59.93           N  
ATOM   2543  CA  PHE B 165     -10.974  14.750 -27.728  1.00 63.44           C  
ATOM   2544  C   PHE B 165      -9.498  14.434 -28.025  1.00 64.29           C  
ATOM   2545  O   PHE B 165      -8.673  14.358 -27.114  1.00 62.42           O  
ATOM   2546  CB  PHE B 165     -11.415  16.008 -28.483  1.00 60.53           C  
ATOM   2547  CG  PHE B 165     -10.673  17.243 -28.069  1.00 64.98           C  
ATOM   2548  CD1 PHE B 165      -9.482  17.597 -28.687  1.00 66.18           C  
ATOM   2549  CD2 PHE B 165     -11.146  18.037 -27.043  1.00 64.92           C  
ATOM   2550  CE1 PHE B 165      -8.788  18.726 -28.294  1.00 67.29           C  
ATOM   2551  CE2 PHE B 165     -10.451  19.172 -26.646  1.00 66.94           C  
ATOM   2552  CZ  PHE B 165      -9.274  19.516 -27.273  1.00 61.45           C  
ATOM   2553  N   GLU B 166      -9.186  14.244 -29.306  1.00 64.56           N  
ATOM   2554  CA  GLU B 166      -7.813  14.069 -29.779  1.00 63.41           C  
ATOM   2555  C   GLU B 166      -7.573  14.934 -31.003  1.00 64.94           C  
ATOM   2556  O   GLU B 166      -8.507  15.257 -31.741  1.00 67.19           O  
ATOM   2557  CB  GLU B 166      -7.526  12.610 -30.123  1.00 55.26           C  
ATOM   2558  CG  GLU B 166      -7.263  11.740 -28.923  1.00 61.89           C  
ATOM   2559  CD  GLU B 166      -7.122  10.282 -29.291  1.00 64.38           C  
ATOM   2560  OE1 GLU B 166      -7.654   9.882 -30.355  1.00 67.06           O  
ATOM   2561  OE2 GLU B 166      -6.474   9.539 -28.521  1.00 67.29           O  
ATOM   2562  N   GLU B 167      -6.324  15.312 -31.223  1.00 64.18           N  
ATOM   2563  CA  GLU B 167      -5.973  15.971 -32.469  1.00 68.41           C  
ATOM   2564  C   GLU B 167      -5.525  14.929 -33.474  1.00 64.76           C  
ATOM   2565  O   GLU B 167      -4.461  14.331 -33.330  1.00 59.30           O  
ATOM   2566  CB  GLU B 167      -4.876  17.007 -32.263  1.00 69.62           C  
ATOM   2567  CG  GLU B 167      -5.287  18.194 -31.420  1.00 72.71           C  
ATOM   2568  CD  GLU B 167      -4.219  19.260 -31.399  1.00 75.62           C  
ATOM   2569  OE1 GLU B 167      -3.510  19.400 -32.420  1.00 79.35           O  
ATOM   2570  OE2 GLU B 167      -4.075  19.943 -30.364  1.00 75.67           O  
ATOM   2571  N   VAL B 168      -6.360  14.684 -34.472  1.00 63.28           N  
ATOM   2572  CA  VAL B 168      -5.961  13.843 -35.584  1.00 64.66           C  
ATOM   2573  C   VAL B 168      -5.717  14.774 -36.760  1.00 69.75           C  
ATOM   2574  O   VAL B 168      -6.658  15.214 -37.432  1.00 66.10           O  
ATOM   2575  CB  VAL B 168      -7.015  12.768 -35.919  1.00 65.61           C  
ATOM   2576  CG1 VAL B 168      -6.600  11.970 -37.153  1.00 61.41           C  
ATOM   2577  CG2 VAL B 168      -7.215  11.842 -34.721  1.00 59.87           C  
ATOM   2578  N   ASN B 169      -4.437  15.089 -36.966  1.00 73.82           N  
ATOM   2579  CA  ASN B 169      -3.999  16.052 -37.971  1.00 73.18           C  
ATOM   2580  C   ASN B 169      -4.690  17.343 -37.554  1.00 76.02           C  
ATOM   2581  O   ASN B 169      -4.711  17.692 -36.370  1.00 78.65           O  
ATOM   2582  CB  ASN B 169      -4.452  15.626 -39.373  1.00 68.20           C  
ATOM   2583  CG  ASN B 169      -3.999  14.215 -39.729  1.00 68.72           C  
ATOM   2584  OD1 ASN B 169      -2.807  13.888 -39.638  1.00 58.92           O  
ATOM   2585  ND2 ASN B 169      -4.954  13.366 -40.123  1.00 66.95           N  
ATOM   2586  N   GLY B 170      -5.268  18.042 -38.520  1.00 75.29           N  
ATOM   2587  CA  GLY B 170      -5.965  19.275 -38.217  1.00 80.82           C  
ATOM   2588  C   GLY B 170      -7.159  19.243 -37.281  1.00 77.44           C  
ATOM   2589  O   GLY B 170      -7.358  20.158 -36.487  1.00 77.86           O  
ATOM   2590  N   ILE B 171      -7.941  18.172 -37.363  1.00 75.28           N  
ATOM   2591  CA  ILE B 171      -9.264  18.126 -36.743  1.00 74.19           C  
ATOM   2592  C   ILE B 171      -9.280  17.580 -35.313  1.00 70.52           C  
ATOM   2593  O   ILE B 171      -8.550  16.645 -34.984  1.00 67.87           O  
ATOM   2594  CB  ILE B 171     -10.226  17.267 -37.598  1.00 72.20           C  
ATOM   2595  CG1 ILE B 171      -9.944  17.479 -39.088  1.00 74.67           C  
ATOM   2596  CG2 ILE B 171     -11.677  17.582 -37.260  1.00 74.70           C  
ATOM   2597  CD1 ILE B 171     -10.816  16.653 -40.003  1.00 82.85           C  
ATOM   2598  N   ARG B 172     -10.117  18.176 -34.467  1.00 69.84           N  
ATOM   2599  CA  ARG B 172     -10.419  17.593 -33.169  1.00 65.61           C  
ATOM   2600  C   ARG B 172     -11.325  16.396 -33.359  1.00 63.12           C  
ATOM   2601  O   ARG B 172     -12.416  16.520 -33.899  1.00 65.66           O  
ATOM   2602  CB  ARG B 172     -11.097  18.596 -32.246  1.00 67.73           C  
ATOM   2603  CG  ARG B 172     -10.210  19.706 -31.739  1.00 67.67           C  
ATOM   2604  CD  ARG B 172     -10.950  20.468 -30.664  1.00 68.52           C  
ATOM   2605  NE  ARG B 172     -10.132  21.501 -30.037  1.00 72.88           N  
ATOM   2606  CZ  ARG B 172     -10.528  22.220 -28.990  1.00 73.48           C  
ATOM   2607  NH1 ARG B 172     -11.728  22.010 -28.458  1.00 69.15           N  
ATOM   2608  NH2 ARG B 172      -9.727  23.141 -28.471  1.00 72.46           N  
ATOM   2609  N   LYS B 173     -10.874  15.232 -32.925  1.00 63.42           N  
ATOM   2610  CA  LYS B 173     -11.712  14.046 -32.975  1.00 63.54           C  
ATOM   2611  C   LYS B 173     -12.143  13.718 -31.547  1.00 66.95           C  
ATOM   2612  O   LYS B 173     -11.296  13.530 -30.672  1.00 63.19           O  
ATOM   2613  CB  LYS B 173     -10.960  12.878 -33.626  1.00 65.11           C  
ATOM   2614  CG  LYS B 173     -11.736  11.564 -33.711  1.00 67.29           C  
ATOM   2615  CD  LYS B 173     -10.823  10.426 -34.168  1.00 68.61           C  
ATOM   2616  CE  LYS B 173     -11.499   9.072 -34.013  1.00 71.74           C  
ATOM   2617  NZ  LYS B 173     -10.516   7.960 -34.152  1.00 66.82           N  
ATOM   2618  N   PRO B 174     -13.464  13.679 -31.300  1.00 64.47           N  
ATOM   2619  CA  PRO B 174     -13.961  13.423 -29.946  1.00 61.08           C  
ATOM   2620  C   PRO B 174     -13.449  12.101 -29.379  1.00 60.37           C  
ATOM   2621  O   PRO B 174     -13.494  11.059 -30.042  1.00 55.64           O  
ATOM   2622  CB  PRO B 174     -15.491  13.400 -30.124  1.00 60.22           C  
ATOM   2623  CG  PRO B 174     -15.710  13.162 -31.584  1.00 62.45           C  
ATOM   2624  CD  PRO B 174     -14.561  13.834 -32.272  1.00 64.56           C  
ATOM   2625  N   LYS B 175     -12.930  12.169 -28.158  1.00 61.18           N  
ATOM   2626  CA  LYS B 175     -12.496  10.989 -27.429  1.00 57.93           C  
ATOM   2627  C   LYS B 175     -13.650  10.570 -26.523  1.00 63.50           C  
ATOM   2628  O   LYS B 175     -14.040  11.313 -25.621  1.00 62.19           O  
ATOM   2629  CB  LYS B 175     -11.227  11.288 -26.632  1.00 60.03           C  
ATOM   2630  CG  LYS B 175     -10.555  10.080 -25.992  1.00 63.12           C  
ATOM   2631  CD  LYS B 175      -9.287  10.500 -25.257  1.00 57.58           C  
ATOM   2632  CE  LYS B 175      -8.702   9.361 -24.427  1.00 61.01           C  
ATOM   2633  NZ  LYS B 175      -7.469   9.779 -23.688  1.00 61.15           N  
ATOM   2634  N   HIS B 176     -14.215   9.396 -26.794  1.00 61.10           N  
ATOM   2635  CA  HIS B 176     -15.397   8.916 -26.083  1.00 62.56           C  
ATOM   2636  C   HIS B 176     -15.048   8.086 -24.850  1.00 62.58           C  
ATOM   2637  O   HIS B 176     -14.152   7.237 -24.890  1.00 60.32           O  
ATOM   2638  CB  HIS B 176     -16.277   8.081 -27.017  1.00 61.90           C  
ATOM   2639  CG  HIS B 176     -16.789   8.839 -28.200  1.00 68.13           C  
ATOM   2640  ND1 HIS B 176     -16.829   8.297 -29.473  1.00 67.25           N  
ATOM   2641  CD2 HIS B 176     -17.285  10.092 -28.316  1.00 63.68           C  
ATOM   2642  CE1 HIS B 176     -17.325   9.184 -30.309  1.00 68.75           C  
ATOM   2643  NE2 HIS B 176     -17.611  10.286 -29.635  1.00 67.25           N  
ATOM   2644  N   LEU B 177     -15.766   8.329 -23.758  1.00 60.06           N  
ATOM   2645  CA  LEU B 177     -15.599   7.525 -22.558  1.00 59.48           C  
ATOM   2646  C   LEU B 177     -16.526   6.325 -22.633  1.00 58.54           C  
ATOM   2647  O   LEU B 177     -17.737   6.480 -22.774  1.00 64.36           O  
ATOM   2648  CB  LEU B 177     -15.881   8.350 -21.299  1.00 63.84           C  
ATOM   2649  CG  LEU B 177     -14.988   8.095 -20.076  1.00 61.26           C  
ATOM   2650  CD1 LEU B 177     -15.339   9.067 -18.956  1.00 55.39           C  
ATOM   2651  CD2 LEU B 177     -15.105   6.660 -19.595  1.00 59.10           C  
ATOM   2652  N   TYR B 178     -15.953   5.130 -22.540  1.00 57.64           N  
ATOM   2653  CA  TYR B 178     -16.715   3.895 -22.669  1.00 61.94           C  
ATOM   2654  C   TYR B 178     -16.788   3.121 -21.356  1.00 67.24           C  
ATOM   2655  O   TYR B 178     -15.826   3.085 -20.584  1.00 63.32           O  
ATOM   2656  CB  TYR B 178     -16.110   2.996 -23.753  1.00 67.05           C  
ATOM   2657  CG  TYR B 178     -16.420   3.394 -25.186  1.00 70.03           C  
ATOM   2658  CD1 TYR B 178     -15.638   4.328 -25.856  1.00 70.51           C  
ATOM   2659  CD2 TYR B 178     -17.477   2.812 -25.877  1.00 73.21           C  
ATOM   2660  CE1 TYR B 178     -15.910   4.681 -27.168  1.00 70.46           C  
ATOM   2661  CE2 TYR B 178     -17.755   3.158 -27.189  1.00 74.02           C  
ATOM   2662  CZ  TYR B 178     -16.968   4.095 -27.830  1.00 73.71           C  
ATOM   2663  OH  TYR B 178     -17.240   4.446 -29.138  1.00 74.16           O  
ATOM   2664  N   VAL B 179     -17.939   2.494 -21.131  1.00 65.91           N  
ATOM   2665  CA  VAL B 179     -18.187   1.658 -19.967  1.00 68.41           C  
ATOM   2666  C   VAL B 179     -18.986   0.412 -20.388  1.00 74.13           C  
ATOM   2667  O   VAL B 179     -20.090   0.534 -20.921  1.00 78.10           O  
ATOM   2668  CB  VAL B 179     -18.958   2.440 -18.879  1.00 68.52           C  
ATOM   2669  CG1 VAL B 179     -19.536   1.492 -17.870  1.00 73.14           C  
ATOM   2670  CG2 VAL B 179     -18.063   3.470 -18.205  1.00 58.43           C  
ATOM   2671  N   SER B 180     -18.435  -0.779 -20.156  1.00 72.65           N  
ATOM   2672  CA  SER B 180     -19.070  -2.026 -20.606  1.00 81.09           C  
ATOM   2673  C   SER B 180     -20.124  -2.573 -19.623  1.00 86.07           C  
ATOM   2674  O   SER B 180     -20.351  -1.992 -18.562  1.00 85.86           O  
ATOM   2675  CB  SER B 180     -18.001  -3.094 -20.868  1.00 82.47           C  
ATOM   2676  OG  SER B 180     -17.389  -2.915 -22.137  1.00 87.96           O  
ATOM   2677  N   MET B 181     -20.772  -3.682 -19.991  1.00 90.71           N  
ATOM   2678  CA  MET B 181     -21.834  -4.285 -19.171  1.00 91.18           C  
ATOM   2679  C   MET B 181     -21.345  -5.427 -18.283  1.00 94.65           C  
ATOM   2680  O   MET B 181     -22.133  -6.290 -17.884  1.00 97.00           O  
ATOM   2681  CB  MET B 181     -22.972  -4.805 -20.055  1.00 94.19           C  
ATOM   2682  CG  MET B 181     -23.779  -3.725 -20.750  1.00 93.74           C  
ATOM   2683  SD  MET B 181     -24.070  -2.308 -19.675  1.00100.86           S  
ATOM   2684  CE  MET B 181     -22.985  -1.097 -20.426  1.00 85.01           C  
ATOM   2685  N   LYS B 189     -14.653  -9.641 -16.866  1.00 85.69           N  
ATOM   2686  CA  LYS B 189     -13.195  -9.722 -16.918  1.00 86.44           C  
ATOM   2687  C   LYS B 189     -12.556  -8.762 -15.916  1.00 84.61           C  
ATOM   2688  O   LYS B 189     -13.241  -7.934 -15.320  1.00 86.61           O  
ATOM   2689  CB  LYS B 189     -12.688  -9.428 -18.332  1.00 88.14           C  
ATOM   2690  CG  LYS B 189     -13.186 -10.404 -19.387  1.00 95.43           C  
ATOM   2691  CD  LYS B 189     -12.271 -10.412 -20.610  1.00 96.60           C  
ATOM   2692  CE  LYS B 189     -12.300  -9.079 -21.333  1.00101.88           C  
ATOM   2693  NZ  LYS B 189     -13.666  -8.767 -21.852  1.00103.63           N  
ATOM   2694  N   ALA B 190     -11.242  -8.866 -15.742  1.00 83.00           N  
ATOM   2695  CA  ALA B 190     -10.550  -8.142 -14.677  1.00 81.04           C  
ATOM   2696  C   ALA B 190     -10.358  -6.662 -14.994  1.00 78.24           C  
ATOM   2697  O   ALA B 190     -10.384  -5.822 -14.096  1.00 76.20           O  
ATOM   2698  CB  ALA B 190      -9.200  -8.796 -14.391  1.00 78.78           C  
ATOM   2699  N   GLU B 191     -10.162  -6.343 -16.268  1.00 80.94           N  
ATOM   2700  CA  GLU B 191      -9.894  -4.962 -16.660  1.00 82.50           C  
ATOM   2701  C   GLU B 191     -11.150  -4.284 -17.217  1.00 81.50           C  
ATOM   2702  O   GLU B 191     -11.121  -3.111 -17.592  1.00 82.86           O  
ATOM   2703  CB  GLU B 191      -8.757  -4.910 -17.689  1.00 79.82           C  
ATOM   2704  CG  GLU B 191      -8.105  -3.540 -17.846  1.00 81.63           C  
ATOM   2705  CD  GLU B 191      -8.195  -2.997 -19.269  1.00 91.09           C  
ATOM   2706  OE1 GLU B 191      -7.294  -3.303 -20.085  1.00 86.69           O  
ATOM   2707  OE2 GLU B 191      -9.165  -2.262 -19.571  1.00 93.84           O  
ATOM   2708  N   GLU B 192     -12.255  -5.019 -17.265  1.00 79.52           N  
ATOM   2709  CA  GLU B 192     -13.488  -4.458 -17.802  1.00 80.20           C  
ATOM   2710  C   GLU B 192     -13.990  -3.327 -16.909  1.00 77.06           C  
ATOM   2711  O   GLU B 192     -14.052  -3.468 -15.683  1.00 76.37           O  
ATOM   2712  CB  GLU B 192     -14.562  -5.540 -17.950  1.00 82.83           C  
ATOM   2713  CG  GLU B 192     -15.751  -5.111 -18.809  1.00 83.42           C  
ATOM   2714  CD  GLU B 192     -16.730  -6.242 -19.070  1.00 88.27           C  
ATOM   2715  OE1 GLU B 192     -16.756  -7.206 -18.273  1.00 88.61           O  
ATOM   2716  OE2 GLU B 192     -17.471  -6.166 -20.074  1.00 86.37           O  
ATOM   2717  N   ILE B 193     -14.331  -2.201 -17.530  1.00 73.60           N  
ATOM   2718  CA  ILE B 193     -14.843  -1.049 -16.801  1.00 70.31           C  
ATOM   2719  C   ILE B 193     -16.370  -1.095 -16.766  1.00 73.09           C  
ATOM   2720  O   ILE B 193     -17.050  -0.562 -17.647  1.00 73.15           O  
ATOM   2721  CB  ILE B 193     -14.362   0.290 -17.414  1.00 66.77           C  
ATOM   2722  CG1 ILE B 193     -12.844   0.297 -17.592  1.00 65.96           C  
ATOM   2723  CG2 ILE B 193     -14.759   1.452 -16.527  1.00 61.86           C  
ATOM   2724  CD1 ILE B 193     -12.363  -0.228 -18.941  1.00 77.36           C  
ATOM   2725  N   THR B 194     -16.896  -1.757 -15.743  1.00 70.40           N  
ATOM   2726  CA  THR B 194     -18.331  -1.817 -15.501  1.00 69.98           C  
ATOM   2727  C   THR B 194     -18.783  -0.467 -14.919  1.00 67.60           C  
ATOM   2728  O   THR B 194     -17.953   0.284 -14.398  1.00 66.61           O  
ATOM   2729  CB  THR B 194     -18.679  -3.010 -14.551  1.00 71.12           C  
ATOM   2730  OG1 THR B 194     -19.772  -3.758 -15.094  1.00 83.82           O  
ATOM   2731  CG2 THR B 194     -19.042  -2.545 -13.157  1.00 63.94           C  
ATOM   2732  N   PRO B 195     -20.081  -0.132 -15.038  1.00 66.67           N  
ATOM   2733  CA  PRO B 195     -20.553   1.147 -14.495  1.00 68.05           C  
ATOM   2734  C   PRO B 195     -20.220   1.317 -13.017  1.00 62.00           C  
ATOM   2735  O   PRO B 195     -19.750   2.383 -12.624  1.00 61.95           O  
ATOM   2736  CB  PRO B 195     -22.072   1.082 -14.710  1.00 68.56           C  
ATOM   2737  CG  PRO B 195     -22.246   0.174 -15.866  1.00 67.02           C  
ATOM   2738  CD  PRO B 195     -21.159  -0.860 -15.736  1.00 71.83           C  
ATOM   2739  N   GLY B 196     -20.454   0.275 -12.226  1.00 59.39           N  
ATOM   2740  CA  GLY B 196     -20.142   0.290 -10.809  1.00 60.50           C  
ATOM   2741  C   GLY B 196     -18.652   0.355 -10.517  1.00 58.23           C  
ATOM   2742  O   GLY B 196     -18.234   0.923  -9.510  1.00 57.58           O  
ATOM   2743  N   ARG B 197     -17.844  -0.229 -11.391  1.00 58.26           N  
ATOM   2744  CA  ARG B 197     -16.400  -0.157 -11.237  1.00 60.04           C  
ATOM   2745  C   ARG B 197     -15.944   1.261 -11.515  1.00 56.91           C  
ATOM   2746  O   ARG B 197     -15.029   1.771 -10.857  1.00 51.50           O  
ATOM   2747  CB  ARG B 197     -15.701  -1.153 -12.160  1.00 60.86           C  
ATOM   2748  CG  ARG B 197     -15.809  -2.570 -11.655  1.00 60.13           C  
ATOM   2749  CD  ARG B 197     -15.177  -3.578 -12.587  1.00 62.68           C  
ATOM   2750  NE  ARG B 197     -15.313  -4.914 -12.019  1.00 69.16           N  
ATOM   2751  CZ  ARG B 197     -14.679  -5.996 -12.457  1.00 74.87           C  
ATOM   2752  NH1 ARG B 197     -13.839  -5.916 -13.486  1.00 74.91           N  
ATOM   2753  NH2 ARG B 197     -14.879  -7.161 -11.852  1.00 78.60           N  
ATOM   2754  N   PHE B 198     -16.611   1.897 -12.476  1.00 55.99           N  
ATOM   2755  CA  PHE B 198     -16.337   3.286 -12.826  1.00 54.75           C  
ATOM   2756  C   PHE B 198     -16.728   4.246 -11.692  1.00 50.65           C  
ATOM   2757  O   PHE B 198     -15.948   5.140 -11.358  1.00 51.63           O  
ATOM   2758  CB  PHE B 198     -17.062   3.685 -14.128  1.00 52.90           C  
ATOM   2759  CG  PHE B 198     -16.924   5.143 -14.464  1.00 47.59           C  
ATOM   2760  CD1 PHE B 198     -15.834   5.599 -15.183  1.00 51.52           C  
ATOM   2761  CD2 PHE B 198     -17.863   6.062 -14.032  1.00 48.72           C  
ATOM   2762  CE1 PHE B 198     -15.688   6.940 -15.476  1.00 47.66           C  
ATOM   2763  CE2 PHE B 198     -17.721   7.406 -14.320  1.00 50.57           C  
ATOM   2764  CZ  PHE B 198     -16.633   7.842 -15.040  1.00 49.88           C  
ATOM   2765  N   ARG B 199     -17.926   4.085 -11.123  1.00 49.71           N  
ATOM   2766  CA  ARG B 199     -18.369   4.939 -10.009  1.00 50.91           C  
ATOM   2767  C   ARG B 199     -17.408   4.814  -8.840  1.00 47.54           C  
ATOM   2768  O   ARG B 199     -16.991   5.816  -8.268  1.00 47.98           O  
ATOM   2769  CB  ARG B 199     -19.786   4.586  -9.528  1.00 52.12           C  
ATOM   2770  CG  ARG B 199     -20.880   4.651 -10.606  1.00 59.69           C  
ATOM   2771  CD  ARG B 199     -22.243   5.084 -10.026  1.00 57.07           C  
ATOM   2772  NE  ARG B 199     -22.505   4.475  -8.726  1.00 56.02           N  
ATOM   2773  CZ  ARG B 199     -23.041   3.269  -8.552  1.00 57.20           C  
ATOM   2774  NH1 ARG B 199     -23.381   2.529  -9.599  1.00 56.42           N  
ATOM   2775  NH2 ARG B 199     -23.240   2.803  -7.326  1.00 48.16           N  
ATOM   2776  N   THR B 200     -17.050   3.575  -8.508  1.00 46.68           N  
ATOM   2777  CA  THR B 200     -16.214   3.291  -7.352  1.00 45.48           C  
ATOM   2778  C   THR B 200     -14.862   3.978  -7.477  1.00 48.11           C  
ATOM   2779  O   THR B 200     -14.446   4.703  -6.572  1.00 42.97           O  
ATOM   2780  CB  THR B 200     -16.020   1.783  -7.160  1.00 47.01           C  
ATOM   2781  OG1 THR B 200     -17.275   1.192  -6.799  1.00 46.02           O  
ATOM   2782  CG2 THR B 200     -15.012   1.501  -6.036  1.00 44.96           C  
ATOM   2783  N   ILE B 201     -14.191   3.782  -8.609  1.00 49.21           N  
ATOM   2784  CA  ILE B 201     -12.894   4.410  -8.828  1.00 42.37           C  
ATOM   2785  C   ILE B 201     -13.011   5.925  -8.933  1.00 43.38           C  
ATOM   2786  O   ILE B 201     -12.264   6.649  -8.275  1.00 46.61           O  
ATOM   2787  CB  ILE B 201     -12.206   3.873 -10.099  1.00 51.78           C  
ATOM   2788  CG1 ILE B 201     -11.589   2.510  -9.827  1.00 52.00           C  
ATOM   2789  CG2 ILE B 201     -11.082   4.804 -10.547  1.00 47.99           C  
ATOM   2790  CD1 ILE B 201     -10.246   2.603  -9.166  1.00 52.79           C  
ATOM   2791  N   ALA B 202     -13.943   6.410  -9.751  1.00 43.03           N  
ATOM   2792  CA  ALA B 202     -14.004   7.843 -10.033  1.00 41.81           C  
ATOM   2793  C   ALA B 202     -14.397   8.671  -8.806  1.00 40.57           C  
ATOM   2794  O   ALA B 202     -13.903   9.780  -8.618  1.00 40.42           O  
ATOM   2795  CB  ALA B 202     -14.961   8.109 -11.172  1.00 44.32           C  
ATOM   2796  N   CYS B 203     -15.290   8.149  -7.973  1.00 42.73           N  
ATOM   2797  CA  CYS B 203     -15.734   8.923  -6.813  1.00 44.62           C  
ATOM   2798  C   CYS B 203     -14.554   9.067  -5.846  1.00 41.20           C  
ATOM   2799  O   CYS B 203     -14.428  10.062  -5.140  1.00 39.86           O  
ATOM   2800  CB  CYS B 203     -16.959   8.277  -6.144  1.00 46.14           C  
ATOM   2801  SG  CYS B 203     -18.223   9.503  -5.547  1.00 58.18           S  
ATOM   2802  N   GLY B 204     -13.650   8.096  -5.869  1.00 41.36           N  
ATOM   2803  CA  GLY B 204     -12.439   8.191  -5.081  1.00 38.00           C  
ATOM   2804  C   GLY B 204     -11.460   9.205  -5.634  1.00 42.13           C  
ATOM   2805  O   GLY B 204     -10.836   9.927  -4.861  1.00 41.87           O  
ATOM   2806  N   LEU B 205     -11.330   9.266  -6.965  1.00 41.08           N  
ATOM   2807  CA  LEU B 205     -10.308  10.100  -7.612  1.00 43.37           C  
ATOM   2808  C   LEU B 205     -10.665  11.587  -7.656  1.00 43.97           C  
ATOM   2809  O   LEU B 205      -9.768  12.426  -7.594  1.00 38.28           O  
ATOM   2810  CB  LEU B 205     -10.038   9.621  -9.045  1.00 43.08           C  
ATOM   2811  CG  LEU B 205      -9.464   8.224  -9.290  1.00 43.71           C  
ATOM   2812  CD1 LEU B 205      -9.492   7.921 -10.778  1.00 44.16           C  
ATOM   2813  CD2 LEU B 205      -8.045   8.103  -8.754  1.00 43.29           C  
ATOM   2814  N   PHE B 206     -11.954  11.924  -7.773  1.00 40.46           N  
ATOM   2815  CA  PHE B 206     -12.326  13.342  -7.907  1.00 41.94           C  
ATOM   2816  C   PHE B 206     -13.385  13.826  -6.912  1.00 43.43           C  
ATOM   2817  O   PHE B 206     -14.386  14.431  -7.322  1.00 41.61           O  
ATOM   2818  CB  PHE B 206     -12.809  13.622  -9.336  1.00 43.81           C  
ATOM   2819  CG  PHE B 206     -11.880  13.089 -10.393  1.00 46.58           C  
ATOM   2820  CD1 PHE B 206     -10.731  13.787 -10.740  1.00 44.75           C  
ATOM   2821  CD2 PHE B 206     -12.140  11.876 -11.013  1.00 43.36           C  
ATOM   2822  CE1 PHE B 206      -9.860  13.292 -11.693  1.00 48.83           C  
ATOM   2823  CE2 PHE B 206     -11.276  11.373 -11.964  1.00 44.55           C  
ATOM   2824  CZ  PHE B 206     -10.130  12.083 -12.305  1.00 45.50           C  
ATOM   2825  N   PRO B 207     -13.153  13.609  -5.597  1.00 42.12           N  
ATOM   2826  CA  PRO B 207     -14.204  14.024  -4.663  1.00 41.03           C  
ATOM   2827  C   PRO B 207     -14.303  15.540  -4.556  1.00 41.20           C  
ATOM   2828  O   PRO B 207     -15.407  16.037  -4.347  1.00 38.45           O  
ATOM   2829  CB  PRO B 207     -13.774  13.394  -3.332  1.00 36.25           C  
ATOM   2830  CG  PRO B 207     -12.292  13.302  -3.428  1.00 40.15           C  
ATOM   2831  CD  PRO B 207     -11.981  13.051  -4.898  1.00 38.54           C  
ATOM   2832  N   ALA B 208     -13.194  16.260  -4.722  1.00 40.10           N  
ATOM   2833  CA  ALA B 208     -13.250  17.720  -4.729  1.00 39.75           C  
ATOM   2834  C   ALA B 208     -14.171  18.189  -5.844  1.00 44.14           C  
ATOM   2835  O   ALA B 208     -15.021  19.068  -5.642  1.00 45.95           O  
ATOM   2836  CB  ALA B 208     -11.873  18.317  -4.893  1.00 41.75           C  
ATOM   2837  N   GLN B 209     -14.028  17.562  -7.009  1.00 43.99           N  
ATOM   2838  CA  GLN B 209     -14.829  17.912  -8.175  1.00 44.18           C  
ATOM   2839  C   GLN B 209     -16.275  17.471  -8.007  1.00 47.60           C  
ATOM   2840  O   GLN B 209     -17.202  18.156  -8.465  1.00 44.04           O  
ATOM   2841  CB  GLN B 209     -14.246  17.284  -9.438  1.00 47.43           C  
ATOM   2842  CG  GLN B 209     -12.962  17.906  -9.921  1.00 43.21           C  
ATOM   2843  CD  GLN B 209     -11.717  17.371  -9.226  1.00 49.83           C  
ATOM   2844  OE1 GLN B 209     -11.782  16.562  -8.292  1.00 47.50           O  
ATOM   2845  NE2 GLN B 209     -10.565  17.832  -9.685  1.00 50.83           N  
ATOM   2846  N   VAL B 210     -16.464  16.311  -7.378  1.00 43.61           N  
ATOM   2847  CA  VAL B 210     -17.806  15.810  -7.127  1.00 42.43           C  
ATOM   2848  C   VAL B 210     -18.526  16.750  -6.176  1.00 42.35           C  
ATOM   2849  O   VAL B 210     -19.679  17.087  -6.383  1.00 40.80           O  
ATOM   2850  CB  VAL B 210     -17.801  14.394  -6.536  1.00 44.71           C  
ATOM   2851  CG1 VAL B 210     -19.164  14.060  -5.959  1.00 42.67           C  
ATOM   2852  CG2 VAL B 210     -17.427  13.386  -7.590  1.00 44.17           C  
ATOM   2853  N   LYS B 211     -17.836  17.189  -5.135  1.00 44.12           N  
ATOM   2854  CA  LYS B 211     -18.436  18.141  -4.216  1.00 44.11           C  
ATOM   2855  C   LYS B 211     -18.809  19.445  -4.931  1.00 47.67           C  
ATOM   2856  O   LYS B 211     -19.950  19.903  -4.824  1.00 45.78           O  
ATOM   2857  CB  LYS B 211     -17.503  18.440  -3.044  1.00 41.20           C  
ATOM   2858  CG  LYS B 211     -18.039  19.530  -2.132  1.00 43.47           C  
ATOM   2859  CD  LYS B 211     -17.118  19.814  -0.983  1.00 41.58           C  
ATOM   2860  CE  LYS B 211     -17.592  21.034  -0.252  1.00 42.02           C  
ATOM   2861  NZ  LYS B 211     -16.635  21.370   0.834  1.00 48.64           N  
ATOM   2862  N   ALA B 212     -17.842  20.037  -5.640  1.00 46.91           N  
ATOM   2863  CA  ALA B 212     -18.033  21.318  -6.335  1.00 46.54           C  
ATOM   2864  C   ALA B 212     -19.227  21.328  -7.288  1.00 46.67           C  
ATOM   2865  O   ALA B 212     -19.838  22.380  -7.504  1.00 51.07           O  
ATOM   2866  CB  ALA B 212     -16.766  21.701  -7.105  1.00 46.70           C  
ATOM   2867  N   ARG B 213     -19.558  20.176  -7.868  1.00 45.06           N  
ATOM   2868  CA  ARG B 213     -20.701  20.095  -8.780  1.00 40.94           C  
ATOM   2869  C   ARG B 213     -21.968  19.565  -8.100  1.00 44.90           C  
ATOM   2870  O   ARG B 213     -23.001  19.405  -8.739  1.00 40.66           O  
ATOM   2871  CB  ARG B 213     -20.364  19.209  -9.979  1.00 48.33           C  
ATOM   2872  CG  ARG B 213     -19.269  19.764 -10.886  1.00 48.54           C  
ATOM   2873  CD  ARG B 213     -18.731  18.652 -11.753  1.00 58.54           C  
ATOM   2874  NE  ARG B 213     -17.592  19.050 -12.587  1.00 67.64           N  
ATOM   2875  CZ  ARG B 213     -17.622  19.120 -13.917  1.00 64.53           C  
ATOM   2876  NH1 ARG B 213     -18.745  18.844 -14.575  1.00 65.34           N  
ATOM   2877  NH2 ARG B 213     -16.534  19.477 -14.591  1.00 65.69           N  
ATOM   2878  N   ASN B 214     -21.862  19.290  -6.802  1.00 45.79           N  
ATOM   2879  CA  ASN B 214     -22.929  18.713  -5.992  1.00 45.70           C  
ATOM   2880  C   ASN B 214     -23.557  17.440  -6.537  1.00 46.04           C  
ATOM   2881  O   ASN B 214     -24.769  17.238  -6.428  1.00 47.40           O  
ATOM   2882  CB  ASN B 214     -24.038  19.733  -5.768  1.00 50.78           C  
ATOM   2883  CG  ASN B 214     -24.669  19.591  -4.405  1.00 50.87           C  
ATOM   2884  OD1 ASN B 214     -23.969  19.419  -3.400  1.00 48.26           O  
ATOM   2885  ND2 ASN B 214     -25.989  19.646  -4.358  1.00 53.24           N  
ATOM   2886  N   ILE B 215     -22.735  16.583  -7.124  1.00 44.55           N  
ATOM   2887  CA  ILE B 215     -23.235  15.304  -7.589  1.00 45.30           C  
ATOM   2888  C   ILE B 215     -23.508  14.409  -6.382  1.00 45.42           C  
ATOM   2889  O   ILE B 215     -22.580  13.989  -5.676  1.00 41.61           O  
ATOM   2890  CB  ILE B 215     -22.245  14.635  -8.544  1.00 42.27           C  
ATOM   2891  CG1 ILE B 215     -21.959  15.568  -9.722  1.00 49.14           C  
ATOM   2892  CG2 ILE B 215     -22.790  13.322  -9.035  1.00 45.78           C  
ATOM   2893  CD1 ILE B 215     -20.820  15.098 -10.610  1.00 50.69           C  
ATOM   2894  N   ILE B 216     -24.786  14.150  -6.127  1.00 43.83           N  
ATOM   2895  CA  ILE B 216     -25.180  13.235  -5.067  1.00 44.03           C  
ATOM   2896  C   ILE B 216     -26.146  12.197  -5.601  1.00 42.49           C  
ATOM   2897  O   ILE B 216     -27.252  12.532  -5.992  1.00 42.33           O  
ATOM   2898  CB  ILE B 216     -25.849  13.962  -3.886  1.00 42.15           C  
ATOM   2899  CG1 ILE B 216     -24.877  14.929  -3.210  1.00 41.11           C  
ATOM   2900  CG2 ILE B 216     -26.365  12.950  -2.867  1.00 39.52           C  
ATOM   2901  CD1 ILE B 216     -25.580  15.892  -2.245  1.00 40.26           C  
ATOM   2902  N   SER B 217     -25.715  10.941  -5.623  1.00 43.83           N  
ATOM   2903  CA  SER B 217     -26.564   9.821  -6.022  1.00 40.41           C  
ATOM   2904  C   SER B 217     -27.828   9.750  -5.162  1.00 42.70           C  
ATOM   2905  O   SER B 217     -27.756   9.932  -3.949  1.00 42.31           O  
ATOM   2906  CB  SER B 217     -25.771   8.517  -5.919  1.00 39.93           C  
ATOM   2907  OG  SER B 217     -26.534   7.384  -6.275  1.00 44.43           O  
ATOM   2908  N   PRO B 218     -28.991   9.504  -5.792  1.00 43.59           N  
ATOM   2909  CA  PRO B 218     -30.264   9.413  -5.072  1.00 44.67           C  
ATOM   2910  C   PRO B 218     -30.229   8.387  -3.946  1.00 42.55           C  
ATOM   2911  O   PRO B 218     -30.931   8.540  -2.959  1.00 43.40           O  
ATOM   2912  CB  PRO B 218     -31.265   8.988  -6.169  1.00 42.07           C  
ATOM   2913  CG  PRO B 218     -30.422   8.538  -7.330  1.00 49.38           C  
ATOM   2914  CD  PRO B 218     -29.186   9.360  -7.247  1.00 48.15           C  
ATOM   2915  N   VAL B 219     -29.417   7.351  -4.108  1.00 45.75           N  
ATOM   2916  CA  VAL B 219     -29.237   6.333  -3.077  1.00 44.34           C  
ATOM   2917  C   VAL B 219     -28.681   6.944  -1.780  1.00 45.22           C  
ATOM   2918  O   VAL B 219     -29.048   6.536  -0.675  1.00 42.99           O  
ATOM   2919  CB  VAL B 219     -28.296   5.227  -3.582  1.00 49.77           C  
ATOM   2920  CG1 VAL B 219     -28.409   3.990  -2.728  1.00 46.57           C  
ATOM   2921  CG2 VAL B 219     -28.654   4.890  -5.021  1.00 50.06           C  
ATOM   2922  N   MET B 220     -27.806   7.932  -1.923  1.00 41.78           N  
ATOM   2923  CA  MET B 220     -27.288   8.667  -0.773  1.00 36.63           C  
ATOM   2924  C   MET B 220     -28.196   9.835  -0.400  1.00 38.47           C  
ATOM   2925  O   MET B 220     -28.281  10.224   0.775  1.00 39.28           O  
ATOM   2926  CB  MET B 220     -25.872   9.175  -1.061  1.00 37.29           C  
ATOM   2927  CG  MET B 220     -24.894   8.060  -1.418  1.00 36.49           C  
ATOM   2928  SD  MET B 220     -24.629   6.915  -0.044  1.00 44.20           S  
ATOM   2929  CE  MET B 220     -23.688   7.934   1.070  1.00 38.59           C  
ATOM   2930  N   GLY B 221     -28.880  10.396  -1.392  1.00 39.02           N  
ATOM   2931  CA  GLY B 221     -29.770  11.514  -1.142  1.00 35.58           C  
ATOM   2932  C   GLY B 221     -30.842  11.152  -0.138  1.00 39.47           C  
ATOM   2933  O   GLY B 221     -31.208  11.962   0.714  1.00 39.69           O  
ATOM   2934  N   VAL B 222     -31.338   9.922  -0.220  1.00 38.25           N  
ATOM   2935  CA  VAL B 222     -32.474   9.542   0.605  1.00 36.50           C  
ATOM   2936  C   VAL B 222     -32.067   9.259   2.047  1.00 39.51           C  
ATOM   2937  O   VAL B 222     -32.930   9.210   2.915  1.00 39.69           O  
ATOM   2938  CB  VAL B 222     -33.223   8.305   0.028  1.00 40.97           C  
ATOM   2939  CG1 VAL B 222     -33.951   8.659  -1.271  1.00 36.28           C  
ATOM   2940  CG2 VAL B 222     -32.287   7.134  -0.188  1.00 38.85           C  
ATOM   2941  N   ILE B 223     -30.769   9.079   2.321  1.00 36.48           N  
ATOM   2942  CA  ILE B 223     -30.345   8.964   3.716  1.00 36.17           C  
ATOM   2943  C   ILE B 223     -29.761  10.283   4.187  1.00 37.70           C  
ATOM   2944  O   ILE B 223     -29.100  10.336   5.226  1.00 35.42           O  
ATOM   2945  CB  ILE B 223     -29.323   7.822   3.976  1.00 35.12           C  
ATOM   2946  CG1 ILE B 223     -28.156   7.859   2.988  1.00 33.46           C  
ATOM   2947  CG2 ILE B 223     -30.000   6.448   3.937  1.00 33.91           C  
ATOM   2948  CD1 ILE B 223     -26.864   7.337   3.619  1.00 35.11           C  
ATOM   2949  N   GLY B 224     -30.036  11.351   3.438  1.00 34.81           N  
ATOM   2950  CA  GLY B 224     -29.697  12.701   3.869  1.00 36.07           C  
ATOM   2951  C   GLY B 224     -28.233  13.084   3.753  1.00 36.93           C  
ATOM   2952  O   GLY B 224     -27.724  13.889   4.547  1.00 38.81           O  
ATOM   2953  N   PHE B 225     -27.564  12.533   2.743  1.00 35.09           N  
ATOM   2954  CA  PHE B 225     -26.132  12.749   2.549  1.00 36.12           C  
ATOM   2955  C   PHE B 225     -25.773  14.223   2.458  1.00 35.56           C  
ATOM   2956  O   PHE B 225     -24.837  14.690   3.115  1.00 35.34           O  
ATOM   2957  CB  PHE B 225     -25.647  12.029   1.291  1.00 34.30           C  
ATOM   2958  CG  PHE B 225     -24.177  12.182   1.049  1.00 38.25           C  
ATOM   2959  CD1 PHE B 225     -23.271  11.316   1.645  1.00 38.65           C  
ATOM   2960  CD2 PHE B 225     -23.692  13.206   0.257  1.00 36.99           C  
ATOM   2961  CE1 PHE B 225     -21.916  11.455   1.432  1.00 37.22           C  
ATOM   2962  CE2 PHE B 225     -22.334  13.349   0.047  1.00 39.82           C  
ATOM   2963  CZ  PHE B 225     -21.449  12.469   0.630  1.00 36.19           C  
ATOM   2964  N   GLY B 226     -26.528  14.947   1.640  1.00 41.04           N  
ATOM   2965  CA  GLY B 226     -26.318  16.369   1.427  1.00 40.95           C  
ATOM   2966  C   GLY B 226     -26.283  17.179   2.711  1.00 41.85           C  
ATOM   2967  O   GLY B 226     -25.333  17.949   2.938  1.00 41.97           O  
ATOM   2968  N   PHE B 227     -27.296  16.993   3.555  1.00 33.53           N  
ATOM   2969  CA  PHE B 227     -27.335  17.665   4.851  1.00 39.24           C  
ATOM   2970  C   PHE B 227     -26.252  17.116   5.776  1.00 38.82           C  
ATOM   2971  O   PHE B 227     -25.634  17.873   6.524  1.00 38.48           O  
ATOM   2972  CB  PHE B 227     -28.713  17.524   5.541  1.00 40.35           C  
ATOM   2973  CG  PHE B 227     -28.875  18.425   6.754  1.00 47.69           C  
ATOM   2974  CD1 PHE B 227     -28.203  18.156   7.947  1.00 43.36           C  
ATOM   2975  CD2 PHE B 227     -29.690  19.548   6.695  1.00 51.03           C  
ATOM   2976  CE1 PHE B 227     -28.332  18.983   9.051  1.00 49.42           C  
ATOM   2977  CE2 PHE B 227     -29.832  20.379   7.802  1.00 55.39           C  
ATOM   2978  CZ  PHE B 227     -29.148  20.093   8.985  1.00 55.47           C  
ATOM   2979  N   PHE B 228     -26.029  15.805   5.740  1.00 37.64           N  
ATOM   2980  CA  PHE B 228     -25.034  15.200   6.626  1.00 34.63           C  
ATOM   2981  C   PHE B 228     -23.636  15.797   6.432  1.00 38.34           C  
ATOM   2982  O   PHE B 228     -22.926  16.070   7.410  1.00 34.77           O  
ATOM   2983  CB  PHE B 228     -24.970  13.684   6.422  1.00 36.54           C  
ATOM   2984  CG  PHE B 228     -23.979  13.001   7.329  1.00 38.45           C  
ATOM   2985  CD1 PHE B 228     -22.653  12.861   6.954  1.00 30.62           C  
ATOM   2986  CD2 PHE B 228     -24.371  12.535   8.577  1.00 38.12           C  
ATOM   2987  CE1 PHE B 228     -21.728  12.250   7.796  1.00 35.24           C  
ATOM   2988  CE2 PHE B 228     -23.448  11.925   9.427  1.00 39.21           C  
ATOM   2989  CZ  PHE B 228     -22.125  11.782   9.033  1.00 35.48           C  
ATOM   2990  N   VAL B 229     -23.226  15.988   5.178  1.00 36.13           N  
ATOM   2991  CA  VAL B 229     -21.856  16.419   4.931  1.00 34.13           C  
ATOM   2992  C   VAL B 229     -21.715  17.936   5.032  1.00 37.70           C  
ATOM   2993  O   VAL B 229     -20.614  18.458   4.905  1.00 39.64           O  
ATOM   2994  CB  VAL B 229     -21.350  15.929   3.560  1.00 35.04           C  
ATOM   2995  CG1 VAL B 229     -21.554  14.427   3.439  1.00 31.13           C  
ATOM   2996  CG2 VAL B 229     -22.060  16.653   2.437  1.00 35.14           C  
ATOM   2997  N   LYS B 230     -22.821  18.616   5.339  1.00 41.73           N  
ATOM   2998  CA  LYS B 230     -22.907  20.090   5.357  1.00 46.16           C  
ATOM   2999  C   LYS B 230     -21.767  20.844   6.059  1.00 48.84           C  
ATOM   3000  O   LYS B 230     -21.175  21.750   5.481  1.00 56.83           O  
ATOM   3001  CB  LYS B 230     -24.228  20.523   5.990  1.00 48.15           C  
ATOM   3002  CG  LYS B 230     -24.605  21.973   5.728  1.00 56.62           C  
ATOM   3003  CD  LYS B 230     -26.136  22.141   5.606  1.00 44.97           C  
ATOM   3004  CE  LYS B 230     -26.667  21.310   4.443  1.00 53.99           C  
ATOM   3005  NZ  LYS B 230     -28.018  21.728   3.930  1.00 57.90           N  
ATOM   3006  N   ASP B 231     -21.465  20.529   7.302  1.00 42.10           N  
ATOM   3007  CA  ASP B 231     -20.267  21.135   7.860  1.00 45.83           C  
ATOM   3008  C   ASP B 231     -19.320  20.019   8.251  1.00 42.70           C  
ATOM   3009  O   ASP B 231     -19.030  19.807   9.424  1.00 41.71           O  
ATOM   3010  CB  ASP B 231     -20.599  22.051   9.038  1.00 50.31           C  
ATOM   3011  CG  ASP B 231     -21.148  23.397   8.583  1.00 57.77           C  
ATOM   3012  OD1 ASP B 231     -20.456  24.099   7.814  1.00 59.16           O  
ATOM   3013  OD2 ASP B 231     -22.284  23.741   8.972  1.00 56.42           O  
ATOM   3014  N   TRP B 232     -18.853  19.305   7.234  1.00 40.18           N  
ATOM   3015  CA  TRP B 232     -17.988  18.156   7.429  1.00 40.12           C  
ATOM   3016  C   TRP B 232     -16.742  18.415   8.279  1.00 36.85           C  
ATOM   3017  O   TRP B 232     -16.397  17.604   9.132  1.00 38.34           O  
ATOM   3018  CB  TRP B 232     -17.543  17.603   6.078  1.00 37.77           C  
ATOM   3019  CG  TRP B 232     -16.582  16.483   6.224  1.00 37.20           C  
ATOM   3020  CD1 TRP B 232     -15.307  16.434   5.765  1.00 35.06           C  
ATOM   3021  CD2 TRP B 232     -16.821  15.241   6.905  1.00 38.65           C  
ATOM   3022  NE1 TRP B 232     -14.743  15.225   6.088  1.00 40.21           N  
ATOM   3023  CE2 TRP B 232     -15.649  14.479   6.795  1.00 34.00           C  
ATOM   3024  CE3 TRP B 232     -17.928  14.696   7.580  1.00 40.59           C  
ATOM   3025  CZ2 TRP B 232     -15.537  13.200   7.334  1.00 33.45           C  
ATOM   3026  CZ3 TRP B 232     -17.812  13.426   8.125  1.00 36.59           C  
ATOM   3027  CH2 TRP B 232     -16.617  12.698   8.002  1.00 34.63           C  
ATOM   3028  N   MET B 233     -16.041  19.511   8.032  1.00 37.57           N  
ATOM   3029  CA  MET B 233     -14.799  19.739   8.764  1.00 38.04           C  
ATOM   3030  C   MET B 233     -15.073  19.979  10.257  1.00 40.67           C  
ATOM   3031  O   MET B 233     -14.292  19.554  11.111  1.00 38.64           O  
ATOM   3032  CB  MET B 233     -14.015  20.906   8.160  1.00 43.38           C  
ATOM   3033  CG  MET B 233     -13.334  20.601   6.815  1.00 38.60           C  
ATOM   3034  SD  MET B 233     -12.117  19.275   6.920  1.00 42.73           S  
ATOM   3035  CE  MET B 233     -10.913  19.961   8.047  1.00 46.04           C  
ATOM   3036  N   ASP B 234     -16.189  20.632  10.576  1.00 39.96           N  
ATOM   3037  CA  ASP B 234     -16.553  20.835  11.978  1.00 37.87           C  
ATOM   3038  C   ASP B 234     -16.911  19.503  12.629  1.00 37.00           C  
ATOM   3039  O   ASP B 234     -16.478  19.210  13.743  1.00 35.34           O  
ATOM   3040  CB  ASP B 234     -17.711  21.823  12.106  1.00 37.93           C  
ATOM   3041  CG  ASP B 234     -17.269  23.263  11.924  1.00 41.86           C  
ATOM   3042  OD1 ASP B 234     -16.315  23.700  12.613  1.00 41.06           O  
ATOM   3043  OD2 ASP B 234     -17.880  23.962  11.092  1.00 46.33           O  
ATOM   3044  N   ARG B 235     -17.695  18.693  11.928  1.00 37.58           N  
ATOM   3045  CA  ARG B 235     -18.072  17.387  12.446  1.00 38.18           C  
ATOM   3046  C   ARG B 235     -16.882  16.478  12.733  1.00 37.89           C  
ATOM   3047  O   ARG B 235     -16.759  15.903  13.830  1.00 36.72           O  
ATOM   3048  CB  ARG B 235     -18.996  16.666  11.474  1.00 35.22           C  
ATOM   3049  CG  ARG B 235     -19.453  15.327  12.019  1.00 36.21           C  
ATOM   3050  CD  ARG B 235     -20.131  14.476  10.973  1.00 38.22           C  
ATOM   3051  NE  ARG B 235     -21.315  15.114  10.430  1.00 33.53           N  
ATOM   3052  CZ  ARG B 235     -22.538  14.967  10.938  1.00 39.28           C  
ATOM   3053  NH1 ARG B 235     -22.744  14.210  12.026  1.00 33.00           N  
ATOM   3054  NH2 ARG B 235     -23.549  15.592  10.365  1.00 32.55           N  
ATOM   3055  N   ILE B 236     -16.019  16.317  11.733  1.00 36.99           N  
ATOM   3056  CA  ILE B 236     -14.976  15.316  11.843  1.00 37.00           C  
ATOM   3057  C   ILE B 236     -13.941  15.793  12.847  1.00 36.65           C  
ATOM   3058  O   ILE B 236     -13.332  14.987  13.548  1.00 38.33           O  
ATOM   3059  CB  ILE B 236     -14.315  14.992  10.477  1.00 37.27           C  
ATOM   3060  CG1 ILE B 236     -13.374  13.800  10.624  1.00 35.79           C  
ATOM   3061  CG2 ILE B 236     -13.576  16.188   9.907  1.00 38.06           C  
ATOM   3062  CD1 ILE B 236     -14.051  12.581  11.202  1.00 35.13           C  
ATOM   3063  N   GLU B 237     -13.760  17.104  12.949  1.00 33.43           N  
ATOM   3064  CA  GLU B 237     -12.799  17.615  13.911  1.00 39.99           C  
ATOM   3065  C   GLU B 237     -13.294  17.350  15.330  1.00 42.51           C  
ATOM   3066  O   GLU B 237     -12.545  16.891  16.192  1.00 42.67           O  
ATOM   3067  CB  GLU B 237     -12.554  19.103  13.697  1.00 43.96           C  
ATOM   3068  CG  GLU B 237     -11.246  19.565  14.295  1.00 55.75           C  
ATOM   3069  CD  GLU B 237     -10.067  18.734  13.811  1.00 58.63           C  
ATOM   3070  OE1 GLU B 237      -9.999  18.444  12.595  1.00 51.37           O  
ATOM   3071  OE2 GLU B 237      -9.217  18.368  14.653  1.00 66.41           O  
ATOM   3072  N   GLU B 238     -14.574  17.619  15.556  1.00 39.77           N  
ATOM   3073  CA  GLU B 238     -15.185  17.356  16.847  1.00 42.80           C  
ATOM   3074  C   GLU B 238     -15.069  15.881  17.204  1.00 39.08           C  
ATOM   3075  O   GLU B 238     -14.644  15.543  18.296  1.00 45.04           O  
ATOM   3076  CB  GLU B 238     -16.646  17.802  16.836  1.00 38.86           C  
ATOM   3077  CG  GLU B 238     -17.414  17.499  18.094  1.00 43.87           C  
ATOM   3078  CD  GLU B 238     -18.825  18.072  18.021  1.00 49.91           C  
ATOM   3079  OE1 GLU B 238     -19.657  17.749  18.894  1.00 53.03           O  
ATOM   3080  OE2 GLU B 238     -19.090  18.852  17.075  1.00 48.62           O  
ATOM   3081  N   PHE B 239     -15.426  15.008  16.270  1.00 37.33           N  
ATOM   3082  CA  PHE B 239     -15.362  13.572  16.508  1.00 36.51           C  
ATOM   3083  C   PHE B 239     -13.946  13.141  16.898  1.00 38.96           C  
ATOM   3084  O   PHE B 239     -13.771  12.363  17.828  1.00 40.89           O  
ATOM   3085  CB  PHE B 239     -15.844  12.807  15.263  1.00 34.63           C  
ATOM   3086  CG  PHE B 239     -15.671  11.308  15.354  1.00 36.30           C  
ATOM   3087  CD1 PHE B 239     -14.493  10.700  14.921  1.00 36.27           C  
ATOM   3088  CD2 PHE B 239     -16.687  10.505  15.860  1.00 33.61           C  
ATOM   3089  CE1 PHE B 239     -14.331   9.315  15.001  1.00 33.48           C  
ATOM   3090  CE2 PHE B 239     -16.537   9.119  15.945  1.00 32.12           C  
ATOM   3091  CZ  PHE B 239     -15.356   8.523  15.523  1.00 33.83           C  
ATOM   3092  N   LEU B 240     -12.934  13.645  16.194  1.00 37.81           N  
ATOM   3093  CA  LEU B 240     -11.558  13.209  16.446  1.00 38.41           C  
ATOM   3094  C   LEU B 240     -11.013  13.764  17.792  1.00 40.71           C  
ATOM   3095  O   LEU B 240     -10.184  13.127  18.457  1.00 38.14           O  
ATOM   3096  CB  LEU B 240     -10.651  13.616  15.270  1.00 35.60           C  
ATOM   3097  CG  LEU B 240     -10.818  12.883  13.918  1.00 39.49           C  
ATOM   3098  CD1 LEU B 240     -10.058  13.592  12.783  1.00 38.77           C  
ATOM   3099  CD2 LEU B 240     -10.383  11.404  13.978  1.00 34.41           C  
ATOM   3100  N   ALA B 241     -11.499  14.939  18.187  1.00 41.75           N  
ATOM   3101  CA  ALA B 241     -11.056  15.595  19.413  1.00 42.64           C  
ATOM   3102  C   ALA B 241     -11.667  14.934  20.647  1.00 42.18           C  
ATOM   3103  O   ALA B 241     -11.159  15.101  21.737  1.00 46.50           O  
ATOM   3104  CB  ALA B 241     -11.409  17.084  19.389  1.00 36.75           C  
ATOM   3105  N   ALA B 242     -12.751  14.185  20.458  1.00 39.25           N  
ATOM   3106  CA  ALA B 242     -13.442  13.529  21.560  1.00 39.60           C  
ATOM   3107  C   ALA B 242     -12.649  12.373  22.166  1.00 39.41           C  
ATOM   3108  O   ALA B 242     -11.891  11.678  21.483  1.00 42.19           O  
ATOM   3109  CB  ALA B 242     -14.842  13.026  21.096  1.00 35.29           C  
ATOM   3110  N   GLU B 243     -12.845  12.171  23.462  1.00 40.09           N  
ATOM   3111  CA  GLU B 243     -12.264  11.049  24.177  1.00 41.58           C  
ATOM   3112  C   GLU B 243     -12.712   9.749  23.550  1.00 40.80           C  
ATOM   3113  O   GLU B 243     -13.900   9.557  23.274  1.00 37.61           O  
ATOM   3114  CB  GLU B 243     -12.664  11.077  25.660  1.00 40.79           C  
ATOM   3115  CG  GLU B 243     -12.039   9.947  26.477  1.00 49.07           C  
ATOM   3116  CD  GLU B 243     -12.283  10.074  27.979  1.00 55.81           C  
ATOM   3117  OE1 GLU B 243     -13.063   9.262  28.513  1.00 56.03           O  
ATOM   3118  OE2 GLU B 243     -11.689  10.970  28.625  1.00 57.48           O  
ATOM   3119  N   CYS B 244     -11.756   8.863  23.309  1.00 39.82           N  
ATOM   3120  CA  CYS B 244     -12.060   7.571  22.718  1.00 39.09           C  
ATOM   3121  C   CYS B 244     -12.324   6.528  23.797  1.00 39.11           C  
ATOM   3122  O   CYS B 244     -11.436   6.227  24.598  1.00 41.20           O  
ATOM   3123  CB  CYS B 244     -10.919   7.094  21.820  1.00 35.26           C  
ATOM   3124  SG  CYS B 244     -11.274   5.471  21.113  1.00 35.19           S  
ATOM   3125  N   PRO B 245     -13.528   5.940  23.797  1.00 38.32           N  
ATOM   3126  CA  PRO B 245     -13.871   4.939  24.820  1.00 41.45           C  
ATOM   3127  C   PRO B 245     -13.063   3.647  24.701  1.00 46.30           C  
ATOM   3128  O   PRO B 245     -13.130   2.807  25.598  1.00 46.06           O  
ATOM   3129  CB  PRO B 245     -15.355   4.670  24.562  1.00 35.02           C  
ATOM   3130  CG  PRO B 245     -15.546   5.046  23.099  1.00 35.83           C  
ATOM   3131  CD  PRO B 245     -14.665   6.227  22.901  1.00 38.15           C  
ATOM   3132  N   PHE B 246     -12.296   3.495  23.625  1.00 41.82           N  
ATOM   3133  CA  PHE B 246     -11.530   2.272  23.433  1.00 42.84           C  
ATOM   3134  C   PHE B 246     -10.044   2.485  23.736  1.00 43.07           C  
ATOM   3135  O   PHE B 246      -9.230   1.586  23.572  1.00 43.91           O  
ATOM   3136  CB  PHE B 246     -11.730   1.753  22.015  1.00 41.96           C  
ATOM   3137  CG  PHE B 246     -13.178   1.622  21.629  1.00 40.63           C  
ATOM   3138  CD1 PHE B 246     -14.100   1.128  22.535  1.00 42.74           C  
ATOM   3139  CD2 PHE B 246     -13.619   2.023  20.376  1.00 37.83           C  
ATOM   3140  CE1 PHE B 246     -15.438   1.020  22.198  1.00 38.46           C  
ATOM   3141  CE2 PHE B 246     -14.962   1.909  20.019  1.00 40.66           C  
ATOM   3142  CZ  PHE B 246     -15.871   1.410  20.933  1.00 40.77           C  
ATOM   3143  N   LEU B 247      -9.702   3.690  24.166  1.00 38.71           N  
ATOM   3144  CA  LEU B 247      -8.387   3.944  24.713  1.00 40.06           C  
ATOM   3145  C   LEU B 247      -8.484   4.154  26.217  1.00 47.71           C  
ATOM   3146  O   LEU B 247      -9.473   4.692  26.723  1.00 44.27           O  
ATOM   3147  CB  LEU B 247      -7.736   5.167  24.058  1.00 44.12           C  
ATOM   3148  CG  LEU B 247      -7.379   5.022  22.572  1.00 42.05           C  
ATOM   3149  CD1 LEU B 247      -6.894   6.341  21.983  1.00 37.06           C  
ATOM   3150  CD2 LEU B 247      -6.351   3.927  22.396  1.00 38.49           C  
ATOM   3151  N   PRO B 248      -7.435   3.769  26.922  1.00 56.46           N  
ATOM   3152  CA  PRO B 248      -7.300   4.007  28.351  1.00 52.98           C  
ATOM   3153  C   PRO B 248      -7.646   5.415  28.752  1.00 57.32           C  
ATOM   3154  O   PRO B 248      -7.206   6.325  28.109  1.00 61.94           O  
ATOM   3155  CB  PRO B 248      -5.818   3.778  28.589  1.00 56.92           C  
ATOM   3156  CG  PRO B 248      -5.242   3.346  27.299  1.00 49.62           C  
ATOM   3157  CD  PRO B 248      -6.358   2.917  26.439  1.00 49.06           C  
ATOM   3158  N   LYS B 249      -8.424   5.563  29.820  1.00 64.36           N  
ATOM   3159  CA  LYS B 249      -8.872   6.856  30.325  1.00 68.13           C  
ATOM   3160  C   LYS B 249      -7.732   7.663  30.854  1.00 73.13           C  
ATOM   3161  O   LYS B 249      -6.875   7.149  31.535  1.00 79.58           O  
ATOM   3162  CB  LYS B 249      -9.889   6.687  31.447  1.00 71.40           C  
ATOM   3163  CG  LYS B 249     -11.140   5.938  31.070  1.00 76.23           C  
ATOM   3164  CD  LYS B 249     -12.362   6.819  31.200  1.00 72.87           C  
ATOM   3165  CE  LYS B 249     -13.132   6.856  29.892  1.00 73.30           C  
ATOM   3166  NZ  LYS B 249     -14.377   6.041  29.922  1.00 72.12           N  
ATOM   3167  N   PRO B 250      -7.760   9.017  30.507  1.00 73.01           N  
ATOM   3168  CA  PRO B 250      -6.522   9.736  30.862  1.00 76.26           C  
ATOM   3169  C   PRO B 250      -6.156   9.781  32.347  1.00 84.39           C  
ATOM   3170  O   PRO B 250      -4.977   9.787  32.685  1.00 85.96           O  
ATOM   3171  CB  PRO B 250      -6.776  11.165  30.400  1.00 73.97           C  
ATOM   3172  CG  PRO B 250      -7.728  11.042  29.309  1.00 71.02           C  
ATOM   3173  CD  PRO B 250      -8.684  10.040  29.812  1.00 68.42           C  
ATOM   3174  N   LYS B 251      -7.134   9.874  33.225  1.00 80.68           N  
ATOM   3175  CA  LYS B 251      -6.800  10.014  34.651  1.00 88.76           C  
ATOM   3176  C   LYS B 251      -6.243  11.386  35.073  1.00 90.55           C  
ATOM   3177  O   LYS B 251      -6.805  12.041  35.955  1.00 92.29           O  
ATOM   3178  CB  LYS B 251      -5.755   8.968  35.080  1.00 89.97           C  
ATOM   3179  CG  LYS B 251      -6.251   7.522  35.075  1.00 86.03           C  
ATOM   3180  CD  LYS B 251      -7.296   7.279  36.158  1.00 93.76           C  
ATOM   3181  CE  LYS B 251      -7.777   5.828  36.156  1.00 95.70           C  
ATOM   3182  NZ  LYS B 251      -8.462   5.453  34.880  1.00 86.74           N  
ATOM   3183  N   VAL B 252      -5.147  11.810  34.443  1.00 89.71           N  
ATOM   3184  CA  VAL B 252      -4.590  13.152  34.623  1.00 87.57           C  
ATOM   3185  C   VAL B 252      -4.809  14.020  33.374  1.00 85.77           C  
ATOM   3186  O   VAL B 252      -4.282  13.719  32.302  1.00 84.99           O  
ATOM   3187  CB  VAL B 252      -3.090  13.087  34.941  1.00 89.25           C  
ATOM   3188  CG1 VAL B 252      -2.565  14.472  35.284  1.00 87.94           C  
ATOM   3189  CG2 VAL B 252      -2.835  12.104  36.082  1.00 90.88           C  
ATOM   3190  N   ALA B 253      -5.549  15.118  33.531  1.00 85.12           N  
ATOM   3191  CA  ALA B 253      -6.171  15.831  32.403  1.00 87.23           C  
ATOM   3192  C   ALA B 253      -5.233  16.469  31.362  1.00 82.31           C  
ATOM   3193  O   ALA B 253      -5.697  17.217  30.501  1.00 84.76           O  
ATOM   3194  CB  ALA B 253      -7.119  16.906  32.948  1.00 86.91           C  
ATOM   3195  N   SER B 254      -3.935  16.183  31.427  1.00 83.07           N  
ATOM   3196  CA  SER B 254      -3.009  16.618  30.376  1.00 80.67           C  
ATOM   3197  C   SER B 254      -2.493  15.394  29.623  1.00 71.43           C  
ATOM   3198  O   SER B 254      -1.621  15.490  28.763  1.00 70.61           O  
ATOM   3199  CB  SER B 254      -1.848  17.427  30.957  1.00 81.04           C  
ATOM   3200  OG  SER B 254      -1.113  16.650  31.884  1.00 75.68           O  
ATOM   3201  N   GLU B 255      -3.036  14.239  29.994  1.00 73.57           N  
ATOM   3202  CA  GLU B 255      -2.883  13.001  29.239  1.00 73.46           C  
ATOM   3203  C   GLU B 255      -4.106  12.762  28.344  1.00 67.16           C  
ATOM   3204  O   GLU B 255      -4.182  11.755  27.634  1.00 58.29           O  
ATOM   3205  CB  GLU B 255      -2.708  11.812  30.182  1.00 75.66           C  
ATOM   3206  CG  GLU B 255      -1.288  11.534  30.630  1.00 80.43           C  
ATOM   3207  CD  GLU B 255      -1.152  10.129  31.187  1.00 84.14           C  
ATOM   3208  OE1 GLU B 255      -2.146   9.620  31.759  1.00 86.89           O  
ATOM   3209  OE2 GLU B 255      -0.068   9.527  31.037  1.00 83.84           O  
ATOM   3210  N   ALA B 256      -5.071  13.677  28.412  1.00 66.01           N  
ATOM   3211  CA  ALA B 256      -6.310  13.541  27.663  1.00 62.75           C  
ATOM   3212  C   ALA B 256      -6.022  13.439  26.169  1.00 55.48           C  
ATOM   3213  O   ALA B 256      -6.620  12.610  25.479  1.00 54.28           O  
ATOM   3214  CB  ALA B 256      -7.246  14.710  27.956  1.00 64.55           C  
ATOM   3215  N   PHE B 257      -5.076  14.245  25.686  1.00 52.72           N  
ATOM   3216  CA  PHE B 257      -4.744  14.279  24.267  1.00 47.96           C  
ATOM   3217  C   PHE B 257      -4.265  12.928  23.756  1.00 51.84           C  
ATOM   3218  O   PHE B 257      -4.177  12.712  22.553  1.00 56.09           O  
ATOM   3219  CB  PHE B 257      -3.688  15.355  23.982  1.00 54.58           C  
ATOM   3220  CG  PHE B 257      -2.268  14.930  24.280  1.00 57.99           C  
ATOM   3221  CD1 PHE B 257      -1.806  14.843  25.588  1.00 59.21           C  
ATOM   3222  CD2 PHE B 257      -1.386  14.647  23.247  1.00 60.96           C  
ATOM   3223  CE1 PHE B 257      -0.495  14.461  25.863  1.00 60.57           C  
ATOM   3224  CE2 PHE B 257      -0.069  14.266  23.515  1.00 63.58           C  
ATOM   3225  CZ  PHE B 257       0.375  14.175  24.824  1.00 58.35           C  
ATOM   3226  N   MET B 258      -3.967  12.012  24.666  1.00 51.03           N  
ATOM   3227  CA  MET B 258      -3.472  10.706  24.268  1.00 51.77           C  
ATOM   3228  C   MET B 258      -4.622   9.722  24.176  1.00 43.41           C  
ATOM   3229  O   MET B 258      -4.455   8.599  23.695  1.00 41.97           O  
ATOM   3230  CB  MET B 258      -2.410  10.197  25.256  1.00 53.02           C  
ATOM   3231  CG  MET B 258      -1.125  11.005  25.278  1.00 55.92           C  
ATOM   3232  SD  MET B 258       0.166  10.151  26.205  1.00 66.23           S  
ATOM   3233  CE  MET B 258      -0.721   9.742  27.701  1.00 70.29           C  
ATOM   3234  N   SER B 259      -5.789  10.164  24.632  1.00 43.93           N  
ATOM   3235  CA  SER B 259      -6.982   9.322  24.725  1.00 48.18           C  
ATOM   3236  C   SER B 259      -8.054   9.612  23.670  1.00 43.20           C  
ATOM   3237  O   SER B 259      -9.132   9.024  23.704  1.00 41.22           O  
ATOM   3238  CB  SER B 259      -7.613   9.478  26.107  1.00 49.34           C  
ATOM   3239  OG  SER B 259      -7.013   8.598  27.037  1.00 58.34           O  
ATOM   3240  N   THR B 260      -7.766  10.521  22.748  1.00 41.65           N  
ATOM   3241  CA  THR B 260      -8.759  10.956  21.779  1.00 38.30           C  
ATOM   3242  C   THR B 260      -8.938   9.994  20.613  1.00 40.07           C  
ATOM   3243  O   THR B 260      -8.028   9.227  20.284  1.00 39.07           O  
ATOM   3244  CB  THR B 260      -8.391  12.299  21.178  1.00 37.82           C  
ATOM   3245  OG1 THR B 260      -7.144  12.169  20.480  1.00 37.46           O  
ATOM   3246  CG2 THR B 260      -8.293  13.354  22.247  1.00 38.14           C  
ATOM   3247  N   ASN B 261     -10.097  10.091  19.961  1.00 35.49           N  
ATOM   3248  CA  ASN B 261     -10.346   9.391  18.717  1.00 33.04           C  
ATOM   3249  C   ASN B 261      -9.247   9.639  17.702  1.00 33.22           C  
ATOM   3250  O   ASN B 261      -8.833   8.716  17.006  1.00 31.87           O  
ATOM   3251  CB  ASN B 261     -11.708   9.793  18.136  1.00 32.01           C  
ATOM   3252  CG  ASN B 261     -12.869   9.182  18.920  1.00 40.08           C  
ATOM   3253  OD1 ASN B 261     -12.710   8.127  19.536  1.00 35.97           O  
ATOM   3254  ND2 ASN B 261     -14.033   9.839  18.906  1.00 33.42           N  
ATOM   3255  N   LYS B 262      -8.762  10.874  17.627  1.00 33.08           N  
ATOM   3256  CA  LYS B 262      -7.614  11.159  16.769  1.00 37.46           C  
ATOM   3257  C   LYS B 262      -6.436  10.246  17.094  1.00 37.82           C  
ATOM   3258  O   LYS B 262      -5.710   9.835  16.202  1.00 34.96           O  
ATOM   3259  CB  LYS B 262      -7.164  12.615  16.898  1.00 40.57           C  
ATOM   3260  CG  LYS B 262      -5.928  12.919  16.046  1.00 44.14           C  
ATOM   3261  CD  LYS B 262      -5.305  14.280  16.377  1.00 49.50           C  
ATOM   3262  CE  LYS B 262      -5.659  15.321  15.321  1.00 56.29           C  
ATOM   3263  NZ  LYS B 262      -7.133  15.586  15.288  1.00 57.30           N  
ATOM   3264  N   MET B 263      -6.236   9.926  18.370  1.00 38.90           N  
ATOM   3265  CA  MET B 263      -5.131   9.038  18.715  1.00 37.63           C  
ATOM   3266  C   MET B 263      -5.462   7.642  18.241  1.00 37.61           C  
ATOM   3267  O   MET B 263      -4.599   6.924  17.725  1.00 34.38           O  
ATOM   3268  CB  MET B 263      -4.848   9.043  20.218  1.00 37.61           C  
ATOM   3269  CG  MET B 263      -3.908  10.124  20.663  1.00 45.05           C  
ATOM   3270  SD  MET B 263      -2.239   9.858  20.008  1.00 51.68           S  
ATOM   3271  CE  MET B 263      -2.035   8.097  20.289  1.00 46.18           C  
ATOM   3272  N   TYR B 264      -6.725   7.263  18.410  1.00 31.52           N  
ATOM   3273  CA  TYR B 264      -7.166   5.955  17.945  1.00 35.81           C  
ATOM   3274  C   TYR B 264      -6.950   5.828  16.425  1.00 37.42           C  
ATOM   3275  O   TYR B 264      -6.623   4.756  15.908  1.00 34.67           O  
ATOM   3276  CB  TYR B 264      -8.649   5.705  18.292  1.00 33.56           C  
ATOM   3277  CG  TYR B 264      -9.101   4.306  17.938  1.00 31.42           C  
ATOM   3278  CD1 TYR B 264      -9.542   3.995  16.655  1.00 33.17           C  
ATOM   3279  CD2 TYR B 264      -9.081   3.291  18.884  1.00 31.40           C  
ATOM   3280  CE1 TYR B 264      -9.958   2.701  16.322  1.00 36.34           C  
ATOM   3281  CE2 TYR B 264      -9.488   1.992  18.562  1.00 31.94           C  
ATOM   3282  CZ  TYR B 264      -9.921   1.700  17.285  1.00 36.03           C  
ATOM   3283  OH  TYR B 264     -10.328   0.413  16.968  1.00 32.58           O  
ATOM   3284  N   PHE B 265      -7.151   6.931  15.718  1.00 35.38           N  
ATOM   3285  CA  PHE B 265      -7.098   6.926  14.266  1.00 33.34           C  
ATOM   3286  C   PHE B 265      -5.631   6.812  13.787  1.00 38.00           C  
ATOM   3287  O   PHE B 265      -5.314   6.127  12.805  1.00 35.37           O  
ATOM   3288  CB  PHE B 265      -7.799   8.182  13.730  1.00 30.69           C  
ATOM   3289  CG  PHE B 265      -9.259   7.959  13.369  1.00 33.71           C  
ATOM   3290  CD1 PHE B 265     -10.164   7.486  14.317  1.00 31.28           C  
ATOM   3291  CD2 PHE B 265      -9.722   8.218  12.087  1.00 29.34           C  
ATOM   3292  CE1 PHE B 265     -11.506   7.273  13.985  1.00 34.35           C  
ATOM   3293  CE2 PHE B 265     -11.075   8.011  11.746  1.00 32.87           C  
ATOM   3294  CZ  PHE B 265     -11.958   7.537  12.689  1.00 28.73           C  
ATOM   3295  N   LEU B 266      -4.738   7.464  14.518  1.00 35.89           N  
ATOM   3296  CA  LEU B 266      -3.306   7.342  14.288  1.00 35.62           C  
ATOM   3297  C   LEU B 266      -2.835   5.889  14.363  1.00 37.14           C  
ATOM   3298  O   LEU B 266      -2.128   5.418  13.478  1.00 39.58           O  
ATOM   3299  CB  LEU B 266      -2.541   8.177  15.312  1.00 38.04           C  
ATOM   3300  CG  LEU B 266      -1.529   9.114  14.678  1.00 50.84           C  
ATOM   3301  CD1 LEU B 266      -2.275  10.113  13.789  1.00 47.12           C  
ATOM   3302  CD2 LEU B 266      -0.733   9.808  15.766  1.00 49.35           C  
ATOM   3303  N   ASN B 267      -3.204   5.186  15.428  1.00 36.12           N  
ATOM   3304  CA  ASN B 267      -2.879   3.768  15.524  1.00 38.43           C  
ATOM   3305  C   ASN B 267      -3.505   2.995  14.371  1.00 37.86           C  
ATOM   3306  O   ASN B 267      -2.881   2.088  13.803  1.00 39.45           O  
ATOM   3307  CB  ASN B 267      -3.335   3.171  16.866  1.00 37.03           C  
ATOM   3308  CG  ASN B 267      -2.936   1.703  17.011  1.00 42.22           C  
ATOM   3309  OD1 ASN B 267      -1.753   1.370  16.995  1.00 44.93           O  
ATOM   3310  ND2 ASN B 267      -3.919   0.824  17.132  1.00 40.26           N  
ATOM   3311  N   ARG B 268      -4.733   3.368  14.017  1.00 34.84           N  
ATOM   3312  CA  ARG B 268      -5.429   2.731  12.903  1.00 35.77           C  
ATOM   3313  C   ARG B 268      -4.643   2.907  11.605  1.00 33.86           C  
ATOM   3314  O   ARG B 268      -4.516   1.976  10.817  1.00 31.00           O  
ATOM   3315  CB  ARG B 268      -6.845   3.303  12.729  1.00 33.23           C  
ATOM   3316  CG  ARG B 268      -7.541   2.813  11.468  1.00 29.31           C  
ATOM   3317  CD  ARG B 268      -7.851   1.329  11.573  1.00 31.01           C  
ATOM   3318  NE  ARG B 268      -8.550   0.773  10.408  1.00 30.52           N  
ATOM   3319  CZ  ARG B 268      -8.605  -0.530  10.149  1.00 32.37           C  
ATOM   3320  NH1 ARG B 268      -7.994  -1.389  10.948  1.00 36.88           N  
ATOM   3321  NH2 ARG B 268      -9.249  -0.983   9.093  1.00 34.65           N  
ATOM   3322  N   GLN B 269      -4.146   4.120  11.393  1.00 32.44           N  
ATOM   3323  CA  GLN B 269      -3.367   4.438  10.204  1.00 35.33           C  
ATOM   3324  C   GLN B 269      -2.116   3.560  10.094  1.00 35.23           C  
ATOM   3325  O   GLN B 269      -1.757   3.138   9.001  1.00 37.04           O  
ATOM   3326  CB  GLN B 269      -2.974   5.921  10.204  1.00 33.36           C  
ATOM   3327  CG  GLN B 269      -2.419   6.399   8.871  1.00 33.60           C  
ATOM   3328  CD  GLN B 269      -3.477   6.362   7.776  1.00 39.37           C  
ATOM   3329  OE1 GLN B 269      -4.391   7.208   7.739  1.00 32.97           O  
ATOM   3330  NE2 GLN B 269      -3.365   5.378   6.883  1.00 34.11           N  
ATOM   3331  N   ARG B 270      -1.467   3.279  11.226  1.00 37.34           N  
ATOM   3332  CA  ARG B 270      -0.309   2.384  11.236  1.00 37.43           C  
ATOM   3333  C   ARG B 270      -0.743   0.970  10.875  1.00 40.14           C  
ATOM   3334  O   ARG B 270       0.004   0.224  10.253  1.00 43.32           O  
ATOM   3335  CB  ARG B 270       0.394   2.371  12.603  1.00 40.82           C  
ATOM   3336  CG  ARG B 270       1.528   1.325  12.673  1.00 40.40           C  
ATOM   3337  CD  ARG B 270       1.888   0.872  14.082  1.00 45.62           C  
ATOM   3338  NE  ARG B 270       0.759   0.409  14.907  1.00 45.14           N  
ATOM   3339  CZ  ARG B 270       0.176  -0.787  14.808  1.00 42.63           C  
ATOM   3340  NH1 ARG B 270      -0.822  -1.111  15.632  1.00 40.40           N  
ATOM   3341  NH2 ARG B 270       0.581  -1.654  13.890  1.00 38.12           N  
ATOM   3342  N   GLN B 271      -1.953   0.605  11.279  1.00 37.90           N  
ATOM   3343  CA  GLN B 271      -2.468  -0.734  11.029  1.00 41.08           C  
ATOM   3344  C   GLN B 271      -2.729  -0.996   9.562  1.00 41.68           C  
ATOM   3345  O   GLN B 271      -2.397  -2.069   9.049  1.00 40.63           O  
ATOM   3346  CB  GLN B 271      -3.772  -0.967  11.786  1.00 39.22           C  
ATOM   3347  CG  GLN B 271      -3.602  -1.410  13.210  1.00 43.78           C  
ATOM   3348  CD  GLN B 271      -4.943  -1.680  13.865  1.00 43.04           C  
ATOM   3349  OE1 GLN B 271      -5.995  -1.313  13.318  1.00 38.99           O  
ATOM   3350  NE2 GLN B 271      -4.921  -2.338  15.024  1.00 34.64           N  
ATOM   3351  N   VAL B 272      -3.373  -0.034   8.901  1.00 39.95           N  
ATOM   3352  CA  VAL B 272      -3.762  -0.216   7.510  1.00 42.49           C  
ATOM   3353  C   VAL B 272      -2.542  -0.090   6.591  1.00 40.28           C  
ATOM   3354  O   VAL B 272      -2.532  -0.655   5.491  1.00 45.07           O  
ATOM   3355  CB  VAL B 272      -4.886   0.792   7.077  1.00 38.32           C  
ATOM   3356  CG1 VAL B 272      -6.146   0.602   7.927  1.00 38.79           C  
ATOM   3357  CG2 VAL B 272      -4.414   2.222   7.195  1.00 38.08           C  
ATOM   3358  N   ASN B 273      -1.523   0.645   7.032  1.00 42.32           N  
ATOM   3359  CA  ASN B 273      -0.286   0.754   6.255  1.00 43.55           C  
ATOM   3360  C   ASN B 273       0.346  -0.618   6.068  1.00 44.08           C  
ATOM   3361  O   ASN B 273       0.891  -0.911   5.018  1.00 50.12           O  
ATOM   3362  CB  ASN B 273       0.698   1.711   6.920  1.00 40.74           C  
ATOM   3363  CG  ASN B 273       0.304   3.163   6.742  1.00 37.37           C  
ATOM   3364  OD1 ASN B 273      -0.431   3.504   5.823  1.00 39.76           O  
ATOM   3365  ND2 ASN B 273       0.810   4.030   7.607  1.00 38.88           N  
ATOM   3366  N   GLU B 274       0.226  -1.475   7.073  1.00 41.25           N  
ATOM   3367  CA  GLU B 274       0.726  -2.843   6.968  1.00 45.77           C  
ATOM   3368  C   GLU B 274      -0.009  -3.697   5.923  1.00 47.75           C  
ATOM   3369  O   GLU B 274       0.464  -4.770   5.546  1.00 50.28           O  
ATOM   3370  CB  GLU B 274       0.638  -3.532   8.333  1.00 45.67           C  
ATOM   3371  CG  GLU B 274       1.471  -2.873   9.423  1.00 43.83           C  
ATOM   3372  CD  GLU B 274       1.157  -3.429  10.818  1.00 52.38           C  
ATOM   3373  OE1 GLU B 274       0.580  -4.537  10.909  1.00 50.64           O  
ATOM   3374  OE2 GLU B 274       1.481  -2.757  11.823  1.00 52.32           O  
ATOM   3375  N   SER B 275      -1.165  -3.228   5.458  1.00 49.93           N  
ATOM   3376  CA  SER B 275      -2.030  -4.035   4.590  1.00 47.86           C  
ATOM   3377  C   SER B 275      -2.049  -3.532   3.152  1.00 47.44           C  
ATOM   3378  O   SER B 275      -2.859  -3.982   2.338  1.00 54.76           O  
ATOM   3379  CB  SER B 275      -3.462  -4.062   5.142  1.00 52.96           C  
ATOM   3380  OG  SER B 275      -3.515  -4.655   6.431  1.00 55.69           O  
ATOM   3381  N   LYS B 276      -1.156  -2.601   2.840  1.00 46.11           N  
ATOM   3382  CA  LYS B 276      -1.134  -1.989   1.527  1.00 45.84           C  
ATOM   3383  C   LYS B 276      -0.771  -2.992   0.447  1.00 50.48           C  
ATOM   3384  O   LYS B 276       0.025  -3.906   0.668  1.00 50.79           O  
ATOM   3385  CB  LYS B 276      -0.157  -0.821   1.499  1.00 48.69           C  
ATOM   3386  CG  LYS B 276      -0.722   0.457   2.068  1.00 44.53           C  
ATOM   3387  CD  LYS B 276       0.315   1.559   2.022  1.00 42.53           C  
ATOM   3388  CE  LYS B 276      -0.256   2.815   2.618  1.00 39.70           C  
ATOM   3389  NZ  LYS B 276       0.720   3.918   2.625  1.00 40.39           N  
ATOM   3390  N   VAL B 277      -1.380  -2.807  -0.719  1.00 49.91           N  
ATOM   3391  CA  VAL B 277      -1.177  -3.677  -1.865  1.00 49.60           C  
ATOM   3392  C   VAL B 277      -0.631  -2.841  -3.015  1.00 50.20           C  
ATOM   3393  O   VAL B 277      -1.227  -1.827  -3.384  1.00 47.91           O  
ATOM   3394  CB  VAL B 277      -2.489  -4.376  -2.266  1.00 50.47           C  
ATOM   3395  CG1 VAL B 277      -2.358  -5.018  -3.619  1.00 54.17           C  
ATOM   3396  CG2 VAL B 277      -2.863  -5.416  -1.215  1.00 51.24           C  
ATOM   3397  N   GLN B 278       0.504  -3.262  -3.568  1.00 48.58           N  
ATOM   3398  CA  GLN B 278       1.227  -2.463  -4.559  1.00 48.02           C  
ATOM   3399  C   GLN B 278       0.368  -1.938  -5.716  1.00 45.53           C  
ATOM   3400  O   GLN B 278       0.495  -0.780  -6.111  1.00 46.14           O  
ATOM   3401  CB  GLN B 278       2.395  -3.259  -5.143  1.00 49.26           C  
ATOM   3402  CG  GLN B 278       3.379  -2.359  -5.848  1.00 42.38           C  
ATOM   3403  CD  GLN B 278       4.103  -1.448  -4.864  1.00 47.94           C  
ATOM   3404  OE1 GLN B 278       4.538  -1.894  -3.808  1.00 54.13           O  
ATOM   3405  NE2 GLN B 278       4.232  -0.171  -5.208  1.00 45.83           N  
ATOM   3406  N   ASP B 279      -0.500  -2.778  -6.258  1.00 44.35           N  
ATOM   3407  CA  ASP B 279      -1.380  -2.323  -7.326  1.00 49.76           C  
ATOM   3408  C   ASP B 279      -2.124  -1.038  -6.944  1.00 52.19           C  
ATOM   3409  O   ASP B 279      -2.206  -0.105  -7.747  1.00 51.47           O  
ATOM   3410  CB  ASP B 279      -2.373  -3.420  -7.711  1.00 49.86           C  
ATOM   3411  CG  ASP B 279      -1.774  -4.427  -8.680  1.00 59.65           C  
ATOM   3412  OD1 ASP B 279      -0.628  -4.204  -9.142  1.00 56.47           O  
ATOM   3413  OD2 ASP B 279      -2.450  -5.434  -8.990  1.00 63.88           O  
ATOM   3414  N   ILE B 280      -2.618  -0.967  -5.707  1.00 49.29           N  
ATOM   3415  CA  ILE B 280      -3.392   0.196  -5.272  1.00 46.93           C  
ATOM   3416  C   ILE B 280      -2.481   1.394  -4.965  1.00 47.74           C  
ATOM   3417  O   ILE B 280      -2.816   2.534  -5.323  1.00 45.51           O  
ATOM   3418  CB  ILE B 280      -4.290  -0.158  -4.057  1.00 49.96           C  
ATOM   3419  CG1 ILE B 280      -5.267  -1.264  -4.467  1.00 45.54           C  
ATOM   3420  CG2 ILE B 280      -5.080   1.058  -3.574  1.00 42.77           C  
ATOM   3421  CD1 ILE B 280      -6.357  -1.511  -3.471  1.00 48.28           C  
ATOM   3422  N   ILE B 281      -1.326   1.143  -4.346  1.00 41.70           N  
ATOM   3423  CA  ILE B 281      -0.316   2.186  -4.193  1.00 43.51           C  
ATOM   3424  C   ILE B 281      -0.012   2.800  -5.555  1.00 46.27           C  
ATOM   3425  O   ILE B 281       0.050   4.028  -5.705  1.00 45.09           O  
ATOM   3426  CB  ILE B 281       1.013   1.641  -3.585  1.00 47.54           C  
ATOM   3427  CG1 ILE B 281       0.791   1.079  -2.184  1.00 44.63           C  
ATOM   3428  CG2 ILE B 281       2.101   2.719  -3.576  1.00 41.10           C  
ATOM   3429  CD1 ILE B 281       2.042   0.531  -1.547  1.00 43.44           C  
ATOM   3430  N   ASP B 282       0.180   1.932  -6.545  1.00 44.42           N  
ATOM   3431  CA  ASP B 282       0.501   2.375  -7.899  1.00 52.09           C  
ATOM   3432  C   ASP B 282      -0.617   3.262  -8.446  1.00 48.38           C  
ATOM   3433  O   ASP B 282      -0.364   4.309  -9.055  1.00 46.41           O  
ATOM   3434  CB  ASP B 282       0.728   1.176  -8.831  1.00 51.22           C  
ATOM   3435  CG  ASP B 282       1.989   0.381  -8.492  1.00 51.45           C  
ATOM   3436  OD1 ASP B 282       2.887   0.909  -7.785  1.00 48.16           O  
ATOM   3437  OD2 ASP B 282       2.071  -0.786  -8.948  1.00 52.69           O  
ATOM   3438  N   LEU B 283      -1.853   2.841  -8.216  1.00 44.85           N  
ATOM   3439  CA  LEU B 283      -2.993   3.666  -8.586  1.00 47.60           C  
ATOM   3440  C   LEU B 283      -2.904   5.057  -7.954  1.00 47.69           C  
ATOM   3441  O   LEU B 283      -3.046   6.067  -8.650  1.00 48.64           O  
ATOM   3442  CB  LEU B 283      -4.306   2.989  -8.183  1.00 47.03           C  
ATOM   3443  CG  LEU B 283      -5.557   3.795  -8.531  1.00 45.23           C  
ATOM   3444  CD1 LEU B 283      -5.557   4.138 -10.024  1.00 46.29           C  
ATOM   3445  CD2 LEU B 283      -6.809   3.025  -8.143  1.00 41.82           C  
ATOM   3446  N   ILE B 284      -2.657   5.105  -6.647  1.00 44.87           N  
ATOM   3447  CA  ILE B 284      -2.588   6.376  -5.925  1.00 47.42           C  
ATOM   3448  C   ILE B 284      -1.486   7.283  -6.497  1.00 49.31           C  
ATOM   3449  O   ILE B 284      -1.711   8.478  -6.725  1.00 49.00           O  
ATOM   3450  CB  ILE B 284      -2.348   6.158  -4.393  1.00 43.08           C  
ATOM   3451  CG1 ILE B 284      -3.512   5.384  -3.766  1.00 44.77           C  
ATOM   3452  CG2 ILE B 284      -2.162   7.488  -3.678  1.00 39.99           C  
ATOM   3453  CD1 ILE B 284      -3.375   5.139  -2.257  1.00 39.68           C  
ATOM   3454  N   ASP B 285      -0.304   6.713  -6.735  1.00 48.73           N  
ATOM   3455  CA  ASP B 285       0.838   7.484  -7.226  1.00 50.02           C  
ATOM   3456  C   ASP B 285       0.622   8.043  -8.619  1.00 52.20           C  
ATOM   3457  O   ASP B 285       1.049   9.162  -8.920  1.00 52.82           O  
ATOM   3458  CB  ASP B 285       2.094   6.626  -7.219  1.00 51.13           C  
ATOM   3459  CG  ASP B 285       2.459   6.165  -5.836  1.00 54.78           C  
ATOM   3460  OD1 ASP B 285       1.957   6.782  -4.869  1.00 56.60           O  
ATOM   3461  OD2 ASP B 285       3.237   5.197  -5.717  1.00 54.93           O  
ATOM   3462  N   HIS B 286      -0.026   7.248  -9.466  1.00 49.39           N  
ATOM   3463  CA  HIS B 286      -0.360   7.671 -10.819  1.00 50.55           C  
ATOM   3464  C   HIS B 286      -1.385   8.795 -10.730  1.00 54.46           C  
ATOM   3465  O   HIS B 286      -1.215   9.848 -11.345  1.00 56.23           O  
ATOM   3466  CB  HIS B 286      -0.885   6.480 -11.632  1.00 50.86           C  
ATOM   3467  CG  HIS B 286      -1.328   6.821 -13.022  1.00 54.38           C  
ATOM   3468  ND1 HIS B 286      -1.004   8.008 -13.653  1.00 57.70           N  
ATOM   3469  CD2 HIS B 286      -2.067   6.121 -13.920  1.00 47.31           C  
ATOM   3470  CE1 HIS B 286      -1.534   8.028 -14.861  1.00 52.52           C  
ATOM   3471  NE2 HIS B 286      -2.186   6.888 -15.045  1.00 46.98           N  
ATOM   3472  N   ALA B 287      -2.430   8.574  -9.931  1.00 51.78           N  
ATOM   3473  CA  ALA B 287      -3.491   9.561  -9.732  1.00 49.30           C  
ATOM   3474  C   ALA B 287      -2.950  10.920  -9.319  1.00 51.39           C  
ATOM   3475  O   ALA B 287      -3.440  11.952  -9.773  1.00 50.99           O  
ATOM   3476  CB  ALA B 287      -4.481   9.060  -8.690  1.00 50.50           C  
ATOM   3477  N   GLU B 288      -1.931  10.904  -8.461  1.00 53.27           N  
ATOM   3478  CA  GLU B 288      -1.338  12.118  -7.909  1.00 54.38           C  
ATOM   3479  C   GLU B 288      -0.701  13.003  -8.977  1.00 56.99           C  
ATOM   3480  O   GLU B 288      -0.745  14.234  -8.875  1.00 56.24           O  
ATOM   3481  CB  GLU B 288      -0.293  11.762  -6.849  1.00 56.17           C  
ATOM   3482  CG  GLU B 288      -0.861  11.529  -5.441  1.00 64.77           C  
ATOM   3483  CD  GLU B 288       0.216  11.623  -4.356  1.00 81.15           C  
ATOM   3484  OE1 GLU B 288       0.906  10.608  -4.083  1.00 76.69           O  
ATOM   3485  OE2 GLU B 288       0.377  12.723  -3.777  1.00 89.33           O  
ATOM   3486  N   THR B 289      -0.100  12.373  -9.988  1.00 60.88           N  
ATOM   3487  CA  THR B 289       0.584  13.097 -11.069  1.00 61.24           C  
ATOM   3488  C   THR B 289      -0.440  13.679 -12.032  1.00 62.79           C  
ATOM   3489  O   THR B 289      -0.145  14.586 -12.814  1.00 61.37           O  
ATOM   3490  CB  THR B 289       1.544  12.196 -11.870  1.00 56.44           C  
ATOM   3491  OG1 THR B 289       0.796  11.432 -12.821  1.00 56.87           O  
ATOM   3492  CG2 THR B 289       2.308  11.261 -10.963  1.00 51.59           C  
ATOM   3493  N   GLU B 290      -1.647  13.131 -11.972  1.00 62.37           N  
ATOM   3494  CA  GLU B 290      -2.728  13.577 -12.826  1.00 61.80           C  
ATOM   3495  C   GLU B 290      -3.674  14.442 -11.997  1.00 60.04           C  
ATOM   3496  O   GLU B 290      -3.342  14.860 -10.889  1.00 64.10           O  
ATOM   3497  CB  GLU B 290      -3.531  12.378 -13.334  1.00 59.46           C  
ATOM   3498  CG  GLU B 290      -3.863  12.441 -14.811  1.00 65.76           C  
ATOM   3499  CD  GLU B 290      -2.633  12.317 -15.705  1.00 68.58           C  
ATOM   3500  OE1 GLU B 290      -1.563  11.895 -15.213  1.00 69.91           O  
ATOM   3501  OE2 GLU B 290      -2.745  12.634 -16.907  1.00 69.85           O  
ATOM   3502  N   SER B 291      -4.858  14.703 -12.527  1.00 60.39           N  
ATOM   3503  CA  SER B 291      -5.754  15.662 -11.903  1.00 57.96           C  
ATOM   3504  C   SER B 291      -6.608  15.171 -10.723  1.00 58.71           C  
ATOM   3505  O   SER B 291      -7.685  15.711 -10.448  1.00 53.29           O  
ATOM   3506  CB  SER B 291      -6.631  16.193 -13.030  1.00 57.84           C  
ATOM   3507  OG  SER B 291      -7.010  15.140 -13.910  1.00 64.44           O  
ATOM   3508  N   ALA B 292      -6.122  14.151 -10.021  1.00 57.43           N  
ATOM   3509  CA  ALA B 292      -6.906  13.550  -8.949  1.00 50.00           C  
ATOM   3510  C   ALA B 292      -6.898  14.456  -7.733  1.00 44.21           C  
ATOM   3511  O   ALA B 292      -5.927  15.151  -7.487  1.00 44.55           O  
ATOM   3512  CB  ALA B 292      -6.377  12.175  -8.603  1.00 42.34           C  
ATOM   3513  N   THR B 293      -7.994  14.486  -6.982  1.00 45.67           N  
ATOM   3514  CA  THR B 293      -7.993  15.270  -5.749  1.00 48.16           C  
ATOM   3515  C   THR B 293      -8.013  14.358  -4.521  1.00 48.45           C  
ATOM   3516  O   THR B 293      -9.009  14.267  -3.793  1.00 44.97           O  
ATOM   3517  CB  THR B 293      -9.162  16.265  -5.714  1.00 47.09           C  
ATOM   3518  OG1 THR B 293     -10.376  15.610  -6.115  1.00 44.96           O  
ATOM   3519  CG2 THR B 293      -8.863  17.443  -6.656  1.00 43.65           C  
ATOM   3520  N   LEU B 294      -6.883  13.692  -4.300  1.00 44.07           N  
ATOM   3521  CA  LEU B 294      -6.788  12.700  -3.249  1.00 43.53           C  
ATOM   3522  C   LEU B 294      -6.523  13.370  -1.901  1.00 42.51           C  
ATOM   3523  O   LEU B 294      -6.336  14.586  -1.823  1.00 44.83           O  
ATOM   3524  CB  LEU B 294      -5.686  11.687  -3.565  1.00 47.93           C  
ATOM   3525  CG  LEU B 294      -5.725  10.887  -4.873  1.00 44.90           C  
ATOM   3526  CD1 LEU B 294      -4.541   9.929  -4.900  1.00 45.69           C  
ATOM   3527  CD2 LEU B 294      -7.000  10.123  -5.046  1.00 41.43           C  
ATOM   3528  N   PHE B 295      -6.507  12.564  -0.848  1.00 35.94           N  
ATOM   3529  CA  PHE B 295      -6.298  13.048   0.515  1.00 35.41           C  
ATOM   3530  C   PHE B 295      -5.641  11.925   1.291  1.00 36.11           C  
ATOM   3531  O   PHE B 295      -5.844  10.751   0.961  1.00 36.26           O  
ATOM   3532  CB  PHE B 295      -7.624  13.439   1.171  1.00 35.64           C  
ATOM   3533  CG  PHE B 295      -8.693  12.406   0.991  1.00 34.22           C  
ATOM   3534  CD1 PHE B 295      -9.486  12.403  -0.155  1.00 35.92           C  
ATOM   3535  CD2 PHE B 295      -8.881  11.414   1.932  1.00 34.51           C  
ATOM   3536  CE1 PHE B 295     -10.442  11.439  -0.344  1.00 33.77           C  
ATOM   3537  CE2 PHE B 295      -9.855  10.448   1.757  1.00 35.48           C  
ATOM   3538  CZ  PHE B 295     -10.638  10.460   0.611  1.00 36.30           C  
ATOM   3539  N   THR B 296      -4.875  12.264   2.319  1.00 34.43           N  
ATOM   3540  CA  THR B 296      -4.240  11.235   3.145  1.00 38.52           C  
ATOM   3541  C   THR B 296      -4.845  11.130   4.562  1.00 37.05           C  
ATOM   3542  O   THR B 296      -4.506  10.226   5.329  1.00 36.48           O  
ATOM   3543  CB  THR B 296      -2.743  11.501   3.272  1.00 40.14           C  
ATOM   3544  OG1 THR B 296      -2.549  12.877   3.626  1.00 39.79           O  
ATOM   3545  CG2 THR B 296      -2.038  11.215   1.943  1.00 40.07           C  
ATOM   3546  N   GLU B 297      -5.734  12.065   4.889  1.00 40.61           N  
ATOM   3547  CA  GLU B 297      -6.334  12.194   6.224  1.00 42.36           C  
ATOM   3548  C   GLU B 297      -7.860  12.297   6.123  1.00 37.92           C  
ATOM   3549  O   GLU B 297      -8.359  12.915   5.190  1.00 36.33           O  
ATOM   3550  CB  GLU B 297      -5.791  13.440   6.910  1.00 42.66           C  
ATOM   3551  CG  GLU B 297      -5.067  13.226   8.208  1.00 53.56           C  
ATOM   3552  CD  GLU B 297      -5.078  14.500   9.040  1.00 64.32           C  
ATOM   3553  OE1 GLU B 297      -5.387  15.570   8.453  1.00 59.47           O  
ATOM   3554  OE2 GLU B 297      -4.806  14.431  10.268  1.00 65.98           O  
ATOM   3555  N   ILE B 298      -8.598  11.735   7.082  1.00 39.44           N  
ATOM   3556  CA  ILE B 298     -10.060  11.832   7.063  1.00 34.60           C  
ATOM   3557  C   ILE B 298     -10.523  13.269   7.323  1.00 34.60           C  
ATOM   3558  O   ILE B 298     -11.554  13.690   6.812  1.00 36.33           O  
ATOM   3559  CB  ILE B 298     -10.732  10.877   8.089  1.00 34.90           C  
ATOM   3560  CG1 ILE B 298     -12.246  10.821   7.846  1.00 33.79           C  
ATOM   3561  CG2 ILE B 298     -10.411  11.277   9.568  1.00 33.99           C  
ATOM   3562  CD1 ILE B 298     -12.903   9.578   8.389  1.00 33.90           C  
ATOM   3563  N   ALA B 299      -9.743  14.026   8.087  1.00 34.70           N  
ATOM   3564  CA  ALA B 299     -10.072  15.413   8.400  1.00 36.95           C  
ATOM   3565  C   ALA B 299      -9.722  16.378   7.258  1.00 40.44           C  
ATOM   3566  O   ALA B 299      -8.991  17.350   7.465  1.00 44.00           O  
ATOM   3567  CB  ALA B 299      -9.350  15.841   9.669  1.00 39.79           C  
ATOM   3568  N   THR B 300     -10.232  16.100   6.063  1.00 39.47           N  
ATOM   3569  CA  THR B 300     -10.063  16.971   4.897  1.00 34.41           C  
ATOM   3570  C   THR B 300     -11.459  17.250   4.343  1.00 36.87           C  
ATOM   3571  O   THR B 300     -12.340  16.418   4.512  1.00 36.29           O  
ATOM   3572  CB  THR B 300      -9.180  16.312   3.834  1.00 35.91           C  
ATOM   3573  OG1 THR B 300      -9.621  14.967   3.641  1.00 38.33           O  
ATOM   3574  CG2 THR B 300      -7.714  16.281   4.287  1.00 33.69           C  
ATOM   3575  N   PRO B 301     -11.664  18.405   3.676  1.00 39.93           N  
ATOM   3576  CA  PRO B 301     -13.007  18.813   3.229  1.00 37.62           C  
ATOM   3577  C   PRO B 301     -13.717  17.789   2.346  1.00 40.24           C  
ATOM   3578  O   PRO B 301     -14.946  17.707   2.401  1.00 38.56           O  
ATOM   3579  CB  PRO B 301     -12.745  20.092   2.431  1.00 39.69           C  
ATOM   3580  CG  PRO B 301     -11.417  20.581   2.887  1.00 43.62           C  
ATOM   3581  CD  PRO B 301     -10.628  19.369   3.258  1.00 42.85           C  
ATOM   3582  N   HIS B 302     -12.953  17.003   1.592  1.00 35.99           N  
ATOM   3583  CA  HIS B 302     -13.500  16.161   0.541  1.00 36.92           C  
ATOM   3584  C   HIS B 302     -13.446  14.664   0.821  1.00 35.96           C  
ATOM   3585  O   HIS B 302     -13.784  13.864  -0.045  1.00 38.03           O  
ATOM   3586  CB  HIS B 302     -12.757  16.408  -0.782  1.00 42.31           C  
ATOM   3587  CG  HIS B 302     -12.556  17.852  -1.119  1.00 45.23           C  
ATOM   3588  ND1 HIS B 302     -13.603  18.721  -1.354  1.00 46.40           N  
ATOM   3589  CD2 HIS B 302     -11.426  18.582  -1.293  1.00 48.92           C  
ATOM   3590  CE1 HIS B 302     -13.131  19.921  -1.639  1.00 43.89           C  
ATOM   3591  NE2 HIS B 302     -11.807  19.861  -1.608  1.00 50.04           N  
ATOM   3592  N   SER B 303     -13.012  14.257   1.998  1.00 35.03           N  
ATOM   3593  CA  SER B 303     -12.907  12.823   2.244  1.00 35.26           C  
ATOM   3594  C   SER B 303     -14.286  12.155   2.216  1.00 33.08           C  
ATOM   3595  O   SER B 303     -14.456  11.096   1.640  1.00 33.74           O  
ATOM   3596  CB  SER B 303     -12.198  12.555   3.578  1.00 34.16           C  
ATOM   3597  OG  SER B 303     -12.931  13.083   4.666  1.00 32.60           O  
ATOM   3598  N   VAL B 304     -15.271  12.778   2.841  1.00 31.14           N  
ATOM   3599  CA  VAL B 304     -16.603  12.189   2.909  1.00 33.88           C  
ATOM   3600  C   VAL B 304     -17.256  12.151   1.520  1.00 36.40           C  
ATOM   3601  O   VAL B 304     -18.107  11.306   1.234  1.00 33.49           O  
ATOM   3602  CB  VAL B 304     -17.488  12.963   3.907  1.00 34.12           C  
ATOM   3603  CG1 VAL B 304     -17.721  14.396   3.434  1.00 29.85           C  
ATOM   3604  CG2 VAL B 304     -18.765  12.205   4.169  1.00 33.61           C  
ATOM   3605  N   TRP B 305     -16.792  13.021   0.631  1.00 32.66           N  
ATOM   3606  CA  TRP B 305     -17.380  13.108  -0.689  1.00 38.55           C  
ATOM   3607  C   TRP B 305     -17.040  11.933  -1.600  1.00 36.44           C  
ATOM   3608  O   TRP B 305     -17.600  11.834  -2.691  1.00 32.35           O  
ATOM   3609  CB  TRP B 305     -16.979  14.434  -1.350  1.00 36.91           C  
ATOM   3610  CG  TRP B 305     -17.857  15.512  -0.873  1.00 39.77           C  
ATOM   3611  CD1 TRP B 305     -17.632  16.359   0.177  1.00 39.48           C  
ATOM   3612  CD2 TRP B 305     -19.168  15.824  -1.373  1.00 39.33           C  
ATOM   3613  NE1 TRP B 305     -18.718  17.200   0.337  1.00 42.11           N  
ATOM   3614  CE2 TRP B 305     -19.664  16.897  -0.610  1.00 38.98           C  
ATOM   3615  CE3 TRP B 305     -19.951  15.325  -2.421  1.00 41.09           C  
ATOM   3616  CZ2 TRP B 305     -20.916  17.471  -0.853  1.00 41.54           C  
ATOM   3617  CZ3 TRP B 305     -21.187  15.894  -2.661  1.00 38.22           C  
ATOM   3618  CH2 TRP B 305     -21.659  16.954  -1.877  1.00 40.68           C  
ATOM   3619  N   VAL B 306     -16.155  11.034  -1.172  1.00 34.96           N  
ATOM   3620  CA  VAL B 306     -15.866   9.885  -2.021  1.00 36.55           C  
ATOM   3621  C   VAL B 306     -17.083   8.935  -2.046  1.00 37.27           C  
ATOM   3622  O   VAL B 306     -17.150   7.999  -2.848  1.00 38.21           O  
ATOM   3623  CB  VAL B 306     -14.609   9.117  -1.576  1.00 32.65           C  
ATOM   3624  CG1 VAL B 306     -13.346  10.005  -1.667  1.00 33.30           C  
ATOM   3625  CG2 VAL B 306     -14.793   8.545  -0.181  1.00 33.29           C  
ATOM   3626  N   PHE B 307     -18.055   9.183  -1.181  1.00 37.61           N  
ATOM   3627  CA  PHE B 307     -19.214   8.299  -1.102  1.00 36.50           C  
ATOM   3628  C   PHE B 307     -20.496   8.906  -1.684  1.00 35.71           C  
ATOM   3629  O   PHE B 307     -21.524   8.224  -1.771  1.00 34.91           O  
ATOM   3630  CB  PHE B 307     -19.421   7.870   0.352  1.00 35.73           C  
ATOM   3631  CG  PHE B 307     -18.292   7.045   0.875  1.00 36.17           C  
ATOM   3632  CD1 PHE B 307     -18.082   5.763   0.390  1.00 33.68           C  
ATOM   3633  CD2 PHE B 307     -17.423   7.554   1.832  1.00 35.66           C  
ATOM   3634  CE1 PHE B 307     -17.016   4.995   0.850  1.00 41.47           C  
ATOM   3635  CE2 PHE B 307     -16.345   6.789   2.299  1.00 37.26           C  
ATOM   3636  CZ  PHE B 307     -16.136   5.515   1.802  1.00 34.23           C  
ATOM   3637  N   ALA B 308     -20.419  10.166  -2.108  1.00 33.67           N  
ATOM   3638  CA  ALA B 308     -21.577  10.883  -2.656  1.00 39.87           C  
ATOM   3639  C   ALA B 308     -22.264  10.136  -3.792  1.00 40.99           C  
ATOM   3640  O   ALA B 308     -23.490  10.190  -3.922  1.00 41.47           O  
ATOM   3641  CB  ALA B 308     -21.167  12.258  -3.137  1.00 40.45           C  
ATOM   3642  N   CYS B 309     -21.487   9.430  -4.604  1.00 36.29           N  
ATOM   3643  CA  CYS B 309     -22.059   8.715  -5.736  1.00 41.87           C  
ATOM   3644  C   CYS B 309     -22.215   7.241  -5.460  1.00 41.27           C  
ATOM   3645  O   CYS B 309     -22.249   6.435  -6.385  1.00 46.80           O  
ATOM   3646  CB  CYS B 309     -21.212   8.932  -6.981  1.00 48.18           C  
ATOM   3647  SG  CYS B 309     -21.301  10.648  -7.527  1.00 63.08           S  
ATOM   3648  N   ALA B 310     -22.333   6.905  -4.181  1.00 38.47           N  
ATOM   3649  CA  ALA B 310     -22.737   5.571  -3.753  1.00 36.08           C  
ATOM   3650  C   ALA B 310     -21.879   4.443  -4.321  1.00 37.80           C  
ATOM   3651  O   ALA B 310     -22.405   3.529  -4.954  1.00 39.37           O  
ATOM   3652  CB  ALA B 310     -24.200   5.339  -4.115  1.00 31.53           C  
ATOM   3653  N   PRO B 311     -20.558   4.484  -4.079  1.00 39.02           N  
ATOM   3654  CA  PRO B 311     -19.766   3.337  -4.529  1.00 40.35           C  
ATOM   3655  C   PRO B 311     -20.184   2.083  -3.787  1.00 38.71           C  
ATOM   3656  O   PRO B 311     -20.730   2.176  -2.687  1.00 37.08           O  
ATOM   3657  CB  PRO B 311     -18.329   3.734  -4.179  1.00 40.54           C  
ATOM   3658  CG  PRO B 311     -18.471   4.717  -3.063  1.00 38.23           C  
ATOM   3659  CD  PRO B 311     -19.743   5.467  -3.341  1.00 37.89           C  
ATOM   3660  N   ASP B 312     -19.929   0.928  -4.382  1.00 38.96           N  
ATOM   3661  CA  ASP B 312     -20.355  -0.342  -3.814  1.00 41.98           C  
ATOM   3662  C   ASP B 312     -19.311  -0.923  -2.843  1.00 42.27           C  
ATOM   3663  O   ASP B 312     -19.535  -1.952  -2.201  1.00 41.71           O  
ATOM   3664  CB  ASP B 312     -20.671  -1.325  -4.946  1.00 40.28           C  
ATOM   3665  CG  ASP B 312     -19.433  -1.812  -5.672  1.00 50.35           C  
ATOM   3666  OD1 ASP B 312     -18.341  -1.194  -5.538  1.00 49.91           O  
ATOM   3667  OD2 ASP B 312     -19.558  -2.831  -6.386  1.00 50.81           O  
ATOM   3668  N   ARG B 313     -18.180  -0.233  -2.741  1.00 40.67           N  
ATOM   3669  CA  ARG B 313     -17.077  -0.596  -1.854  1.00 42.63           C  
ATOM   3670  C   ARG B 313     -16.275   0.677  -1.633  1.00 45.35           C  
ATOM   3671  O   ARG B 313     -16.445   1.641  -2.378  1.00 39.50           O  
ATOM   3672  CB  ARG B 313     -16.188  -1.684  -2.461  1.00 44.37           C  
ATOM   3673  CG  ARG B 313     -15.618  -1.255  -3.797  1.00 42.67           C  
ATOM   3674  CD  ARG B 313     -14.689  -2.248  -4.452  1.00 50.77           C  
ATOM   3675  NE  ARG B 313     -15.079  -3.658  -4.408  1.00 53.24           N  
ATOM   3676  CZ  ARG B 313     -16.015  -4.214  -5.167  1.00 52.90           C  
ATOM   3677  NH1 ARG B 313     -16.719  -3.477  -6.010  1.00 54.85           N  
ATOM   3678  NH2 ARG B 313     -16.261  -5.512  -5.067  1.00 56.71           N  
ATOM   3679  N   CYS B 314     -15.412   0.704  -0.618  1.00 42.05           N  
ATOM   3680  CA  CYS B 314     -14.565   1.876  -0.431  1.00 43.14           C  
ATOM   3681  C   CYS B 314     -13.755   2.140  -1.714  1.00 42.84           C  
ATOM   3682  O   CYS B 314     -13.157   1.222  -2.266  1.00 42.00           O  
ATOM   3683  CB  CYS B 314     -13.620   1.695   0.762  1.00 39.42           C  
ATOM   3684  SG  CYS B 314     -12.569   3.128   1.006  1.00 35.91           S  
ATOM   3685  N   PRO B 315     -13.776   3.381  -2.222  1.00 43.33           N  
ATOM   3686  CA  PRO B 315     -12.891   3.636  -3.365  1.00 38.81           C  
ATOM   3687  C   PRO B 315     -11.429   3.283  -3.054  1.00 42.88           C  
ATOM   3688  O   PRO B 315     -10.923   3.658  -1.989  1.00 42.82           O  
ATOM   3689  CB  PRO B 315     -13.070   5.131  -3.606  1.00 38.18           C  
ATOM   3690  CG  PRO B 315     -14.528   5.376  -3.221  1.00 35.74           C  
ATOM   3691  CD  PRO B 315     -14.749   4.474  -2.012  1.00 41.04           C  
ATOM   3692  N   PRO B 316     -10.777   2.532  -3.961  1.00 41.84           N  
ATOM   3693  CA  PRO B 316      -9.392   2.059  -3.852  1.00 39.09           C  
ATOM   3694  C   PRO B 316      -8.440   3.126  -3.351  1.00 36.08           C  
ATOM   3695  O   PRO B 316      -7.665   2.856  -2.442  1.00 36.01           O  
ATOM   3696  CB  PRO B 316      -9.038   1.662  -5.293  1.00 40.18           C  
ATOM   3697  CG  PRO B 316     -10.330   1.281  -5.892  1.00 52.27           C  
ATOM   3698  CD  PRO B 316     -11.420   2.076  -5.209  1.00 44.27           C  
ATOM   3699  N   THR B 317      -8.506   4.325  -3.923  1.00 37.00           N  
ATOM   3700  CA  THR B 317      -7.556   5.371  -3.562  1.00 39.18           C  
ATOM   3701  C   THR B 317      -7.737   5.865  -2.127  1.00 38.18           C  
ATOM   3702  O   THR B 317      -6.867   6.569  -1.596  1.00 39.85           O  
ATOM   3703  CB  THR B 317      -7.642   6.576  -4.517  1.00 41.81           C  
ATOM   3704  OG1 THR B 317      -9.007   6.964  -4.680  1.00 41.97           O  
ATOM   3705  CG2 THR B 317      -7.070   6.222  -5.875  1.00 41.76           C  
ATOM   3706  N   ALA B 318      -8.847   5.479  -1.502  1.00 34.04           N  
ATOM   3707  CA  ALA B 318      -9.144   5.874  -0.130  1.00 37.24           C  
ATOM   3708  C   ALA B 318      -8.973   4.722   0.860  1.00 37.02           C  
ATOM   3709  O   ALA B 318      -9.115   4.922   2.061  1.00 37.35           O  
ATOM   3710  CB  ALA B 318     -10.584   6.438  -0.036  1.00 33.14           C  
ATOM   3711  N   LEU B 319      -8.705   3.519   0.357  1.00 34.57           N  
ATOM   3712  CA  LEU B 319      -8.608   2.325   1.199  1.00 34.89           C  
ATOM   3713  C   LEU B 319      -7.687   2.494   2.415  1.00 38.01           C  
ATOM   3714  O   LEU B 319      -7.949   1.932   3.478  1.00 37.93           O  
ATOM   3715  CB  LEU B 319      -8.097   1.153   0.371  1.00 38.39           C  
ATOM   3716  CG  LEU B 319      -8.931  -0.085   0.085  1.00 44.03           C  
ATOM   3717  CD1 LEU B 319      -8.006  -1.293   0.097  1.00 43.78           C  
ATOM   3718  CD2 LEU B 319     -10.083  -0.256   1.070  1.00 39.31           C  
ATOM   3719  N   TYR B 320      -6.602   3.257   2.243  1.00 36.17           N  
ATOM   3720  CA  TYR B 320      -5.566   3.391   3.273  1.00 33.60           C  
ATOM   3721  C   TYR B 320      -5.603   4.743   3.975  1.00 37.02           C  
ATOM   3722  O   TYR B 320      -4.599   5.160   4.572  1.00 33.58           O  
ATOM   3723  CB  TYR B 320      -4.162   3.166   2.674  1.00 35.06           C  
ATOM   3724  CG  TYR B 320      -4.080   1.943   1.785  1.00 37.30           C  
ATOM   3725  CD1 TYR B 320      -4.588   0.724   2.207  1.00 38.95           C  
ATOM   3726  CD2 TYR B 320      -3.531   2.016   0.515  1.00 37.28           C  
ATOM   3727  CE1 TYR B 320      -4.537  -0.392   1.400  1.00 41.92           C  
ATOM   3728  CE2 TYR B 320      -3.472   0.904  -0.303  1.00 37.80           C  
ATOM   3729  CZ  TYR B 320      -3.979  -0.296   0.143  1.00 42.74           C  
ATOM   3730  OH  TYR B 320      -3.931  -1.411  -0.657  1.00 42.82           O  
ATOM   3731  N   VAL B 321      -6.742   5.438   3.913  1.00 34.81           N  
ATOM   3732  CA  VAL B 321      -6.921   6.579   4.800  1.00 33.56           C  
ATOM   3733  C   VAL B 321      -7.670   6.088   6.019  1.00 36.18           C  
ATOM   3734  O   VAL B 321      -8.734   5.495   5.886  1.00 36.51           O  
ATOM   3735  CB  VAL B 321      -7.678   7.729   4.158  1.00 35.12           C  
ATOM   3736  CG1 VAL B 321      -7.722   8.911   5.122  1.00 36.72           C  
ATOM   3737  CG2 VAL B 321      -7.003   8.137   2.864  1.00 37.28           C  
ATOM   3738  N   ALA B 322      -7.109   6.326   7.201  1.00 30.78           N  
ATOM   3739  CA  ALA B 322      -7.658   5.765   8.425  1.00 34.60           C  
ATOM   3740  C   ALA B 322      -9.099   6.198   8.620  1.00 34.03           C  
ATOM   3741  O   ALA B 322      -9.397   7.396   8.669  1.00 36.36           O  
ATOM   3742  CB  ALA B 322      -6.821   6.173   9.627  1.00 32.31           C  
ATOM   3743  N   GLY B 323      -9.993   5.221   8.716  1.00 31.50           N  
ATOM   3744  CA  GLY B 323     -11.371   5.503   9.078  1.00 31.36           C  
ATOM   3745  C   GLY B 323     -12.314   5.730   7.908  1.00 37.01           C  
ATOM   3746  O   GLY B 323     -13.543   5.683   8.076  1.00 35.95           O  
ATOM   3747  N   VAL B 324     -11.756   5.963   6.721  1.00 33.24           N  
ATOM   3748  CA  VAL B 324     -12.585   6.252   5.557  1.00 32.17           C  
ATOM   3749  C   VAL B 324     -13.345   5.015   5.042  1.00 33.04           C  
ATOM   3750  O   VAL B 324     -14.529   5.123   4.740  1.00 35.52           O  
ATOM   3751  CB  VAL B 324     -11.746   6.893   4.436  1.00 31.54           C  
ATOM   3752  CG1 VAL B 324     -12.541   6.977   3.122  1.00 33.10           C  
ATOM   3753  CG2 VAL B 324     -11.312   8.276   4.863  1.00 28.66           C  
ATOM   3754  N   PRO B 325     -12.693   3.836   4.959  1.00 35.12           N  
ATOM   3755  CA  PRO B 325     -13.507   2.658   4.627  1.00 31.83           C  
ATOM   3756  C   PRO B 325     -14.685   2.452   5.585  1.00 36.52           C  
ATOM   3757  O   PRO B 325     -15.772   2.070   5.158  1.00 37.01           O  
ATOM   3758  CB  PRO B 325     -12.504   1.503   4.746  1.00 33.89           C  
ATOM   3759  CG  PRO B 325     -11.199   2.122   4.384  1.00 30.02           C  
ATOM   3760  CD  PRO B 325     -11.247   3.513   4.962  1.00 32.22           C  
ATOM   3761  N   GLU B 326     -14.461   2.714   6.865  1.00 34.78           N  
ATOM   3762  CA  GLU B 326     -15.488   2.528   7.873  1.00 37.21           C  
ATOM   3763  C   GLU B 326     -16.587   3.588   7.755  1.00 34.96           C  
ATOM   3764  O   GLU B 326     -17.732   3.337   8.109  1.00 36.21           O  
ATOM   3765  CB  GLU B 326     -14.858   2.545   9.272  1.00 35.13           C  
ATOM   3766  CG  GLU B 326     -13.980   1.319   9.581  1.00 35.61           C  
ATOM   3767  CD  GLU B 326     -12.555   1.401   9.003  1.00 37.57           C  
ATOM   3768  OE1 GLU B 326     -12.150   2.475   8.492  1.00 34.18           O  
ATOM   3769  OE2 GLU B 326     -11.843   0.373   9.068  1.00 34.46           O  
ATOM   3770  N   LEU B 327     -16.230   4.765   7.249  1.00 32.51           N  
ATOM   3771  CA  LEU B 327     -17.208   5.811   6.951  1.00 34.59           C  
ATOM   3772  C   LEU B 327     -18.250   5.360   5.901  1.00 36.46           C  
ATOM   3773  O   LEU B 327     -19.469   5.487   6.111  1.00 33.57           O  
ATOM   3774  CB  LEU B 327     -16.486   7.075   6.481  1.00 33.98           C  
ATOM   3775  CG  LEU B 327     -17.275   8.353   6.170  1.00 38.09           C  
ATOM   3776  CD1 LEU B 327     -18.139   8.803   7.365  1.00 36.04           C  
ATOM   3777  CD2 LEU B 327     -16.298   9.455   5.780  1.00 34.99           C  
ATOM   3778  N   GLY B 328     -17.766   4.839   4.774  1.00 35.44           N  
ATOM   3779  CA  GLY B 328     -18.617   4.184   3.798  1.00 35.68           C  
ATOM   3780  C   GLY B 328     -19.507   3.132   4.439  1.00 39.30           C  
ATOM   3781  O   GLY B 328     -20.692   3.012   4.093  1.00 37.81           O  
ATOM   3782  N   ALA B 329     -18.959   2.380   5.391  1.00 36.48           N  
ATOM   3783  CA  ALA B 329     -19.762   1.375   6.103  1.00 37.80           C  
ATOM   3784  C   ALA B 329     -20.895   2.011   6.919  1.00 36.42           C  
ATOM   3785  O   ALA B 329     -22.028   1.513   6.910  1.00 37.33           O  
ATOM   3786  CB  ALA B 329     -18.874   0.525   7.009  1.00 38.97           C  
ATOM   3787  N   PHE B 330     -20.581   3.106   7.612  1.00 32.63           N  
ATOM   3788  CA  PHE B 330     -21.569   3.872   8.376  1.00 33.72           C  
ATOM   3789  C   PHE B 330     -22.757   4.290   7.501  1.00 33.76           C  
ATOM   3790  O   PHE B 330     -23.901   4.212   7.929  1.00 35.19           O  
ATOM   3791  CB  PHE B 330     -20.898   5.100   9.003  1.00 30.63           C  
ATOM   3792  CG  PHE B 330     -21.843   6.200   9.395  1.00 35.47           C  
ATOM   3793  CD1 PHE B 330     -22.543   6.148  10.604  1.00 35.05           C  
ATOM   3794  CD2 PHE B 330     -22.020   7.308   8.570  1.00 33.67           C  
ATOM   3795  CE1 PHE B 330     -23.426   7.167  10.972  1.00 34.26           C  
ATOM   3796  CE2 PHE B 330     -22.903   8.340   8.936  1.00 34.88           C  
ATOM   3797  CZ  PHE B 330     -23.608   8.263  10.144  1.00 33.91           C  
ATOM   3798  N   PHE B 331     -22.469   4.728   6.279  1.00 35.08           N  
ATOM   3799  CA  PHE B 331     -23.488   5.103   5.318  1.00 32.71           C  
ATOM   3800  C   PHE B 331     -24.307   3.896   4.925  1.00 37.93           C  
ATOM   3801  O   PHE B 331     -25.533   3.990   4.825  1.00 39.15           O  
ATOM   3802  CB  PHE B 331     -22.874   5.740   4.063  1.00 31.05           C  
ATOM   3803  CG  PHE B 331     -22.366   7.133   4.284  1.00 34.00           C  
ATOM   3804  CD1 PHE B 331     -23.162   8.073   4.925  1.00 29.41           C  
ATOM   3805  CD2 PHE B 331     -21.066   7.489   3.895  1.00 33.43           C  
ATOM   3806  CE1 PHE B 331     -22.708   9.356   5.146  1.00 31.47           C  
ATOM   3807  CE2 PHE B 331     -20.590   8.774   4.110  1.00 30.25           C  
ATOM   3808  CZ  PHE B 331     -21.411   9.716   4.738  1.00 34.72           C  
ATOM   3809  N   SER B 332     -23.647   2.765   4.696  1.00 36.01           N  
ATOM   3810  CA  SER B 332     -24.382   1.589   4.239  1.00 38.38           C  
ATOM   3811  C   SER B 332     -25.327   1.078   5.352  1.00 40.74           C  
ATOM   3812  O   SER B 332     -26.372   0.500   5.070  1.00 40.28           O  
ATOM   3813  CB  SER B 332     -23.424   0.479   3.780  1.00 34.08           C  
ATOM   3814  OG  SER B 332     -22.858  -0.200   4.889  1.00 39.91           O  
ATOM   3815  N   ILE B 333     -24.965   1.294   6.613  1.00 37.91           N  
ATOM   3816  CA  ILE B 333     -25.829   0.872   7.713  1.00 39.85           C  
ATOM   3817  C   ILE B 333     -27.020   1.825   7.839  1.00 36.89           C  
ATOM   3818  O   ILE B 333     -28.127   1.396   8.120  1.00 37.96           O  
ATOM   3819  CB  ILE B 333     -25.048   0.785   9.044  1.00 33.09           C  
ATOM   3820  CG1 ILE B 333     -23.989  -0.309   8.934  1.00 33.86           C  
ATOM   3821  CG2 ILE B 333     -25.988   0.481  10.223  1.00 30.53           C  
ATOM   3822  CD1 ILE B 333     -23.048  -0.350  10.057  1.00 37.25           C  
ATOM   3823  N   LEU B 334     -26.776   3.113   7.613  1.00 37.58           N  
ATOM   3824  CA  LEU B 334     -27.840   4.095   7.535  1.00 36.40           C  
ATOM   3825  C   LEU B 334     -28.818   3.710   6.427  1.00 38.23           C  
ATOM   3826  O   LEU B 334     -30.040   3.875   6.565  1.00 36.94           O  
ATOM   3827  CB  LEU B 334     -27.287   5.498   7.274  1.00 33.77           C  
ATOM   3828  CG  LEU B 334     -26.522   6.248   8.367  1.00 34.41           C  
ATOM   3829  CD1 LEU B 334     -26.258   7.697   7.927  1.00 28.46           C  
ATOM   3830  CD2 LEU B 334     -27.245   6.204   9.703  1.00 33.37           C  
ATOM   3831  N   GLN B 335     -28.288   3.187   5.327  1.00 38.57           N  
ATOM   3832  CA  GLN B 335     -29.159   2.761   4.237  1.00 39.96           C  
ATOM   3833  C   GLN B 335     -30.027   1.562   4.616  1.00 39.89           C  
ATOM   3834  O   GLN B 335     -31.189   1.502   4.233  1.00 37.49           O  
ATOM   3835  CB  GLN B 335     -28.348   2.426   3.007  1.00 36.32           C  
ATOM   3836  CG  GLN B 335     -27.828   3.626   2.278  1.00 35.75           C  
ATOM   3837  CD  GLN B 335     -26.850   3.231   1.190  1.00 44.09           C  
ATOM   3838  OE1 GLN B 335     -25.870   2.522   1.433  1.00 43.46           O  
ATOM   3839  NE2 GLN B 335     -27.109   3.689  -0.015  1.00 44.07           N  
ATOM   3840  N   ASP B 336     -29.452   0.605   5.344  1.00 41.68           N  
ATOM   3841  CA  ASP B 336     -30.215  -0.521   5.880  1.00 41.53           C  
ATOM   3842  C   ASP B 336     -31.217  -0.071   6.938  1.00 43.76           C  
ATOM   3843  O   ASP B 336     -32.352  -0.557   6.974  1.00 42.85           O  
ATOM   3844  CB  ASP B 336     -29.284  -1.582   6.467  1.00 41.86           C  
ATOM   3845  CG  ASP B 336     -28.675  -2.480   5.399  1.00 47.03           C  
ATOM   3846  OD1 ASP B 336     -29.252  -2.567   4.290  1.00 46.69           O  
ATOM   3847  OD2 ASP B 336     -27.624  -3.105   5.672  1.00 48.04           O  
ATOM   3848  N   MET B 337     -30.805   0.856   7.799  1.00 42.29           N  
ATOM   3849  CA  MET B 337     -31.724   1.399   8.797  1.00 39.60           C  
ATOM   3850  C   MET B 337     -32.964   2.011   8.150  1.00 42.52           C  
ATOM   3851  O   MET B 337     -34.082   1.816   8.626  1.00 43.54           O  
ATOM   3852  CB  MET B 337     -31.027   2.445   9.660  1.00 39.57           C  
ATOM   3853  CG  MET B 337     -30.126   1.834  10.723  1.00 49.22           C  
ATOM   3854  SD  MET B 337     -29.337   3.069  11.761  1.00 51.03           S  
ATOM   3855  CE  MET B 337     -28.651   2.003  13.039  1.00 50.46           C  
ATOM   3856  N   ARG B 338     -32.751   2.751   7.067  1.00 41.33           N  
ATOM   3857  CA  ARG B 338     -33.834   3.393   6.345  1.00 43.29           C  
ATOM   3858  C   ARG B 338     -34.713   2.340   5.700  1.00 45.77           C  
ATOM   3859  O   ARG B 338     -35.932   2.421   5.768  1.00 43.75           O  
ATOM   3860  CB  ARG B 338     -33.303   4.354   5.284  1.00 38.05           C  
ATOM   3861  CG  ARG B 338     -34.417   4.968   4.428  1.00 44.25           C  
ATOM   3862  CD  ARG B 338     -33.871   5.948   3.395  1.00 42.82           C  
ATOM   3863  NE  ARG B 338     -34.904   6.421   2.478  1.00 43.03           N  
ATOM   3864  CZ  ARG B 338     -35.287   5.757   1.391  1.00 43.66           C  
ATOM   3865  NH1 ARG B 338     -36.233   6.256   0.610  1.00 43.59           N  
ATOM   3866  NH2 ARG B 338     -34.741   4.584   1.098  1.00 41.21           N  
ATOM   3867  N   ASN B 339     -34.087   1.357   5.069  1.00 43.23           N  
ATOM   3868  CA  ASN B 339     -34.826   0.232   4.526  1.00 43.44           C  
ATOM   3869  C   ASN B 339     -35.730  -0.366   5.601  1.00 47.82           C  
ATOM   3870  O   ASN B 339     -36.920  -0.561   5.393  1.00 51.63           O  
ATOM   3871  CB  ASN B 339     -33.869  -0.819   3.984  1.00 44.12           C  
ATOM   3872  CG  ASN B 339     -34.568  -1.892   3.179  1.00 48.57           C  
ATOM   3873  OD1 ASN B 339     -34.820  -1.717   1.989  1.00 52.68           O  
ATOM   3874  ND2 ASN B 339     -34.841  -3.027   3.808  1.00 51.61           N  
ATOM   3875  N   THR B 340     -35.157  -0.619   6.765  1.00 44.46           N  
ATOM   3876  CA  THR B 340     -35.899  -1.184   7.889  1.00 47.76           C  
ATOM   3877  C   THR B 340     -37.007  -0.260   8.417  1.00 48.45           C  
ATOM   3878  O   THR B 340     -38.061  -0.722   8.835  1.00 46.47           O  
ATOM   3879  CB  THR B 340     -34.929  -1.538   9.027  1.00 43.59           C  
ATOM   3880  OG1 THR B 340     -34.021  -2.535   8.542  1.00 48.47           O  
ATOM   3881  CG2 THR B 340     -35.671  -2.086  10.246  1.00 47.58           C  
ATOM   3882  N   ILE B 341     -36.774   1.044   8.389  1.00 47.31           N  
ATOM   3883  CA  ILE B 341     -37.799   1.987   8.801  1.00 48.84           C  
ATOM   3884  C   ILE B 341     -38.945   1.965   7.771  1.00 54.39           C  
ATOM   3885  O   ILE B 341     -40.093   2.234   8.104  1.00 58.01           O  
ATOM   3886  CB  ILE B 341     -37.204   3.408   8.979  1.00 46.04           C  
ATOM   3887  CG1 ILE B 341     -36.387   3.479  10.272  1.00 43.61           C  
ATOM   3888  CG2 ILE B 341     -38.284   4.466   9.053  1.00 45.20           C  
ATOM   3889  CD1 ILE B 341     -35.368   4.632  10.299  1.00 37.70           C  
ATOM   3890  N   MET B 342     -38.639   1.588   6.530  1.00 55.81           N  
ATOM   3891  CA  MET B 342     -39.652   1.534   5.473  1.00 55.22           C  
ATOM   3892  C   MET B 342     -40.529   0.301   5.493  1.00 59.26           C  
ATOM   3893  O   MET B 342     -41.675   0.373   5.065  1.00 66.63           O  
ATOM   3894  CB  MET B 342     -39.017   1.577   4.088  1.00 51.56           C  
ATOM   3895  CG  MET B 342     -38.223   2.784   3.782  1.00 54.89           C  
ATOM   3896  SD  MET B 342     -39.082   4.320   4.069  1.00 65.13           S  
ATOM   3897  CE  MET B 342     -38.014   5.284   3.013  1.00 46.12           C  
ATOM   3898  N   ALA B 343     -39.972  -0.829   5.933  1.00 57.68           N  
ATOM   3899  CA  ALA B 343     -40.609  -2.139   5.775  1.00 63.18           C  
ATOM   3900  C   ALA B 343     -42.068  -2.119   6.241  1.00 67.91           C  
ATOM   3901  O   ALA B 343     -42.938  -2.774   5.655  1.00 68.12           O  
ATOM   3902  CB  ALA B 343     -39.823  -3.197   6.518  1.00 56.59           C  
ATOM   3903  N   SER B 344     -42.322  -1.344   7.288  1.00 66.24           N  
ATOM   3904  CA  SER B 344     -43.680  -0.998   7.699  1.00 75.89           C  
ATOM   3905  C   SER B 344     -43.693   0.498   7.995  1.00 76.71           C  
ATOM   3906  O   SER B 344     -42.995   0.940   8.916  1.00 74.17           O  
ATOM   3907  CB  SER B 344     -44.105  -1.807   8.924  1.00 71.15           C  
ATOM   3908  OG  SER B 344     -45.435  -1.503   9.297  1.00 85.96           O  
ATOM   3909  N   LYS B 345     -44.470   1.291   7.251  1.00 76.02           N  
ATOM   3910  CA  LYS B 345     -45.543   0.844   6.355  1.00 80.17           C  
ATOM   3911  C   LYS B 345     -45.162   0.420   4.929  1.00 78.71           C  
ATOM   3912  O   LYS B 345     -44.665   1.226   4.150  1.00 76.99           O  
ATOM   3913  CB  LYS B 345     -46.592   1.970   6.250  1.00 86.67           C  
ATOM   3914  CG  LYS B 345     -46.054   3.408   6.498  1.00 90.94           C  
ATOM   3915  CD  LYS B 345     -45.154   3.952   5.371  1.00 86.06           C  
ATOM   3916  CE  LYS B 345     -44.645   5.369   5.670  1.00 81.47           C  
ATOM   3917  NZ  LYS B 345     -44.122   6.075   4.456  1.00 74.59           N  
ATOM   3918  N   SER B 346     -45.441  -0.833   4.575  1.00 79.81           N  
ATOM   3919  CA  SER B 346     -45.269  -1.272   3.191  1.00 73.47           C  
ATOM   3920  C   SER B 346     -46.042  -2.551   2.860  1.00 74.12           C  
ATOM   3921  O   SER B 346     -46.228  -3.424   3.710  1.00 73.58           O  
ATOM   3922  CB  SER B 346     -43.795  -1.479   2.875  1.00 72.21           C  
ATOM   3923  OG  SER B 346     -43.616  -1.749   1.496  1.00 80.80           O  
ATOM   3924  N   VAL B 347     -46.465  -2.645   1.599  1.00 79.85           N  
ATOM   3925  CA  VAL B 347     -47.366  -3.699   1.117  1.00 82.88           C  
ATOM   3926  C   VAL B 347     -46.612  -4.933   0.622  1.00 83.26           C  
ATOM   3927  O   VAL B 347     -46.246  -5.028  -0.553  1.00 81.53           O  
ATOM   3928  CB  VAL B 347     -48.278  -3.166  -0.019  1.00 73.07           C  
ATOM   3929  CG1 VAL B 347     -49.251  -4.243  -0.495  1.00 68.09           C  
ATOM   3930  CG2 VAL B 347     -49.028  -1.938   0.461  1.00 63.29           C  
ATOM   3931  N   GLY B 348     -46.391  -5.880   1.528  1.00 89.68           N  
ATOM   3932  CA  GLY B 348     -45.656  -7.085   1.198  1.00 95.80           C  
ATOM   3933  C   GLY B 348     -46.496  -8.335   1.337  1.00100.14           C  
ATOM   3934  O   GLY B 348     -47.329  -8.436   2.238  1.00100.12           O  
ATOM   3935  N   THR B 349     -46.281  -9.287   0.434  1.00102.54           N  
ATOM   3936  CA  THR B 349     -46.967 -10.570   0.496  1.00103.94           C  
ATOM   3937  C   THR B 349     -46.371 -11.573   1.479  1.00100.79           C  
ATOM   3938  O   THR B 349     -46.149 -12.738   1.136  1.00 98.88           O  
ATOM   3939  CB  THR B 349     -47.106 -11.220  -0.902  1.00103.64           C  
ATOM   3940  OG1 THR B 349     -45.823 -11.662  -1.365  1.00101.45           O  
ATOM   3941  CG2 THR B 349     -47.696 -10.229  -1.899  1.00100.76           C  
ATOM   3942  N   ALA B 350     -46.098 -11.098   2.696  1.00100.43           N  
ATOM   3943  CA  ALA B 350     -45.489 -11.899   3.761  1.00104.07           C  
ATOM   3944  C   ALA B 350     -43.999 -12.045   3.446  1.00100.43           C  
ATOM   3945  O   ALA B 350     -43.144 -11.627   4.228  1.00100.61           O  
ATOM   3946  CB  ALA B 350     -46.131 -13.277   3.965  1.00100.79           C  
ATOM   3947  N   GLU B 351     -43.703 -12.640   2.295  1.00102.81           N  
ATOM   3948  CA  GLU B 351     -42.331 -12.873   1.871  1.00103.99           C  
ATOM   3949  C   GLU B 351     -41.969 -12.134   0.585  1.00102.47           C  
ATOM   3950  O   GLU B 351     -41.252 -12.662  -0.260  1.00103.46           O  
ATOM   3951  CB  GLU B 351     -42.087 -14.368   1.691  1.00105.91           C  
ATOM   3952  CG  GLU B 351     -42.283 -15.171   2.959  1.00108.63           C  
ATOM   3953  CD  GLU B 351     -42.009 -16.644   2.755  1.00114.37           C  
ATOM   3954  OE1 GLU B 351     -42.349 -17.169   1.672  1.00113.00           O  
ATOM   3955  OE2 GLU B 351     -41.447 -17.274   3.676  1.00112.98           O  
ATOM   3956  N   GLU B 352     -42.498 -10.926   0.430  1.00103.28           N  
ATOM   3957  CA  GLU B 352     -41.911  -9.946  -0.476  1.00101.92           C  
ATOM   3958  C   GLU B 352     -41.232  -8.925   0.426  1.00102.53           C  
ATOM   3959  O   GLU B 352     -40.430  -8.097  -0.015  1.00101.29           O  
ATOM   3960  CB  GLU B 352     -42.960  -9.305  -1.389  1.00100.71           C  
ATOM   3961  CG  GLU B 352     -43.131 -10.027  -2.724  1.00104.33           C  
ATOM   3962  CD  GLU B 352     -44.330  -9.532  -3.523  1.00109.70           C  
ATOM   3963  OE1 GLU B 352     -45.114  -8.721  -2.986  1.00108.58           O  
ATOM   3964  OE2 GLU B 352     -44.490  -9.956  -4.690  1.00109.15           O  
ATOM   3965  N   LYS B 353     -41.572  -9.017   1.710  1.00102.72           N  
ATOM   3966  CA  LYS B 353     -40.914  -8.266   2.765  1.00100.47           C  
ATOM   3967  C   LYS B 353     -39.566  -8.907   3.048  1.00103.65           C  
ATOM   3968  O   LYS B 353     -38.510  -8.296   2.855  1.00 98.44           O  
ATOM   3969  CB  LYS B 353     -41.771  -8.249   4.035  1.00 98.39           C  
ATOM   3970  CG  LYS B 353     -43.268  -8.351   3.776  1.00101.87           C  
ATOM   3971  CD  LYS B 353     -44.074  -8.282   5.065  1.00 99.90           C  
ATOM   3972  CE  LYS B 353     -45.566  -8.321   4.772  1.00 99.90           C  
ATOM   3973  NZ  LYS B 353     -46.401  -8.088   5.978  1.00 96.17           N  
ATOM   3974  N   LEU B 354     -39.624 -10.155   3.501  1.00105.61           N  
ATOM   3975  CA  LEU B 354     -38.435 -10.923   3.850  1.00101.38           C  
ATOM   3976  C   LEU B 354     -37.520 -11.124   2.642  1.00 99.99           C  
ATOM   3977  O   LEU B 354     -36.301 -11.048   2.766  1.00101.99           O  
ATOM   3978  CB  LEU B 354     -38.840 -12.281   4.440  1.00101.44           C  
ATOM   3979  CG  LEU B 354     -39.727 -12.268   5.692  1.00102.39           C  
ATOM   3980  CD1 LEU B 354     -40.696 -13.445   5.701  1.00100.82           C  
ATOM   3981  CD2 LEU B 354     -38.876 -12.272   6.957  1.00 97.39           C  
ATOM   3982  N   LYS B 355     -38.133 -11.213   1.476  1.00102.33           N  
ATOM   3983  CA  LYS B 355     -37.448 -11.394   0.210  1.00102.57           C  
ATOM   3984  C   LYS B 355     -36.631 -10.206  -0.220  1.00100.39           C  
ATOM   3985  O   LYS B 355     -35.479 -10.347  -0.589  1.00 99.13           O  
ATOM   3986  CB  LYS B 355     -38.480 -11.638  -0.885  1.00100.73           C  
ATOM   3987  CG  LYS B 355     -38.263 -12.893  -1.695  1.00101.92           C  
ATOM   3988  CD  LYS B 355     -36.901 -12.918  -2.361  1.00100.35           C  
ATOM   3989  CE  LYS B 355     -36.418 -14.356  -2.486  1.00100.15           C  
ATOM   3990  NZ  LYS B 355     -35.608 -14.556  -3.716  1.00 98.30           N  
ATOM   3991  N   LYS B 356     -37.244  -9.032  -0.222  1.00 99.07           N  
ATOM   3992  CA  LYS B 356     -36.584  -7.857  -0.755  1.00 92.99           C  
ATOM   3993  C   LYS B 356     -35.793  -7.058   0.272  1.00 90.94           C  
ATOM   3994  O   LYS B 356     -35.264  -6.018  -0.046  1.00 89.28           O  
ATOM   3995  CB  LYS B 356     -37.606  -6.948  -1.416  1.00 92.49           C  
ATOM   3996  CG  LYS B 356     -38.115  -7.463  -2.744  1.00 96.74           C  
ATOM   3997  CD  LYS B 356     -38.557  -6.310  -3.641  1.00 96.91           C  
ATOM   3998  CE  LYS B 356     -38.976  -6.798  -5.018  1.00 98.37           C  
ATOM   3999  NZ  LYS B 356     -40.393  -6.477  -5.361  1.00 95.19           N  
ATOM   4000  N   LYS B 357     -35.717  -7.534   1.499  1.00 87.57           N  
ATOM   4001  CA  LYS B 357     -34.952  -6.835   2.512  1.00 79.56           C  
ATOM   4002  C   LYS B 357     -33.580  -6.469   2.015  1.00 77.05           C  
ATOM   4003  O   LYS B 357     -32.918  -7.254   1.383  1.00 83.59           O  
ATOM   4004  CB  LYS B 357     -34.803  -7.689   3.754  1.00 82.83           C  
ATOM   4005  CG  LYS B 357     -34.270  -6.931   4.940  1.00 72.37           C  
ATOM   4006  CD  LYS B 357     -34.404  -7.735   6.208  1.00 74.77           C  
ATOM   4007  CE  LYS B 357     -33.202  -7.554   7.091  1.00 70.41           C  
ATOM   4008  NZ  LYS B 357     -33.580  -6.877   8.348  1.00 63.22           N  
ATOM   4009  N   SER B 358     -33.146  -5.270   2.315  1.00 61.78           N  
ATOM   4010  CA  SER B 358     -31.864  -4.807   1.849  1.00 62.32           C  
ATOM   4011  C   SER B 358     -30.669  -5.397   2.585  1.00 56.51           C  
ATOM   4012  O   SER B 358     -30.772  -5.905   3.676  1.00 55.12           O  
ATOM   4013  CB  SER B 358     -31.820  -3.302   1.920  1.00 57.62           C  
ATOM   4014  OG  SER B 358     -31.614  -2.904   3.230  1.00 53.83           O  
ATOM   4015  N   ALA B 359     -29.526  -5.328   1.940  1.00 52.93           N  
ATOM   4016  CA  ALA B 359     -28.268  -5.769   2.527  1.00 51.36           C  
ATOM   4017  C   ALA B 359     -27.139  -4.864   2.077  1.00 51.10           C  
ATOM   4018  O   ALA B 359     -26.137  -5.329   1.536  1.00 48.15           O  
ATOM   4019  CB  ALA B 359     -27.976  -7.203   2.143  1.00 47.58           C  
ATOM   4020  N   PHE B 360     -27.318  -3.563   2.274  1.00 49.55           N  
ATOM   4021  CA  PHE B 360     -26.295  -2.609   1.877  1.00 47.52           C  
ATOM   4022  C   PHE B 360     -25.019  -2.849   2.662  1.00 46.84           C  
ATOM   4023  O   PHE B 360     -23.934  -2.885   2.081  1.00 44.24           O  
ATOM   4024  CB  PHE B 360     -26.772  -1.176   2.091  1.00 46.36           C  
ATOM   4025  CG  PHE B 360     -27.881  -0.767   1.168  1.00 50.37           C  
ATOM   4026  CD1 PHE B 360     -27.599  -0.242  -0.080  1.00 45.37           C  
ATOM   4027  CD2 PHE B 360     -29.210  -0.913   1.549  1.00 48.23           C  
ATOM   4028  CE1 PHE B 360     -28.626   0.129  -0.932  1.00 49.81           C  
ATOM   4029  CE2 PHE B 360     -30.232  -0.538   0.707  1.00 42.32           C  
ATOM   4030  CZ  PHE B 360     -29.944  -0.016  -0.530  1.00 44.38           C  
ATOM   4031  N   TYR B 361     -25.159  -3.038   3.976  1.00 45.43           N  
ATOM   4032  CA  TYR B 361     -23.990  -3.179   4.846  1.00 43.73           C  
ATOM   4033  C   TYR B 361     -23.232  -4.460   4.540  1.00 48.82           C  
ATOM   4034  O   TYR B 361     -22.003  -4.428   4.345  1.00 49.19           O  
ATOM   4035  CB  TYR B 361     -24.364  -3.144   6.335  1.00 39.21           C  
ATOM   4036  CG  TYR B 361     -23.188  -3.543   7.198  1.00 45.28           C  
ATOM   4037  CD1 TYR B 361     -22.036  -2.766   7.221  1.00 43.96           C  
ATOM   4038  CD2 TYR B 361     -23.202  -4.719   7.938  1.00 44.08           C  
ATOM   4039  CE1 TYR B 361     -20.937  -3.131   7.977  1.00 47.49           C  
ATOM   4040  CE2 TYR B 361     -22.118  -5.096   8.699  1.00 47.99           C  
ATOM   4041  CZ  TYR B 361     -20.983  -4.295   8.714  1.00 50.43           C  
ATOM   4042  OH  TYR B 361     -19.887  -4.652   9.453  1.00 47.93           O  
ATOM   4043  N   GLN B 362     -23.944  -5.584   4.488  1.00 45.12           N  
ATOM   4044  CA  GLN B 362     -23.279  -6.848   4.184  1.00 49.29           C  
ATOM   4045  C   GLN B 362     -22.545  -6.802   2.842  1.00 51.36           C  
ATOM   4046  O   GLN B 362     -21.444  -7.339   2.721  1.00 50.76           O  
ATOM   4047  CB  GLN B 362     -24.267  -8.009   4.205  1.00 46.62           C  
ATOM   4048  CG  GLN B 362     -24.516  -8.542   5.605  1.00 48.05           C  
ATOM   4049  CD  GLN B 362     -23.226  -8.922   6.314  1.00 53.09           C  
ATOM   4050  OE1 GLN B 362     -22.361  -9.570   5.736  1.00 64.94           O  
ATOM   4051  NE2 GLN B 362     -23.088  -8.509   7.563  1.00 50.35           N  
ATOM   4052  N   SER B 363     -23.129  -6.142   1.848  1.00 45.57           N  
ATOM   4053  CA  SER B 363     -22.484  -6.084   0.539  1.00 50.06           C  
ATOM   4054  C   SER B 363     -21.299  -5.124   0.528  1.00 47.10           C  
ATOM   4055  O   SER B 363     -20.287  -5.395  -0.111  1.00 46.24           O  
ATOM   4056  CB  SER B 363     -23.487  -5.689  -0.536  1.00 46.18           C  
ATOM   4057  OG  SER B 363     -24.542  -6.630  -0.547  1.00 55.89           O  
ATOM   4058  N   TYR B 364     -21.426  -4.002   1.231  1.00 47.03           N  
ATOM   4059  CA  TYR B 364     -20.321  -3.059   1.312  1.00 44.71           C  
ATOM   4060  C   TYR B 364     -19.153  -3.719   2.043  1.00 44.63           C  
ATOM   4061  O   TYR B 364     -18.001  -3.520   1.684  1.00 43.30           O  
ATOM   4062  CB  TYR B 364     -20.733  -1.761   2.017  1.00 38.76           C  
ATOM   4063  CG  TYR B 364     -19.576  -0.783   2.156  1.00 43.60           C  
ATOM   4064  CD1 TYR B 364     -19.292   0.142   1.153  1.00 40.15           C  
ATOM   4065  CD2 TYR B 364     -18.758  -0.803   3.278  1.00 37.77           C  
ATOM   4066  CE1 TYR B 364     -18.234   1.036   1.272  1.00 39.62           C  
ATOM   4067  CE2 TYR B 364     -17.696   0.080   3.410  1.00 39.30           C  
ATOM   4068  CZ  TYR B 364     -17.431   0.996   2.404  1.00 41.65           C  
ATOM   4069  OH  TYR B 364     -16.369   1.872   2.536  1.00 37.83           O  
ATOM   4070  N   LEU B 365     -19.475  -4.516   3.056  1.00 47.13           N  
ATOM   4071  CA  LEU B 365     -18.483  -5.186   3.886  1.00 45.43           C  
ATOM   4072  C   LEU B 365     -17.725  -6.237   3.084  1.00 49.08           C  
ATOM   4073  O   LEU B 365     -16.491  -6.210   3.034  1.00 46.67           O  
ATOM   4074  CB  LEU B 365     -19.160  -5.819   5.104  1.00 45.94           C  
ATOM   4075  CG  LEU B 365     -18.332  -6.556   6.158  1.00 50.76           C  
ATOM   4076  CD1 LEU B 365     -17.432  -5.603   6.956  1.00 45.02           C  
ATOM   4077  CD2 LEU B 365     -19.270  -7.339   7.084  1.00 50.08           C  
ATOM   4078  N   ARG B 366     -18.471  -7.153   2.463  1.00 48.88           N  
ATOM   4079  CA  ARG B 366     -17.903  -8.139   1.543  1.00 50.84           C  
ATOM   4080  C   ARG B 366     -16.925  -7.483   0.590  1.00 47.55           C  
ATOM   4081  O   ARG B 366     -15.736  -7.793   0.607  1.00 53.92           O  
ATOM   4082  CB  ARG B 366     -18.999  -8.838   0.718  1.00 54.35           C  
ATOM   4083  CG  ARG B 366     -19.884  -9.839   1.457  1.00 59.86           C  
ATOM   4084  CD  ARG B 366     -21.165 -10.090   0.647  1.00 65.32           C  
ATOM   4085  NE  ARG B 366     -20.905  -9.934  -0.789  1.00 67.59           N  
ATOM   4086  CZ  ARG B 366     -21.824  -9.586  -1.686  1.00 65.68           C  
ATOM   4087  NH1 ARG B 366     -23.078  -9.362  -1.296  1.00 66.44           N  
ATOM   4088  NH2 ARG B 366     -21.489  -9.456  -2.971  1.00 63.47           N  
ATOM   4089  N   ARG B 367     -17.434  -6.549  -0.214  1.00 45.88           N  
ATOM   4090  CA  ARG B 367     -16.688  -5.980  -1.333  1.00 46.36           C  
ATOM   4091  C   ARG B 367     -15.483  -5.123  -0.912  1.00 51.37           C  
ATOM   4092  O   ARG B 367     -14.449  -5.158  -1.586  1.00 49.74           O  
ATOM   4093  CB  ARG B 367     -17.625  -5.162  -2.223  1.00 47.82           C  
ATOM   4094  CG  ARG B 367     -18.792  -5.986  -2.774  1.00 51.93           C  
ATOM   4095  CD  ARG B 367     -19.683  -5.191  -3.713  1.00 54.89           C  
ATOM   4096  NE  ARG B 367     -20.634  -6.059  -4.410  1.00 59.17           N  
ATOM   4097  CZ  ARG B 367     -21.956  -5.959  -4.314  1.00 57.92           C  
ATOM   4098  NH1 ARG B 367     -22.498  -5.013  -3.559  1.00 60.03           N  
ATOM   4099  NH2 ARG B 367     -22.738  -6.793  -4.987  1.00 58.75           N  
ATOM   4100  N   THR B 368     -15.606  -4.361   0.177  1.00 47.43           N  
ATOM   4101  CA  THR B 368     -14.488  -3.544   0.644  1.00 43.88           C  
ATOM   4102  C   THR B 368     -13.392  -4.436   1.207  1.00 46.76           C  
ATOM   4103  O   THR B 368     -12.216  -4.228   0.950  1.00 48.93           O  
ATOM   4104  CB  THR B 368     -14.890  -2.524   1.737  1.00 46.03           C  
ATOM   4105  OG1 THR B 368     -15.884  -1.625   1.231  1.00 39.69           O  
ATOM   4106  CG2 THR B 368     -13.661  -1.716   2.179  1.00 38.34           C  
ATOM   4107  N   GLN B 369     -13.783  -5.445   1.968  1.00 47.05           N  
ATOM   4108  CA  GLN B 369     -12.803  -6.305   2.593  1.00 46.35           C  
ATOM   4109  C   GLN B 369     -12.179  -7.256   1.563  1.00 51.14           C  
ATOM   4110  O   GLN B 369     -11.109  -7.816   1.805  1.00 49.07           O  
ATOM   4111  CB  GLN B 369     -13.432  -7.053   3.784  1.00 44.80           C  
ATOM   4112  CG  GLN B 369     -13.790  -6.087   4.925  1.00 43.90           C  
ATOM   4113  CD  GLN B 369     -14.136  -6.749   6.251  1.00 44.37           C  
ATOM   4114  OE1 GLN B 369     -13.857  -6.193   7.315  1.00 45.59           O  
ATOM   4115  NE2 GLN B 369     -14.756  -7.918   6.198  1.00 41.34           N  
ATOM   4116  N   SER B 370     -12.808  -7.396   0.392  1.00 50.79           N  
ATOM   4117  CA  SER B 370     -12.202  -8.193  -0.683  1.00 52.10           C  
ATOM   4118  C   SER B 370     -10.979  -7.486  -1.283  1.00 52.96           C  
ATOM   4119  O   SER B 370     -10.282  -8.040  -2.133  1.00 48.90           O  
ATOM   4120  CB  SER B 370     -13.213  -8.504  -1.792  1.00 50.60           C  
ATOM   4121  OG  SER B 370     -13.351  -7.427  -2.706  1.00 54.31           O  
ATOM   4122  N   MET B 371     -10.717  -6.267  -0.831  1.00 50.72           N  
ATOM   4123  CA  MET B 371      -9.601  -5.504  -1.354  1.00 49.45           C  
ATOM   4124  C   MET B 371      -8.402  -5.588  -0.428  1.00 45.87           C  
ATOM   4125  O   MET B 371      -7.468  -4.812  -0.560  1.00 47.56           O  
ATOM   4126  CB  MET B 371     -10.010  -4.055  -1.569  1.00 48.57           C  
ATOM   4127  CG  MET B 371     -11.309  -3.934  -2.357  1.00 51.59           C  
ATOM   4128  SD  MET B 371     -11.610  -2.248  -2.896  1.00 55.22           S  
ATOM   4129  CE  MET B 371     -12.564  -1.675  -1.541  1.00 39.38           C  
ATOM   4130  N   GLY B 372      -8.443  -6.525   0.515  1.00 51.65           N  
ATOM   4131  CA  GLY B 372      -7.308  -6.792   1.381  1.00 50.51           C  
ATOM   4132  C   GLY B 372      -7.213  -5.887   2.589  1.00 51.54           C  
ATOM   4133  O   GLY B 372      -6.133  -5.478   3.010  1.00 54.44           O  
ATOM   4134  N   ILE B 373      -8.358  -5.571   3.159  1.00 49.57           N  
ATOM   4135  CA  ILE B 373      -8.392  -4.810   4.398  1.00 51.03           C  
ATOM   4136  C   ILE B 373      -9.580  -5.272   5.217  1.00 45.74           C  
ATOM   4137  O   ILE B 373     -10.611  -5.638   4.662  1.00 50.53           O  
ATOM   4138  CB  ILE B 373      -8.461  -3.289   4.123  1.00 53.22           C  
ATOM   4139  CG1 ILE B 373      -7.259  -2.590   4.745  1.00 52.75           C  
ATOM   4140  CG2 ILE B 373      -9.780  -2.672   4.609  1.00 46.62           C  
ATOM   4141  CD1 ILE B 373      -6.727  -1.471   3.895  1.00 51.81           C  
ATOM   4142  N   GLN B 374      -9.420  -5.293   6.528  1.00 44.19           N  
ATOM   4143  CA  GLN B 374     -10.515  -5.607   7.438  1.00 44.27           C  
ATOM   4144  C   GLN B 374     -11.003  -4.326   8.061  1.00 44.48           C  
ATOM   4145  O   GLN B 374     -10.202  -3.591   8.643  1.00 39.21           O  
ATOM   4146  CB  GLN B 374     -10.066  -6.567   8.540  1.00 46.91           C  
ATOM   4147  CG  GLN B 374      -9.652  -7.921   8.044  1.00 50.78           C  
ATOM   4148  CD  GLN B 374     -10.840  -8.717   7.588  1.00 52.13           C  
ATOM   4149  OE1 GLN B 374     -10.941  -9.102   6.419  1.00 57.40           O  
ATOM   4150  NE2 GLN B 374     -11.765  -8.958   8.504  1.00 52.64           N  
ATOM   4151  N   LEU B 375     -12.300  -4.048   7.953  1.00 40.53           N  
ATOM   4152  CA  LEU B 375     -12.845  -2.853   8.583  1.00 39.62           C  
ATOM   4153  C   LEU B 375     -12.703  -2.932  10.100  1.00 40.92           C  
ATOM   4154  O   LEU B 375     -12.932  -3.983  10.697  1.00 39.64           O  
ATOM   4155  CB  LEU B 375     -14.319  -2.658   8.216  1.00 40.09           C  
ATOM   4156  CG  LEU B 375     -14.620  -2.481   6.732  1.00 40.93           C  
ATOM   4157  CD1 LEU B 375     -16.043  -2.010   6.544  1.00 41.61           C  
ATOM   4158  CD2 LEU B 375     -13.652  -1.507   6.111  1.00 39.26           C  
ATOM   4159  N   ASP B 376     -12.312  -1.820  10.712  1.00 35.56           N  
ATOM   4160  CA  ASP B 376     -12.348  -1.691  12.151  1.00 36.67           C  
ATOM   4161  C   ASP B 376     -13.795  -1.546  12.615  1.00 39.21           C  
ATOM   4162  O   ASP B 376     -14.341  -0.437  12.581  1.00 36.62           O  
ATOM   4163  CB  ASP B 376     -11.530  -0.483  12.594  1.00 35.90           C  
ATOM   4164  CG  ASP B 376     -11.279  -0.462  14.076  1.00 38.59           C  
ATOM   4165  OD1 ASP B 376     -12.058  -1.089  14.832  1.00 40.74           O  
ATOM   4166  OD2 ASP B 376     -10.308   0.201  14.493  1.00 37.70           O  
ATOM   4167  N   GLN B 377     -14.399  -2.652  13.062  1.00 38.16           N  
ATOM   4168  CA  GLN B 377     -15.784  -2.640  13.549  1.00 41.19           C  
ATOM   4169  C   GLN B 377     -16.002  -1.601  14.640  1.00 36.99           C  
ATOM   4170  O   GLN B 377     -17.076  -1.032  14.751  1.00 41.55           O  
ATOM   4171  CB  GLN B 377     -16.191  -4.018  14.073  1.00 41.38           C  
ATOM   4172  CG  GLN B 377     -16.433  -5.040  12.977  1.00 44.89           C  
ATOM   4173  CD  GLN B 377     -17.584  -4.640  12.059  1.00 52.87           C  
ATOM   4174  OE1 GLN B 377     -18.624  -4.170  12.517  1.00 53.63           O  
ATOM   4175  NE2 GLN B 377     -17.390  -4.812  10.754  1.00 52.30           N  
ATOM   4176  N   LYS B 378     -14.980  -1.350  15.443  1.00 36.52           N  
ATOM   4177  CA  LYS B 378     -15.109  -0.395  16.525  1.00 35.66           C  
ATOM   4178  C   LYS B 378     -15.220   1.031  16.006  1.00 32.58           C  
ATOM   4179  O   LYS B 378     -15.758   1.889  16.679  1.00 35.83           O  
ATOM   4180  CB  LYS B 378     -13.919  -0.518  17.495  1.00 36.05           C  
ATOM   4181  CG  LYS B 378     -13.879  -1.823  18.254  1.00 38.29           C  
ATOM   4182  CD  LYS B 378     -12.913  -1.755  19.445  1.00 43.46           C  
ATOM   4183  CE  LYS B 378     -11.469  -1.740  18.963  1.00 43.08           C  
ATOM   4184  NZ  LYS B 378     -10.503  -1.739  20.077  1.00 51.98           N  
ATOM   4185  N   ILE B 379     -14.675   1.306  14.827  1.00 39.34           N  
ATOM   4186  CA  ILE B 379     -14.759   2.659  14.284  1.00 37.09           C  
ATOM   4187  C   ILE B 379     -16.173   2.903  13.766  1.00 34.59           C  
ATOM   4188  O   ILE B 379     -16.726   3.993  13.930  1.00 34.98           O  
ATOM   4189  CB  ILE B 379     -13.717   2.903  13.160  1.00 36.51           C  
ATOM   4190  CG1 ILE B 379     -12.316   3.055  13.772  1.00 36.09           C  
ATOM   4191  CG2 ILE B 379     -14.041   4.165  12.376  1.00 29.17           C  
ATOM   4192  CD1 ILE B 379     -11.199   3.309  12.766  1.00 31.25           C  
ATOM   4193  N   ILE B 380     -16.762   1.872  13.169  1.00 31.88           N  
ATOM   4194  CA  ILE B 380     -18.139   1.950  12.687  1.00 36.22           C  
ATOM   4195  C   ILE B 380     -19.084   2.178  13.864  1.00 39.94           C  
ATOM   4196  O   ILE B 380     -20.020   2.989  13.798  1.00 38.59           O  
ATOM   4197  CB  ILE B 380     -18.536   0.666  11.926  1.00 38.33           C  
ATOM   4198  CG1 ILE B 380     -17.588   0.438  10.743  1.00 36.94           C  
ATOM   4199  CG2 ILE B 380     -19.962   0.734  11.458  1.00 38.85           C  
ATOM   4200  CD1 ILE B 380     -17.763  -0.914  10.068  1.00 37.08           C  
ATOM   4201  N   ILE B 381     -18.824   1.466  14.955  1.00 37.75           N  
ATOM   4202  CA  ILE B 381     -19.589   1.669  16.165  1.00 37.49           C  
ATOM   4203  C   ILE B 381     -19.504   3.128  16.621  1.00 37.26           C  
ATOM   4204  O   ILE B 381     -20.532   3.759  16.842  1.00 36.29           O  
ATOM   4205  CB  ILE B 381     -19.112   0.721  17.272  1.00 40.85           C  
ATOM   4206  CG1 ILE B 381     -19.538  -0.711  16.913  1.00 38.65           C  
ATOM   4207  CG2 ILE B 381     -19.688   1.130  18.601  1.00 35.47           C  
ATOM   4208  CD1 ILE B 381     -19.222  -1.722  17.977  1.00 39.37           C  
ATOM   4209  N   LEU B 382     -18.299   3.683  16.717  1.00 34.81           N  
ATOM   4210  CA  LEU B 382     -18.166   5.086  17.119  1.00 35.54           C  
ATOM   4211  C   LEU B 382     -18.894   6.070  16.191  1.00 37.40           C  
ATOM   4212  O   LEU B 382     -19.429   7.074  16.668  1.00 39.00           O  
ATOM   4213  CB  LEU B 382     -16.701   5.480  17.208  1.00 31.21           C  
ATOM   4214  CG  LEU B 382     -15.885   4.794  18.300  1.00 37.39           C  
ATOM   4215  CD1 LEU B 382     -14.415   5.069  18.090  1.00 30.75           C  
ATOM   4216  CD2 LEU B 382     -16.322   5.292  19.648  1.00 34.86           C  
ATOM   4217  N   TYR B 383     -18.898   5.802  14.882  1.00 35.26           N  
ATOM   4218  CA  TYR B 383     -19.641   6.636  13.933  1.00 33.35           C  
ATOM   4219  C   TYR B 383     -21.147   6.570  14.222  1.00 36.73           C  
ATOM   4220  O   TYR B 383     -21.805   7.598  14.430  1.00 34.52           O  
ATOM   4221  CB  TYR B 383     -19.392   6.199  12.480  1.00 32.26           C  
ATOM   4222  CG  TYR B 383     -18.019   6.510  11.921  1.00 33.67           C  
ATOM   4223  CD1 TYR B 383     -17.250   7.552  12.431  1.00 34.22           C  
ATOM   4224  CD2 TYR B 383     -17.495   5.758  10.879  1.00 34.16           C  
ATOM   4225  CE1 TYR B 383     -15.985   7.828  11.920  1.00 35.76           C  
ATOM   4226  CE2 TYR B 383     -16.245   6.024  10.354  1.00 30.79           C  
ATOM   4227  CZ  TYR B 383     -15.495   7.060  10.873  1.00 36.21           C  
ATOM   4228  OH  TYR B 383     -14.244   7.320  10.358  1.00 29.59           O  
ATOM   4229  N   MET B 384     -21.678   5.351  14.213  1.00 33.48           N  
ATOM   4230  CA  MET B 384     -23.107   5.137  14.350  1.00 37.51           C  
ATOM   4231  C   MET B 384     -23.613   5.801  15.644  1.00 38.56           C  
ATOM   4232  O   MET B 384     -24.534   6.612  15.610  1.00 33.77           O  
ATOM   4233  CB  MET B 384     -23.420   3.636  14.315  1.00 33.97           C  
ATOM   4234  CG  MET B 384     -24.873   3.298  14.051  1.00 41.01           C  
ATOM   4235  SD  MET B 384     -25.713   4.329  12.821  1.00 43.99           S  
ATOM   4236  CE  MET B 384     -25.087   3.678  11.290  1.00 37.51           C  
ATOM   4237  N   LEU B 385     -22.955   5.528  16.766  1.00 36.14           N  
ATOM   4238  CA  LEU B 385     -23.369   6.115  18.042  1.00 38.45           C  
ATOM   4239  C   LEU B 385     -23.125   7.633  18.163  1.00 37.66           C  
ATOM   4240  O   LEU B 385     -23.819   8.307  18.897  1.00 34.26           O  
ATOM   4241  CB  LEU B 385     -22.671   5.385  19.190  1.00 36.84           C  
ATOM   4242  CG  LEU B 385     -22.977   3.882  19.162  1.00 39.51           C  
ATOM   4243  CD1 LEU B 385     -22.689   3.253  20.487  1.00 42.51           C  
ATOM   4244  CD2 LEU B 385     -24.430   3.583  18.761  1.00 45.35           C  
ATOM   4245  N   SER B 386     -22.139   8.182  17.462  1.00 40.03           N  
ATOM   4246  CA  SER B 386     -21.964   9.637  17.497  1.00 36.39           C  
ATOM   4247  C   SER B 386     -22.951  10.383  16.574  1.00 37.69           C  
ATOM   4248  O   SER B 386     -23.342  11.499  16.876  1.00 34.13           O  
ATOM   4249  CB  SER B 386     -20.527  10.023  17.110  1.00 36.91           C  
ATOM   4250  OG  SER B 386     -19.565   9.600  18.076  1.00 41.03           O  
ATOM   4251  N   TRP B 387     -23.328   9.770  15.450  1.00 34.73           N  
ATOM   4252  CA  TRP B 387     -23.938  10.494  14.328  1.00 38.21           C  
ATOM   4253  C   TRP B 387     -25.317   9.992  13.887  1.00 36.49           C  
ATOM   4254  O   TRP B 387     -26.026  10.685  13.141  1.00 37.34           O  
ATOM   4255  CB  TRP B 387     -23.015  10.437  13.097  1.00 32.98           C  
ATOM   4256  CG  TRP B 387     -21.711  11.158  13.239  1.00 36.43           C  
ATOM   4257  CD1 TRP B 387     -21.410  12.164  14.115  1.00 38.08           C  
ATOM   4258  CD2 TRP B 387     -20.522  10.925  12.474  1.00 32.02           C  
ATOM   4259  NE1 TRP B 387     -20.106  12.577  13.937  1.00 32.37           N  
ATOM   4260  CE2 TRP B 387     -19.542  11.831  12.932  1.00 34.77           C  
ATOM   4261  CE3 TRP B 387     -20.193  10.043  11.440  1.00 31.57           C  
ATOM   4262  CZ2 TRP B 387     -18.249  11.873  12.392  1.00 32.49           C  
ATOM   4263  CZ3 TRP B 387     -18.909  10.090  10.907  1.00 33.40           C  
ATOM   4264  CH2 TRP B 387     -17.960  11.000  11.381  1.00 30.44           C  
ATOM   4265  N   GLY B 388     -25.666   8.778  14.306  1.00 36.99           N  
ATOM   4266  CA  GLY B 388     -26.856   8.105  13.827  1.00 33.61           C  
ATOM   4267  C   GLY B 388     -28.154   8.825  14.157  1.00 39.38           C  
ATOM   4268  O   GLY B 388     -29.063   8.881  13.322  1.00 38.23           O  
ATOM   4269  N   LYS B 389     -28.240   9.384  15.359  1.00 37.47           N  
ATOM   4270  CA  LYS B 389     -29.485   9.972  15.822  1.00 39.70           C  
ATOM   4271  C   LYS B 389     -29.849  11.169  14.968  1.00 41.08           C  
ATOM   4272  O   LYS B 389     -30.962  11.225  14.434  1.00 41.18           O  
ATOM   4273  CB  LYS B 389     -29.411  10.379  17.292  1.00 38.92           C  
ATOM   4274  CG  LYS B 389     -30.782  10.789  17.884  1.00 38.30           C  
ATOM   4275  CD  LYS B 389     -31.711   9.580  17.988  1.00 42.67           C  
ATOM   4276  CE  LYS B 389     -33.061   9.905  18.676  1.00 46.53           C  
ATOM   4277  NZ  LYS B 389     -34.040  10.618  17.766  1.00 42.40           N  
ATOM   4278  N   GLU B 390     -28.916  12.112  14.828  1.00 40.99           N  
ATOM   4279  CA  GLU B 390     -29.132  13.270  13.958  1.00 42.64           C  
ATOM   4280  C   GLU B 390     -29.342  12.814  12.516  1.00 41.51           C  
ATOM   4281  O   GLU B 390     -30.184  13.358  11.808  1.00 46.42           O  
ATOM   4282  CB  GLU B 390     -27.966  14.263  14.052  1.00 42.10           C  
ATOM   4283  CG  GLU B 390     -28.038  15.467  13.089  1.00 49.68           C  
ATOM   4284  CD  GLU B 390     -26.650  16.026  12.690  1.00 62.50           C  
ATOM   4285  OE1 GLU B 390     -25.707  15.960  13.522  1.00 65.61           O  
ATOM   4286  OE2 GLU B 390     -26.498  16.524  11.537  1.00 55.93           O  
ATOM   4287  N   ALA B 391     -28.616  11.792  12.080  1.00 41.51           N  
ATOM   4288  CA  ALA B 391     -28.718  11.368  10.679  1.00 42.24           C  
ATOM   4289  C   ALA B 391     -30.105  10.836  10.309  1.00 40.85           C  
ATOM   4290  O   ALA B 391     -30.590  11.092   9.207  1.00 38.65           O  
ATOM   4291  CB  ALA B 391     -27.676  10.328  10.359  1.00 36.30           C  
ATOM   4292  N   VAL B 392     -30.723  10.080  11.207  1.00 39.29           N  
ATOM   4293  CA  VAL B 392     -32.053   9.516  10.946  1.00 39.83           C  
ATOM   4294  C   VAL B 392     -33.088  10.633  10.762  1.00 42.62           C  
ATOM   4295  O   VAL B 392     -34.084  10.474  10.042  1.00 39.45           O  
ATOM   4296  CB  VAL B 392     -32.515   8.563  12.093  1.00 39.73           C  
ATOM   4297  CG1 VAL B 392     -34.018   8.210  11.965  1.00 39.06           C  
ATOM   4298  CG2 VAL B 392     -31.690   7.303  12.094  1.00 38.19           C  
ATOM   4299  N   ASN B 393     -32.843  11.774  11.400  1.00 41.55           N  
ATOM   4300  CA  ASN B 393     -33.765  12.899  11.287  1.00 42.51           C  
ATOM   4301  C   ASN B 393     -33.787  13.519   9.887  1.00 48.32           C  
ATOM   4302  O   ASN B 393     -34.633  14.377   9.612  1.00 44.72           O  
ATOM   4303  CB  ASN B 393     -33.428  13.963  12.335  1.00 45.72           C  
ATOM   4304  CG  ASN B 393     -33.773  13.508  13.746  1.00 42.39           C  
ATOM   4305  OD1 ASN B 393     -34.579  12.601  13.922  1.00 43.52           O  
ATOM   4306  ND2 ASN B 393     -33.146  14.112  14.747  1.00 40.07           N  
ATOM   4307  N   HIS B 394     -32.869  13.090   9.010  1.00 39.38           N  
ATOM   4308  CA  HIS B 394     -32.836  13.591   7.645  1.00 40.84           C  
ATOM   4309  C   HIS B 394     -33.017  12.511   6.588  1.00 39.49           C  
ATOM   4310  O   HIS B 394     -32.803  12.755   5.400  1.00 42.00           O  
ATOM   4311  CB  HIS B 394     -31.532  14.347   7.402  1.00 40.65           C  
ATOM   4312  CG  HIS B 394     -31.397  15.559   8.265  1.00 43.98           C  
ATOM   4313  ND1 HIS B 394     -31.122  15.476   9.614  1.00 48.14           N  
ATOM   4314  CD2 HIS B 394     -31.555  16.871   7.990  1.00 47.69           C  
ATOM   4315  CE1 HIS B 394     -31.081  16.694  10.124  1.00 50.50           C  
ATOM   4316  NE2 HIS B 394     -31.342  17.560   9.165  1.00 49.53           N  
ATOM   4317  N   PHE B 395     -33.404  11.316   7.009  1.00 36.65           N  
ATOM   4318  CA  PHE B 395     -33.794  10.297   6.047  1.00 40.97           C  
ATOM   4319  C   PHE B 395     -34.991  10.793   5.232  1.00 41.79           C  
ATOM   4320  O   PHE B 395     -35.770  11.618   5.711  1.00 45.04           O  
ATOM   4321  CB  PHE B 395     -34.159   8.990   6.749  1.00 38.48           C  
ATOM   4322  CG  PHE B 395     -32.982   8.194   7.251  1.00 38.80           C  
ATOM   4323  CD1 PHE B 395     -31.675   8.646   7.084  1.00 35.07           C  
ATOM   4324  CD2 PHE B 395     -33.191   6.970   7.878  1.00 34.35           C  
ATOM   4325  CE1 PHE B 395     -30.608   7.896   7.552  1.00 35.81           C  
ATOM   4326  CE2 PHE B 395     -32.140   6.220   8.340  1.00 39.15           C  
ATOM   4327  CZ  PHE B 395     -30.830   6.678   8.169  1.00 36.07           C  
ATOM   4328  N   HIS B 396     -35.154  10.306   4.010  1.00 45.42           N  
ATOM   4329  CA  HIS B 396     -36.427  10.525   3.315  1.00 47.07           C  
ATOM   4330  C   HIS B 396     -37.241   9.255   3.436  1.00 49.38           C  
ATOM   4331  O   HIS B 396     -36.826   8.207   2.929  1.00 48.32           O  
ATOM   4332  CB  HIS B 396     -36.240  10.897   1.845  1.00 49.53           C  
ATOM   4333  CG  HIS B 396     -37.540  11.111   1.118  1.00 64.41           C  
ATOM   4334  ND1 HIS B 396     -38.053  10.187   0.214  1.00 63.69           N  
ATOM   4335  CD2 HIS B 396     -38.432  12.116   1.171  1.00 61.38           C  
ATOM   4336  CE1 HIS B 396     -39.192  10.641  -0.257  1.00 65.78           C  
ATOM   4337  NE2 HIS B 396     -39.458  11.807   0.299  1.00 64.98           N  
ATOM   4338  N   LEU B 397     -38.388   9.356   4.117  1.00 50.91           N  
ATOM   4339  CA  LEU B 397     -39.173   8.196   4.532  1.00 49.36           C  
ATOM   4340  C   LEU B 397     -40.507   8.054   3.786  1.00 58.90           C  
ATOM   4341  O   LEU B 397     -41.118   9.040   3.369  1.00 57.80           O  
ATOM   4342  CB  LEU B 397     -39.428   8.266   6.037  1.00 50.35           C  
ATOM   4343  CG  LEU B 397     -38.142   8.395   6.858  1.00 50.51           C  
ATOM   4344  CD1 LEU B 397     -38.429   8.493   8.343  1.00 46.97           C  
ATOM   4345  CD2 LEU B 397     -37.240   7.209   6.564  1.00 47.32           C  
TER    4346      LEU B 397                                                      
HETATM 4347  O   HOH A 401     -20.571 -12.535  43.617  1.00 76.79           O  
HETATM 4348  O   HOH A 402     -35.937   3.465  38.782  1.00 43.96           O  
HETATM 4349  O   HOH A 403     -19.173   9.994  24.325  1.00 49.19           O  
HETATM 4350  O   HOH A 404     -50.253 -18.581  42.820  1.00 51.71           O  
HETATM 4351  O   HOH A 405     -51.709   2.149  16.775  1.00 38.21           O  
HETATM 4352  O   HOH A 406     -23.203  -9.453  28.689  1.00 47.14           O  
HETATM 4353  O   HOH A 407     -39.326 -30.237  50.233  1.00 41.98           O  
HETATM 4354  O   HOH A 408     -47.053   6.614  25.516  1.00 40.66           O  
HETATM 4355  O   HOH A 409     -38.818 -16.454  16.713  1.00 42.77           O  
HETATM 4356  O   HOH A 410     -38.406 -14.408  15.209  1.00 39.08           O  
HETATM 4357  O   HOH A 411     -43.536  -2.716  22.538  1.00 31.66           O  
HETATM 4358  O   HOH A 412     -26.977 -10.883  17.583  1.00 44.65           O  
HETATM 4359  O   HOH A 413     -53.462 -20.508  25.531  1.00 67.44           O  
HETATM 4360  O   HOH A 414     -45.067  -4.432  24.208  1.00 35.04           O  
HETATM 4361  O   HOH A 415     -55.245 -22.261  31.215  1.00 56.08           O  
HETATM 4362  O   HOH A 416     -39.069  -7.287  14.724  1.00 43.09           O  
HETATM 4363  O   HOH A 417     -26.191  -7.267  17.647  1.00 44.63           O  
HETATM 4364  O   HOH A 418     -45.518   1.138  16.228  1.00 38.14           O  
HETATM 4365  O   HOH A 419     -33.306   9.799  27.344  1.00 42.60           O  
HETATM 4366  O   HOH A 420     -45.525   6.465  13.114  1.00 43.00           O  
HETATM 4367  O   HOH A 421     -38.325 -22.838  53.172  1.00 49.69           O  
HETATM 4368  O   HOH A 422     -46.787   5.474  15.578  1.00 44.49           O  
HETATM 4369  O   HOH A 423     -45.132   2.617  27.603  1.00 34.01           O  
HETATM 4370  O   HOH A 424     -50.302   8.377  14.392  1.00 43.59           O  
HETATM 4371  O   HOH A 425     -35.396   6.365  38.339  1.00 50.65           O  
HETATM 4372  O   HOH A 426     -47.113 -22.892  44.746  1.00 49.60           O  
HETATM 4373  O   HOH A 427     -29.654 -24.485  46.984  1.00 52.63           O  
HETATM 4374  O   HOH A 428     -30.915  -9.458  48.554  1.00 68.92           O  
HETATM 4375  O   HOH A 429     -25.983   8.347  24.487  1.00 38.44           O  
HETATM 4376  O   HOH A 430     -25.566   5.927  30.267  1.00 42.05           O  
HETATM 4377  O   HOH A 431     -34.895  10.775  21.708  1.00 50.14           O  
HETATM 4378  O   HOH A 432     -56.283  -1.323  22.145  1.00 48.06           O  
HETATM 4379  O   HOH A 433     -46.600 -18.700  61.535  1.00 66.09           O  
HETATM 4380  O   HOH A 434     -32.637 -18.425  55.516  1.00 62.06           O  
HETATM 4381  O   HOH A 435     -40.269  -3.808  12.757  1.00 49.28           O  
HETATM 4382  O   HOH A 436     -41.951  17.242  19.235  1.00 62.10           O  
HETATM 4383  O   HOH A 437     -24.752   3.399  31.103  1.00 42.91           O  
HETATM 4384  O   HOH A 438     -27.451   8.709  26.698  1.00 44.21           O  
HETATM 4385  O   HOH A 439     -25.237  -1.545  40.819  1.00 60.16           O  
HETATM 4386  O   HOH A 440     -22.524  -0.741  35.904  1.00 47.14           O  
HETATM 4387  O   HOH A 441     -21.607 -36.826  47.325  1.00 57.71           O  
HETATM 4388  O   HOH A 442     -27.578 -38.482  43.581  1.00 51.13           O  
HETATM 4389  O   HOH A 443     -28.265  -0.038  15.507  1.00 59.61           O  
HETATM 4390  O   HOH B 401     -21.989  20.398  -2.691  1.00 47.12           O  
HETATM 4391  O   HOH B 402     -36.082  10.805   8.835  1.00 48.20           O  
HETATM 4392  O   HOH B 403      -9.223   7.165 -32.341  1.00 59.83           O  
HETATM 4393  O   HOH B 404      -3.199   3.037 -12.367  1.00 51.26           O  
HETATM 4394  O   HOH B 405     -14.374  -6.161   9.749  1.00 44.93           O  
HETATM 4395  O   HOH B 406     -24.033  19.508   1.482  1.00 45.07           O  
HETATM 4396  O   HOH B 407      -0.280   5.697   4.140  1.00 42.00           O  
HETATM 4397  O   HOH B 408     -33.527  10.703  15.262  1.00 43.04           O  
HETATM 4398  O   HOH B 409     -19.940  -6.880  10.720  1.00 56.03           O  
HETATM 4399  O   HOH B 410      -8.134   2.728   5.918  1.00 29.48           O  
HETATM 4400  O   HOH B 411     -16.672  19.884   2.935  1.00 37.41           O  
HETATM 4401  O   HOH B 412     -10.432   5.618  -6.358  1.00 41.66           O  
HETATM 4402  O   HOH B 413      -5.069  -3.394   0.544  1.00 47.70           O  
HETATM 4403  O   HOH B 414      -6.635   2.251  16.651  1.00 31.66           O  
HETATM 4404  O   HOH B 415      -7.674   9.380   8.721  1.00 34.10           O  
HETATM 4405  O   HOH B 416     -35.916  10.829  19.620  1.00 45.98           O  
HETATM 4406  O   HOH B 417      -9.775   9.024  -2.592  1.00 38.56           O  
HETATM 4407  O   HOH B 418      -5.914   5.316   0.584  1.00 36.20           O  
HETATM 4408  O   HOH B 419     -26.633  -5.609   5.439  1.00 45.41           O  
HETATM 4409  O   HOH B 420      -9.439   2.568   8.348  1.00 31.15           O  
HETATM 4410  O   HOH B 421     -18.734  14.778  15.383  1.00 37.16           O  
HETATM 4411  O   HOH B 422     -26.524  12.050  16.212  1.00 40.77           O  
HETATM 4412  O   HOH B 423     -17.654  10.999  19.567  1.00 45.92           O  
HETATM 4413  O   HOH B 424     -28.635  12.174   7.462  1.00 38.32           O  
HETATM 4414  O   HOH B 425       1.319  -5.927  -2.985  1.00 46.71           O  
HETATM 4415  O   HOH B 426      -7.580   9.625  -1.006  1.00 39.61           O  
HETATM 4416  O   HOH B 427      -8.383  -0.107  21.175  1.00 50.43           O  
HETATM 4417  O   HOH B 428     -15.973   9.349  21.232  1.00 39.86           O  
HETATM 4418  O   HOH B 429       2.745  -4.865  13.404  1.00 47.80           O  
HETATM 4419  O   HOH B 430     -12.948  -4.942  14.187  1.00 45.66           O  
HETATM 4420  O   HOH B 431     -13.802  19.919 -28.750  1.00 62.27           O  
HETATM 4421  O   HOH B 432     -16.473  21.142   5.572  1.00 43.37           O  
HETATM 4422  O   HOH B 433     -14.096  22.477  -0.383  1.00 49.42           O  
HETATM 4423  O   HOH B 434      -7.551  13.117  10.106  1.00 42.34           O  
HETATM 4424  O   HOH B 435      -8.059  -7.898 -17.910  1.00 83.76           O  
HETATM 4425  O   HOH B 436     -29.998  15.881   2.511  1.00 45.83           O  
HETATM 4426  O   HOH B 437      -5.910   7.252 -30.608  1.00 55.77           O  
HETATM 4427  O   HOH B 438      -9.692  16.134  -1.312  1.00 49.85           O  
HETATM 4428  O   HOH B 439     -34.127  13.518   0.386  1.00 55.30           O  
HETATM 4429  O   HOH B 440       2.938   1.842   9.570  1.00 40.15           O  
HETATM 4430  O   HOH B 441     -10.445  -5.348  12.668  1.00 51.42           O  
HETATM 4431  O   HOH B 442     -21.073  20.754  12.433  1.00 49.79           O  
HETATM 4432  O   HOH B 443      -3.634  18.649 -41.973  1.00 73.90           O  
HETATM 4433  O   HOH B 444     -22.572  -4.224  12.792  1.00 62.37           O  
HETATM 4434  O   HOH B 445      -7.020  -8.822   5.050  1.00 56.63           O  
HETATM 4435  O   HOH B 446     -21.203  20.674   1.610  1.00 53.20           O  
HETATM 4436  O   HOH B 447     -16.532  23.094  -3.344  1.00 46.89           O  
HETATM 4437  O   HOH B 448     -18.619 -11.173   7.600  1.00 62.74           O  
HETATM 4438  O   HOH B 449     -25.144  -4.456  11.335  1.00 63.01           O  
MASTER      355    0    0   33    8    0    0    6 4436    2    0   44          
END                                                                             
