# Supplementary material for: Using structure prediction of negative sense RNA virus nucleoproteins to assess evolutionary relationships
Source: bioRxiv. 2024 May 22:2024.02.16.580771. Originally published 2024 Feb 17. Preprint. [Version 2] doi: 10.1101/2024.02.16.580771 (PMC10888975; doi:10.1101/2024.02.16.580771)
Supplement: Supplement 3 — Supplementary File 1: Initial Dataset NP PDBs (.pdb files) [file media-3.zip › Initial Dataset NP PDBs/4BHH.pdb]

HEADER    VIRAL PROTEIN/RNA                       03-APR-13   4BHH              
TITLE     CRYSTAL STRUCTURE OF TETRAMER OF LA CROSSE VIRUS NUCLEOPROTEIN IN     
TITLE    2 COMPLEX WITH SSRNA                                                   
COMPND    MOL_ID: 1;                                                            
COMPND   2 MOLECULE: NUCLEOPROTEIN;                                             
COMPND   3 CHAIN: B, F, D, Z;                                                   
COMPND   4 SYNONYM: NUCLEOCAPSID PROTEIN, PROTEIN N;                            
COMPND   5 ENGINEERED: YES;                                                     
COMPND   6 MOL_ID: 2;                                                           
COMPND   7 MOLECULE: POLY-URIDINE 45-MER;                                       
COMPND   8 CHAIN: R                                                             
SOURCE    MOL_ID: 1;                                                            
SOURCE   2 ORGANISM_SCIENTIFIC: LA CROSSE VIRUS;                                
SOURCE   3 ORGANISM_TAXID: 11577;                                               
SOURCE   4 EXPRESSION_SYSTEM: ESCHERICHIA COLI;                                 
SOURCE   5 EXPRESSION_SYSTEM_TAXID: 469008;                                     
SOURCE   6 EXPRESSION_SYSTEM_STRAIN: BL21(DE3);                                 
SOURCE   7 EXPRESSION_SYSTEM_VECTOR_TYPE: PLASMID;                              
SOURCE   8 EXPRESSION_SYSTEM_VECTOR: PET9A;                                     
SOURCE   9 MOL_ID: 2;                                                           
SOURCE  10 SYNTHETIC: YES;                                                      
SOURCE  11 ORGANISM_SCIENTIFIC: SYNTHETIC CONSTRUCT;                            
SOURCE  12 ORGANISM_TAXID: 32630                                                
KEYWDS    VIRAL PROTEIN-RNA COMPLEX, RNA-BINDING, GENOME PACKAGING              
EXPDTA    X-RAY DIFFRACTION                                                     
AUTHOR    J.REGUERA,H.MALET,F.WEBER,S.CUSACK                                    
REVDAT   2   15-MAY-13 4BHH    1       JRNL                                     
REVDAT   1   24-APR-13 4BHH    0                                                
JRNL        AUTH   J.REGUERA,H.MALET,F.WEBER,S.CUSACK                           
JRNL        TITL   STRUCTURAL BASIS FOR ENCAPSIDATION OF GENOMIC RNA BY LA      
JRNL        TITL 2 CROSSE ORTHOBUNYAVIRUS NUCLEOPROTEIN.                        
JRNL        REF    PROC.NATL.ACAD.SCI.USA        V. 110  7246 2013              
JRNL        REFN                   ISSN 0027-8424                               
JRNL        PMID   23589854                                                     
JRNL        DOI    10.1073/PNAS.1302298110                                      
REMARK   2                                                                      
REMARK   2 RESOLUTION.    3.40 ANGSTROMS.                                       
REMARK   3                                                                      
REMARK   3 REFINEMENT.                                                          
REMARK   3   PROGRAM     : REFMAC 5.7.0029                                      
REMARK   3   AUTHORS     : MURSHUDOV,SKUBAK,LEBEDEV,PANNU,                      
REMARK   3                 STEINER,NICHOLLS,WINN,LONG,VAGIN                     
REMARK   3                                                                      
REMARK   3    REFINEMENT TARGET : MAXIMUM LIKELIHOOD                            
REMARK   3                                                                      
REMARK   3  DATA USED IN REFINEMENT.                                            
REMARK   3   RESOLUTION RANGE HIGH (ANGSTROMS) : 3.40                           
REMARK   3   RESOLUTION RANGE LOW  (ANGSTROMS) : 44.35                          
REMARK   3   DATA CUTOFF            (SIGMA(F)) : NONE                           
REMARK   3   COMPLETENESS FOR RANGE        (%) : 99.70                          
REMARK   3   NUMBER OF REFLECTIONS             : 16130                          
REMARK   3                                                                      
REMARK   3  FIT TO DATA USED IN REFINEMENT.                                     
REMARK   3   CROSS-VALIDATION METHOD          : THROUGHOUT                      
REMARK   3   FREE R VALUE TEST SET SELECTION  : RANDOM                          
REMARK   3   R VALUE     (WORKING + TEST SET) : 0.20098                         
REMARK   3   R VALUE            (WORKING SET) : 0.19827                         
REMARK   3   FREE R VALUE                     : 0.25213                         
REMARK   3   FREE R VALUE TEST SET SIZE   (%) : 5.1                             
REMARK   3   FREE R VALUE TEST SET COUNT      : 867                             
REMARK   3                                                                      
REMARK   3  FIT IN THE HIGHEST RESOLUTION BIN.                                  
REMARK   3   TOTAL NUMBER OF BINS USED           : 20                           
REMARK   3   BIN RESOLUTION RANGE HIGH       (A) : 3.400                        
REMARK   3   BIN RESOLUTION RANGE LOW        (A) : 3.488                        
REMARK   3   REFLECTION IN BIN     (WORKING SET) : 1197                         
REMARK   3   BIN COMPLETENESS (WORKING+TEST) (%) : 99.76                        
REMARK   3   BIN R VALUE           (WORKING SET) : 0.324                        
REMARK   3   BIN FREE R VALUE SET COUNT          : 63                           
REMARK   3   BIN FREE R VALUE                    : 0.373                        
REMARK   3                                                                      
REMARK   3  NUMBER OF NON-HYDROGEN ATOMS USED IN REFINEMENT.                    
REMARK   3   PROTEIN ATOMS            : 7282                                    
REMARK   3   NUCLEIC ACID ATOMS       : 857                                     
REMARK   3   HETEROGEN ATOMS          : 20                                      
REMARK   3   SOLVENT ATOMS            : 0                                       
REMARK   3                                                                      
REMARK   3  B VALUES.                                                           
REMARK   3   FROM WILSON PLOT           (A**2) : NULL                           
REMARK   3   MEAN B VALUE      (OVERALL, A**2) : 83.212                         
REMARK   3   OVERALL ANISOTROPIC B VALUE.                                       
REMARK   3    B11 (A**2) : -8.05                                                
REMARK   3    B22 (A**2) : -5.29                                                
REMARK   3    B33 (A**2) : 10.93                                                
REMARK   3    B12 (A**2) : 0.00                                                 
REMARK   3    B13 (A**2) : 1.55                                                 
REMARK   3    B23 (A**2) : 0.00                                                 
REMARK   3                                                                      
REMARK   3  ESTIMATED OVERALL COORDINATE ERROR.                                 
REMARK   3   ESU BASED ON R VALUE                            (A): NULL          
REMARK   3   ESU BASED ON FREE R VALUE                       (A): 0.621         
REMARK   3   ESU BASED ON MAXIMUM LIKELIHOOD                 (A): 0.502         
REMARK   3   ESU FOR B VALUES BASED ON MAXIMUM LIKELIHOOD (A**2): 33.466        
REMARK   3                                                                      
REMARK   3 CORRELATION COEFFICIENTS.                                            
REMARK   3   CORRELATION COEFFICIENT FO-FC      : 0.938                         
REMARK   3   CORRELATION COEFFICIENT FO-FC FREE : 0.894                         
REMARK   3                                                                      
REMARK   3  RMS DEVIATIONS FROM IDEAL VALUES        COUNT    RMS    WEIGHT      
REMARK   3   BOND LENGTHS REFINED ATOMS        (A):  8424 ; 0.007 ; 0.019       
REMARK   3   BOND LENGTHS OTHERS               (A):  7485 ; 0.004 ; 0.020       
REMARK   3   BOND ANGLES REFINED ATOMS   (DEGREES): 11564 ; 1.120 ; 1.867       
REMARK   3   BOND ANGLES OTHERS          (DEGREES): 17293 ; 0.864 ; 3.000       
REMARK   3   TORSION ANGLES, PERIOD 1    (DEGREES):   903 ; 6.386 ; 5.000       
REMARK   3   TORSION ANGLES, PERIOD 2    (DEGREES):   368 ;38.065 ;24.239       
REMARK   3   TORSION ANGLES, PERIOD 3    (DEGREES):  1283 ;16.572 ;15.000       
REMARK   3   TORSION ANGLES, PERIOD 4    (DEGREES):    44 ;12.848 ;15.000       
REMARK   3   CHIRAL-CENTER RESTRAINTS       (A**3):  1231 ; 0.067 ; 0.200       
REMARK   3   GENERAL PLANES REFINED ATOMS      (A):  8917 ; 0.004 ; 0.021       
REMARK   3   GENERAL PLANES OTHERS             (A):  1959 ; 0.001 ; 0.020       
REMARK   3   NON-BONDED CONTACTS REFINED ATOMS (A):  NULL ;  NULL ;  NULL       
REMARK   3   NON-BONDED CONTACTS OTHERS        (A):  NULL ;  NULL ;  NULL       
REMARK   3   NON-BONDED TORSION REFINED ATOMS  (A):  NULL ;  NULL ;  NULL       
REMARK   3   NON-BONDED TORSION OTHERS         (A):  NULL ;  NULL ;  NULL       
REMARK   3   H-BOND (X...Y) REFINED ATOMS      (A):  NULL ;  NULL ;  NULL       
REMARK   3   H-BOND (X...Y) OTHERS             (A):  NULL ;  NULL ;  NULL       
REMARK   3   POTENTIAL METAL-ION REFINED ATOMS (A):  NULL ;  NULL ;  NULL       
REMARK   3   POTENTIAL METAL-ION OTHERS        (A):  NULL ;  NULL ;  NULL       
REMARK   3   SYMMETRY VDW REFINED ATOMS        (A):  NULL ;  NULL ;  NULL       
REMARK   3   SYMMETRY VDW OTHERS               (A):  NULL ;  NULL ;  NULL       
REMARK   3   SYMMETRY H-BOND REFINED ATOMS     (A):  NULL ;  NULL ;  NULL       
REMARK   3   SYMMETRY H-BOND OTHERS            (A):  NULL ;  NULL ;  NULL       
REMARK   3   SYMMETRY METAL-ION REFINED ATOMS  (A):  NULL ;  NULL ;  NULL       
REMARK   3   SYMMETRY METAL-ION OTHERS         (A):  NULL ;  NULL ;  NULL       
REMARK   3                                                                      
REMARK   3  ISOTROPIC THERMAL FACTOR RESTRAINTS.     COUNT   RMS    WEIGHT      
REMARK   3   MAIN-CHAIN BOND REFINED ATOMS  (A**2):  NULL ;  NULL ;  NULL       
REMARK   3   MAIN-CHAIN BOND OTHER ATOMS    (A**2):  NULL ;  NULL ;  NULL       
REMARK   3   MAIN-CHAIN ANGLE REFINED ATOMS (A**2):  NULL ;  NULL ;  NULL       
REMARK   3   SIDE-CHAIN BOND REFINED ATOMS  (A**2):  NULL ;  NULL ;  NULL       
REMARK   3   SIDE-CHAIN ANGLE REFINED ATOMS (A**2):  NULL ;  NULL ;  NULL       
REMARK   3                                                                      
REMARK   3 ANISOTROPIC THERMAL FACTOR RESTRAINTS.    COUNT   RMS   WEIGHT       
REMARK   3   RIGID-BOND RESTRAINTS          (A**2):  NULL ;  NULL ;  NULL       
REMARK   3   SPHERICITY; FREE ATOMS         (A**2):  NULL ;  NULL ;  NULL       
REMARK   3   SPHERICITY; BONDED ATOMS       (A**2):  NULL ;  NULL ;  NULL       
REMARK   3                                                                      
REMARK   3  NCS RESTRAINTS STATISTICS                                           
REMARK   3   NUMBER OF DIFFERENT NCS GROUPS : 4                                 
REMARK   3                                                                      
REMARK   3  NCS GROUP NUMBER               : 1                                  
REMARK   3     CHAIN NAMES                    : B F                             
REMARK   3     NUMBER OF COMPONENTS NCS GROUP : 1                               
REMARK   3       COMPONENT C  SSSEQI  TO  C   SSSEQI   CODE                     
REMARK   3           1     B     19       B     212      1                      
REMARK   3           1     F     19       F     212      1                      
REMARK   3                   GROUP CHAIN        COUNT   RMS     WEIGHT          
REMARK   3   TIGHT THERMAL      1    B (A**2):   3080 ;  8.64 ;  0.50           
REMARK   3   TIGHT THERMAL      1    F (A**2):   3080 ;  8.64 ;  0.50           
REMARK   3                                                                      
REMARK   3  NCS GROUP NUMBER               : 2                                  
REMARK   3     CHAIN NAMES                    : D Z                             
REMARK   3     NUMBER OF COMPONENTS NCS GROUP : 1                               
REMARK   3       COMPONENT C  SSSEQI  TO  C   SSSEQI   CODE                     
REMARK   3           1     D     19       D     212      1                      
REMARK   3           1     Z     19       Z     212      1                      
REMARK   3                   GROUP CHAIN        COUNT   RMS     WEIGHT          
REMARK   3   TIGHT THERMAL      2    D (A**2):   3080 ;  9.40 ;  0.50           
REMARK   3   TIGHT THERMAL      2    Z (A**2):   3080 ;  9.40 ;  0.50           
REMARK   3                                                                      
REMARK   3  NCS GROUP NUMBER               : 3                                  
REMARK   3     CHAIN NAMES                    : B F                             
REMARK   3     NUMBER OF COMPONENTS NCS GROUP : 1                               
REMARK   3       COMPONENT C  SSSEQI  TO  C   SSSEQI   CODE                     
REMARK   3           1     B    221       B     231      1                      
REMARK   3           1     F    221       F     231      1                      
REMARK   3                   GROUP CHAIN        COUNT   RMS     WEIGHT          
REMARK   3   TIGHT THERMAL      3    B (A**2):    175 ; 10.91 ;  0.50           
REMARK   3   TIGHT THERMAL      3    F (A**2):    175 ; 10.91 ;  0.50           
REMARK   3                                                                      
REMARK   3  NCS GROUP NUMBER               : 4                                  
REMARK   3     CHAIN NAMES                    : D Z                             
REMARK   3     NUMBER OF COMPONENTS NCS GROUP : 1                               
REMARK   3       COMPONENT C  SSSEQI  TO  C   SSSEQI   CODE                     
REMARK   3           1     D    221       D     231      1                      
REMARK   3           1     Z    221       Z     231      1                      
REMARK   3                   GROUP CHAIN        COUNT   RMS     WEIGHT          
REMARK   3   TIGHT THERMAL      4    D (A**2):    175 ; 21.70 ;  0.50           
REMARK   3   TIGHT THERMAL      4    Z (A**2):    175 ; 21.70 ;  0.50           
REMARK   3                                                                      
REMARK   3  TLS DETAILS                                                         
REMARK   3   NUMBER OF TLS GROUPS  : NULL                                       
REMARK   3                                                                      
REMARK   3  BULK SOLVENT MODELLING.                                             
REMARK   3   METHOD USED : MASK                                                 
REMARK   3   PARAMETERS FOR MASK CALCULATION                                    
REMARK   3   VDW PROBE RADIUS   : 1.20                                          
REMARK   3   ION PROBE RADIUS   : 0.80                                          
REMARK   3   SHRINKAGE RADIUS   : 0.80                                          
REMARK   3                                                                      
REMARK   3  OTHER REFINEMENT REMARKS: HYDROGENS HAVE BEEN ADDED IN THE RIDING   
REMARK   3  POSITIONS. U VALUES REFINED INDIVIDUALLY.                           
REMARK   4                                                                      
REMARK   4 4BHH COMPLIES WITH FORMAT V. 3.30, 13-JUL-11                         
REMARK 100                                                                      
REMARK 100 THIS ENTRY HAS BEEN PROCESSED BY PDBE ON 05-APR-13.                  
REMARK 100 THE PDBE ID CODE IS EBI-56373.                                       
REMARK 200                                                                      
REMARK 200 EXPERIMENTAL DETAILS                                                 
REMARK 200  EXPERIMENT TYPE                : X-RAY DIFFRACTION                  
REMARK 200  DATE OF DATA COLLECTION        : 21-NOV-12                          
REMARK 200  TEMPERATURE           (KELVIN) : 100                                
REMARK 200  PH                             : 9                                  
REMARK 200  NUMBER OF CRYSTALS USED        : 1                                  
REMARK 200                                                                      
REMARK 200  SYNCHROTRON              (Y/N) : Y                                  
REMARK 200  RADIATION SOURCE               : ESRF                               
REMARK 200  BEAMLINE                       : ID23-2                             
REMARK 200  X-RAY GENERATOR MODEL          : NULL                               
REMARK 200  MONOCHROMATIC OR LAUE    (M/L) : M                                  
REMARK 200  WAVELENGTH OR RANGE        (A) : 0.8726                             
REMARK 200  MONOCHROMATOR                  : NULL                               
REMARK 200  OPTICS                         : NULL                               
REMARK 200                                                                      
REMARK 200  DETECTOR TYPE                  : CCD (MAR225)                       
REMARK 200  DETECTOR MANUFACTURER          : MARRESEARCH                        
REMARK 200  INTENSITY-INTEGRATION SOFTWARE : XDS                                
REMARK 200  DATA SCALING SOFTWARE          : XSCALE                             
REMARK 200                                                                      
REMARK 200  NUMBER OF UNIQUE REFLECTIONS   : 18433                              
REMARK 200  RESOLUTION RANGE HIGH      (A) : 3.40                               
REMARK 200  RESOLUTION RANGE LOW       (A) : 50.00                              
REMARK 200  REJECTION CRITERIA  (SIGMA(I)) : 0.0                                
REMARK 200                                                                      
REMARK 200 OVERALL.                                                             
REMARK 200  COMPLETENESS FOR RANGE     (%) : 99.6                               
REMARK 200  DATA REDUNDANCY                : 3.4                                
REMARK 200  R MERGE                    (I) : 0.18                               
REMARK 200  R SYM                      (I) : NULL                               
REMARK 200  <I/SIGMA(I)> FOR THE DATA SET  : 6.89                               
REMARK 200                                                                      
REMARK 200 IN THE HIGHEST RESOLUTION SHELL.                                     
REMARK 200  HIGHEST RESOLUTION SHELL, RANGE HIGH (A) : 3.40                     
REMARK 200  HIGHEST RESOLUTION SHELL, RANGE LOW  (A) : 3.50                     
REMARK 200  COMPLETENESS FOR SHELL     (%) : 99.6                               
REMARK 200  DATA REDUNDANCY IN SHELL       : 3.4                                
REMARK 200  R MERGE FOR SHELL          (I) : 0.79                               
REMARK 200  R SYM FOR SHELL            (I) : NULL                               
REMARK 200  <I/SIGMA(I)> FOR SHELL         : 1.89                               
REMARK 200                                                                      
REMARK 200 DIFFRACTION PROTOCOL: SINGLE WAVELENGTH                              
REMARK 200 METHOD USED TO DETERMINE THE STRUCTURE: MOLECULAR REPLACEMENT        
REMARK 200 SOFTWARE USED: PHASER                                                
REMARK 200 STARTING MODEL: PDB ENTRY 4BGP                                       
REMARK 200                                                                      
REMARK 200 REMARK: NONE                                                         
REMARK 280                                                                      
REMARK 280 CRYSTAL                                                              
REMARK 280 SOLVENT CONTENT, VS   (%): 55.8                                      
REMARK 280 MATTHEWS COEFFICIENT, VM (ANGSTROMS**3/DA): 2.78                     
REMARK 280                                                                      
REMARK 280 CRYSTALLIZATION CONDITIONS: 0.1 M BICINE PH 9 AND 10% PEG            
REMARK 280  5K MME PROTEIN:RNA RATIO 4:1.2                                      
REMARK 290                                                                      
REMARK 290 CRYSTALLOGRAPHIC SYMMETRY                                            
REMARK 290 SYMMETRY OPERATORS FOR SPACE GROUP: P 1 21 1                         
REMARK 290                                                                      
REMARK 290      SYMOP   SYMMETRY                                                
REMARK 290     NNNMMM   OPERATOR                                                
REMARK 290       1555   X,Y,Z                                                   
REMARK 290       2555   -X,Y+1/2,-Z                                             
REMARK 290                                                                      
REMARK 290     WHERE NNN -> OPERATOR NUMBER                                     
REMARK 290           MMM -> TRANSLATION VECTOR                                  
REMARK 290                                                                      
REMARK 290 CRYSTALLOGRAPHIC SYMMETRY TRANSFORMATIONS                            
REMARK 290 THE FOLLOWING TRANSFORMATIONS OPERATE ON THE ATOM/HETATM             
REMARK 290 RECORDS IN THIS ENTRY TO PRODUCE CRYSTALLOGRAPHICALLY                
REMARK 290 RELATED MOLECULES.                                                   
REMARK 290   SMTRY1   1  1.000000  0.000000  0.000000        0.00000            
REMARK 290   SMTRY2   1  0.000000  1.000000  0.000000        0.00000            
REMARK 290   SMTRY3   1  0.000000  0.000000  1.000000        0.00000            
REMARK 290   SMTRY1   2 -1.000000  0.000000  0.000000        0.00000            
REMARK 290   SMTRY2   2  0.000000  1.000000  0.000000       43.23000            
REMARK 290   SMTRY3   2  0.000000  0.000000 -1.000000        0.00000            
REMARK 290                                                                      
REMARK 290 REMARK: NULL                                                         
REMARK 300                                                                      
REMARK 300 BIOMOLECULE: 1                                                       
REMARK 300 SEE REMARK 350 FOR THE AUTHOR PROVIDED AND/OR PROGRAM                
REMARK 300 GENERATED ASSEMBLY INFORMATION FOR THE STRUCTURE IN                  
REMARK 300 THIS ENTRY. THE REMARK MAY ALSO PROVIDE INFORMATION ON               
REMARK 300 BURIED SURFACE AREA.                                                 
REMARK 350                                                                      
REMARK 350 COORDINATES FOR A COMPLETE MULTIMER REPRESENTING THE KNOWN           
REMARK 350 BIOLOGICALLY SIGNIFICANT OLIGOMERIZATION STATE OF THE                
REMARK 350 MOLECULE CAN BE GENERATED BY APPLYING BIOMT TRANSFORMATIONS          
REMARK 350 GIVEN BELOW.  BOTH NON-CRYSTALLOGRAPHIC AND                          
REMARK 350 CRYSTALLOGRAPHIC OPERATIONS ARE GIVEN.                               
REMARK 350                                                                      
REMARK 350 BIOMOLECULE: 1                                                       
REMARK 350 AUTHOR DETERMINED BIOLOGICAL UNIT: PENTAMERIC                        
REMARK 350 SOFTWARE DETERMINED QUATERNARY STRUCTURE: PENTAMERIC                 
REMARK 350 SOFTWARE USED: PISA                                                  
REMARK 350 TOTAL BURIED SURFACE AREA: 18840 ANGSTROM**2                         
REMARK 350 SURFACE AREA OF THE COMPLEX: 46220 ANGSTROM**2                       
REMARK 350 CHANGE IN SOLVENT FREE ENERGY: -175.7 KCAL/MOL                       
REMARK 350 APPLY THE FOLLOWING TO CHAINS: B, F, R, D, Z                         
REMARK 350   BIOMT1   1  1.000000  0.000000  0.000000        0.00000            
REMARK 350   BIOMT2   1  0.000000  1.000000  0.000000        0.00000            
REMARK 350   BIOMT3   1  0.000000  0.000000  1.000000        0.00000            
REMARK 465                                                                      
REMARK 465 MISSING RESIDUES                                                     
REMARK 465 THE FOLLOWING RESIDUES WERE NOT LOCATED IN THE                       
REMARK 465 EXPERIMENT. (M=MODEL NUMBER; RES=RESIDUE NAME; C=CHAIN               
REMARK 465 IDENTIFIER; SSSEQ=SEQUENCE NUMBER; I=INSERTION CODE.)                
REMARK 465                                                                      
REMARK 465   M RES C SSSEQI                                                     
REMARK 465     GLY B     0                                                      
REMARK 465     MET B     1                                                      
REMARK 465     SER B     2                                                      
REMARK 465     LEU B   234                                                      
REMARK 465     PRO B   235                                                      
REMARK 465     GLY D     0                                                      
REMARK 465     MET D     1                                                      
REMARK 465     SER D     2                                                      
REMARK 465     ASP D     3                                                      
REMARK 465     VAL D     9                                                      
REMARK 465     ALA D    10                                                      
REMARK 465     SER D    11                                                      
REMARK 465     THR D    12                                                      
REMARK 465     GLY D    13                                                      
REMARK 465     ALA D    14                                                      
REMARK 465     ASN D    15                                                      
REMARK 465     LEU D   234                                                      
REMARK 465     PRO D   235                                                      
REMARK 465     GLY F     0                                                      
REMARK 465     MET F     1                                                      
REMARK 465     LEU F   234                                                      
REMARK 465     PRO F   235                                                      
REMARK 465       U R    45                                                      
REMARK 465     GLY Z     0                                                      
REMARK 465     MET Z     1                                                      
REMARK 465     SER Z     2                                                      
REMARK 465     ASP Z     3                                                      
REMARK 465     VAL Z     9                                                      
REMARK 465     ALA Z    10                                                      
REMARK 465     SER Z    11                                                      
REMARK 465     THR Z    12                                                      
REMARK 465     GLY Z    13                                                      
REMARK 465     ALA Z    14                                                      
REMARK 465     ASN Z    15                                                      
REMARK 465     LEU Z   234                                                      
REMARK 465     PRO Z   235                                                      
REMARK 500                                                                      
REMARK 500 GEOMETRY AND STEREOCHEMISTRY                                         
REMARK 500 SUBTOPIC: CLOSE CONTACTS IN SAME ASYMMETRIC UNIT                     
REMARK 500                                                                      
REMARK 500 THE FOLLOWING ATOMS ARE IN CLOSE CONTACT.                            
REMARK 500                                                                      
REMARK 500  ATM1  RES C  SSEQI   ATM2  RES C  SSEQI           DISTANCE          
REMARK 500   O    ALA B    14     N    GLY B    16              2.16            
REMARK 500   O    GLU Z   117     OG1  THR Z   121              2.14            
REMARK 500                                                                      
REMARK 500 REMARK: NULL                                                         
REMARK 500                                                                      
REMARK 500 GEOMETRY AND STEREOCHEMISTRY                                         
REMARK 500 SUBTOPIC: TORSION ANGLES                                             
REMARK 500                                                                      
REMARK 500 TORSION ANGLES OUTSIDE THE EXPECTED RAMACHANDRAN REGIONS:            
REMARK 500 (M=MODEL NUMBER; RES=RESIDUE NAME; C=CHAIN IDENTIFIER;               
REMARK 500 SSEQ=SEQUENCE NUMBER; I=INSERTION CODE).                             
REMARK 500                                                                      
REMARK 500 STANDARD TABLE:                                                      
REMARK 500 FORMAT:(10X,I3,1X,A3,1X,A1,I4,A1,4X,F7.2,3X,F7.2)                    
REMARK 500                                                                      
REMARK 500 EXPECTED VALUES: GJ KLEYWEGT AND TA JONES (1996). PHI/PSI-           
REMARK 500 CHOLOGY: RAMACHANDRAN REVISITED. STRUCTURE 4, 1395 - 1400            
REMARK 500                                                                      
REMARK 500  M RES CSSEQI        PSI       PHI                                   
REMARK 500    LEU B   4       52.15     72.36                                   
REMARK 500    ALA B  14      -35.83     83.44                                   
REMARK 500    ASN B  15      -55.18     27.34                                   
REMARK 500    PHE B  17       99.43    -35.75                                   
REMARK 500    GLU B  32      -61.93    -22.88                                   
REMARK 500    ASN B  75       42.54   -146.04                                   
REMARK 500    ASN B  87       10.87    -66.54                                   
REMARK 500    THR B 122      -70.89    -84.90                                   
REMARK 500    PHE B 158       -4.25     63.48                                   
REMARK 500    TYR B 186       77.81   -111.48                                   
REMARK 500    LYS B 198       46.05    -82.20                                   
REMARK 500    LYS B 216      105.50   -174.99                                   
REMARK 500    ASP D 112      113.38    -35.78                                   
REMARK 500    PHE D 158        5.97     58.70                                   
REMARK 500    PHE D 230       39.53    -97.48                                   
REMARK 500    SER F  11      -65.17    -98.70                                   
REMARK 500    THR F  12       73.65     32.75                                   
REMARK 500    ALA F  14      -90.30     88.81                                   
REMARK 500    ASN F  15      -17.00     61.46                                   
REMARK 500    GLU F  32      -62.81    -24.06                                   
REMARK 500    ASN F  75       42.02   -145.52                                   
REMARK 500    ASN F  87        8.41    -66.79                                   
REMARK 500    THR F 122      -71.04    -85.91                                   
REMARK 500    PHE F 158       -5.15     63.64                                   
REMARK 500    TYR F 186       74.39   -108.26                                   
REMARK 500    LYS F 198       46.89    -79.92                                   
REMARK 500    TRP F 214       99.83    -65.63                                   
REMARK 500    LYS F 216      109.70     53.11                                   
REMARK 500    TYR Z   7     -124.09   -141.17                                   
REMARK 500    ASP Z 112      113.00    -35.32                                   
REMARK 500    TRP Z 214       30.59    -88.71                                   
REMARK 500    LYS Z 216      159.66    -42.54                                   
REMARK 500    LEU Z 219     -165.13     57.13                                   
REMARK 500    PHE Z 230       36.74    -97.07                                   
REMARK 500                                                                      
REMARK 500 REMARK: NULL                                                         
REMARK 900                                                                      
REMARK 900 RELATED ENTRIES                                                      
REMARK 900 RELATED ID: 4BGP   RELATED DB: PDB                                   
REMARK 900  CRYSTAL STRUCTURE OF LA CROSSE VIRUS NUCLEOPROTEIN                  
REMARK 999                                                                      
REMARK 999 SEQUENCE                                                             
REMARK 999 EXTRA G AT N-TERMINUS AFTER HIS-TAG CLEAVAGE                         
DBREF  4BHH B    1   235  UNP    P04873   NCAP_BUNLC       1    235             
DBREF  4BHH D    1   235  UNP    P04873   NCAP_BUNLC       1    235             
DBREF  4BHH F    1   235  UNP    P04873   NCAP_BUNLC       1    235             
DBREF  4BHH R    1    45  PDB    4BHH     4BHH             1     45             
DBREF  4BHH Z    1   235  UNP    P04873   NCAP_BUNLC       1    235             
SEQADV 4BHH GLY B    0  UNP  P04873              EXPRESSION TAG                 
SEQADV 4BHH GLY D    0  UNP  P04873              EXPRESSION TAG                 
SEQADV 4BHH GLY F    0  UNP  P04873              EXPRESSION TAG                 
SEQADV 4BHH GLY Z    0  UNP  P04873              EXPRESSION TAG                 
SEQRES   1 B  236  GLY MET SER ASP LEU VAL PHE TYR ASP VAL ALA SER THR          
SEQRES   2 B  236  GLY ALA ASN GLY PHE ASP PRO ASP ALA GLY TYR MET ASP          
SEQRES   3 B  236  PHE CYS VAL LYS ASN ALA GLU SER LEU ASN LEU ALA ALA          
SEQRES   4 B  236  VAL ARG ILE PHE PHE LEU ASN ALA ALA LYS ALA LYS ALA          
SEQRES   5 B  236  ALA LEU SER ARG LYS PRO GLU ARG LYS ALA ASN PRO LYS          
SEQRES   6 B  236  PHE GLY GLU TRP GLN VAL GLU VAL ILE ASN ASN HIS PHE          
SEQRES   7 B  236  PRO GLY ASN ARG ASN ASN PRO ILE GLY ASN ASN ASP LEU          
SEQRES   8 B  236  THR ILE HIS ARG LEU SER GLY TYR LEU ALA ARG TRP VAL          
SEQRES   9 B  236  LEU ASP GLN TYR ASN GLU ASN ASP ASP GLU SER GLN HIS          
SEQRES  10 B  236  GLU LEU ILE ARG THR THR ILE ILE ASN PRO ILE ALA GLU          
SEQRES  11 B  236  SER ASN GLY VAL GLY TRP ASP SER GLY PRO GLU ILE TYR          
SEQRES  12 B  236  LEU SER PHE PHE PRO GLY THR GLU MET PHE LEU GLU THR          
SEQRES  13 B  236  PHE LYS PHE TYR PRO LEU THR ILE GLY ILE HIS ARG VAL          
SEQRES  14 B  236  LYS GLN GLY MET MET ASP PRO GLN TYR LEU LYS LYS ALA          
SEQRES  15 B  236  LEU ARG GLN ARG TYR GLY THR LEU THR ALA ASP LYS TRP          
SEQRES  16 B  236  MET SER GLN LYS VAL ALA ALA ILE ALA LYS SER LEU LYS          
SEQRES  17 B  236  ASP VAL GLU GLN LEU LYS TRP GLY LYS GLY GLY LEU SER          
SEQRES  18 B  236  ASP THR ALA LYS THR PHE LEU GLN LYS PHE GLY ILE ARG          
SEQRES  19 B  236  LEU PRO                                                      
SEQRES   1 D  236  GLY MET SER ASP LEU VAL PHE TYR ASP VAL ALA SER THR          
SEQRES   2 D  236  GLY ALA ASN GLY PHE ASP PRO ASP ALA GLY TYR MET ASP          
SEQRES   3 D  236  PHE CYS VAL LYS ASN ALA GLU SER LEU ASN LEU ALA ALA          
SEQRES   4 D  236  VAL ARG ILE PHE PHE LEU ASN ALA ALA LYS ALA LYS ALA          
SEQRES   5 D  236  ALA LEU SER ARG LYS PRO GLU ARG LYS ALA ASN PRO LYS          
SEQRES   6 D  236  PHE GLY GLU TRP GLN VAL GLU VAL ILE ASN ASN HIS PHE          
SEQRES   7 D  236  PRO GLY ASN ARG ASN ASN PRO ILE GLY ASN ASN ASP LEU          
SEQRES   8 D  236  THR ILE HIS ARG LEU SER GLY TYR LEU ALA ARG TRP VAL          
SEQRES   9 D  236  LEU ASP GLN TYR ASN GLU ASN ASP ASP GLU SER GLN HIS          
SEQRES  10 D  236  GLU LEU ILE ARG THR THR ILE ILE ASN PRO ILE ALA GLU          
SEQRES  11 D  236  SER ASN GLY VAL GLY TRP ASP SER GLY PRO GLU ILE TYR          
SEQRES  12 D  236  LEU SER PHE PHE PRO GLY THR GLU MET PHE LEU GLU THR          
SEQRES  13 D  236  PHE LYS PHE TYR PRO LEU THR ILE GLY ILE HIS ARG VAL          
SEQRES  14 D  236  LYS GLN GLY MET MET ASP PRO GLN TYR LEU LYS LYS ALA          
SEQRES  15 D  236  LEU ARG GLN ARG TYR GLY THR LEU THR ALA ASP LYS TRP          
SEQRES  16 D  236  MET SER GLN LYS VAL ALA ALA ILE ALA LYS SER LEU LYS          
SEQRES  17 D  236  ASP VAL GLU GLN LEU LYS TRP GLY LYS GLY GLY LEU SER          
SEQRES  18 D  236  ASP THR ALA LYS THR PHE LEU GLN LYS PHE GLY ILE ARG          
SEQRES  19 D  236  LEU PRO                                                      
SEQRES   1 F  236  GLY MET SER ASP LEU VAL PHE TYR ASP VAL ALA SER THR          
SEQRES   2 F  236  GLY ALA ASN GLY PHE ASP PRO ASP ALA GLY TYR MET ASP          
SEQRES   3 F  236  PHE CYS VAL LYS ASN ALA GLU SER LEU ASN LEU ALA ALA          
SEQRES   4 F  236  VAL ARG ILE PHE PHE LEU ASN ALA ALA LYS ALA LYS ALA          
SEQRES   5 F  236  ALA LEU SER ARG LYS PRO GLU ARG LYS ALA ASN PRO LYS          
SEQRES   6 F  236  PHE GLY GLU TRP GLN VAL GLU VAL ILE ASN ASN HIS PHE          
SEQRES   7 F  236  PRO GLY ASN ARG ASN ASN PRO ILE GLY ASN ASN ASP LEU          
SEQRES   8 F  236  THR ILE HIS ARG LEU SER GLY TYR LEU ALA ARG TRP VAL          
SEQRES   9 F  236  LEU ASP GLN TYR ASN GLU ASN ASP ASP GLU SER GLN HIS          
SEQRES  10 F  236  GLU LEU ILE ARG THR THR ILE ILE ASN PRO ILE ALA GLU          
SEQRES  11 F  236  SER ASN GLY VAL GLY TRP ASP SER GLY PRO GLU ILE TYR          
SEQRES  12 F  236  LEU SER PHE PHE PRO GLY THR GLU MET PHE LEU GLU THR          
SEQRES  13 F  236  PHE LYS PHE TYR PRO LEU THR ILE GLY ILE HIS ARG VAL          
SEQRES  14 F  236  LYS GLN GLY MET MET ASP PRO GLN TYR LEU LYS LYS ALA          
SEQRES  15 F  236  LEU ARG GLN ARG TYR GLY THR LEU THR ALA ASP LYS TRP          
SEQRES  16 F  236  MET SER GLN LYS VAL ALA ALA ILE ALA LYS SER LEU LYS          
SEQRES  17 F  236  ASP VAL GLU GLN LEU LYS TRP GLY LYS GLY GLY LEU SER          
SEQRES  18 F  236  ASP THR ALA LYS THR PHE LEU GLN LYS PHE GLY ILE ARG          
SEQRES  19 F  236  LEU PRO                                                      
SEQRES   1 R   45    U   U   U   U   U   U   U   U   U   U   U   U   U          
SEQRES   2 R   45    U   U   U   U   U   U   U   U   U   U   U   U   U          
SEQRES   3 R   45    U   U   U   U   U   U   U   U   U   U   U   U   U          
SEQRES   4 R   45    U   U   U   U   U   U                                      
SEQRES   1 Z  236  GLY MET SER ASP LEU VAL PHE TYR ASP VAL ALA SER THR          
SEQRES   2 Z  236  GLY ALA ASN GLY PHE ASP PRO ASP ALA GLY TYR MET ASP          
SEQRES   3 Z  236  PHE CYS VAL LYS ASN ALA GLU SER LEU ASN LEU ALA ALA          
SEQRES   4 Z  236  VAL ARG ILE PHE PHE LEU ASN ALA ALA LYS ALA LYS ALA          
SEQRES   5 Z  236  ALA LEU SER ARG LYS PRO GLU ARG LYS ALA ASN PRO LYS          
SEQRES   6 Z  236  PHE GLY GLU TRP GLN VAL GLU VAL ILE ASN ASN HIS PHE          
SEQRES   7 Z  236  PRO GLY ASN ARG ASN ASN PRO ILE GLY ASN ASN ASP LEU          
SEQRES   8 Z  236  THR ILE HIS ARG LEU SER GLY TYR LEU ALA ARG TRP VAL          
SEQRES   9 Z  236  LEU ASP GLN TYR ASN GLU ASN ASP ASP GLU SER GLN HIS          
SEQRES  10 Z  236  GLU LEU ILE ARG THR THR ILE ILE ASN PRO ILE ALA GLU          
SEQRES  11 Z  236  SER ASN GLY VAL GLY TRP ASP SER GLY PRO GLU ILE TYR          
SEQRES  12 Z  236  LEU SER PHE PHE PRO GLY THR GLU MET PHE LEU GLU THR          
SEQRES  13 Z  236  PHE LYS PHE TYR PRO LEU THR ILE GLY ILE HIS ARG VAL          
SEQRES  14 Z  236  LYS GLN GLY MET MET ASP PRO GLN TYR LEU LYS LYS ALA          
SEQRES  15 Z  236  LEU ARG GLN ARG TYR GLY THR LEU THR ALA ASP LYS TRP          
SEQRES  16 Z  236  MET SER GLN LYS VAL ALA ALA ILE ALA LYS SER LEU LYS          
SEQRES  17 Z  236  ASP VAL GLU GLN LEU LYS TRP GLY LYS GLY GLY LEU SER          
SEQRES  18 Z  236  ASP THR ALA LYS THR PHE LEU GLN LYS PHE GLY ILE ARG          
SEQRES  19 Z  236  LEU PRO                                                      
HELIX    1   1 ASP B   18  ALA B   31  1                                  14    
HELIX    2   2 GLU B   32  LEU B   34  5                                   3    
HELIX    3   3 ASN B   35  SER B   54  1                                  20    
HELIX    4   4 PHE B   77  ARG B   81  5                                   5    
HELIX    5   5 THR B   91  ASN B  110  1                                  20    
HELIX    6   6 ASP B  112  ILE B  123  1                                  12    
HELIX    7   7 ASN B  125  SER B  130  1                                   6    
HELIX    8   8 GLY B  134  SER B  137  5                                   4    
HELIX    9   9 GLY B  138  PHE B  145  1                                   8    
HELIX   10  10 GLY B  148  LEU B  153  5                                   6    
HELIX   11  11 PHE B  158  GLN B  170  1                                  13    
HELIX   12  12 ASP B  174  TYR B  177  5                                   4    
HELIX   13  13 LEU B  178  ARG B  183  1                                   6    
HELIX   14  14 THR B  190  LYS B  198  1                                   9    
HELIX   15  15 LYS B  198  GLN B  211  1                                  14    
HELIX   16  16 SER B  220  GLN B  228  1                                   9    
HELIX   17  17 LYS B  229  GLY B  231  5                                   3    
HELIX   18  18 ASP D   18  GLU D   32  1                                  15    
HELIX   19  19 ASN D   35  LYS D   56  1                                  22    
HELIX   20  20 PHE D   77  ASN D   83  5                                   7    
HELIX   21  21 THR D   91  GLU D  109  1                                  19    
HELIX   22  22 ASP D  112  ILE D  123  1                                  12    
HELIX   23  23 ASN D  125  SER D  130  1                                   6    
HELIX   24  24 GLY D  134  SER D  137  5                                   4    
HELIX   25  25 GLY D  138  SER D  144  1                                   7    
HELIX   26  26 GLY D  148  LEU D  153  5                                   6    
HELIX   27  27 PHE D  158  GLN D  170  1                                  13    
HELIX   28  28 ASP D  174  TYR D  177  5                                   4    
HELIX   29  29 LEU D  178  GLN D  184  1                                   7    
HELIX   30  30 THR D  190  LYS D  198  1                                   9    
HELIX   31  31 LYS D  198  GLN D  211  1                                  14    
HELIX   32  32 SER D  220  PHE D  230  1                                  11    
HELIX   33  33 ASP F   18  ALA F   31  1                                  14    
HELIX   34  34 GLU F   32  LEU F   34  5                                   3    
HELIX   35  35 ASN F   35  ASN F   45  1                                  11    
HELIX   36  36 ASN F   45  SER F   54  1                                  10    
HELIX   37  37 PHE F   77  ARG F   81  5                                   5    
HELIX   38  38 THR F   91  ASN F  110  1                                  20    
HELIX   39  39 ASP F  112  ILE F  123  1                                  12    
HELIX   40  40 ASN F  125  SER F  130  1                                   6    
HELIX   41  41 GLY F  134  SER F  137  5                                   4    
HELIX   42  42 GLY F  138  PHE F  145  1                                   8    
HELIX   43  43 GLY F  148  LEU F  153  5                                   6    
HELIX   44  44 PHE F  158  GLN F  170  1                                  13    
HELIX   45  45 ASP F  174  TYR F  177  5                                   4    
HELIX   46  46 LEU F  178  ARG F  183  1                                   6    
HELIX   47  47 THR F  190  LYS F  198  1                                   9    
HELIX   48  48 LYS F  198  GLN F  211  1                                  14    
HELIX   49  49 SER F  220  GLN F  228  1                                   9    
HELIX   50  50 LYS F  229  GLY F  231  5                                   3    
HELIX   51  51 ASP Z   18  GLU Z   32  1                                  15    
HELIX   52  52 ASN Z   35  LYS Z   56  1                                  22    
HELIX   53  53 PHE Z   77  ASN Z   83  5                                   7    
HELIX   54  54 THR Z   91  GLU Z  109  1                                  19    
HELIX   55  55 ASP Z  112  ILE Z  123  1                                  12    
HELIX   56  56 ASN Z  125  SER Z  130  1                                   6    
HELIX   57  57 GLY Z  134  SER Z  137  5                                   4    
HELIX   58  58 GLY Z  138  SER Z  144  1                                   7    
HELIX   59  59 GLY Z  148  LEU Z  153  5                                   6    
HELIX   60  60 PHE Z  158  GLN Z  170  1                                  13    
HELIX   61  61 ASP Z  174  TYR Z  177  5                                   4    
HELIX   62  62 LEU Z  178  GLN Z  184  1                                   7    
HELIX   63  63 THR Z  190  LYS Z  198  1                                   9    
HELIX   64  64 LYS Z  198  GLN Z  211  1                                  14    
HELIX   65  65 SER Z  220  PHE Z  230  1                                  11    
SHEET    1  BA 3 VAL B   5  PHE B   6  0                                        
SHEET    2  BA 3 LYS D  64  PHE D  65  1  O  LYS D  64   N  PHE B   6           
SHEET    3  BA 3 TRP D  68  GLN D  69 -1  O  TRP D  68   N  PHE D  65           
SHEET    1  BB 2 LYS B  60  ALA B  61  0                                        
SHEET    2  BB 2 VAL B  72  ILE B  73 -1  O  VAL B  72   N  ALA B  61           
SHEET    1  BC 3 TRP B  68  GLN B  69  0                                        
SHEET    2  BC 3 LYS B  64  PHE B  65 -1  O  PHE B  65   N  TRP B  68           
SHEET    3  BC 3 VAL Z   5  PHE Z   6  1  N  PHE Z   6   O  LYS B  64           
SHEET    1  DA 3 VAL D   5  PHE D   6  0                                        
SHEET    2  DA 3 LYS F  64  PHE F  65  1  O  LYS F  64   N  PHE D   6           
SHEET    3  DA 3 TRP F  68  GLN F  69 -1  O  TRP F  68   N  PHE F  65           
SHEET    1  DB 2 LYS D  60  ALA D  61  0                                        
SHEET    2  DB 2 VAL D  72  ILE D  73 -1  O  VAL D  72   N  ALA D  61           
SHEET    1  FA 3 VAL F   5  PHE F   6  0                                        
SHEET    2  FA 3 LYS Z  64  PHE Z  65  1  O  LYS Z  64   N  PHE F   6           
SHEET    3  FA 3 TRP Z  68  GLN Z  69 -1  O  TRP Z  68   N  PHE Z  65           
SHEET    1  FB 2 LYS F  60  ALA F  61  0                                        
SHEET    2  FB 2 VAL F  72  ILE F  73 -1  O  VAL F  72   N  ALA F  61           
SHEET    1  ZA 2 LYS Z  60  ALA Z  61  0                                        
SHEET    2  ZA 2 VAL Z  72  ILE Z  73 -1  O  VAL Z  72   N  ALA Z  61           
CRYST1   82.950   86.460   90.190  90.00 106.63  90.00 P 1 21 1      8          
ORIGX1      1.000000  0.000000  0.000000        0.00000                         
ORIGX2      0.000000  1.000000  0.000000        0.00000                         
ORIGX3      0.000000  0.000000  1.000000        0.00000                         
SCALE1      0.012055  0.000000  0.003601        0.00000                         
SCALE2      0.000000  0.011566  0.000000        0.00000                         
SCALE3      0.000000  0.000000  0.011572        0.00000                         
MTRIX1   1 -0.999566  0.004473 -0.029106      -34.99912    1                    
MTRIX2   1 -0.006917  0.925079  0.379712        6.35817    1                    
MTRIX3   1  0.028624  0.379748 -0.924647      -24.62289    1                    
MTRIX1   2 -0.998958  0.033076 -0.031438      -34.62398    1                    
MTRIX2   2  0.012472  0.860589  0.509148        4.22588    1                    
MTRIX3   2  0.043895  0.508225 -0.860105      -23.98873    1                    
MTRIX1   3 -0.996873  0.045714  0.064448      -32.20720    1                    
MTRIX2   3  0.072349  0.855987  0.511911       11.56417    1                    
MTRIX3   3 -0.031765  0.514973 -0.856618      -23.61895    1                    
MTRIX1   4 -0.996060 -0.071507 -0.052459      -37.33685    1                    
MTRIX2   4 -0.086800  0.907372  0.411268        3.92409    1                    
MTRIX3   4  0.018192  0.414201 -0.910004      -23.55891    1                    
ATOM      1  N   ASP B   3     -17.581   5.996 -22.813  1.00106.44           N  
ATOM      2  CA  ASP B   3     -18.121   7.327 -23.271  1.00104.12           C  
ATOM      3  C   ASP B   3     -19.403   7.205 -24.112  1.00104.56           C  
ATOM      4  O   ASP B   3     -20.284   8.058 -24.000  1.00116.53           O  
ATOM      5  CB  ASP B   3     -17.056   8.147 -24.020  1.00 97.42           C  
ATOM      6  CG  ASP B   3     -16.335   7.341 -25.079  1.00 93.91           C  
ATOM      7  OD1 ASP B   3     -17.008   6.723 -25.938  1.00 87.12           O  
ATOM      8  OD2 ASP B   3     -15.087   7.316 -25.035  1.00 92.01           O  
ATOM      9  N   LEU B   4     -19.508   6.161 -24.942  1.00 94.46           N  
ATOM     10  CA  LEU B   4     -20.765   5.822 -25.643  1.00 87.18           C  
ATOM     11  C   LEU B   4     -21.141   6.777 -26.781  1.00 82.15           C  
ATOM     12  O   LEU B   4     -22.263   7.289 -26.828  1.00 83.10           O  
ATOM     13  CB  LEU B   4     -21.957   5.767 -24.667  1.00 86.58           C  
ATOM     14  CG  LEU B   4     -21.789   5.309 -23.222  1.00 86.74           C  
ATOM     15  CD1 LEU B   4     -23.168   5.212 -22.575  1.00 84.77           C  
ATOM     16  CD2 LEU B   4     -21.028   3.995 -23.136  1.00 87.91           C  
ATOM     17  N   VAL B   5     -20.220   7.016 -27.698  1.00 76.40           N  
ATOM     18  CA  VAL B   5     -20.511   7.862 -28.846  1.00 75.12           C  
ATOM     19  C   VAL B   5     -20.507   6.992 -30.089  1.00 74.14           C  
ATOM     20  O   VAL B   5     -19.456   6.671 -30.638  1.00 73.30           O  
ATOM     21  CB  VAL B   5     -19.479   8.983 -28.984  1.00 77.03           C  
ATOM     22  CG1 VAL B   5     -19.872   9.947 -30.097  1.00 77.82           C  
ATOM     23  CG2 VAL B   5     -19.346   9.713 -27.660  1.00 78.51           C  
ATOM     24  N   PHE B   6     -21.690   6.611 -30.536  1.00 70.56           N  
ATOM     25  CA  PHE B   6     -21.791   5.632 -31.593  1.00 69.51           C  
ATOM     26  C   PHE B   6     -21.948   6.266 -32.942  1.00 71.97           C  
ATOM     27  O   PHE B   6     -22.643   7.269 -33.087  1.00 71.83           O  
ATOM     28  CB  PHE B   6     -22.962   4.739 -31.311  1.00 68.28           C  
ATOM     29  CG  PHE B   6     -22.863   4.076 -29.991  1.00 66.47           C  
ATOM     30  CD1 PHE B   6     -21.828   3.205 -29.738  1.00 64.18           C  
ATOM     31  CD2 PHE B   6     -23.774   4.351 -28.992  1.00 66.91           C  
ATOM     32  CE1 PHE B   6     -21.718   2.587 -28.519  1.00 65.56           C  
ATOM     33  CE2 PHE B   6     -23.676   3.736 -27.768  1.00 66.14           C  
ATOM     34  CZ  PHE B   6     -22.646   2.850 -27.531  1.00 67.49           C  
ATOM     35  N   TYR B   7     -21.303   5.659 -33.930  1.00 74.29           N  
ATOM     36  CA  TYR B   7     -21.301   6.187 -35.280  1.00 77.16           C  
ATOM     37  C   TYR B   7     -21.924   5.194 -36.243  1.00 76.01           C  
ATOM     38  O   TYR B   7     -22.257   4.066 -35.876  1.00 71.65           O  
ATOM     39  CB  TYR B   7     -19.875   6.519 -35.701  1.00 78.66           C  
ATOM     40  CG  TYR B   7     -19.151   7.328 -34.662  1.00 82.74           C  
ATOM     41  CD1 TYR B   7     -18.569   6.707 -33.563  1.00 86.26           C  
ATOM     42  CD2 TYR B   7     -19.072   8.713 -34.753  1.00 85.83           C  
ATOM     43  CE1 TYR B   7     -17.905   7.433 -32.593  1.00 86.31           C  
ATOM     44  CE2 TYR B   7     -18.409   9.453 -33.784  1.00 89.42           C  
ATOM     45  CZ  TYR B   7     -17.824   8.802 -32.702  1.00 88.31           C  
ATOM     46  OH  TYR B   7     -17.161   9.504 -31.721  1.00 88.85           O  
ATOM     47  N   ASP B   8     -22.083   5.632 -37.483  1.00 76.18           N  
ATOM     48  CA  ASP B   8     -22.671   4.796 -38.509  1.00 74.21           C  
ATOM     49  C   ASP B   8     -21.695   3.719 -38.964  1.00 74.26           C  
ATOM     50  O   ASP B   8     -20.622   3.583 -38.387  1.00 77.81           O  
ATOM     51  CB  ASP B   8     -23.100   5.641 -39.696  1.00 71.96           C  
ATOM     52  CG  ASP B   8     -24.224   5.016 -40.425  1.00 70.77           C  
ATOM     53  OD1 ASP B   8     -25.364   5.176 -39.957  1.00 72.69           O  
ATOM     54  OD2 ASP B   8     -23.967   4.282 -41.400  1.00 68.25           O  
ATOM     55  N   VAL B   9     -22.064   2.965 -39.997  1.00 74.19           N  
ATOM     56  CA  VAL B   9     -21.237   1.869 -40.486  1.00 76.01           C  
ATOM     57  C   VAL B   9     -21.264   1.746 -42.020  1.00 79.60           C  
ATOM     58  O   VAL B   9     -22.292   1.942 -42.669  1.00 70.79           O  
ATOM     59  CB  VAL B   9     -21.651   0.536 -39.797  1.00 76.04           C  
ATOM     60  CG1 VAL B   9     -21.382  -0.693 -40.677  1.00 79.32           C  
ATOM     61  CG2 VAL B   9     -20.974   0.399 -38.435  1.00 69.66           C  
ATOM     62  N   ALA B  10     -20.099   1.411 -42.568  1.00 93.76           N  
ATOM     63  CA  ALA B  10     -19.913   1.133 -43.990  1.00109.83           C  
ATOM     64  C   ALA B  10     -20.892   0.082 -44.512  1.00111.48           C  
ATOM     65  O   ALA B  10     -21.106  -0.963 -43.878  1.00109.99           O  
ATOM     66  CB  ALA B  10     -18.475   0.674 -44.252  1.00114.83           C  
ATOM     67  N   SER B  11     -21.476   0.382 -45.671  1.00108.32           N  
ATOM     68  CA  SER B  11     -22.346  -0.549 -46.381  1.00106.65           C  
ATOM     69  C   SER B  11     -21.790  -0.949 -47.753  1.00103.58           C  
ATOM     70  O   SER B  11     -22.163  -1.996 -48.284  1.00105.69           O  
ATOM     71  CB  SER B  11     -23.754   0.042 -46.518  1.00106.60           C  
ATOM     72  OG  SER B  11     -23.704   1.447 -46.700  1.00105.86           O  
ATOM     73  N   THR B  12     -20.904  -0.142 -48.333  1.00 98.38           N  
ATOM     74  CA  THR B  12     -20.349  -0.483 -49.641  1.00103.00           C  
ATOM     75  C   THR B  12     -19.649  -1.819 -49.555  1.00 98.02           C  
ATOM     76  O   THR B  12     -19.240  -2.244 -48.474  1.00 87.96           O  
ATOM     77  CB  THR B  12     -19.369   0.579 -50.185  1.00111.00           C  
ATOM     78  OG1 THR B  12     -19.199   1.614 -49.208  1.00121.97           O  
ATOM     79  CG2 THR B  12     -19.885   1.193 -51.502  1.00109.42           C  
ATOM     80  N   GLY B  13     -19.517  -2.464 -50.711  1.00103.49           N  
ATOM     81  CA  GLY B  13     -19.061  -3.846 -50.793  1.00104.36           C  
ATOM     82  C   GLY B  13     -17.883  -4.091 -51.724  1.00102.21           C  
ATOM     83  O   GLY B  13     -17.797  -3.520 -52.815  1.00 95.40           O  
ATOM     84  N   ALA B  14     -16.944  -4.900 -51.239  1.00100.42           N  
ATOM     85  CA  ALA B  14     -16.020  -5.680 -52.064  1.00 97.19           C  
ATOM     86  C   ALA B  14     -14.772  -4.947 -52.563  1.00 92.48           C  
ATOM     87  O   ALA B  14     -13.713  -5.562 -52.645  1.00 95.09           O  
ATOM     88  CB  ALA B  14     -16.759  -6.337 -53.226  1.00 97.93           C  
ATOM     89  N   ASN B  15     -14.885  -3.660 -52.888  1.00 85.68           N  
ATOM     90  CA  ASN B  15     -13.775  -2.862 -53.462  1.00 87.91           C  
ATOM     91  C   ASN B  15     -12.690  -3.612 -54.278  1.00 87.34           C  
ATOM     92  O   ASN B  15     -12.430  -3.256 -55.430  1.00 92.37           O  
ATOM     93  CB  ASN B  15     -13.126  -1.972 -52.390  1.00 87.92           C  
ATOM     94  CG  ASN B  15     -12.292  -2.750 -51.393  1.00 85.34           C  
ATOM     95  OD1 ASN B  15     -12.794  -3.604 -50.663  1.00 85.55           O  
ATOM     96  ND2 ASN B  15     -11.006  -2.444 -51.350  1.00 84.80           N  
ATOM     97  N   GLY B  16     -12.064  -4.628 -53.686  1.00 80.14           N  
ATOM     98  CA  GLY B  16     -11.124  -5.486 -54.401  1.00 77.27           C  
ATOM     99  C   GLY B  16      -9.800  -5.735 -53.706  1.00 77.23           C  
ATOM    100  O   GLY B  16      -9.010  -6.536 -54.195  1.00 75.63           O  
ATOM    101  N   PHE B  17      -9.570  -5.076 -52.565  1.00 80.93           N  
ATOM    102  CA  PHE B  17      -8.267  -5.079 -51.868  1.00 83.71           C  
ATOM    103  C   PHE B  17      -7.502  -6.383 -51.936  1.00 86.37           C  
ATOM    104  O   PHE B  17      -7.754  -7.305 -51.156  1.00 87.75           O  
ATOM    105  CB  PHE B  17      -8.411  -4.694 -50.396  1.00 85.56           C  
ATOM    106  CG  PHE B  17      -7.120  -4.791 -49.628  1.00 84.30           C  
ATOM    107  CD1 PHE B  17      -6.017  -4.038 -50.003  1.00 82.45           C  
ATOM    108  CD2 PHE B  17      -7.001  -5.644 -48.547  1.00 84.90           C  
ATOM    109  CE1 PHE B  17      -4.826  -4.125 -49.305  1.00 80.92           C  
ATOM    110  CE2 PHE B  17      -5.811  -5.736 -47.845  1.00 83.36           C  
ATOM    111  CZ  PHE B  17      -4.722  -4.975 -48.223  1.00 80.81           C  
ATOM    112  N   ASP B  18      -6.539  -6.419 -52.852  1.00 89.44           N  
ATOM    113  CA  ASP B  18      -5.711  -7.590 -53.095  1.00 90.41           C  
ATOM    114  C   ASP B  18      -4.398  -7.423 -52.325  1.00 88.55           C  
ATOM    115  O   ASP B  18      -3.542  -6.638 -52.727  1.00 88.85           O  
ATOM    116  CB  ASP B  18      -5.460  -7.721 -54.598  1.00 91.60           C  
ATOM    117  CG  ASP B  18      -4.795  -9.018 -54.972  1.00 94.14           C  
ATOM    118  OD1 ASP B  18      -4.797  -9.961 -54.146  1.00 93.54           O  
ATOM    119  OD2 ASP B  18      -4.278  -9.091 -56.109  1.00 97.57           O  
ATOM    120  N   PRO B  19      -4.234  -8.150 -51.205  1.00 85.10           N  
ATOM    121  CA  PRO B  19      -3.097  -7.838 -50.348  1.00 82.05           C  
ATOM    122  C   PRO B  19      -1.749  -8.075 -51.021  1.00 78.04           C  
ATOM    123  O   PRO B  19      -0.791  -7.348 -50.748  1.00 69.88           O  
ATOM    124  CB  PRO B  19      -3.282  -8.783 -49.150  1.00 86.98           C  
ATOM    125  CG  PRO B  19      -4.675  -9.306 -49.243  1.00 86.94           C  
ATOM    126  CD  PRO B  19      -4.981  -9.317 -50.706  1.00 88.05           C  
ATOM    127  N   ASP B  20      -1.677  -9.091 -51.881  1.00 80.60           N  
ATOM    128  CA  ASP B  20      -0.461  -9.356 -52.663  1.00 82.26           C  
ATOM    129  C   ASP B  20      -0.143  -8.180 -53.589  1.00 82.55           C  
ATOM    130  O   ASP B  20       1.026  -7.837 -53.801  1.00 78.39           O  
ATOM    131  CB  ASP B  20      -0.595 -10.640 -53.486  1.00 81.17           C  
ATOM    132  CG  ASP B  20      -0.417 -11.889 -52.653  1.00 83.40           C  
ATOM    133  OD1 ASP B  20      -1.112 -12.035 -51.627  1.00 94.67           O  
ATOM    134  OD2 ASP B  20       0.414 -12.737 -53.030  1.00 83.35           O  
ATOM    135  N   ALA B  21      -1.190  -7.563 -54.130  1.00 81.98           N  
ATOM    136  CA  ALA B  21      -1.030  -6.367 -54.939  1.00 81.98           C  
ATOM    137  C   ALA B  21      -0.457  -5.240 -54.078  1.00 81.86           C  
ATOM    138  O   ALA B  21       0.629  -4.732 -54.357  1.00 82.04           O  
ATOM    139  CB  ALA B  21      -2.356  -5.956 -55.560  1.00 82.34           C  
ATOM    140  N   GLY B  22      -1.172  -4.889 -53.011  1.00 79.10           N  
ATOM    141  CA  GLY B  22      -0.756  -3.809 -52.122  1.00 77.97           C  
ATOM    142  C   GLY B  22       0.619  -4.025 -51.525  1.00 78.83           C  
ATOM    143  O   GLY B  22       1.318  -3.066 -51.211  1.00 76.68           O  
ATOM    144  N   TYR B  23       0.996  -5.291 -51.356  1.00 82.16           N  
ATOM    145  CA  TYR B  23       2.300  -5.647 -50.805  1.00 85.53           C  
ATOM    146  C   TYR B  23       3.452  -5.287 -51.733  1.00 89.43           C  
ATOM    147  O   TYR B  23       4.491  -4.809 -51.275  1.00 89.98           O  
ATOM    148  CB  TYR B  23       2.361  -7.143 -50.473  1.00 84.45           C  
ATOM    149  CG  TYR B  23       3.731  -7.599 -50.007  1.00 81.58           C  
ATOM    150  CD1 TYR B  23       4.361  -6.975 -48.935  1.00 80.37           C  
ATOM    151  CD2 TYR B  23       4.392  -8.648 -50.630  1.00 77.98           C  
ATOM    152  CE1 TYR B  23       5.608  -7.379 -48.496  1.00 77.01           C  
ATOM    153  CE2 TYR B  23       5.642  -9.060 -50.193  1.00 76.86           C  
ATOM    154  CZ  TYR B  23       6.243  -8.416 -49.123  1.00 74.58           C  
ATOM    155  OH  TYR B  23       7.480  -8.791 -48.660  1.00 69.69           O  
ATOM    156  N   MET B  24       3.276  -5.531 -53.027  1.00 95.16           N  
ATOM    157  CA  MET B  24       4.314  -5.213 -54.007  1.00100.62           C  
ATOM    158  C   MET B  24       4.494  -3.701 -54.148  1.00 94.94           C  
ATOM    159  O   MET B  24       5.616  -3.195 -54.064  1.00 86.25           O  
ATOM    160  CB  MET B  24       3.980  -5.833 -55.358  1.00108.53           C  
ATOM    161  CG  MET B  24       3.987  -7.348 -55.346  1.00113.00           C  
ATOM    162  SD  MET B  24       3.430  -8.007 -56.928  1.00127.75           S  
ATOM    163  CE  MET B  24       1.664  -7.709 -56.905  1.00116.76           C  
ATOM    164  N   ASP B  25       3.382  -2.990 -54.350  1.00 92.20           N  
ATOM    165  CA  ASP B  25       3.375  -1.522 -54.357  1.00 90.27           C  
ATOM    166  C   ASP B  25       4.145  -0.980 -53.162  1.00 92.72           C  
ATOM    167  O   ASP B  25       4.900  -0.020 -53.286  1.00 90.68           O  
ATOM    168  CB  ASP B  25       1.939  -0.988 -54.296  1.00 90.68           C  
ATOM    169  CG  ASP B  25       1.880   0.528 -54.153  1.00 87.79           C  
ATOM    170  OD1 ASP B  25       2.281   1.220 -55.109  1.00 86.74           O  
ATOM    171  OD2 ASP B  25       1.427   1.025 -53.094  1.00 86.21           O  
ATOM    172  N   PHE B  26       3.934  -1.607 -52.003  1.00 99.66           N  
ATOM    173  CA  PHE B  26       4.567  -1.197 -50.752  1.00 93.63           C  
ATOM    174  C   PHE B  26       6.072  -1.469 -50.759  1.00 98.29           C  
ATOM    175  O   PHE B  26       6.869  -0.569 -50.475  1.00100.61           O  
ATOM    176  CB  PHE B  26       3.914  -1.902 -49.562  1.00 85.40           C  
ATOM    177  CG  PHE B  26       4.619  -1.657 -48.267  1.00 80.48           C  
ATOM    178  CD1 PHE B  26       4.710  -0.380 -47.758  1.00 79.11           C  
ATOM    179  CD2 PHE B  26       5.207  -2.696 -47.567  1.00 79.02           C  
ATOM    180  CE1 PHE B  26       5.369  -0.138 -46.569  1.00 76.62           C  
ATOM    181  CE2 PHE B  26       5.862  -2.463 -46.373  1.00 75.14           C  
ATOM    182  CZ  PHE B  26       5.948  -1.182 -45.878  1.00 74.36           C  
ATOM    183  N   CYS B  27       6.456  -2.705 -51.077  1.00101.07           N  
ATOM    184  CA  CYS B  27       7.877  -3.055 -51.195  1.00104.16           C  
ATOM    185  C   CYS B  27       8.579  -2.137 -52.194  1.00106.29           C  
ATOM    186  O   CYS B  27       9.662  -1.621 -51.913  1.00111.80           O  
ATOM    187  CB  CYS B  27       8.070  -4.523 -51.596  1.00103.03           C  
ATOM    188  SG  CYS B  27       8.278  -5.630 -50.184  1.00107.18           S  
ATOM    189  N   VAL B  28       7.953  -1.928 -53.350  1.00100.95           N  
ATOM    190  CA  VAL B  28       8.472  -0.996 -54.347  1.00 93.80           C  
ATOM    191  C   VAL B  28       8.751   0.350 -53.700  1.00 92.45           C  
ATOM    192  O   VAL B  28       9.890   0.809 -53.678  1.00 97.52           O  
ATOM    193  CB  VAL B  28       7.488  -0.833 -55.525  1.00 90.69           C  
ATOM    194  CG1 VAL B  28       7.728   0.466 -56.284  1.00 88.64           C  
ATOM    195  CG2 VAL B  28       7.604  -2.029 -56.460  1.00 92.93           C  
ATOM    196  N   LYS B  29       7.709   0.952 -53.140  1.00 93.02           N  
ATOM    197  CA  LYS B  29       7.804   2.292 -52.571  1.00 93.95           C  
ATOM    198  C   LYS B  29       8.746   2.414 -51.372  1.00 92.76           C  
ATOM    199  O   LYS B  29       9.237   3.508 -51.106  1.00 99.55           O  
ATOM    200  CB  LYS B  29       6.413   2.810 -52.185  1.00 97.02           C  
ATOM    201  CG  LYS B  29       5.619   3.367 -53.360  1.00102.77           C  
ATOM    202  CD  LYS B  29       4.114   3.264 -53.144  1.00109.84           C  
ATOM    203  CE  LYS B  29       3.622   4.106 -51.974  1.00113.59           C  
ATOM    204  NZ  LYS B  29       2.195   3.806 -51.657  1.00115.10           N  
ATOM    205  N   ASN B  30       9.016   1.318 -50.661  1.00 90.05           N  
ATOM    206  CA  ASN B  30       9.731   1.410 -49.376  1.00 91.36           C  
ATOM    207  C   ASN B  30      10.976   0.539 -49.159  1.00 92.55           C  
ATOM    208  O   ASN B  30      11.790   0.870 -48.297  1.00 89.94           O  
ATOM    209  CB  ASN B  30       8.753   1.165 -48.224  1.00 90.14           C  
ATOM    210  CG  ASN B  30       7.750   2.292 -48.058  1.00 89.40           C  
ATOM    211  OD1 ASN B  30       7.899   3.141 -47.184  1.00 93.23           O  
ATOM    212  ND2 ASN B  30       6.725   2.308 -48.901  1.00 86.58           N  
ATOM    213  N   ALA B  31      11.121  -0.558 -49.908  1.00 94.59           N  
ATOM    214  CA  ALA B  31      12.268  -1.482 -49.758  1.00 95.43           C  
ATOM    215  C   ALA B  31      13.569  -0.739 -49.469  1.00 95.42           C  
ATOM    216  O   ALA B  31      14.308  -1.085 -48.546  1.00 89.34           O  
ATOM    217  CB  ALA B  31      12.430  -2.337 -51.012  1.00 97.25           C  
ATOM    218  N   GLU B  32      13.840   0.255 -50.313  1.00 97.60           N  
ATOM    219  CA  GLU B  32      14.805   1.323 -50.056  1.00 99.46           C  
ATOM    220  C   GLU B  32      15.089   1.555 -48.556  1.00100.22           C  
ATOM    221  O   GLU B  32      16.214   1.356 -48.089  1.00102.30           O  
ATOM    222  CB  GLU B  32      14.264   2.602 -50.739  1.00104.71           C  
ATOM    223  CG  GLU B  32      14.660   3.959 -50.152  1.00110.67           C  
ATOM    224  CD  GLU B  32      16.028   4.439 -50.585  1.00115.49           C  
ATOM    225  OE1 GLU B  32      16.876   3.602 -50.964  1.00121.71           O  
ATOM    226  OE2 GLU B  32      16.251   5.666 -50.539  1.00119.98           O  
ATOM    227  N   SER B  33      14.053   1.933 -47.809  1.00 96.21           N  
ATOM    228  CA  SER B  33      14.209   2.521 -46.478  1.00 89.72           C  
ATOM    229  C   SER B  33      14.132   1.543 -45.297  1.00 86.78           C  
ATOM    230  O   SER B  33      14.198   1.973 -44.147  1.00 86.05           O  
ATOM    231  CB  SER B  33      13.132   3.602 -46.287  1.00 88.94           C  
ATOM    232  OG  SER B  33      12.803   4.240 -47.508  1.00 83.97           O  
ATOM    233  N   LEU B  34      13.990   0.247 -45.562  1.00 84.26           N  
ATOM    234  CA  LEU B  34      13.677  -0.720 -44.503  1.00 85.37           C  
ATOM    235  C   LEU B  34      14.895  -1.431 -43.948  1.00 80.32           C  
ATOM    236  O   LEU B  34      15.926  -1.515 -44.601  1.00 83.44           O  
ATOM    237  CB  LEU B  34      12.696  -1.772 -45.015  1.00 93.10           C  
ATOM    238  CG  LEU B  34      11.310  -1.289 -45.436  1.00 99.85           C  
ATOM    239  CD1 LEU B  34      10.535  -2.449 -46.043  1.00103.84           C  
ATOM    240  CD2 LEU B  34      10.542  -0.683 -44.266  1.00102.30           C  
ATOM    241  N   ASN B  35      14.740  -1.966 -42.742  1.00 77.80           N  
ATOM    242  CA  ASN B  35      15.814  -2.652 -42.029  1.00 81.11           C  
ATOM    243  C   ASN B  35      15.304  -3.141 -40.688  1.00 82.78           C  
ATOM    244  O   ASN B  35      14.328  -2.608 -40.152  1.00 82.93           O  
ATOM    245  CB  ASN B  35      16.977  -1.708 -41.765  1.00 80.51           C  
ATOM    246  CG  ASN B  35      16.531  -0.454 -41.059  1.00 79.54           C  
ATOM    247  OD1 ASN B  35      16.302  -0.465 -39.850  1.00 74.82           O  
ATOM    248  ND2 ASN B  35      16.365   0.627 -41.815  1.00 83.42           N  
ATOM    249  N   LEU B  36      16.012  -4.109 -40.121  1.00 82.15           N  
ATOM    250  CA  LEU B  36      15.542  -4.798 -38.927  1.00 80.17           C  
ATOM    251  C   LEU B  36      15.292  -3.856 -37.768  1.00 80.44           C  
ATOM    252  O   LEU B  36      14.342  -4.051 -37.029  1.00 90.42           O  
ATOM    253  CB  LEU B  36      16.517  -5.896 -38.495  1.00 82.03           C  
ATOM    254  CG  LEU B  36      16.426  -7.229 -39.245  1.00 84.00           C  
ATOM    255  CD1 LEU B  36      16.956  -7.101 -40.670  1.00 89.20           C  
ATOM    256  CD2 LEU B  36      17.181  -8.315 -38.493  1.00 80.16           C  
ATOM    257  N   ALA B  37      16.132  -2.839 -37.608  1.00 81.35           N  
ATOM    258  CA  ALA B  37      15.984  -1.900 -36.489  1.00 85.26           C  
ATOM    259  C   ALA B  37      14.649  -1.157 -36.556  1.00 85.46           C  
ATOM    260  O   ALA B  37      13.904  -1.079 -35.571  1.00 77.31           O  
ATOM    261  CB  ALA B  37      17.137  -0.909 -36.479  1.00 85.19           C  
ATOM    262  N   ALA B  38      14.366  -0.617 -37.738  1.00 91.42           N  
ATOM    263  CA  ALA B  38      13.117   0.091 -38.005  1.00 95.33           C  
ATOM    264  C   ALA B  38      11.917  -0.795 -37.690  1.00 90.74           C  
ATOM    265  O   ALA B  38      11.070  -0.461 -36.856  1.00 90.04           O  
ATOM    266  CB  ALA B  38      13.069   0.539 -39.466  1.00 95.93           C  
ATOM    267  N   VAL B  39      11.871  -1.938 -38.359  1.00 81.66           N  
ATOM    268  CA  VAL B  39      10.763  -2.857 -38.215  1.00 76.51           C  
ATOM    269  C   VAL B  39      10.677  -3.327 -36.761  1.00 78.00           C  
ATOM    270  O   VAL B  39       9.640  -3.186 -36.127  1.00 78.12           O  
ATOM    271  CB  VAL B  39      10.909  -4.042 -39.188  1.00 72.21           C  
ATOM    272  CG1 VAL B  39       9.850  -5.103 -38.933  1.00 73.58           C  
ATOM    273  CG2 VAL B  39      10.818  -3.547 -40.620  1.00 70.23           C  
ATOM    274  N   ARG B  40      11.774  -3.858 -36.229  1.00 81.24           N  
ATOM    275  CA  ARG B  40      11.810  -4.324 -34.844  1.00 84.27           C  
ATOM    276  C   ARG B  40      11.009  -3.383 -33.973  1.00 86.15           C  
ATOM    277  O   ARG B  40      10.149  -3.807 -33.195  1.00 90.43           O  
ATOM    278  CB  ARG B  40      13.247  -4.365 -34.319  1.00 85.24           C  
ATOM    279  CG  ARG B  40      13.362  -4.549 -32.812  1.00 83.68           C  
ATOM    280  CD  ARG B  40      14.675  -4.001 -32.288  1.00 84.85           C  
ATOM    281  NE  ARG B  40      14.686  -3.941 -30.829  1.00 82.92           N  
ATOM    282  CZ  ARG B  40      14.854  -4.989 -30.025  1.00 80.92           C  
ATOM    283  NH1 ARG B  40      15.024  -6.210 -30.517  1.00 80.44           N  
ATOM    284  NH2 ARG B  40      14.845  -4.815 -28.711  1.00 80.62           N  
ATOM    285  N   ILE B  41      11.318  -2.100 -34.111  1.00 86.64           N  
ATOM    286  CA  ILE B  41      10.660  -1.055 -33.343  1.00 91.93           C  
ATOM    287  C   ILE B  41       9.152  -1.089 -33.564  1.00 88.91           C  
ATOM    288  O   ILE B  41       8.380  -1.278 -32.617  1.00 84.63           O  
ATOM    289  CB  ILE B  41      11.259   0.327 -33.688  1.00 96.41           C  
ATOM    290  CG1 ILE B  41      12.655   0.426 -33.061  1.00103.29           C  
ATOM    291  CG2 ILE B  41      10.368   1.459 -33.191  1.00 95.84           C  
ATOM    292  CD1 ILE B  41      13.522   1.529 -33.610  1.00106.84           C  
ATOM    293  N   PHE B  42       8.744  -0.937 -34.819  1.00 86.83           N  
ATOM    294  CA  PHE B  42       7.329  -0.970 -35.178  1.00 82.20           C  
ATOM    295  C   PHE B  42       6.577  -2.016 -34.367  1.00 74.51           C  
ATOM    296  O   PHE B  42       5.665  -1.694 -33.615  1.00 74.26           O  
ATOM    297  CB  PHE B  42       7.155  -1.253 -36.676  1.00 82.15           C  
ATOM    298  CG  PHE B  42       5.749  -1.613 -37.063  1.00 80.97           C  
ATOM    299  CD1 PHE B  42       4.832  -0.626 -37.375  1.00 83.82           C  
ATOM    300  CD2 PHE B  42       5.342  -2.937 -37.108  1.00 79.61           C  
ATOM    301  CE1 PHE B  42       3.534  -0.950 -37.729  1.00 84.18           C  
ATOM    302  CE2 PHE B  42       4.045  -3.268 -37.454  1.00 79.41           C  
ATOM    303  CZ  PHE B  42       3.140  -2.273 -37.766  1.00 81.89           C  
ATOM    304  N   PHE B  43       6.985  -3.266 -34.502  1.00 69.21           N  
ATOM    305  CA  PHE B  43       6.227  -4.356 -33.923  1.00 71.83           C  
ATOM    306  C   PHE B  43       6.056  -4.209 -32.415  1.00 76.29           C  
ATOM    307  O   PHE B  43       5.143  -4.803 -31.831  1.00 77.70           O  
ATOM    308  CB  PHE B  43       6.870  -5.706 -34.262  1.00 71.91           C  
ATOM    309  CG  PHE B  43       6.577  -6.191 -35.663  1.00 70.47           C  
ATOM    310  CD1 PHE B  43       5.268  -6.337 -36.107  1.00 69.74           C  
ATOM    311  CD2 PHE B  43       7.609  -6.531 -36.528  1.00 70.26           C  
ATOM    312  CE1 PHE B  43       4.999  -6.794 -37.382  1.00 69.21           C  
ATOM    313  CE2 PHE B  43       7.345  -6.987 -37.808  1.00 68.28           C  
ATOM    314  CZ  PHE B  43       6.039  -7.119 -38.233  1.00 69.69           C  
ATOM    315  N   LEU B  44       6.924  -3.414 -31.792  1.00 79.14           N  
ATOM    316  CA  LEU B  44       6.860  -3.169 -30.349  1.00 81.96           C  
ATOM    317  C   LEU B  44       5.963  -1.982 -29.998  1.00 83.54           C  
ATOM    318  O   LEU B  44       5.387  -1.926 -28.904  1.00 84.67           O  
ATOM    319  CB  LEU B  44       8.267  -2.935 -29.804  1.00 78.55           C  
ATOM    320  CG  LEU B  44       9.206  -4.112 -30.064  1.00 77.29           C  
ATOM    321  CD1 LEU B  44      10.650  -3.666 -30.073  1.00 74.60           C  
ATOM    322  CD2 LEU B  44       8.976  -5.197 -29.024  1.00 80.61           C  
ATOM    323  N   ASN B  45       5.850  -1.035 -30.923  1.00 79.47           N  
ATOM    324  CA  ASN B  45       5.033   0.141 -30.702  1.00 79.44           C  
ATOM    325  C   ASN B  45       3.800   0.164 -31.596  1.00 77.79           C  
ATOM    326  O   ASN B  45       3.222   1.217 -31.832  1.00 82.16           O  
ATOM    327  CB  ASN B  45       5.874   1.399 -30.914  1.00 82.67           C  
ATOM    328  CG  ASN B  45       7.063   1.465 -29.974  1.00 86.59           C  
ATOM    329  OD1 ASN B  45       7.008   2.093 -28.909  1.00 84.44           O  
ATOM    330  ND2 ASN B  45       8.146   0.798 -30.356  1.00 91.20           N  
ATOM    331  N   ALA B  46       3.373  -0.995 -32.076  1.00 76.61           N  
ATOM    332  CA  ALA B  46       2.222  -1.044 -32.959  1.00 77.96           C  
ATOM    333  C   ALA B  46       0.981  -0.610 -32.194  1.00 81.94           C  
ATOM    334  O   ALA B  46       0.308   0.343 -32.597  1.00 82.39           O  
ATOM    335  CB  ALA B  46       2.039  -2.439 -33.528  1.00 80.62           C  
ATOM    336  N   ALA B  47       0.702  -1.300 -31.083  1.00 83.79           N  
ATOM    337  CA  ALA B  47      -0.492  -1.038 -30.259  1.00 81.06           C  
ATOM    338  C   ALA B  47      -0.443   0.345 -29.639  1.00 75.96           C  
ATOM    339  O   ALA B  47      -1.473   0.996 -29.450  1.00 73.78           O  
ATOM    340  CB  ALA B  47      -0.619  -2.084 -29.168  1.00 83.49           C  
ATOM    341  N   LYS B  48       0.768   0.769 -29.304  1.00 73.07           N  
ATOM    342  CA  LYS B  48       1.009   2.114 -28.825  1.00 76.11           C  
ATOM    343  C   LYS B  48       0.481   3.098 -29.847  1.00 74.67           C  
ATOM    344  O   LYS B  48      -0.284   3.999 -29.510  1.00 79.20           O  
ATOM    345  CB  LYS B  48       2.506   2.332 -28.612  1.00 83.67           C  
ATOM    346  CG  LYS B  48       2.868   3.152 -27.379  1.00 93.32           C  
ATOM    347  CD  LYS B  48       4.359   3.054 -27.053  1.00 97.58           C  
ATOM    348  CE  LYS B  48       4.770   1.650 -26.622  1.00 99.60           C  
ATOM    349  NZ  LYS B  48       6.196   1.568 -26.201  1.00100.77           N  
ATOM    350  N   ALA B  49       0.870   2.893 -31.101  1.00 74.14           N  
ATOM    351  CA  ALA B  49       0.521   3.803 -32.192  1.00 73.51           C  
ATOM    352  C   ALA B  49      -0.960   3.774 -32.524  1.00 74.06           C  
ATOM    353  O   ALA B  49      -1.520   4.798 -32.907  1.00 71.64           O  
ATOM    354  CB  ALA B  49       1.335   3.477 -33.430  1.00 75.17           C  
ATOM    355  N   LYS B  50      -1.584   2.602 -32.403  1.00 78.19           N  
ATOM    356  CA  LYS B  50      -3.035   2.485 -32.568  1.00 83.04           C  
ATOM    357  C   LYS B  50      -3.728   3.436 -31.602  1.00 83.13           C  
ATOM    358  O   LYS B  50      -4.482   4.318 -32.016  1.00 85.94           O  
ATOM    359  CB  LYS B  50      -3.525   1.047 -32.319  1.00 84.77           C  
ATOM    360  CG  LYS B  50      -3.304   0.074 -33.473  1.00 86.37           C  
ATOM    361  CD  LYS B  50      -3.940  -1.284 -33.191  1.00 86.15           C  
ATOM    362  CE  LYS B  50      -3.292  -2.394 -34.006  1.00 89.21           C  
ATOM    363  NZ  LYS B  50      -3.522  -3.749 -33.432  1.00 90.05           N  
ATOM    364  N   ALA B  51      -3.441   3.258 -30.316  1.00 83.11           N  
ATOM    365  CA  ALA B  51      -4.057   4.056 -29.259  1.00 86.43           C  
ATOM    366  C   ALA B  51      -3.872   5.562 -29.468  1.00 87.16           C  
ATOM    367  O   ALA B  51      -4.799   6.339 -29.260  1.00 92.48           O  
ATOM    368  CB  ALA B  51      -3.504   3.641 -27.902  1.00 85.56           C  
ATOM    369  N   ALA B  52      -2.679   5.967 -29.888  1.00 84.51           N  
ATOM    370  CA  ALA B  52      -2.368   7.386 -30.090  1.00 83.19           C  
ATOM    371  C   ALA B  52      -3.085   8.012 -31.296  1.00 81.32           C  
ATOM    372  O   ALA B  52      -3.356   9.218 -31.306  1.00 75.99           O  
ATOM    373  CB  ALA B  52      -0.863   7.568 -30.225  1.00 84.76           C  
ATOM    374  N   LEU B  53      -3.367   7.196 -32.312  1.00 81.40           N  
ATOM    375  CA  LEU B  53      -4.052   7.660 -33.517  1.00 81.79           C  
ATOM    376  C   LEU B  53      -5.546   7.800 -33.289  1.00 80.21           C  
ATOM    377  O   LEU B  53      -6.223   8.531 -34.009  1.00 74.35           O  
ATOM    378  CB  LEU B  53      -3.802   6.698 -34.674  1.00 85.45           C  
ATOM    379  CG  LEU B  53      -2.382   6.692 -35.243  1.00 87.74           C  
ATOM    380  CD1 LEU B  53      -2.144   5.433 -36.060  1.00 89.13           C  
ATOM    381  CD2 LEU B  53      -2.126   7.926 -36.094  1.00 89.92           C  
ATOM    382  N   SER B  54      -6.055   7.087 -32.289  1.00 85.86           N  
ATOM    383  CA  SER B  54      -7.457   7.200 -31.891  1.00 93.07           C  
ATOM    384  C   SER B  54      -7.715   8.431 -31.009  1.00 96.55           C  
ATOM    385  O   SER B  54      -8.828   8.620 -30.512  1.00 93.14           O  
ATOM    386  CB  SER B  54      -7.922   5.920 -31.184  1.00 93.92           C  
ATOM    387  OG  SER B  54      -7.027   5.535 -30.160  1.00 93.48           O  
ATOM    388  N   ARG B  55      -6.676   9.245 -30.809  1.00102.45           N  
ATOM    389  CA  ARG B  55      -6.811  10.589 -30.257  1.00104.65           C  
ATOM    390  C   ARG B  55      -6.683  11.629 -31.370  1.00105.09           C  
ATOM    391  O   ARG B  55      -7.519  12.523 -31.469  1.00107.11           O  
ATOM    392  CB  ARG B  55      -5.764  10.832 -29.172  1.00111.58           C  
ATOM    393  CG  ARG B  55      -6.163  10.257 -27.827  1.00116.34           C  
ATOM    394  CD  ARG B  55      -4.965   9.811 -27.005  1.00127.62           C  
ATOM    395  NE  ARG B  55      -5.405   9.228 -25.739  1.00138.18           N  
ATOM    396  CZ  ARG B  55      -5.933   8.010 -25.600  1.00144.46           C  
ATOM    397  NH1 ARG B  55      -6.094   7.205 -26.650  1.00148.72           N  
ATOM    398  NH2 ARG B  55      -6.308   7.589 -24.395  1.00143.69           N  
ATOM    399  N   LYS B  56      -5.652  11.501 -32.208  1.00105.68           N  
ATOM    400  CA  LYS B  56      -5.422  12.433 -33.330  1.00105.59           C  
ATOM    401  C   LYS B  56      -6.572  12.380 -34.351  1.00 96.79           C  
ATOM    402  O   LYS B  56      -6.767  11.365 -35.016  1.00 95.77           O  
ATOM    403  CB  LYS B  56      -4.101  12.110 -34.041  1.00111.67           C  
ATOM    404  CG  LYS B  56      -2.842  12.278 -33.196  1.00117.56           C  
ATOM    405  CD  LYS B  56      -2.207  13.659 -33.328  1.00120.36           C  
ATOM    406  CE  LYS B  56      -0.921  13.746 -32.512  1.00118.83           C  
ATOM    407  NZ  LYS B  56       0.013  14.785 -33.020  1.00121.14           N  
ATOM    408  N   PRO B  57      -7.328  13.483 -34.491  1.00 89.65           N  
ATOM    409  CA  PRO B  57      -8.529  13.437 -35.309  1.00 86.13           C  
ATOM    410  C   PRO B  57      -8.264  13.565 -36.802  1.00 85.65           C  
ATOM    411  O   PRO B  57      -9.198  13.455 -37.587  1.00 86.12           O  
ATOM    412  CB  PRO B  57      -9.328  14.636 -34.804  1.00 83.96           C  
ATOM    413  CG  PRO B  57      -8.293  15.619 -34.391  1.00 87.11           C  
ATOM    414  CD  PRO B  57      -7.060  14.846 -33.998  1.00 89.66           C  
ATOM    415  N   GLU B  58      -7.014  13.795 -37.195  1.00 89.66           N  
ATOM    416  CA  GLU B  58      -6.683  13.967 -38.606  1.00 99.42           C  
ATOM    417  C   GLU B  58      -6.999  12.684 -39.363  1.00100.08           C  
ATOM    418  O   GLU B  58      -7.015  11.602 -38.771  1.00 95.05           O  
ATOM    419  CB  GLU B  58      -5.202  14.336 -38.798  1.00106.70           C  
ATOM    420  CG  GLU B  58      -4.811  15.732 -38.320  1.00112.54           C  
ATOM    421  CD  GLU B  58      -4.451  15.790 -36.843  1.00117.57           C  
ATOM    422  OE1 GLU B  58      -3.785  14.857 -36.345  1.00115.57           O  
ATOM    423  OE2 GLU B  58      -4.827  16.780 -36.179  1.00125.65           O  
ATOM    424  N   ARG B  59      -7.252  12.816 -40.665  1.00105.08           N  
ATOM    425  CA  ARG B  59      -7.555  11.664 -41.526  1.00108.44           C  
ATOM    426  C   ARG B  59      -6.330  10.795 -41.794  1.00101.11           C  
ATOM    427  O   ARG B  59      -6.401   9.575 -41.675  1.00100.18           O  
ATOM    428  CB  ARG B  59      -8.140  12.122 -42.861  1.00116.21           C  
ATOM    429  CG  ARG B  59      -9.552  12.639 -42.743  1.00122.79           C  
ATOM    430  CD  ARG B  59     -10.173  12.868 -44.104  1.00128.18           C  
ATOM    431  NE  ARG B  59     -11.531  13.383 -43.964  1.00134.55           N  
ATOM    432  CZ  ARG B  59     -12.268  13.872 -44.958  1.00140.91           C  
ATOM    433  NH1 ARG B  59     -11.792  13.922 -46.198  1.00149.09           N  
ATOM    434  NH2 ARG B  59     -13.492  14.320 -44.706  1.00140.47           N  
ATOM    435  N   LYS B  60      -5.230  11.436 -42.189  1.00 94.25           N  
ATOM    436  CA  LYS B  60      -3.946  10.766 -42.399  1.00 87.96           C  
ATOM    437  C   LYS B  60      -2.998  11.092 -41.258  1.00 82.76           C  
ATOM    438  O   LYS B  60      -3.189  12.071 -40.543  1.00 78.23           O  
ATOM    439  CB  LYS B  60      -3.313  11.207 -43.722  1.00 88.86           C  
ATOM    440  CG  LYS B  60      -4.105  10.794 -44.944  1.00 92.95           C  
ATOM    441  CD  LYS B  60      -3.325  11.045 -46.223  1.00 93.73           C  
ATOM    442  CE  LYS B  60      -4.077  10.512 -47.432  1.00 91.85           C  
ATOM    443  NZ  LYS B  60      -3.377  10.861 -48.692  1.00 90.64           N  
ATOM    444  N   ALA B  61      -1.981  10.257 -41.090  1.00 85.61           N  
ATOM    445  CA  ALA B  61      -0.884  10.539 -40.165  1.00 94.97           C  
ATOM    446  C   ALA B  61       0.459  10.121 -40.776  1.00103.36           C  
ATOM    447  O   ALA B  61       0.502   9.479 -41.840  1.00106.95           O  
ATOM    448  CB  ALA B  61      -1.106   9.838 -38.834  1.00 94.59           C  
ATOM    449  N   ASN B  62       1.547  10.513 -40.110  1.00102.47           N  
ATOM    450  CA  ASN B  62       2.895  10.132 -40.524  1.00 97.13           C  
ATOM    451  C   ASN B  62       3.758   9.799 -39.305  1.00 99.37           C  
ATOM    452  O   ASN B  62       4.500  10.650 -38.821  1.00109.61           O  
ATOM    453  CB  ASN B  62       3.544  11.248 -41.352  1.00 89.00           C  
ATOM    454  CG  ASN B  62       3.004  11.325 -42.769  1.00 84.31           C  
ATOM    455  OD1 ASN B  62       1.858  11.706 -42.994  1.00 80.29           O  
ATOM    456  ND2 ASN B  62       3.838  10.979 -43.738  1.00 85.81           N  
ATOM    457  N   PRO B  63       3.652   8.564 -38.792  1.00 95.65           N  
ATOM    458  CA  PRO B  63       4.463   8.172 -37.653  1.00 94.36           C  
ATOM    459  C   PRO B  63       5.847   7.741 -38.088  1.00 98.14           C  
ATOM    460  O   PRO B  63       6.078   7.512 -39.280  1.00 99.46           O  
ATOM    461  CB  PRO B  63       3.707   6.978 -37.093  1.00 95.53           C  
ATOM    462  CG  PRO B  63       3.112   6.345 -38.298  1.00 96.75           C  
ATOM    463  CD  PRO B  63       2.741   7.483 -39.204  1.00 97.40           C  
ATOM    464  N   LYS B  64       6.742   7.601 -37.115  1.00100.48           N  
ATOM    465  CA  LYS B  64       8.133   7.258 -37.381  1.00100.54           C  
ATOM    466  C   LYS B  64       8.680   6.223 -36.371  1.00100.97           C  
ATOM    467  O   LYS B  64       8.592   6.396 -35.152  1.00 95.27           O  
ATOM    468  CB  LYS B  64       8.970   8.536 -37.375  1.00 99.92           C  
ATOM    469  CG  LYS B  64      10.431   8.358 -37.755  1.00101.44           C  
ATOM    470  CD  LYS B  64      11.187   9.674 -37.640  1.00 98.46           C  
ATOM    471  CE  LYS B  64      12.689   9.459 -37.705  1.00 97.53           C  
ATOM    472  NZ  LYS B  64      13.452  10.725 -37.535  1.00 97.92           N  
ATOM    473  N   PHE B  65       9.245   5.146 -36.906  1.00103.16           N  
ATOM    474  CA  PHE B  65       9.791   4.057 -36.111  1.00106.92           C  
ATOM    475  C   PHE B  65      11.286   3.982 -36.381  1.00114.82           C  
ATOM    476  O   PHE B  65      11.710   3.906 -37.540  1.00119.01           O  
ATOM    477  CB  PHE B  65       9.115   2.743 -36.502  1.00109.74           C  
ATOM    478  CG  PHE B  65       7.617   2.842 -36.591  1.00111.11           C  
ATOM    479  CD1 PHE B  65       7.004   3.291 -37.758  1.00107.90           C  
ATOM    480  CD2 PHE B  65       6.818   2.504 -35.505  1.00111.89           C  
ATOM    481  CE1 PHE B  65       5.626   3.393 -37.842  1.00104.52           C  
ATOM    482  CE2 PHE B  65       5.439   2.601 -35.584  1.00107.95           C  
ATOM    483  CZ  PHE B  65       4.844   3.048 -36.753  1.00105.33           C  
ATOM    484  N   GLY B  66      12.082   4.010 -35.314  1.00119.21           N  
ATOM    485  CA  GLY B  66      13.536   4.051 -35.440  1.00115.07           C  
ATOM    486  C   GLY B  66      13.929   5.296 -36.188  1.00111.66           C  
ATOM    487  O   GLY B  66      13.974   6.378 -35.604  1.00106.98           O  
ATOM    488  N   GLU B  67      14.193   5.137 -37.483  1.00110.93           N  
ATOM    489  CA  GLU B  67      14.394   6.273 -38.375  1.00111.74           C  
ATOM    490  C   GLU B  67      13.695   6.044 -39.702  1.00103.98           C  
ATOM    491  O   GLU B  67      14.248   6.303 -40.775  1.00102.74           O  
ATOM    492  CB  GLU B  67      15.887   6.558 -38.565  1.00115.46           C  
ATOM    493  CG  GLU B  67      16.485   7.312 -37.388  1.00112.33           C  
ATOM    494  CD  GLU B  67      17.825   7.925 -37.703  1.00106.95           C  
ATOM    495  OE1 GLU B  67      17.991   8.471 -38.816  1.00 99.95           O  
ATOM    496  OE2 GLU B  67      18.706   7.862 -36.825  1.00108.22           O  
ATOM    497  N   TRP B  68      12.461   5.566 -39.612  1.00100.56           N  
ATOM    498  CA  TRP B  68      11.655   5.306 -40.793  1.00107.03           C  
ATOM    499  C   TRP B  68      10.257   5.896 -40.645  1.00103.67           C  
ATOM    500  O   TRP B  68       9.464   5.453 -39.815  1.00101.85           O  
ATOM    501  CB  TRP B  68      11.568   3.804 -41.071  1.00110.87           C  
ATOM    502  CG  TRP B  68      10.691   3.494 -42.245  1.00110.51           C  
ATOM    503  CD1 TRP B  68      10.831   3.959 -43.522  1.00109.05           C  
ATOM    504  CD2 TRP B  68       9.527   2.668 -42.246  1.00106.13           C  
ATOM    505  NE1 TRP B  68       9.826   3.467 -44.319  1.00106.06           N  
ATOM    506  CE2 TRP B  68       9.012   2.670 -43.560  1.00101.47           C  
ATOM    507  CE3 TRP B  68       8.869   1.925 -41.263  1.00106.15           C  
ATOM    508  CZ2 TRP B  68       7.876   1.957 -43.915  1.00 98.13           C  
ATOM    509  CZ3 TRP B  68       7.739   1.219 -41.616  1.00103.70           C  
ATOM    510  CH2 TRP B  68       7.253   1.239 -42.932  1.00101.98           C  
ATOM    511  N   GLN B  69       9.968   6.895 -41.469  1.00 99.97           N  
ATOM    512  CA  GLN B  69       8.684   7.569 -41.449  1.00 99.20           C  
ATOM    513  C   GLN B  69       7.872   7.056 -42.613  1.00 95.93           C  
ATOM    514  O   GLN B  69       8.432   6.618 -43.617  1.00 86.57           O  
ATOM    515  CB  GLN B  69       8.887   9.075 -41.569  1.00102.12           C  
ATOM    516  CG  GLN B  69       7.706   9.921 -41.115  1.00103.13           C  
ATOM    517  CD  GLN B  69       8.086  11.378 -40.894  1.00104.41           C  
ATOM    518  OE1 GLN B  69       9.268  11.722 -40.838  1.00106.94           O  
ATOM    519  NE2 GLN B  69       7.087  12.242 -40.759  1.00103.87           N  
ATOM    520  N   VAL B  70       6.552   7.111 -42.476  1.00 99.31           N  
ATOM    521  CA  VAL B  70       5.662   6.529 -43.471  1.00101.99           C  
ATOM    522  C   VAL B  70       4.258   7.106 -43.362  1.00 99.97           C  
ATOM    523  O   VAL B  70       3.799   7.418 -42.262  1.00 94.00           O  
ATOM    524  CB  VAL B  70       5.616   4.991 -43.321  1.00107.31           C  
ATOM    525  CG1 VAL B  70       5.155   4.588 -41.919  1.00105.66           C  
ATOM    526  CG2 VAL B  70       4.753   4.357 -44.411  1.00108.60           C  
ATOM    527  N   GLU B  71       3.589   7.238 -44.509  1.00 98.74           N  
ATOM    528  CA  GLU B  71       2.234   7.782 -44.560  1.00 99.56           C  
ATOM    529  C   GLU B  71       1.198   6.675 -44.356  1.00 99.96           C  
ATOM    530  O   GLU B  71       0.981   5.837 -45.239  1.00103.50           O  
ATOM    531  CB  GLU B  71       1.984   8.502 -45.889  1.00100.80           C  
ATOM    532  CG  GLU B  71       0.813   9.481 -45.838  1.00103.43           C  
ATOM    533  CD  GLU B  71       0.359   9.952 -47.212  1.00103.09           C  
ATOM    534  OE1 GLU B  71       0.331   9.131 -48.156  1.00102.20           O  
ATOM    535  OE2 GLU B  71       0.022  11.147 -47.350  1.00100.85           O  
ATOM    536  N   VAL B  72       0.572   6.682 -43.181  1.00 95.32           N  
ATOM    537  CA  VAL B  72      -0.494   5.741 -42.838  1.00 91.68           C  
ATOM    538  C   VAL B  72      -1.841   6.466 -42.894  1.00 86.78           C  
ATOM    539  O   VAL B  72      -1.888   7.692 -42.796  1.00 87.97           O  
ATOM    540  CB  VAL B  72      -0.253   5.127 -41.432  1.00 93.18           C  
ATOM    541  CG1 VAL B  72      -0.619   6.101 -40.322  1.00 94.61           C  
ATOM    542  CG2 VAL B  72      -1.030   3.832 -41.253  1.00 98.88           C  
ATOM    543  N   ILE B  73      -2.926   5.715 -43.082  1.00 83.61           N  
ATOM    544  CA  ILE B  73      -4.280   6.261 -42.972  1.00 80.58           C  
ATOM    545  C   ILE B  73      -4.880   5.931 -41.619  1.00 82.00           C  
ATOM    546  O   ILE B  73      -4.929   4.769 -41.200  1.00 82.51           O  
ATOM    547  CB  ILE B  73      -5.235   5.730 -44.048  1.00 80.16           C  
ATOM    548  CG1 ILE B  73      -4.707   6.135 -45.433  1.00 81.65           C  
ATOM    549  CG2 ILE B  73      -6.657   6.239 -43.776  1.00 79.13           C  
ATOM    550  CD1 ILE B  73      -5.646   5.873 -46.593  1.00 83.10           C  
ATOM    551  N   ASN B  74      -5.355   6.980 -40.958  1.00 86.30           N  
ATOM    552  CA  ASN B  74      -5.938   6.876 -39.643  1.00 84.81           C  
ATOM    553  C   ASN B  74      -7.433   6.818 -39.783  1.00 87.58           C  
ATOM    554  O   ASN B  74      -8.050   7.692 -40.396  1.00 92.40           O  
ATOM    555  CB  ASN B  74      -5.547   8.080 -38.777  1.00 81.62           C  
ATOM    556  CG  ASN B  74      -6.316   8.137 -37.473  1.00 79.96           C  
ATOM    557  OD1 ASN B  74      -6.676   7.107 -36.908  1.00 80.37           O  
ATOM    558  ND2 ASN B  74      -6.574   9.345 -36.989  1.00 82.49           N  
ATOM    559  N   ASN B  75      -8.010   5.754 -39.250  1.00 88.78           N  
ATOM    560  CA  ASN B  75      -9.399   5.800 -38.828  1.00 91.73           C  
ATOM    561  C   ASN B  75      -9.604   4.926 -37.597  1.00 86.66           C  
ATOM    562  O   ASN B  75     -10.590   4.205 -37.465  1.00 89.69           O  
ATOM    563  CB  ASN B  75     -10.379   5.511 -39.974  1.00 91.17           C  
ATOM    564  CG  ASN B  75      -9.841   4.536 -40.982  1.00 92.14           C  
ATOM    565  OD1 ASN B  75      -8.669   4.179 -40.960  1.00 97.96           O  
ATOM    566  ND2 ASN B  75     -10.706   4.100 -41.885  1.00 97.03           N  
ATOM    567  N   HIS B  76      -8.644   5.037 -36.688  1.00 79.78           N  
ATOM    568  CA  HIS B  76      -8.774   4.514 -35.347  1.00 78.10           C  
ATOM    569  C   HIS B  76      -9.613   5.512 -34.561  1.00 76.31           C  
ATOM    570  O   HIS B  76     -10.357   5.133 -33.654  1.00 68.22           O  
ATOM    571  CB  HIS B  76      -7.393   4.340 -34.721  1.00 81.08           C  
ATOM    572  CG  HIS B  76      -6.526   3.352 -35.441  1.00 84.67           C  
ATOM    573  ND1 HIS B  76      -5.965   3.608 -36.677  1.00 89.47           N  
ATOM    574  CD2 HIS B  76      -6.129   2.103 -35.102  1.00 84.03           C  
ATOM    575  CE1 HIS B  76      -5.258   2.561 -37.064  1.00 89.03           C  
ATOM    576  NE2 HIS B  76      -5.341   1.635 -36.126  1.00 87.45           N  
ATOM    577  N   PHE B  77      -9.494   6.789 -34.934  1.00 82.66           N  
ATOM    578  CA  PHE B  77     -10.309   7.860 -34.362  1.00 88.65           C  
ATOM    579  C   PHE B  77     -11.801   7.616 -34.637  1.00 89.27           C  
ATOM    580  O   PHE B  77     -12.204   7.468 -35.802  1.00 84.25           O  
ATOM    581  CB  PHE B  77      -9.875   9.233 -34.906  1.00 89.43           C  
ATOM    582  CG  PHE B  77     -10.622  10.395 -34.294  1.00 94.69           C  
ATOM    583  CD1 PHE B  77     -10.254  10.893 -33.049  1.00 95.75           C  
ATOM    584  CD2 PHE B  77     -11.697  10.991 -34.958  1.00 95.34           C  
ATOM    585  CE1 PHE B  77     -10.942  11.952 -32.476  1.00 94.64           C  
ATOM    586  CE2 PHE B  77     -12.386  12.052 -34.389  1.00 92.93           C  
ATOM    587  CZ  PHE B  77     -12.008  12.531 -33.145  1.00 93.58           C  
ATOM    588  N   PRO B  78     -12.621   7.579 -33.560  1.00 92.52           N  
ATOM    589  CA  PRO B  78     -14.047   7.227 -33.600  1.00 94.28           C  
ATOM    590  C   PRO B  78     -14.821   7.694 -34.842  1.00 89.60           C  
ATOM    591  O   PRO B  78     -15.481   6.890 -35.497  1.00 77.62           O  
ATOM    592  CB  PRO B  78     -14.601   7.905 -32.340  1.00 96.68           C  
ATOM    593  CG  PRO B  78     -13.461   7.920 -31.383  1.00 97.52           C  
ATOM    594  CD  PRO B  78     -12.188   7.902 -32.183  1.00 94.28           C  
ATOM    595  N   GLY B  79     -14.727   8.980 -35.156  1.00 92.18           N  
ATOM    596  CA  GLY B  79     -15.492   9.560 -36.252  1.00 90.98           C  
ATOM    597  C   GLY B  79     -15.068   9.066 -37.623  1.00 88.92           C  
ATOM    598  O   GLY B  79     -15.892   9.010 -38.547  1.00 83.58           O  
ATOM    599  N   ASN B  80     -13.794   8.692 -37.750  1.00 86.07           N  
ATOM    600  CA  ASN B  80     -13.207   8.388 -39.051  1.00 87.42           C  
ATOM    601  C   ASN B  80     -13.413   6.955 -39.553  1.00 96.02           C  
ATOM    602  O   ASN B  80     -13.088   6.665 -40.704  1.00102.87           O  
ATOM    603  CB  ASN B  80     -11.707   8.697 -39.041  1.00 84.05           C  
ATOM    604  CG  ASN B  80     -11.399  10.154 -38.746  1.00 85.60           C  
ATOM    605  OD1 ASN B  80     -10.528  10.438 -37.932  1.00 90.12           O  
ATOM    606  ND2 ASN B  80     -12.089  11.083 -39.410  1.00 83.97           N  
ATOM    607  N   ARG B  81     -13.980   6.074 -38.724  1.00101.54           N  
ATOM    608  CA  ARG B  81     -14.048   4.617 -39.021  1.00 97.96           C  
ATOM    609  C   ARG B  81     -14.659   4.188 -40.361  1.00 87.39           C  
ATOM    610  O   ARG B  81     -14.547   3.021 -40.724  1.00 78.44           O  
ATOM    611  CB  ARG B  81     -14.759   3.878 -37.882  1.00104.51           C  
ATOM    612  CG  ARG B  81     -13.904   3.804 -36.628  1.00113.74           C  
ATOM    613  CD  ARG B  81     -14.723   3.582 -35.368  1.00120.49           C  
ATOM    614  NE  ARG B  81     -13.875   3.598 -34.177  1.00123.47           N  
ATOM    615  CZ  ARG B  81     -14.314   3.487 -32.924  1.00122.86           C  
ATOM    616  NH1 ARG B  81     -15.612   3.350 -32.661  1.00116.55           N  
ATOM    617  NH2 ARG B  81     -13.439   3.520 -31.923  1.00129.19           N  
ATOM    618  N   ASN B  82     -15.290   5.121 -41.076  1.00 85.39           N  
ATOM    619  CA  ASN B  82     -15.855   4.872 -42.407  1.00 84.15           C  
ATOM    620  C   ASN B  82     -15.100   5.524 -43.550  1.00 84.73           C  
ATOM    621  O   ASN B  82     -15.523   5.433 -44.706  1.00 86.04           O  
ATOM    622  CB  ASN B  82     -17.293   5.363 -42.452  1.00 83.14           C  
ATOM    623  CG  ASN B  82     -18.227   4.433 -41.737  1.00 84.78           C  
ATOM    624  OD1 ASN B  82     -18.649   3.423 -42.303  1.00 79.28           O  
ATOM    625  ND2 ASN B  82     -18.542   4.747 -40.479  1.00 84.35           N  
ATOM    626  N   ASN B  83     -13.991   6.183 -43.240  1.00 87.42           N  
ATOM    627  CA  ASN B  83     -13.166   6.800 -44.274  1.00 92.29           C  
ATOM    628  C   ASN B  83     -12.659   5.731 -45.255  1.00 93.12           C  
ATOM    629  O   ASN B  83     -11.986   4.781 -44.842  1.00 94.75           O  
ATOM    630  CB  ASN B  83     -12.001   7.567 -43.641  1.00 92.26           C  
ATOM    631  CG  ASN B  83     -12.468   8.742 -42.797  1.00 92.01           C  
ATOM    632  OD1 ASN B  83     -13.655   8.865 -42.489  1.00 91.18           O  
ATOM    633  ND2 ASN B  83     -11.539   9.613 -42.424  1.00 92.33           N  
ATOM    634  N   PRO B  84     -12.997   5.873 -46.554  1.00 89.41           N  
ATOM    635  CA  PRO B  84     -12.717   4.836 -47.557  1.00 84.58           C  
ATOM    636  C   PRO B  84     -11.231   4.753 -47.911  1.00 79.13           C  
ATOM    637  O   PRO B  84     -10.562   5.783 -47.949  1.00 69.99           O  
ATOM    638  CB  PRO B  84     -13.533   5.298 -48.763  1.00 86.59           C  
ATOM    639  CG  PRO B  84     -13.537   6.785 -48.641  1.00 90.55           C  
ATOM    640  CD  PRO B  84     -13.546   7.097 -47.169  1.00 88.31           C  
ATOM    641  N   ILE B  85     -10.741   3.539 -48.187  1.00 79.97           N  
ATOM    642  CA  ILE B  85      -9.293   3.250 -48.305  1.00 83.32           C  
ATOM    643  C   ILE B  85      -8.901   2.484 -49.583  1.00 88.47           C  
ATOM    644  O   ILE B  85      -9.398   1.380 -49.837  1.00 95.95           O  
ATOM    645  CB  ILE B  85      -8.823   2.461 -47.065  1.00 84.20           C  
ATOM    646  CG1 ILE B  85      -8.675   3.417 -45.889  1.00 88.73           C  
ATOM    647  CG2 ILE B  85      -7.495   1.755 -47.294  1.00 81.74           C  
ATOM    648  CD1 ILE B  85      -8.854   2.757 -44.548  1.00 87.77           C  
ATOM    649  N   GLY B  86      -7.985   3.066 -50.361  1.00 86.06           N  
ATOM    650  CA  GLY B  86      -7.542   2.486 -51.631  1.00 83.65           C  
ATOM    651  C   GLY B  86      -6.562   1.347 -51.440  1.00 82.87           C  
ATOM    652  O   GLY B  86      -5.738   1.360 -50.525  1.00 79.46           O  
ATOM    653  N   ASN B  87      -6.615   0.376 -52.341  1.00 82.56           N  
ATOM    654  CA  ASN B  87      -5.883  -0.872 -52.153  1.00 83.92           C  
ATOM    655  C   ASN B  87      -4.367  -0.741 -52.185  1.00 81.79           C  
ATOM    656  O   ASN B  87      -3.668  -1.740 -52.256  1.00 84.15           O  
ATOM    657  CB  ASN B  87      -6.345  -1.892 -53.184  1.00 86.82           C  
ATOM    658  CG  ASN B  87      -7.836  -2.129 -53.115  1.00 94.26           C  
ATOM    659  OD1 ASN B  87      -8.501  -1.685 -52.175  1.00 90.23           O  
ATOM    660  ND2 ASN B  87      -8.374  -2.832 -54.105  1.00104.12           N  
ATOM    661  N   ASN B  88      -3.864   0.486 -52.154  1.00 83.13           N  
ATOM    662  CA  ASN B  88      -2.443   0.732 -52.001  1.00 89.11           C  
ATOM    663  C   ASN B  88      -2.134   1.496 -50.741  1.00 88.84           C  
ATOM    664  O   ASN B  88      -0.964   1.755 -50.456  1.00 92.78           O  
ATOM    665  CB  ASN B  88      -1.911   1.524 -53.192  1.00 97.65           C  
ATOM    666  CG  ASN B  88      -1.724   0.666 -54.428  1.00106.96           C  
ATOM    667  OD1 ASN B  88      -1.545  -0.552 -54.338  1.00112.67           O  
ATOM    668  ND2 ASN B  88      -1.757   1.301 -55.595  1.00112.62           N  
ATOM    669  N   ASP B  89      -3.171   1.860 -49.988  1.00 88.58           N  
ATOM    670  CA  ASP B  89      -2.996   2.665 -48.775  1.00 88.64           C  
ATOM    671  C   ASP B  89      -2.646   1.794 -47.579  1.00 81.39           C  
ATOM    672  O   ASP B  89      -2.764   0.576 -47.628  1.00 79.76           O  
ATOM    673  CB  ASP B  89      -4.259   3.471 -48.471  1.00 91.48           C  
ATOM    674  CG  ASP B  89      -4.685   4.360 -49.627  1.00 91.56           C  
ATOM    675  OD1 ASP B  89      -3.912   4.493 -50.601  1.00 94.08           O  
ATOM    676  OD2 ASP B  89      -5.800   4.921 -49.558  1.00 88.22           O  
ATOM    677  N   LEU B  90      -2.229   2.431 -46.497  1.00 78.71           N  
ATOM    678  CA  LEU B  90      -1.741   1.711 -45.333  1.00 82.53           C  
ATOM    679  C   LEU B  90      -2.525   2.031 -44.061  1.00 83.49           C  
ATOM    680  O   LEU B  90      -2.839   3.188 -43.800  1.00 95.26           O  
ATOM    681  CB  LEU B  90      -0.282   2.074 -45.105  1.00 83.04           C  
ATOM    682  CG  LEU B  90       0.677   1.680 -46.219  1.00 82.81           C  
ATOM    683  CD1 LEU B  90       1.992   2.444 -46.082  1.00 82.39           C  
ATOM    684  CD2 LEU B  90       0.897   0.176 -46.187  1.00 82.41           C  
ATOM    685  N   THR B  91      -2.849   1.001 -43.285  1.00 76.06           N  
ATOM    686  CA  THR B  91      -3.275   1.170 -41.908  1.00 75.60           C  
ATOM    687  C   THR B  91      -2.212   0.498 -41.093  1.00 69.99           C  
ATOM    688  O   THR B  91      -1.328  -0.125 -41.656  1.00 63.87           O  
ATOM    689  CB  THR B  91      -4.615   0.480 -41.628  1.00 84.43           C  
ATOM    690  OG1 THR B  91      -4.476  -0.938 -41.793  1.00 87.87           O  
ATOM    691  CG2 THR B  91      -5.684   0.996 -42.572  1.00 88.89           C  
ATOM    692  N   ILE B  92      -2.285   0.619 -39.774  1.00 71.04           N  
ATOM    693  CA  ILE B  92      -1.381  -0.136 -38.907  1.00 74.87           C  
ATOM    694  C   ILE B  92      -1.538  -1.625 -39.192  1.00 73.45           C  
ATOM    695  O   ILE B  92      -0.558  -2.359 -39.328  1.00 73.78           O  
ATOM    696  CB  ILE B  92      -1.668   0.111 -37.411  1.00 78.13           C  
ATOM    697  CG1 ILE B  92      -1.334   1.563 -37.023  1.00 78.05           C  
ATOM    698  CG2 ILE B  92      -0.909  -0.885 -36.529  1.00 77.90           C  
ATOM    699  CD1 ILE B  92       0.135   1.933 -37.068  1.00 75.17           C  
ATOM    700  N   HIS B  93      -2.782  -2.066 -39.285  1.00 71.69           N  
ATOM    701  CA  HIS B  93      -3.060  -3.465 -39.543  1.00 72.88           C  
ATOM    702  C   HIS B  93      -2.304  -3.986 -40.760  1.00 68.95           C  
ATOM    703  O   HIS B  93      -1.570  -4.968 -40.674  1.00 67.45           O  
ATOM    704  CB  HIS B  93      -4.553  -3.677 -39.744  1.00 74.56           C  
ATOM    705  CG  HIS B  93      -4.952  -5.112 -39.709  1.00 75.88           C  
ATOM    706  ND1 HIS B  93      -5.112  -5.808 -38.531  1.00 78.12           N  
ATOM    707  CD2 HIS B  93      -5.196  -5.992 -40.706  1.00 77.63           C  
ATOM    708  CE1 HIS B  93      -5.451  -7.054 -38.804  1.00 79.79           C  
ATOM    709  NE2 HIS B  93      -5.511  -7.191 -40.116  1.00 79.91           N  
ATOM    710  N   ARG B  94      -2.483  -3.312 -41.887  1.00 67.74           N  
ATOM    711  CA  ARG B  94      -1.909  -3.768 -43.145  1.00 67.96           C  
ATOM    712  C   ARG B  94      -0.376  -3.748 -43.102  1.00 66.96           C  
ATOM    713  O   ARG B  94       0.268  -4.633 -43.668  1.00 65.00           O  
ATOM    714  CB  ARG B  94      -2.439  -2.932 -44.315  1.00 71.66           C  
ATOM    715  CG  ARG B  94      -3.933  -3.093 -44.582  1.00 76.82           C  
ATOM    716  CD  ARG B  94      -4.421  -2.108 -45.642  1.00 81.51           C  
ATOM    717  NE  ARG B  94      -5.731  -2.459 -46.202  1.00 83.67           N  
ATOM    718  CZ  ARG B  94      -6.307  -1.847 -47.240  1.00 83.20           C  
ATOM    719  NH1 ARG B  94      -5.702  -0.834 -47.858  1.00 82.51           N  
ATOM    720  NH2 ARG B  94      -7.502  -2.251 -47.665  1.00 81.54           N  
ATOM    721  N   LEU B  95       0.204  -2.750 -42.431  1.00 66.46           N  
ATOM    722  CA  LEU B  95       1.657  -2.706 -42.230  1.00 64.92           C  
ATOM    723  C   LEU B  95       2.112  -3.933 -41.475  1.00 66.45           C  
ATOM    724  O   LEU B  95       3.055  -4.603 -41.899  1.00 73.72           O  
ATOM    725  CB  LEU B  95       2.101  -1.471 -41.444  1.00 63.75           C  
ATOM    726  CG  LEU B  95       2.305  -0.173 -42.206  1.00 65.37           C  
ATOM    727  CD1 LEU B  95       2.792   0.885 -41.233  1.00 66.34           C  
ATOM    728  CD2 LEU B  95       3.297  -0.333 -43.345  1.00 66.47           C  
ATOM    729  N   SER B  96       1.442  -4.226 -40.360  1.00 61.73           N  
ATOM    730  CA  SER B  96       1.796  -5.380 -39.532  1.00 58.38           C  
ATOM    731  C   SER B  96       1.876  -6.642 -40.386  1.00 58.10           C  
ATOM    732  O   SER B  96       2.818  -7.428 -40.264  1.00 54.10           O  
ATOM    733  CB  SER B  96       0.784  -5.558 -38.404  1.00 59.26           C  
ATOM    734  OG  SER B  96       1.202  -6.545 -37.477  1.00 58.50           O  
ATOM    735  N   GLY B  97       0.899  -6.805 -41.273  1.00 60.62           N  
ATOM    736  CA  GLY B  97       0.893  -7.905 -42.234  1.00 61.01           C  
ATOM    737  C   GLY B  97       2.012  -7.831 -43.263  1.00 61.12           C  
ATOM    738  O   GLY B  97       2.738  -8.812 -43.476  1.00 58.41           O  
ATOM    739  N   TYR B  98       2.152  -6.674 -43.909  1.00 62.82           N  
ATOM    740  CA  TYR B  98       3.185  -6.500 -44.941  1.00 65.56           C  
ATOM    741  C   TYR B  98       4.583  -6.754 -44.362  1.00 64.67           C  
ATOM    742  O   TYR B  98       5.371  -7.525 -44.923  1.00 61.05           O  
ATOM    743  CB  TYR B  98       3.128  -5.097 -45.591  1.00 64.17           C  
ATOM    744  CG  TYR B  98       1.876  -4.764 -46.407  1.00 62.19           C  
ATOM    745  CD1 TYR B  98       1.022  -5.760 -46.892  1.00 61.99           C  
ATOM    746  CD2 TYR B  98       1.572  -3.441 -46.728  1.00 61.71           C  
ATOM    747  CE1 TYR B  98      -0.109  -5.440 -47.638  1.00 61.07           C  
ATOM    748  CE2 TYR B  98       0.448  -3.115 -47.482  1.00 61.17           C  
ATOM    749  CZ  TYR B  98      -0.393  -4.112 -47.933  1.00 59.52           C  
ATOM    750  OH  TYR B  98      -1.508  -3.769 -48.670  1.00 54.71           O  
ATOM    751  N   LEU B  99       4.869  -6.114 -43.231  1.00 65.06           N  
ATOM    752  CA  LEU B  99       6.185  -6.204 -42.604  1.00 65.94           C  
ATOM    753  C   LEU B  99       6.474  -7.603 -42.091  1.00 65.75           C  
ATOM    754  O   LEU B  99       7.619  -8.063 -42.127  1.00 63.90           O  
ATOM    755  CB  LEU B  99       6.313  -5.208 -41.453  1.00 66.00           C  
ATOM    756  CG  LEU B  99       6.281  -3.730 -41.831  1.00 67.40           C  
ATOM    757  CD1 LEU B  99       6.265  -2.884 -40.566  1.00 71.60           C  
ATOM    758  CD2 LEU B  99       7.470  -3.359 -42.703  1.00 66.47           C  
ATOM    759  N   ALA B 100       5.440  -8.276 -41.605  1.00 64.94           N  
ATOM    760  CA  ALA B 100       5.602  -9.638 -41.147  1.00 65.30           C  
ATOM    761  C   ALA B 100       6.062 -10.513 -42.314  1.00 65.66           C  
ATOM    762  O   ALA B 100       6.904 -11.401 -42.144  1.00 63.47           O  
ATOM    763  CB  ALA B 100       4.301 -10.151 -40.566  1.00 66.16           C  
ATOM    764  N   ARG B 101       5.512 -10.245 -43.498  1.00 64.89           N  
ATOM    765  CA  ARG B 101       5.917 -10.945 -44.708  1.00 66.79           C  
ATOM    766  C   ARG B 101       7.323 -10.542 -45.170  1.00 65.45           C  
ATOM    767  O   ARG B 101       8.119 -11.382 -45.601  1.00 64.95           O  
ATOM    768  CB  ARG B 101       4.920 -10.668 -45.819  1.00 70.35           C  
ATOM    769  CG  ARG B 101       5.305 -11.311 -47.137  1.00 74.01           C  
ATOM    770  CD  ARG B 101       4.167 -11.248 -48.132  1.00 75.60           C  
ATOM    771  NE  ARG B 101       4.395 -12.145 -49.253  1.00 74.24           N  
ATOM    772  CZ  ARG B 101       3.576 -12.275 -50.287  1.00 76.00           C  
ATOM    773  NH1 ARG B 101       2.468 -11.545 -50.377  1.00 74.47           N  
ATOM    774  NH2 ARG B 101       3.871 -13.145 -51.240  1.00 81.79           N  
ATOM    775  N   TRP B 102       7.621  -9.255 -45.093  1.00 63.12           N  
ATOM    776  CA  TRP B 102       8.955  -8.767 -45.412  1.00 62.93           C  
ATOM    777  C   TRP B 102      10.017  -9.488 -44.597  1.00 62.09           C  
ATOM    778  O   TRP B 102      11.005  -9.958 -45.145  1.00 63.87           O  
ATOM    779  CB  TRP B 102       9.026  -7.278 -45.139  1.00 64.76           C  
ATOM    780  CG  TRP B 102      10.373  -6.678 -45.238  1.00 63.54           C  
ATOM    781  CD1 TRP B 102      10.949  -6.158 -46.348  1.00 63.71           C  
ATOM    782  CD2 TRP B 102      11.299  -6.479 -44.166  1.00 64.01           C  
ATOM    783  NE1 TRP B 102      12.192  -5.660 -46.044  1.00 64.30           N  
ATOM    784  CE2 TRP B 102      12.429  -5.844 -44.707  1.00 65.12           C  
ATOM    785  CE3 TRP B 102      11.284  -6.780 -42.802  1.00 65.41           C  
ATOM    786  CZ2 TRP B 102      13.545  -5.500 -43.927  1.00 66.53           C  
ATOM    787  CZ3 TRP B 102      12.397  -6.439 -42.025  1.00 65.81           C  
ATOM    788  CH2 TRP B 102      13.508  -5.806 -42.593  1.00 64.35           C  
ATOM    789  N   VAL B 103       9.808  -9.584 -43.291  1.00 62.26           N  
ATOM    790  CA  VAL B 103      10.730 -10.326 -42.440  1.00 66.18           C  
ATOM    791  C   VAL B 103      10.885 -11.754 -42.948  1.00 69.74           C  
ATOM    792  O   VAL B 103      11.991 -12.279 -42.975  1.00 74.74           O  
ATOM    793  CB  VAL B 103      10.273 -10.368 -40.962  1.00 67.13           C  
ATOM    794  CG1 VAL B 103      11.168 -11.281 -40.134  1.00 66.30           C  
ATOM    795  CG2 VAL B 103      10.278  -8.976 -40.354  1.00 67.54           C  
ATOM    796  N   LEU B 104       9.790 -12.388 -43.349  1.00 74.40           N  
ATOM    797  CA  LEU B 104       9.870 -13.773 -43.810  1.00 80.43           C  
ATOM    798  C   LEU B 104      10.729 -13.883 -45.064  1.00 85.61           C  
ATOM    799  O   LEU B 104      11.570 -14.780 -45.178  1.00 92.59           O  
ATOM    800  CB  LEU B 104       8.482 -14.358 -44.078  1.00 80.46           C  
ATOM    801  CG  LEU B 104       8.429 -15.879 -44.267  1.00 79.20           C  
ATOM    802  CD1 LEU B 104       9.082 -16.632 -43.110  1.00 79.49           C  
ATOM    803  CD2 LEU B 104       6.985 -16.327 -44.438  1.00 78.84           C  
ATOM    804  N   ASP B 105      10.524 -12.961 -45.997  1.00 85.76           N  
ATOM    805  CA  ASP B 105      11.319 -12.932 -47.216  1.00 87.90           C  
ATOM    806  C   ASP B 105      12.812 -12.857 -46.878  1.00 84.64           C  
ATOM    807  O   ASP B 105      13.625 -13.609 -47.427  1.00 87.75           O  
ATOM    808  CB  ASP B 105      10.875 -11.768 -48.105  1.00 90.48           C  
ATOM    809  CG  ASP B 105       9.437 -11.934 -48.606  1.00 92.01           C  
ATOM    810  OD1 ASP B 105       8.826 -12.983 -48.320  1.00 88.55           O  
ATOM    811  OD2 ASP B 105       8.915 -11.022 -49.284  1.00 98.29           O  
ATOM    812  N   GLN B 106      13.149 -11.979 -45.940  1.00 78.69           N  
ATOM    813  CA  GLN B 106      14.516 -11.846 -45.447  1.00 76.65           C  
ATOM    814  C   GLN B 106      15.084 -13.196 -45.006  1.00 74.00           C  
ATOM    815  O   GLN B 106      16.115 -13.645 -45.503  1.00 72.00           O  
ATOM    816  CB  GLN B 106      14.553 -10.882 -44.262  1.00 77.83           C  
ATOM    817  CG  GLN B 106      14.115  -9.468 -44.582  1.00 79.99           C  
ATOM    818  CD  GLN B 106      15.277  -8.592 -44.980  1.00 87.36           C  
ATOM    819  OE1 GLN B 106      16.321  -8.587 -44.319  1.00 90.97           O  
ATOM    820  NE2 GLN B 106      15.107  -7.836 -46.061  1.00 93.85           N  
ATOM    821  N   TYR B 107      14.403 -13.835 -44.062  1.00 73.96           N  
ATOM    822  CA  TYR B 107      14.830 -15.130 -43.540  1.00 75.42           C  
ATOM    823  C   TYR B 107      15.124 -16.091 -44.696  1.00 80.74           C  
ATOM    824  O   TYR B 107      16.208 -16.694 -44.762  1.00 84.55           O  
ATOM    825  CB  TYR B 107      13.735 -15.701 -42.646  1.00 71.96           C  
ATOM    826  CG  TYR B 107      14.160 -16.823 -41.733  1.00 74.40           C  
ATOM    827  CD1 TYR B 107      14.186 -18.138 -42.174  1.00 75.98           C  
ATOM    828  CD2 TYR B 107      14.501 -16.568 -40.400  1.00 79.19           C  
ATOM    829  CE1 TYR B 107      14.558 -19.170 -41.318  1.00 83.42           C  
ATOM    830  CE2 TYR B 107      14.875 -17.589 -39.534  1.00 79.60           C  
ATOM    831  CZ  TYR B 107      14.901 -18.891 -39.996  1.00 83.77           C  
ATOM    832  OH  TYR B 107      15.267 -19.906 -39.136  1.00 81.26           O  
ATOM    833  N   ASN B 108      14.159 -16.191 -45.614  1.00 77.74           N  
ATOM    834  CA  ASN B 108      14.206 -17.148 -46.722  1.00 72.78           C  
ATOM    835  C   ASN B 108      15.179 -16.780 -47.836  1.00 80.53           C  
ATOM    836  O   ASN B 108      15.628 -17.656 -48.583  1.00 81.71           O  
ATOM    837  CB  ASN B 108      12.811 -17.332 -47.313  1.00 63.42           C  
ATOM    838  CG  ASN B 108      11.895 -18.106 -46.402  1.00 57.52           C  
ATOM    839  OD1 ASN B 108      12.320 -19.014 -45.708  1.00 54.71           O  
ATOM    840  ND2 ASN B 108      10.625 -17.763 -46.414  1.00 57.60           N  
ATOM    841  N   GLU B 109      15.487 -15.491 -47.947  1.00 86.60           N  
ATOM    842  CA  GLU B 109      16.464 -14.985 -48.915  1.00 93.56           C  
ATOM    843  C   GLU B 109      17.701 -15.879 -49.044  1.00 96.41           C  
ATOM    844  O   GLU B 109      18.107 -16.213 -50.151  1.00 91.55           O  
ATOM    845  CB  GLU B 109      16.904 -13.591 -48.486  1.00102.44           C  
ATOM    846  CG  GLU B 109      17.515 -12.741 -49.575  1.00109.08           C  
ATOM    847  CD  GLU B 109      17.649 -11.291 -49.135  1.00115.91           C  
ATOM    848  OE1 GLU B 109      18.159 -11.049 -48.016  1.00110.90           O  
ATOM    849  OE2 GLU B 109      17.226 -10.394 -49.897  1.00124.93           O  
ATOM    850  N   ASN B 110      18.293 -16.246 -47.903  1.00103.77           N  
ATOM    851  CA  ASN B 110      19.487 -17.104 -47.848  1.00102.20           C  
ATOM    852  C   ASN B 110      19.334 -18.214 -46.819  1.00110.54           C  
ATOM    853  O   ASN B 110      18.284 -18.354 -46.184  1.00115.16           O  
ATOM    854  CB  ASN B 110      20.712 -16.275 -47.466  1.00 95.44           C  
ATOM    855  CG  ASN B 110      20.749 -14.940 -48.174  1.00 93.18           C  
ATOM    856  OD1 ASN B 110      20.541 -14.865 -49.386  1.00 93.33           O  
ATOM    857  ND2 ASN B 110      20.999 -13.875 -47.422  1.00 89.31           N  
ATOM    858  N   ASP B 111      20.394 -19.000 -46.660  1.00116.78           N  
ATOM    859  CA  ASP B 111      20.489 -19.966 -45.566  1.00118.79           C  
ATOM    860  C   ASP B 111      21.614 -19.558 -44.617  1.00111.90           C  
ATOM    861  O   ASP B 111      22.107 -20.385 -43.845  1.00110.31           O  
ATOM    862  CB  ASP B 111      20.724 -21.383 -46.116  1.00122.38           C  
ATOM    863  CG  ASP B 111      19.579 -21.870 -46.998  1.00121.43           C  
ATOM    864  OD1 ASP B 111      18.408 -21.817 -46.560  1.00114.75           O  
ATOM    865  OD2 ASP B 111      19.855 -22.302 -48.136  1.00120.09           O  
ATOM    866  N   ASP B 112      22.018 -18.288 -44.680  1.00106.20           N  
ATOM    867  CA  ASP B 112      23.077 -17.780 -43.816  1.00108.35           C  
ATOM    868  C   ASP B 112      22.655 -17.943 -42.382  1.00104.85           C  
ATOM    869  O   ASP B 112      21.735 -17.272 -41.935  1.00109.49           O  
ATOM    870  CB  ASP B 112      23.364 -16.300 -44.076  1.00112.55           C  
ATOM    871  CG  ASP B 112      24.540 -16.091 -44.995  1.00122.42           C  
ATOM    872  OD1 ASP B 112      24.516 -16.630 -46.122  1.00129.06           O  
ATOM    873  OD2 ASP B 112      25.489 -15.385 -44.587  1.00128.92           O  
ATOM    874  N   GLU B 113      23.320 -18.837 -41.661  1.00102.54           N  
ATOM    875  CA  GLU B 113      23.027 -19.023 -40.247  1.00 99.96           C  
ATOM    876  C   GLU B 113      23.338 -17.735 -39.478  1.00 94.67           C  
ATOM    877  O   GLU B 113      22.759 -17.486 -38.420  1.00 86.08           O  
ATOM    878  CB  GLU B 113      23.822 -20.204 -39.676  1.00104.94           C  
ATOM    879  CG  GLU B 113      23.286 -20.740 -38.350  1.00107.27           C  
ATOM    880  CD  GLU B 113      22.644 -22.120 -38.460  1.00105.41           C  
ATOM    881  OE1 GLU B 113      23.364 -23.084 -38.814  1.00 97.08           O  
ATOM    882  OE2 GLU B 113      21.430 -22.244 -38.167  1.00103.13           O  
ATOM    883  N   SER B 114      24.244 -16.924 -40.030  1.00 95.42           N  
ATOM    884  CA  SER B 114      24.627 -15.635 -39.443  1.00100.75           C  
ATOM    885  C   SER B 114      23.523 -14.589 -39.505  1.00100.63           C  
ATOM    886  O   SER B 114      23.382 -13.777 -38.598  1.00102.66           O  
ATOM    887  CB  SER B 114      25.854 -15.068 -40.165  1.00102.27           C  
ATOM    888  OG  SER B 114      25.519 -14.622 -41.476  1.00101.99           O  
ATOM    889  N   GLN B 115      22.765 -14.594 -40.593  1.00103.05           N  
ATOM    890  CA  GLN B 115      21.719 -13.602 -40.821  1.00105.88           C  
ATOM    891  C   GLN B 115      20.405 -14.014 -40.131  1.00104.62           C  
ATOM    892  O   GLN B 115      19.668 -13.162 -39.627  1.00101.09           O  
ATOM    893  CB  GLN B 115      21.537 -13.425 -42.330  1.00112.61           C  
ATOM    894  CG  GLN B 115      20.462 -12.446 -42.774  1.00119.41           C  
ATOM    895  CD  GLN B 115      19.938 -12.770 -44.168  1.00123.19           C  
ATOM    896  OE1 GLN B 115      20.078 -11.971 -45.096  1.00120.01           O  
ATOM    897  NE2 GLN B 115      19.339 -13.958 -44.324  1.00124.24           N  
ATOM    898  N   HIS B 116      20.117 -15.318 -40.115  1.00104.16           N  
ATOM    899  CA  HIS B 116      18.983 -15.868 -39.357  1.00 99.14           C  
ATOM    900  C   HIS B 116      19.179 -15.546 -37.878  1.00100.49           C  
ATOM    901  O   HIS B 116      18.261 -15.060 -37.217  1.00 96.70           O  
ATOM    902  CB  HIS B 116      18.885 -17.387 -39.534  1.00 94.89           C  
ATOM    903  CG  HIS B 116      18.574 -17.827 -40.930  1.00 91.74           C  
ATOM    904  ND1 HIS B 116      18.195 -19.116 -41.230  1.00 87.36           N  
ATOM    905  CD2 HIS B 116      18.577 -17.152 -42.105  1.00 94.48           C  
ATOM    906  CE1 HIS B 116      17.983 -19.219 -42.530  1.00 93.93           C  
ATOM    907  NE2 HIS B 116      18.210 -18.041 -43.085  1.00 95.92           N  
ATOM    908  N   GLU B 117      20.386 -15.840 -37.380  1.00103.08           N  
ATOM    909  CA  GLU B 117      20.849 -15.430 -36.044  1.00104.72           C  
ATOM    910  C   GLU B 117      20.394 -14.009 -35.721  1.00101.79           C  
ATOM    911  O   GLU B 117      19.634 -13.789 -34.778  1.00110.87           O  
ATOM    912  CB  GLU B 117      22.385 -15.503 -35.985  1.00108.21           C  
ATOM    913  CG  GLU B 117      23.042 -15.010 -34.699  1.00112.01           C  
ATOM    914  CD  GLU B 117      23.412 -16.150 -33.768  1.00117.79           C  
ATOM    915  OE1 GLU B 117      22.502 -16.870 -33.303  1.00119.72           O  
ATOM    916  OE2 GLU B 117      24.617 -16.343 -33.516  1.00121.05           O  
ATOM    917  N   LEU B 118      20.859 -13.059 -36.526  1.00 90.59           N  
ATOM    918  CA  LEU B 118      20.540 -11.651 -36.355  1.00 79.26           C  
ATOM    919  C   LEU B 118      19.030 -11.429 -36.251  1.00 76.34           C  
ATOM    920  O   LEU B 118      18.571 -10.687 -35.379  1.00 75.30           O  
ATOM    921  CB  LEU B 118      21.105 -10.867 -37.539  1.00 76.97           C  
ATOM    922  CG  LEU B 118      21.092  -9.347 -37.508  1.00 74.19           C  
ATOM    923  CD1 LEU B 118      21.911  -8.835 -36.340  1.00 76.39           C  
ATOM    924  CD2 LEU B 118      21.638  -8.820 -38.825  1.00 74.83           C  
ATOM    925  N   ILE B 119      18.265 -12.089 -37.125  1.00 70.79           N  
ATOM    926  CA  ILE B 119      16.823 -11.840 -37.232  1.00 68.30           C  
ATOM    927  C   ILE B 119      16.066 -12.300 -35.992  1.00 66.77           C  
ATOM    928  O   ILE B 119      15.293 -11.533 -35.424  1.00 67.42           O  
ATOM    929  CB  ILE B 119      16.216 -12.489 -38.495  1.00 68.86           C  
ATOM    930  CG1 ILE B 119      16.583 -11.674 -39.744  1.00 67.98           C  
ATOM    931  CG2 ILE B 119      14.698 -12.571 -38.376  1.00 69.66           C  
ATOM    932  CD1 ILE B 119      16.318 -12.372 -41.062  1.00 66.01           C  
ATOM    933  N   ARG B 120      16.279 -13.554 -35.593  1.00 67.70           N  
ATOM    934  CA  ARG B 120      15.695 -14.112 -34.359  1.00 66.57           C  
ATOM    935  C   ARG B 120      16.000 -13.214 -33.167  1.00 64.38           C  
ATOM    936  O   ARG B 120      15.134 -12.937 -32.350  1.00 62.01           O  
ATOM    937  CB  ARG B 120      16.273 -15.499 -34.056  1.00 69.05           C  
ATOM    938  CG  ARG B 120      15.891 -16.617 -35.019  1.00 68.94           C  
ATOM    939  CD  ARG B 120      16.425 -17.950 -34.517  1.00 70.51           C  
ATOM    940  NE  ARG B 120      17.829 -18.160 -34.875  1.00 75.39           N  
ATOM    941  CZ  ARG B 120      18.256 -18.752 -35.992  1.00 80.92           C  
ATOM    942  NH1 ARG B 120      17.392 -19.206 -36.895  1.00 84.89           N  
ATOM    943  NH2 ARG B 120      19.563 -18.890 -36.214  1.00 82.07           N  
ATOM    944  N   THR B 121      17.258 -12.791 -33.087  1.00 64.65           N  
ATOM    945  CA  THR B 121      17.759 -11.922 -32.033  1.00 67.62           C  
ATOM    946  C   THR B 121      17.104 -10.545 -32.019  1.00 67.59           C  
ATOM    947  O   THR B 121      16.792 -10.003 -30.956  1.00 65.27           O  
ATOM    948  CB  THR B 121      19.270 -11.690 -32.217  1.00 70.29           C  
ATOM    949  OG1 THR B 121      19.911 -12.943 -32.472  1.00 71.72           O  
ATOM    950  CG2 THR B 121      19.894 -11.023 -30.976  1.00 72.04           C  
ATOM    951  N   THR B 122      16.934  -9.966 -33.199  1.00 67.04           N  
ATOM    952  CA  THR B 122      16.490  -8.587 -33.294  1.00 67.32           C  
ATOM    953  C   THR B 122      14.967  -8.517 -33.221  1.00 73.02           C  
ATOM    954  O   THR B 122      14.399  -8.067 -32.217  1.00 70.54           O  
ATOM    955  CB  THR B 122      17.011  -7.928 -34.590  1.00 63.64           C  
ATOM    956  OG1 THR B 122      18.430  -8.092 -34.676  1.00 59.60           O  
ATOM    957  CG2 THR B 122      16.680  -6.444 -34.612  1.00 64.04           C  
ATOM    958  N   ILE B 123      14.316  -8.978 -34.287  1.00 79.41           N  
ATOM    959  CA  ILE B 123      12.872  -8.849 -34.436  1.00 74.15           C  
ATOM    960  C   ILE B 123      12.171  -9.735 -33.444  1.00 74.60           C  
ATOM    961  O   ILE B 123      12.614 -10.843 -33.157  1.00 71.73           O  
ATOM    962  CB  ILE B 123      12.442  -9.187 -35.858  1.00 69.80           C  
ATOM    963  CG1 ILE B 123      12.728  -7.983 -36.743  1.00 71.99           C  
ATOM    964  CG2 ILE B 123      10.974  -9.538 -35.920  1.00 68.66           C  
ATOM    965  CD1 ILE B 123      13.031  -8.373 -38.166  1.00 77.62           C  
ATOM    966  N   ILE B 124      11.072  -9.227 -32.916  1.00 79.71           N  
ATOM    967  CA  ILE B 124      10.424  -9.871 -31.792  1.00 83.52           C  
ATOM    968  C   ILE B 124       8.921  -9.611 -31.792  1.00 86.15           C  
ATOM    969  O   ILE B 124       8.467  -8.470 -31.958  1.00 83.46           O  
ATOM    970  CB  ILE B 124      11.062  -9.416 -30.467  1.00 77.54           C  
ATOM    971  CG1 ILE B 124      10.287  -9.975 -29.281  1.00 75.76           C  
ATOM    972  CG2 ILE B 124      11.131  -7.903 -30.402  1.00 77.30           C  
ATOM    973  CD1 ILE B 124      11.090  -9.971 -28.007  1.00 75.94           C  
ATOM    974  N   ASN B 125       8.172 -10.697 -31.616  1.00 85.76           N  
ATOM    975  CA  ASN B 125       6.726 -10.669 -31.631  1.00 86.86           C  
ATOM    976  C   ASN B 125       6.239 -10.822 -30.209  1.00 84.16           C  
ATOM    977  O   ASN B 125       6.234 -11.935 -29.682  1.00 83.88           O  
ATOM    978  CB  ASN B 125       6.180 -11.804 -32.499  1.00 90.15           C  
ATOM    979  CG  ASN B 125       4.670 -11.752 -32.658  1.00 91.06           C  
ATOM    980  OD1 ASN B 125       3.967 -11.023 -31.949  1.00 90.90           O  
ATOM    981  ND2 ASN B 125       4.162 -12.538 -33.594  1.00 90.59           N  
ATOM    982  N   PRO B 126       5.821  -9.706 -29.582  1.00 82.50           N  
ATOM    983  CA  PRO B 126       5.380  -9.751 -28.185  1.00 81.37           C  
ATOM    984  C   PRO B 126       4.264 -10.772 -27.955  1.00 82.06           C  
ATOM    985  O   PRO B 126       4.267 -11.494 -26.950  1.00 78.83           O  
ATOM    986  CB  PRO B 126       4.858  -8.333 -27.931  1.00 78.87           C  
ATOM    987  CG  PRO B 126       5.461  -7.481 -28.989  1.00 77.44           C  
ATOM    988  CD  PRO B 126       5.648  -8.365 -30.174  1.00 79.27           C  
ATOM    989  N   ILE B 127       3.335 -10.838 -28.903  1.00 79.56           N  
ATOM    990  CA  ILE B 127       2.193 -11.726 -28.788  1.00 76.73           C  
ATOM    991  C   ILE B 127       2.647 -13.188 -28.728  1.00 81.55           C  
ATOM    992  O   ILE B 127       2.147 -13.957 -27.900  1.00 83.89           O  
ATOM    993  CB  ILE B 127       1.207 -11.524 -29.948  1.00 72.21           C  
ATOM    994  CG1 ILE B 127       0.715 -10.079 -29.973  1.00 70.45           C  
ATOM    995  CG2 ILE B 127       0.019 -12.467 -29.807  1.00 71.52           C  
ATOM    996  CD1 ILE B 127       0.151  -9.660 -31.309  1.00 71.30           C  
ATOM    997  N   ALA B 128       3.595 -13.566 -29.590  1.00 78.41           N  
ATOM    998  CA  ALA B 128       4.118 -14.938 -29.605  1.00 78.48           C  
ATOM    999  C   ALA B 128       4.798 -15.290 -28.281  1.00 77.13           C  
ATOM   1000  O   ALA B 128       4.542 -16.339 -27.684  1.00 68.89           O  
ATOM   1001  CB  ALA B 128       5.092 -15.119 -30.756  1.00 78.70           C  
ATOM   1002  N   GLU B 129       5.666 -14.390 -27.835  1.00 81.64           N  
ATOM   1003  CA  GLU B 129       6.399 -14.554 -26.583  1.00 84.27           C  
ATOM   1004  C   GLU B 129       5.433 -14.611 -25.395  1.00 86.44           C  
ATOM   1005  O   GLU B 129       5.677 -15.332 -24.416  1.00 90.39           O  
ATOM   1006  CB  GLU B 129       7.399 -13.403 -26.389  1.00 82.52           C  
ATOM   1007  CG  GLU B 129       8.467 -13.266 -27.475  1.00 83.18           C  
ATOM   1008  CD  GLU B 129       9.549 -14.336 -27.417  1.00 84.45           C  
ATOM   1009  OE1 GLU B 129       9.877 -14.806 -26.304  1.00 91.07           O  
ATOM   1010  OE2 GLU B 129      10.088 -14.699 -28.488  1.00 82.29           O  
ATOM   1011  N   SER B 130       4.334 -13.863 -25.493  1.00 82.27           N  
ATOM   1012  CA  SER B 130       3.364 -13.777 -24.403  1.00 82.55           C  
ATOM   1013  C   SER B 130       2.436 -14.990 -24.324  1.00 80.20           C  
ATOM   1014  O   SER B 130       1.550 -15.036 -23.470  1.00 77.59           O  
ATOM   1015  CB  SER B 130       2.537 -12.501 -24.538  1.00 84.11           C  
ATOM   1016  OG  SER B 130       1.761 -12.536 -25.719  1.00 86.22           O  
ATOM   1017  N   ASN B 131       2.618 -15.948 -25.231  1.00 77.61           N  
ATOM   1018  CA  ASN B 131       1.966 -17.254 -25.132  1.00 75.07           C  
ATOM   1019  C   ASN B 131       3.003 -18.352 -24.893  1.00 72.09           C  
ATOM   1020  O   ASN B 131       2.700 -19.545 -25.008  1.00 67.81           O  
ATOM   1021  CB  ASN B 131       1.156 -17.552 -26.403  1.00 73.81           C  
ATOM   1022  CG  ASN B 131      -0.066 -16.664 -26.540  1.00 68.82           C  
ATOM   1023  OD1 ASN B 131      -1.171 -17.074 -26.212  1.00 67.48           O  
ATOM   1024  ND2 ASN B 131       0.130 -15.441 -27.018  1.00 65.12           N  
ATOM   1025  N   GLY B 132       4.223 -17.940 -24.553  1.00 70.52           N  
ATOM   1026  CA  GLY B 132       5.334 -18.867 -24.351  1.00 71.90           C  
ATOM   1027  C   GLY B 132       5.883 -19.451 -25.644  1.00 70.39           C  
ATOM   1028  O   GLY B 132       6.449 -20.551 -25.652  1.00 68.68           O  
ATOM   1029  N   VAL B 133       5.726 -18.716 -26.740  1.00 67.86           N  
ATOM   1030  CA  VAL B 133       6.194 -19.176 -28.029  1.00 68.11           C  
ATOM   1031  C   VAL B 133       7.357 -18.315 -28.469  1.00 67.58           C  
ATOM   1032  O   VAL B 133       7.320 -17.103 -28.312  1.00 63.18           O  
ATOM   1033  CB  VAL B 133       5.077 -19.105 -29.086  1.00 71.55           C  
ATOM   1034  CG1 VAL B 133       5.587 -19.588 -30.436  1.00 75.23           C  
ATOM   1035  CG2 VAL B 133       3.883 -19.943 -28.651  1.00 71.14           C  
ATOM   1036  N   GLY B 134       8.377 -18.959 -29.032  1.00 71.93           N  
ATOM   1037  CA  GLY B 134       9.569 -18.278 -29.545  1.00 74.61           C  
ATOM   1038  C   GLY B 134       9.892 -18.698 -30.968  1.00 78.90           C  
ATOM   1039  O   GLY B 134       9.266 -19.607 -31.521  1.00 86.38           O  
ATOM   1040  N   TRP B 135      10.873 -18.030 -31.566  1.00 77.64           N  
ATOM   1041  CA  TRP B 135      11.358 -18.362 -32.918  1.00 74.91           C  
ATOM   1042  C   TRP B 135      11.639 -19.848 -33.158  1.00 72.88           C  
ATOM   1043  O   TRP B 135      11.432 -20.363 -34.255  1.00 70.23           O  
ATOM   1044  CB  TRP B 135      12.643 -17.594 -33.193  1.00 75.65           C  
ATOM   1045  CG  TRP B 135      12.419 -16.191 -33.555  1.00 74.86           C  
ATOM   1046  CD1 TRP B 135      12.463 -15.105 -32.725  1.00 75.46           C  
ATOM   1047  CD2 TRP B 135      12.118 -15.698 -34.856  1.00 73.25           C  
ATOM   1048  NE1 TRP B 135      12.204 -13.962 -33.437  1.00 78.67           N  
ATOM   1049  CE2 TRP B 135      11.990 -14.299 -34.752  1.00 77.87           C  
ATOM   1050  CE3 TRP B 135      11.942 -16.302 -36.102  1.00 71.38           C  
ATOM   1051  CZ2 TRP B 135      11.692 -13.490 -35.857  1.00 76.86           C  
ATOM   1052  CZ3 TRP B 135      11.648 -15.500 -37.198  1.00 71.87           C  
ATOM   1053  CH2 TRP B 135      11.524 -14.111 -37.068  1.00 72.29           C  
ATOM   1054  N   ASP B 136      12.133 -20.527 -32.132  1.00 75.42           N  
ATOM   1055  CA  ASP B 136      12.469 -21.944 -32.238  1.00 79.89           C  
ATOM   1056  C   ASP B 136      11.302 -22.820 -32.711  1.00 76.52           C  
ATOM   1057  O   ASP B 136      11.526 -23.871 -33.299  1.00 81.17           O  
ATOM   1058  CB  ASP B 136      13.043 -22.470 -30.908  1.00 84.48           C  
ATOM   1059  CG  ASP B 136      12.105 -22.250 -29.721  1.00 85.75           C  
ATOM   1060  OD1 ASP B 136      10.867 -22.322 -29.890  1.00 82.05           O  
ATOM   1061  OD2 ASP B 136      12.619 -22.014 -28.608  1.00 90.97           O  
ATOM   1062  N   SER B 137      10.068 -22.387 -32.466  1.00 72.40           N  
ATOM   1063  CA  SER B 137       8.887 -23.116 -32.940  1.00 71.76           C  
ATOM   1064  C   SER B 137       8.763 -23.130 -34.463  1.00 72.02           C  
ATOM   1065  O   SER B 137       8.005 -23.927 -35.025  1.00 74.31           O  
ATOM   1066  CB  SER B 137       7.620 -22.510 -32.346  1.00 69.97           C  
ATOM   1067  OG  SER B 137       7.795 -22.254 -30.968  1.00 71.59           O  
ATOM   1068  N   GLY B 138       9.506 -22.247 -35.123  1.00 71.27           N  
ATOM   1069  CA  GLY B 138       9.474 -22.125 -36.571  1.00 69.39           C  
ATOM   1070  C   GLY B 138       9.269 -20.668 -36.924  1.00 68.40           C  
ATOM   1071  O   GLY B 138       8.652 -19.939 -36.160  1.00 66.76           O  
ATOM   1072  N   PRO B 139       9.793 -20.228 -38.078  1.00 71.06           N  
ATOM   1073  CA  PRO B 139       9.617 -18.833 -38.467  1.00 69.74           C  
ATOM   1074  C   PRO B 139       8.186 -18.537 -38.853  1.00 69.49           C  
ATOM   1075  O   PRO B 139       7.611 -17.558 -38.391  1.00 72.57           O  
ATOM   1076  CB  PRO B 139      10.526 -18.659 -39.689  1.00 73.08           C  
ATOM   1077  CG  PRO B 139      11.143 -19.983 -39.981  1.00 76.37           C  
ATOM   1078  CD  PRO B 139      10.574 -21.009 -39.055  1.00 76.62           C  
ATOM   1079  N   GLU B 140       7.618 -19.387 -39.696  1.00 70.51           N  
ATOM   1080  CA  GLU B 140       6.288 -19.140 -40.243  1.00 74.01           C  
ATOM   1081  C   GLU B 140       5.252 -19.085 -39.128  1.00 72.86           C  
ATOM   1082  O   GLU B 140       4.385 -18.209 -39.094  1.00 69.98           O  
ATOM   1083  CB  GLU B 140       5.904 -20.225 -41.259  1.00 75.63           C  
ATOM   1084  CG  GLU B 140       6.738 -20.235 -42.537  1.00 76.27           C  
ATOM   1085  CD  GLU B 140       7.978 -21.113 -42.446  1.00 80.97           C  
ATOM   1086  OE1 GLU B 140       8.483 -21.336 -41.327  1.00 86.02           O  
ATOM   1087  OE2 GLU B 140       8.459 -21.580 -43.497  1.00 81.97           O  
ATOM   1088  N   ILE B 141       5.361 -20.028 -38.208  1.00 72.55           N  
ATOM   1089  CA  ILE B 141       4.444 -20.091 -37.093  1.00 72.80           C  
ATOM   1090  C   ILE B 141       4.643 -18.904 -36.144  1.00 67.96           C  
ATOM   1091  O   ILE B 141       3.676 -18.386 -35.613  1.00 68.68           O  
ATOM   1092  CB  ILE B 141       4.558 -21.461 -36.378  1.00 76.73           C  
ATOM   1093  CG1 ILE B 141       3.327 -21.752 -35.531  1.00 76.08           C  
ATOM   1094  CG2 ILE B 141       5.815 -21.564 -35.529  1.00 81.07           C  
ATOM   1095  CD1 ILE B 141       3.004 -23.227 -35.519  1.00 78.27           C  
ATOM   1096  N   TYR B 142       5.882 -18.451 -35.966  1.00 65.19           N  
ATOM   1097  CA  TYR B 142       6.181 -17.369 -35.013  1.00 64.36           C  
ATOM   1098  C   TYR B 142       5.601 -16.047 -35.475  1.00 61.10           C  
ATOM   1099  O   TYR B 142       4.999 -15.316 -34.702  1.00 57.42           O  
ATOM   1100  CB  TYR B 142       7.696 -17.229 -34.804  1.00 65.51           C  
ATOM   1101  CG  TYR B 142       8.131 -16.195 -33.772  1.00 67.61           C  
ATOM   1102  CD1 TYR B 142       8.098 -16.476 -32.394  1.00 66.92           C  
ATOM   1103  CD2 TYR B 142       8.610 -14.949 -34.172  1.00 67.03           C  
ATOM   1104  CE1 TYR B 142       8.516 -15.537 -31.457  1.00 65.39           C  
ATOM   1105  CE2 TYR B 142       9.027 -14.004 -33.241  1.00 67.26           C  
ATOM   1106  CZ  TYR B 142       8.983 -14.299 -31.891  1.00 66.78           C  
ATOM   1107  OH  TYR B 142       9.405 -13.344 -30.992  1.00 65.24           O  
ATOM   1108  N   LEU B 143       5.780 -15.751 -36.749  1.00 63.76           N  
ATOM   1109  CA  LEU B 143       5.318 -14.490 -37.306  1.00 66.24           C  
ATOM   1110  C   LEU B 143       3.811 -14.473 -37.545  1.00 66.99           C  
ATOM   1111  O   LEU B 143       3.226 -13.401 -37.664  1.00 66.11           O  
ATOM   1112  CB  LEU B 143       6.037 -14.213 -38.620  1.00 68.91           C  
ATOM   1113  CG  LEU B 143       7.557 -14.125 -38.531  1.00 71.77           C  
ATOM   1114  CD1 LEU B 143       8.202 -14.325 -39.898  1.00 73.25           C  
ATOM   1115  CD2 LEU B 143       7.958 -12.790 -37.921  1.00 72.79           C  
ATOM   1116  N   SER B 144       3.183 -15.648 -37.629  1.00 67.95           N  
ATOM   1117  CA  SER B 144       1.734 -15.714 -37.863  1.00 66.74           C  
ATOM   1118  C   SER B 144       0.969 -15.089 -36.697  1.00 66.35           C  
ATOM   1119  O   SER B 144      -0.144 -14.597 -36.883  1.00 65.53           O  
ATOM   1120  CB  SER B 144       1.264 -17.157 -38.108  1.00 66.04           C  
ATOM   1121  OG  SER B 144       1.762 -17.678 -39.332  1.00 63.74           O  
ATOM   1122  N   PHE B 145       1.578 -15.096 -35.508  1.00 64.85           N  
ATOM   1123  CA  PHE B 145       1.011 -14.430 -34.336  1.00 61.99           C  
ATOM   1124  C   PHE B 145       0.851 -12.916 -34.491  1.00 61.37           C  
ATOM   1125  O   PHE B 145       0.141 -12.307 -33.703  1.00 63.56           O  
ATOM   1126  CB  PHE B 145       1.836 -14.731 -33.077  1.00 62.14           C  
ATOM   1127  CG  PHE B 145       1.488 -16.033 -32.425  1.00 63.91           C  
ATOM   1128  CD1 PHE B 145       0.432 -16.114 -31.526  1.00 65.39           C  
ATOM   1129  CD2 PHE B 145       2.214 -17.176 -32.701  1.00 65.87           C  
ATOM   1130  CE1 PHE B 145       0.098 -17.316 -30.925  1.00 65.10           C  
ATOM   1131  CE2 PHE B 145       1.891 -18.381 -32.099  1.00 67.31           C  
ATOM   1132  CZ  PHE B 145       0.830 -18.451 -31.212  1.00 66.34           C  
ATOM   1133  N   PHE B 146       1.509 -12.295 -35.469  1.00 62.11           N  
ATOM   1134  CA  PHE B 146       1.294 -10.866 -35.720  1.00 65.02           C  
ATOM   1135  C   PHE B 146      -0.063 -10.717 -36.363  1.00 64.48           C  
ATOM   1136  O   PHE B 146      -0.486 -11.611 -37.084  1.00 67.79           O  
ATOM   1137  CB  PHE B 146       2.349 -10.266 -36.658  1.00 67.91           C  
ATOM   1138  CG  PHE B 146       3.650  -9.912 -35.980  1.00 73.14           C  
ATOM   1139  CD1 PHE B 146       3.689  -8.961 -34.968  1.00 75.00           C  
ATOM   1140  CD2 PHE B 146       4.843 -10.510 -36.371  1.00 76.72           C  
ATOM   1141  CE1 PHE B 146       4.880  -8.635 -34.346  1.00 75.84           C  
ATOM   1142  CE2 PHE B 146       6.040 -10.180 -35.756  1.00 76.21           C  
ATOM   1143  CZ  PHE B 146       6.060  -9.241 -34.744  1.00 75.70           C  
ATOM   1144  N   PRO B 147      -0.763  -9.603 -36.098  1.00 65.36           N  
ATOM   1145  CA  PRO B 147      -1.998  -9.386 -36.839  1.00 67.62           C  
ATOM   1146  C   PRO B 147      -1.688  -8.878 -38.246  1.00 65.88           C  
ATOM   1147  O   PRO B 147      -0.583  -8.407 -38.508  1.00 63.51           O  
ATOM   1148  CB  PRO B 147      -2.750  -8.349 -35.997  1.00 66.53           C  
ATOM   1149  CG  PRO B 147      -1.687  -7.610 -35.271  1.00 67.30           C  
ATOM   1150  CD  PRO B 147      -0.495  -8.521 -35.139  1.00 66.21           C  
ATOM   1151  N   GLY B 148      -2.651  -9.007 -39.147  1.00 64.49           N  
ATOM   1152  CA  GLY B 148      -2.435  -8.642 -40.525  1.00 66.97           C  
ATOM   1153  C   GLY B 148      -1.939  -9.794 -41.376  1.00 70.82           C  
ATOM   1154  O   GLY B 148      -2.066  -9.725 -42.598  1.00 76.90           O  
ATOM   1155  N   THR B 149      -1.404 -10.859 -40.764  1.00 68.29           N  
ATOM   1156  CA  THR B 149      -0.832 -11.977 -41.544  1.00 69.46           C  
ATOM   1157  C   THR B 149      -1.881 -12.912 -42.151  1.00 71.94           C  
ATOM   1158  O   THR B 149      -1.540 -13.790 -42.950  1.00 74.86           O  
ATOM   1159  CB  THR B 149       0.159 -12.838 -40.735  1.00 70.11           C  
ATOM   1160  OG1 THR B 149      -0.546 -13.638 -39.782  1.00 71.05           O  
ATOM   1161  CG2 THR B 149       1.173 -11.979 -40.020  1.00 72.72           C  
ATOM   1162  N   GLU B 150      -3.145 -12.732 -41.763  1.00 73.53           N  
ATOM   1163  CA  GLU B 150      -4.260 -13.440 -42.396  1.00 71.17           C  
ATOM   1164  C   GLU B 150      -4.473 -12.959 -43.831  1.00 73.04           C  
ATOM   1165  O   GLU B 150      -5.136 -13.626 -44.616  1.00 83.45           O  
ATOM   1166  CB  GLU B 150      -5.553 -13.312 -41.581  1.00 67.23           C  
ATOM   1167  CG  GLU B 150      -6.121 -11.901 -41.462  1.00 67.99           C  
ATOM   1168  CD  GLU B 150      -5.440 -11.042 -40.403  1.00 65.98           C  
ATOM   1169  OE1 GLU B 150      -4.619 -11.574 -39.633  1.00 64.54           O  
ATOM   1170  OE2 GLU B 150      -5.719  -9.825 -40.338  1.00 63.48           O  
ATOM   1171  N   MET B 151      -3.895 -11.812 -44.175  1.00 69.21           N  
ATOM   1172  CA  MET B 151      -3.856 -11.363 -45.561  1.00 70.70           C  
ATOM   1173  C   MET B 151      -3.094 -12.328 -46.479  1.00 70.84           C  
ATOM   1174  O   MET B 151      -3.294 -12.314 -47.690  1.00 73.67           O  
ATOM   1175  CB  MET B 151      -3.231  -9.968 -45.645  1.00 71.23           C  
ATOM   1176  CG  MET B 151      -4.065  -8.885 -44.969  1.00 73.37           C  
ATOM   1177  SD  MET B 151      -3.570  -7.211 -45.407  1.00 72.76           S  
ATOM   1178  CE  MET B 151      -1.885  -7.194 -44.805  1.00 72.64           C  
ATOM   1179  N   PHE B 152      -2.233 -13.166 -45.905  1.00 71.59           N  
ATOM   1180  CA  PHE B 152      -1.336 -14.020 -46.688  1.00 73.49           C  
ATOM   1181  C   PHE B 152      -1.353 -15.472 -46.204  1.00 71.52           C  
ATOM   1182  O   PHE B 152      -0.302 -16.061 -45.896  1.00 69.77           O  
ATOM   1183  CB  PHE B 152       0.091 -13.471 -46.609  1.00 73.20           C  
ATOM   1184  CG  PHE B 152       0.201 -12.023 -46.978  1.00 71.82           C  
ATOM   1185  CD1 PHE B 152      -0.185 -11.586 -48.227  1.00 69.89           C  
ATOM   1186  CD2 PHE B 152       0.691 -11.095 -46.069  1.00 75.21           C  
ATOM   1187  CE1 PHE B 152      -0.088 -10.247 -48.566  1.00 73.43           C  
ATOM   1188  CE2 PHE B 152       0.790  -9.754 -46.402  1.00 75.03           C  
ATOM   1189  CZ  PHE B 152       0.398  -9.329 -47.655  1.00 74.10           C  
ATOM   1190  N   LEU B 153      -2.543 -16.058 -46.166  1.00 67.22           N  
ATOM   1191  CA  LEU B 153      -2.702 -17.371 -45.562  1.00 66.46           C  
ATOM   1192  C   LEU B 153      -1.779 -18.426 -46.148  1.00 67.30           C  
ATOM   1193  O   LEU B 153      -1.219 -19.233 -45.397  1.00 58.65           O  
ATOM   1194  CB  LEU B 153      -4.153 -17.836 -45.654  1.00 67.39           C  
ATOM   1195  CG  LEU B 153      -5.142 -17.036 -44.806  1.00 67.05           C  
ATOM   1196  CD1 LEU B 153      -6.538 -17.623 -44.940  1.00 67.21           C  
ATOM   1197  CD2 LEU B 153      -4.725 -17.007 -43.348  1.00 68.09           C  
ATOM   1198  N   GLU B 154      -1.610 -18.425 -47.473  1.00 73.27           N  
ATOM   1199  CA  GLU B 154      -0.712 -19.394 -48.096  1.00 76.36           C  
ATOM   1200  C   GLU B 154       0.673 -19.184 -47.532  1.00 73.37           C  
ATOM   1201  O   GLU B 154       1.256 -20.094 -46.948  1.00 77.99           O  
ATOM   1202  CB  GLU B 154      -0.661 -19.279 -49.621  1.00 79.81           C  
ATOM   1203  CG  GLU B 154       0.092 -20.452 -50.260  1.00 83.45           C  
ATOM   1204  CD  GLU B 154       0.209 -20.373 -51.775  1.00 86.79           C  
ATOM   1205  OE1 GLU B 154       0.040 -19.273 -52.343  1.00 90.90           O  
ATOM   1206  OE2 GLU B 154       0.478 -21.424 -52.400  1.00 85.37           O  
ATOM   1207  N   THR B 155       1.172 -17.963 -47.678  1.00 66.98           N  
ATOM   1208  CA  THR B 155       2.538 -17.641 -47.300  1.00 61.80           C  
ATOM   1209  C   THR B 155       2.862 -18.067 -45.877  1.00 60.46           C  
ATOM   1210  O   THR B 155       3.969 -18.511 -45.607  1.00 60.34           O  
ATOM   1211  CB  THR B 155       2.814 -16.144 -47.467  1.00 59.23           C  
ATOM   1212  OG1 THR B 155       2.219 -15.692 -48.681  1.00 60.09           O  
ATOM   1213  CG2 THR B 155       4.292 -15.878 -47.545  1.00 58.79           C  
ATOM   1214  N   PHE B 156       1.895 -17.967 -44.974  1.00 61.10           N  
ATOM   1215  CA  PHE B 156       2.124 -18.392 -43.596  1.00 64.10           C  
ATOM   1216  C   PHE B 156       1.528 -19.756 -43.258  1.00 65.05           C  
ATOM   1217  O   PHE B 156       1.285 -20.062 -42.093  1.00 67.54           O  
ATOM   1218  CB  PHE B 156       1.635 -17.308 -42.647  1.00 64.23           C  
ATOM   1219  CG  PHE B 156       2.467 -16.072 -42.706  1.00 65.81           C  
ATOM   1220  CD1 PHE B 156       3.587 -15.941 -41.900  1.00 64.69           C  
ATOM   1221  CD2 PHE B 156       2.164 -15.057 -43.602  1.00 69.32           C  
ATOM   1222  CE1 PHE B 156       4.376 -14.805 -41.964  1.00 66.22           C  
ATOM   1223  CE2 PHE B 156       2.951 -13.914 -43.669  1.00 71.50           C  
ATOM   1224  CZ  PHE B 156       4.062 -13.789 -42.850  1.00 67.92           C  
ATOM   1225  N   LYS B 157       1.313 -20.572 -44.285  1.00 65.13           N  
ATOM   1226  CA  LYS B 157       0.929 -21.972 -44.126  1.00 65.99           C  
ATOM   1227  C   LYS B 157      -0.303 -22.161 -43.249  1.00 69.11           C  
ATOM   1228  O   LYS B 157      -0.322 -23.014 -42.356  1.00 71.91           O  
ATOM   1229  CB  LYS B 157       2.096 -22.765 -43.556  1.00 64.72           C  
ATOM   1230  CG  LYS B 157       3.394 -22.553 -44.303  1.00 66.94           C  
ATOM   1231  CD  LYS B 157       4.401 -23.626 -43.938  1.00 71.46           C  
ATOM   1232  CE  LYS B 157       5.688 -23.458 -44.724  1.00 74.57           C  
ATOM   1233  NZ  LYS B 157       6.615 -24.603 -44.506  1.00 76.08           N  
ATOM   1234  N   PHE B 158      -1.326 -21.348 -43.504  1.00 70.46           N  
ATOM   1235  CA  PHE B 158      -2.582 -21.374 -42.737  1.00 68.80           C  
ATOM   1236  C   PHE B 158      -2.456 -21.013 -41.266  1.00 62.38           C  
ATOM   1237  O   PHE B 158      -3.467 -20.915 -40.572  1.00 58.31           O  
ATOM   1238  CB  PHE B 158      -3.268 -22.743 -42.839  1.00 70.62           C  
ATOM   1239  CG  PHE B 158      -4.097 -22.918 -44.070  1.00 71.20           C  
ATOM   1240  CD1 PHE B 158      -5.176 -22.085 -44.316  1.00 71.03           C  
ATOM   1241  CD2 PHE B 158      -3.819 -23.934 -44.963  1.00 74.84           C  
ATOM   1242  CE1 PHE B 158      -5.950 -22.250 -45.442  1.00 73.52           C  
ATOM   1243  CE2 PHE B 158      -4.591 -24.109 -46.092  1.00 78.22           C  
ATOM   1244  CZ  PHE B 158      -5.660 -23.267 -46.331  1.00 77.34           C  
ATOM   1245  N   TYR B 159      -1.239 -20.795 -40.786  1.00 62.77           N  
ATOM   1246  CA  TYR B 159      -1.028 -20.675 -39.346  1.00 66.86           C  
ATOM   1247  C   TYR B 159      -1.838 -19.539 -38.724  1.00 65.68           C  
ATOM   1248  O   TYR B 159      -2.416 -19.718 -37.643  1.00 67.27           O  
ATOM   1249  CB  TYR B 159       0.469 -20.584 -38.995  1.00 66.54           C  
ATOM   1250  CG  TYR B 159       1.216 -21.900 -39.198  1.00 63.34           C  
ATOM   1251  CD1 TYR B 159       0.702 -23.098 -38.701  1.00 61.45           C  
ATOM   1252  CD2 TYR B 159       2.437 -21.944 -39.872  1.00 58.84           C  
ATOM   1253  CE1 TYR B 159       1.368 -24.292 -38.888  1.00 59.63           C  
ATOM   1254  CE2 TYR B 159       3.110 -23.138 -40.054  1.00 56.84           C  
ATOM   1255  CZ  TYR B 159       2.571 -24.306 -39.565  1.00 56.58           C  
ATOM   1256  OH  TYR B 159       3.234 -25.491 -39.746  1.00 54.29           O  
ATOM   1257  N   PRO B 160      -1.922 -18.388 -39.418  1.00 58.55           N  
ATOM   1258  CA  PRO B 160      -2.780 -17.306 -38.928  1.00 55.58           C  
ATOM   1259  C   PRO B 160      -4.258 -17.716 -38.683  1.00 54.35           C  
ATOM   1260  O   PRO B 160      -4.910 -17.214 -37.763  1.00 51.07           O  
ATOM   1261  CB  PRO B 160      -2.670 -16.258 -40.041  1.00 54.19           C  
ATOM   1262  CG  PRO B 160      -1.348 -16.521 -40.664  1.00 54.84           C  
ATOM   1263  CD  PRO B 160      -1.210 -18.005 -40.651  1.00 54.92           C  
ATOM   1264  N   LEU B 161      -4.779 -18.618 -39.502  1.00 56.57           N  
ATOM   1265  CA  LEU B 161      -6.156 -19.067 -39.349  1.00 58.69           C  
ATOM   1266  C   LEU B 161      -6.263 -20.042 -38.195  1.00 60.90           C  
ATOM   1267  O   LEU B 161      -7.182 -19.933 -37.379  1.00 62.63           O  
ATOM   1268  CB  LEU B 161      -6.647 -19.754 -40.621  1.00 58.65           C  
ATOM   1269  CG  LEU B 161      -8.067 -20.314 -40.544  1.00 60.25           C  
ATOM   1270  CD1 LEU B 161      -9.084 -19.217 -40.785  1.00 61.72           C  
ATOM   1271  CD2 LEU B 161      -8.265 -21.435 -41.546  1.00 62.90           C  
ATOM   1272  N   THR B 162      -5.329 -20.996 -38.148  1.00 59.61           N  
ATOM   1273  CA  THR B 162      -5.387 -22.099 -37.187  1.00 61.30           C  
ATOM   1274  C   THR B 162      -5.029 -21.661 -35.766  1.00 61.90           C  
ATOM   1275  O   THR B 162      -5.609 -22.157 -34.797  1.00 61.71           O  
ATOM   1276  CB  THR B 162      -4.475 -23.265 -37.607  1.00 61.37           C  
ATOM   1277  OG1 THR B 162      -3.134 -22.791 -37.754  1.00 62.10           O  
ATOM   1278  CG2 THR B 162      -4.950 -23.867 -38.921  1.00 60.07           C  
ATOM   1279  N   ILE B 163      -4.085 -20.730 -35.645  1.00 60.62           N  
ATOM   1280  CA  ILE B 163      -3.833 -20.063 -34.371  1.00 58.39           C  
ATOM   1281  C   ILE B 163      -5.143 -19.502 -33.825  1.00 58.23           C  
ATOM   1282  O   ILE B 163      -5.488 -19.712 -32.662  1.00 60.54           O  
ATOM   1283  CB  ILE B 163      -2.829 -18.912 -34.527  1.00 57.31           C  
ATOM   1284  CG1 ILE B 163      -1.423 -19.472 -34.720  1.00 57.03           C  
ATOM   1285  CG2 ILE B 163      -2.854 -17.998 -33.308  1.00 58.03           C  
ATOM   1286  CD1 ILE B 163      -0.452 -18.475 -35.315  1.00 56.88           C  
ATOM   1287  N   GLY B 164      -5.863 -18.787 -34.679  1.00 57.37           N  
ATOM   1288  CA  GLY B 164      -7.162 -18.236 -34.326  1.00 59.33           C  
ATOM   1289  C   GLY B 164      -8.176 -19.295 -33.947  1.00 60.66           C  
ATOM   1290  O   GLY B 164      -8.973 -19.098 -33.031  1.00 63.58           O  
ATOM   1291  N   ILE B 165      -8.159 -20.416 -34.655  1.00 61.55           N  
ATOM   1292  CA  ILE B 165      -9.077 -21.503 -34.358  1.00 65.47           C  
ATOM   1293  C   ILE B 165      -8.745 -22.103 -33.006  1.00 69.04           C  
ATOM   1294  O   ILE B 165      -9.640 -22.274 -32.167  1.00 73.31           O  
ATOM   1295  CB  ILE B 165      -9.051 -22.587 -35.452  1.00 65.71           C  
ATOM   1296  CG1 ILE B 165      -9.726 -22.052 -36.717  1.00 65.08           C  
ATOM   1297  CG2 ILE B 165      -9.767 -23.852 -34.987  1.00 65.53           C  
ATOM   1298  CD1 ILE B 165      -9.401 -22.844 -37.960  1.00 66.24           C  
ATOM   1299  N   HIS B 166      -7.468 -22.422 -32.795  1.00 70.73           N  
ATOM   1300  CA  HIS B 166      -7.040 -22.994 -31.518  1.00 70.90           C  
ATOM   1301  C   HIS B 166      -7.390 -22.047 -30.401  1.00 70.37           C  
ATOM   1302  O   HIS B 166      -7.861 -22.464 -29.348  1.00 72.15           O  
ATOM   1303  CB  HIS B 166      -5.545 -23.266 -31.477  1.00 69.63           C  
ATOM   1304  CG  HIS B 166      -5.095 -23.890 -30.198  1.00 71.55           C  
ATOM   1305  ND1 HIS B 166      -5.451 -25.170 -29.830  1.00 76.14           N  
ATOM   1306  CD2 HIS B 166      -4.333 -23.409 -29.189  1.00 74.36           C  
ATOM   1307  CE1 HIS B 166      -4.913 -25.458 -28.658  1.00 76.26           C  
ATOM   1308  NE2 HIS B 166      -4.229 -24.405 -28.246  1.00 76.81           N  
ATOM   1309  N   ARG B 167      -7.163 -20.764 -30.645  1.00 71.01           N  
ATOM   1310  CA  ARG B 167      -7.520 -19.738 -29.680  1.00 72.19           C  
ATOM   1311  C   ARG B 167      -8.987 -19.788 -29.271  1.00 68.54           C  
ATOM   1312  O   ARG B 167      -9.301 -19.647 -28.095  1.00 73.09           O  
ATOM   1313  CB  ARG B 167      -7.178 -18.354 -30.217  1.00 74.26           C  
ATOM   1314  CG  ARG B 167      -5.783 -17.901 -29.861  1.00 75.77           C  
ATOM   1315  CD  ARG B 167      -5.463 -16.633 -30.610  1.00 81.11           C  
ATOM   1316  NE  ARG B 167      -4.780 -15.659 -29.776  1.00 87.72           N  
ATOM   1317  CZ  ARG B 167      -4.255 -14.526 -30.230  1.00 96.18           C  
ATOM   1318  NH1 ARG B 167      -4.349 -14.206 -31.520  1.00100.12           N  
ATOM   1319  NH2 ARG B 167      -3.628 -13.705 -29.392  1.00 97.65           N  
ATOM   1320  N   VAL B 168      -9.878 -19.991 -30.232  1.00 65.37           N  
ATOM   1321  CA  VAL B 168     -11.299 -20.058 -29.924  1.00 66.51           C  
ATOM   1322  C   VAL B 168     -11.651 -21.368 -29.252  1.00 68.91           C  
ATOM   1323  O   VAL B 168     -12.351 -21.360 -28.251  1.00 75.12           O  
ATOM   1324  CB  VAL B 168     -12.163 -19.909 -31.170  1.00 68.05           C  
ATOM   1325  CG1 VAL B 168     -13.622 -20.170 -30.832  1.00 66.99           C  
ATOM   1326  CG2 VAL B 168     -11.995 -18.515 -31.746  1.00 70.26           C  
ATOM   1327  N   LYS B 169     -11.183 -22.483 -29.811  1.00 69.42           N  
ATOM   1328  CA  LYS B 169     -11.305 -23.799 -29.168  1.00 71.87           C  
ATOM   1329  C   LYS B 169     -10.945 -23.803 -27.660  1.00 79.17           C  
ATOM   1330  O   LYS B 169     -11.514 -24.574 -26.885  1.00 82.82           O  
ATOM   1331  CB  LYS B 169     -10.412 -24.815 -29.877  1.00 70.23           C  
ATOM   1332  CG  LYS B 169     -11.071 -25.629 -30.971  1.00 69.73           C  
ATOM   1333  CD  LYS B 169     -10.113 -26.740 -31.391  1.00 70.85           C  
ATOM   1334  CE  LYS B 169     -10.676 -27.664 -32.460  1.00 71.39           C  
ATOM   1335  NZ  LYS B 169     -11.716 -28.607 -31.951  1.00 70.79           N  
ATOM   1336  N   GLN B 170      -9.988 -22.967 -27.259  1.00 83.32           N  
ATOM   1337  CA  GLN B 170      -9.576 -22.851 -25.854  1.00 85.39           C  
ATOM   1338  C   GLN B 170     -10.345 -21.776 -25.079  1.00 86.23           C  
ATOM   1339  O   GLN B 170     -10.057 -21.537 -23.910  1.00 88.87           O  
ATOM   1340  CB  GLN B 170      -8.083 -22.509 -25.775  1.00 87.63           C  
ATOM   1341  CG  GLN B 170      -7.151 -23.574 -26.319  1.00 88.94           C  
ATOM   1342  CD  GLN B 170      -7.088 -24.804 -25.434  1.00 86.79           C  
ATOM   1343  OE1 GLN B 170      -6.230 -24.909 -24.548  1.00 84.79           O  
ATOM   1344  NE2 GLN B 170      -7.996 -25.747 -25.673  1.00 85.04           N  
ATOM   1345  N   GLY B 171     -11.294 -21.108 -25.724  1.00 87.34           N  
ATOM   1346  CA  GLY B 171     -11.984 -19.970 -25.114  1.00 88.84           C  
ATOM   1347  C   GLY B 171     -11.062 -18.836 -24.687  1.00 86.59           C  
ATOM   1348  O   GLY B 171     -11.362 -18.117 -23.734  1.00 85.54           O  
ATOM   1349  N   MET B 172      -9.938 -18.685 -25.388  1.00 84.86           N  
ATOM   1350  CA  MET B 172      -9.001 -17.595 -25.143  1.00 84.34           C  
ATOM   1351  C   MET B 172      -9.367 -16.401 -25.997  1.00 79.58           C  
ATOM   1352  O   MET B 172      -8.833 -15.319 -25.796  1.00 84.31           O  
ATOM   1353  CB  MET B 172      -7.569 -18.002 -25.499  1.00 91.91           C  
ATOM   1354  CG  MET B 172      -6.965 -19.104 -24.645  1.00 99.44           C  
ATOM   1355  SD  MET B 172      -5.211 -19.376 -25.021  1.00104.04           S  
ATOM   1356  CE  MET B 172      -5.282 -20.039 -26.675  1.00 98.80           C  
ATOM   1357  N   MET B 173     -10.256 -16.595 -26.964  1.00 75.29           N  
ATOM   1358  CA  MET B 173     -10.560 -15.548 -27.922  1.00 76.87           C  
ATOM   1359  C   MET B 173     -12.044 -15.507 -28.231  1.00 77.34           C  
ATOM   1360  O   MET B 173     -12.744 -16.521 -28.136  1.00 77.16           O  
ATOM   1361  CB  MET B 173      -9.752 -15.775 -29.203  1.00 79.14           C  
ATOM   1362  CG  MET B 173      -9.853 -14.662 -30.230  1.00 81.04           C  
ATOM   1363  SD  MET B 173      -8.586 -14.778 -31.511  1.00 83.61           S  
ATOM   1364  CE  MET B 173      -9.442 -15.620 -32.832  1.00 78.50           C  
ATOM   1365  N   ASP B 174     -12.509 -14.314 -28.583  1.00 79.75           N  
ATOM   1366  CA  ASP B 174     -13.877 -14.093 -29.035  1.00 83.99           C  
ATOM   1367  C   ASP B 174     -13.952 -14.434 -30.545  1.00 82.83           C  
ATOM   1368  O   ASP B 174     -13.177 -13.897 -31.340  1.00 83.79           O  
ATOM   1369  CB  ASP B 174     -14.259 -12.629 -28.755  1.00 87.08           C  
ATOM   1370  CG  ASP B 174     -15.641 -12.254 -29.281  1.00 89.64           C  
ATOM   1371  OD1 ASP B 174     -16.479 -13.156 -29.504  1.00 87.11           O  
ATOM   1372  OD2 ASP B 174     -15.881 -11.036 -29.470  1.00 91.42           O  
ATOM   1373  N   PRO B 175     -14.865 -15.345 -30.943  1.00 77.76           N  
ATOM   1374  CA  PRO B 175     -14.989 -15.774 -32.344  1.00 73.92           C  
ATOM   1375  C   PRO B 175     -15.234 -14.683 -33.385  1.00 75.65           C  
ATOM   1376  O   PRO B 175     -15.034 -14.931 -34.570  1.00 73.82           O  
ATOM   1377  CB  PRO B 175     -16.186 -16.720 -32.313  1.00 72.26           C  
ATOM   1378  CG  PRO B 175     -16.153 -17.302 -30.954  1.00 76.02           C  
ATOM   1379  CD  PRO B 175     -15.635 -16.224 -30.042  1.00 78.65           C  
ATOM   1380  N   GLN B 176     -15.677 -13.499 -32.973  1.00 80.75           N  
ATOM   1381  CA  GLN B 176     -15.878 -12.403 -33.924  1.00 84.00           C  
ATOM   1382  C   GLN B 176     -14.590 -12.082 -34.640  1.00 80.61           C  
ATOM   1383  O   GLN B 176     -14.591 -11.729 -35.817  1.00 80.37           O  
ATOM   1384  CB  GLN B 176     -16.403 -11.148 -33.229  1.00 92.17           C  
ATOM   1385  CG  GLN B 176     -17.825 -11.309 -32.703  1.00103.42           C  
ATOM   1386  CD  GLN B 176     -18.730 -10.145 -33.062  1.00116.56           C  
ATOM   1387  OE1 GLN B 176     -18.268  -9.010 -33.222  1.00134.01           O  
ATOM   1388  NE2 GLN B 176     -20.030 -10.418 -33.193  1.00119.40           N  
ATOM   1389  N   TYR B 177     -13.488 -12.236 -33.923  1.00 83.25           N  
ATOM   1390  CA  TYR B 177     -12.181 -11.846 -34.430  1.00 90.24           C  
ATOM   1391  C   TYR B 177     -11.585 -12.852 -35.445  1.00 88.17           C  
ATOM   1392  O   TYR B 177     -10.646 -12.531 -36.173  1.00 89.08           O  
ATOM   1393  CB  TYR B 177     -11.245 -11.548 -33.243  1.00 91.13           C  
ATOM   1394  CG  TYR B 177     -11.696 -10.332 -32.439  1.00 94.74           C  
ATOM   1395  CD1 TYR B 177     -12.693 -10.441 -31.463  1.00 97.57           C  
ATOM   1396  CD2 TYR B 177     -11.149  -9.070 -32.674  1.00 98.22           C  
ATOM   1397  CE1 TYR B 177     -13.119  -9.338 -30.736  1.00 99.54           C  
ATOM   1398  CE2 TYR B 177     -11.569  -7.959 -31.951  1.00103.16           C  
ATOM   1399  CZ  TYR B 177     -12.555  -8.099 -30.980  1.00102.01           C  
ATOM   1400  OH  TYR B 177     -12.974  -7.001 -30.260  1.00 99.12           O  
ATOM   1401  N   LEU B 178     -12.154 -14.048 -35.524  1.00 87.13           N  
ATOM   1402  CA  LEU B 178     -11.759 -15.001 -36.559  1.00 86.57           C  
ATOM   1403  C   LEU B 178     -12.305 -14.631 -37.925  1.00 87.11           C  
ATOM   1404  O   LEU B 178     -11.705 -14.972 -38.940  1.00 91.46           O  
ATOM   1405  CB  LEU B 178     -12.243 -16.410 -36.224  1.00 89.67           C  
ATOM   1406  CG  LEU B 178     -11.166 -17.413 -35.841  1.00 95.30           C  
ATOM   1407  CD1 LEU B 178     -11.818 -18.721 -35.425  1.00 98.03           C  
ATOM   1408  CD2 LEU B 178     -10.211 -17.645 -37.002  1.00 99.40           C  
ATOM   1409  N   LYS B 179     -13.446 -13.946 -37.947  1.00 83.60           N  
ATOM   1410  CA  LYS B 179     -14.168 -13.694 -39.184  1.00 83.12           C  
ATOM   1411  C   LYS B 179     -13.281 -13.046 -40.245  1.00 81.05           C  
ATOM   1412  O   LYS B 179     -13.417 -13.349 -41.423  1.00 75.46           O  
ATOM   1413  CB  LYS B 179     -15.404 -12.836 -38.908  1.00 91.55           C  
ATOM   1414  CG  LYS B 179     -16.417 -12.846 -40.042  1.00101.44           C  
ATOM   1415  CD  LYS B 179     -17.600 -11.939 -39.746  1.00108.00           C  
ATOM   1416  CE  LYS B 179     -18.268 -11.463 -41.030  1.00116.95           C  
ATOM   1417  NZ  LYS B 179     -19.198 -10.322 -40.786  1.00120.32           N  
ATOM   1418  N   LYS B 180     -12.371 -12.171 -39.814  1.00 86.55           N  
ATOM   1419  CA  LYS B 180     -11.372 -11.537 -40.695  1.00 89.35           C  
ATOM   1420  C   LYS B 180     -10.723 -12.540 -41.642  1.00 81.22           C  
ATOM   1421  O   LYS B 180     -10.688 -12.351 -42.854  1.00 75.21           O  
ATOM   1422  CB  LYS B 180     -10.255 -10.882 -39.859  1.00102.41           C  
ATOM   1423  CG  LYS B 180     -10.700  -9.727 -38.961  1.00115.95           C  
ATOM   1424  CD  LYS B 180      -9.536  -9.068 -38.212  1.00122.68           C  
ATOM   1425  CE  LYS B 180      -9.824  -7.593 -37.933  1.00125.53           C  
ATOM   1426  NZ  LYS B 180      -8.784  -6.876 -37.139  1.00123.32           N  
ATOM   1427  N   ALA B 181     -10.198 -13.610 -41.064  1.00 77.69           N  
ATOM   1428  CA  ALA B 181      -9.457 -14.607 -41.819  1.00 75.14           C  
ATOM   1429  C   ALA B 181     -10.349 -15.396 -42.763  1.00 71.92           C  
ATOM   1430  O   ALA B 181      -9.988 -15.644 -43.903  1.00 73.20           O  
ATOM   1431  CB  ALA B 181      -8.752 -15.550 -40.861  1.00 75.70           C  
ATOM   1432  N   LEU B 182     -11.527 -15.769 -42.285  1.00 70.51           N  
ATOM   1433  CA  LEU B 182     -12.423 -16.656 -43.021  1.00 68.02           C  
ATOM   1434  C   LEU B 182     -12.915 -16.104 -44.354  1.00 67.41           C  
ATOM   1435  O   LEU B 182     -13.468 -16.846 -45.147  1.00 70.73           O  
ATOM   1436  CB  LEU B 182     -13.626 -17.018 -42.149  1.00 69.00           C  
ATOM   1437  CG  LEU B 182     -13.286 -18.001 -41.020  1.00 67.99           C  
ATOM   1438  CD1 LEU B 182     -14.135 -17.754 -39.786  1.00 65.42           C  
ATOM   1439  CD2 LEU B 182     -13.424 -19.440 -41.491  1.00 66.74           C  
ATOM   1440  N   ARG B 183     -12.729 -14.815 -44.599  1.00 67.32           N  
ATOM   1441  CA  ARG B 183     -13.120 -14.219 -45.866  1.00 69.05           C  
ATOM   1442  C   ARG B 183     -11.909 -14.011 -46.778  1.00 71.27           C  
ATOM   1443  O   ARG B 183     -12.045 -13.560 -47.916  1.00 75.60           O  
ATOM   1444  CB  ARG B 183     -13.839 -12.892 -45.605  1.00 72.21           C  
ATOM   1445  CG  ARG B 183     -15.196 -13.046 -44.913  1.00 76.31           C  
ATOM   1446  CD  ARG B 183     -15.479 -11.932 -43.913  1.00 77.69           C  
ATOM   1447  NE  ARG B 183     -15.157 -10.623 -44.475  1.00 80.02           N  
ATOM   1448  CZ  ARG B 183     -14.569  -9.624 -43.815  1.00 86.08           C  
ATOM   1449  NH1 ARG B 183     -14.219  -9.749 -42.533  1.00 90.17           N  
ATOM   1450  NH2 ARG B 183     -14.318  -8.481 -44.449  1.00 86.29           N  
ATOM   1451  N   GLN B 184     -10.725 -14.345 -46.277  1.00 72.76           N  
ATOM   1452  CA  GLN B 184      -9.481 -14.167 -47.028  1.00 74.30           C  
ATOM   1453  C   GLN B 184      -9.267 -15.302 -48.018  1.00 72.31           C  
ATOM   1454  O   GLN B 184     -10.027 -16.258 -48.024  1.00 74.36           O  
ATOM   1455  CB  GLN B 184      -8.301 -14.101 -46.064  1.00 76.25           C  
ATOM   1456  CG  GLN B 184      -8.368 -12.927 -45.104  1.00 73.84           C  
ATOM   1457  CD  GLN B 184      -8.110 -11.608 -45.800  1.00 74.39           C  
ATOM   1458  OE1 GLN B 184      -7.427 -11.549 -46.825  1.00 69.42           O  
ATOM   1459  NE2 GLN B 184      -8.657 -10.538 -45.247  1.00 81.06           N  
ATOM   1460  N   ARG B 185      -8.229 -15.188 -48.847  1.00 71.78           N  
ATOM   1461  CA  ARG B 185      -7.922 -16.189 -49.872  1.00 70.35           C  
ATOM   1462  C   ARG B 185      -6.778 -17.086 -49.452  1.00 68.46           C  
ATOM   1463  O   ARG B 185      -6.055 -16.779 -48.510  1.00 66.44           O  
ATOM   1464  CB  ARG B 185      -7.561 -15.507 -51.191  1.00 71.52           C  
ATOM   1465  CG  ARG B 185      -8.700 -14.683 -51.745  1.00 75.78           C  
ATOM   1466  CD  ARG B 185      -8.490 -14.299 -53.194  1.00 79.97           C  
ATOM   1467  NE  ARG B 185      -9.623 -13.505 -53.664  1.00 85.58           N  
ATOM   1468  CZ  ARG B 185      -9.704 -12.913 -54.852  1.00 90.14           C  
ATOM   1469  NH1 ARG B 185      -8.709 -12.999 -55.726  1.00 91.99           N  
ATOM   1470  NH2 ARG B 185     -10.789 -12.216 -55.164  1.00 96.09           N  
ATOM   1471  N   TYR B 186      -6.636 -18.206 -50.155  1.00 70.64           N  
ATOM   1472  CA  TYR B 186      -5.436 -19.035 -50.081  1.00 71.78           C  
ATOM   1473  C   TYR B 186      -4.704 -18.938 -51.426  1.00 76.23           C  
ATOM   1474  O   TYR B 186      -4.800 -19.825 -52.272  1.00 75.09           O  
ATOM   1475  CB  TYR B 186      -5.796 -20.482 -49.745  1.00 68.10           C  
ATOM   1476  CG  TYR B 186      -4.590 -21.336 -49.410  1.00 66.74           C  
ATOM   1477  CD1 TYR B 186      -4.068 -21.365 -48.121  1.00 65.40           C  
ATOM   1478  CD2 TYR B 186      -3.970 -22.114 -50.377  1.00 65.77           C  
ATOM   1479  CE1 TYR B 186      -2.971 -22.146 -47.808  1.00 61.84           C  
ATOM   1480  CE2 TYR B 186      -2.870 -22.895 -50.070  1.00 63.04           C  
ATOM   1481  CZ  TYR B 186      -2.378 -22.903 -48.784  1.00 60.27           C  
ATOM   1482  OH  TYR B 186      -1.286 -23.666 -48.472  1.00 58.69           O  
ATOM   1483  N   GLY B 187      -3.997 -17.832 -51.628  1.00 83.26           N  
ATOM   1484  CA  GLY B 187      -3.317 -17.575 -52.893  1.00 87.54           C  
ATOM   1485  C   GLY B 187      -4.286 -17.211 -54.008  1.00 91.95           C  
ATOM   1486  O   GLY B 187      -4.434 -16.037 -54.357  1.00100.28           O  
ATOM   1487  N   THR B 188      -4.960 -18.217 -54.561  1.00 89.27           N  
ATOM   1488  CA  THR B 188      -5.827 -18.014 -55.719  1.00 84.94           C  
ATOM   1489  C   THR B 188      -7.239 -18.584 -55.538  1.00 81.10           C  
ATOM   1490  O   THR B 188      -7.986 -18.682 -56.499  1.00 78.73           O  
ATOM   1491  CB  THR B 188      -5.185 -18.644 -56.969  1.00 87.37           C  
ATOM   1492  OG1 THR B 188      -4.855 -20.014 -56.695  1.00 87.72           O  
ATOM   1493  CG2 THR B 188      -3.914 -17.878 -57.378  1.00 86.32           C  
ATOM   1494  N   LEU B 189      -7.620 -18.935 -54.313  1.00 80.70           N  
ATOM   1495  CA  LEU B 189      -8.947 -19.505 -54.053  1.00 78.38           C  
ATOM   1496  C   LEU B 189      -9.861 -18.575 -53.259  1.00 74.47           C  
ATOM   1497  O   LEU B 189      -9.402 -17.729 -52.499  1.00 71.40           O  
ATOM   1498  CB  LEU B 189      -8.810 -20.828 -53.293  1.00 80.23           C  
ATOM   1499  CG  LEU B 189      -7.905 -21.895 -53.924  1.00 79.01           C  
ATOM   1500  CD1 LEU B 189      -7.900 -23.169 -53.084  1.00 73.32           C  
ATOM   1501  CD2 LEU B 189      -8.334 -22.185 -55.359  1.00 79.35           C  
ATOM   1502  N   THR B 190     -11.164 -18.741 -53.455  1.00 75.44           N  
ATOM   1503  CA  THR B 190     -12.155 -18.123 -52.595  1.00 80.00           C  
ATOM   1504  C   THR B 190     -12.086 -18.872 -51.288  1.00 82.65           C  
ATOM   1505  O   THR B 190     -11.577 -19.995 -51.240  1.00 86.46           O  
ATOM   1506  CB  THR B 190     -13.595 -18.293 -53.142  1.00 85.68           C  
ATOM   1507  OG1 THR B 190     -13.594 -18.198 -54.570  1.00 90.47           O  
ATOM   1508  CG2 THR B 190     -14.551 -17.239 -52.554  1.00 88.13           C  
ATOM   1509  N   ALA B 191     -12.602 -18.253 -50.233  1.00 85.92           N  
ATOM   1510  CA  ALA B 191     -12.864 -18.955 -48.980  1.00 86.31           C  
ATOM   1511  C   ALA B 191     -13.702 -20.187 -49.272  1.00 87.62           C  
ATOM   1512  O   ALA B 191     -13.300 -21.305 -48.952  1.00 88.35           O  
ATOM   1513  CB  ALA B 191     -13.577 -18.043 -47.996  1.00 88.08           C  
ATOM   1514  N   ASP B 192     -14.844 -19.972 -49.924  1.00 90.95           N  
ATOM   1515  CA  ASP B 192     -15.740 -21.059 -50.320  1.00 95.89           C  
ATOM   1516  C   ASP B 192     -14.984 -22.273 -50.836  1.00 87.48           C  
ATOM   1517  O   ASP B 192     -15.328 -23.415 -50.531  1.00 88.24           O  
ATOM   1518  CB  ASP B 192     -16.725 -20.581 -51.394  1.00105.65           C  
ATOM   1519  CG  ASP B 192     -17.904 -19.830 -50.810  1.00115.28           C  
ATOM   1520  OD1 ASP B 192     -18.365 -20.184 -49.697  1.00118.79           O  
ATOM   1521  OD2 ASP B 192     -18.373 -18.882 -51.473  1.00126.40           O  
ATOM   1522  N   LYS B 193     -13.949 -22.025 -51.618  1.00 78.77           N  
ATOM   1523  CA  LYS B 193     -13.223 -23.105 -52.220  1.00 76.54           C  
ATOM   1524  C   LYS B 193     -12.269 -23.716 -51.224  1.00 69.14           C  
ATOM   1525  O   LYS B 193     -12.341 -24.914 -50.977  1.00 67.66           O  
ATOM   1526  CB  LYS B 193     -12.501 -22.623 -53.471  1.00 84.21           C  
ATOM   1527  CG  LYS B 193     -13.472 -22.091 -54.510  1.00 92.15           C  
ATOM   1528  CD  LYS B 193     -12.799 -21.832 -55.841  1.00101.59           C  
ATOM   1529  CE  LYS B 193     -13.829 -21.413 -56.879  1.00109.12           C  
ATOM   1530  NZ  LYS B 193     -13.239 -21.289 -58.241  1.00116.68           N  
ATOM   1531  N   TRP B 194     -11.387 -22.913 -50.637  1.00 64.91           N  
ATOM   1532  CA  TRP B 194     -10.335 -23.494 -49.794  1.00 64.36           C  
ATOM   1533  C   TRP B 194     -10.861 -24.133 -48.512  1.00 66.54           C  
ATOM   1534  O   TRP B 194     -10.225 -25.051 -47.979  1.00 70.25           O  
ATOM   1535  CB  TRP B 194      -9.166 -22.526 -49.521  1.00 63.48           C  
ATOM   1536  CG  TRP B 194      -9.430 -21.287 -48.730  1.00 62.04           C  
ATOM   1537  CD1 TRP B 194      -9.454 -20.018 -49.211  1.00 62.97           C  
ATOM   1538  CD2 TRP B 194      -9.627 -21.180 -47.306  1.00 63.51           C  
ATOM   1539  NE1 TRP B 194      -9.689 -19.127 -48.192  1.00 64.25           N  
ATOM   1540  CE2 TRP B 194      -9.802 -19.813 -47.012  1.00 61.80           C  
ATOM   1541  CE3 TRP B 194      -9.694 -22.106 -46.253  1.00 62.62           C  
ATOM   1542  CZ2 TRP B 194     -10.037 -19.348 -45.716  1.00 57.08           C  
ATOM   1543  CZ3 TRP B 194      -9.931 -21.639 -44.964  1.00 56.83           C  
ATOM   1544  CH2 TRP B 194     -10.097 -20.275 -44.712  1.00 55.57           C  
ATOM   1545  N   MET B 195     -12.021 -23.665 -48.037  1.00 67.64           N  
ATOM   1546  CA  MET B 195     -12.728 -24.296 -46.904  1.00 66.03           C  
ATOM   1547  C   MET B 195     -13.238 -25.686 -47.260  1.00 67.77           C  
ATOM   1548  O   MET B 195     -13.281 -26.569 -46.408  1.00 62.24           O  
ATOM   1549  CB  MET B 195     -13.906 -23.441 -46.449  1.00 64.88           C  
ATOM   1550  CG  MET B 195     -13.472 -22.193 -45.716  1.00 67.57           C  
ATOM   1551  SD  MET B 195     -14.849 -21.292 -45.011  1.00 75.76           S  
ATOM   1552  CE  MET B 195     -15.714 -20.689 -46.455  1.00 79.80           C  
ATOM   1553  N   SER B 196     -13.619 -25.856 -48.526  1.00 75.62           N  
ATOM   1554  CA  SER B 196     -14.084 -27.134 -49.078  1.00 75.89           C  
ATOM   1555  C   SER B 196     -12.950 -28.160 -49.302  1.00 73.14           C  
ATOM   1556  O   SER B 196     -13.082 -29.342 -48.952  1.00 61.12           O  
ATOM   1557  CB  SER B 196     -14.799 -26.872 -50.409  1.00 78.09           C  
ATOM   1558  OG  SER B 196     -15.557 -27.993 -50.805  1.00 86.20           O  
ATOM   1559  N   GLN B 197     -11.838 -27.689 -49.870  1.00 75.29           N  
ATOM   1560  CA  GLN B 197     -10.797 -28.566 -50.412  1.00 77.91           C  
ATOM   1561  C   GLN B 197      -9.602 -28.771 -49.500  1.00 77.99           C  
ATOM   1562  O   GLN B 197      -9.221 -29.906 -49.198  1.00 77.27           O  
ATOM   1563  CB  GLN B 197     -10.287 -27.978 -51.716  1.00 79.95           C  
ATOM   1564  CG  GLN B 197     -11.385 -27.649 -52.713  1.00 80.01           C  
ATOM   1565  CD  GLN B 197     -10.901 -26.737 -53.817  1.00 79.35           C  
ATOM   1566  OE1 GLN B 197      -9.805 -26.166 -53.743  1.00 73.71           O  
ATOM   1567  NE2 GLN B 197     -11.719 -26.594 -54.857  1.00 81.30           N  
ATOM   1568  N   LYS B 198      -9.012 -27.663 -49.069  1.00 78.30           N  
ATOM   1569  CA  LYS B 198      -7.787 -27.695 -48.280  1.00 76.52           C  
ATOM   1570  C   LYS B 198      -8.060 -27.952 -46.805  1.00 71.43           C  
ATOM   1571  O   LYS B 198      -7.485 -27.285 -45.960  1.00 64.11           O  
ATOM   1572  CB  LYS B 198      -7.056 -26.362 -48.408  1.00 76.72           C  
ATOM   1573  CG  LYS B 198      -6.740 -25.959 -49.830  1.00 82.31           C  
ATOM   1574  CD  LYS B 198      -5.732 -26.904 -50.451  1.00 87.96           C  
ATOM   1575  CE  LYS B 198      -5.171 -26.333 -51.740  1.00 89.64           C  
ATOM   1576  NZ  LYS B 198      -4.016 -27.149 -52.193  1.00 93.12           N  
ATOM   1577  N   VAL B 199      -8.909 -28.929 -46.495  1.00 72.36           N  
ATOM   1578  CA  VAL B 199      -9.319 -29.177 -45.106  1.00 72.59           C  
ATOM   1579  C   VAL B 199      -8.273 -29.990 -44.362  1.00 68.80           C  
ATOM   1580  O   VAL B 199      -7.998 -29.733 -43.194  1.00 60.61           O  
ATOM   1581  CB  VAL B 199     -10.661 -29.932 -45.004  1.00 75.07           C  
ATOM   1582  CG1 VAL B 199     -11.127 -29.996 -43.547  1.00 73.14           C  
ATOM   1583  CG2 VAL B 199     -11.723 -29.273 -45.873  1.00 78.07           C  
ATOM   1584  N   ALA B 200      -7.721 -30.989 -45.042  1.00 69.97           N  
ATOM   1585  CA  ALA B 200      -6.687 -31.827 -44.463  1.00 69.57           C  
ATOM   1586  C   ALA B 200      -5.439 -30.989 -44.179  1.00 68.74           C  
ATOM   1587  O   ALA B 200      -4.845 -31.106 -43.107  1.00 70.17           O  
ATOM   1588  CB  ALA B 200      -6.364 -32.979 -45.399  1.00 71.66           C  
ATOM   1589  N   ALA B 201      -5.062 -30.144 -45.142  1.00 67.29           N  
ATOM   1590  CA  ALA B 201      -3.909 -29.243 -45.011  1.00 66.39           C  
ATOM   1591  C   ALA B 201      -4.051 -28.311 -43.813  1.00 64.45           C  
ATOM   1592  O   ALA B 201      -3.076 -28.015 -43.122  1.00 62.56           O  
ATOM   1593  CB  ALA B 201      -3.738 -28.421 -46.281  1.00 67.62           C  
ATOM   1594  N   ILE B 202      -5.274 -27.849 -43.584  1.00 62.68           N  
ATOM   1595  CA  ILE B 202      -5.584 -27.004 -42.437  1.00 61.67           C  
ATOM   1596  C   ILE B 202      -5.444 -27.759 -41.116  1.00 61.82           C  
ATOM   1597  O   ILE B 202      -4.805 -27.259 -40.195  1.00 61.84           O  
ATOM   1598  CB  ILE B 202      -6.998 -26.391 -42.572  1.00 60.71           C  
ATOM   1599  CG1 ILE B 202      -6.964 -25.270 -43.620  1.00 59.81           C  
ATOM   1600  CG2 ILE B 202      -7.508 -25.854 -41.239  1.00 59.56           C  
ATOM   1601  CD1 ILE B 202      -8.323 -24.837 -44.129  1.00 58.99           C  
ATOM   1602  N   ALA B 203      -6.031 -28.952 -41.029  1.00 63.23           N  
ATOM   1603  CA  ALA B 203      -5.982 -29.748 -39.797  1.00 64.06           C  
ATOM   1604  C   ALA B 203      -4.546 -30.076 -39.416  1.00 67.35           C  
ATOM   1605  O   ALA B 203      -4.228 -30.183 -38.233  1.00 70.80           O  
ATOM   1606  CB  ALA B 203      -6.792 -31.028 -39.932  1.00 65.00           C  
ATOM   1607  N   LYS B 204      -3.681 -30.241 -40.412  1.00 69.73           N  
ATOM   1608  CA  LYS B 204      -2.251 -30.395 -40.155  1.00 73.83           C  
ATOM   1609  C   LYS B 204      -1.720 -29.124 -39.475  1.00 73.25           C  
ATOM   1610  O   LYS B 204      -1.181 -29.170 -38.362  1.00 71.41           O  
ATOM   1611  CB  LYS B 204      -1.504 -30.677 -41.466  1.00 76.77           C  
ATOM   1612  CG  LYS B 204       0.010 -30.598 -41.362  1.00 79.36           C  
ATOM   1613  CD  LYS B 204       0.668 -30.764 -42.716  1.00 79.16           C  
ATOM   1614  CE  LYS B 204       2.123 -30.343 -42.638  1.00 82.64           C  
ATOM   1615  NZ  LYS B 204       2.891 -30.888 -43.785  1.00 86.55           N  
ATOM   1616  N   SER B 205      -1.898 -27.992 -40.153  1.00 72.53           N  
ATOM   1617  CA  SER B 205      -1.485 -26.687 -39.639  1.00 68.72           C  
ATOM   1618  C   SER B 205      -2.000 -26.476 -38.213  1.00 70.29           C  
ATOM   1619  O   SER B 205      -1.291 -25.935 -37.370  1.00 71.74           O  
ATOM   1620  CB  SER B 205      -1.976 -25.582 -40.580  1.00 66.27           C  
ATOM   1621  OG  SER B 205      -1.618 -24.299 -40.116  1.00 64.53           O  
ATOM   1622  N   LEU B 206      -3.222 -26.932 -37.945  1.00 70.60           N  
ATOM   1623  CA  LEU B 206      -3.769 -26.911 -36.598  1.00 68.07           C  
ATOM   1624  C   LEU B 206      -2.947 -27.800 -35.668  1.00 71.17           C  
ATOM   1625  O   LEU B 206      -2.485 -27.325 -34.641  1.00 80.01           O  
ATOM   1626  CB  LEU B 206      -5.228 -27.357 -36.593  1.00 67.93           C  
ATOM   1627  CG  LEU B 206      -5.972 -27.294 -35.256  1.00 70.37           C  
ATOM   1628  CD1 LEU B 206      -6.173 -25.845 -34.843  1.00 72.74           C  
ATOM   1629  CD2 LEU B 206      -7.313 -28.027 -35.310  1.00 70.74           C  
ATOM   1630  N   LYS B 207      -2.744 -29.071 -36.018  1.00 72.23           N  
ATOM   1631  CA  LYS B 207      -1.962 -29.980 -35.154  1.00 76.52           C  
ATOM   1632  C   LYS B 207      -0.620 -29.363 -34.762  1.00 73.15           C  
ATOM   1633  O   LYS B 207      -0.200 -29.461 -33.611  1.00 69.08           O  
ATOM   1634  CB  LYS B 207      -1.724 -31.340 -35.817  1.00 84.07           C  
ATOM   1635  CG  LYS B 207      -2.944 -32.254 -35.853  1.00 93.35           C  
ATOM   1636  CD  LYS B 207      -2.672 -33.483 -36.722  1.00106.07           C  
ATOM   1637  CE  LYS B 207      -3.941 -34.161 -37.236  1.00109.23           C  
ATOM   1638  NZ  LYS B 207      -4.533 -35.113 -36.256  1.00108.38           N  
ATOM   1639  N   ASP B 208       0.037 -28.720 -35.723  1.00 74.48           N  
ATOM   1640  CA  ASP B 208       1.291 -28.006 -35.465  1.00 74.94           C  
ATOM   1641  C   ASP B 208       1.073 -26.917 -34.405  1.00 70.41           C  
ATOM   1642  O   ASP B 208       1.794 -26.858 -33.411  1.00 68.56           O  
ATOM   1643  CB  ASP B 208       1.863 -27.393 -36.764  1.00 79.36           C  
ATOM   1644  CG  ASP B 208       2.309 -28.451 -37.800  1.00 82.80           C  
ATOM   1645  OD1 ASP B 208       2.590 -29.606 -37.423  1.00 88.07           O  
ATOM   1646  OD2 ASP B 208       2.389 -28.125 -39.006  1.00 82.76           O  
ATOM   1647  N   VAL B 209       0.063 -26.078 -34.609  1.00 68.20           N  
ATOM   1648  CA  VAL B 209      -0.267 -25.012 -33.657  1.00 71.04           C  
ATOM   1649  C   VAL B 209      -0.636 -25.572 -32.286  1.00 71.26           C  
ATOM   1650  O   VAL B 209      -0.279 -25.002 -31.259  1.00 72.86           O  
ATOM   1651  CB  VAL B 209      -1.438 -24.138 -34.172  1.00 74.69           C  
ATOM   1652  CG1 VAL B 209      -1.950 -23.183 -33.098  1.00 70.82           C  
ATOM   1653  CG2 VAL B 209      -1.004 -23.353 -35.401  1.00 79.33           C  
ATOM   1654  N   GLU B 210      -1.356 -26.686 -32.272  1.00 72.48           N  
ATOM   1655  CA  GLU B 210      -1.793 -27.285 -31.019  1.00 74.21           C  
ATOM   1656  C   GLU B 210      -0.618 -27.876 -30.246  1.00 72.41           C  
ATOM   1657  O   GLU B 210      -0.682 -27.977 -29.031  1.00 71.57           O  
ATOM   1658  CB  GLU B 210      -2.885 -28.341 -31.263  1.00 78.07           C  
ATOM   1659  CG  GLU B 210      -4.163 -27.756 -31.859  1.00 81.46           C  
ATOM   1660  CD  GLU B 210      -5.368 -28.689 -31.805  1.00 85.95           C  
ATOM   1661  OE1 GLU B 210      -5.190 -29.917 -31.657  1.00 94.35           O  
ATOM   1662  OE2 GLU B 210      -6.510 -28.186 -31.918  1.00 86.31           O  
ATOM   1663  N   GLN B 211       0.458 -28.239 -30.942  1.00 73.22           N  
ATOM   1664  CA  GLN B 211       1.639 -28.819 -30.291  1.00 77.14           C  
ATOM   1665  C   GLN B 211       2.675 -27.780 -29.856  1.00 77.08           C  
ATOM   1666  O   GLN B 211       3.808 -28.120 -29.543  1.00 76.57           O  
ATOM   1667  CB  GLN B 211       2.290 -29.852 -31.210  1.00 79.31           C  
ATOM   1668  CG  GLN B 211       1.451 -31.107 -31.363  1.00 84.37           C  
ATOM   1669  CD  GLN B 211       2.070 -32.149 -32.273  1.00 93.75           C  
ATOM   1670  OE1 GLN B 211       1.932 -33.343 -32.021  1.00102.24           O  
ATOM   1671  NE2 GLN B 211       2.743 -31.714 -33.341  1.00 99.92           N  
ATOM   1672  N   LEU B 212       2.296 -26.511 -29.827  1.00 78.59           N  
ATOM   1673  CA  LEU B 212       3.207 -25.488 -29.356  1.00 80.79           C  
ATOM   1674  C   LEU B 212       3.155 -25.490 -27.855  1.00 85.82           C  
ATOM   1675  O   LEU B 212       2.183 -25.954 -27.268  1.00 88.88           O  
ATOM   1676  CB  LEU B 212       2.822 -24.119 -29.904  1.00 81.01           C  
ATOM   1677  CG  LEU B 212       2.764 -24.035 -31.436  1.00 84.08           C  
ATOM   1678  CD1 LEU B 212       2.298 -22.651 -31.869  1.00 82.43           C  
ATOM   1679  CD2 LEU B 212       4.101 -24.388 -32.085  1.00 83.62           C  
ATOM   1680  N   LYS B 213       4.215 -24.986 -27.235  1.00 94.36           N  
ATOM   1681  CA  LYS B 213       4.305 -24.930 -25.776  1.00 96.37           C  
ATOM   1682  C   LYS B 213       3.516 -23.741 -25.283  1.00 94.09           C  
ATOM   1683  O   LYS B 213       4.094 -22.711 -24.948  1.00 94.79           O  
ATOM   1684  CB  LYS B 213       5.768 -24.833 -25.333  1.00 98.87           C  
ATOM   1685  CG  LYS B 213       6.522 -26.141 -25.543  1.00103.24           C  
ATOM   1686  CD  LYS B 213       7.926 -25.949 -26.100  1.00100.54           C  
ATOM   1687  CE  LYS B 213       8.498 -27.280 -26.567  1.00 94.63           C  
ATOM   1688  NZ  LYS B 213       9.916 -27.146 -26.991  1.00 93.24           N  
ATOM   1689  N   TRP B 214       2.190 -23.892 -25.258  1.00 94.32           N  
ATOM   1690  CA  TRP B 214       1.281 -22.795 -24.910  1.00 93.56           C  
ATOM   1691  C   TRP B 214       1.336 -22.493 -23.422  1.00100.75           C  
ATOM   1692  O   TRP B 214       0.418 -22.831 -22.678  1.00103.87           O  
ATOM   1693  CB  TRP B 214      -0.176 -23.114 -25.290  1.00 87.32           C  
ATOM   1694  CG  TRP B 214      -0.527 -22.981 -26.741  1.00 78.64           C  
ATOM   1695  CD1 TRP B 214      -0.440 -23.949 -27.696  1.00 73.73           C  
ATOM   1696  CD2 TRP B 214      -1.064 -21.822 -27.393  1.00 72.06           C  
ATOM   1697  NE1 TRP B 214      -0.871 -23.463 -28.901  1.00 70.08           N  
ATOM   1698  CE2 TRP B 214      -1.263 -22.159 -28.742  1.00 68.78           C  
ATOM   1699  CE3 TRP B 214      -1.376 -20.524 -26.969  1.00 70.05           C  
ATOM   1700  CZ2 TRP B 214      -1.768 -21.249 -29.673  1.00 67.74           C  
ATOM   1701  CZ3 TRP B 214      -1.876 -19.622 -27.899  1.00 67.57           C  
ATOM   1702  CH2 TRP B 214      -2.070 -19.990 -29.232  1.00 65.77           C  
ATOM   1703  N   GLY B 215       2.420 -21.863 -22.986  1.00113.00           N  
ATOM   1704  CA  GLY B 215       2.436 -21.205 -21.693  1.00118.19           C  
ATOM   1705  C   GLY B 215       1.596 -19.954 -21.868  1.00124.90           C  
ATOM   1706  O   GLY B 215       0.708 -19.901 -22.726  1.00128.14           O  
ATOM   1707  N   LYS B 216       1.891 -18.943 -21.069  1.00123.37           N  
ATOM   1708  CA  LYS B 216       1.246 -17.643 -21.188  1.00125.79           C  
ATOM   1709  C   LYS B 216       1.953 -16.759 -20.187  1.00121.57           C  
ATOM   1710  O   LYS B 216       1.757 -16.889 -18.980  1.00125.50           O  
ATOM   1711  CB  LYS B 216      -0.278 -17.698 -20.946  1.00128.82           C  
ATOM   1712  CG  LYS B 216      -1.109 -17.828 -22.227  1.00127.26           C  
ATOM   1713  CD  LYS B 216      -2.359 -16.958 -22.227  1.00128.13           C  
ATOM   1714  CE  LYS B 216      -2.777 -16.619 -23.653  1.00131.12           C  
ATOM   1715  NZ  LYS B 216      -4.027 -15.810 -23.752  1.00129.30           N  
ATOM   1716  N   GLY B 217       2.797 -15.875 -20.707  1.00114.05           N  
ATOM   1717  CA  GLY B 217       3.810 -15.227 -19.907  1.00106.24           C  
ATOM   1718  C   GLY B 217       4.996 -16.156 -19.951  1.00102.22           C  
ATOM   1719  O   GLY B 217       4.890 -17.334 -19.604  1.00 92.62           O  
ATOM   1720  N   GLY B 218       6.120 -15.635 -20.422  1.00108.70           N  
ATOM   1721  CA  GLY B 218       7.354 -16.399 -20.459  1.00118.16           C  
ATOM   1722  C   GLY B 218       7.929 -16.586 -19.065  1.00123.74           C  
ATOM   1723  O   GLY B 218       7.329 -16.163 -18.073  1.00126.80           O  
ATOM   1724  N   LEU B 219       9.093 -17.231 -19.010  1.00123.56           N  
ATOM   1725  CA  LEU B 219       9.862 -17.450 -17.779  1.00115.69           C  
ATOM   1726  C   LEU B 219      11.302 -17.740 -18.217  1.00111.51           C  
ATOM   1727  O   LEU B 219      11.512 -18.586 -19.081  1.00119.82           O  
ATOM   1728  CB  LEU B 219       9.279 -18.621 -16.977  1.00113.58           C  
ATOM   1729  CG  LEU B 219       8.103 -18.283 -16.040  1.00115.91           C  
ATOM   1730  CD1 LEU B 219       6.941 -19.257 -16.218  1.00115.04           C  
ATOM   1731  CD2 LEU B 219       8.545 -18.199 -14.582  1.00111.75           C  
ATOM   1732  N   SER B 220      12.283 -17.036 -17.648  1.00103.09           N  
ATOM   1733  CA  SER B 220      13.671 -17.086 -18.151  1.00 98.18           C  
ATOM   1734  C   SER B 220      14.191 -18.517 -18.234  1.00101.27           C  
ATOM   1735  O   SER B 220      13.824 -19.355 -17.421  1.00109.89           O  
ATOM   1736  CB  SER B 220      14.603 -16.255 -17.270  1.00 94.17           C  
ATOM   1737  OG  SER B 220      14.865 -16.915 -16.044  1.00 94.30           O  
ATOM   1738  N   ASP B 221      15.056 -18.794 -19.204  1.00102.95           N  
ATOM   1739  CA  ASP B 221      15.486 -20.170 -19.457  1.00109.57           C  
ATOM   1740  C   ASP B 221      16.215 -20.761 -18.248  1.00107.02           C  
ATOM   1741  O   ASP B 221      16.144 -21.969 -18.003  1.00105.81           O  
ATOM   1742  CB  ASP B 221      16.368 -20.247 -20.713  1.00117.67           C  
ATOM   1743  CG  ASP B 221      15.600 -19.934 -22.004  1.00119.16           C  
ATOM   1744  OD1 ASP B 221      14.350 -19.850 -21.971  1.00118.68           O  
ATOM   1745  OD2 ASP B 221      16.254 -19.771 -23.057  1.00118.16           O  
ATOM   1746  N   THR B 222      16.899 -19.904 -17.490  1.00103.45           N  
ATOM   1747  CA  THR B 222      17.574 -20.328 -16.263  1.00103.41           C  
ATOM   1748  C   THR B 222      16.580 -20.793 -15.204  1.00 99.86           C  
ATOM   1749  O   THR B 222      16.868 -21.713 -14.442  1.00105.92           O  
ATOM   1750  CB  THR B 222      18.424 -19.193 -15.663  1.00106.65           C  
ATOM   1751  OG1 THR B 222      19.100 -18.494 -16.715  1.00112.70           O  
ATOM   1752  CG2 THR B 222      19.451 -19.749 -14.672  1.00107.87           C  
ATOM   1753  N   ALA B 223      15.415 -20.151 -15.163  1.00 94.58           N  
ATOM   1754  CA  ALA B 223      14.367 -20.490 -14.197  1.00 91.74           C  
ATOM   1755  C   ALA B 223      13.821 -21.902 -14.387  1.00 87.94           C  
ATOM   1756  O   ALA B 223      13.474 -22.571 -13.419  1.00 94.34           O  
ATOM   1757  CB  ALA B 223      13.228 -19.483 -14.277  1.00 92.01           C  
ATOM   1758  N   LYS B 224      13.750 -22.353 -15.632  1.00 86.11           N  
ATOM   1759  CA  LYS B 224      13.176 -23.658 -15.943  1.00 88.13           C  
ATOM   1760  C   LYS B 224      14.112 -24.770 -15.512  1.00 80.37           C  
ATOM   1761  O   LYS B 224      13.683 -25.720 -14.866  1.00 76.03           O  
ATOM   1762  CB  LYS B 224      12.888 -23.775 -17.444  1.00 97.24           C  
ATOM   1763  CG  LYS B 224      11.904 -22.739 -17.970  1.00 99.36           C  
ATOM   1764  CD  LYS B 224      11.824 -22.748 -19.486  1.00101.66           C  
ATOM   1765  CE  LYS B 224      11.154 -21.484 -19.993  1.00105.14           C  
ATOM   1766  NZ  LYS B 224      10.656 -21.620 -21.388  1.00108.27           N  
ATOM   1767  N   THR B 225      15.385 -24.635 -15.882  1.00 77.45           N  
ATOM   1768  CA  THR B 225      16.429 -25.591 -15.502  1.00 79.29           C  
ATOM   1769  C   THR B 225      16.631 -25.620 -13.979  1.00 80.65           C  
ATOM   1770  O   THR B 225      16.918 -26.672 -13.395  1.00 78.29           O  
ATOM   1771  CB  THR B 225      17.780 -25.283 -16.202  1.00 75.73           C  
ATOM   1772  OG1 THR B 225      17.964 -23.866 -16.306  1.00 69.63           O  
ATOM   1773  CG2 THR B 225      17.821 -25.886 -17.596  1.00 74.41           C  
ATOM   1774  N   PHE B 226      16.492 -24.460 -13.345  1.00 81.16           N  
ATOM   1775  CA  PHE B 226      16.469 -24.388 -11.896  1.00 81.31           C  
ATOM   1776  C   PHE B 226      15.285 -25.205 -11.396  1.00 79.75           C  
ATOM   1777  O   PHE B 226      15.473 -26.233 -10.760  1.00 83.80           O  
ATOM   1778  CB  PHE B 226      16.380 -22.936 -11.418  1.00 83.01           C  
ATOM   1779  CG  PHE B 226      16.022 -22.797  -9.967  1.00 86.85           C  
ATOM   1780  CD1 PHE B 226      16.989 -22.945  -8.979  1.00 91.73           C  
ATOM   1781  CD2 PHE B 226      14.716 -22.527  -9.583  1.00 87.36           C  
ATOM   1782  CE1 PHE B 226      16.661 -22.819  -7.636  1.00 90.15           C  
ATOM   1783  CE2 PHE B 226      14.381 -22.404  -8.242  1.00 88.05           C  
ATOM   1784  CZ  PHE B 226      15.355 -22.547  -7.268  1.00 87.76           C  
ATOM   1785  N   LEU B 227      14.072 -24.775 -11.722  1.00 79.70           N  
ATOM   1786  CA  LEU B 227      12.860 -25.466 -11.264  1.00 84.82           C  
ATOM   1787  C   LEU B 227      12.811 -26.952 -11.586  1.00 89.86           C  
ATOM   1788  O   LEU B 227      12.181 -27.736 -10.871  1.00 86.75           O  
ATOM   1789  CB  LEU B 227      11.617 -24.814 -11.853  1.00 84.04           C  
ATOM   1790  CG  LEU B 227      11.125 -23.584 -11.104  1.00 86.41           C  
ATOM   1791  CD1 LEU B 227       9.964 -22.982 -11.867  1.00 86.48           C  
ATOM   1792  CD2 LEU B 227      10.694 -23.923  -9.681  1.00 92.94           C  
ATOM   1793  N   GLN B 228      13.467 -27.340 -12.670  1.00 98.66           N  
ATOM   1794  CA  GLN B 228      13.556 -28.747 -13.016  1.00103.99           C  
ATOM   1795  C   GLN B 228      14.406 -29.530 -12.015  1.00 96.81           C  
ATOM   1796  O   GLN B 228      14.322 -30.755 -11.993  1.00102.29           O  
ATOM   1797  CB  GLN B 228      14.088 -28.937 -14.439  1.00115.28           C  
ATOM   1798  CG  GLN B 228      13.742 -30.304 -15.022  1.00121.93           C  
ATOM   1799  CD  GLN B 228      13.728 -30.339 -16.546  1.00133.23           C  
ATOM   1800  OE1 GLN B 228      14.421 -31.254 -17.153  1.00141.02           O  
ATOM   1801  NE2 GLN B 228      13.004 -29.376 -17.152  1.00140.42           N  
ATOM   1802  N   LYS B 229      15.215 -28.841 -11.200  1.00 84.96           N  
ATOM   1803  CA  LYS B 229      15.905 -29.489 -10.078  1.00 75.22           C  
ATOM   1804  C   LYS B 229      14.921 -29.943  -9.021  1.00 72.84           C  
ATOM   1805  O   LYS B 229      15.133 -30.968  -8.388  1.00 77.47           O  
ATOM   1806  CB  LYS B 229      16.942 -28.579  -9.424  1.00 72.54           C  
ATOM   1807  CG  LYS B 229      18.192 -28.385 -10.251  1.00 74.45           C  
ATOM   1808  CD  LYS B 229      19.118 -27.360  -9.625  1.00 77.05           C  
ATOM   1809  CE  LYS B 229      20.220 -26.971 -10.600  1.00 78.28           C  
ATOM   1810  NZ  LYS B 229      21.183 -26.000 -10.017  1.00 78.61           N  
ATOM   1811  N   PHE B 230      13.845 -29.188  -8.828  1.00 71.74           N  
ATOM   1812  CA  PHE B 230      12.856 -29.525  -7.805  1.00 71.83           C  
ATOM   1813  C   PHE B 230      11.652 -30.261  -8.385  1.00 70.50           C  
ATOM   1814  O   PHE B 230      10.625 -30.351  -7.742  1.00 65.12           O  
ATOM   1815  CB  PHE B 230      12.428 -28.258  -7.053  1.00 73.41           C  
ATOM   1816  CG  PHE B 230      13.572 -27.547  -6.375  1.00 74.11           C  
ATOM   1817  CD1 PHE B 230      14.311 -26.589  -7.058  1.00 76.94           C  
ATOM   1818  CD2 PHE B 230      13.926 -27.849  -5.070  1.00 71.74           C  
ATOM   1819  CE1 PHE B 230      15.376 -25.945  -6.449  1.00 74.73           C  
ATOM   1820  CE2 PHE B 230      14.986 -27.206  -4.454  1.00 71.49           C  
ATOM   1821  CZ  PHE B 230      15.711 -26.253  -5.143  1.00 72.94           C  
ATOM   1822  N   GLY B 231      11.789 -30.798  -9.596  1.00 75.66           N  
ATOM   1823  CA  GLY B 231      10.746 -31.621 -10.205  1.00 79.04           C  
ATOM   1824  C   GLY B 231       9.574 -30.808 -10.725  1.00 83.70           C  
ATOM   1825  O   GLY B 231       8.416 -31.127 -10.443  1.00 82.76           O  
ATOM   1826  N   ILE B 232       9.871 -29.755 -11.483  1.00 88.68           N  
ATOM   1827  CA  ILE B 232       8.834 -28.905 -12.060  1.00 94.11           C  
ATOM   1828  C   ILE B 232       9.159 -28.605 -13.522  1.00102.87           C  
ATOM   1829  O   ILE B 232      10.317 -28.353 -13.863  1.00103.50           O  
ATOM   1830  CB  ILE B 232       8.671 -27.600 -11.243  1.00 96.85           C  
ATOM   1831  CG1 ILE B 232       7.935 -27.896  -9.919  1.00 99.19           C  
ATOM   1832  CG2 ILE B 232       7.914 -26.542 -12.041  1.00 97.26           C  
ATOM   1833  CD1 ILE B 232       7.936 -26.770  -8.897  1.00 95.44           C  
ATOM   1834  N   ARG B 233       8.126 -28.627 -14.371  1.00112.58           N  
ATOM   1835  CA  ARG B 233       8.271 -28.362 -15.805  1.00118.90           C  
ATOM   1836  C   ARG B 233       7.110 -27.546 -16.369  1.00113.46           C  
ATOM   1837  O   ARG B 233       7.058 -27.279 -17.572  1.00112.54           O  
ATOM   1838  CB  ARG B 233       8.383 -29.679 -16.561  1.00129.03           C  
ATOM   1839  CG  ARG B 233       7.172 -30.590 -16.419  1.00137.75           C  
ATOM   1840  CD  ARG B 233       7.516 -32.004 -16.860  1.00149.89           C  
ATOM   1841  NE  ARG B 233       8.493 -32.629 -15.965  1.00159.57           N  
ATOM   1842  CZ  ARG B 233       9.189 -33.734 -16.238  1.00165.40           C  
ATOM   1843  NH1 ARG B 233       9.041 -34.369 -17.399  1.00163.48           N  
ATOM   1844  NH2 ARG B 233      10.050 -34.207 -15.339  1.00165.89           N  
TER    1845      ARG B 233                                                      
ATOM   1846  N   LEU D   4     -39.088   0.986   6.810  1.00 94.26           N  
ATOM   1847  CA  LEU D   4     -39.259  -0.129   7.806  1.00 99.19           C  
ATOM   1848  C   LEU D   4     -40.658  -0.789   7.876  1.00 98.02           C  
ATOM   1849  O   LEU D   4     -40.844  -1.730   8.647  1.00 98.89           O  
ATOM   1850  CB  LEU D   4     -38.889   0.370   9.213  1.00106.47           C  
ATOM   1851  CG  LEU D   4     -37.463   0.877   9.444  1.00110.09           C  
ATOM   1852  CD1 LEU D   4     -37.301   1.435  10.856  1.00108.94           C  
ATOM   1853  CD2 LEU D   4     -36.459  -0.237   9.176  1.00110.71           C  
ATOM   1854  N   VAL D   5     -41.628  -0.321   7.089  1.00 96.87           N  
ATOM   1855  CA  VAL D   5     -43.016  -0.803   7.185  1.00 97.07           C  
ATOM   1856  C   VAL D   5     -43.568  -1.249   5.818  1.00 97.25           C  
ATOM   1857  O   VAL D   5     -43.420  -0.521   4.832  1.00 96.52           O  
ATOM   1858  CB  VAL D   5     -43.917   0.296   7.779  1.00 95.81           C  
ATOM   1859  CG1 VAL D   5     -45.295  -0.261   8.120  1.00 99.78           C  
ATOM   1860  CG2 VAL D   5     -43.260   0.904   9.015  1.00 90.08           C  
ATOM   1861  N   PHE D   6     -44.220  -2.421   5.760  1.00 94.16           N  
ATOM   1862  CA  PHE D   6     -44.524  -3.067   4.461  1.00 94.80           C  
ATOM   1863  C   PHE D   6     -45.967  -3.503   4.185  1.00100.87           C  
ATOM   1864  O   PHE D   6     -46.765  -3.735   5.103  1.00100.18           O  
ATOM   1865  CB  PHE D   6     -43.597  -4.260   4.257  1.00 88.68           C  
ATOM   1866  CG  PHE D   6     -42.152  -3.922   4.450  1.00 85.45           C  
ATOM   1867  CD1 PHE D   6     -41.509  -3.072   3.565  1.00 84.54           C  
ATOM   1868  CD2 PHE D   6     -41.444  -4.421   5.531  1.00 83.09           C  
ATOM   1869  CE1 PHE D   6     -40.180  -2.745   3.745  1.00 82.59           C  
ATOM   1870  CE2 PHE D   6     -40.115  -4.095   5.719  1.00 79.72           C  
ATOM   1871  CZ  PHE D   6     -39.483  -3.255   4.827  1.00 80.73           C  
ATOM   1872  N   TYR D   7     -46.271  -3.615   2.889  1.00105.69           N  
ATOM   1873  CA  TYR D   7     -47.583  -4.047   2.387  1.00110.56           C  
ATOM   1874  C   TYR D   7     -47.373  -4.671   0.990  1.00113.77           C  
ATOM   1875  O   TYR D   7     -46.234  -5.001   0.636  1.00108.82           O  
ATOM   1876  CB  TYR D   7     -48.565  -2.860   2.321  1.00111.41           C  
ATOM   1877  CG  TYR D   7     -48.092  -1.594   3.016  1.00111.49           C  
ATOM   1878  CD1 TYR D   7     -47.254  -0.687   2.361  1.00107.32           C  
ATOM   1879  CD2 TYR D   7     -48.483  -1.298   4.321  1.00112.21           C  
ATOM   1880  CE1 TYR D   7     -46.818   0.474   2.985  1.00104.97           C  
ATOM   1881  CE2 TYR D   7     -48.048  -0.139   4.953  1.00108.44           C  
ATOM   1882  CZ  TYR D   7     -47.217   0.744   4.281  1.00104.08           C  
ATOM   1883  OH  TYR D   7     -46.787   1.891   4.906  1.00 98.34           O  
ATOM   1884  N   ASP D   8     -48.452  -4.837   0.210  1.00117.29           N  
ATOM   1885  CA  ASP D   8     -48.382  -5.396  -1.165  1.00114.73           C  
ATOM   1886  C   ASP D   8     -48.698  -4.351  -2.248  1.00109.37           C  
ATOM   1887  O   ASP D   8     -49.412  -4.629  -3.223  1.00 99.73           O  
ATOM   1888  CB  ASP D   8     -49.346  -6.583  -1.322  1.00111.19           C  
ATOM   1889  CG  ASP D   8     -49.191  -7.623  -0.225  1.00106.33           C  
ATOM   1890  OD1 ASP D   8     -49.129  -7.246   0.964  1.00105.07           O  
ATOM   1891  OD2 ASP D   8     -49.146  -8.824  -0.556  1.00 99.85           O  
ATOM   1892  N   GLY D  16     -48.342  -1.446 -13.057  1.00102.37           N  
ATOM   1893  CA  GLY D  16     -48.224  -2.071 -14.374  1.00105.10           C  
ATOM   1894  C   GLY D  16     -47.887  -1.057 -15.453  1.00107.31           C  
ATOM   1895  O   GLY D  16     -48.516  -0.005 -15.521  1.00106.74           O  
ATOM   1896  N   PHE D  17     -46.909  -1.389 -16.301  1.00109.59           N  
ATOM   1897  CA  PHE D  17     -46.367  -0.469 -17.330  1.00108.68           C  
ATOM   1898  C   PHE D  17     -47.085  -0.592 -18.691  1.00103.63           C  
ATOM   1899  O   PHE D  17     -47.101  -1.671 -19.271  1.00107.19           O  
ATOM   1900  CB  PHE D  17     -44.846  -0.714 -17.481  1.00109.46           C  
ATOM   1901  CG  PHE D  17     -44.301  -0.414 -18.858  1.00113.11           C  
ATOM   1902  CD1 PHE D  17     -44.315   0.879 -19.367  1.00114.35           C  
ATOM   1903  CD2 PHE D  17     -43.763  -1.428 -19.643  1.00113.92           C  
ATOM   1904  CE1 PHE D  17     -43.819   1.151 -20.633  1.00113.78           C  
ATOM   1905  CE2 PHE D  17     -43.263  -1.160 -20.906  1.00110.76           C  
ATOM   1906  CZ  PHE D  17     -43.292   0.130 -21.402  1.00112.59           C  
ATOM   1907  N   ASP D  18     -47.648   0.510 -19.207  1.00 95.45           N  
ATOM   1908  CA  ASP D  18     -48.440   0.494 -20.465  1.00 91.27           C  
ATOM   1909  C   ASP D  18     -47.713   1.114 -21.665  1.00 92.06           C  
ATOM   1910  O   ASP D  18     -47.802   2.318 -21.876  1.00 91.09           O  
ATOM   1911  CB  ASP D  18     -49.770   1.229 -20.275  1.00 87.17           C  
ATOM   1912  CG  ASP D  18     -50.642   1.196 -21.525  1.00 83.97           C  
ATOM   1913  OD1 ASP D  18     -50.851   0.097 -22.084  1.00 84.49           O  
ATOM   1914  OD2 ASP D  18     -51.117   2.269 -21.949  1.00 79.79           O  
ATOM   1915  N   PRO D  19     -47.042   0.288 -22.491  1.00 96.22           N  
ATOM   1916  CA  PRO D  19     -46.139   0.811 -23.528  1.00 96.66           C  
ATOM   1917  C   PRO D  19     -46.793   1.739 -24.571  1.00 92.10           C  
ATOM   1918  O   PRO D  19     -46.114   2.611 -25.127  1.00 85.23           O  
ATOM   1919  CB  PRO D  19     -45.589  -0.463 -24.194  1.00 98.26           C  
ATOM   1920  CG  PRO D  19     -45.905  -1.576 -23.251  1.00 98.34           C  
ATOM   1921  CD  PRO D  19     -47.190  -1.171 -22.608  1.00 98.59           C  
ATOM   1922  N   ASP D  20     -48.083   1.555 -24.843  1.00 89.50           N  
ATOM   1923  CA  ASP D  20     -48.800   2.505 -25.691  1.00 92.45           C  
ATOM   1924  C   ASP D  20     -48.673   3.901 -25.118  1.00 95.79           C  
ATOM   1925  O   ASP D  20     -48.409   4.855 -25.848  1.00104.11           O  
ATOM   1926  CB  ASP D  20     -50.275   2.139 -25.851  1.00 92.57           C  
ATOM   1927  CG  ASP D  20     -50.581   1.588 -27.225  1.00 96.02           C  
ATOM   1928  OD1 ASP D  20     -50.064   0.503 -27.563  1.00104.37           O  
ATOM   1929  OD2 ASP D  20     -51.324   2.250 -27.977  1.00 93.44           O  
ATOM   1930  N   ALA D  21     -48.854   4.012 -23.806  1.00 97.27           N  
ATOM   1931  CA  ALA D  21     -48.662   5.283 -23.114  1.00 95.34           C  
ATOM   1932  C   ALA D  21     -47.192   5.727 -23.196  1.00 93.51           C  
ATOM   1933  O   ALA D  21     -46.896   6.853 -23.608  1.00 91.31           O  
ATOM   1934  CB  ALA D  21     -49.116   5.172 -21.667  1.00 94.65           C  
ATOM   1935  N   GLY D  22     -46.277   4.830 -22.830  1.00 92.14           N  
ATOM   1936  CA  GLY D  22     -44.838   5.113 -22.882  1.00 91.43           C  
ATOM   1937  C   GLY D  22     -44.351   5.610 -24.233  1.00 89.09           C  
ATOM   1938  O   GLY D  22     -43.415   6.407 -24.311  1.00 80.42           O  
ATOM   1939  N   TYR D  23     -44.992   5.137 -25.297  1.00 91.97           N  
ATOM   1940  CA  TYR D  23     -44.653   5.556 -26.650  1.00 96.11           C  
ATOM   1941  C   TYR D  23     -45.031   7.020 -26.870  1.00104.16           C  
ATOM   1942  O   TYR D  23     -44.200   7.809 -27.325  1.00105.41           O  
ATOM   1943  CB  TYR D  23     -45.337   4.645 -27.680  1.00 91.98           C  
ATOM   1944  CG  TYR D  23     -44.980   4.912 -29.133  1.00 85.73           C  
ATOM   1945  CD1 TYR D  23     -43.666   5.168 -29.519  1.00 83.80           C  
ATOM   1946  CD2 TYR D  23     -45.958   4.874 -30.128  1.00 83.26           C  
ATOM   1947  CE1 TYR D  23     -43.342   5.401 -30.847  1.00 86.49           C  
ATOM   1948  CE2 TYR D  23     -45.642   5.104 -31.459  1.00 84.14           C  
ATOM   1949  CZ  TYR D  23     -44.332   5.369 -31.815  1.00 84.46           C  
ATOM   1950  OH  TYR D  23     -44.002   5.602 -33.132  1.00 80.72           O  
ATOM   1951  N   MET D  24     -46.270   7.385 -26.532  1.00109.94           N  
ATOM   1952  CA  MET D  24     -46.723   8.773 -26.670  1.00111.00           C  
ATOM   1953  C   MET D  24     -45.816   9.700 -25.885  1.00109.32           C  
ATOM   1954  O   MET D  24     -45.449  10.768 -26.368  1.00114.37           O  
ATOM   1955  CB  MET D  24     -48.155   8.952 -26.180  1.00114.74           C  
ATOM   1956  CG  MET D  24     -49.199   8.444 -27.146  1.00123.90           C  
ATOM   1957  SD  MET D  24     -50.859   8.879 -26.601  1.00145.55           S  
ATOM   1958  CE  MET D  24     -50.990   7.978 -25.054  1.00146.76           C  
ATOM   1959  N   ASP D  25     -45.458   9.288 -24.674  1.00101.83           N  
ATOM   1960  CA  ASP D  25     -44.524  10.052 -23.868  1.00 99.56           C  
ATOM   1961  C   ASP D  25     -43.218  10.227 -24.609  1.00 99.30           C  
ATOM   1962  O   ASP D  25     -42.700  11.339 -24.729  1.00 99.14           O  
ATOM   1963  CB  ASP D  25     -44.231   9.338 -22.559  1.00101.41           C  
ATOM   1964  CG  ASP D  25     -43.128  10.012 -21.779  1.00103.14           C  
ATOM   1965  OD1 ASP D  25     -43.282  11.206 -21.459  1.00111.48           O  
ATOM   1966  OD2 ASP D  25     -42.102   9.361 -21.502  1.00103.79           O  
ATOM   1967  N   PHE D  26     -42.691   9.109 -25.099  1.00 98.98           N  
ATOM   1968  CA  PHE D  26     -41.380   9.093 -25.732  1.00 94.01           C  
ATOM   1969  C   PHE D  26     -41.347   9.920 -27.013  1.00 91.38           C  
ATOM   1970  O   PHE D  26     -40.428  10.722 -27.205  1.00 85.65           O  
ATOM   1971  CB  PHE D  26     -40.937   7.660 -26.024  1.00 91.37           C  
ATOM   1972  CG  PHE D  26     -39.717   7.585 -26.884  1.00 87.75           C  
ATOM   1973  CD1 PHE D  26     -38.486   7.952 -26.380  1.00 85.47           C  
ATOM   1974  CD2 PHE D  26     -39.808   7.182 -28.210  1.00 88.13           C  
ATOM   1975  CE1 PHE D  26     -37.357   7.899 -27.175  1.00 85.78           C  
ATOM   1976  CE2 PHE D  26     -38.685   7.135 -29.014  1.00 86.01           C  
ATOM   1977  CZ  PHE D  26     -37.455   7.491 -28.495  1.00 84.84           C  
ATOM   1978  N   CYS D  27     -42.340   9.711 -27.882  1.00 92.05           N  
ATOM   1979  CA  CYS D  27     -42.438  10.451 -29.153  1.00 92.54           C  
ATOM   1980  C   CYS D  27     -42.528  11.957 -28.905  1.00 96.04           C  
ATOM   1981  O   CYS D  27     -41.875  12.740 -29.591  1.00 94.99           O  
ATOM   1982  CB  CYS D  27     -43.631   9.980 -30.003  1.00 89.53           C  
ATOM   1983  SG  CYS D  27     -43.199   8.906 -31.401  1.00 87.57           S  
ATOM   1984  N   VAL D  28     -43.331  12.347 -27.915  1.00 98.82           N  
ATOM   1985  CA  VAL D  28     -43.468  13.755 -27.501  1.00 95.63           C  
ATOM   1986  C   VAL D  28     -42.107  14.382 -27.204  1.00 85.80           C  
ATOM   1987  O   VAL D  28     -41.720  15.377 -27.812  1.00 78.79           O  
ATOM   1988  CB  VAL D  28     -44.415  13.884 -26.271  1.00 96.86           C  
ATOM   1989  CG1 VAL D  28     -44.054  15.069 -25.382  1.00100.26           C  
ATOM   1990  CG2 VAL D  28     -45.872  13.978 -26.720  1.00 91.41           C  
ATOM   1991  N   LYS D  29     -41.380  13.774 -26.282  1.00 83.40           N  
ATOM   1992  CA  LYS D  29     -40.096  14.302 -25.867  1.00 90.80           C  
ATOM   1993  C   LYS D  29     -39.011  14.222 -26.949  1.00 92.51           C  
ATOM   1994  O   LYS D  29     -38.023  14.953 -26.876  1.00 94.63           O  
ATOM   1995  CB  LYS D  29     -39.634  13.575 -24.607  1.00 97.35           C  
ATOM   1996  CG  LYS D  29     -40.518  13.862 -23.405  1.00101.91           C  
ATOM   1997  CD  LYS D  29     -40.649  12.677 -22.461  1.00107.81           C  
ATOM   1998  CE  LYS D  29     -39.355  12.380 -21.723  1.00114.86           C  
ATOM   1999  NZ  LYS D  29     -39.557  11.332 -20.680  1.00122.33           N  
ATOM   2000  N   ASN D  30     -39.192  13.354 -27.948  1.00 92.51           N  
ATOM   2001  CA  ASN D  30     -38.161  13.136 -28.971  1.00 86.45           C  
ATOM   2002  C   ASN D  30     -38.565  13.273 -30.437  1.00 82.19           C  
ATOM   2003  O   ASN D  30     -37.695  13.286 -31.295  1.00 82.02           O  
ATOM   2004  CB  ASN D  30     -37.508  11.780 -28.751  1.00 85.09           C  
ATOM   2005  CG  ASN D  30     -36.658  11.760 -27.506  1.00 84.81           C  
ATOM   2006  OD1 ASN D  30     -35.437  11.911 -27.575  1.00 86.05           O  
ATOM   2007  ND2 ASN D  30     -37.300  11.611 -26.355  1.00 83.28           N  
ATOM   2008  N   ALA D  31     -39.853  13.381 -30.741  1.00 82.88           N  
ATOM   2009  CA  ALA D  31     -40.275  13.573 -32.129  1.00 90.85           C  
ATOM   2010  C   ALA D  31     -39.403  14.651 -32.760  1.00 96.55           C  
ATOM   2011  O   ALA D  31     -38.851  14.474 -33.852  1.00 90.96           O  
ATOM   2012  CB  ALA D  31     -41.741  13.976 -32.195  1.00 94.63           C  
ATOM   2013  N   GLU D  32     -39.304  15.765 -32.039  1.00105.28           N  
ATOM   2014  CA  GLU D  32     -38.337  16.828 -32.292  1.00112.83           C  
ATOM   2015  C   GLU D  32     -36.999  16.333 -32.881  1.00107.88           C  
ATOM   2016  O   GLU D  32     -36.664  16.650 -34.026  1.00108.14           O  
ATOM   2017  CB  GLU D  32     -38.078  17.570 -30.967  1.00122.63           C  
ATOM   2018  CG  GLU D  32     -37.300  18.877 -31.078  1.00130.75           C  
ATOM   2019  CD  GLU D  32     -38.126  20.026 -31.636  1.00135.81           C  
ATOM   2020  OE1 GLU D  32     -39.355  19.863 -31.827  1.00136.11           O  
ATOM   2021  OE2 GLU D  32     -37.539  21.100 -31.885  1.00140.22           O  
ATOM   2022  N   SER D  33     -36.263  15.536 -32.104  1.00 97.99           N  
ATOM   2023  CA  SER D  33     -34.836  15.271 -32.358  1.00 92.27           C  
ATOM   2024  C   SER D  33     -34.516  14.064 -33.249  1.00 86.66           C  
ATOM   2025  O   SER D  33     -33.338  13.764 -33.462  1.00 88.72           O  
ATOM   2026  CB  SER D  33     -34.107  15.061 -31.026  1.00 92.83           C  
ATOM   2027  OG  SER D  33     -34.867  15.554 -29.942  1.00101.51           O  
ATOM   2028  N   LEU D  34     -35.534  13.367 -33.752  1.00 77.18           N  
ATOM   2029  CA  LEU D  34     -35.311  12.117 -34.477  1.00 73.01           C  
ATOM   2030  C   LEU D  34     -35.197  12.308 -35.982  1.00 76.09           C  
ATOM   2031  O   LEU D  34     -35.778  13.224 -36.551  1.00 83.39           O  
ATOM   2032  CB  LEU D  34     -36.445  11.127 -34.216  1.00 71.10           C  
ATOM   2033  CG  LEU D  34     -36.523  10.381 -32.884  1.00 70.27           C  
ATOM   2034  CD1 LEU D  34     -37.699   9.408 -32.944  1.00 67.65           C  
ATOM   2035  CD2 LEU D  34     -35.232   9.652 -32.535  1.00 69.94           C  
ATOM   2036  N   ASN D  35     -34.448  11.410 -36.614  1.00 75.62           N  
ATOM   2037  CA  ASN D  35     -34.405  11.282 -38.067  1.00 70.68           C  
ATOM   2038  C   ASN D  35     -33.909   9.884 -38.411  1.00 72.10           C  
ATOM   2039  O   ASN D  35     -33.497   9.126 -37.523  1.00 76.59           O  
ATOM   2040  CB  ASN D  35     -33.481  12.332 -38.674  1.00 68.65           C  
ATOM   2041  CG  ASN D  35     -32.023  12.113 -38.300  1.00 67.81           C  
ATOM   2042  OD1 ASN D  35     -31.443  11.070 -38.601  1.00 67.34           O  
ATOM   2043  ND2 ASN D  35     -31.421  13.100 -37.652  1.00 67.70           N  
ATOM   2044  N   LEU D  36     -33.908   9.546 -39.691  1.00 69.58           N  
ATOM   2045  CA  LEU D  36     -33.513   8.200 -40.092  1.00 69.83           C  
ATOM   2046  C   LEU D  36     -32.054   7.871 -39.756  1.00 69.72           C  
ATOM   2047  O   LEU D  36     -31.767   6.812 -39.203  1.00 73.34           O  
ATOM   2048  CB  LEU D  36     -33.775   7.963 -41.577  1.00 68.61           C  
ATOM   2049  CG  LEU D  36     -35.212   7.571 -41.890  1.00 69.38           C  
ATOM   2050  CD1 LEU D  36     -36.141   8.759 -41.691  1.00 71.91           C  
ATOM   2051  CD2 LEU D  36     -35.315   7.016 -43.303  1.00 67.77           C  
ATOM   2052  N   ALA D  37     -31.135   8.773 -40.080  1.00 67.89           N  
ATOM   2053  CA  ALA D  37     -29.711   8.494 -39.886  1.00 66.98           C  
ATOM   2054  C   ALA D  37     -29.370   8.250 -38.413  1.00 65.69           C  
ATOM   2055  O   ALA D  37     -28.501   7.434 -38.103  1.00 64.85           O  
ATOM   2056  CB  ALA D  37     -28.861   9.618 -40.457  1.00 68.34           C  
ATOM   2057  N   ALA D  38     -30.062   8.940 -37.508  1.00 62.47           N  
ATOM   2058  CA  ALA D  38     -29.869   8.714 -36.081  1.00 61.92           C  
ATOM   2059  C   ALA D  38     -30.339   7.314 -35.744  1.00 58.63           C  
ATOM   2060  O   ALA D  38     -29.555   6.489 -35.272  1.00 63.19           O  
ATOM   2061  CB  ALA D  38     -30.630   9.738 -35.251  1.00 63.62           C  
ATOM   2062  N   VAL D  39     -31.610   7.040 -36.019  1.00 50.43           N  
ATOM   2063  CA  VAL D  39     -32.181   5.751 -35.676  1.00 47.95           C  
ATOM   2064  C   VAL D  39     -31.340   4.615 -36.238  1.00 50.55           C  
ATOM   2065  O   VAL D  39     -30.991   3.687 -35.525  1.00 51.39           O  
ATOM   2066  CB  VAL D  39     -33.622   5.623 -36.164  1.00 44.91           C  
ATOM   2067  CG1 VAL D  39     -34.167   4.244 -35.849  1.00 44.70           C  
ATOM   2068  CG2 VAL D  39     -34.485   6.658 -35.487  1.00 46.19           C  
ATOM   2069  N   ARG D  40     -31.003   4.698 -37.518  1.00 56.90           N  
ATOM   2070  CA  ARG D  40     -30.156   3.690 -38.170  1.00 60.72           C  
ATOM   2071  C   ARG D  40     -28.960   3.305 -37.307  1.00 61.53           C  
ATOM   2072  O   ARG D  40     -28.675   2.113 -37.106  1.00 61.98           O  
ATOM   2073  CB  ARG D  40     -29.647   4.231 -39.504  1.00 62.45           C  
ATOM   2074  CG  ARG D  40     -28.637   3.330 -40.193  1.00 63.74           C  
ATOM   2075  CD  ARG D  40     -27.959   4.057 -41.331  1.00 66.53           C  
ATOM   2076  NE  ARG D  40     -26.728   3.378 -41.719  1.00 68.28           N  
ATOM   2077  CZ  ARG D  40     -26.620   2.474 -42.685  1.00 69.13           C  
ATOM   2078  NH1 ARG D  40     -27.680   2.104 -43.395  1.00 70.32           N  
ATOM   2079  NH2 ARG D  40     -25.433   1.934 -42.940  1.00 69.99           N  
ATOM   2080  N   ILE D  41     -28.277   4.339 -36.814  1.00 59.51           N  
ATOM   2081  CA  ILE D  41     -27.078   4.193 -36.007  1.00 57.47           C  
ATOM   2082  C   ILE D  41     -27.392   3.536 -34.688  1.00 52.74           C  
ATOM   2083  O   ILE D  41     -26.591   2.769 -34.175  1.00 50.89           O  
ATOM   2084  CB  ILE D  41     -26.422   5.556 -35.730  1.00 62.32           C  
ATOM   2085  CG1 ILE D  41     -25.868   6.143 -37.027  1.00 66.02           C  
ATOM   2086  CG2 ILE D  41     -25.294   5.417 -34.716  1.00 64.85           C  
ATOM   2087  CD1 ILE D  41     -25.583   7.630 -36.969  1.00 66.85           C  
ATOM   2088  N   PHE D  42     -28.548   3.850 -34.123  1.00 52.10           N  
ATOM   2089  CA  PHE D  42     -28.974   3.166 -32.908  1.00 53.34           C  
ATOM   2090  C   PHE D  42     -29.093   1.668 -33.139  1.00 51.22           C  
ATOM   2091  O   PHE D  42     -28.529   0.879 -32.401  1.00 51.44           O  
ATOM   2092  CB  PHE D  42     -30.310   3.683 -32.394  1.00 53.24           C  
ATOM   2093  CG  PHE D  42     -30.908   2.812 -31.340  1.00 53.40           C  
ATOM   2094  CD1 PHE D  42     -30.590   3.003 -30.020  1.00 56.53           C  
ATOM   2095  CD2 PHE D  42     -31.763   1.785 -31.671  1.00 53.39           C  
ATOM   2096  CE1 PHE D  42     -31.142   2.203 -29.037  1.00 57.87           C  
ATOM   2097  CE2 PHE D  42     -32.311   0.975 -30.698  1.00 54.62           C  
ATOM   2098  CZ  PHE D  42     -32.003   1.184 -29.377  1.00 55.26           C  
ATOM   2099  N   PHE D  43     -29.841   1.284 -34.161  1.00 50.52           N  
ATOM   2100  CA  PHE D  43     -30.115  -0.122 -34.388  1.00 51.68           C  
ATOM   2101  C   PHE D  43     -28.872  -0.912 -34.677  1.00 54.42           C  
ATOM   2102  O   PHE D  43     -28.859  -2.122 -34.449  1.00 58.32           O  
ATOM   2103  CB  PHE D  43     -31.102  -0.323 -35.529  1.00 52.15           C  
ATOM   2104  CG  PHE D  43     -32.529  -0.090 -35.135  1.00 50.56           C  
ATOM   2105  CD1 PHE D  43     -33.058  -0.679 -33.994  1.00 49.95           C  
ATOM   2106  CD2 PHE D  43     -33.346   0.700 -35.914  1.00 50.25           C  
ATOM   2107  CE1 PHE D  43     -34.371  -0.464 -33.627  1.00 49.98           C  
ATOM   2108  CE2 PHE D  43     -34.661   0.911 -35.559  1.00 51.58           C  
ATOM   2109  CZ  PHE D  43     -35.174   0.334 -34.410  1.00 50.94           C  
ATOM   2110  N   LEU D  44     -27.838  -0.244 -35.184  1.00 55.58           N  
ATOM   2111  CA  LEU D  44     -26.555  -0.904 -35.416  1.00 56.20           C  
ATOM   2112  C   LEU D  44     -25.826  -1.169 -34.108  1.00 61.28           C  
ATOM   2113  O   LEU D  44     -25.269  -2.252 -33.909  1.00 67.08           O  
ATOM   2114  CB  LEU D  44     -25.686  -0.084 -36.360  1.00 52.21           C  
ATOM   2115  CG  LEU D  44     -26.245  -0.035 -37.778  1.00 49.74           C  
ATOM   2116  CD1 LEU D  44     -25.569   1.043 -38.600  1.00 49.16           C  
ATOM   2117  CD2 LEU D  44     -26.068  -1.387 -38.432  1.00 50.12           C  
ATOM   2118  N   ASN D  45     -25.866  -0.202 -33.199  1.00 63.69           N  
ATOM   2119  CA  ASN D  45     -25.132  -0.316 -31.945  1.00 65.14           C  
ATOM   2120  C   ASN D  45     -25.994  -0.684 -30.730  1.00 67.28           C  
ATOM   2121  O   ASN D  45     -25.537  -0.618 -29.587  1.00 67.77           O  
ATOM   2122  CB  ASN D  45     -24.358   0.972 -31.728  1.00 63.83           C  
ATOM   2123  CG  ASN D  45     -23.605   1.384 -32.969  1.00 63.32           C  
ATOM   2124  OD1 ASN D  45     -24.176   1.425 -34.046  1.00 65.30           O  
ATOM   2125  ND2 ASN D  45     -22.321   1.658 -32.837  1.00 64.18           N  
ATOM   2126  N   ALA D  46     -27.231  -1.100 -30.979  1.00 72.34           N  
ATOM   2127  CA  ALA D  46     -28.078  -1.627 -29.923  1.00 80.11           C  
ATOM   2128  C   ALA D  46     -27.264  -2.624 -29.113  1.00 87.13           C  
ATOM   2129  O   ALA D  46     -27.328  -2.627 -27.875  1.00 97.06           O  
ATOM   2130  CB  ALA D  46     -29.317  -2.295 -30.508  1.00 81.05           C  
ATOM   2131  N   ALA D  47     -26.488  -3.449 -29.823  1.00 83.06           N  
ATOM   2132  CA  ALA D  47     -25.615  -4.442 -29.199  1.00 82.18           C  
ATOM   2133  C   ALA D  47     -24.509  -3.788 -28.380  1.00 81.13           C  
ATOM   2134  O   ALA D  47     -24.394  -3.999 -27.165  1.00 77.91           O  
ATOM   2135  CB  ALA D  47     -25.006  -5.337 -30.263  1.00 82.71           C  
ATOM   2136  N   LYS D  48     -23.716  -2.975 -29.062  1.00 81.36           N  
ATOM   2137  CA  LYS D  48     -22.523  -2.380 -28.479  1.00 85.75           C  
ATOM   2138  C   LYS D  48     -22.806  -1.661 -27.167  1.00 86.03           C  
ATOM   2139  O   LYS D  48     -21.970  -1.659 -26.274  1.00 99.84           O  
ATOM   2140  CB  LYS D  48     -21.896  -1.399 -29.467  1.00 90.88           C  
ATOM   2141  CG  LYS D  48     -20.377  -1.385 -29.462  1.00 95.92           C  
ATOM   2142  CD  LYS D  48     -19.835  -1.008 -30.832  1.00100.33           C  
ATOM   2143  CE  LYS D  48     -19.978  -2.161 -31.818  1.00103.68           C  
ATOM   2144  NZ  LYS D  48     -19.793  -1.713 -33.222  1.00108.43           N  
ATOM   2145  N   ALA D  49     -23.977  -1.047 -27.054  1.00 82.83           N  
ATOM   2146  CA  ALA D  49     -24.355  -0.353 -25.831  1.00 87.92           C  
ATOM   2147  C   ALA D  49     -24.745  -1.313 -24.712  1.00 92.99           C  
ATOM   2148  O   ALA D  49     -24.415  -1.061 -23.553  1.00 94.71           O  
ATOM   2149  CB  ALA D  49     -25.482   0.622 -26.106  1.00 91.53           C  
ATOM   2150  N   LYS D  50     -25.444  -2.403 -25.042  1.00 98.79           N  
ATOM   2151  CA  LYS D  50     -25.773  -3.424 -24.033  1.00101.48           C  
ATOM   2152  C   LYS D  50     -24.500  -3.825 -23.307  1.00 98.12           C  
ATOM   2153  O   LYS D  50     -24.476  -3.908 -22.074  1.00 95.44           O  
ATOM   2154  CB  LYS D  50     -26.448  -4.663 -24.649  1.00102.31           C  
ATOM   2155  CG  LYS D  50     -27.931  -4.468 -24.918  1.00104.28           C  
ATOM   2156  CD  LYS D  50     -28.622  -5.698 -25.496  1.00104.55           C  
ATOM   2157  CE  LYS D  50     -29.777  -5.279 -26.404  1.00107.37           C  
ATOM   2158  NZ  LYS D  50     -30.820  -6.323 -26.622  1.00109.37           N  
ATOM   2159  N   ALA D  51     -23.442  -4.047 -24.086  1.00 91.35           N  
ATOM   2160  CA  ALA D  51     -22.133  -4.354 -23.533  1.00 88.72           C  
ATOM   2161  C   ALA D  51     -21.658  -3.229 -22.635  1.00 85.75           C  
ATOM   2162  O   ALA D  51     -21.591  -3.400 -21.425  1.00 95.93           O  
ATOM   2163  CB  ALA D  51     -21.122  -4.614 -24.640  1.00 86.74           C  
ATOM   2164  N   ALA D  52     -21.357  -2.077 -23.217  1.00 80.77           N  
ATOM   2165  CA  ALA D  52     -20.784  -0.970 -22.461  1.00 86.20           C  
ATOM   2166  C   ALA D  52     -21.540  -0.663 -21.157  1.00 88.62           C  
ATOM   2167  O   ALA D  52     -20.926  -0.499 -20.099  1.00 94.04           O  
ATOM   2168  CB  ALA D  52     -20.715   0.270 -23.328  1.00 88.30           C  
ATOM   2169  N   LEU D  53     -22.863  -0.603 -21.225  1.00 86.82           N  
ATOM   2170  CA  LEU D  53     -23.660  -0.316 -20.036  1.00 89.17           C  
ATOM   2171  C   LEU D  53     -23.499  -1.366 -18.939  1.00 92.29           C  
ATOM   2172  O   LEU D  53     -23.676  -1.062 -17.761  1.00 92.05           O  
ATOM   2173  CB  LEU D  53     -25.141  -0.176 -20.393  1.00 93.82           C  
ATOM   2174  CG  LEU D  53     -25.571   0.998 -21.282  1.00 97.26           C  
ATOM   2175  CD1 LEU D  53     -27.085   1.149 -21.232  1.00 96.59           C  
ATOM   2176  CD2 LEU D  53     -24.904   2.310 -20.889  1.00100.43           C  
ATOM   2177  N   SER D  54     -23.177  -2.597 -19.321  1.00 99.94           N  
ATOM   2178  CA  SER D  54     -22.902  -3.650 -18.343  1.00103.73           C  
ATOM   2179  C   SER D  54     -21.583  -3.401 -17.602  1.00101.68           C  
ATOM   2180  O   SER D  54     -21.425  -3.838 -16.461  1.00 95.92           O  
ATOM   2181  CB  SER D  54     -22.888  -5.029 -19.016  1.00106.32           C  
ATOM   2182  OG  SER D  54     -21.676  -5.255 -19.720  1.00107.67           O  
ATOM   2183  N   ARG D  55     -20.648  -2.710 -18.259  1.00100.80           N  
ATOM   2184  CA  ARG D  55     -19.369  -2.338 -17.648  1.00108.75           C  
ATOM   2185  C   ARG D  55     -19.476  -1.103 -16.744  1.00114.79           C  
ATOM   2186  O   ARG D  55     -18.826  -1.029 -15.695  1.00119.97           O  
ATOM   2187  CB  ARG D  55     -18.303  -2.111 -18.722  1.00110.11           C  
ATOM   2188  CG  ARG D  55     -17.706  -3.406 -19.252  1.00118.76           C  
ATOM   2189  CD  ARG D  55     -17.118  -3.234 -20.643  1.00130.03           C  
ATOM   2190  NE  ARG D  55     -16.847  -4.519 -21.292  1.00135.94           N  
ATOM   2191  CZ  ARG D  55     -17.773  -5.323 -21.820  1.00137.10           C  
ATOM   2192  NH1 ARG D  55     -19.065  -5.005 -21.779  1.00140.35           N  
ATOM   2193  NH2 ARG D  55     -17.406  -6.464 -22.392  1.00135.66           N  
ATOM   2194  N   LYS D  56     -20.292  -0.135 -17.148  1.00117.16           N  
ATOM   2195  CA  LYS D  56     -20.508   1.069 -16.347  1.00115.36           C  
ATOM   2196  C   LYS D  56     -21.282   0.731 -15.071  1.00120.62           C  
ATOM   2197  O   LYS D  56     -22.362   0.144 -15.143  1.00122.11           O  
ATOM   2198  CB  LYS D  56     -21.286   2.107 -17.149  1.00110.02           C  
ATOM   2199  CG  LYS D  56     -20.554   2.608 -18.381  1.00106.70           C  
ATOM   2200  CD  LYS D  56     -19.740   3.850 -18.085  1.00104.00           C  
ATOM   2201  CE  LYS D  56     -19.040   4.351 -19.335  1.00100.98           C  
ATOM   2202  NZ  LYS D  56     -18.683   5.788 -19.207  1.00104.89           N  
ATOM   2203  N   PRO D  57     -20.739   1.107 -13.898  1.00126.39           N  
ATOM   2204  CA  PRO D  57     -21.412   0.811 -12.631  1.00124.42           C  
ATOM   2205  C   PRO D  57     -22.611   1.718 -12.346  1.00113.64           C  
ATOM   2206  O   PRO D  57     -23.452   1.380 -11.510  1.00112.75           O  
ATOM   2207  CB  PRO D  57     -20.306   1.037 -11.597  1.00127.56           C  
ATOM   2208  CG  PRO D  57     -19.437   2.085 -12.202  1.00126.94           C  
ATOM   2209  CD  PRO D  57     -19.492   1.871 -13.691  1.00129.11           C  
ATOM   2210  N   GLU D  58     -22.689   2.837 -13.061  1.00102.28           N  
ATOM   2211  CA  GLU D  58     -23.675   3.882 -12.804  1.00101.75           C  
ATOM   2212  C   GLU D  58     -25.131   3.417 -12.942  1.00 98.74           C  
ATOM   2213  O   GLU D  58     -25.413   2.309 -13.390  1.00 93.96           O  
ATOM   2214  CB  GLU D  58     -23.414   5.081 -13.725  1.00104.16           C  
ATOM   2215  CG  GLU D  58     -22.179   5.897 -13.354  1.00109.50           C  
ATOM   2216  CD  GLU D  58     -20.874   5.317 -13.879  1.00112.50           C  
ATOM   2217  OE1 GLU D  58     -20.792   4.989 -15.083  1.00113.11           O  
ATOM   2218  OE2 GLU D  58     -19.917   5.209 -13.085  1.00114.55           O  
ATOM   2219  N   ARG D  59     -26.049   4.280 -12.526  1.00102.30           N  
ATOM   2220  CA  ARG D  59     -27.476   3.974 -12.539  1.00108.09           C  
ATOM   2221  C   ARG D  59     -28.167   4.503 -13.789  1.00100.60           C  
ATOM   2222  O   ARG D  59     -29.180   3.957 -14.215  1.00106.87           O  
ATOM   2223  CB  ARG D  59     -28.149   4.560 -11.295  1.00118.85           C  
ATOM   2224  CG  ARG D  59     -27.619   3.978  -9.998  1.00127.99           C  
ATOM   2225  CD  ARG D  59     -28.374   4.510  -8.791  1.00137.59           C  
ATOM   2226  NE  ARG D  59     -27.955   3.840  -7.557  1.00142.12           N  
ATOM   2227  CZ  ARG D  59     -28.383   4.153  -6.334  1.00142.03           C  
ATOM   2228  NH1 ARG D  59     -29.255   5.141  -6.151  1.00145.55           N  
ATOM   2229  NH2 ARG D  59     -27.931   3.476  -5.284  1.00139.11           N  
ATOM   2230  N   LYS D  60     -27.634   5.580 -14.355  1.00 89.77           N  
ATOM   2231  CA  LYS D  60     -28.158   6.156 -15.585  1.00 83.61           C  
ATOM   2232  C   LYS D  60     -27.031   6.331 -16.577  1.00 81.81           C  
ATOM   2233  O   LYS D  60     -25.857   6.233 -16.215  1.00 82.81           O  
ATOM   2234  CB  LYS D  60     -28.768   7.523 -15.315  1.00 82.29           C  
ATOM   2235  CG  LYS D  60     -30.010   7.507 -14.450  1.00 81.73           C  
ATOM   2236  CD  LYS D  60     -30.595   8.908 -14.366  1.00 83.28           C  
ATOM   2237  CE  LYS D  60     -32.019   8.892 -13.848  1.00 81.89           C  
ATOM   2238  NZ  LYS D  60     -32.675  10.211 -14.049  1.00 81.80           N  
ATOM   2239  N   ALA D  61     -27.389   6.597 -17.826  1.00 80.12           N  
ATOM   2240  CA  ALA D  61     -26.399   6.947 -18.838  1.00 84.05           C  
ATOM   2241  C   ALA D  61     -27.028   7.759 -19.953  1.00 83.50           C  
ATOM   2242  O   ALA D  61     -28.227   7.649 -20.223  1.00 80.81           O  
ATOM   2243  CB  ALA D  61     -25.737   5.699 -19.397  1.00 87.11           C  
ATOM   2244  N   ASN D  62     -26.213   8.591 -20.587  1.00 85.00           N  
ATOM   2245  CA  ASN D  62     -26.679   9.407 -21.689  1.00 91.35           C  
ATOM   2246  C   ASN D  62     -25.860   9.099 -22.937  1.00100.14           C  
ATOM   2247  O   ASN D  62     -24.974   9.873 -23.317  1.00110.29           O  
ATOM   2248  CB  ASN D  62     -26.624  10.889 -21.323  1.00 89.79           C  
ATOM   2249  CG  ASN D  62     -27.748  11.297 -20.383  1.00 91.86           C  
ATOM   2250  OD1 ASN D  62     -28.227  10.492 -19.585  1.00 98.33           O  
ATOM   2251  ND2 ASN D  62     -28.184  12.548 -20.479  1.00 89.64           N  
ATOM   2252  N   PRO D  63     -26.143   7.946 -23.572  1.00 97.25           N  
ATOM   2253  CA  PRO D  63     -25.444   7.555 -24.788  1.00 95.00           C  
ATOM   2254  C   PRO D  63     -25.851   8.416 -25.970  1.00 92.60           C  
ATOM   2255  O   PRO D  63     -26.956   8.966 -25.977  1.00 86.96           O  
ATOM   2256  CB  PRO D  63     -25.940   6.132 -25.015  1.00 94.86           C  
ATOM   2257  CG  PRO D  63     -27.314   6.145 -24.447  1.00 91.82           C  
ATOM   2258  CD  PRO D  63     -27.145   6.935 -23.191  1.00 94.09           C  
ATOM   2259  N   LYS D  64     -24.972   8.507 -26.964  1.00 89.76           N  
ATOM   2260  CA  LYS D  64     -25.238   9.305 -28.155  1.00 87.11           C  
ATOM   2261  C   LYS D  64     -25.147   8.465 -29.409  1.00 84.82           C  
ATOM   2262  O   LYS D  64     -24.114   7.846 -29.688  1.00 88.40           O  
ATOM   2263  CB  LYS D  64     -24.249  10.462 -28.255  1.00 90.48           C  
ATOM   2264  CG  LYS D  64     -24.615  11.506 -29.299  1.00 86.06           C  
ATOM   2265  CD  LYS D  64     -23.747  12.742 -29.126  1.00 86.55           C  
ATOM   2266  CE  LYS D  64     -23.914  13.709 -30.276  1.00 86.81           C  
ATOM   2267  NZ  LYS D  64     -23.050  14.908 -30.122  1.00 88.03           N  
ATOM   2268  N   PHE D  65     -26.236   8.459 -30.168  1.00 80.66           N  
ATOM   2269  CA  PHE D  65     -26.293   7.739 -31.429  1.00 78.18           C  
ATOM   2270  C   PHE D  65     -26.257   8.740 -32.569  1.00 75.37           C  
ATOM   2271  O   PHE D  65     -27.261   9.388 -32.885  1.00 70.40           O  
ATOM   2272  CB  PHE D  65     -27.550   6.880 -31.493  1.00 77.46           C  
ATOM   2273  CG  PHE D  65     -27.667   5.918 -30.353  1.00 79.21           C  
ATOM   2274  CD1 PHE D  65     -27.025   4.695 -30.394  1.00 80.63           C  
ATOM   2275  CD2 PHE D  65     -28.396   6.251 -29.218  1.00 80.24           C  
ATOM   2276  CE1 PHE D  65     -27.124   3.808 -29.333  1.00 81.27           C  
ATOM   2277  CE2 PHE D  65     -28.499   5.372 -28.155  1.00 78.90           C  
ATOM   2278  CZ  PHE D  65     -27.859   4.148 -28.212  1.00 79.35           C  
ATOM   2279  N   GLY D  66     -25.081   8.855 -33.178  1.00 75.17           N  
ATOM   2280  CA  GLY D  66     -24.855   9.819 -34.234  1.00 75.55           C  
ATOM   2281  C   GLY D  66     -24.810  11.193 -33.623  1.00 73.57           C  
ATOM   2282  O   GLY D  66     -23.782  11.604 -33.094  1.00 72.51           O  
ATOM   2283  N   GLU D  67     -25.935  11.896 -33.679  1.00 75.16           N  
ATOM   2284  CA  GLU D  67     -26.029  13.220 -33.082  1.00 78.11           C  
ATOM   2285  C   GLU D  67     -27.307  13.405 -32.291  1.00 79.04           C  
ATOM   2286  O   GLU D  67     -27.874  14.491 -32.264  1.00 78.64           O  
ATOM   2287  CB  GLU D  67     -25.877  14.285 -34.156  1.00 80.83           C  
ATOM   2288  CG  GLU D  67     -24.455  14.329 -34.682  1.00 86.19           C  
ATOM   2289  CD  GLU D  67     -24.185  15.499 -35.589  1.00 88.56           C  
ATOM   2290  OE1 GLU D  67     -25.102  16.322 -35.814  1.00 88.71           O  
ATOM   2291  OE2 GLU D  67     -23.041  15.578 -36.077  1.00 93.88           O  
ATOM   2292  N   TRP D  68     -27.733  12.332 -31.627  1.00 82.58           N  
ATOM   2293  CA  TRP D  68     -28.945  12.329 -30.817  1.00 77.83           C  
ATOM   2294  C   TRP D  68     -28.682  11.644 -29.501  1.00 75.57           C  
ATOM   2295  O   TRP D  68     -28.724  10.422 -29.418  1.00 75.34           O  
ATOM   2296  CB  TRP D  68     -30.071  11.595 -31.532  1.00 78.43           C  
ATOM   2297  CG  TRP D  68     -31.248  11.350 -30.652  1.00 77.49           C  
ATOM   2298  CD1 TRP D  68     -31.988  12.284 -30.000  1.00 79.92           C  
ATOM   2299  CD2 TRP D  68     -31.823  10.089 -30.333  1.00 74.72           C  
ATOM   2300  NE1 TRP D  68     -32.999  11.682 -29.295  1.00 77.54           N  
ATOM   2301  CE2 TRP D  68     -32.918  10.332 -29.485  1.00 73.58           C  
ATOM   2302  CE3 TRP D  68     -31.531   8.778 -30.696  1.00 78.15           C  
ATOM   2303  CZ2 TRP D  68     -33.707   9.317 -28.983  1.00 75.78           C  
ATOM   2304  CZ3 TRP D  68     -32.321   7.768 -30.198  1.00 81.61           C  
ATOM   2305  CH2 TRP D  68     -33.396   8.043 -29.346  1.00 79.62           C  
ATOM   2306  N   GLN D  69     -28.406  12.444 -28.479  1.00 77.70           N  
ATOM   2307  CA  GLN D  69     -28.150  11.940 -27.135  1.00 79.02           C  
ATOM   2308  C   GLN D  69     -29.463  11.721 -26.393  1.00 81.04           C  
ATOM   2309  O   GLN D  69     -30.468  12.370 -26.681  1.00 80.67           O  
ATOM   2310  CB  GLN D  69     -27.270  12.923 -26.381  1.00 78.89           C  
ATOM   2311  CG  GLN D  69     -26.713  12.398 -25.079  1.00 81.10           C  
ATOM   2312  CD  GLN D  69     -25.573  13.258 -24.593  1.00 85.40           C  
ATOM   2313  OE1 GLN D  69     -24.726  13.670 -25.388  1.00 84.89           O  
ATOM   2314  NE2 GLN D  69     -25.545  13.551 -23.291  1.00 89.64           N  
ATOM   2315  N   VAL D  70     -29.460  10.800 -25.440  1.00 84.30           N  
ATOM   2316  CA  VAL D  70     -30.712  10.377 -24.815  1.00 87.00           C  
ATOM   2317  C   VAL D  70     -30.447   9.755 -23.444  1.00 88.68           C  
ATOM   2318  O   VAL D  70     -29.500   8.989 -23.276  1.00 87.86           O  
ATOM   2319  CB  VAL D  70     -31.476   9.392 -25.740  1.00 85.58           C  
ATOM   2320  CG1 VAL D  70     -30.603   8.196 -26.119  1.00 87.59           C  
ATOM   2321  CG2 VAL D  70     -32.776   8.936 -25.103  1.00 84.10           C  
ATOM   2322  N   GLU D  71     -31.274  10.109 -22.461  1.00 89.29           N  
ATOM   2323  CA  GLU D  71     -31.134   9.551 -21.123  1.00 89.82           C  
ATOM   2324  C   GLU D  71     -31.824   8.202 -21.111  1.00 86.99           C  
ATOM   2325  O   GLU D  71     -33.037   8.107 -21.283  1.00 83.57           O  
ATOM   2326  CB  GLU D  71     -31.716  10.468 -20.027  1.00 94.13           C  
ATOM   2327  CG  GLU D  71     -31.438   9.956 -18.602  1.00 95.42           C  
ATOM   2328  CD  GLU D  71     -31.766  10.942 -17.481  1.00 94.71           C  
ATOM   2329  OE1 GLU D  71     -32.950  11.327 -17.324  1.00 93.14           O  
ATOM   2330  OE2 GLU D  71     -30.836  11.314 -16.729  1.00 87.98           O  
ATOM   2331  N   VAL D  72     -31.029   7.160 -20.930  1.00 85.98           N  
ATOM   2332  CA  VAL D  72     -31.541   5.815 -20.787  1.00 85.43           C  
ATOM   2333  C   VAL D  72     -31.173   5.322 -19.397  1.00 84.45           C  
ATOM   2334  O   VAL D  72     -30.139   5.708 -18.848  1.00 85.77           O  
ATOM   2335  CB  VAL D  72     -30.947   4.882 -21.865  1.00 85.86           C  
ATOM   2336  CG1 VAL D  72     -29.499   4.523 -21.556  1.00 83.86           C  
ATOM   2337  CG2 VAL D  72     -31.777   3.620 -21.991  1.00 89.98           C  
ATOM   2338  N   ILE D  73     -32.016   4.476 -18.822  1.00 83.73           N  
ATOM   2339  CA  ILE D  73     -31.665   3.828 -17.570  1.00 82.91           C  
ATOM   2340  C   ILE D  73     -30.809   2.600 -17.830  1.00 82.39           C  
ATOM   2341  O   ILE D  73     -31.132   1.747 -18.670  1.00 84.77           O  
ATOM   2342  CB  ILE D  73     -32.900   3.445 -16.741  1.00 83.40           C  
ATOM   2343  CG1 ILE D  73     -33.588   4.735 -16.278  1.00 84.51           C  
ATOM   2344  CG2 ILE D  73     -32.499   2.533 -15.576  1.00 79.62           C  
ATOM   2345  CD1 ILE D  73     -34.681   4.549 -15.251  1.00 89.20           C  
ATOM   2346  N   ASN D  74     -29.709   2.533 -17.092  1.00 80.08           N  
ATOM   2347  CA  ASN D  74     -28.836   1.381 -17.096  1.00 78.53           C  
ATOM   2348  C   ASN D  74     -29.162   0.478 -15.918  1.00 85.84           C  
ATOM   2349  O   ASN D  74     -29.091   0.893 -14.764  1.00 91.78           O  
ATOM   2350  CB  ASN D  74     -27.366   1.833 -17.039  1.00 70.11           C  
ATOM   2351  CG  ASN D  74     -26.395   0.680 -16.844  1.00 63.13           C  
ATOM   2352  OD1 ASN D  74     -26.799  -0.470 -16.696  1.00 58.47           O  
ATOM   2353  ND2 ASN D  74     -25.103   0.990 -16.831  1.00 60.67           N  
ATOM   2354  N   ASN D  75     -29.550  -0.750 -16.222  1.00 94.67           N  
ATOM   2355  CA  ASN D  75     -29.341  -1.850 -15.289  1.00104.99           C  
ATOM   2356  C   ASN D  75     -28.900  -3.091 -16.061  1.00106.78           C  
ATOM   2357  O   ASN D  75     -29.424  -4.192 -15.891  1.00104.76           O  
ATOM   2358  CB  ASN D  75     -30.552  -2.088 -14.375  1.00112.76           C  
ATOM   2359  CG  ASN D  75     -31.860  -2.140 -15.121  1.00114.78           C  
ATOM   2360  OD1 ASN D  75     -31.889  -2.188 -16.350  1.00124.67           O  
ATOM   2361  ND2 ASN D  75     -32.960  -2.148 -14.373  1.00109.89           N  
ATOM   2362  N   HIS D  76     -27.928  -2.858 -16.936  1.00114.13           N  
ATOM   2363  CA  HIS D  76     -27.206  -3.901 -17.643  1.00119.87           C  
ATOM   2364  C   HIS D  76     -26.011  -4.303 -16.781  1.00123.51           C  
ATOM   2365  O   HIS D  76     -25.525  -5.428 -16.876  1.00124.50           O  
ATOM   2366  CB  HIS D  76     -26.749  -3.395 -19.023  1.00124.23           C  
ATOM   2367  CG  HIS D  76     -27.875  -3.166 -19.997  1.00126.28           C  
ATOM   2368  ND1 HIS D  76     -28.857  -2.213 -19.804  1.00125.66           N  
ATOM   2369  CD2 HIS D  76     -28.162  -3.762 -21.179  1.00121.23           C  
ATOM   2370  CE1 HIS D  76     -29.703  -2.239 -20.819  1.00119.33           C  
ATOM   2371  NE2 HIS D  76     -29.303  -3.170 -21.667  1.00119.73           N  
ATOM   2372  N   PHE D  77     -25.536  -3.372 -15.950  1.00133.42           N  
ATOM   2373  CA  PHE D  77     -24.537  -3.674 -14.925  1.00140.42           C  
ATOM   2374  C   PHE D  77     -25.102  -4.775 -14.027  1.00131.66           C  
ATOM   2375  O   PHE D  77     -26.279  -4.721 -13.650  1.00121.53           O  
ATOM   2376  CB  PHE D  77     -24.198  -2.418 -14.097  1.00150.33           C  
ATOM   2377  CG  PHE D  77     -23.071  -2.610 -13.099  1.00160.23           C  
ATOM   2378  CD1 PHE D  77     -21.737  -2.608 -13.511  1.00163.90           C  
ATOM   2379  CD2 PHE D  77     -23.341  -2.771 -11.744  1.00156.84           C  
ATOM   2380  CE1 PHE D  77     -20.706  -2.779 -12.596  1.00157.04           C  
ATOM   2381  CE2 PHE D  77     -22.315  -2.946 -10.827  1.00154.50           C  
ATOM   2382  CZ  PHE D  77     -20.997  -2.948 -11.253  1.00155.25           C  
ATOM   2383  N   PRO D  78     -24.275  -5.788 -13.702  1.00123.83           N  
ATOM   2384  CA  PRO D  78     -24.714  -6.908 -12.878  1.00121.86           C  
ATOM   2385  C   PRO D  78     -25.605  -6.508 -11.698  1.00125.87           C  
ATOM   2386  O   PRO D  78     -26.715  -7.024 -11.563  1.00123.91           O  
ATOM   2387  CB  PRO D  78     -23.393  -7.493 -12.372  1.00120.92           C  
ATOM   2388  CG  PRO D  78     -22.396  -7.171 -13.432  1.00116.91           C  
ATOM   2389  CD  PRO D  78     -22.889  -5.969 -14.180  1.00117.70           C  
ATOM   2390  N   GLY D  79     -25.116  -5.580 -10.876  1.00131.34           N  
ATOM   2391  CA  GLY D  79     -25.767  -5.202  -9.620  1.00127.57           C  
ATOM   2392  C   GLY D  79     -27.095  -4.477  -9.741  1.00124.45           C  
ATOM   2393  O   GLY D  79     -27.956  -4.623  -8.884  1.00130.11           O  
ATOM   2394  N   ASN D  80     -27.274  -3.703 -10.802  1.00124.91           N  
ATOM   2395  CA  ASN D  80     -28.473  -2.878 -10.946  1.00131.84           C  
ATOM   2396  C   ASN D  80     -29.706  -3.644 -11.442  1.00133.38           C  
ATOM   2397  O   ASN D  80     -30.824  -3.125 -11.379  1.00137.47           O  
ATOM   2398  CB  ASN D  80     -28.191  -1.711 -11.896  1.00136.81           C  
ATOM   2399  CG  ASN D  80     -27.086  -0.799 -11.396  1.00136.97           C  
ATOM   2400  OD1 ASN D  80     -26.039  -1.264 -10.950  1.00141.74           O  
ATOM   2401  ND2 ASN D  80     -27.305   0.507 -11.488  1.00133.29           N  
ATOM   2402  N   ARG D  81     -29.509  -4.875 -11.916  1.00127.93           N  
ATOM   2403  CA  ARG D  81     -30.551  -5.632 -12.632  1.00127.17           C  
ATOM   2404  C   ARG D  81     -31.957  -5.588 -12.025  1.00125.99           C  
ATOM   2405  O   ARG D  81     -32.936  -5.772 -12.743  1.00124.25           O  
ATOM   2406  CB  ARG D  81     -30.105  -7.085 -12.824  1.00132.08           C  
ATOM   2407  CG  ARG D  81     -29.006  -7.220 -13.869  1.00146.17           C  
ATOM   2408  CD  ARG D  81     -28.314  -8.579 -13.870  1.00155.96           C  
ATOM   2409  NE  ARG D  81     -27.270  -8.650 -14.902  1.00157.93           N  
ATOM   2410  CZ  ARG D  81     -26.457  -9.688 -15.106  1.00151.75           C  
ATOM   2411  NH1 ARG D  81     -26.538 -10.777 -14.349  1.00154.86           N  
ATOM   2412  NH2 ARG D  81     -25.549  -9.635 -16.075  1.00144.70           N  
ATOM   2413  N   ASN D  82     -32.056  -5.343 -10.719  1.00128.50           N  
ATOM   2414  CA  ASN D  82     -33.347  -5.295 -10.019  1.00126.43           C  
ATOM   2415  C   ASN D  82     -33.843  -3.885  -9.638  1.00121.33           C  
ATOM   2416  O   ASN D  82     -34.822  -3.759  -8.903  1.00119.02           O  
ATOM   2417  CB  ASN D  82     -33.284  -6.186  -8.764  1.00129.17           C  
ATOM   2418  CG  ASN D  82     -33.557  -7.654  -9.068  1.00125.88           C  
ATOM   2419  OD1 ASN D  82     -34.707  -8.061  -9.250  1.00113.30           O  
ATOM   2420  ND2 ASN D  82     -32.499  -8.459  -9.102  1.00127.55           N  
ATOM   2421  N   ASN D  83     -33.197  -2.833 -10.140  1.00120.64           N  
ATOM   2422  CA  ASN D  83     -33.613  -1.455  -9.817  1.00121.65           C  
ATOM   2423  C   ASN D  83     -34.934  -1.114 -10.511  1.00126.27           C  
ATOM   2424  O   ASN D  83     -34.993  -1.150 -11.738  1.00131.07           O  
ATOM   2425  CB  ASN D  83     -32.540  -0.446 -10.242  1.00115.75           C  
ATOM   2426  CG  ASN D  83     -31.193  -0.715  -9.596  1.00114.00           C  
ATOM   2427  OD1 ASN D  83     -31.053  -1.630  -8.792  1.00114.44           O  
ATOM   2428  ND2 ASN D  83     -30.191   0.073  -9.960  1.00111.74           N  
ATOM   2429  N   PRO D  84     -35.996  -0.779  -9.740  1.00128.60           N  
ATOM   2430  CA  PRO D  84     -37.317  -0.561 -10.357  1.00123.82           C  
ATOM   2431  C   PRO D  84     -37.338   0.628 -11.319  1.00118.54           C  
ATOM   2432  O   PRO D  84     -36.520   1.540 -11.184  1.00121.60           O  
ATOM   2433  CB  PRO D  84     -38.241  -0.310  -9.159  1.00124.26           C  
ATOM   2434  CG  PRO D  84     -37.344   0.175  -8.078  1.00127.95           C  
ATOM   2435  CD  PRO D  84     -36.017  -0.500  -8.292  1.00130.84           C  
ATOM   2436  N   ILE D  85     -38.276   0.606 -12.267  1.00113.15           N  
ATOM   2437  CA  ILE D  85     -38.265   1.514 -13.426  1.00107.68           C  
ATOM   2438  C   ILE D  85     -39.655   2.062 -13.755  1.00106.17           C  
ATOM   2439  O   ILE D  85     -40.625   1.307 -13.907  1.00 99.44           O  
ATOM   2440  CB  ILE D  85     -37.650   0.795 -14.654  1.00104.06           C  
ATOM   2441  CG1 ILE D  85     -36.136   1.041 -14.702  1.00102.95           C  
ATOM   2442  CG2 ILE D  85     -38.272   1.245 -15.969  1.00 99.03           C  
ATOM   2443  CD1 ILE D  85     -35.344  -0.141 -15.210  1.00100.04           C  
ATOM   2444  N   GLY D  86     -39.728   3.385 -13.879  1.00102.97           N  
ATOM   2445  CA  GLY D  86     -40.984   4.079 -14.117  1.00 99.49           C  
ATOM   2446  C   GLY D  86     -41.461   3.874 -15.532  1.00 96.39           C  
ATOM   2447  O   GLY D  86     -40.686   3.514 -16.406  1.00 94.03           O  
ATOM   2448  N   ASN D  87     -42.741   4.133 -15.757  1.00101.82           N  
ATOM   2449  CA  ASN D  87     -43.378   3.847 -17.042  1.00110.31           C  
ATOM   2450  C   ASN D  87     -42.983   4.796 -18.177  1.00115.54           C  
ATOM   2451  O   ASN D  87     -43.276   4.527 -19.343  1.00127.11           O  
ATOM   2452  CB  ASN D  87     -44.900   3.818 -16.875  1.00113.95           C  
ATOM   2453  CG  ASN D  87     -45.355   2.776 -15.857  1.00118.16           C  
ATOM   2454  OD1 ASN D  87     -44.537   2.052 -15.276  1.00121.48           O  
ATOM   2455  ND2 ASN D  87     -46.663   2.700 -15.632  1.00117.14           N  
ATOM   2456  N   ASN D  88     -42.317   5.896 -17.840  1.00115.53           N  
ATOM   2457  CA  ASN D  88     -41.783   6.811 -18.844  1.00116.68           C  
ATOM   2458  C   ASN D  88     -40.288   6.616 -19.087  1.00114.31           C  
ATOM   2459  O   ASN D  88     -39.724   7.170 -20.033  1.00114.75           O  
ATOM   2460  CB  ASN D  88     -42.085   8.246 -18.426  1.00117.76           C  
ATOM   2461  CG  ASN D  88     -43.575   8.537 -18.414  1.00117.98           C  
ATOM   2462  OD1 ASN D  88     -44.348   7.900 -19.130  1.00112.16           O  
ATOM   2463  ND2 ASN D  88     -43.987   9.495 -17.596  1.00122.51           N  
ATOM   2464  N   ASP D  89     -39.653   5.811 -18.244  1.00111.68           N  
ATOM   2465  CA  ASP D  89     -38.226   5.557 -18.365  1.00112.79           C  
ATOM   2466  C   ASP D  89     -37.901   4.717 -19.579  1.00100.42           C  
ATOM   2467  O   ASP D  89     -38.700   3.885 -20.003  1.00 97.29           O  
ATOM   2468  CB  ASP D  89     -37.705   4.817 -17.138  1.00124.12           C  
ATOM   2469  CG  ASP D  89     -37.727   5.662 -15.885  1.00128.46           C  
ATOM   2470  OD1 ASP D  89     -37.602   6.902 -15.988  1.00132.79           O  
ATOM   2471  OD2 ASP D  89     -37.850   5.068 -14.792  1.00130.77           O  
ATOM   2472  N   LEU D  90     -36.697   4.924 -20.099  1.00 92.07           N  
ATOM   2473  CA  LEU D  90     -36.203   4.192 -21.242  1.00 89.74           C  
ATOM   2474  C   LEU D  90     -35.100   3.231 -20.841  1.00 87.58           C  
ATOM   2475  O   LEU D  90     -34.251   3.562 -20.018  1.00 88.47           O  
ATOM   2476  CB  LEU D  90     -35.654   5.167 -22.278  1.00 91.77           C  
ATOM   2477  CG  LEU D  90     -36.607   6.285 -22.705  1.00 93.25           C  
ATOM   2478  CD1 LEU D  90     -35.893   7.222 -23.666  1.00 95.02           C  
ATOM   2479  CD2 LEU D  90     -37.863   5.716 -23.340  1.00 93.25           C  
ATOM   2480  N   THR D  91     -35.153   2.031 -21.413  1.00 86.89           N  
ATOM   2481  CA  THR D  91     -34.002   1.140 -21.522  1.00 85.68           C  
ATOM   2482  C   THR D  91     -33.733   0.948 -22.998  1.00 77.24           C  
ATOM   2483  O   THR D  91     -34.562   1.315 -23.832  1.00 75.52           O  
ATOM   2484  CB  THR D  91     -34.268  -0.245 -20.913  1.00 91.94           C  
ATOM   2485  OG1 THR D  91     -35.410  -0.849 -21.543  1.00 94.61           O  
ATOM   2486  CG2 THR D  91     -34.513  -0.120 -19.437  1.00 94.66           C  
ATOM   2487  N   ILE D  92     -32.596   0.344 -23.321  1.00 70.31           N  
ATOM   2488  CA  ILE D  92     -32.288   0.034 -24.709  1.00 67.97           C  
ATOM   2489  C   ILE D  92     -33.410  -0.797 -25.308  1.00 68.37           C  
ATOM   2490  O   ILE D  92     -33.875  -0.519 -26.406  1.00 70.38           O  
ATOM   2491  CB  ILE D  92     -30.979  -0.749 -24.843  1.00 67.22           C  
ATOM   2492  CG1 ILE D  92     -29.801   0.102 -24.362  1.00 69.16           C  
ATOM   2493  CG2 ILE D  92     -30.759  -1.201 -26.284  1.00 66.75           C  
ATOM   2494  CD1 ILE D  92     -29.481   1.307 -25.224  1.00 68.17           C  
ATOM   2495  N   HIS D  93     -33.845  -1.812 -24.572  1.00 70.83           N  
ATOM   2496  CA  HIS D  93     -34.947  -2.665 -25.009  1.00 71.17           C  
ATOM   2497  C   HIS D  93     -36.161  -1.808 -25.380  1.00 72.12           C  
ATOM   2498  O   HIS D  93     -36.695  -1.901 -26.489  1.00 71.00           O  
ATOM   2499  CB  HIS D  93     -35.306  -3.676 -23.907  1.00 69.66           C  
ATOM   2500  CG  HIS D  93     -36.202  -4.780 -24.367  1.00 69.33           C  
ATOM   2501  ND1 HIS D  93     -35.727  -5.893 -25.022  1.00 71.23           N  
ATOM   2502  CD2 HIS D  93     -37.544  -4.946 -24.266  1.00 69.85           C  
ATOM   2503  CE1 HIS D  93     -36.737  -6.693 -25.314  1.00 72.50           C  
ATOM   2504  NE2 HIS D  93     -37.850  -6.145 -24.861  1.00 69.10           N  
ATOM   2505  N   ARG D  94     -36.574  -0.948 -24.461  1.00 73.52           N  
ATOM   2506  CA  ARG D  94     -37.751  -0.141 -24.695  1.00 76.31           C  
ATOM   2507  C   ARG D  94     -37.552   0.836 -25.831  1.00 76.54           C  
ATOM   2508  O   ARG D  94     -38.508   1.149 -26.530  1.00 82.06           O  
ATOM   2509  CB  ARG D  94     -38.147   0.608 -23.447  1.00 79.46           C  
ATOM   2510  CG  ARG D  94     -38.598  -0.299 -22.326  1.00 82.66           C  
ATOM   2511  CD  ARG D  94     -39.247   0.548 -21.259  1.00 88.16           C  
ATOM   2512  NE  ARG D  94     -39.686  -0.236 -20.121  1.00 91.82           N  
ATOM   2513  CZ  ARG D  94     -40.370   0.260 -19.100  1.00 92.89           C  
ATOM   2514  NH1 ARG D  94     -40.697   1.550 -19.067  1.00 90.97           N  
ATOM   2515  NH2 ARG D  94     -40.728  -0.540 -18.109  1.00 98.59           N  
ATOM   2516  N   LEU D  95     -36.330   1.329 -26.019  1.00 75.09           N  
ATOM   2517  CA  LEU D  95     -36.045   2.142 -27.207  1.00 75.69           C  
ATOM   2518  C   LEU D  95     -36.263   1.290 -28.437  1.00 71.49           C  
ATOM   2519  O   LEU D  95     -37.169   1.557 -29.231  1.00 69.74           O  
ATOM   2520  CB  LEU D  95     -34.618   2.707 -27.219  1.00 76.47           C  
ATOM   2521  CG  LEU D  95     -34.394   3.995 -26.431  1.00 80.17           C  
ATOM   2522  CD1 LEU D  95     -32.932   4.391 -26.505  1.00 82.47           C  
ATOM   2523  CD2 LEU D  95     -35.263   5.132 -26.941  1.00 80.85           C  
ATOM   2524  N   SER D  96     -35.447   0.248 -28.564  1.00 65.86           N  
ATOM   2525  CA  SER D  96     -35.523  -0.661 -29.690  1.00 63.64           C  
ATOM   2526  C   SER D  96     -36.975  -0.882 -30.098  1.00 64.63           C  
ATOM   2527  O   SER D  96     -37.303  -0.813 -31.283  1.00 69.56           O  
ATOM   2528  CB  SER D  96     -34.848  -1.987 -29.349  1.00 64.91           C  
ATOM   2529  OG  SER D  96     -34.657  -2.770 -30.509  1.00 68.42           O  
ATOM   2530  N   GLY D  97     -37.846  -1.115 -29.118  1.00 62.53           N  
ATOM   2531  CA  GLY D  97     -39.272  -1.288 -29.387  1.00 62.54           C  
ATOM   2532  C   GLY D  97     -39.922  -0.026 -29.924  1.00 63.77           C  
ATOM   2533  O   GLY D  97     -40.467  -0.013 -31.027  1.00 61.48           O  
ATOM   2534  N   TYR D  98     -39.866   1.037 -29.129  1.00 68.72           N  
ATOM   2535  CA  TYR D  98     -40.444   2.319 -29.511  1.00 73.91           C  
ATOM   2536  C   TYR D  98     -39.939   2.716 -30.896  1.00 70.66           C  
ATOM   2537  O   TYR D  98     -40.725   3.028 -31.796  1.00 68.33           O  
ATOM   2538  CB  TYR D  98     -40.063   3.423 -28.505  1.00 78.97           C  
ATOM   2539  CG  TYR D  98     -40.637   3.325 -27.095  1.00 84.60           C  
ATOM   2540  CD1 TYR D  98     -41.935   2.853 -26.855  1.00 87.95           C  
ATOM   2541  CD2 TYR D  98     -39.891   3.759 -25.999  1.00 88.18           C  
ATOM   2542  CE1 TYR D  98     -42.451   2.789 -25.562  1.00 86.53           C  
ATOM   2543  CE2 TYR D  98     -40.403   3.698 -24.706  1.00 89.83           C  
ATOM   2544  CZ  TYR D  98     -41.681   3.218 -24.491  1.00 86.17           C  
ATOM   2545  OH  TYR D  98     -42.179   3.171 -23.210  1.00 80.85           O  
ATOM   2546  N   LEU D  99     -38.618   2.698 -31.052  1.00 66.16           N  
ATOM   2547  CA  LEU D  99     -37.990   3.140 -32.285  1.00 65.36           C  
ATOM   2548  C   LEU D  99     -38.393   2.273 -33.458  1.00 63.94           C  
ATOM   2549  O   LEU D  99     -38.565   2.783 -34.562  1.00 72.03           O  
ATOM   2550  CB  LEU D  99     -36.470   3.162 -32.154  1.00 67.16           C  
ATOM   2551  CG  LEU D  99     -35.869   4.266 -31.287  1.00 68.05           C  
ATOM   2552  CD1 LEU D  99     -34.371   4.041 -31.102  1.00 71.09           C  
ATOM   2553  CD2 LEU D  99     -36.122   5.634 -31.898  1.00 67.20           C  
ATOM   2554  N   ALA D 100     -38.553   0.975 -33.236  1.00 58.74           N  
ATOM   2555  CA  ALA D 100     -39.080   0.121 -34.291  1.00 60.39           C  
ATOM   2556  C   ALA D 100     -40.459   0.616 -34.705  1.00 62.90           C  
ATOM   2557  O   ALA D 100     -40.743   0.802 -35.890  1.00 62.94           O  
ATOM   2558  CB  ALA D 100     -39.155  -1.318 -33.838  1.00 59.79           C  
ATOM   2559  N   ARG D 101     -41.311   0.857 -33.719  1.00 65.48           N  
ATOM   2560  CA  ARG D 101     -42.648   1.347 -34.004  1.00 67.81           C  
ATOM   2561  C   ARG D 101     -42.606   2.665 -34.786  1.00 65.00           C  
ATOM   2562  O   ARG D 101     -43.430   2.898 -35.673  1.00 61.10           O  
ATOM   2563  CB  ARG D 101     -43.452   1.505 -32.715  1.00 70.89           C  
ATOM   2564  CG  ARG D 101     -44.826   2.075 -32.979  1.00 76.29           C  
ATOM   2565  CD  ARG D 101     -45.767   1.905 -31.810  1.00 82.23           C  
ATOM   2566  NE  ARG D 101     -47.097   2.367 -32.191  1.00 86.39           N  
ATOM   2567  CZ  ARG D 101     -48.147   2.426 -31.380  1.00 88.99           C  
ATOM   2568  NH1 ARG D 101     -48.042   2.063 -30.100  1.00 86.28           N  
ATOM   2569  NH2 ARG D 101     -49.312   2.857 -31.860  1.00 88.73           N  
ATOM   2570  N   TRP D 102     -41.643   3.515 -34.448  1.00 63.65           N  
ATOM   2571  CA  TRP D 102     -41.480   4.805 -35.103  1.00 61.49           C  
ATOM   2572  C   TRP D 102     -41.254   4.646 -36.576  1.00 59.97           C  
ATOM   2573  O   TRP D 102     -41.853   5.359 -37.377  1.00 68.40           O  
ATOM   2574  CB  TRP D 102     -40.288   5.521 -34.524  1.00 61.05           C  
ATOM   2575  CG  TRP D 102     -40.026   6.857 -35.087  1.00 62.77           C  
ATOM   2576  CD1 TRP D 102     -40.646   8.019 -34.752  1.00 64.71           C  
ATOM   2577  CD2 TRP D 102     -39.021   7.196 -36.043  1.00 64.95           C  
ATOM   2578  NE1 TRP D 102     -40.098   9.064 -35.451  1.00 65.73           N  
ATOM   2579  CE2 TRP D 102     -39.099   8.586 -36.255  1.00 65.16           C  
ATOM   2580  CE3 TRP D 102     -38.063   6.458 -36.746  1.00 69.90           C  
ATOM   2581  CZ2 TRP D 102     -38.257   9.259 -37.145  1.00 67.24           C  
ATOM   2582  CZ3 TRP D 102     -37.220   7.130 -37.638  1.00 71.10           C  
ATOM   2583  CH2 TRP D 102     -37.324   8.516 -37.823  1.00 70.69           C  
ATOM   2584  N   VAL D 103     -40.387   3.711 -36.934  1.00 55.01           N  
ATOM   2585  CA  VAL D 103     -40.059   3.480 -38.337  1.00 54.75           C  
ATOM   2586  C   VAL D 103     -41.313   3.099 -39.128  1.00 53.60           C  
ATOM   2587  O   VAL D 103     -41.608   3.665 -40.180  1.00 48.27           O  
ATOM   2588  CB  VAL D 103     -38.984   2.381 -38.477  1.00 54.61           C  
ATOM   2589  CG1 VAL D 103     -38.784   1.991 -39.938  1.00 54.55           C  
ATOM   2590  CG2 VAL D 103     -37.669   2.847 -37.863  1.00 53.23           C  
ATOM   2591  N   LEU D 104     -42.060   2.144 -38.594  1.00 56.78           N  
ATOM   2592  CA  LEU D 104     -43.290   1.692 -39.225  1.00 59.34           C  
ATOM   2593  C   LEU D 104     -44.223   2.874 -39.453  1.00 63.51           C  
ATOM   2594  O   LEU D 104     -44.788   3.044 -40.531  1.00 68.90           O  
ATOM   2595  CB  LEU D 104     -43.968   0.651 -38.337  1.00 60.20           C  
ATOM   2596  CG  LEU D 104     -45.329   0.126 -38.782  1.00 60.39           C  
ATOM   2597  CD1 LEU D 104     -45.255  -0.465 -40.172  1.00 58.84           C  
ATOM   2598  CD2 LEU D 104     -45.834  -0.902 -37.778  1.00 61.83           C  
ATOM   2599  N   ASP D 105     -44.372   3.702 -38.429  1.00 65.90           N  
ATOM   2600  CA  ASP D 105     -45.225   4.866 -38.531  1.00 65.90           C  
ATOM   2601  C   ASP D 105     -44.710   5.789 -39.644  1.00 66.75           C  
ATOM   2602  O   ASP D 105     -45.507   6.317 -40.428  1.00 68.22           O  
ATOM   2603  CB  ASP D 105     -45.335   5.569 -37.167  1.00 63.60           C  
ATOM   2604  CG  ASP D 105     -46.125   4.741 -36.140  1.00 61.14           C  
ATOM   2605  OD1 ASP D 105     -46.405   3.566 -36.424  1.00 63.32           O  
ATOM   2606  OD2 ASP D 105     -46.486   5.253 -35.058  1.00 58.22           O  
ATOM   2607  N   GLN D 106     -43.389   5.936 -39.742  1.00 64.08           N  
ATOM   2608  CA  GLN D 106     -42.789   6.704 -40.828  1.00 65.50           C  
ATOM   2609  C   GLN D 106     -43.187   6.133 -42.188  1.00 66.86           C  
ATOM   2610  O   GLN D 106     -43.441   6.873 -43.143  1.00 71.54           O  
ATOM   2611  CB  GLN D 106     -41.264   6.711 -40.713  1.00 63.78           C  
ATOM   2612  CG  GLN D 106     -40.725   7.474 -39.523  1.00 63.29           C  
ATOM   2613  CD  GLN D 106     -40.725   8.964 -39.758  1.00 65.53           C  
ATOM   2614  OE1 GLN D 106     -40.052   9.469 -40.667  1.00 64.53           O  
ATOM   2615  NE2 GLN D 106     -41.480   9.685 -38.939  1.00 67.65           N  
ATOM   2616  N   TYR D 107     -43.236   4.813 -42.267  1.00 66.21           N  
ATOM   2617  CA  TYR D 107     -43.486   4.126 -43.523  1.00 68.40           C  
ATOM   2618  C   TYR D 107     -44.937   4.314 -43.951  1.00 73.16           C  
ATOM   2619  O   TYR D 107     -45.201   4.686 -45.101  1.00 79.41           O  
ATOM   2620  CB  TYR D 107     -43.147   2.647 -43.351  1.00 67.33           C  
ATOM   2621  CG  TYR D 107     -43.141   1.824 -44.602  1.00 66.86           C  
ATOM   2622  CD1 TYR D 107     -44.324   1.305 -45.115  1.00 71.57           C  
ATOM   2623  CD2 TYR D 107     -41.953   1.527 -45.258  1.00 66.10           C  
ATOM   2624  CE1 TYR D 107     -44.331   0.529 -46.267  1.00 73.38           C  
ATOM   2625  CE2 TYR D 107     -41.945   0.750 -46.409  1.00 67.18           C  
ATOM   2626  CZ  TYR D 107     -43.141   0.255 -46.910  1.00 70.56           C  
ATOM   2627  OH  TYR D 107     -43.163  -0.511 -48.049  1.00 73.79           O  
ATOM   2628  N   ASN D 108     -45.865   4.090 -43.018  1.00 75.56           N  
ATOM   2629  CA  ASN D 108     -47.313   4.155 -43.303  1.00 76.95           C  
ATOM   2630  C   ASN D 108     -47.894   5.575 -43.368  1.00 78.76           C  
ATOM   2631  O   ASN D 108     -48.993   5.785 -43.891  1.00 81.39           O  
ATOM   2632  CB  ASN D 108     -48.082   3.331 -42.276  1.00 74.39           C  
ATOM   2633  CG  ASN D 108     -47.765   1.849 -42.361  1.00 70.76           C  
ATOM   2634  OD1 ASN D 108     -47.292   1.356 -43.387  1.00 64.39           O  
ATOM   2635  ND2 ASN D 108     -48.033   1.128 -41.279  1.00 68.98           N  
ATOM   2636  N   GLU D 109     -47.156   6.526 -42.804  1.00 77.92           N  
ATOM   2637  CA  GLU D 109     -47.329   7.960 -43.055  1.00 74.88           C  
ATOM   2638  C   GLU D 109     -47.766   8.277 -44.484  1.00 74.89           C  
ATOM   2639  O   GLU D 109     -48.680   9.063 -44.701  1.00 67.99           O  
ATOM   2640  CB  GLU D 109     -45.982   8.638 -42.834  1.00 72.68           C  
ATOM   2641  CG  GLU D 109     -46.000   9.893 -42.002  1.00 73.57           C  
ATOM   2642  CD  GLU D 109     -44.590  10.322 -41.599  1.00 73.83           C  
ATOM   2643  OE1 GLU D 109     -43.623   9.984 -42.326  1.00 70.74           O  
ATOM   2644  OE2 GLU D 109     -44.436  10.985 -40.549  1.00 73.54           O  
ATOM   2645  N   ASN D 110     -47.084   7.657 -45.446  1.00 82.75           N  
ATOM   2646  CA  ASN D 110     -47.209   8.002 -46.854  1.00 90.65           C  
ATOM   2647  C   ASN D 110     -47.287   6.808 -47.784  1.00 92.26           C  
ATOM   2648  O   ASN D 110     -47.289   5.652 -47.340  1.00 87.02           O  
ATOM   2649  CB  ASN D 110     -46.006   8.854 -47.265  1.00 97.35           C  
ATOM   2650  CG  ASN D 110     -46.358  10.318 -47.418  1.00104.34           C  
ATOM   2651  OD1 ASN D 110     -47.419  10.667 -47.956  1.00 99.96           O  
ATOM   2652  ND2 ASN D 110     -45.466  11.190 -46.952  1.00110.42           N  
ATOM   2653  N   ASP D 111     -47.376   7.125 -49.079  1.00 96.42           N  
ATOM   2654  CA  ASP D 111     -47.247   6.155 -50.173  1.00 99.58           C  
ATOM   2655  C   ASP D 111     -45.962   6.334 -50.981  1.00101.65           C  
ATOM   2656  O   ASP D 111     -45.588   5.439 -51.742  1.00106.05           O  
ATOM   2657  CB  ASP D 111     -48.419   6.282 -51.142  1.00 96.80           C  
ATOM   2658  CG  ASP D 111     -49.724   5.880 -50.526  1.00100.07           C  
ATOM   2659  OD1 ASP D 111     -50.015   6.322 -49.390  1.00107.05           O  
ATOM   2660  OD2 ASP D 111     -50.462   5.124 -51.186  1.00100.49           O  
ATOM   2661  N   ASP D 112     -45.307   7.487 -50.841  1.00100.54           N  
ATOM   2662  CA  ASP D 112     -44.080   7.780 -51.580  1.00102.11           C  
ATOM   2663  C   ASP D 112     -43.220   6.554 -51.763  1.00111.80           C  
ATOM   2664  O   ASP D 112     -42.695   6.027 -50.784  1.00130.50           O  
ATOM   2665  CB  ASP D 112     -43.240   8.801 -50.831  1.00 98.90           C  
ATOM   2666  CG  ASP D 112     -43.724  10.182 -51.022  1.00104.15           C  
ATOM   2667  OD1 ASP D 112     -44.767  10.511 -50.423  1.00113.39           O  
ATOM   2668  OD2 ASP D 112     -43.057  10.940 -51.760  1.00107.53           O  
ATOM   2669  N   GLU D 113     -43.065   6.096 -53.001  1.00107.72           N  
ATOM   2670  CA  GLU D 113     -42.111   5.032 -53.271  1.00105.64           C  
ATOM   2671  C   GLU D 113     -40.692   5.541 -53.024  1.00108.61           C  
ATOM   2672  O   GLU D 113     -39.845   4.787 -52.550  1.00121.55           O  
ATOM   2673  CB  GLU D 113     -42.249   4.503 -54.697  1.00104.26           C  
ATOM   2674  CG  GLU D 113     -41.521   3.186 -54.945  1.00104.97           C  
ATOM   2675  CD  GLU D 113     -42.118   2.013 -54.179  1.00107.53           C  
ATOM   2676  OE1 GLU D 113     -43.252   2.128 -53.664  1.00111.07           O  
ATOM   2677  OE2 GLU D 113     -41.451   0.961 -54.096  1.00104.87           O  
ATOM   2678  N   SER D 114     -40.437   6.815 -53.323  1.00103.96           N  
ATOM   2679  CA  SER D 114     -39.115   7.408 -53.088  1.00101.50           C  
ATOM   2680  C   SER D 114     -38.735   7.363 -51.603  1.00 99.25           C  
ATOM   2681  O   SER D 114     -37.656   6.885 -51.259  1.00103.05           O  
ATOM   2682  CB  SER D 114     -39.053   8.842 -53.626  1.00101.13           C  
ATOM   2683  OG  SER D 114     -40.230   9.558 -53.299  1.00107.51           O  
ATOM   2684  N   GLN D 115     -39.629   7.835 -50.734  1.00 99.06           N  
ATOM   2685  CA  GLN D 115     -39.391   7.846 -49.284  1.00 97.82           C  
ATOM   2686  C   GLN D 115     -39.376   6.424 -48.713  1.00 93.62           C  
ATOM   2687  O   GLN D 115     -38.471   6.073 -47.966  1.00 93.05           O  
ATOM   2688  CB  GLN D 115     -40.442   8.694 -48.562  1.00102.74           C  
ATOM   2689  CG  GLN D 115     -40.179   8.888 -47.068  1.00105.97           C  
ATOM   2690  CD  GLN D 115     -41.440   9.145 -46.235  1.00113.74           C  
ATOM   2691  OE1 GLN D 115     -41.463  10.058 -45.411  1.00114.74           O  
ATOM   2692  NE2 GLN D 115     -42.483   8.325 -46.426  1.00117.03           N  
ATOM   2693  N   HIS D 116     -40.371   5.609 -49.055  1.00 91.61           N  
ATOM   2694  CA  HIS D 116     -40.356   4.184 -48.696  1.00 92.14           C  
ATOM   2695  C   HIS D 116     -38.993   3.546 -49.001  1.00 88.18           C  
ATOM   2696  O   HIS D 116     -38.487   2.760 -48.202  1.00 88.88           O  
ATOM   2697  CB  HIS D 116     -41.443   3.405 -49.453  1.00 95.60           C  
ATOM   2698  CG  HIS D 116     -42.816   3.524 -48.868  1.00 98.74           C  
ATOM   2699  ND1 HIS D 116     -43.837   2.662 -49.206  1.00101.27           N  
ATOM   2700  CD2 HIS D 116     -43.334   4.386 -47.962  1.00101.17           C  
ATOM   2701  CE1 HIS D 116     -44.930   2.996 -48.542  1.00102.70           C  
ATOM   2702  NE2 HIS D 116     -44.652   4.039 -47.780  1.00103.14           N  
ATOM   2703  N   GLU D 117     -38.413   3.878 -50.157  1.00 81.58           N  
ATOM   2704  CA  GLU D 117     -37.116   3.324 -50.563  1.00 78.86           C  
ATOM   2705  C   GLU D 117     -35.987   3.890 -49.723  1.00 75.68           C  
ATOM   2706  O   GLU D 117     -35.010   3.203 -49.470  1.00 82.65           O  
ATOM   2707  CB  GLU D 117     -36.822   3.598 -52.044  1.00 82.22           C  
ATOM   2708  CG  GLU D 117     -35.701   2.744 -52.649  1.00 80.75           C  
ATOM   2709  CD  GLU D 117     -36.029   1.248 -52.703  1.00 77.95           C  
ATOM   2710  OE1 GLU D 117     -37.229   0.900 -52.762  1.00 76.37           O  
ATOM   2711  OE2 GLU D 117     -35.092   0.412 -52.685  1.00 68.76           O  
ATOM   2712  N   LEU D 118     -36.117   5.140 -49.296  1.00 69.24           N  
ATOM   2713  CA  LEU D 118     -35.153   5.745 -48.373  1.00 64.98           C  
ATOM   2714  C   LEU D 118     -35.073   4.989 -47.034  1.00 62.67           C  
ATOM   2715  O   LEU D 118     -33.993   4.791 -46.489  1.00 61.91           O  
ATOM   2716  CB  LEU D 118     -35.525   7.204 -48.138  1.00 63.86           C  
ATOM   2717  CG  LEU D 118     -34.544   8.117 -47.417  1.00 65.25           C  
ATOM   2718  CD1 LEU D 118     -33.220   8.248 -48.157  1.00 67.36           C  
ATOM   2719  CD2 LEU D 118     -35.204   9.478 -47.254  1.00 66.72           C  
ATOM   2720  N   ILE D 119     -36.216   4.552 -46.520  1.00 61.82           N  
ATOM   2721  CA  ILE D 119     -36.260   3.767 -45.289  1.00 62.23           C  
ATOM   2722  C   ILE D 119     -35.613   2.406 -45.490  1.00 60.17           C  
ATOM   2723  O   ILE D 119     -34.757   2.005 -44.717  1.00 62.85           O  
ATOM   2724  CB  ILE D 119     -37.709   3.568 -44.799  1.00 66.63           C  
ATOM   2725  CG1 ILE D 119     -38.292   4.896 -44.286  1.00 67.70           C  
ATOM   2726  CG2 ILE D 119     -37.761   2.534 -43.684  1.00 69.16           C  
ATOM   2727  CD1 ILE D 119     -39.803   4.896 -44.128  1.00 67.16           C  
ATOM   2728  N   ARG D 120     -36.031   1.694 -46.526  1.00 61.60           N  
ATOM   2729  CA  ARG D 120     -35.449   0.388 -46.846  1.00 62.87           C  
ATOM   2730  C   ARG D 120     -33.957   0.476 -47.119  1.00 60.20           C  
ATOM   2731  O   ARG D 120     -33.265  -0.534 -47.089  1.00 59.42           O  
ATOM   2732  CB  ARG D 120     -36.127  -0.227 -48.068  1.00 65.79           C  
ATOM   2733  CG  ARG D 120     -37.583  -0.584 -47.862  1.00 71.83           C  
ATOM   2734  CD  ARG D 120     -38.156  -1.239 -49.099  1.00 77.51           C  
ATOM   2735  NE  ARG D 120     -38.537  -0.232 -50.087  1.00 84.53           N  
ATOM   2736  CZ  ARG D 120     -39.767   0.269 -50.250  1.00 89.69           C  
ATOM   2737  NH1 ARG D 120     -40.794  -0.133 -49.497  1.00 85.92           N  
ATOM   2738  NH2 ARG D 120     -39.972   1.187 -51.191  1.00 93.95           N  
ATOM   2739  N   THR D 121     -33.482   1.679 -47.419  1.00 59.26           N  
ATOM   2740  CA  THR D 121     -32.077   1.915 -47.703  1.00 62.13           C  
ATOM   2741  C   THR D 121     -31.360   2.331 -46.434  1.00 57.73           C  
ATOM   2742  O   THR D 121     -30.317   1.789 -46.116  1.00 55.43           O  
ATOM   2743  CB  THR D 121     -31.898   3.025 -48.760  1.00 69.57           C  
ATOM   2744  OG1 THR D 121     -32.818   2.822 -49.837  1.00 74.44           O  
ATOM   2745  CG2 THR D 121     -30.487   3.027 -49.331  1.00 72.52           C  
ATOM   2746  N   THR D 122     -31.925   3.292 -45.712  1.00 57.21           N  
ATOM   2747  CA  THR D 122     -31.279   3.841 -44.519  1.00 56.38           C  
ATOM   2748  C   THR D 122     -31.346   2.886 -43.324  1.00 53.73           C  
ATOM   2749  O   THR D 122     -30.319   2.567 -42.732  1.00 51.60           O  
ATOM   2750  CB  THR D 122     -31.904   5.188 -44.084  1.00 59.42           C  
ATOM   2751  OG1 THR D 122     -32.113   6.041 -45.222  1.00 58.07           O  
ATOM   2752  CG2 THR D 122     -30.987   5.898 -43.090  1.00 62.20           C  
ATOM   2753  N   ILE D 123     -32.556   2.453 -42.969  1.00 52.54           N  
ATOM   2754  CA  ILE D 123     -32.776   1.618 -41.786  1.00 52.31           C  
ATOM   2755  C   ILE D 123     -32.501   0.169 -42.075  1.00 53.93           C  
ATOM   2756  O   ILE D 123     -32.999  -0.385 -43.057  1.00 54.91           O  
ATOM   2757  CB  ILE D 123     -34.220   1.722 -41.266  1.00 52.35           C  
ATOM   2758  CG1 ILE D 123     -34.502   3.146 -40.789  1.00 54.62           C  
ATOM   2759  CG2 ILE D 123     -34.483   0.714 -40.148  1.00 51.17           C  
ATOM   2760  CD1 ILE D 123     -33.579   3.644 -39.694  1.00 56.24           C  
ATOM   2761  N   ILE D 124     -31.748  -0.449 -41.176  1.00 56.89           N  
ATOM   2762  CA  ILE D 124     -31.273  -1.805 -41.375  1.00 60.44           C  
ATOM   2763  C   ILE D 124     -31.319  -2.578 -40.066  1.00 59.24           C  
ATOM   2764  O   ILE D 124     -30.977  -2.046 -39.010  1.00 61.59           O  
ATOM   2765  CB  ILE D 124     -29.851  -1.798 -41.977  1.00 63.66           C  
ATOM   2766  CG1 ILE D 124     -29.345  -3.218 -42.213  1.00 66.77           C  
ATOM   2767  CG2 ILE D 124     -28.878  -1.025 -41.096  1.00 65.97           C  
ATOM   2768  CD1 ILE D 124     -28.170  -3.269 -43.166  1.00 70.27           C  
ATOM   2769  N   ASN D 125     -31.743  -3.832 -40.160  1.00 57.67           N  
ATOM   2770  CA  ASN D 125     -31.955  -4.687 -39.009  1.00 59.22           C  
ATOM   2771  C   ASN D 125     -31.068  -5.921 -39.108  1.00 62.45           C  
ATOM   2772  O   ASN D 125     -31.408  -6.877 -39.805  1.00 61.56           O  
ATOM   2773  CB  ASN D 125     -33.416  -5.114 -38.964  1.00 58.65           C  
ATOM   2774  CG  ASN D 125     -33.763  -5.921 -37.726  1.00 58.34           C  
ATOM   2775  OD1 ASN D 125     -32.888  -6.364 -36.973  1.00 58.60           O  
ATOM   2776  ND2 ASN D 125     -35.058  -6.108 -37.505  1.00 58.60           N  
ATOM   2777  N   PRO D 126     -29.928  -5.912 -38.403  1.00 66.94           N  
ATOM   2778  CA  PRO D 126     -29.030  -7.056 -38.484  1.00 69.82           C  
ATOM   2779  C   PRO D 126     -29.683  -8.366 -38.076  1.00 72.50           C  
ATOM   2780  O   PRO D 126     -29.539  -9.362 -38.785  1.00 76.34           O  
ATOM   2781  CB  PRO D 126     -27.908  -6.692 -37.512  1.00 69.49           C  
ATOM   2782  CG  PRO D 126     -27.906  -5.207 -37.494  1.00 68.64           C  
ATOM   2783  CD  PRO D 126     -29.350  -4.824 -37.598  1.00 68.28           C  
ATOM   2784  N   ILE D 127     -30.409  -8.372 -36.964  1.00 74.26           N  
ATOM   2785  CA  ILE D 127     -30.999  -9.618 -36.483  1.00 77.43           C  
ATOM   2786  C   ILE D 127     -31.877 -10.249 -37.570  1.00 76.10           C  
ATOM   2787  O   ILE D 127     -31.842 -11.466 -37.771  1.00 72.93           O  
ATOM   2788  CB  ILE D 127     -31.784  -9.417 -35.177  1.00 81.82           C  
ATOM   2789  CG1 ILE D 127     -30.805  -9.029 -34.065  1.00 89.03           C  
ATOM   2790  CG2 ILE D 127     -32.527 -10.695 -34.793  1.00 80.49           C  
ATOM   2791  CD1 ILE D 127     -31.445  -8.682 -32.734  1.00 95.16           C  
ATOM   2792  N   ALA D 128     -32.634  -9.414 -38.282  1.00 73.64           N  
ATOM   2793  CA  ALA D 128     -33.421  -9.867 -39.432  1.00 69.48           C  
ATOM   2794  C   ALA D 128     -32.514 -10.331 -40.580  1.00 65.57           C  
ATOM   2795  O   ALA D 128     -32.640 -11.456 -41.065  1.00 64.28           O  
ATOM   2796  CB  ALA D 128     -34.353  -8.762 -39.911  1.00 67.65           C  
ATOM   2797  N   GLU D 129     -31.588  -9.478 -41.004  1.00 60.15           N  
ATOM   2798  CA  GLU D 129     -30.740  -9.817 -42.137  1.00 59.54           C  
ATOM   2799  C   GLU D 129     -29.871 -11.045 -41.850  1.00 60.16           C  
ATOM   2800  O   GLU D 129     -29.568 -11.791 -42.770  1.00 69.03           O  
ATOM   2801  CB  GLU D 129     -29.847  -8.644 -42.547  1.00 61.58           C  
ATOM   2802  CG  GLU D 129     -30.549  -7.373 -43.012  1.00 63.05           C  
ATOM   2803  CD  GLU D 129     -31.325  -7.539 -44.305  1.00 67.26           C  
ATOM   2804  OE1 GLU D 129     -31.138  -8.562 -45.008  1.00 70.71           O  
ATOM   2805  OE2 GLU D 129     -32.137  -6.638 -44.618  1.00 68.61           O  
ATOM   2806  N   SER D 130     -29.478 -11.265 -40.594  1.00 57.46           N  
ATOM   2807  CA  SER D 130     -28.694 -12.449 -40.230  1.00 55.37           C  
ATOM   2808  C   SER D 130     -29.479 -13.738 -40.450  1.00 56.86           C  
ATOM   2809  O   SER D 130     -28.888 -14.814 -40.515  1.00 60.86           O  
ATOM   2810  CB  SER D 130     -28.272 -12.400 -38.772  1.00 55.72           C  
ATOM   2811  OG  SER D 130     -29.345 -12.797 -37.938  1.00 57.71           O  
ATOM   2812  N   ASN D 131     -30.804 -13.631 -40.530  1.00 56.75           N  
ATOM   2813  CA  ASN D 131     -31.667 -14.768 -40.848  1.00 58.39           C  
ATOM   2814  C   ASN D 131     -32.183 -14.704 -42.279  1.00 55.97           C  
ATOM   2815  O   ASN D 131     -33.150 -15.374 -42.613  1.00 55.93           O  
ATOM   2816  CB  ASN D 131     -32.864 -14.820 -39.884  1.00 60.34           C  
ATOM   2817  CG  ASN D 131     -32.450 -15.053 -38.441  1.00 60.25           C  
ATOM   2818  OD1 ASN D 131     -32.028 -16.148 -38.084  1.00 60.55           O  
ATOM   2819  ND2 ASN D 131     -32.578 -14.027 -37.603  1.00 59.28           N  
ATOM   2820  N   GLY D 132     -31.545 -13.894 -43.115  1.00 56.95           N  
ATOM   2821  CA  GLY D 132     -31.926 -13.756 -44.532  1.00 61.63           C  
ATOM   2822  C   GLY D 132     -33.227 -13.022 -44.828  1.00 61.26           C  
ATOM   2823  O   GLY D 132     -33.746 -13.088 -45.950  1.00 62.59           O  
ATOM   2824  N   VAL D 133     -33.736 -12.305 -43.828  1.00 59.77           N  
ATOM   2825  CA  VAL D 133     -35.017 -11.618 -43.920  1.00 57.02           C  
ATOM   2826  C   VAL D 133     -34.760 -10.142 -44.219  1.00 58.65           C  
ATOM   2827  O   VAL D 133     -34.025  -9.478 -43.491  1.00 60.52           O  
ATOM   2828  CB  VAL D 133     -35.825 -11.777 -42.612  1.00 53.12           C  
ATOM   2829  CG1 VAL D 133     -37.191 -11.130 -42.729  1.00 54.27           C  
ATOM   2830  CG2 VAL D 133     -36.000 -13.243 -42.278  1.00 51.45           C  
ATOM   2831  N   GLY D 134     -35.363  -9.641 -45.296  1.00 60.20           N  
ATOM   2832  CA  GLY D 134     -35.172  -8.258 -45.729  1.00 60.65           C  
ATOM   2833  C   GLY D 134     -36.487  -7.521 -45.861  1.00 58.90           C  
ATOM   2834  O   GLY D 134     -37.560  -8.109 -45.700  1.00 54.59           O  
ATOM   2835  N   TRP D 135     -36.391  -6.226 -46.156  1.00 58.21           N  
ATOM   2836  CA  TRP D 135     -37.561  -5.346 -46.276  1.00 59.48           C  
ATOM   2837  C   TRP D 135     -38.633  -5.854 -47.241  1.00 63.24           C  
ATOM   2838  O   TRP D 135     -39.833  -5.570 -47.066  1.00 61.06           O  
ATOM   2839  CB  TRP D 135     -37.118  -3.967 -46.743  1.00 58.91           C  
ATOM   2840  CG  TRP D 135     -36.586  -3.117 -45.674  1.00 58.31           C  
ATOM   2841  CD1 TRP D 135     -35.275  -2.851 -45.399  1.00 58.86           C  
ATOM   2842  CD2 TRP D 135     -37.353  -2.385 -44.734  1.00 55.75           C  
ATOM   2843  NE1 TRP D 135     -35.184  -1.990 -44.333  1.00 55.68           N  
ATOM   2844  CE2 TRP D 135     -36.452  -1.690 -43.910  1.00 56.36           C  
ATOM   2845  CE3 TRP D 135     -38.721  -2.245 -44.508  1.00 55.54           C  
ATOM   2846  CZ2 TRP D 135     -36.881  -0.875 -42.871  1.00 59.72           C  
ATOM   2847  CZ3 TRP D 135     -39.148  -1.434 -43.470  1.00 55.23           C  
ATOM   2848  CH2 TRP D 135     -38.236  -0.760 -42.666  1.00 56.92           C  
ATOM   2849  N   ASP D 136     -38.179  -6.564 -48.277  1.00 66.26           N  
ATOM   2850  CA  ASP D 136     -39.063  -7.210 -49.252  1.00 65.27           C  
ATOM   2851  C   ASP D 136     -40.087  -8.146 -48.612  1.00 63.20           C  
ATOM   2852  O   ASP D 136     -41.137  -8.376 -49.196  1.00 64.37           O  
ATOM   2853  CB  ASP D 136     -38.238  -7.979 -50.285  1.00 65.59           C  
ATOM   2854  CG  ASP D 136     -37.197  -8.856 -49.648  1.00 67.19           C  
ATOM   2855  OD1 ASP D 136     -37.566  -9.949 -49.178  1.00 67.75           O  
ATOM   2856  OD2 ASP D 136     -36.016  -8.441 -49.606  1.00 70.31           O  
ATOM   2857  N   SER D 137     -39.785  -8.684 -47.428  1.00 61.78           N  
ATOM   2858  CA  SER D 137     -40.699  -9.612 -46.748  1.00 59.85           C  
ATOM   2859  C   SER D 137     -41.947  -8.930 -46.216  1.00 56.69           C  
ATOM   2860  O   SER D 137     -43.015  -9.547 -46.152  1.00 57.45           O  
ATOM   2861  CB  SER D 137     -40.002 -10.353 -45.604  1.00 61.16           C  
ATOM   2862  OG  SER D 137     -39.115 -11.340 -46.104  1.00 62.83           O  
ATOM   2863  N   GLY D 138     -41.808  -7.663 -45.847  1.00 54.75           N  
ATOM   2864  CA  GLY D 138     -42.901  -6.896 -45.253  1.00 54.55           C  
ATOM   2865  C   GLY D 138     -42.315  -5.963 -44.218  1.00 54.57           C  
ATOM   2866  O   GLY D 138     -41.443  -6.371 -43.467  1.00 57.23           O  
ATOM   2867  N   PRO D 139     -42.765  -4.700 -44.176  1.00 54.79           N  
ATOM   2868  CA  PRO D 139     -42.254  -3.785 -43.136  1.00 56.15           C  
ATOM   2869  C   PRO D 139     -42.521  -4.274 -41.708  1.00 59.59           C  
ATOM   2870  O   PRO D 139     -41.628  -4.223 -40.855  1.00 59.79           O  
ATOM   2871  CB  PRO D 139     -43.013  -2.482 -43.395  1.00 55.88           C  
ATOM   2872  CG  PRO D 139     -43.490  -2.580 -44.807  1.00 57.10           C  
ATOM   2873  CD  PRO D 139     -43.703  -4.036 -45.094  1.00 55.76           C  
ATOM   2874  N   GLU D 140     -43.737  -4.759 -41.461  1.00 62.31           N  
ATOM   2875  CA  GLU D 140     -44.080  -5.327 -40.163  1.00 63.02           C  
ATOM   2876  C   GLU D 140     -43.143  -6.483 -39.866  1.00 59.58           C  
ATOM   2877  O   GLU D 140     -42.327  -6.410 -38.959  1.00 61.74           O  
ATOM   2878  CB  GLU D 140     -45.534  -5.808 -40.120  1.00 66.89           C  
ATOM   2879  CG  GLU D 140     -46.570  -4.690 -40.177  1.00 73.01           C  
ATOM   2880  CD  GLU D 140     -47.009  -4.337 -41.592  1.00 78.57           C  
ATOM   2881  OE1 GLU D 140     -46.329  -4.761 -42.549  1.00 90.16           O  
ATOM   2882  OE2 GLU D 140     -48.035  -3.637 -41.753  1.00 79.15           O  
ATOM   2883  N   ILE D 141     -43.221  -7.528 -40.674  1.00 57.61           N  
ATOM   2884  CA  ILE D 141     -42.474  -8.746 -40.399  1.00 56.38           C  
ATOM   2885  C   ILE D 141     -40.969  -8.496 -40.287  1.00 52.31           C  
ATOM   2886  O   ILE D 141     -40.288  -9.119 -39.472  1.00 50.39           O  
ATOM   2887  CB  ILE D 141     -42.795  -9.843 -41.441  1.00 57.75           C  
ATOM   2888  CG1 ILE D 141     -42.496 -11.222 -40.861  1.00 60.39           C  
ATOM   2889  CG2 ILE D 141     -42.047  -9.627 -42.750  1.00 56.41           C  
ATOM   2890  CD1 ILE D 141     -43.368 -12.302 -41.460  1.00 63.05           C  
ATOM   2891  N   TYR D 142     -40.466  -7.561 -41.083  1.00 48.84           N  
ATOM   2892  CA  TYR D 142     -39.051  -7.211 -41.054  1.00 47.73           C  
ATOM   2893  C   TYR D 142     -38.695  -6.596 -39.708  1.00 45.45           C  
ATOM   2894  O   TYR D 142     -37.791  -7.050 -39.005  1.00 44.28           O  
ATOM   2895  CB  TYR D 142     -38.703  -6.231 -42.199  1.00 46.89           C  
ATOM   2896  CG  TYR D 142     -37.245  -5.816 -42.229  1.00 44.27           C  
ATOM   2897  CD1 TYR D 142     -36.251  -6.715 -42.623  1.00 43.49           C  
ATOM   2898  CD2 TYR D 142     -36.860  -4.544 -41.841  1.00 42.94           C  
ATOM   2899  CE1 TYR D 142     -34.919  -6.352 -42.632  1.00 42.77           C  
ATOM   2900  CE2 TYR D 142     -35.528  -4.171 -41.846  1.00 43.52           C  
ATOM   2901  CZ  TYR D 142     -34.567  -5.080 -42.244  1.00 43.85           C  
ATOM   2902  OH  TYR D 142     -33.250  -4.711 -42.243  1.00 46.99           O  
ATOM   2903  N   LEU D 143     -39.430  -5.562 -39.350  1.00 42.99           N  
ATOM   2904  CA  LEU D 143     -39.142  -4.834 -38.140  1.00 43.86           C  
ATOM   2905  C   LEU D 143     -39.415  -5.661 -36.850  1.00 44.27           C  
ATOM   2906  O   LEU D 143     -38.918  -5.333 -35.774  1.00 40.80           O  
ATOM   2907  CB  LEU D 143     -39.966  -3.545 -38.138  1.00 43.72           C  
ATOM   2908  CG  LEU D 143     -39.639  -2.451 -39.154  1.00 40.99           C  
ATOM   2909  CD1 LEU D 143     -40.589  -1.294 -38.927  1.00 40.66           C  
ATOM   2910  CD2 LEU D 143     -38.215  -1.966 -39.029  1.00 40.50           C  
ATOM   2911  N   SER D 144     -40.193  -6.730 -36.966  1.00 44.61           N  
ATOM   2912  CA  SER D 144     -40.516  -7.564 -35.822  1.00 46.67           C  
ATOM   2913  C   SER D 144     -39.306  -8.298 -35.239  1.00 49.08           C  
ATOM   2914  O   SER D 144     -39.370  -8.791 -34.115  1.00 52.05           O  
ATOM   2915  CB  SER D 144     -41.603  -8.580 -36.191  1.00 47.45           C  
ATOM   2916  OG  SER D 144     -42.834  -7.932 -36.484  1.00 48.04           O  
ATOM   2917  N   PHE D 145     -38.218  -8.392 -35.994  1.00 49.91           N  
ATOM   2918  CA  PHE D 145     -37.010  -9.052 -35.493  1.00 50.77           C  
ATOM   2919  C   PHE D 145     -36.326  -8.220 -34.424  1.00 52.99           C  
ATOM   2920  O   PHE D 145     -35.701  -8.771 -33.519  1.00 56.36           O  
ATOM   2921  CB  PHE D 145     -36.045  -9.386 -36.634  1.00 51.34           C  
ATOM   2922  CG  PHE D 145     -36.459 -10.600 -37.425  1.00 51.93           C  
ATOM   2923  CD1 PHE D 145     -37.584 -10.566 -38.243  1.00 50.45           C  
ATOM   2924  CD2 PHE D 145     -35.754 -11.786 -37.326  1.00 51.80           C  
ATOM   2925  CE1 PHE D 145     -37.979 -11.681 -38.951  1.00 47.59           C  
ATOM   2926  CE2 PHE D 145     -36.149 -12.904 -38.039  1.00 49.40           C  
ATOM   2927  CZ  PHE D 145     -37.261 -12.848 -38.849  1.00 47.13           C  
ATOM   2928  N   PHE D 146     -36.466  -6.899 -34.501  1.00 55.28           N  
ATOM   2929  CA  PHE D 146     -35.929  -6.029 -33.455  1.00 56.23           C  
ATOM   2930  C   PHE D 146     -36.568  -6.357 -32.102  1.00 55.79           C  
ATOM   2931  O   PHE D 146     -37.807  -6.413 -31.989  1.00 46.16           O  
ATOM   2932  CB  PHE D 146     -36.191  -4.544 -33.739  1.00 56.59           C  
ATOM   2933  CG  PHE D 146     -35.336  -3.948 -34.817  1.00 55.42           C  
ATOM   2934  CD1 PHE D 146     -33.973  -4.184 -34.874  1.00 57.32           C  
ATOM   2935  CD2 PHE D 146     -35.896  -3.096 -35.751  1.00 55.11           C  
ATOM   2936  CE1 PHE D 146     -33.194  -3.603 -35.868  1.00 58.19           C  
ATOM   2937  CE2 PHE D 146     -35.122  -2.511 -36.742  1.00 55.59           C  
ATOM   2938  CZ  PHE D 146     -33.771  -2.765 -36.803  1.00 55.59           C  
ATOM   2939  N   PRO D 147     -35.726  -6.532 -31.066  1.00 59.64           N  
ATOM   2940  CA  PRO D 147     -36.222  -6.780 -29.707  1.00 62.60           C  
ATOM   2941  C   PRO D 147     -37.000  -5.587 -29.166  1.00 59.87           C  
ATOM   2942  O   PRO D 147     -36.734  -4.462 -29.569  1.00 61.96           O  
ATOM   2943  CB  PRO D 147     -34.940  -6.980 -28.897  1.00 64.15           C  
ATOM   2944  CG  PRO D 147     -33.913  -6.185 -29.630  1.00 64.22           C  
ATOM   2945  CD  PRO D 147     -34.263  -6.339 -31.084  1.00 61.13           C  
ATOM   2946  N   GLY D 148     -37.950  -5.837 -28.268  1.00 56.08           N  
ATOM   2947  CA  GLY D 148     -38.822  -4.784 -27.752  1.00 55.59           C  
ATOM   2948  C   GLY D 148     -40.106  -4.596 -28.548  1.00 55.70           C  
ATOM   2949  O   GLY D 148     -40.951  -3.796 -28.178  1.00 52.69           O  
ATOM   2950  N   THR D 149     -40.266  -5.319 -29.649  1.00 58.44           N  
ATOM   2951  CA  THR D 149     -41.474  -5.182 -30.459  1.00 60.09           C  
ATOM   2952  C   THR D 149     -42.607  -6.010 -29.889  1.00 61.54           C  
ATOM   2953  O   THR D 149     -43.753  -5.853 -30.300  1.00 64.65           O  
ATOM   2954  CB  THR D 149     -41.229  -5.554 -31.932  1.00 58.54           C  
ATOM   2955  OG1 THR D 149     -40.761  -6.894 -32.029  1.00 55.69           O  
ATOM   2956  CG2 THR D 149     -40.186  -4.646 -32.521  1.00 60.60           C  
ATOM   2957  N   GLU D 150     -42.280  -6.882 -28.940  1.00 62.37           N  
ATOM   2958  CA  GLU D 150     -43.282  -7.635 -28.206  1.00 67.37           C  
ATOM   2959  C   GLU D 150     -44.266  -6.705 -27.487  1.00 65.82           C  
ATOM   2960  O   GLU D 150     -45.403  -7.093 -27.200  1.00 63.12           O  
ATOM   2961  CB  GLU D 150     -42.629  -8.612 -27.211  1.00 75.13           C  
ATOM   2962  CG  GLU D 150     -41.655  -7.998 -26.208  1.00 83.09           C  
ATOM   2963  CD  GLU D 150     -40.236  -7.926 -26.727  1.00 90.44           C  
ATOM   2964  OE1 GLU D 150     -40.053  -7.459 -27.868  1.00 95.17           O  
ATOM   2965  OE2 GLU D 150     -39.304  -8.326 -25.996  1.00100.07           O  
ATOM   2966  N   MET D 151     -43.836  -5.472 -27.222  1.00 65.99           N  
ATOM   2967  CA  MET D 151     -44.688  -4.475 -26.565  1.00 66.01           C  
ATOM   2968  C   MET D 151     -45.859  -4.051 -27.455  1.00 65.53           C  
ATOM   2969  O   MET D 151     -46.846  -3.505 -26.958  1.00 68.00           O  
ATOM   2970  CB  MET D 151     -43.875  -3.232 -26.171  1.00 64.71           C  
ATOM   2971  CG  MET D 151     -42.712  -3.516 -25.236  1.00 63.20           C  
ATOM   2972  SD  MET D 151     -41.872  -2.024 -24.684  1.00 67.55           S  
ATOM   2973  CE  MET D 151     -40.908  -1.513 -26.092  1.00 65.20           C  
ATOM   2974  N   PHE D 152     -45.750  -4.300 -28.759  1.00 61.78           N  
ATOM   2975  CA  PHE D 152     -46.757  -3.848 -29.694  1.00 63.50           C  
ATOM   2976  C   PHE D 152     -47.207  -4.972 -30.630  1.00 66.57           C  
ATOM   2977  O   PHE D 152     -47.004  -4.914 -31.843  1.00 68.37           O  
ATOM   2978  CB  PHE D 152     -46.208  -2.655 -30.466  1.00 63.82           C  
ATOM   2979  CG  PHE D 152     -45.645  -1.580 -29.585  1.00 63.27           C  
ATOM   2980  CD1 PHE D 152     -46.484  -0.691 -28.931  1.00 64.39           C  
ATOM   2981  CD2 PHE D 152     -44.280  -1.464 -29.402  1.00 63.70           C  
ATOM   2982  CE1 PHE D 152     -45.968   0.296 -28.113  1.00 65.57           C  
ATOM   2983  CE2 PHE D 152     -43.754  -0.475 -28.590  1.00 64.89           C  
ATOM   2984  CZ  PHE D 152     -44.599   0.403 -27.939  1.00 66.20           C  
ATOM   2985  N   LEU D 153     -47.845  -5.987 -30.051  1.00 71.15           N  
ATOM   2986  CA  LEU D 153     -48.259  -7.178 -30.800  1.00 69.86           C  
ATOM   2987  C   LEU D 153     -49.338  -6.869 -31.816  1.00 68.97           C  
ATOM   2988  O   LEU D 153     -49.309  -7.388 -32.920  1.00 68.98           O  
ATOM   2989  CB  LEU D 153     -48.742  -8.293 -29.858  1.00 69.56           C  
ATOM   2990  CG  LEU D 153     -47.773  -8.796 -28.775  1.00 67.84           C  
ATOM   2991  CD1 LEU D 153     -48.367  -9.992 -28.063  1.00 66.65           C  
ATOM   2992  CD2 LEU D 153     -46.412  -9.172 -29.335  1.00 69.58           C  
ATOM   2993  N   GLU D 154     -50.290  -6.024 -31.454  1.00 72.63           N  
ATOM   2994  CA  GLU D 154     -51.320  -5.658 -32.408  1.00 77.17           C  
ATOM   2995  C   GLU D 154     -50.689  -4.873 -33.543  1.00 71.76           C  
ATOM   2996  O   GLU D 154     -50.963  -5.148 -34.704  1.00 71.55           O  
ATOM   2997  CB  GLU D 154     -52.439  -4.849 -31.752  1.00 86.44           C  
ATOM   2998  CG  GLU D 154     -53.729  -4.855 -32.564  1.00 90.09           C  
ATOM   2999  CD  GLU D 154     -54.703  -3.786 -32.136  1.00 93.97           C  
ATOM   3000  OE1 GLU D 154     -54.250  -2.659 -31.847  1.00 97.96           O  
ATOM   3001  OE2 GLU D 154     -55.919  -4.077 -32.095  1.00 97.39           O  
ATOM   3002  N   THR D 155     -49.834  -3.911 -33.205  1.00 69.18           N  
ATOM   3003  CA  THR D 155     -49.184  -3.079 -34.217  1.00 67.38           C  
ATOM   3004  C   THR D 155     -48.361  -3.929 -35.166  1.00 67.78           C  
ATOM   3005  O   THR D 155     -48.410  -3.712 -36.378  1.00 73.44           O  
ATOM   3006  CB  THR D 155     -48.270  -2.001 -33.604  1.00 66.69           C  
ATOM   3007  OG1 THR D 155     -48.948  -1.354 -32.524  1.00 67.43           O  
ATOM   3008  CG2 THR D 155     -47.898  -0.957 -34.645  1.00 67.86           C  
ATOM   3009  N   PHE D 156     -47.624  -4.898 -34.619  1.00 64.91           N  
ATOM   3010  CA  PHE D 156     -46.772  -5.777 -35.428  1.00 63.59           C  
ATOM   3011  C   PHE D 156     -47.376  -7.154 -35.684  1.00 62.92           C  
ATOM   3012  O   PHE D 156     -46.648  -8.136 -35.794  1.00 63.81           O  
ATOM   3013  CB  PHE D 156     -45.403  -5.941 -34.779  1.00 62.19           C  
ATOM   3014  CG  PHE D 156     -44.589  -4.690 -34.772  1.00 63.15           C  
ATOM   3015  CD1 PHE D 156     -44.032  -4.209 -35.943  1.00 64.81           C  
ATOM   3016  CD2 PHE D 156     -44.362  -4.002 -33.597  1.00 64.31           C  
ATOM   3017  CE1 PHE D 156     -43.268  -3.051 -35.947  1.00 65.96           C  
ATOM   3018  CE2 PHE D 156     -43.598  -2.849 -33.590  1.00 66.16           C  
ATOM   3019  CZ  PHE D 156     -43.047  -2.372 -34.766  1.00 66.47           C  
ATOM   3020  N   LYS D 157     -48.700  -7.226 -35.762  1.00 63.83           N  
ATOM   3021  CA  LYS D 157     -49.406  -8.404 -36.294  1.00 65.23           C  
ATOM   3022  C   LYS D 157     -48.910  -9.760 -35.760  1.00 63.38           C  
ATOM   3023  O   LYS D 157     -48.695 -10.698 -36.524  1.00 64.60           O  
ATOM   3024  CB  LYS D 157     -49.337  -8.376 -37.824  1.00 67.30           C  
ATOM   3025  CG  LYS D 157     -49.548  -6.983 -38.402  1.00 69.55           C  
ATOM   3026  CD  LYS D 157     -50.235  -7.013 -39.755  1.00 71.73           C  
ATOM   3027  CE  LYS D 157     -50.873  -5.667 -40.034  1.00 73.82           C  
ATOM   3028  NZ  LYS D 157     -51.590  -5.668 -41.331  1.00 77.10           N  
ATOM   3029  N   PHE D 158     -48.729  -9.844 -34.445  1.00 63.24           N  
ATOM   3030  CA  PHE D 158     -48.252 -11.054 -33.763  1.00 62.77           C  
ATOM   3031  C   PHE D 158     -46.895 -11.563 -34.218  1.00 62.84           C  
ATOM   3032  O   PHE D 158     -46.449 -12.616 -33.771  1.00 65.01           O  
ATOM   3033  CB  PHE D 158     -49.269 -12.188 -33.878  1.00 63.54           C  
ATOM   3034  CG  PHE D 158     -50.373 -12.098 -32.882  1.00 66.69           C  
ATOM   3035  CD1 PHE D 158     -50.100 -12.186 -31.523  1.00 67.73           C  
ATOM   3036  CD2 PHE D 158     -51.686 -11.926 -33.296  1.00 69.99           C  
ATOM   3037  CE1 PHE D 158     -51.118 -12.107 -30.593  1.00 70.99           C  
ATOM   3038  CE2 PHE D 158     -52.709 -11.842 -32.375  1.00 71.94           C  
ATOM   3039  CZ  PHE D 158     -52.425 -11.935 -31.021  1.00 73.44           C  
ATOM   3040  N   TYR D 159     -46.220 -10.821 -35.081  1.00 63.18           N  
ATOM   3041  CA  TYR D 159     -44.962 -11.300 -35.622  1.00 63.08           C  
ATOM   3042  C   TYR D 159     -43.879 -11.454 -34.554  1.00 61.04           C  
ATOM   3043  O   TYR D 159     -43.263 -12.509 -34.470  1.00 60.32           O  
ATOM   3044  CB  TYR D 159     -44.512 -10.438 -36.801  1.00 63.09           C  
ATOM   3045  CG  TYR D 159     -45.375 -10.644 -38.028  1.00 64.80           C  
ATOM   3046  CD1 TYR D 159     -45.724 -11.924 -38.447  1.00 65.70           C  
ATOM   3047  CD2 TYR D 159     -45.833  -9.564 -38.777  1.00 67.10           C  
ATOM   3048  CE1 TYR D 159     -46.504 -12.124 -39.568  1.00 69.25           C  
ATOM   3049  CE2 TYR D 159     -46.619  -9.759 -39.905  1.00 68.65           C  
ATOM   3050  CZ  TYR D 159     -46.946 -11.045 -40.293  1.00 69.74           C  
ATOM   3051  OH  TYR D 159     -47.717 -11.287 -41.401  1.00 72.82           O  
ATOM   3052  N   PRO D 160     -43.683 -10.439 -33.699  1.00 61.60           N  
ATOM   3053  CA  PRO D 160     -42.670 -10.583 -32.660  1.00 62.17           C  
ATOM   3054  C   PRO D 160     -42.835 -11.872 -31.846  1.00 61.31           C  
ATOM   3055  O   PRO D 160     -41.833 -12.492 -31.461  1.00 64.82           O  
ATOM   3056  CB  PRO D 160     -42.897  -9.346 -31.775  1.00 62.03           C  
ATOM   3057  CG  PRO D 160     -43.521  -8.353 -32.675  1.00 62.21           C  
ATOM   3058  CD  PRO D 160     -44.414  -9.170 -33.563  1.00 63.87           C  
ATOM   3059  N   LEU D 161     -44.084 -12.270 -31.601  1.00 54.41           N  
ATOM   3060  CA  LEU D 161     -44.369 -13.523 -30.910  1.00 50.32           C  
ATOM   3061  C   LEU D 161     -43.998 -14.727 -31.775  1.00 48.42           C  
ATOM   3062  O   LEU D 161     -43.163 -15.560 -31.391  1.00 45.97           O  
ATOM   3063  CB  LEU D 161     -45.854 -13.603 -30.566  1.00 48.66           C  
ATOM   3064  CG  LEU D 161     -46.356 -14.966 -30.109  1.00 46.48           C  
ATOM   3065  CD1 LEU D 161     -45.739 -15.275 -28.760  1.00 46.94           C  
ATOM   3066  CD2 LEU D 161     -47.875 -14.968 -30.049  1.00 45.90           C  
ATOM   3067  N   THR D 162     -44.632 -14.794 -32.943  1.00 45.46           N  
ATOM   3068  CA  THR D 162     -44.569 -15.957 -33.814  1.00 45.26           C  
ATOM   3069  C   THR D 162     -43.181 -16.220 -34.370  1.00 46.73           C  
ATOM   3070  O   THR D 162     -42.806 -17.372 -34.598  1.00 44.49           O  
ATOM   3071  CB  THR D 162     -45.531 -15.787 -34.975  1.00 46.20           C  
ATOM   3072  OG1 THR D 162     -45.479 -14.427 -35.393  1.00 51.21           O  
ATOM   3073  CG2 THR D 162     -46.948 -16.107 -34.548  1.00 46.96           C  
ATOM   3074  N   ILE D 163     -42.409 -15.160 -34.584  1.00 51.20           N  
ATOM   3075  CA  ILE D 163     -40.998 -15.334 -34.909  1.00 52.66           C  
ATOM   3076  C   ILE D 163     -40.408 -16.178 -33.805  1.00 54.70           C  
ATOM   3077  O   ILE D 163     -39.842 -17.227 -34.084  1.00 59.65           O  
ATOM   3078  CB  ILE D 163     -40.241 -14.008 -35.010  1.00 52.06           C  
ATOM   3079  CG1 ILE D 163     -40.675 -13.271 -36.269  1.00 56.78           C  
ATOM   3080  CG2 ILE D 163     -38.746 -14.247 -35.092  1.00 51.73           C  
ATOM   3081  CD1 ILE D 163     -40.329 -11.799 -36.257  1.00 60.81           C  
ATOM   3082  N   GLY D 164     -40.588 -15.728 -32.562  1.00 53.59           N  
ATOM   3083  CA  GLY D 164     -40.151 -16.464 -31.379  1.00 54.44           C  
ATOM   3084  C   GLY D 164     -40.639 -17.896 -31.305  1.00 55.82           C  
ATOM   3085  O   GLY D 164     -39.862 -18.809 -31.010  1.00 59.56           O  
ATOM   3086  N   ILE D 165     -41.925 -18.103 -31.556  1.00 57.62           N  
ATOM   3087  CA  ILE D 165     -42.479 -19.465 -31.619  1.00 61.83           C  
ATOM   3088  C   ILE D 165     -41.714 -20.306 -32.628  1.00 65.32           C  
ATOM   3089  O   ILE D 165     -41.193 -21.371 -32.288  1.00 67.08           O  
ATOM   3090  CB  ILE D 165     -43.977 -19.459 -31.992  1.00 60.03           C  
ATOM   3091  CG1 ILE D 165     -44.798 -18.961 -30.800  1.00 62.23           C  
ATOM   3092  CG2 ILE D 165     -44.448 -20.842 -32.414  1.00 56.44           C  
ATOM   3093  CD1 ILE D 165     -46.234 -18.618 -31.124  1.00 62.45           C  
ATOM   3094  N   HIS D 166     -41.654 -19.814 -33.863  1.00 67.85           N  
ATOM   3095  CA  HIS D 166     -40.965 -20.505 -34.944  1.00 70.88           C  
ATOM   3096  C   HIS D 166     -39.493 -20.769 -34.631  1.00 71.15           C  
ATOM   3097  O   HIS D 166     -38.979 -21.830 -34.924  1.00 67.02           O  
ATOM   3098  CB  HIS D 166     -41.073 -19.699 -36.225  1.00 74.37           C  
ATOM   3099  CG  HIS D 166     -40.451 -20.376 -37.396  1.00 78.30           C  
ATOM   3100  ND1 HIS D 166     -39.198 -20.172 -37.817  1.00 81.16           N  
ATOM   3101  CD2 HIS D 166     -40.907 -21.301 -38.209  1.00 82.13           C  
ATOM   3102  CE1 HIS D 166     -38.905 -20.919 -38.859  1.00 84.27           C  
ATOM   3103  NE2 HIS D 166     -39.938 -21.620 -39.121  1.00 85.73           N  
ATOM   3104  N   ARG D 167     -38.825 -19.791 -34.038  1.00 80.17           N  
ATOM   3105  CA  ARG D 167     -37.442 -19.947 -33.567  1.00 87.62           C  
ATOM   3106  C   ARG D 167     -37.288 -21.081 -32.560  1.00 86.68           C  
ATOM   3107  O   ARG D 167     -36.352 -21.874 -32.645  1.00 92.03           O  
ATOM   3108  CB  ARG D 167     -36.950 -18.655 -32.900  1.00 95.80           C  
ATOM   3109  CG  ARG D 167     -36.099 -17.764 -33.777  1.00100.82           C  
ATOM   3110  CD  ARG D 167     -35.705 -16.513 -33.017  1.00104.39           C  
ATOM   3111  NE  ARG D 167     -34.499 -15.912 -33.573  1.00112.96           N  
ATOM   3112  CZ  ARG D 167     -34.154 -14.636 -33.440  1.00117.86           C  
ATOM   3113  NH1 ARG D 167     -34.922 -13.789 -32.758  1.00116.87           N  
ATOM   3114  NH2 ARG D 167     -33.023 -14.202 -33.992  1.00121.47           N  
ATOM   3115  N   VAL D 168     -38.190 -21.121 -31.585  1.00 83.01           N  
ATOM   3116  CA  VAL D 168     -38.164 -22.151 -30.557  1.00 82.49           C  
ATOM   3117  C   VAL D 168     -38.404 -23.532 -31.178  1.00 81.51           C  
ATOM   3118  O   VAL D 168     -37.700 -24.488 -30.858  1.00 81.96           O  
ATOM   3119  CB  VAL D 168     -39.186 -21.836 -29.444  1.00 81.30           C  
ATOM   3120  CG1 VAL D 168     -39.513 -23.064 -28.609  1.00 79.52           C  
ATOM   3121  CG2 VAL D 168     -38.639 -20.728 -28.565  1.00 81.61           C  
ATOM   3122  N   LYS D 169     -39.390 -23.620 -32.069  1.00 78.56           N  
ATOM   3123  CA  LYS D 169     -39.665 -24.848 -32.821  1.00 75.37           C  
ATOM   3124  C   LYS D 169     -38.438 -25.428 -33.491  1.00 74.47           C  
ATOM   3125  O   LYS D 169     -38.328 -26.635 -33.598  1.00 79.09           O  
ATOM   3126  CB  LYS D 169     -40.693 -24.598 -33.919  1.00 75.88           C  
ATOM   3127  CG  LYS D 169     -42.141 -24.817 -33.547  1.00 76.29           C  
ATOM   3128  CD  LYS D 169     -42.986 -24.525 -34.775  1.00 77.95           C  
ATOM   3129  CE  LYS D 169     -44.438 -24.893 -34.566  1.00 82.39           C  
ATOM   3130  NZ  LYS D 169     -44.656 -26.360 -34.398  1.00 83.41           N  
ATOM   3131  N   GLN D 170     -37.539 -24.575 -33.972  1.00 77.71           N  
ATOM   3132  CA  GLN D 170     -36.349 -25.036 -34.690  1.00 83.80           C  
ATOM   3133  C   GLN D 170     -35.142 -25.127 -33.769  1.00 92.85           C  
ATOM   3134  O   GLN D 170     -34.012 -25.220 -34.250  1.00100.84           O  
ATOM   3135  CB  GLN D 170     -36.019 -24.096 -35.852  1.00 84.96           C  
ATOM   3136  CG  GLN D 170     -37.183 -23.807 -36.782  1.00 89.76           C  
ATOM   3137  CD  GLN D 170     -37.816 -25.069 -37.324  1.00 94.19           C  
ATOM   3138  OE1 GLN D 170     -37.118 -26.021 -37.660  1.00103.18           O  
ATOM   3139  NE2 GLN D 170     -39.146 -25.090 -37.405  1.00 96.84           N  
ATOM   3140  N   GLY D 171     -35.379 -25.092 -32.455  1.00 98.81           N  
ATOM   3141  CA  GLY D 171     -34.312 -25.170 -31.448  1.00100.39           C  
ATOM   3142  C   GLY D 171     -33.253 -24.083 -31.547  1.00 97.17           C  
ATOM   3143  O   GLY D 171     -32.128 -24.271 -31.091  1.00104.63           O  
ATOM   3144  N   MET D 172     -33.612 -22.948 -32.138  1.00 89.97           N  
ATOM   3145  CA  MET D 172     -32.674 -21.856 -32.340  1.00 88.10           C  
ATOM   3146  C   MET D 172     -32.802 -20.830 -31.232  1.00 85.25           C  
ATOM   3147  O   MET D 172     -32.041 -19.866 -31.187  1.00 84.51           O  
ATOM   3148  CB  MET D 172     -32.946 -21.162 -33.665  1.00 92.84           C  
ATOM   3149  CG  MET D 172     -33.028 -22.091 -34.859  1.00 96.60           C  
ATOM   3150  SD  MET D 172     -33.269 -21.195 -36.412  1.00104.02           S  
ATOM   3151  CE  MET D 172     -34.876 -20.444 -36.186  1.00104.18           C  
ATOM   3152  N   MET D 173     -33.779 -21.024 -30.354  1.00 84.86           N  
ATOM   3153  CA  MET D 173     -34.010 -20.105 -29.257  1.00 88.57           C  
ATOM   3154  C   MET D 173     -34.444 -20.891 -28.036  1.00 88.63           C  
ATOM   3155  O   MET D 173     -35.268 -21.803 -28.141  1.00 86.24           O  
ATOM   3156  CB  MET D 173     -35.096 -19.097 -29.637  1.00 89.73           C  
ATOM   3157  CG  MET D 173     -35.417 -18.101 -28.539  1.00 88.66           C  
ATOM   3158  SD  MET D 173     -36.301 -16.670 -29.156  1.00 87.58           S  
ATOM   3159  CE  MET D 173     -37.937 -16.926 -28.480  1.00 79.98           C  
ATOM   3160  N   ASP D 174     -33.885 -20.539 -26.881  1.00 87.69           N  
ATOM   3161  CA  ASP D 174     -34.363 -21.109 -25.637  1.00 86.60           C  
ATOM   3162  C   ASP D 174     -35.763 -20.567 -25.404  1.00 79.09           C  
ATOM   3163  O   ASP D 174     -35.980 -19.361 -25.429  1.00 73.07           O  
ATOM   3164  CB  ASP D 174     -33.459 -20.768 -24.444  1.00 92.06           C  
ATOM   3165  CG  ASP D 174     -33.920 -21.444 -23.151  1.00 92.32           C  
ATOM   3166  OD1 ASP D 174     -33.473 -22.576 -22.889  1.00 92.58           O  
ATOM   3167  OD2 ASP D 174     -34.731 -20.852 -22.401  1.00 88.65           O  
ATOM   3168  N   PRO D 175     -36.722 -21.460 -25.182  1.00 78.03           N  
ATOM   3169  CA  PRO D 175     -38.080 -21.046 -24.899  1.00 81.30           C  
ATOM   3170  C   PRO D 175     -38.185 -19.888 -23.917  1.00 83.83           C  
ATOM   3171  O   PRO D 175     -38.962 -18.972 -24.154  1.00 81.44           O  
ATOM   3172  CB  PRO D 175     -38.702 -22.304 -24.306  1.00 84.28           C  
ATOM   3173  CG  PRO D 175     -37.992 -23.415 -24.993  1.00 85.40           C  
ATOM   3174  CD  PRO D 175     -36.599 -22.924 -25.271  1.00 81.64           C  
ATOM   3175  N   GLN D 176     -37.397 -19.902 -22.845  1.00 93.29           N  
ATOM   3176  CA  GLN D 176     -37.567 -18.914 -21.768  1.00101.66           C  
ATOM   3177  C   GLN D 176     -37.554 -17.462 -22.235  1.00 96.25           C  
ATOM   3178  O   GLN D 176     -38.019 -16.578 -21.503  1.00 93.43           O  
ATOM   3179  CB  GLN D 176     -36.536 -19.121 -20.661  1.00112.23           C  
ATOM   3180  CG  GLN D 176     -36.773 -20.409 -19.879  1.00125.22           C  
ATOM   3181  CD  GLN D 176     -35.663 -20.740 -18.902  1.00136.85           C  
ATOM   3182  OE1 GLN D 176     -34.610 -20.096 -18.894  1.00153.90           O  
ATOM   3183  NE2 GLN D 176     -35.890 -21.757 -18.074  1.00134.78           N  
ATOM   3184  N   TYR D 177     -37.038 -17.225 -23.444  1.00 88.65           N  
ATOM   3185  CA  TYR D 177     -37.085 -15.899 -24.070  1.00 85.24           C  
ATOM   3186  C   TYR D 177     -38.471 -15.498 -24.634  1.00 82.76           C  
ATOM   3187  O   TYR D 177     -38.701 -14.316 -24.927  1.00 81.29           O  
ATOM   3188  CB  TYR D 177     -36.022 -15.795 -25.163  1.00 84.83           C  
ATOM   3189  CG  TYR D 177     -34.583 -15.794 -24.659  1.00 86.42           C  
ATOM   3190  CD1 TYR D 177     -33.982 -14.625 -24.196  1.00 83.24           C  
ATOM   3191  CD2 TYR D 177     -33.813 -16.959 -24.683  1.00 90.75           C  
ATOM   3192  CE1 TYR D 177     -32.665 -14.621 -23.754  1.00 86.52           C  
ATOM   3193  CE2 TYR D 177     -32.495 -16.966 -24.245  1.00 90.85           C  
ATOM   3194  CZ  TYR D 177     -31.920 -15.797 -23.778  1.00 90.25           C  
ATOM   3195  OH  TYR D 177     -30.606 -15.807 -23.340  1.00 87.61           O  
ATOM   3196  N   LEU D 178     -39.383 -16.464 -24.781  1.00 79.11           N  
ATOM   3197  CA  LEU D 178     -40.771 -16.173 -25.187  1.00 77.93           C  
ATOM   3198  C   LEU D 178     -41.596 -15.540 -24.071  1.00 79.97           C  
ATOM   3199  O   LEU D 178     -42.572 -14.850 -24.338  1.00 72.41           O  
ATOM   3200  CB  LEU D 178     -41.493 -17.439 -25.660  1.00 75.52           C  
ATOM   3201  CG  LEU D 178     -41.328 -17.859 -27.126  1.00 75.69           C  
ATOM   3202  CD1 LEU D 178     -41.706 -19.324 -27.326  1.00 75.91           C  
ATOM   3203  CD2 LEU D 178     -42.166 -16.974 -28.036  1.00 76.80           C  
ATOM   3204  N   LYS D 179     -41.208 -15.795 -22.824  1.00 94.66           N  
ATOM   3205  CA  LYS D 179     -41.970 -15.352 -21.646  1.00103.53           C  
ATOM   3206  C   LYS D 179     -42.331 -13.870 -21.666  1.00100.05           C  
ATOM   3207  O   LYS D 179     -43.424 -13.490 -21.251  1.00 92.17           O  
ATOM   3208  CB  LYS D 179     -41.197 -15.674 -20.363  1.00112.48           C  
ATOM   3209  CG  LYS D 179     -41.937 -15.267 -19.095  1.00123.51           C  
ATOM   3210  CD  LYS D 179     -41.446 -16.003 -17.850  1.00132.74           C  
ATOM   3211  CE  LYS D 179     -42.430 -15.864 -16.689  1.00132.12           C  
ATOM   3212  NZ  LYS D 179     -41.857 -16.275 -15.374  1.00126.66           N  
ATOM   3213  N   LYS D 180     -41.403 -13.047 -22.142  1.00102.33           N  
ATOM   3214  CA  LYS D 180     -41.652 -11.622 -22.322  1.00104.84           C  
ATOM   3215  C   LYS D 180     -42.919 -11.411 -23.149  1.00 96.82           C  
ATOM   3216  O   LYS D 180     -43.857 -10.742 -22.719  1.00 92.30           O  
ATOM   3217  CB  LYS D 180     -40.457 -10.950 -23.024  1.00116.59           C  
ATOM   3218  CG  LYS D 180     -39.182 -10.860 -22.185  1.00122.83           C  
ATOM   3219  CD  LYS D 180     -38.015 -10.233 -22.950  1.00125.68           C  
ATOM   3220  CE  LYS D 180     -36.979  -9.630 -22.006  1.00123.28           C  
ATOM   3221  NZ  LYS D 180     -35.679  -9.321 -22.668  1.00120.45           N  
ATOM   3222  N   ALA D 181     -42.938 -12.017 -24.329  1.00 91.65           N  
ATOM   3223  CA  ALA D 181     -44.004 -11.805 -25.302  1.00 89.53           C  
ATOM   3224  C   ALA D 181     -45.355 -12.369 -24.878  1.00 85.16           C  
ATOM   3225  O   ALA D 181     -46.391 -11.842 -25.264  1.00 81.72           O  
ATOM   3226  CB  ALA D 181     -43.600 -12.408 -26.642  1.00 94.99           C  
ATOM   3227  N   LEU D 182     -45.340 -13.447 -24.103  1.00 85.37           N  
ATOM   3228  CA  LEU D 182     -46.566 -14.184 -23.772  1.00 83.24           C  
ATOM   3229  C   LEU D 182     -47.466 -13.486 -22.764  1.00 82.11           C  
ATOM   3230  O   LEU D 182     -48.644 -13.831 -22.652  1.00 86.63           O  
ATOM   3231  CB  LEU D 182     -46.212 -15.574 -23.254  1.00 81.03           C  
ATOM   3232  CG  LEU D 182     -45.800 -16.547 -24.354  1.00 76.86           C  
ATOM   3233  CD1 LEU D 182     -44.733 -17.517 -23.873  1.00 74.61           C  
ATOM   3234  CD2 LEU D 182     -47.032 -17.277 -24.864  1.00 75.56           C  
ATOM   3235  N   ARG D 183     -46.908 -12.526 -22.032  1.00 78.68           N  
ATOM   3236  CA  ARG D 183     -47.668 -11.746 -21.056  1.00 77.07           C  
ATOM   3237  C   ARG D 183     -48.230 -10.474 -21.659  1.00 73.64           C  
ATOM   3238  O   ARG D 183     -49.193  -9.922 -21.147  1.00 72.72           O  
ATOM   3239  CB  ARG D 183     -46.784 -11.396 -19.861  1.00 77.23           C  
ATOM   3240  CG  ARG D 183     -46.684 -12.516 -18.829  1.00 77.75           C  
ATOM   3241  CD  ARG D 183     -45.271 -12.671 -18.273  1.00 79.71           C  
ATOM   3242  NE  ARG D 183     -44.653 -11.395 -17.905  1.00 79.47           N  
ATOM   3243  CZ  ARG D 183     -43.392 -11.250 -17.504  1.00 79.65           C  
ATOM   3244  NH1 ARG D 183     -42.589 -12.303 -17.402  1.00 77.91           N  
ATOM   3245  NH2 ARG D 183     -42.931 -10.040 -17.202  1.00 82.00           N  
ATOM   3246  N   GLN D 184     -47.633 -10.027 -22.758  1.00 75.12           N  
ATOM   3247  CA  GLN D 184     -48.003  -8.762 -23.406  1.00 75.52           C  
ATOM   3248  C   GLN D 184     -49.416  -8.786 -23.980  1.00 76.23           C  
ATOM   3249  O   GLN D 184     -49.948  -9.848 -24.281  1.00 80.11           O  
ATOM   3250  CB  GLN D 184     -47.016  -8.450 -24.528  1.00 73.70           C  
ATOM   3251  CG  GLN D 184     -45.573  -8.320 -24.066  1.00 71.17           C  
ATOM   3252  CD  GLN D 184     -45.331  -7.054 -23.288  1.00 71.22           C  
ATOM   3253  OE1 GLN D 184     -46.179  -6.153 -23.263  1.00 71.75           O  
ATOM   3254  NE2 GLN D 184     -44.165  -6.965 -22.651  1.00 72.01           N  
ATOM   3255  N   ARG D 185     -50.017  -7.610 -24.132  1.00 77.03           N  
ATOM   3256  CA  ARG D 185     -51.404  -7.509 -24.598  1.00 81.88           C  
ATOM   3257  C   ARG D 185     -51.524  -7.582 -26.113  1.00 79.96           C  
ATOM   3258  O   ARG D 185     -50.531  -7.449 -26.826  1.00 82.74           O  
ATOM   3259  CB  ARG D 185     -52.018  -6.185 -24.133  1.00 87.48           C  
ATOM   3260  CG  ARG D 185     -52.040  -6.003 -22.625  1.00 86.94           C  
ATOM   3261  CD  ARG D 185     -52.904  -4.819 -22.228  1.00 85.61           C  
ATOM   3262  NE  ARG D 185     -53.128  -4.803 -20.790  1.00 86.15           N  
ATOM   3263  CZ  ARG D 185     -53.883  -3.918 -20.147  1.00 88.73           C  
ATOM   3264  NH1 ARG D 185     -54.504  -2.949 -20.811  1.00 92.05           N  
ATOM   3265  NH2 ARG D 185     -54.012  -4.001 -18.827  1.00 86.87           N  
ATOM   3266  N   TYR D 186     -52.744  -7.789 -26.600  1.00 77.82           N  
ATOM   3267  CA  TYR D 186     -53.043  -7.541 -28.004  1.00 82.44           C  
ATOM   3268  C   TYR D 186     -54.007  -6.373 -28.074  1.00 87.81           C  
ATOM   3269  O   TYR D 186     -55.227  -6.555 -28.014  1.00 89.73           O  
ATOM   3270  CB  TYR D 186     -53.631  -8.768 -28.689  1.00 82.93           C  
ATOM   3271  CG  TYR D 186     -53.836  -8.584 -30.186  1.00 82.71           C  
ATOM   3272  CD1 TYR D 186     -52.801  -8.803 -31.089  1.00 78.08           C  
ATOM   3273  CD2 TYR D 186     -55.068  -8.192 -30.692  1.00 89.63           C  
ATOM   3274  CE1 TYR D 186     -52.990  -8.646 -32.449  1.00 80.07           C  
ATOM   3275  CE2 TYR D 186     -55.267  -8.033 -32.051  1.00 92.68           C  
ATOM   3276  CZ  TYR D 186     -54.222  -8.261 -32.928  1.00 88.85           C  
ATOM   3277  OH  TYR D 186     -54.418  -8.090 -34.282  1.00 93.70           O  
ATOM   3278  N   GLY D 187     -53.449  -5.171 -28.195  1.00 90.94           N  
ATOM   3279  CA  GLY D 187     -54.238  -3.951 -28.121  1.00 92.14           C  
ATOM   3280  C   GLY D 187     -54.836  -3.799 -26.731  1.00 92.25           C  
ATOM   3281  O   GLY D 187     -54.177  -3.301 -25.813  1.00 85.97           O  
ATOM   3282  N   THR D 188     -56.074  -4.269 -26.574  1.00 92.86           N  
ATOM   3283  CA  THR D 188     -56.827  -4.103 -25.329  1.00 92.43           C  
ATOM   3284  C   THR D 188     -57.306  -5.426 -24.709  1.00 91.99           C  
ATOM   3285  O   THR D 188     -58.352  -5.463 -24.061  1.00 87.67           O  
ATOM   3286  CB  THR D 188     -58.051  -3.189 -25.559  1.00 92.14           C  
ATOM   3287  OG1 THR D 188     -58.846  -3.697 -26.642  1.00 84.44           O  
ATOM   3288  CG2 THR D 188     -57.596  -1.763 -25.865  1.00 92.99           C  
ATOM   3289  N   LEU D 189     -56.541  -6.501 -24.899  1.00 91.87           N  
ATOM   3290  CA  LEU D 189     -56.900  -7.819 -24.362  1.00 86.72           C  
ATOM   3291  C   LEU D 189     -55.773  -8.329 -23.500  1.00 82.08           C  
ATOM   3292  O   LEU D 189     -54.612  -8.141 -23.831  1.00 85.54           O  
ATOM   3293  CB  LEU D 189     -57.147  -8.825 -25.494  1.00 90.38           C  
ATOM   3294  CG  LEU D 189     -57.975  -8.366 -26.704  1.00 90.83           C  
ATOM   3295  CD1 LEU D 189     -58.086  -9.486 -27.722  1.00 86.54           C  
ATOM   3296  CD2 LEU D 189     -59.361  -7.899 -26.290  1.00 92.05           C  
ATOM   3297  N   THR D 190     -56.119  -8.978 -22.397  1.00 84.03           N  
ATOM   3298  CA  THR D 190     -55.137  -9.644 -21.546  1.00 89.84           C  
ATOM   3299  C   THR D 190     -54.516 -10.806 -22.305  1.00 92.37           C  
ATOM   3300  O   THR D 190     -55.130 -11.356 -23.224  1.00 93.18           O  
ATOM   3301  CB  THR D 190     -55.792 -10.254 -20.283  1.00 93.29           C  
ATOM   3302  OG1 THR D 190     -56.889  -9.439 -19.853  1.00 90.32           O  
ATOM   3303  CG2 THR D 190     -54.770 -10.415 -19.148  1.00 95.45           C  
ATOM   3304  N   ALA D 191     -53.306 -11.185 -21.906  1.00 93.04           N  
ATOM   3305  CA  ALA D 191     -52.695 -12.425 -22.369  1.00 94.88           C  
ATOM   3306  C   ALA D 191     -53.679 -13.590 -22.255  1.00 96.57           C  
ATOM   3307  O   ALA D 191     -53.839 -14.380 -23.188  1.00 97.21           O  
ATOM   3308  CB  ALA D 191     -51.437 -12.719 -21.566  1.00 92.64           C  
ATOM   3309  N   ASP D 192     -54.347 -13.672 -21.110  1.00100.12           N  
ATOM   3310  CA  ASP D 192     -55.268 -14.766 -20.824  1.00103.78           C  
ATOM   3311  C   ASP D 192     -56.458 -14.806 -21.769  1.00102.38           C  
ATOM   3312  O   ASP D 192     -56.964 -15.883 -22.085  1.00104.03           O  
ATOM   3313  CB  ASP D 192     -55.738 -14.691 -19.372  1.00104.42           C  
ATOM   3314  CG  ASP D 192     -54.657 -15.129 -18.396  1.00108.38           C  
ATOM   3315  OD1 ASP D 192     -53.452 -14.984 -18.707  1.00107.49           O  
ATOM   3316  OD2 ASP D 192     -55.010 -15.635 -17.318  1.00114.38           O  
ATOM   3317  N   LYS D 193     -56.892 -13.640 -22.231  1.00100.00           N  
ATOM   3318  CA  LYS D 193     -58.017 -13.569 -23.152  1.00 99.05           C  
ATOM   3319  C   LYS D 193     -57.614 -13.904 -24.577  1.00 92.54           C  
ATOM   3320  O   LYS D 193     -58.251 -14.747 -25.203  1.00 88.29           O  
ATOM   3321  CB  LYS D 193     -58.671 -12.196 -23.093  1.00106.93           C  
ATOM   3322  CG  LYS D 193     -59.313 -11.927 -21.745  1.00115.74           C  
ATOM   3323  CD  LYS D 193     -60.302 -10.782 -21.814  1.00120.92           C  
ATOM   3324  CE  LYS D 193     -61.043 -10.632 -20.499  1.00128.65           C  
ATOM   3325  NZ  LYS D 193     -61.926  -9.436 -20.529  1.00135.70           N  
ATOM   3326  N   TRP D 194     -56.564 -13.259 -25.089  1.00 90.66           N  
ATOM   3327  CA  TRP D 194     -56.200 -13.439 -26.503  1.00 90.27           C  
ATOM   3328  C   TRP D 194     -55.573 -14.786 -26.828  1.00 88.92           C  
ATOM   3329  O   TRP D 194     -55.701 -15.256 -27.962  1.00 89.95           O  
ATOM   3330  CB  TRP D 194     -55.352 -12.286 -27.078  1.00 89.53           C  
ATOM   3331  CG  TRP D 194     -53.957 -12.050 -26.530  1.00 84.90           C  
ATOM   3332  CD1 TRP D 194     -53.549 -10.957 -25.823  1.00 84.27           C  
ATOM   3333  CD2 TRP D 194     -52.781 -12.862 -26.721  1.00 80.60           C  
ATOM   3334  NE1 TRP D 194     -52.213 -11.051 -25.533  1.00 83.71           N  
ATOM   3335  CE2 TRP D 194     -51.717 -12.209 -26.071  1.00 81.07           C  
ATOM   3336  CE3 TRP D 194     -52.527 -14.078 -27.364  1.00 76.94           C  
ATOM   3337  CZ2 TRP D 194     -50.421 -12.738 -26.035  1.00 78.03           C  
ATOM   3338  CZ3 TRP D 194     -51.236 -14.597 -27.327  1.00 74.58           C  
ATOM   3339  CH2 TRP D 194     -50.204 -13.929 -26.667  1.00 73.81           C  
ATOM   3340  N   MET D 195     -54.906 -15.412 -25.861  1.00 85.67           N  
ATOM   3341  CA  MET D 195     -54.461 -16.792 -26.052  1.00 87.07           C  
ATOM   3342  C   MET D 195     -55.658 -17.656 -26.459  1.00 88.99           C  
ATOM   3343  O   MET D 195     -55.507 -18.616 -27.212  1.00 90.02           O  
ATOM   3344  CB  MET D 195     -53.768 -17.350 -24.800  1.00 90.57           C  
ATOM   3345  CG  MET D 195     -52.298 -16.946 -24.699  1.00 99.10           C  
ATOM   3346  SD  MET D 195     -51.313 -17.636 -23.339  1.00104.37           S  
ATOM   3347  CE  MET D 195     -51.963 -16.737 -21.940  1.00102.66           C  
ATOM   3348  N   SER D 196     -56.846 -17.280 -25.984  1.00 90.95           N  
ATOM   3349  CA  SER D 196     -58.094 -17.981 -26.282  1.00 89.10           C  
ATOM   3350  C   SER D 196     -58.755 -17.503 -27.591  1.00 90.57           C  
ATOM   3351  O   SER D 196     -59.152 -18.311 -28.440  1.00 89.35           O  
ATOM   3352  CB  SER D 196     -59.058 -17.792 -25.103  1.00 84.38           C  
ATOM   3353  OG  SER D 196     -60.112 -18.722 -25.142  1.00 83.91           O  
ATOM   3354  N   GLN D 197     -58.856 -16.188 -27.754  1.00 89.20           N  
ATOM   3355  CA  GLN D 197     -59.649 -15.605 -28.831  1.00 90.46           C  
ATOM   3356  C   GLN D 197     -58.956 -15.512 -30.185  1.00 95.06           C  
ATOM   3357  O   GLN D 197     -59.614 -15.626 -31.208  1.00 94.56           O  
ATOM   3358  CB  GLN D 197     -60.072 -14.197 -28.450  1.00 95.14           C  
ATOM   3359  CG  GLN D 197     -61.018 -14.093 -27.270  1.00 99.44           C  
ATOM   3360  CD  GLN D 197     -61.305 -12.640 -26.945  1.00101.86           C  
ATOM   3361  OE1 GLN D 197     -62.348 -12.099 -27.317  1.00 92.01           O  
ATOM   3362  NE2 GLN D 197     -60.350 -11.983 -26.294  1.00107.06           N  
ATOM   3363  N   LYS D 198     -57.645 -15.269 -30.189  1.00100.53           N  
ATOM   3364  CA  LYS D 198     -56.911 -14.892 -31.413  1.00 94.23           C  
ATOM   3365  C   LYS D 198     -56.075 -16.039 -32.006  1.00 87.26           C  
ATOM   3366  O   LYS D 198     -55.118 -15.817 -32.751  1.00 77.17           O  
ATOM   3367  CB  LYS D 198     -56.022 -13.681 -31.115  1.00 93.77           C  
ATOM   3368  CG  LYS D 198     -56.776 -12.459 -30.609  1.00 94.53           C  
ATOM   3369  CD  LYS D 198     -57.821 -11.995 -31.615  1.00102.81           C  
ATOM   3370  CE  LYS D 198     -58.341 -10.602 -31.296  1.00108.19           C  
ATOM   3371  NZ  LYS D 198     -59.131 -10.021 -32.419  1.00109.92           N  
ATOM   3372  N   VAL D 199     -56.484 -17.266 -31.711  1.00 85.99           N  
ATOM   3373  CA  VAL D 199     -55.684 -18.440 -32.028  1.00 86.68           C  
ATOM   3374  C   VAL D 199     -55.447 -18.542 -33.539  1.00 86.29           C  
ATOM   3375  O   VAL D 199     -54.313 -18.733 -33.980  1.00 89.20           O  
ATOM   3376  CB  VAL D 199     -56.332 -19.724 -31.443  1.00 85.53           C  
ATOM   3377  CG1 VAL D 199     -55.565 -20.978 -31.840  1.00 86.80           C  
ATOM   3378  CG2 VAL D 199     -56.394 -19.633 -29.925  1.00 82.02           C  
ATOM   3379  N   ALA D 200     -56.508 -18.384 -34.326  1.00 85.39           N  
ATOM   3380  CA  ALA D 200     -56.411 -18.490 -35.786  1.00 84.24           C  
ATOM   3381  C   ALA D 200     -55.542 -17.397 -36.361  1.00 82.28           C  
ATOM   3382  O   ALA D 200     -54.699 -17.649 -37.223  1.00 82.33           O  
ATOM   3383  CB  ALA D 200     -57.791 -18.418 -36.414  1.00 85.19           C  
ATOM   3384  N   ALA D 201     -55.771 -16.180 -35.886  1.00 81.14           N  
ATOM   3385  CA  ALA D 201     -54.978 -15.032 -36.292  1.00 84.54           C  
ATOM   3386  C   ALA D 201     -53.495 -15.273 -36.041  1.00 83.94           C  
ATOM   3387  O   ALA D 201     -52.667 -14.999 -36.902  1.00 87.18           O  
ATOM   3388  CB  ALA D 201     -55.437 -13.794 -35.544  1.00 89.14           C  
ATOM   3389  N   ILE D 202     -53.167 -15.784 -34.857  1.00 83.51           N  
ATOM   3390  CA  ILE D 202     -51.779 -16.125 -34.515  1.00 82.93           C  
ATOM   3391  C   ILE D 202     -51.221 -17.189 -35.460  1.00 78.66           C  
ATOM   3392  O   ILE D 202     -50.076 -17.113 -35.906  1.00 72.13           O  
ATOM   3393  CB  ILE D 202     -51.672 -16.637 -33.063  1.00 83.46           C  
ATOM   3394  CG1 ILE D 202     -51.874 -15.479 -32.089  1.00 85.40           C  
ATOM   3395  CG2 ILE D 202     -50.320 -17.293 -32.815  1.00 82.84           C  
ATOM   3396  CD1 ILE D 202     -52.102 -15.900 -30.654  1.00 85.61           C  
ATOM   3397  N   ALA D 203     -52.048 -18.183 -35.745  1.00 78.50           N  
ATOM   3398  CA  ALA D 203     -51.668 -19.268 -36.619  1.00 81.68           C  
ATOM   3399  C   ALA D 203     -51.469 -18.793 -38.066  1.00 81.49           C  
ATOM   3400  O   ALA D 203     -50.638 -19.346 -38.790  1.00 79.03           O  
ATOM   3401  CB  ALA D 203     -52.714 -20.368 -36.551  1.00 85.29           C  
ATOM   3402  N   LYS D 204     -52.235 -17.787 -38.489  1.00 80.71           N  
ATOM   3403  CA  LYS D 204     -52.003 -17.157 -39.789  1.00 79.98           C  
ATOM   3404  C   LYS D 204     -50.654 -16.447 -39.775  1.00 78.39           C  
ATOM   3405  O   LYS D 204     -49.843 -16.603 -40.696  1.00 77.97           O  
ATOM   3406  CB  LYS D 204     -53.099 -16.145 -40.130  1.00 82.38           C  
ATOM   3407  CG  LYS D 204     -52.709 -15.198 -41.259  1.00 87.73           C  
ATOM   3408  CD  LYS D 204     -53.883 -14.358 -41.728  1.00 96.15           C  
ATOM   3409  CE  LYS D 204     -53.538 -13.558 -42.975  1.00100.84           C  
ATOM   3410  NZ  LYS D 204     -54.768 -13.011 -43.619  1.00100.32           N  
ATOM   3411  N   SER D 205     -50.423 -15.669 -38.719  1.00 75.34           N  
ATOM   3412  CA  SER D 205     -49.190 -14.897 -38.574  1.00 72.14           C  
ATOM   3413  C   SER D 205     -47.957 -15.780 -38.424  1.00 70.01           C  
ATOM   3414  O   SER D 205     -46.844 -15.303 -38.590  1.00 64.24           O  
ATOM   3415  CB  SER D 205     -49.288 -13.950 -37.375  1.00 72.66           C  
ATOM   3416  OG  SER D 205     -48.074 -13.242 -37.173  1.00 71.19           O  
ATOM   3417  N   LEU D 206     -48.156 -17.054 -38.091  1.00 71.24           N  
ATOM   3418  CA  LEU D 206     -47.056 -18.000 -38.002  1.00 69.27           C  
ATOM   3419  C   LEU D 206     -46.749 -18.584 -39.377  1.00 75.24           C  
ATOM   3420  O   LEU D 206     -45.587 -18.629 -39.762  1.00 83.20           O  
ATOM   3421  CB  LEU D 206     -47.363 -19.101 -36.990  1.00 66.03           C  
ATOM   3422  CG  LEU D 206     -46.322 -20.211 -36.831  1.00 66.06           C  
ATOM   3423  CD1 LEU D 206     -44.938 -19.674 -36.534  1.00 67.26           C  
ATOM   3424  CD2 LEU D 206     -46.740 -21.185 -35.743  1.00 65.07           C  
ATOM   3425  N   LYS D 207     -47.765 -19.028 -40.120  1.00 80.70           N  
ATOM   3426  CA  LYS D 207     -47.553 -19.459 -41.511  1.00 87.95           C  
ATOM   3427  C   LYS D 207     -46.755 -18.388 -42.248  1.00 90.32           C  
ATOM   3428  O   LYS D 207     -45.739 -18.684 -42.893  1.00 95.50           O  
ATOM   3429  CB  LYS D 207     -48.873 -19.680 -42.260  1.00 96.41           C  
ATOM   3430  CG  LYS D 207     -49.666 -20.927 -41.879  1.00106.07           C  
ATOM   3431  CD  LYS D 207     -50.985 -20.977 -42.653  1.00109.63           C  
ATOM   3432  CE  LYS D 207     -52.003 -21.926 -42.035  1.00111.52           C  
ATOM   3433  NZ  LYS D 207     -51.680 -23.354 -42.307  1.00113.63           N  
ATOM   3434  N   ASP D 208     -47.220 -17.143 -42.142  1.00 87.40           N  
ATOM   3435  CA  ASP D 208     -46.533 -16.003 -42.748  1.00 86.50           C  
ATOM   3436  C   ASP D 208     -45.030 -16.058 -42.433  1.00 79.69           C  
ATOM   3437  O   ASP D 208     -44.201 -15.992 -43.333  1.00 81.92           O  
ATOM   3438  CB  ASP D 208     -47.160 -14.678 -42.271  1.00 88.27           C  
ATOM   3439  CG  ASP D 208     -48.586 -14.452 -42.819  1.00 92.35           C  
ATOM   3440  OD1 ASP D 208     -48.956 -15.046 -43.851  1.00 95.65           O  
ATOM   3441  OD2 ASP D 208     -49.345 -13.661 -42.222  1.00 95.67           O  
ATOM   3442  N   VAL D 209     -44.700 -16.226 -41.156  1.00 76.32           N  
ATOM   3443  CA  VAL D 209     -43.310 -16.330 -40.690  1.00 73.85           C  
ATOM   3444  C   VAL D 209     -42.623 -17.547 -41.307  1.00 73.78           C  
ATOM   3445  O   VAL D 209     -41.497 -17.441 -41.797  1.00 73.71           O  
ATOM   3446  CB  VAL D 209     -43.237 -16.410 -39.126  1.00 72.20           C  
ATOM   3447  CG1 VAL D 209     -41.841 -16.741 -38.625  1.00 69.16           C  
ATOM   3448  CG2 VAL D 209     -43.683 -15.104 -38.486  1.00 71.91           C  
ATOM   3449  N   GLU D 210     -43.306 -18.691 -41.286  1.00 73.93           N  
ATOM   3450  CA  GLU D 210     -42.709 -19.966 -41.697  1.00 75.96           C  
ATOM   3451  C   GLU D 210     -42.144 -19.917 -43.114  1.00 77.44           C  
ATOM   3452  O   GLU D 210     -41.073 -20.459 -43.381  1.00 77.49           O  
ATOM   3453  CB  GLU D 210     -43.717 -21.120 -41.552  1.00 77.66           C  
ATOM   3454  CG  GLU D 210     -43.737 -21.719 -40.149  1.00 82.74           C  
ATOM   3455  CD  GLU D 210     -44.931 -22.623 -39.858  1.00 88.30           C  
ATOM   3456  OE1 GLU D 210     -45.841 -22.747 -40.713  1.00 92.32           O  
ATOM   3457  OE2 GLU D 210     -44.957 -23.208 -38.746  1.00 91.87           O  
ATOM   3458  N   GLN D 211     -42.840 -19.230 -44.008  1.00 77.71           N  
ATOM   3459  CA  GLN D 211     -42.487 -19.262 -45.414  1.00 81.18           C  
ATOM   3460  C   GLN D 211     -41.407 -18.270 -45.836  1.00 80.24           C  
ATOM   3461  O   GLN D 211     -41.056 -18.201 -47.008  1.00 91.99           O  
ATOM   3462  CB  GLN D 211     -43.745 -19.062 -46.243  1.00 88.21           C  
ATOM   3463  CG  GLN D 211     -44.703 -20.240 -46.156  1.00 89.96           C  
ATOM   3464  CD  GLN D 211     -46.126 -19.840 -46.485  1.00 94.56           C  
ATOM   3465  OE1 GLN D 211     -46.681 -20.234 -47.521  1.00 93.16           O  
ATOM   3466  NE2 GLN D 211     -46.722 -19.029 -45.612  1.00 94.25           N  
ATOM   3467  N   LEU D 212     -40.869 -17.507 -44.898  1.00 79.61           N  
ATOM   3468  CA  LEU D 212     -39.717 -16.658 -45.194  1.00 84.38           C  
ATOM   3469  C   LEU D 212     -38.482 -17.512 -45.482  1.00 86.50           C  
ATOM   3470  O   LEU D 212     -38.508 -18.726 -45.302  1.00 90.94           O  
ATOM   3471  CB  LEU D 212     -39.410 -15.746 -44.010  1.00 87.45           C  
ATOM   3472  CG  LEU D 212     -40.505 -14.811 -43.506  1.00 85.24           C  
ATOM   3473  CD1 LEU D 212     -39.978 -14.066 -42.294  1.00 85.02           C  
ATOM   3474  CD2 LEU D 212     -40.958 -13.844 -44.591  1.00 82.95           C  
ATOM   3475  N   LYS D 213     -37.399 -16.862 -45.901  1.00 86.97           N  
ATOM   3476  CA  LYS D 213     -36.138 -17.534 -46.205  1.00 89.42           C  
ATOM   3477  C   LYS D 213     -35.176 -17.454 -45.032  1.00 90.61           C  
ATOM   3478  O   LYS D 213     -34.550 -16.423 -44.826  1.00101.13           O  
ATOM   3479  CB  LYS D 213     -35.507 -16.895 -47.442  1.00 91.93           C  
ATOM   3480  CG  LYS D 213     -36.266 -17.248 -48.708  1.00 96.01           C  
ATOM   3481  CD  LYS D 213     -36.806 -16.034 -49.432  1.00 98.15           C  
ATOM   3482  CE  LYS D 213     -38.048 -16.418 -50.212  1.00102.00           C  
ATOM   3483  NZ  LYS D 213     -38.456 -15.313 -51.112  1.00110.49           N  
ATOM   3484  N   TRP D 214     -35.033 -18.554 -44.295  1.00 90.13           N  
ATOM   3485  CA  TRP D 214     -34.246 -18.586 -43.045  1.00 89.52           C  
ATOM   3486  C   TRP D 214     -32.724 -18.796 -43.186  1.00 89.48           C  
ATOM   3487  O   TRP D 214     -31.972 -18.638 -42.219  1.00 79.02           O  
ATOM   3488  CB  TRP D 214     -34.856 -19.634 -42.112  1.00 88.04           C  
ATOM   3489  CG  TRP D 214     -36.166 -19.159 -41.637  1.00 92.18           C  
ATOM   3490  CD1 TRP D 214     -37.356 -19.258 -42.286  1.00 92.96           C  
ATOM   3491  CD2 TRP D 214     -36.419 -18.426 -40.437  1.00 96.24           C  
ATOM   3492  NE1 TRP D 214     -38.346 -18.654 -41.549  1.00 93.86           N  
ATOM   3493  CE2 TRP D 214     -37.793 -18.136 -40.408  1.00 95.06           C  
ATOM   3494  CE3 TRP D 214     -35.617 -18.002 -39.371  1.00 99.92           C  
ATOM   3495  CZ2 TRP D 214     -38.385 -17.446 -39.353  1.00 97.88           C  
ATOM   3496  CZ3 TRP D 214     -36.209 -17.308 -38.321  1.00 97.84           C  
ATOM   3497  CH2 TRP D 214     -37.577 -17.040 -38.320  1.00 96.49           C  
ATOM   3498  N   GLY D 215     -32.269 -19.116 -44.392  1.00 96.59           N  
ATOM   3499  CA  GLY D 215     -30.864 -19.401 -44.617  1.00100.98           C  
ATOM   3500  C   GLY D 215     -30.039 -18.157 -44.853  1.00104.01           C  
ATOM   3501  O   GLY D 215     -29.112 -17.874 -44.086  1.00100.90           O  
ATOM   3502  N   LYS D 216     -30.409 -17.407 -45.896  1.00109.27           N  
ATOM   3503  CA  LYS D 216     -29.521 -16.416 -46.532  1.00114.75           C  
ATOM   3504  C   LYS D 216     -29.105 -15.266 -45.608  1.00116.44           C  
ATOM   3505  O   LYS D 216     -29.531 -15.213 -44.456  1.00124.65           O  
ATOM   3506  CB  LYS D 216     -30.164 -15.872 -47.819  1.00113.95           C  
ATOM   3507  CG  LYS D 216     -29.147 -15.378 -48.841  1.00116.27           C  
ATOM   3508  CD  LYS D 216     -29.417 -15.900 -50.245  1.00118.29           C  
ATOM   3509  CE  LYS D 216     -28.200 -15.696 -51.138  1.00117.69           C  
ATOM   3510  NZ  LYS D 216     -28.391 -16.245 -52.506  1.00116.43           N  
ATOM   3511  N   GLY D 217     -28.230 -14.381 -46.089  1.00111.48           N  
ATOM   3512  CA  GLY D 217     -27.826 -13.194 -45.328  1.00104.51           C  
ATOM   3513  C   GLY D 217     -26.841 -13.412 -44.179  1.00101.48           C  
ATOM   3514  O   GLY D 217     -25.975 -12.566 -43.956  1.00 96.79           O  
ATOM   3515  N   GLY D 218     -26.967 -14.532 -43.451  1.00 96.35           N  
ATOM   3516  CA  GLY D 218     -26.147 -14.819 -42.258  1.00 89.89           C  
ATOM   3517  C   GLY D 218     -24.733 -15.268 -42.583  1.00 86.11           C  
ATOM   3518  O   GLY D 218     -24.113 -14.742 -43.498  1.00 87.00           O  
ATOM   3519  N   LEU D 219     -24.207 -16.227 -41.824  1.00 84.15           N  
ATOM   3520  CA  LEU D 219     -22.880 -16.801 -42.108  1.00 79.88           C  
ATOM   3521  C   LEU D 219     -23.041 -17.981 -43.061  1.00 81.17           C  
ATOM   3522  O   LEU D 219     -23.883 -18.859 -42.839  1.00 83.33           O  
ATOM   3523  CB  LEU D 219     -22.182 -17.255 -40.816  1.00 75.85           C  
ATOM   3524  CG  LEU D 219     -20.685 -17.608 -40.870  1.00 68.99           C  
ATOM   3525  CD1 LEU D 219     -19.832 -16.412 -41.288  1.00 67.06           C  
ATOM   3526  CD2 LEU D 219     -20.220 -18.161 -39.526  1.00 63.13           C  
ATOM   3527  N   SER D 220     -22.222 -18.009 -44.108  1.00 82.78           N  
ATOM   3528  CA  SER D 220     -22.432 -18.942 -45.213  1.00 85.86           C  
ATOM   3529  C   SER D 220     -22.340 -20.386 -44.748  1.00 81.00           C  
ATOM   3530  O   SER D 220     -21.559 -20.708 -43.853  1.00 76.12           O  
ATOM   3531  CB  SER D 220     -21.443 -18.682 -46.361  1.00 91.46           C  
ATOM   3532  OG  SER D 220     -20.163 -19.225 -46.087  1.00 96.74           O  
ATOM   3533  N   ASP D 221     -23.121 -21.244 -45.404  1.00 82.71           N  
ATOM   3534  CA  ASP D 221     -23.320 -22.652 -44.997  1.00 80.70           C  
ATOM   3535  C   ASP D 221     -22.017 -23.451 -45.055  1.00 76.03           C  
ATOM   3536  O   ASP D 221     -21.750 -24.292 -44.195  1.00 71.97           O  
ATOM   3537  CB  ASP D 221     -24.360 -23.326 -45.896  1.00 82.72           C  
ATOM   3538  CG  ASP D 221     -25.678 -22.574 -45.927  1.00 88.73           C  
ATOM   3539  OD1 ASP D 221     -25.717 -21.447 -46.478  1.00 96.03           O  
ATOM   3540  OD2 ASP D 221     -26.669 -23.101 -45.388  1.00 91.66           O  
ATOM   3541  N   THR D 222     -21.227 -23.185 -46.095  1.00 72.25           N  
ATOM   3542  CA  THR D 222     -19.866 -23.681 -46.206  1.00 67.29           C  
ATOM   3543  C   THR D 222     -19.119 -23.422 -44.896  1.00 66.59           C  
ATOM   3544  O   THR D 222     -18.550 -24.347 -44.301  1.00 66.95           O  
ATOM   3545  CB  THR D 222     -19.119 -22.971 -47.361  1.00 65.80           C  
ATOM   3546  OG1 THR D 222     -20.056 -22.540 -48.353  1.00 60.28           O  
ATOM   3547  CG2 THR D 222     -18.086 -23.897 -47.994  1.00 66.40           C  
ATOM   3548  N   ALA D 223     -19.150 -22.163 -44.447  1.00 62.51           N  
ATOM   3549  CA  ALA D 223     -18.445 -21.739 -43.238  1.00 60.12           C  
ATOM   3550  C   ALA D 223     -19.054 -22.325 -41.962  1.00 63.50           C  
ATOM   3551  O   ALA D 223     -18.339 -22.833 -41.102  1.00 60.74           O  
ATOM   3552  CB  ALA D 223     -18.411 -20.229 -43.162  1.00 56.11           C  
ATOM   3553  N   LYS D 224     -20.374 -22.263 -41.841  1.00 69.23           N  
ATOM   3554  CA  LYS D 224     -21.061 -22.957 -40.761  1.00 75.92           C  
ATOM   3555  C   LYS D 224     -20.366 -24.303 -40.506  1.00 73.87           C  
ATOM   3556  O   LYS D 224     -19.826 -24.564 -39.416  1.00 68.96           O  
ATOM   3557  CB  LYS D 224     -22.533 -23.213 -41.136  1.00 86.19           C  
ATOM   3558  CG  LYS D 224     -23.519 -22.055 -40.929  1.00 92.61           C  
ATOM   3559  CD  LYS D 224     -23.801 -21.696 -39.465  1.00 99.83           C  
ATOM   3560  CE  LYS D 224     -24.082 -22.906 -38.565  1.00106.54           C  
ATOM   3561  NZ  LYS D 224     -25.111 -22.629 -37.526  1.00109.70           N  
ATOM   3562  N   THR D 225     -20.372 -25.132 -41.549  1.00 72.65           N  
ATOM   3563  CA  THR D 225     -19.909 -26.512 -41.466  1.00 72.33           C  
ATOM   3564  C   THR D 225     -18.415 -26.591 -41.239  1.00 71.92           C  
ATOM   3565  O   THR D 225     -17.955 -27.296 -40.339  1.00 75.05           O  
ATOM   3566  CB  THR D 225     -20.239 -27.282 -42.754  1.00 69.25           C  
ATOM   3567  OG1 THR D 225     -21.655 -27.230 -42.979  1.00 70.52           O  
ATOM   3568  CG2 THR D 225     -19.760 -28.744 -42.661  1.00 65.81           C  
ATOM   3569  N   PHE D 226     -17.663 -25.883 -42.074  1.00 66.81           N  
ATOM   3570  CA  PHE D 226     -16.219 -25.865 -41.951  1.00 63.64           C  
ATOM   3571  C   PHE D 226     -15.827 -25.774 -40.485  1.00 59.19           C  
ATOM   3572  O   PHE D 226     -15.084 -26.606 -39.993  1.00 57.68           O  
ATOM   3573  CB  PHE D 226     -15.631 -24.695 -42.738  1.00 65.11           C  
ATOM   3574  CG  PHE D 226     -14.155 -24.472 -42.497  1.00 65.29           C  
ATOM   3575  CD1 PHE D 226     -13.207 -25.282 -43.097  1.00 63.20           C  
ATOM   3576  CD2 PHE D 226     -13.721 -23.439 -41.671  1.00 65.47           C  
ATOM   3577  CE1 PHE D 226     -11.861 -25.066 -42.880  1.00 63.02           C  
ATOM   3578  CE2 PHE D 226     -12.376 -23.222 -41.451  1.00 63.69           C  
ATOM   3579  CZ  PHE D 226     -11.445 -24.038 -42.055  1.00 64.02           C  
ATOM   3580  N   LEU D 227     -16.361 -24.775 -39.792  1.00 58.32           N  
ATOM   3581  CA  LEU D 227     -16.020 -24.529 -38.388  1.00 57.50           C  
ATOM   3582  C   LEU D 227     -16.469 -25.645 -37.470  1.00 59.50           C  
ATOM   3583  O   LEU D 227     -15.801 -25.956 -36.478  1.00 55.31           O  
ATOM   3584  CB  LEU D 227     -16.637 -23.218 -37.914  1.00 55.97           C  
ATOM   3585  CG  LEU D 227     -15.797 -22.004 -38.302  1.00 54.66           C  
ATOM   3586  CD1 LEU D 227     -16.610 -20.727 -38.141  1.00 53.04           C  
ATOM   3587  CD2 LEU D 227     -14.521 -21.959 -37.470  1.00 55.23           C  
ATOM   3588  N   GLN D 228     -17.602 -26.249 -37.803  1.00 63.29           N  
ATOM   3589  CA  GLN D 228     -18.070 -27.405 -37.059  1.00 67.82           C  
ATOM   3590  C   GLN D 228     -17.036 -28.522 -37.104  1.00 65.30           C  
ATOM   3591  O   GLN D 228     -16.795 -29.178 -36.095  1.00 64.54           O  
ATOM   3592  CB  GLN D 228     -19.424 -27.892 -37.584  1.00 72.01           C  
ATOM   3593  CG  GLN D 228     -20.192 -28.727 -36.578  1.00 74.84           C  
ATOM   3594  CD  GLN D 228     -21.584 -28.186 -36.363  1.00 84.75           C  
ATOM   3595  OE1 GLN D 228     -21.789 -27.242 -35.578  1.00 91.60           O  
ATOM   3596  NE2 GLN D 228     -22.555 -28.766 -37.064  1.00 86.87           N  
ATOM   3597  N   LYS D 229     -16.408 -28.714 -38.263  1.00 64.44           N  
ATOM   3598  CA  LYS D 229     -15.407 -29.765 -38.426  1.00 65.03           C  
ATOM   3599  C   LYS D 229     -14.299 -29.637 -37.397  1.00 66.72           C  
ATOM   3600  O   LYS D 229     -13.807 -30.638 -36.904  1.00 68.69           O  
ATOM   3601  CB  LYS D 229     -14.793 -29.746 -39.823  1.00 66.77           C  
ATOM   3602  CG  LYS D 229     -15.796 -29.911 -40.946  1.00 69.52           C  
ATOM   3603  CD  LYS D 229     -15.115 -30.209 -42.271  1.00 71.38           C  
ATOM   3604  CE  LYS D 229     -16.144 -30.477 -43.358  1.00 72.06           C  
ATOM   3605  NZ  LYS D 229     -15.530 -31.104 -44.557  1.00 72.53           N  
ATOM   3606  N   PHE D 230     -13.907 -28.406 -37.079  1.00 67.53           N  
ATOM   3607  CA  PHE D 230     -12.945 -28.159 -36.011  1.00 67.62           C  
ATOM   3608  C   PHE D 230     -13.659 -27.784 -34.699  1.00 68.27           C  
ATOM   3609  O   PHE D 230     -13.210 -26.908 -33.967  1.00 70.17           O  
ATOM   3610  CB  PHE D 230     -11.964 -27.072 -36.435  1.00 66.11           C  
ATOM   3611  CG  PHE D 230     -11.286 -27.352 -37.738  1.00 65.42           C  
ATOM   3612  CD1 PHE D 230     -10.208 -28.216 -37.801  1.00 66.99           C  
ATOM   3613  CD2 PHE D 230     -11.723 -26.743 -38.902  1.00 68.86           C  
ATOM   3614  CE1 PHE D 230      -9.573 -28.473 -39.006  1.00 69.45           C  
ATOM   3615  CE2 PHE D 230     -11.097 -26.993 -40.111  1.00 73.18           C  
ATOM   3616  CZ  PHE D 230     -10.020 -27.862 -40.165  1.00 73.66           C  
ATOM   3617  N   GLY D 231     -14.776 -28.452 -34.417  1.00 65.97           N  
ATOM   3618  CA  GLY D 231     -15.480 -28.320 -33.146  1.00 63.36           C  
ATOM   3619  C   GLY D 231     -15.860 -26.901 -32.767  1.00 63.77           C  
ATOM   3620  O   GLY D 231     -15.444 -26.413 -31.719  1.00 63.88           O  
ATOM   3621  N   ILE D 232     -16.648 -26.243 -33.624  1.00 65.27           N  
ATOM   3622  CA  ILE D 232     -17.053 -24.835 -33.432  1.00 65.79           C  
ATOM   3623  C   ILE D 232     -18.464 -24.516 -34.004  1.00 69.19           C  
ATOM   3624  O   ILE D 232     -18.898 -25.119 -34.978  1.00 73.35           O  
ATOM   3625  CB  ILE D 232     -15.996 -23.875 -34.061  1.00 63.18           C  
ATOM   3626  CG1 ILE D 232     -14.679 -23.910 -33.266  1.00 63.58           C  
ATOM   3627  CG2 ILE D 232     -16.514 -22.447 -34.131  1.00 61.90           C  
ATOM   3628  CD1 ILE D 232     -13.646 -22.861 -33.646  1.00 62.70           C  
ATOM   3629  N   ARG D 233     -19.169 -23.568 -33.380  1.00 72.53           N  
ATOM   3630  CA  ARG D 233     -20.359 -22.936 -33.970  1.00 72.92           C  
ATOM   3631  C   ARG D 233     -20.468 -21.476 -33.510  1.00 66.70           C  
ATOM   3632  O   ARG D 233     -21.556 -20.928 -33.391  1.00 64.37           O  
ATOM   3633  CB  ARG D 233     -21.638 -23.720 -33.654  1.00 78.80           C  
ATOM   3634  CG  ARG D 233     -22.099 -23.697 -32.198  1.00 85.60           C  
ATOM   3635  CD  ARG D 233     -21.628 -24.917 -31.419  1.00 88.33           C  
ATOM   3636  NE  ARG D 233     -20.234 -24.792 -30.995  1.00 92.29           N  
ATOM   3637  CZ  ARG D 233     -19.506 -25.779 -30.469  1.00 94.51           C  
ATOM   3638  NH1 ARG D 233     -20.029 -26.992 -30.280  1.00 96.35           N  
ATOM   3639  NH2 ARG D 233     -18.239 -25.550 -30.124  1.00 89.85           N  
TER    3640      ARG D 233                                                      
ATOM   3641  N   SER F   2     -16.986  -0.335  -1.594  1.00107.33           N  
ATOM   3642  CA  SER F   2     -17.274   0.845  -2.469  1.00106.15           C  
ATOM   3643  C   SER F   2     -17.376   2.190  -1.726  1.00115.24           C  
ATOM   3644  O   SER F   2     -17.562   3.227  -2.365  1.00124.47           O  
ATOM   3645  CB  SER F   2     -18.540   0.605  -3.288  1.00 99.63           C  
ATOM   3646  OG  SER F   2     -19.644   0.376  -2.434  1.00 93.23           O  
ATOM   3647  N   ASP F   3     -17.307   2.180  -0.393  1.00112.45           N  
ATOM   3648  CA  ASP F   3     -16.771   3.336   0.344  1.00105.41           C  
ATOM   3649  C   ASP F   3     -15.552   2.900   1.174  1.00 96.28           C  
ATOM   3650  O   ASP F   3     -15.109   3.621   2.063  1.00 95.25           O  
ATOM   3651  CB  ASP F   3     -17.842   4.065   1.180  1.00104.01           C  
ATOM   3652  CG  ASP F   3     -18.576   3.152   2.140  1.00105.24           C  
ATOM   3653  OD1 ASP F   3     -18.721   1.946   1.840  1.00101.05           O  
ATOM   3654  OD2 ASP F   3     -19.026   3.659   3.193  1.00101.45           O  
ATOM   3655  N   LEU F   4     -15.024   1.714   0.854  1.00 84.92           N  
ATOM   3656  CA  LEU F   4     -13.703   1.246   1.294  1.00 76.31           C  
ATOM   3657  C   LEU F   4     -13.404   1.532   2.763  1.00 70.79           C  
ATOM   3658  O   LEU F   4     -12.347   2.053   3.118  1.00 65.40           O  
ATOM   3659  CB  LEU F   4     -12.591   1.819   0.395  1.00 74.44           C  
ATOM   3660  CG  LEU F   4     -12.751   1.805  -1.137  1.00 72.90           C  
ATOM   3661  CD1 LEU F   4     -11.393   1.942  -1.809  1.00 69.76           C  
ATOM   3662  CD2 LEU F   4     -13.451   0.557  -1.651  1.00 75.68           C  
ATOM   3663  N   VAL F   5     -14.361   1.189   3.611  1.00 70.43           N  
ATOM   3664  CA  VAL F   5     -14.144   1.168   5.043  1.00 72.15           C  
ATOM   3665  C   VAL F   5     -14.210  -0.293   5.457  1.00 70.76           C  
ATOM   3666  O   VAL F   5     -15.149  -1.000   5.085  1.00 71.87           O  
ATOM   3667  CB  VAL F   5     -15.228   1.938   5.811  1.00 74.74           C  
ATOM   3668  CG1 VAL F   5     -14.672   2.445   7.136  1.00 74.09           C  
ATOM   3669  CG2 VAL F   5     -15.752   3.088   4.977  1.00 79.35           C  
ATOM   3670  N   PHE F   6     -13.226  -0.740   6.231  1.00 67.44           N  
ATOM   3671  CA  PHE F   6     -13.149  -2.132   6.627  1.00 63.80           C  
ATOM   3672  C   PHE F   6     -13.022  -2.233   8.128  1.00 61.50           C  
ATOM   3673  O   PHE F   6     -12.531  -1.292   8.770  1.00 55.82           O  
ATOM   3674  CB  PHE F   6     -11.977  -2.791   5.914  1.00 63.66           C  
ATOM   3675  CG  PHE F   6     -12.072  -2.701   4.421  1.00 64.84           C  
ATOM   3676  CD1 PHE F   6     -12.846  -3.599   3.706  1.00 66.85           C  
ATOM   3677  CD2 PHE F   6     -11.426  -1.698   3.729  1.00 69.30           C  
ATOM   3678  CE1 PHE F   6     -12.956  -3.511   2.324  1.00 67.14           C  
ATOM   3679  CE2 PHE F   6     -11.533  -1.604   2.343  1.00 71.53           C  
ATOM   3680  CZ  PHE F   6     -12.296  -2.513   1.639  1.00 67.23           C  
ATOM   3681  N   TYR F   7     -13.477  -3.372   8.667  1.00 62.81           N  
ATOM   3682  CA  TYR F   7     -13.552  -3.605  10.123  1.00 65.39           C  
ATOM   3683  C   TYR F   7     -13.068  -4.981  10.565  1.00 60.92           C  
ATOM   3684  O   TYR F   7     -12.961  -5.894   9.770  1.00 55.99           O  
ATOM   3685  CB  TYR F   7     -14.992  -3.438  10.625  1.00 68.95           C  
ATOM   3686  CG  TYR F   7     -15.756  -2.322   9.957  1.00 70.09           C  
ATOM   3687  CD1 TYR F   7     -16.410  -2.535   8.749  1.00 67.62           C  
ATOM   3688  CD2 TYR F   7     -15.814  -1.058  10.525  1.00 69.69           C  
ATOM   3689  CE1 TYR F   7     -17.112  -1.526   8.135  1.00 67.64           C  
ATOM   3690  CE2 TYR F   7     -16.509  -0.039   9.911  1.00 69.18           C  
ATOM   3691  CZ  TYR F   7     -17.157  -0.280   8.720  1.00 69.41           C  
ATOM   3692  OH  TYR F   7     -17.849   0.734   8.105  1.00 74.81           O  
ATOM   3693  N   ASP F   8     -12.815  -5.105  11.866  1.00 64.25           N  
ATOM   3694  CA  ASP F   8     -12.407  -6.362  12.511  1.00 65.35           C  
ATOM   3695  C   ASP F   8     -13.439  -7.444  12.258  1.00 63.95           C  
ATOM   3696  O   ASP F   8     -14.552  -7.148  11.842  1.00 63.60           O  
ATOM   3697  CB  ASP F   8     -12.252  -6.139  14.029  1.00 67.16           C  
ATOM   3698  CG  ASP F   8     -11.237  -7.071  14.666  1.00 70.05           C  
ATOM   3699  OD1 ASP F   8     -11.239  -8.274  14.339  1.00 71.17           O  
ATOM   3700  OD2 ASP F   8     -10.431  -6.597  15.502  1.00 72.75           O  
ATOM   3701  N   VAL F   9     -13.048  -8.695  12.480  1.00 67.02           N  
ATOM   3702  CA  VAL F   9     -13.983  -9.835  12.510  1.00 71.27           C  
ATOM   3703  C   VAL F   9     -13.516 -10.798  13.600  1.00 77.84           C  
ATOM   3704  O   VAL F   9     -12.583 -11.567  13.388  1.00 86.77           O  
ATOM   3705  CB  VAL F   9     -14.060 -10.581  11.155  1.00 68.39           C  
ATOM   3706  CG1 VAL F   9     -14.762 -11.923  11.312  1.00 67.93           C  
ATOM   3707  CG2 VAL F   9     -14.776  -9.738  10.108  1.00 68.13           C  
ATOM   3708  N   ALA F  10     -14.160 -10.760  14.762  1.00 82.82           N  
ATOM   3709  CA  ALA F  10     -13.654 -11.477  15.936  1.00 85.12           C  
ATOM   3710  C   ALA F  10     -13.813 -13.001  15.817  1.00 87.33           C  
ATOM   3711  O   ALA F  10     -14.303 -13.511  14.808  1.00 85.51           O  
ATOM   3712  CB  ALA F  10     -14.336 -10.955  17.198  1.00 84.82           C  
ATOM   3713  N   SER F  11     -13.368 -13.716  16.847  1.00 91.57           N  
ATOM   3714  CA  SER F  11     -13.590 -15.155  16.963  1.00 94.58           C  
ATOM   3715  C   SER F  11     -14.776 -15.437  17.886  1.00 95.39           C  
ATOM   3716  O   SER F  11     -15.808 -15.937  17.442  1.00 90.25           O  
ATOM   3717  CB  SER F  11     -12.338 -15.845  17.508  1.00 96.31           C  
ATOM   3718  OG  SER F  11     -12.028 -15.396  18.815  1.00 96.18           O  
ATOM   3719  N   THR F  12     -14.614 -15.083  19.163  1.00 99.88           N  
ATOM   3720  CA  THR F  12     -15.572 -15.403  20.241  1.00107.37           C  
ATOM   3721  C   THR F  12     -16.289 -16.751  20.022  1.00104.10           C  
ATOM   3722  O   THR F  12     -17.475 -16.802  19.683  1.00101.77           O  
ATOM   3723  CB  THR F  12     -16.579 -14.240  20.504  1.00113.18           C  
ATOM   3724  OG1 THR F  12     -17.123 -13.767  19.265  1.00123.25           O  
ATOM   3725  CG2 THR F  12     -15.904 -13.058  21.250  1.00108.38           C  
ATOM   3726  N   GLY F  13     -15.543 -17.836  20.237  1.00103.71           N  
ATOM   3727  CA  GLY F  13     -15.998 -19.193  19.931  1.00106.10           C  
ATOM   3728  C   GLY F  13     -17.175 -19.703  20.751  1.00107.83           C  
ATOM   3729  O   GLY F  13     -17.417 -19.244  21.869  1.00115.42           O  
ATOM   3730  N   ALA F  14     -17.908 -20.648  20.159  1.00102.59           N  
ATOM   3731  CA  ALA F  14     -18.990 -21.410  20.805  1.00 97.31           C  
ATOM   3732  C   ALA F  14     -20.378 -20.758  20.707  1.00 93.31           C  
ATOM   3733  O   ALA F  14     -21.117 -21.041  19.762  1.00 95.35           O  
ATOM   3734  CB  ALA F  14     -18.641 -21.787  22.250  1.00 98.68           C  
ATOM   3735  N   ASN F  15     -20.744 -19.924  21.681  1.00 89.17           N  
ATOM   3736  CA  ASN F  15     -22.094 -19.338  21.775  1.00 90.43           C  
ATOM   3737  C   ASN F  15     -23.276 -20.339  21.944  1.00 87.80           C  
ATOM   3738  O   ASN F  15     -24.382 -19.937  22.333  1.00 78.71           O  
ATOM   3739  CB  ASN F  15     -22.335 -18.351  20.607  1.00 97.11           C  
ATOM   3740  CG  ASN F  15     -23.394 -18.825  19.610  1.00 99.94           C  
ATOM   3741  OD1 ASN F  15     -24.506 -18.291  19.592  1.00 99.87           O  
ATOM   3742  ND2 ASN F  15     -23.051 -19.804  18.765  1.00 97.39           N  
ATOM   3743  N   GLY F  16     -23.046 -21.622  21.647  1.00 87.97           N  
ATOM   3744  CA  GLY F  16     -24.026 -22.695  21.881  1.00 86.48           C  
ATOM   3745  C   GLY F  16     -25.479 -22.420  21.512  1.00 84.17           C  
ATOM   3746  O   GLY F  16     -26.385 -22.909  22.183  1.00 79.46           O  
ATOM   3747  N   PHE F  17     -25.689 -21.660  20.434  1.00 86.35           N  
ATOM   3748  CA  PHE F  17     -27.026 -21.273  19.936  1.00 81.97           C  
ATOM   3749  C   PHE F  17     -27.902 -22.475  19.589  1.00 80.90           C  
ATOM   3750  O   PHE F  17     -27.606 -23.218  18.660  1.00 77.16           O  
ATOM   3751  CB  PHE F  17     -26.878 -20.365  18.698  1.00 78.97           C  
ATOM   3752  CG  PHE F  17     -28.168 -20.084  17.968  1.00 73.00           C  
ATOM   3753  CD1 PHE F  17     -29.104 -19.204  18.493  1.00 73.13           C  
ATOM   3754  CD2 PHE F  17     -28.424 -20.668  16.738  1.00 70.40           C  
ATOM   3755  CE1 PHE F  17     -30.282 -18.931  17.816  1.00 71.05           C  
ATOM   3756  CE2 PHE F  17     -29.599 -20.401  16.057  1.00 69.23           C  
ATOM   3757  CZ  PHE F  17     -30.528 -19.531  16.595  1.00 70.03           C  
ATOM   3758  N   ASP F  18     -28.977 -22.655  20.350  1.00 80.84           N  
ATOM   3759  CA  ASP F  18     -29.963 -23.694  20.079  1.00 78.44           C  
ATOM   3760  C   ASP F  18     -31.140 -23.004  19.402  1.00 81.28           C  
ATOM   3761  O   ASP F  18     -31.765 -22.121  19.994  1.00 84.63           O  
ATOM   3762  CB  ASP F  18     -30.403 -24.374  21.378  1.00 74.74           C  
ATOM   3763  CG  ASP F  18     -31.396 -25.499  21.154  1.00 68.22           C  
ATOM   3764  OD1 ASP F  18     -32.350 -25.327  20.370  1.00 63.83           O  
ATOM   3765  OD2 ASP F  18     -31.232 -26.554  21.795  1.00 67.27           O  
ATOM   3766  N   PRO F  19     -31.433 -23.384  18.150  1.00 81.50           N  
ATOM   3767  CA  PRO F  19     -32.544 -22.754  17.448  1.00 80.34           C  
ATOM   3768  C   PRO F  19     -33.903 -23.219  17.964  1.00 79.52           C  
ATOM   3769  O   PRO F  19     -34.846 -22.424  18.012  1.00 78.93           O  
ATOM   3770  CB  PRO F  19     -32.334 -23.183  15.991  1.00 81.39           C  
ATOM   3771  CG  PRO F  19     -30.948 -23.729  15.919  1.00 82.38           C  
ATOM   3772  CD  PRO F  19     -30.680 -24.295  17.273  1.00 81.96           C  
ATOM   3773  N   ASP F  20     -33.997 -24.493  18.344  1.00 79.02           N  
ATOM   3774  CA  ASP F  20     -35.222 -25.028  18.931  1.00 79.38           C  
ATOM   3775  C   ASP F  20     -35.560 -24.284  20.213  1.00 79.66           C  
ATOM   3776  O   ASP F  20     -36.729 -24.049  20.505  1.00 80.95           O  
ATOM   3777  CB  ASP F  20     -35.097 -26.525  19.224  1.00 81.15           C  
ATOM   3778  CG  ASP F  20     -35.189 -27.376  17.973  1.00 81.94           C  
ATOM   3779  OD1 ASP F  20     -34.495 -27.058  16.986  1.00 81.02           O  
ATOM   3780  OD2 ASP F  20     -35.944 -28.375  17.986  1.00 82.97           O  
ATOM   3781  N   ALA F  21     -34.534 -23.911  20.974  1.00 78.82           N  
ATOM   3782  CA  ALA F  21     -34.731 -23.116  22.179  1.00 79.03           C  
ATOM   3783  C   ALA F  21     -35.280 -21.754  21.799  1.00 76.38           C  
ATOM   3784  O   ALA F  21     -36.357 -21.376  22.241  1.00 82.26           O  
ATOM   3785  CB  ALA F  21     -33.432 -22.972  22.961  1.00 79.61           C  
ATOM   3786  N   GLY F  22     -34.551 -21.032  20.955  1.00 74.78           N  
ATOM   3787  CA  GLY F  22     -34.960 -19.688  20.543  1.00 74.05           C  
ATOM   3788  C   GLY F  22     -36.330 -19.649  19.887  1.00 73.03           C  
ATOM   3789  O   GLY F  22     -37.067 -18.657  20.009  1.00 64.57           O  
ATOM   3790  N   TYR F  23     -36.672 -20.742  19.206  1.00 75.25           N  
ATOM   3791  CA  TYR F  23     -37.964 -20.869  18.538  1.00 77.57           C  
ATOM   3792  C   TYR F  23     -39.151 -20.884  19.515  1.00 86.42           C  
ATOM   3793  O   TYR F  23     -40.176 -20.250  19.265  1.00 87.28           O  
ATOM   3794  CB  TYR F  23     -37.994 -22.128  17.668  1.00 71.35           C  
ATOM   3795  CG  TYR F  23     -39.342 -22.371  17.036  1.00 68.57           C  
ATOM   3796  CD1 TYR F  23     -39.957 -21.380  16.271  1.00 67.51           C  
ATOM   3797  CD2 TYR F  23     -40.009 -23.577  17.206  1.00 66.55           C  
ATOM   3798  CE1 TYR F  23     -41.195 -21.582  15.690  1.00 66.38           C  
ATOM   3799  CE2 TYR F  23     -41.250 -23.788  16.627  1.00 67.57           C  
ATOM   3800  CZ  TYR F  23     -41.835 -22.788  15.869  1.00 67.05           C  
ATOM   3801  OH  TYR F  23     -43.062 -22.998  15.289  1.00 66.55           O  
ATOM   3802  N   MET F  24     -39.013 -21.613  20.617  1.00 97.75           N  
ATOM   3803  CA  MET F  24     -40.076 -21.684  21.618  1.00108.65           C  
ATOM   3804  C   MET F  24     -40.244 -20.336  22.315  1.00108.62           C  
ATOM   3805  O   MET F  24     -41.364 -19.831  22.418  1.00115.05           O  
ATOM   3806  CB  MET F  24     -39.785 -22.777  22.644  1.00119.50           C  
ATOM   3807  CG  MET F  24     -39.786 -24.176  22.053  1.00126.22           C  
ATOM   3808  SD  MET F  24     -39.264 -25.445  23.223  1.00149.23           S  
ATOM   3809  CE  MET F  24     -37.506 -25.121  23.425  1.00141.14           C  
ATOM   3810  N   ASP F  25     -39.134 -19.761  22.784  1.00100.58           N  
ATOM   3811  CA  ASP F  25     -39.130 -18.409  23.345  1.00 96.91           C  
ATOM   3812  C   ASP F  25     -39.874 -17.464  22.416  1.00 92.38           C  
ATOM   3813  O   ASP F  25     -40.655 -16.619  22.861  1.00 94.60           O  
ATOM   3814  CB  ASP F  25     -37.695 -17.899  23.542  1.00 99.34           C  
ATOM   3815  CG  ASP F  25     -37.638 -16.435  24.005  1.00101.96           C  
ATOM   3816  OD1 ASP F  25     -38.069 -16.143  25.140  1.00105.01           O  
ATOM   3817  OD2 ASP F  25     -37.152 -15.572  23.242  1.00100.71           O  
ATOM   3818  N   PHE F  26     -39.629 -17.618  21.121  1.00 84.69           N  
ATOM   3819  CA  PHE F  26     -40.242 -16.752  20.131  1.00 81.77           C  
ATOM   3820  C   PHE F  26     -41.743 -16.980  19.998  1.00 79.86           C  
ATOM   3821  O   PHE F  26     -42.524 -16.029  20.047  1.00 75.80           O  
ATOM   3822  CB  PHE F  26     -39.573 -16.949  18.782  1.00 79.35           C  
ATOM   3823  CG  PHE F  26     -40.256 -16.223  17.674  1.00 75.97           C  
ATOM   3824  CD1 PHE F  26     -40.339 -14.841  17.694  1.00 75.68           C  
ATOM   3825  CD2 PHE F  26     -40.825 -16.914  16.621  1.00 74.87           C  
ATOM   3826  CE1 PHE F  26     -40.973 -14.158  16.677  1.00 75.75           C  
ATOM   3827  CE2 PHE F  26     -41.455 -16.240  15.596  1.00 75.53           C  
ATOM   3828  CZ  PHE F  26     -41.534 -14.860  15.625  1.00 75.58           C  
ATOM   3829  N   CYS F  27     -42.137 -18.237  19.815  1.00 80.90           N  
ATOM   3830  CA  CYS F  27     -43.559 -18.597  19.739  1.00 81.43           C  
ATOM   3831  C   CYS F  27     -44.317 -18.126  20.989  1.00 84.59           C  
ATOM   3832  O   CYS F  27     -45.402 -17.545  20.892  1.00 80.35           O  
ATOM   3833  CB  CYS F  27     -43.739 -20.111  19.524  1.00 76.30           C  
ATOM   3834  SG  CYS F  27     -43.803 -20.606  17.784  1.00 69.75           S  
ATOM   3835  N   VAL F  28     -43.731 -18.369  22.157  1.00 90.09           N  
ATOM   3836  CA  VAL F  28     -44.293 -17.887  23.416  1.00 93.46           C  
ATOM   3837  C   VAL F  28     -44.563 -16.387  23.330  1.00 92.40           C  
ATOM   3838  O   VAL F  28     -45.707 -15.948  23.446  1.00 90.47           O  
ATOM   3839  CB  VAL F  28     -43.344 -18.197  24.598  1.00 97.76           C  
ATOM   3840  CG1 VAL F  28     -43.603 -17.279  25.793  1.00 99.91           C  
ATOM   3841  CG2 VAL F  28     -43.470 -19.664  24.998  1.00 96.81           C  
ATOM   3842  N   LYS F  29     -43.503 -15.618  23.090  1.00 92.05           N  
ATOM   3843  CA  LYS F  29     -43.583 -14.158  23.084  1.00 89.79           C  
ATOM   3844  C   LYS F  29     -44.486 -13.575  21.997  1.00 86.12           C  
ATOM   3845  O   LYS F  29     -44.954 -12.445  22.158  1.00 82.84           O  
ATOM   3846  CB  LYS F  29     -42.184 -13.543  22.955  1.00 95.51           C  
ATOM   3847  CG  LYS F  29     -41.417 -13.476  24.263  1.00102.37           C  
ATOM   3848  CD  LYS F  29     -39.906 -13.500  24.061  1.00113.31           C  
ATOM   3849  CE  LYS F  29     -39.384 -12.281  23.314  1.00120.52           C  
ATOM   3850  NZ  LYS F  29     -37.948 -12.451  22.945  1.00125.33           N  
ATOM   3851  N   ASN F  30     -44.727 -14.322  20.909  1.00 81.30           N  
ATOM   3852  CA  ASN F  30     -45.401 -13.766  19.722  1.00 76.18           C  
ATOM   3853  C   ASN F  30     -46.636 -14.489  19.170  1.00 77.28           C  
ATOM   3854  O   ASN F  30     -47.446 -13.842  18.508  1.00 75.19           O  
ATOM   3855  CB  ASN F  30     -44.392 -13.571  18.586  1.00 72.06           C  
ATOM   3856  CG  ASN F  30     -43.396 -12.469  18.877  1.00 68.87           C  
ATOM   3857  OD1 ASN F  30     -43.553 -11.340  18.422  1.00 66.74           O  
ATOM   3858  ND2 ASN F  30     -42.373 -12.788  19.650  1.00 70.04           N  
ATOM   3859  N   ALA F  31     -46.783 -15.795  19.420  1.00 80.51           N  
ATOM   3860  CA  ALA F  31     -47.914 -16.594  18.887  1.00 82.95           C  
ATOM   3861  C   ALA F  31     -49.221 -15.811  18.867  1.00 85.13           C  
ATOM   3862  O   ALA F  31     -49.951 -15.824  17.872  1.00 78.23           O  
ATOM   3863  CB  ALA F  31     -48.100 -17.857  19.709  1.00 85.72           C  
ATOM   3864  N   GLU F  32     -49.511 -15.189  20.009  1.00 90.86           N  
ATOM   3865  CA  GLU F  32     -50.467 -14.087  20.144  1.00 97.15           C  
ATOM   3866  C   GLU F  32     -50.696 -13.296  18.835  1.00 97.38           C  
ATOM   3867  O   GLU F  32     -51.806 -13.303  18.294  1.00 97.89           O  
ATOM   3868  CB  GLU F  32     -49.968 -13.165  21.287  1.00103.00           C  
ATOM   3869  CG  GLU F  32     -50.363 -11.682  21.256  1.00107.53           C  
ATOM   3870  CD  GLU F  32     -51.751 -11.395  21.808  1.00111.85           C  
ATOM   3871  OE1 GLU F  32     -52.600 -12.316  21.828  1.00119.26           O  
ATOM   3872  OE2 GLU F  32     -51.993 -10.235  22.216  1.00104.42           O  
ATOM   3873  N   SER F  33     -49.640 -12.656  18.323  1.00 94.61           N  
ATOM   3874  CA  SER F  33     -49.751 -11.601  17.294  1.00 93.31           C  
ATOM   3875  C   SER F  33     -49.556 -12.044  15.837  1.00 90.43           C  
ATOM   3876  O   SER F  33     -49.465 -11.193  14.950  1.00 87.73           O  
ATOM   3877  CB  SER F  33     -48.714 -10.506  17.566  1.00 94.59           C  
ATOM   3878  OG  SER F  33     -48.474 -10.339  18.948  1.00 95.63           O  
ATOM   3879  N   LEU F  34     -49.485 -13.349  15.586  1.00 88.45           N  
ATOM   3880  CA  LEU F  34     -49.162 -13.859  14.250  1.00 86.07           C  
ATOM   3881  C   LEU F  34     -50.378 -14.298  13.441  1.00 83.58           C  
ATOM   3882  O   LEU F  34     -51.434 -14.629  13.983  1.00 80.06           O  
ATOM   3883  CB  LEU F  34     -48.195 -15.038  14.348  1.00 88.34           C  
ATOM   3884  CG  LEU F  34     -46.829 -14.762  14.969  1.00 88.23           C  
ATOM   3885  CD1 LEU F  34     -46.069 -16.072  15.119  1.00 86.31           C  
ATOM   3886  CD2 LEU F  34     -46.039 -13.755  14.148  1.00 88.55           C  
ATOM   3887  N   ASN F  35     -50.187 -14.325  12.128  1.00 82.29           N  
ATOM   3888  CA  ASN F  35     -51.234 -14.686  11.184  1.00 83.62           C  
ATOM   3889  C   ASN F  35     -50.667 -14.651   9.777  1.00 82.86           C  
ATOM   3890  O   ASN F  35     -49.665 -13.979   9.522  1.00 77.70           O  
ATOM   3891  CB  ASN F  35     -52.404 -13.705  11.268  1.00 84.12           C  
ATOM   3892  CG  ASN F  35     -51.957 -12.263  11.124  1.00 82.51           C  
ATOM   3893  OD1 ASN F  35     -51.731 -11.770  10.015  1.00 80.36           O  
ATOM   3894  ND2 ASN F  35     -51.807 -11.582  12.248  1.00 81.44           N  
ATOM   3895  N   LEU F  36     -51.345 -15.339   8.865  1.00 83.61           N  
ATOM   3896  CA  LEU F  36     -50.844 -15.525   7.507  1.00 84.57           C  
ATOM   3897  C   LEU F  36     -50.560 -14.211   6.789  1.00 87.23           C  
ATOM   3898  O   LEU F  36     -49.575 -14.111   6.069  1.00 92.85           O  
ATOM   3899  CB  LEU F  36     -51.815 -16.372   6.677  1.00 86.51           C  
ATOM   3900  CG  LEU F  36     -51.742 -17.891   6.876  1.00 87.45           C  
ATOM   3901  CD1 LEU F  36     -52.312 -18.314   8.224  1.00 88.25           C  
ATOM   3902  CD2 LEU F  36     -52.466 -18.602   5.742  1.00 86.23           C  
ATOM   3903  N   ALA F  37     -51.411 -13.209   6.989  1.00 90.84           N  
ATOM   3904  CA  ALA F  37     -51.242 -11.914   6.328  1.00 95.72           C  
ATOM   3905  C   ALA F  37     -49.921 -11.273   6.723  1.00 96.96           C  
ATOM   3906  O   ALA F  37     -49.141 -10.868   5.859  1.00101.82           O  
ATOM   3907  CB  ALA F  37     -52.395 -10.983   6.673  1.00 98.35           C  
ATOM   3908  N   ALA F  38     -49.684 -11.195   8.033  1.00 91.78           N  
ATOM   3909  CA  ALA F  38     -48.444 -10.647   8.581  1.00 88.10           C  
ATOM   3910  C   ALA F  38     -47.235 -11.356   7.991  1.00 83.09           C  
ATOM   3911  O   ALA F  38     -46.363 -10.739   7.389  1.00 78.94           O  
ATOM   3912  CB  ALA F  38     -48.436 -10.785  10.100  1.00 88.99           C  
ATOM   3913  N   VAL F  39     -47.205 -12.666   8.166  1.00 83.05           N  
ATOM   3914  CA  VAL F  39     -46.080 -13.465   7.732  1.00 83.33           C  
ATOM   3915  C   VAL F  39     -45.943 -13.349   6.227  1.00 84.26           C  
ATOM   3916  O   VAL F  39     -44.876 -12.992   5.737  1.00 86.14           O  
ATOM   3917  CB  VAL F  39     -46.241 -14.935   8.174  1.00 84.84           C  
ATOM   3918  CG1 VAL F  39     -45.169 -15.823   7.560  1.00 84.79           C  
ATOM   3919  CG2 VAL F  39     -46.191 -15.023   9.695  1.00 85.88           C  
ATOM   3920  N   ARG F  40     -47.026 -13.629   5.501  1.00 89.29           N  
ATOM   3921  CA  ARG F  40     -47.021 -13.558   4.033  1.00 93.01           C  
ATOM   3922  C   ARG F  40     -46.183 -12.383   3.588  1.00 92.51           C  
ATOM   3923  O   ARG F  40     -45.297 -12.528   2.740  1.00 88.13           O  
ATOM   3924  CB  ARG F  40     -48.439 -13.383   3.485  1.00 94.58           C  
ATOM   3925  CG  ARG F  40     -48.498 -12.966   2.021  1.00 95.02           C  
ATOM   3926  CD  ARG F  40     -49.786 -12.230   1.698  1.00 95.80           C  
ATOM   3927  NE  ARG F  40     -49.738 -11.623   0.368  1.00 92.35           N  
ATOM   3928  CZ  ARG F  40     -49.864 -12.288  -0.783  1.00 90.63           C  
ATOM   3929  NH1 ARG F  40     -50.049 -13.603  -0.805  1.00 91.32           N  
ATOM   3930  NH2 ARG F  40     -49.802 -11.632  -1.933  1.00 89.29           N  
ATOM   3931  N   ILE F  41     -46.494 -11.230   4.183  1.00 91.84           N  
ATOM   3932  CA  ILE F  41     -45.828  -9.962   3.898  1.00 85.96           C  
ATOM   3933  C   ILE F  41     -44.336 -10.076   4.154  1.00 78.29           C  
ATOM   3934  O   ILE F  41     -43.541  -9.860   3.246  1.00 75.87           O  
ATOM   3935  CB  ILE F  41     -46.455  -8.810   4.724  1.00 89.19           C  
ATOM   3936  CG1 ILE F  41     -47.837  -8.466   4.146  1.00 91.79           C  
ATOM   3937  CG2 ILE F  41     -45.559  -7.578   4.729  1.00 91.21           C  
ATOM   3938  CD1 ILE F  41     -48.728  -7.651   5.054  1.00 90.91           C  
ATOM   3939  N   PHE F  42     -43.967 -10.428   5.381  1.00 74.68           N  
ATOM   3940  CA  PHE F  42     -42.566 -10.593   5.747  1.00 73.23           C  
ATOM   3941  C   PHE F  42     -41.769 -11.262   4.642  1.00 70.42           C  
ATOM   3942  O   PHE F  42     -40.818 -10.690   4.124  1.00 72.42           O  
ATOM   3943  CB  PHE F  42     -42.437 -11.416   7.026  1.00 76.17           C  
ATOM   3944  CG  PHE F  42     -41.041 -11.901   7.297  1.00 78.48           C  
ATOM   3945  CD1 PHE F  42     -40.139 -11.112   7.999  1.00 80.12           C  
ATOM   3946  CD2 PHE F  42     -40.629 -13.149   6.859  1.00 81.70           C  
ATOM   3947  CE1 PHE F  42     -38.851 -11.554   8.253  1.00 79.60           C  
ATOM   3948  CE2 PHE F  42     -39.341 -13.596   7.107  1.00 84.29           C  
ATOM   3949  CZ  PHE F  42     -38.451 -12.799   7.806  1.00 82.47           C  
ATOM   3950  N   PHE F  43     -42.168 -12.467   4.267  1.00 69.27           N  
ATOM   3951  CA  PHE F  43     -41.380 -13.257   3.320  1.00 71.02           C  
ATOM   3952  C   PHE F  43     -41.159 -12.543   1.976  1.00 72.74           C  
ATOM   3953  O   PHE F  43     -40.225 -12.860   1.247  1.00 75.50           O  
ATOM   3954  CB  PHE F  43     -42.024 -14.633   3.096  1.00 71.97           C  
ATOM   3955  CG  PHE F  43     -41.776 -15.619   4.214  1.00 71.35           C  
ATOM   3956  CD1 PHE F  43     -40.482 -15.926   4.616  1.00 68.74           C  
ATOM   3957  CD2 PHE F  43     -42.838 -16.267   4.845  1.00 72.13           C  
ATOM   3958  CE1 PHE F  43     -40.249 -16.838   5.631  1.00 66.73           C  
ATOM   3959  CE2 PHE F  43     -42.610 -17.184   5.857  1.00 69.86           C  
ATOM   3960  CZ  PHE F  43     -41.312 -17.463   6.253  1.00 68.65           C  
ATOM   3961  N   LEU F  44     -42.014 -11.577   1.660  1.00 72.47           N  
ATOM   3962  CA  LEU F  44     -41.904 -10.812   0.424  1.00 70.03           C  
ATOM   3963  C   LEU F  44     -41.011  -9.581   0.591  1.00 71.56           C  
ATOM   3964  O   LEU F  44     -40.392  -9.116  -0.369  1.00 73.59           O  
ATOM   3965  CB  LEU F  44     -43.295 -10.382  -0.028  1.00 69.15           C  
ATOM   3966  CG  LEU F  44     -44.239 -11.558  -0.266  1.00 69.22           C  
ATOM   3967  CD1 LEU F  44     -45.693 -11.138  -0.134  1.00 71.17           C  
ATOM   3968  CD2 LEU F  44     -43.967 -12.165  -1.625  1.00 68.56           C  
ATOM   3969  N   ASN F  45     -40.954  -9.050   1.808  1.00 71.33           N  
ATOM   3970  CA  ASN F  45     -40.147  -7.876   2.095  1.00 75.35           C  
ATOM   3971  C   ASN F  45     -38.935  -8.197   2.977  1.00 75.01           C  
ATOM   3972  O   ASN F  45     -38.408  -7.322   3.663  1.00 73.56           O  
ATOM   3973  CB  ASN F  45     -41.004  -6.794   2.764  1.00 81.34           C  
ATOM   3974  CG  ASN F  45     -42.188  -6.361   1.912  1.00 87.16           C  
ATOM   3975  OD1 ASN F  45     -42.143  -5.328   1.238  1.00 95.81           O  
ATOM   3976  ND2 ASN F  45     -43.260  -7.139   1.952  1.00 90.36           N  
ATOM   3977  N   ALA F  46     -38.484  -9.446   2.961  1.00 76.45           N  
ATOM   3978  CA  ALA F  46     -37.346  -9.837   3.793  1.00 79.42           C  
ATOM   3979  C   ALA F  46     -36.067  -9.178   3.298  1.00 77.51           C  
ATOM   3980  O   ALA F  46     -35.378  -8.487   4.044  1.00 73.62           O  
ATOM   3981  CB  ALA F  46     -37.189 -11.348   3.802  1.00 83.66           C  
ATOM   3982  N   ALA F  47     -35.768  -9.397   2.025  1.00 81.79           N  
ATOM   3983  CA  ALA F  47     -34.566  -8.858   1.403  1.00 84.51           C  
ATOM   3984  C   ALA F  47     -34.610  -7.339   1.353  1.00 83.19           C  
ATOM   3985  O   ALA F  47     -33.578  -6.680   1.489  1.00 78.34           O  
ATOM   3986  CB  ALA F  47     -34.413  -9.418   0.000  1.00 88.25           C  
ATOM   3987  N   LYS F  48     -35.809  -6.801   1.133  1.00 84.54           N  
ATOM   3988  CA  LYS F  48     -36.050  -5.363   1.200  1.00 89.39           C  
ATOM   3989  C   LYS F  48     -35.580  -4.834   2.556  1.00 88.28           C  
ATOM   3990  O   LYS F  48     -34.852  -3.842   2.621  1.00 91.05           O  
ATOM   3991  CB  LYS F  48     -37.546  -5.073   1.032  1.00 96.30           C  
ATOM   3992  CG  LYS F  48     -37.880  -3.843   0.207  1.00100.27           C  
ATOM   3993  CD  LYS F  48     -39.358  -3.813  -0.171  1.00106.18           C  
ATOM   3994  CE  LYS F  48     -39.734  -4.940  -1.133  1.00110.74           C  
ATOM   3995  NZ  LYS F  48     -41.147  -4.855  -1.601  1.00114.29           N  
ATOM   3996  N   ALA F  49     -35.992  -5.521   3.626  1.00 82.53           N  
ATOM   3997  CA  ALA F  49     -35.691  -5.112   4.999  1.00 75.15           C  
ATOM   3998  C   ALA F  49     -34.231  -5.285   5.358  1.00 74.96           C  
ATOM   3999  O   ALA F  49     -33.698  -4.497   6.129  1.00 79.17           O  
ATOM   4000  CB  ALA F  49     -36.546  -5.886   5.978  1.00 74.19           C  
ATOM   4001  N   LYS F  50     -33.591  -6.320   4.821  1.00 76.90           N  
ATOM   4002  CA  LYS F  50     -32.142  -6.479   4.969  1.00 76.18           C  
ATOM   4003  C   LYS F  50     -31.437  -5.229   4.449  1.00 73.57           C  
ATOM   4004  O   LYS F  50     -30.714  -4.568   5.190  1.00 76.40           O  
ATOM   4005  CB  LYS F  50     -31.634  -7.708   4.207  1.00 79.76           C  
ATOM   4006  CG  LYS F  50     -31.886  -9.041   4.888  1.00 82.65           C  
ATOM   4007  CD  LYS F  50     -31.231 -10.185   4.121  1.00 88.50           C  
ATOM   4008  CE  LYS F  50     -31.898 -11.521   4.418  1.00 95.46           C  
ATOM   4009  NZ  LYS F  50     -31.645 -12.563   3.380  1.00 94.87           N  
ATOM   4010  N   ALA F  51     -31.677  -4.899   3.181  1.00 70.54           N  
ATOM   4011  CA  ALA F  51     -31.030  -3.764   2.529  1.00 68.70           C  
ATOM   4012  C   ALA F  51     -31.224  -2.466   3.308  1.00 68.66           C  
ATOM   4013  O   ALA F  51     -30.291  -1.695   3.485  1.00 63.65           O  
ATOM   4014  CB  ALA F  51     -31.545  -3.619   1.103  1.00 69.16           C  
ATOM   4015  N   ALA F  52     -32.436  -2.241   3.791  1.00 79.37           N  
ATOM   4016  CA  ALA F  52     -32.772  -1.004   4.512  1.00 93.51           C  
ATOM   4017  C   ALA F  52     -32.121  -0.885   5.899  1.00 93.43           C  
ATOM   4018  O   ALA F  52     -31.889   0.223   6.386  1.00 99.17           O  
ATOM   4019  CB  ALA F  52     -34.287  -0.876   4.644  1.00 99.24           C  
ATOM   4020  N   LEU F  53     -31.856  -2.020   6.536  1.00 87.81           N  
ATOM   4021  CA  LEU F  53     -31.207  -2.036   7.837  1.00 86.52           C  
ATOM   4022  C   LEU F  53     -29.707  -1.814   7.719  1.00 86.06           C  
ATOM   4023  O   LEU F  53     -29.062  -1.398   8.683  1.00 84.27           O  
ATOM   4024  CB  LEU F  53     -31.464  -3.364   8.532  1.00 90.23           C  
ATOM   4025  CG  LEU F  53     -32.899  -3.571   8.999  1.00 92.39           C  
ATOM   4026  CD1 LEU F  53     -33.154  -5.049   9.254  1.00 95.22           C  
ATOM   4027  CD2 LEU F  53     -33.186  -2.748  10.245  1.00 92.68           C  
ATOM   4028  N   SER F  54     -29.157  -2.100   6.540  1.00 87.85           N  
ATOM   4029  CA  SER F  54     -27.743  -1.855   6.260  1.00 90.05           C  
ATOM   4030  C   SER F  54     -27.467  -0.379   5.924  1.00 92.38           C  
ATOM   4031  O   SER F  54     -26.340  -0.019   5.578  1.00 93.67           O  
ATOM   4032  CB  SER F  54     -27.262  -2.772   5.131  1.00 90.87           C  
ATOM   4033  OG  SER F  54     -28.147  -2.727   4.028  1.00 92.65           O  
ATOM   4034  N   ARG F  55     -28.503   0.458   6.009  1.00 93.87           N  
ATOM   4035  CA  ARG F  55     -28.361   1.916   6.003  1.00 90.27           C  
ATOM   4036  C   ARG F  55     -28.517   2.469   7.415  1.00 85.86           C  
ATOM   4037  O   ARG F  55     -27.687   3.255   7.855  1.00 82.73           O  
ATOM   4038  CB  ARG F  55     -29.385   2.553   5.062  1.00 94.03           C  
ATOM   4039  CG  ARG F  55     -28.951   2.514   3.609  1.00102.51           C  
ATOM   4040  CD  ARG F  55     -30.119   2.401   2.640  1.00110.56           C  
ATOM   4041  NE  ARG F  55     -29.640   2.334   1.257  1.00117.83           N  
ATOM   4042  CZ  ARG F  55     -29.091   1.262   0.683  1.00116.93           C  
ATOM   4043  NH1 ARG F  55     -28.945   0.124   1.354  1.00116.49           N  
ATOM   4044  NH2 ARG F  55     -28.682   1.327  -0.579  1.00116.99           N  
ATOM   4045  N   LYS F  56     -29.570   2.038   8.117  1.00 88.80           N  
ATOM   4046  CA  LYS F  56     -29.854   2.471   9.504  1.00 89.23           C  
ATOM   4047  C   LYS F  56     -28.756   2.021  10.464  1.00 87.92           C  
ATOM   4048  O   LYS F  56     -28.596   0.821  10.696  1.00 89.64           O  
ATOM   4049  CB  LYS F  56     -31.186   1.899  10.003  1.00 89.10           C  
ATOM   4050  CG  LYS F  56     -32.420   2.379   9.254  1.00 93.21           C  
ATOM   4051  CD  LYS F  56     -33.061   3.611   9.878  1.00 93.92           C  
ATOM   4052  CE  LYS F  56     -34.319   4.004   9.111  1.00 96.57           C  
ATOM   4053  NZ  LYS F  56     -35.286   4.762   9.944  1.00 96.45           N  
ATOM   4054  N   PRO F  57     -28.011   2.980  11.046  1.00 87.65           N  
ATOM   4055  CA  PRO F  57     -26.825   2.621  11.817  1.00 89.94           C  
ATOM   4056  C   PRO F  57     -27.131   2.168  13.251  1.00 89.05           C  
ATOM   4057  O   PRO F  57     -26.229   1.717  13.957  1.00 89.13           O  
ATOM   4058  CB  PRO F  57     -26.016   3.919  11.815  1.00 87.65           C  
ATOM   4059  CG  PRO F  57     -27.051   4.990  11.787  1.00 86.58           C  
ATOM   4060  CD  PRO F  57     -28.268   4.431  11.097  1.00 86.25           C  
ATOM   4061  N   GLU F  58     -28.389   2.259  13.669  1.00 84.57           N  
ATOM   4062  CA  GLU F  58     -28.762   1.859  15.016  1.00 83.82           C  
ATOM   4063  C   GLU F  58     -28.471   0.377  15.230  1.00 88.17           C  
ATOM   4064  O   GLU F  58     -28.433  -0.402  14.276  1.00 87.53           O  
ATOM   4065  CB  GLU F  58     -30.241   2.135  15.281  1.00 83.86           C  
ATOM   4066  CG  GLU F  58     -30.613   3.611  15.337  1.00 85.19           C  
ATOM   4067  CD  GLU F  58     -30.887   4.231  13.973  1.00 85.41           C  
ATOM   4068  OE1 GLU F  58     -31.521   3.570  13.120  1.00 86.42           O  
ATOM   4069  OE2 GLU F  58     -30.472   5.391  13.756  1.00 81.91           O  
ATOM   4070  N   ARG F  59     -28.259  -0.001  16.488  1.00 97.12           N  
ATOM   4071  CA  ARG F  59     -27.964  -1.391  16.849  1.00102.49           C  
ATOM   4072  C   ARG F  59     -29.188  -2.282  16.738  1.00104.66           C  
ATOM   4073  O   ARG F  59     -29.114  -3.370  16.164  1.00107.36           O  
ATOM   4074  CB  ARG F  59     -27.420  -1.480  18.270  1.00105.78           C  
ATOM   4075  CG  ARG F  59     -26.006  -0.964  18.398  1.00114.05           C  
ATOM   4076  CD  ARG F  59     -25.427  -1.270  19.765  1.00118.29           C  
ATOM   4077  NE  ARG F  59     -24.074  -0.741  19.875  1.00125.16           N  
ATOM   4078  CZ  ARG F  59     -23.373  -0.673  21.001  1.00130.86           C  
ATOM   4079  NH1 ARG F  59     -23.882  -1.106  22.146  1.00133.16           N  
ATOM   4080  NH2 ARG F  59     -22.148  -0.159  20.981  1.00138.38           N  
ATOM   4081  N   LYS F  60     -30.298  -1.824  17.319  1.00101.78           N  
ATOM   4082  CA  LYS F  60     -31.584  -2.519  17.229  1.00 95.54           C  
ATOM   4083  C   LYS F  60     -32.522  -1.759  16.324  1.00 91.57           C  
ATOM   4084  O   LYS F  60     -32.358  -0.555  16.139  1.00 93.40           O  
ATOM   4085  CB  LYS F  60     -32.236  -2.628  18.598  1.00 91.77           C  
ATOM   4086  CG  LYS F  60     -31.467  -3.492  19.568  1.00 90.32           C  
ATOM   4087  CD  LYS F  60     -32.291  -3.755  20.807  1.00 96.59           C  
ATOM   4088  CE  LYS F  60     -31.579  -4.710  21.744  1.00 99.24           C  
ATOM   4089  NZ  LYS F  60     -32.319  -4.855  23.027  1.00102.77           N  
ATOM   4090  N   ALA F  61     -33.506  -2.465  15.771  1.00 89.73           N  
ATOM   4091  CA  ALA F  61     -34.573  -1.842  14.981  1.00 92.37           C  
ATOM   4092  C   ALA F  61     -35.915  -2.453  15.358  1.00 97.69           C  
ATOM   4093  O   ALA F  61     -35.978  -3.427  16.120  1.00 98.92           O  
ATOM   4094  CB  ALA F  61     -34.316  -1.997  13.483  1.00 87.73           C  
ATOM   4095  N   ASN F  62     -36.984  -1.860  14.834  1.00100.35           N  
ATOM   4096  CA  ASN F  62     -38.329  -2.381  15.019  1.00102.87           C  
ATOM   4097  C   ASN F  62     -39.136  -2.210  13.727  1.00105.03           C  
ATOM   4098  O   ASN F  62     -39.828  -1.208  13.560  1.00119.31           O  
ATOM   4099  CB  ASN F  62     -39.019  -1.670  16.190  1.00105.54           C  
ATOM   4100  CG  ASN F  62     -38.513  -2.135  17.555  1.00109.42           C  
ATOM   4101  OD1 ASN F  62     -37.374  -1.859  17.941  1.00109.89           O  
ATOM   4102  ND2 ASN F  62     -39.377  -2.818  18.308  1.00110.52           N  
ATOM   4103  N   PRO F  63     -39.027  -3.171  12.792  1.00 99.09           N  
ATOM   4104  CA  PRO F  63     -39.813  -3.109  11.569  1.00 97.82           C  
ATOM   4105  C   PRO F  63     -41.214  -3.668  11.769  1.00101.10           C  
ATOM   4106  O   PRO F  63     -41.487  -4.319  12.781  1.00104.84           O  
ATOM   4107  CB  PRO F  63     -39.032  -4.005  10.619  1.00 96.40           C  
ATOM   4108  CG  PRO F  63     -38.464  -5.047  11.507  1.00 95.17           C  
ATOM   4109  CD  PRO F  63     -38.127  -4.336  12.791  1.00 98.26           C  
ATOM   4110  N   LYS F  64     -42.083  -3.427  10.793  1.00101.70           N  
ATOM   4111  CA  LYS F  64     -43.479  -3.832  10.884  1.00102.18           C  
ATOM   4112  C   LYS F  64     -43.972  -4.400   9.546  1.00 99.21           C  
ATOM   4113  O   LYS F  64     -43.822  -3.771   8.492  1.00 93.27           O  
ATOM   4114  CB  LYS F  64     -44.329  -2.637  11.329  1.00106.15           C  
ATOM   4115  CG  LYS F  64     -45.799  -2.936  11.569  1.00111.89           C  
ATOM   4116  CD  LYS F  64     -46.553  -1.669  11.945  1.00119.07           C  
ATOM   4117  CE  LYS F  64     -48.057  -1.877  11.883  1.00124.78           C  
ATOM   4118  NZ  LYS F  64     -48.824  -0.636  12.184  1.00126.97           N  
ATOM   4119  N   PHE F  65     -44.555  -5.597   9.610  1.00 96.83           N  
ATOM   4120  CA  PHE F  65     -45.075  -6.302   8.438  1.00 92.06           C  
ATOM   4121  C   PHE F  65     -46.571  -6.471   8.622  1.00 92.19           C  
ATOM   4122  O   PHE F  65     -47.016  -6.957   9.663  1.00 87.70           O  
ATOM   4123  CB  PHE F  65     -44.405  -7.668   8.304  1.00 90.71           C  
ATOM   4124  CG  PHE F  65     -42.915  -7.617   8.464  1.00 92.86           C  
ATOM   4125  CD1 PHE F  65     -42.340  -7.635   9.735  1.00 95.54           C  
ATOM   4126  CD2 PHE F  65     -42.085  -7.518   7.353  1.00 90.34           C  
ATOM   4127  CE1 PHE F  65     -40.967  -7.566   9.895  1.00 94.74           C  
ATOM   4128  CE2 PHE F  65     -40.711  -7.449   7.503  1.00 91.00           C  
ATOM   4129  CZ  PHE F  65     -40.152  -7.472   8.777  1.00 95.33           C  
ATOM   4130  N   GLY F  66     -47.340  -6.040   7.624  1.00 97.39           N  
ATOM   4131  CA  GLY F  66     -48.798  -6.023   7.719  1.00 99.05           C  
ATOM   4132  C   GLY F  66     -49.218  -5.149   8.877  1.00 95.81           C  
ATOM   4133  O   GLY F  66     -49.241  -3.926   8.754  1.00100.54           O  
ATOM   4134  N   GLU F  67     -49.535  -5.782  10.001  1.00 91.36           N  
ATOM   4135  CA  GLU F  67     -49.767  -5.064  11.240  1.00 93.27           C  
ATOM   4136  C   GLU F  67     -49.101  -5.773  12.400  1.00 90.08           C  
ATOM   4137  O   GLU F  67     -49.684  -5.931  13.474  1.00 90.69           O  
ATOM   4138  CB  GLU F  67     -51.261  -4.869  11.474  1.00 98.85           C  
ATOM   4139  CG  GLU F  67     -51.821  -3.723  10.649  1.00105.58           C  
ATOM   4140  CD  GLU F  67     -53.165  -3.240  11.135  1.00113.09           C  
ATOM   4141  OE1 GLU F  67     -53.359  -3.147  12.366  1.00120.58           O  
ATOM   4142  OE2 GLU F  67     -54.020  -2.939  10.277  1.00118.01           O  
ATOM   4143  N   TRP F  68     -47.861  -6.190  12.169  1.00 89.18           N  
ATOM   4144  CA  TRP F  68     -47.091  -6.890  13.182  1.00 92.38           C  
ATOM   4145  C   TRP F  68     -45.703  -6.290  13.303  1.00 89.53           C  
ATOM   4146  O   TRP F  68     -44.897  -6.371  12.382  1.00 84.09           O  
ATOM   4147  CB  TRP F  68     -47.000  -8.386  12.867  1.00 94.37           C  
ATOM   4148  CG  TRP F  68     -46.158  -9.129  13.858  1.00 94.90           C  
ATOM   4149  CD1 TRP F  68     -46.346  -9.194  15.212  1.00 96.07           C  
ATOM   4150  CD2 TRP F  68     -44.986  -9.896  13.578  1.00 90.69           C  
ATOM   4151  NE1 TRP F  68     -45.361  -9.959  15.788  1.00 93.53           N  
ATOM   4152  CE2 TRP F  68     -44.515 -10.405  14.807  1.00 88.21           C  
ATOM   4153  CE3 TRP F  68     -44.288 -10.207  12.406  1.00 88.72           C  
ATOM   4154  CZ2 TRP F  68     -43.381 -11.206  14.897  1.00 85.17           C  
ATOM   4155  CZ3 TRP F  68     -43.159 -11.001  12.497  1.00 87.48           C  
ATOM   4156  CH2 TRP F  68     -42.716 -11.491  13.735  1.00 85.53           C  
ATOM   4157  N   GLN F  69     -45.441  -5.690  14.457  1.00 93.89           N  
ATOM   4158  CA  GLN F  69     -44.162  -5.066  14.740  1.00 99.39           C  
ATOM   4159  C   GLN F  69     -43.378  -5.995  15.636  1.00100.44           C  
ATOM   4160  O   GLN F  69     -43.962  -6.792  16.377  1.00101.72           O  
ATOM   4161  CB  GLN F  69     -44.382  -3.727  15.431  1.00103.12           C  
ATOM   4162  CG  GLN F  69     -43.201  -2.782  15.367  1.00107.05           C  
ATOM   4163  CD  GLN F  69     -43.592  -1.360  15.714  1.00115.17           C  
ATOM   4164  OE1 GLN F  69     -44.777  -1.025  15.770  1.00120.47           O  
ATOM   4165  NE2 GLN F  69     -42.597  -0.509  15.939  1.00121.50           N  
ATOM   4166  N   VAL F  70     -42.055  -5.893  15.568  1.00101.25           N  
ATOM   4167  CA  VAL F  70     -41.183  -6.815  16.291  1.00101.40           C  
ATOM   4168  C   VAL F  70     -39.772  -6.248  16.456  1.00 99.76           C  
ATOM   4169  O   VAL F  70     -39.280  -5.519  15.592  1.00 90.11           O  
ATOM   4170  CB  VAL F  70     -41.130  -8.188  15.581  1.00101.34           C  
ATOM   4171  CG1 VAL F  70     -40.626  -8.044  14.144  1.00 98.61           C  
ATOM   4172  CG2 VAL F  70     -40.298  -9.185  16.383  1.00101.11           C  
ATOM   4173  N   GLU F  71     -39.136  -6.583  17.579  1.00101.34           N  
ATOM   4174  CA  GLU F  71     -37.788  -6.107  17.878  1.00 97.86           C  
ATOM   4175  C   GLU F  71     -36.757  -7.075  17.304  1.00 90.55           C  
ATOM   4176  O   GLU F  71     -36.587  -8.195  17.803  1.00 80.82           O  
ATOM   4177  CB  GLU F  71     -37.582  -5.929  19.390  1.00 98.11           C  
ATOM   4178  CG  GLU F  71     -36.429  -4.995  19.740  1.00 96.50           C  
ATOM   4179  CD  GLU F  71     -36.034  -5.069  21.198  1.00 98.92           C  
ATOM   4180  OE1 GLU F  71     -36.040  -6.187  21.753  1.00101.00           O  
ATOM   4181  OE2 GLU F  71     -35.718  -4.013  21.791  1.00100.40           O  
ATOM   4182  N   VAL F  72     -36.091  -6.621  16.243  1.00 88.61           N  
ATOM   4183  CA  VAL F  72     -35.007  -7.352  15.591  1.00 86.99           C  
ATOM   4184  C   VAL F  72     -33.668  -6.685  15.934  1.00 87.18           C  
ATOM   4185  O   VAL F  72     -33.620  -5.494  16.249  1.00 87.22           O  
ATOM   4186  CB  VAL F  72     -35.212  -7.386  14.051  1.00 86.18           C  
ATOM   4187  CG1 VAL F  72     -34.817  -6.070  13.401  1.00 88.26           C  
ATOM   4188  CG2 VAL F  72     -34.417  -8.505  13.415  1.00 88.62           C  
ATOM   4189  N   ILE F  73     -32.588  -7.457  15.884  1.00 90.46           N  
ATOM   4190  CA  ILE F  73     -31.245  -6.906  16.031  1.00 92.64           C  
ATOM   4191  C   ILE F  73     -30.631  -6.671  14.668  1.00 94.65           C  
ATOM   4192  O   ILE F  73     -30.611  -7.554  13.806  1.00 96.03           O  
ATOM   4193  CB  ILE F  73     -30.311  -7.820  16.847  1.00 95.57           C  
ATOM   4194  CG1 ILE F  73     -30.877  -7.987  18.271  1.00 96.94           C  
ATOM   4195  CG2 ILE F  73     -28.887  -7.253  16.832  1.00 93.86           C  
ATOM   4196  CD1 ILE F  73     -29.960  -8.668  19.268  1.00 96.18           C  
ATOM   4197  N   ASN F  74     -30.118  -5.465  14.492  1.00102.70           N  
ATOM   4198  CA  ASN F  74     -29.482  -5.073  13.250  1.00107.67           C  
ATOM   4199  C   ASN F  74     -27.977  -5.170  13.391  1.00106.66           C  
ATOM   4200  O   ASN F  74     -27.377  -4.567  14.288  1.00110.79           O  
ATOM   4201  CB  ASN F  74     -29.875  -3.635  12.878  1.00103.99           C  
ATOM   4202  CG  ASN F  74     -29.090  -3.093  11.699  1.00 94.61           C  
ATOM   4203  OD1 ASN F  74     -28.745  -3.830  10.780  1.00 95.26           O  
ATOM   4204  ND2 ASN F  74     -28.805  -1.797  11.723  1.00 90.00           N  
ATOM   4205  N   ASN F  75     -27.379  -5.969  12.522  1.00 97.09           N  
ATOM   4206  CA  ASN F  75     -25.981  -5.779  12.191  1.00 94.23           C  
ATOM   4207  C   ASN F  75     -25.738  -6.127  10.737  1.00 88.05           C  
ATOM   4208  O   ASN F  75     -24.745  -6.756  10.377  1.00 82.93           O  
ATOM   4209  CB  ASN F  75     -25.033  -6.494  13.164  1.00 95.15           C  
ATOM   4210  CG  ASN F  75     -25.594  -7.778  13.708  1.00 94.21           C  
ATOM   4211  OD1 ASN F  75     -26.769  -8.085  13.524  1.00 97.22           O  
ATOM   4212  ND2 ASN F  75     -24.748  -8.538  14.394  1.00 93.13           N  
ATOM   4213  N   HIS F  76     -26.681  -5.682   9.912  1.00 87.75           N  
ATOM   4214  CA  HIS F  76     -26.521  -5.652   8.471  1.00 91.49           C  
ATOM   4215  C   HIS F  76     -25.655  -4.434   8.137  1.00 96.75           C  
ATOM   4216  O   HIS F  76     -24.876  -4.460   7.173  1.00105.13           O  
ATOM   4217  CB  HIS F  76     -27.885  -5.565   7.779  1.00 87.03           C  
ATOM   4218  CG  HIS F  76     -28.766  -6.749   8.035  1.00 83.85           C  
ATOM   4219  ND1 HIS F  76     -29.364  -6.981   9.254  1.00 85.92           N  
ATOM   4220  CD2 HIS F  76     -29.143  -7.770   7.231  1.00 82.68           C  
ATOM   4221  CE1 HIS F  76     -30.070  -8.095   9.192  1.00 85.28           C  
ATOM   4222  NE2 HIS F  76     -29.954  -8.592   7.973  1.00 85.86           N  
ATOM   4223  N   PHE F  77     -25.785  -3.387   8.956  1.00 94.69           N  
ATOM   4224  CA  PHE F  77     -24.959  -2.184   8.846  1.00 93.76           C  
ATOM   4225  C   PHE F  77     -23.469  -2.519   9.056  1.00 93.86           C  
ATOM   4226  O   PHE F  77     -23.107  -3.107  10.075  1.00 90.33           O  
ATOM   4227  CB  PHE F  77     -25.424  -1.122   9.853  1.00 94.51           C  
ATOM   4228  CG  PHE F  77     -24.679   0.180   9.752  1.00 95.74           C  
ATOM   4229  CD1 PHE F  77     -25.023   1.117   8.785  1.00 94.32           C  
ATOM   4230  CD2 PHE F  77     -23.632   0.471  10.624  1.00 98.17           C  
ATOM   4231  CE1 PHE F  77     -24.333   2.313   8.680  1.00 97.05           C  
ATOM   4232  CE2 PHE F  77     -22.940   1.667  10.525  1.00 99.70           C  
ATOM   4233  CZ  PHE F  77     -23.291   2.590   9.551  1.00100.17           C  
ATOM   4234  N   PRO F  78     -22.608  -2.143   8.084  1.00 98.16           N  
ATOM   4235  CA  PRO F  78     -21.185  -2.504   8.020  1.00 98.99           C  
ATOM   4236  C   PRO F  78     -20.446  -2.537   9.359  1.00 96.07           C  
ATOM   4237  O   PRO F  78     -19.763  -3.516   9.661  1.00 96.34           O  
ATOM   4238  CB  PRO F  78     -20.592  -1.407   7.128  1.00 97.91           C  
ATOM   4239  CG  PRO F  78     -21.705  -1.012   6.225  1.00 97.78           C  
ATOM   4240  CD  PRO F  78     -23.001  -1.322   6.921  1.00 99.41           C  
ATOM   4241  N   GLY F  79     -20.582  -1.472  10.143  1.00 88.83           N  
ATOM   4242  CA  GLY F  79     -19.848  -1.349  11.389  1.00 86.45           C  
ATOM   4243  C   GLY F  79     -20.311  -2.305  12.464  1.00 85.79           C  
ATOM   4244  O   GLY F  79     -19.528  -2.671  13.334  1.00 89.59           O  
ATOM   4245  N   ASN F  80     -21.576  -2.718  12.399  1.00 84.94           N  
ATOM   4246  CA  ASN F  80     -22.203  -3.498  13.472  1.00 86.22           C  
ATOM   4247  C   ASN F  80     -21.998  -5.028  13.403  1.00 87.24           C  
ATOM   4248  O   ASN F  80     -22.361  -5.731  14.345  1.00 86.59           O  
ATOM   4249  CB  ASN F  80     -23.722  -3.198  13.534  1.00 86.47           C  
ATOM   4250  CG  ASN F  80     -24.051  -1.728  13.822  1.00 84.00           C  
ATOM   4251  OD1 ASN F  80     -24.947  -1.153  13.197  1.00 76.98           O  
ATOM   4252  ND2 ASN F  80     -23.359  -1.128  14.786  1.00 83.46           N  
ATOM   4253  N   ARG F  81     -21.400  -5.539  12.324  1.00 91.63           N  
ATOM   4254  CA  ARG F  81     -21.347  -7.002  12.047  1.00 93.03           C  
ATOM   4255  C   ARG F  81     -20.778  -7.920  13.144  1.00 89.88           C  
ATOM   4256  O   ARG F  81     -20.905  -9.143  13.042  1.00 87.16           O  
ATOM   4257  CB  ARG F  81     -20.610  -7.263  10.729  1.00 94.49           C  
ATOM   4258  CG  ARG F  81     -21.428  -6.844   9.523  1.00 99.58           C  
ATOM   4259  CD  ARG F  81     -20.570  -6.550   8.309  1.00107.12           C  
ATOM   4260  NE  ARG F  81     -21.383  -6.065   7.198  1.00112.03           N  
ATOM   4261  CZ  ARG F  81     -20.907  -5.707   6.010  1.00118.21           C  
ATOM   4262  NH1 ARG F  81     -19.600  -5.760   5.750  1.00117.29           N  
ATOM   4263  NH2 ARG F  81     -21.749  -5.284   5.076  1.00121.22           N  
ATOM   4264  N   ASN F  82     -20.167  -7.334  14.174  1.00 88.07           N  
ATOM   4265  CA  ASN F  82     -19.643  -8.079  15.328  1.00 87.48           C  
ATOM   4266  C   ASN F  82     -20.450  -7.927  16.619  1.00 84.08           C  
ATOM   4267  O   ASN F  82     -20.081  -8.482  17.657  1.00 78.15           O  
ATOM   4268  CB  ASN F  82     -18.207  -7.647  15.597  1.00 89.63           C  
ATOM   4269  CG  ASN F  82     -17.244  -8.240  14.608  1.00 90.55           C  
ATOM   4270  OD1 ASN F  82     -16.824  -9.388  14.759  1.00 88.56           O  
ATOM   4271  ND2 ASN F  82     -16.897  -7.470  13.578  1.00 93.03           N  
ATOM   4272  N   ASN F  83     -21.542  -7.172  16.557  1.00 83.82           N  
ATOM   4273  CA  ASN F  83     -22.391  -6.970  17.721  1.00 81.60           C  
ATOM   4274  C   ASN F  83     -22.935  -8.310  18.209  1.00 81.74           C  
ATOM   4275  O   ASN F  83     -23.627  -9.001  17.461  1.00 76.08           O  
ATOM   4276  CB  ASN F  83     -23.532  -6.009  17.389  1.00 81.35           C  
ATOM   4277  CG  ASN F  83     -23.038  -4.601  17.104  1.00 82.32           C  
ATOM   4278  OD1 ASN F  83     -21.842  -4.378  16.917  1.00 77.10           O  
ATOM   4279  ND2 ASN F  83     -23.959  -3.644  17.062  1.00 86.32           N  
ATOM   4280  N   PRO F  84     -22.619  -8.679  19.465  1.00 85.79           N  
ATOM   4281  CA  PRO F  84     -22.924 -10.012  19.993  1.00 88.82           C  
ATOM   4282  C   PRO F  84     -24.419 -10.212  20.244  1.00 93.54           C  
ATOM   4283  O   PRO F  84     -25.108  -9.253  20.616  1.00 94.94           O  
ATOM   4284  CB  PRO F  84     -22.146 -10.046  21.306  1.00 88.41           C  
ATOM   4285  CG  PRO F  84     -22.146  -8.626  21.758  1.00 87.66           C  
ATOM   4286  CD  PRO F  84     -22.090  -7.786  20.513  1.00 85.58           C  
ATOM   4287  N   ILE F  85     -24.894 -11.449  20.055  1.00 95.29           N  
ATOM   4288  CA  ILE F  85     -26.337 -11.764  20.004  1.00 96.74           C  
ATOM   4289  C   ILE F  85     -26.756 -12.960  20.883  1.00 91.17           C  
ATOM   4290  O   ILE F  85     -26.269 -14.079  20.716  1.00 89.74           O  
ATOM   4291  CB  ILE F  85     -26.770 -12.000  18.535  1.00 96.27           C  
ATOM   4292  CG1 ILE F  85     -26.890 -10.656  17.820  1.00 97.90           C  
ATOM   4293  CG2 ILE F  85     -28.098 -12.746  18.430  1.00 94.26           C  
ATOM   4294  CD1 ILE F  85     -26.676 -10.756  16.333  1.00106.61           C  
ATOM   4295  N   GLY F  86     -27.698 -12.710  21.789  1.00 88.21           N  
ATOM   4296  CA  GLY F  86     -28.183 -13.725  22.716  1.00 89.98           C  
ATOM   4297  C   GLY F  86     -29.139 -14.695  22.059  1.00 91.40           C  
ATOM   4298  O   GLY F  86     -29.909 -14.319  21.179  1.00 94.64           O  
ATOM   4299  N   ASN F  87     -29.127 -15.939  22.526  1.00 93.06           N  
ATOM   4300  CA  ASN F  87     -29.843 -17.027  21.853  1.00 93.62           C  
ATOM   4301  C   ASN F  87     -31.364 -16.914  21.865  1.00 95.73           C  
ATOM   4302  O   ASN F  87     -32.053 -17.851  21.468  1.00 97.45           O  
ATOM   4303  CB  ASN F  87     -29.407 -18.370  22.436  1.00 91.03           C  
ATOM   4304  CG  ASN F  87     -27.913 -18.582  22.318  1.00 93.64           C  
ATOM   4305  OD1 ASN F  87     -27.221 -17.819  21.644  1.00101.30           O  
ATOM   4306  ND2 ASN F  87     -27.407 -19.605  22.975  1.00 95.45           N  
ATOM   4307  N   ASN F  88     -31.880 -15.774  22.322  1.00 97.70           N  
ATOM   4308  CA  ASN F  88     -33.300 -15.470  22.223  1.00100.43           C  
ATOM   4309  C   ASN F  88     -33.575 -14.292  21.307  1.00 97.08           C  
ATOM   4310  O   ASN F  88     -34.731 -13.980  21.034  1.00 95.15           O  
ATOM   4311  CB  ASN F  88     -33.871 -15.181  23.614  1.00103.62           C  
ATOM   4312  CG  ASN F  88     -34.106 -16.446  24.430  1.00103.45           C  
ATOM   4313  OD1 ASN F  88     -34.304 -17.539  23.882  1.00 94.13           O  
ATOM   4314  ND2 ASN F  88     -34.097 -16.299  25.753  1.00103.58           N  
ATOM   4315  N   ASP F  89     -32.516 -13.649  20.823  1.00 96.27           N  
ATOM   4316  CA  ASP F  89     -32.656 -12.442  20.015  1.00 98.20           C  
ATOM   4317  C   ASP F  89     -32.961 -12.805  18.575  1.00 94.05           C  
ATOM   4318  O   ASP F  89     -32.855 -13.972  18.196  1.00 92.67           O  
ATOM   4319  CB  ASP F  89     -31.389 -11.592  20.087  1.00100.39           C  
ATOM   4320  CG  ASP F  89     -31.012 -11.221  21.518  1.00105.56           C  
ATOM   4321  OD1 ASP F  89     -31.803 -11.519  22.446  1.00106.08           O  
ATOM   4322  OD2 ASP F  89     -29.924 -10.636  21.716  1.00107.78           O  
ATOM   4323  N   LEU F  90     -33.341 -11.801  17.782  1.00 90.97           N  
ATOM   4324  CA  LEU F  90     -33.809 -12.017  16.410  1.00 86.01           C  
ATOM   4325  C   LEU F  90     -33.002 -11.233  15.394  1.00 81.38           C  
ATOM   4326  O   LEU F  90     -32.710 -10.060  15.611  1.00 86.16           O  
ATOM   4327  CB  LEU F  90     -35.267 -11.583  16.286  1.00 86.74           C  
ATOM   4328  CG  LEU F  90     -36.268 -12.364  17.131  1.00 88.72           C  
ATOM   4329  CD1 LEU F  90     -37.578 -11.601  17.273  1.00 90.34           C  
ATOM   4330  CD2 LEU F  90     -36.490 -13.743  16.529  1.00 87.40           C  
ATOM   4331  N   THR F  91     -32.638 -11.899  14.298  1.00 76.39           N  
ATOM   4332  CA  THR F  91     -32.173 -11.246  13.076  1.00 71.07           C
[truncated: 310,555 more chars]
