# Supplementary material for: Using structure prediction of negative sense RNA virus nucleoproteins to assess evolutionary relationships
Source: bioRxiv. 2024 May 22:2024.02.16.580771. Originally published 2024 Feb 17. Preprint. [Version 2] doi: 10.1101/2024.02.16.580771 (PMC10888975; doi:10.1101/2024.02.16.580771)
Supplement: Supplement 3 — Supplementary File 1: Initial Dataset NP PDBs (.pdb files) [file media-3.zip › Initial Dataset NP PDBs/3OV9.pdb]

HEADER    VIRAL PROTEIN                           16-SEP-10   3OV9              
TITLE     STRUCTURE OF THE NUCLEOPROTEIN FROM RIFT VALLEY FEVER VIRUS           
COMPND    MOL_ID: 1;                                                            
COMPND   2 MOLECULE: NUCLEOPROTEIN;                                             
COMPND   3 CHAIN: A, B, C;                                                      
COMPND   4 SYNONYM: NUCLEOCAPSID PROTEIN, PROTEIN N;                            
COMPND   5 ENGINEERED: YES                                                      
SOURCE    MOL_ID: 1;                                                            
SOURCE   2 ORGANISM_SCIENTIFIC: RIFT VALLEY FEVER VIRUS;                        
SOURCE   3 ORGANISM_COMMON: RVFV;                                               
SOURCE   4 ORGANISM_TAXID: 11589;                                               
SOURCE   5 STRAIN: ZH-548 M12;                                                  
SOURCE   6 GENE: N;                                                             
SOURCE   7 EXPRESSION_SYSTEM: ESCHERICHIA COLI;                                 
SOURCE   8 EXPRESSION_SYSTEM_TAXID: 562;                                        
SOURCE   9 EXPRESSION_SYSTEM_VECTOR_TYPE: PLASMID                               
KEYWDS    ORTHOGONAL BUNDLE, VIRAL GENOMIC ENCAPSIDATION, VIRAL RNA VIRAL       
KEYWDS   2 NUCLEOPROTEIN, VIRAL PROTEIN                                         
EXPDTA    X-RAY DIFFRACTION                                                     
AUTHOR    F.FERRON,E.I.DANEK,Z.LI,D.LUO,Y.H.WONG,B.COUTARD,V.LANTEZ,R.CHARREL,  
AUTHOR   2 B.CANARD,T.WALZ,J.LESCAR                                             
REVDAT   2   28-AUG-13 3OV9    1       JRNL   VERSN                             
REVDAT   1   25-MAY-11 3OV9    0                                                
JRNL        AUTH   F.FERRON,Z.LI,E.I.DANEK,D.LUO,Y.WONG,B.COUTARD,V.LANTEZ,     
JRNL        AUTH 2 R.CHARREL,B.CANARD,T.WALZ,J.LESCAR                           
JRNL        TITL   THE HEXAMER STRUCTURE OF RIFT VALLEY FEVER VIRUS             
JRNL        TITL 2 NUCLEOPROTEIN SUGGESTS A MECHANISM FOR ITS ASSEMBLY INTO     
JRNL        TITL 3 RIBONUCLEOPROTEIN COMPLEXES                                  
JRNL        REF    PLOS PATHOG.                  V.   7 02030 2011              
JRNL        REFN                   ISSN 1553-7366                               
JRNL        PMID   21589902                                                     
JRNL        DOI    10.1371/JOURNAL.PPAT.1002030                                 
REMARK   2                                                                      
REMARK   2 RESOLUTION.    1.60 ANGSTROMS.                                       
REMARK   3                                                                      
REMARK   3 REFINEMENT.                                                          
REMARK   3   PROGRAM     : REFMAC 5.5.0109                                      
REMARK   3   AUTHORS     : MURSHUDOV,VAGIN,DODSON                               
REMARK   3                                                                      
REMARK   3    REFINEMENT TARGET : MAXIMUM LIKELIHOOD                            
REMARK   3                                                                      
REMARK   3  DATA USED IN REFINEMENT.                                            
REMARK   3   RESOLUTION RANGE HIGH (ANGSTROMS) : 1.60                           
REMARK   3   RESOLUTION RANGE LOW  (ANGSTROMS) : 20.43                          
REMARK   3   DATA CUTOFF            (SIGMA(F)) : NULL                           
REMARK   3   COMPLETENESS FOR RANGE        (%) : 94.0                           
REMARK   3   NUMBER OF REFLECTIONS             : 105426                         
REMARK   3                                                                      
REMARK   3  FIT TO DATA USED IN REFINEMENT.                                     
REMARK   3   CROSS-VALIDATION METHOD          : THROUGHOUT                      
REMARK   3   FREE R VALUE TEST SET SELECTION  : RANDOM                          
REMARK   3   R VALUE     (WORKING + TEST SET) : 0.223                           
REMARK   3   R VALUE            (WORKING SET) : 0.222                           
REMARK   3   FREE R VALUE                     : 0.254                           
REMARK   3   FREE R VALUE TEST SET SIZE   (%) : 5.000                           
REMARK   3   FREE R VALUE TEST SET COUNT      : 5555                            
REMARK   3                                                                      
REMARK   3  FIT IN THE HIGHEST RESOLUTION BIN.                                  
REMARK   3   TOTAL NUMBER OF BINS USED           : 20                           
REMARK   3   BIN RESOLUTION RANGE HIGH       (A) : 1.60                         
REMARK   3   BIN RESOLUTION RANGE LOW        (A) : 1.64                         
REMARK   3   REFLECTION IN BIN     (WORKING SET) : 5915                         
REMARK   3   BIN COMPLETENESS (WORKING+TEST) (%) : 72.33                        
REMARK   3   BIN R VALUE           (WORKING SET) : 0.3180                       
REMARK   3   BIN FREE R VALUE SET COUNT          : 339                          
REMARK   3   BIN FREE R VALUE                    : 0.3610                       
REMARK   3                                                                      
REMARK   3  NUMBER OF NON-HYDROGEN ATOMS USED IN REFINEMENT.                    
REMARK   3   PROTEIN ATOMS            : 5759                                    
REMARK   3   NUCLEIC ACID ATOMS       : 0                                       
REMARK   3   HETEROGEN ATOMS          : 11                                      
REMARK   3   SOLVENT ATOMS            : 966                                     
REMARK   3                                                                      
REMARK   3  B VALUES.                                                           
REMARK   3   FROM WILSON PLOT           (A**2) : NULL                           
REMARK   3   MEAN B VALUE      (OVERALL, A**2) : 21.28                          
REMARK   3   OVERALL ANISOTROPIC B VALUE.                                       
REMARK   3    B11 (A**2) : 0.03000                                              
REMARK   3    B22 (A**2) : 0.03000                                              
REMARK   3    B33 (A**2) : -0.04000                                             
REMARK   3    B12 (A**2) : 0.01000                                              
REMARK   3    B13 (A**2) : 0.00000                                              
REMARK   3    B23 (A**2) : 0.00000                                              
REMARK   3                                                                      
REMARK   3  ESTIMATED OVERALL COORDINATE ERROR.                                 
REMARK   3   ESU BASED ON R VALUE                            (A): 0.110         
REMARK   3   ESU BASED ON FREE R VALUE                       (A): 0.108         
REMARK   3   ESU BASED ON MAXIMUM LIKELIHOOD                 (A): 0.075         
REMARK   3   ESU FOR B VALUES BASED ON MAXIMUM LIKELIHOOD (A**2): 2.117         
REMARK   3                                                                      
REMARK   3 CORRELATION COEFFICIENTS.                                            
REMARK   3   CORRELATION COEFFICIENT FO-FC      : 0.942                         
REMARK   3   CORRELATION COEFFICIENT FO-FC FREE : 0.923                         
REMARK   3                                                                      
REMARK   3  RMS DEVIATIONS FROM IDEAL VALUES        COUNT    RMS    WEIGHT      
REMARK   3   BOND LENGTHS REFINED ATOMS        (A):  6059 ; 0.006 ; 0.022       
REMARK   3   BOND LENGTHS OTHERS               (A):  NULL ;  NULL ;  NULL       
REMARK   3   BOND ANGLES REFINED ATOMS   (DEGREES):  8209 ; 0.883 ; 1.961       
REMARK   3   BOND ANGLES OTHERS          (DEGREES):  NULL ;  NULL ;  NULL       
REMARK   3   TORSION ANGLES, PERIOD 1    (DEGREES):   778 ; 4.002 ; 5.000       
REMARK   3   TORSION ANGLES, PERIOD 2    (DEGREES):   282 ;35.744 ;23.440       
REMARK   3   TORSION ANGLES, PERIOD 3    (DEGREES):  1103 ;12.547 ;15.000       
REMARK   3   TORSION ANGLES, PERIOD 4    (DEGREES):    55 ;17.047 ;15.000       
REMARK   3   CHIRAL-CENTER RESTRAINTS       (A**3):   892 ; 0.060 ; 0.200       
REMARK   3   GENERAL PLANES REFINED ATOMS      (A):  4616 ; 0.004 ; 0.021       
REMARK   3   GENERAL PLANES OTHERS             (A):  NULL ;  NULL ;  NULL       
REMARK   3   NON-BONDED CONTACTS REFINED ATOMS (A):  NULL ;  NULL ;  NULL       
REMARK   3   NON-BONDED CONTACTS OTHERS        (A):  NULL ;  NULL ;  NULL       
REMARK   3   NON-BONDED TORSION REFINED ATOMS  (A):  NULL ;  NULL ;  NULL       
REMARK   3   NON-BONDED TORSION OTHERS         (A):  NULL ;  NULL ;  NULL       
REMARK   3   H-BOND (X...Y) REFINED ATOMS      (A):  NULL ;  NULL ;  NULL       
REMARK   3   H-BOND (X...Y) OTHERS             (A):  NULL ;  NULL ;  NULL       
REMARK   3   POTENTIAL METAL-ION REFINED ATOMS (A):  NULL ;  NULL ;  NULL       
REMARK   3   POTENTIAL METAL-ION OTHERS        (A):  NULL ;  NULL ;  NULL       
REMARK   3   SYMMETRY VDW REFINED ATOMS        (A):  NULL ;  NULL ;  NULL       
REMARK   3   SYMMETRY VDW OTHERS               (A):  NULL ;  NULL ;  NULL       
REMARK   3   SYMMETRY H-BOND REFINED ATOMS     (A):  NULL ;  NULL ;  NULL       
REMARK   3   SYMMETRY H-BOND OTHERS            (A):  NULL ;  NULL ;  NULL       
REMARK   3   SYMMETRY METAL-ION REFINED ATOMS  (A):  NULL ;  NULL ;  NULL       
REMARK   3   SYMMETRY METAL-ION OTHERS         (A):  NULL ;  NULL ;  NULL       
REMARK   3                                                                      
REMARK   3  ISOTROPIC THERMAL FACTOR RESTRAINTS.     COUNT   RMS    WEIGHT      
REMARK   3   MAIN-CHAIN BOND REFINED ATOMS  (A**2):  3737 ; 0.352 ; 1.500       
REMARK   3   MAIN-CHAIN BOND OTHER ATOMS    (A**2):  NULL ;  NULL ;  NULL       
REMARK   3   MAIN-CHAIN ANGLE REFINED ATOMS (A**2):  5995 ; 0.692 ; 2.000       
REMARK   3   MAIN-CHAIN ANGLE OTHER ATOMS   (A**2):  NULL ;  NULL ;  NULL       
REMARK   3   SIDE-CHAIN BOND REFINED ATOMS  (A**2):  2322 ; 1.052 ; 3.000       
REMARK   3   SIDE-CHAIN BOND OTHER ATOMS    (A**2):  NULL ;  NULL ;  NULL       
REMARK   3   SIDE-CHAIN ANGLE REFINED ATOMS (A**2):  2190 ; 1.811 ; 4.500       
REMARK   3   SIDE-CHAIN ANGLE OTHER ATOMS   (A**2):  NULL ;  NULL ;  NULL       
REMARK   3   LONG RANGE B REFINED ATOMS     (A**2):  NULL ;  NULL ;  NULL       
REMARK   3   LONG RANGE B OTHER ATOMS       (A**2):  NULL ;  NULL ;  NULL       
REMARK   3                                                                      
REMARK   3 ANISOTROPIC THERMAL FACTOR RESTRAINTS.    COUNT   RMS   WEIGHT       
REMARK   3   RIGID-BOND RESTRAINTS          (A**2):  NULL ;  NULL ;  NULL       
REMARK   3   SPHERICITY; FREE ATOMS         (A**2):  NULL ;  NULL ;  NULL       
REMARK   3   SPHERICITY; BONDED ATOMS       (A**2):  NULL ;  NULL ;  NULL       
REMARK   3                                                                      
REMARK   3  NCS RESTRAINTS STATISTICS                                           
REMARK   3   NUMBER OF DIFFERENT NCS GROUPS : NULL                              
REMARK   3                                                                      
REMARK   3  TLS DETAILS                                                         
REMARK   3   NUMBER OF TLS GROUPS  : NULL                                       
REMARK   3                                                                      
REMARK   3  BULK SOLVENT MODELLING.                                             
REMARK   3   METHOD USED : MASK                                                 
REMARK   3   PARAMETERS FOR MASK CALCULATION                                    
REMARK   3   VDW PROBE RADIUS   : 1.40                                          
REMARK   3   ION PROBE RADIUS   : 0.80                                          
REMARK   3   SHRINKAGE RADIUS   : 0.80                                          
REMARK   3                                                                      
REMARK   3  OTHER REFINEMENT REMARKS: HYDROGENS HAVE BEEN ADDED IN THE RIDING   
REMARK   3  POSITIONS                                                           
REMARK   4                                                                      
REMARK   4 3OV9 COMPLIES WITH FORMAT V. 3.30, 13-JUL-11                         
REMARK 100                                                                      
REMARK 100 THIS ENTRY HAS BEEN PROCESSED BY PDBJ ON 28-SEP-10.                  
REMARK 100 THE RCSB ID CODE IS RCSB061616.                                      
REMARK 200                                                                      
REMARK 200 EXPERIMENTAL DETAILS                                                 
REMARK 200  EXPERIMENT TYPE                : X-RAY DIFFRACTION                  
REMARK 200  DATE OF DATA COLLECTION        : 13-MAR-10                          
REMARK 200  TEMPERATURE           (KELVIN) : 93                                 
REMARK 200  PH                             : 7.5                                
REMARK 200  NUMBER OF CRYSTALS USED        : 1                                  
REMARK 200                                                                      
REMARK 200  SYNCHROTRON              (Y/N) : Y                                  
REMARK 200  RADIATION SOURCE               : ESRF                               
REMARK 200  BEAMLINE                       : ID14-4                             
REMARK 200  X-RAY GENERATOR MODEL          : NULL                               
REMARK 200  MONOCHROMATIC OR LAUE    (M/L) : M                                  
REMARK 200  WAVELENGTH OR RANGE        (A) : 0.977                              
REMARK 200  MONOCHROMATOR                  : SI (111)                           
REMARK 200  OPTICS                         : MIRRORS                            
REMARK 200                                                                      
REMARK 200  DETECTOR TYPE                  : CCD                                
REMARK 200  DETECTOR MANUFACTURER          : ADSC QUANTUM 315R                  
REMARK 200  INTENSITY-INTEGRATION SOFTWARE : MOSFLM                             
REMARK 200  DATA SCALING SOFTWARE          : SCALA                              
REMARK 200                                                                      
REMARK 200  NUMBER OF UNIQUE REFLECTIONS   : 111025                             
REMARK 200  RESOLUTION RANGE HIGH      (A) : 1.600                              
REMARK 200  RESOLUTION RANGE LOW       (A) : 156.600                            
REMARK 200  REJECTION CRITERIA  (SIGMA(I)) : 6.000                              
REMARK 200                                                                      
REMARK 200 OVERALL.                                                             
REMARK 200  COMPLETENESS FOR RANGE     (%) : 94.0                               
REMARK 200  DATA REDUNDANCY                : NULL                               
REMARK 200  R MERGE                    (I) : NULL                               
REMARK 200  R SYM                      (I) : NULL                               
REMARK 200  <I/SIGMA(I)> FOR THE DATA SET  : NULL                               
REMARK 200                                                                      
REMARK 200 IN THE HIGHEST RESOLUTION SHELL.                                     
REMARK 200  HIGHEST RESOLUTION SHELL, RANGE HIGH (A) : 1.60                     
REMARK 200  HIGHEST RESOLUTION SHELL, RANGE LOW  (A) : 1.68                     
REMARK 200  COMPLETENESS FOR SHELL     (%) : 93.6                               
REMARK 200  DATA REDUNDANCY IN SHELL       : NULL                               
REMARK 200  R MERGE FOR SHELL          (I) : NULL                               
REMARK 200  R SYM FOR SHELL            (I) : NULL                               
REMARK 200  <I/SIGMA(I)> FOR SHELL         : NULL                               
REMARK 200                                                                      
REMARK 200 DIFFRACTION PROTOCOL: SINGLE WAVELENGTH                              
REMARK 200 METHOD USED TO DETERMINE THE STRUCTURE: MOLECULAR REPLACEMENT        
REMARK 200 SOFTWARE USED: MOLREP                                                
REMARK 200 STARTING MODEL: PDB ENTRY 3OUO                                       
REMARK 200                                                                      
REMARK 200 REMARK: NULL                                                         
REMARK 280                                                                      
REMARK 280 CRYSTAL                                                              
REMARK 280 SOLVENT CONTENT, VS   (%): 55.04                                     
REMARK 280 MATTHEWS COEFFICIENT, VM (ANGSTROMS**3/DA): 2.74                     
REMARK 280                                                                      
REMARK 280 CRYSTALLIZATION CONDITIONS: 200 MM MGNO3, 17%(W/V) PEG 3350, PH      
REMARK 280  7.5, VAPOR DIFFUSION, HANGING DROP, TEMPERATURE 296K                
REMARK 290                                                                      
REMARK 290 CRYSTALLOGRAPHIC SYMMETRY                                            
REMARK 290 SYMMETRY OPERATORS FOR SPACE GROUP: P 6                              
REMARK 290                                                                      
REMARK 290      SYMOP   SYMMETRY                                                
REMARK 290     NNNMMM   OPERATOR                                                
REMARK 290       1555   X,Y,Z                                                   
REMARK 290       2555   -Y,X-Y,Z                                                
REMARK 290       3555   -X+Y,-X,Z                                               
REMARK 290       4555   -X,-Y,Z                                                 
REMARK 290       5555   Y,-X+Y,Z                                                
REMARK 290       6555   X-Y,X,Z                                                 
REMARK 290                                                                      
REMARK 290     WHERE NNN -> OPERATOR NUMBER                                     
REMARK 290           MMM -> TRANSLATION VECTOR                                  
REMARK 290                                                                      
REMARK 290 CRYSTALLOGRAPHIC SYMMETRY TRANSFORMATIONS                            
REMARK 290 THE FOLLOWING TRANSFORMATIONS OPERATE ON THE ATOM/HETATM             
REMARK 290 RECORDS IN THIS ENTRY TO PRODUCE CRYSTALLOGRAPHICALLY                
REMARK 290 RELATED MOLECULES.                                                   
REMARK 290   SMTRY1   1  1.000000  0.000000  0.000000        0.00000            
REMARK 290   SMTRY2   1  0.000000  1.000000  0.000000        0.00000            
REMARK 290   SMTRY3   1  0.000000  0.000000  1.000000        0.00000            
REMARK 290   SMTRY1   2 -0.500000 -0.866025  0.000000        0.00000            
REMARK 290   SMTRY2   2  0.866025 -0.500000  0.000000        0.00000            
REMARK 290   SMTRY3   2  0.000000  0.000000  1.000000        0.00000            
REMARK 290   SMTRY1   3 -0.500000  0.866025  0.000000        0.00000            
REMARK 290   SMTRY2   3 -0.866025 -0.500000  0.000000        0.00000            
REMARK 290   SMTRY3   3  0.000000  0.000000  1.000000        0.00000            
REMARK 290   SMTRY1   4 -1.000000  0.000000  0.000000        0.00000            
REMARK 290   SMTRY2   4  0.000000 -1.000000  0.000000        0.00000            
REMARK 290   SMTRY3   4  0.000000  0.000000  1.000000        0.00000            
REMARK 290   SMTRY1   5  0.500000  0.866025  0.000000        0.00000            
REMARK 290   SMTRY2   5 -0.866025  0.500000  0.000000        0.00000            
REMARK 290   SMTRY3   5  0.000000  0.000000  1.000000        0.00000            
REMARK 290   SMTRY1   6  0.500000 -0.866025  0.000000        0.00000            
REMARK 290   SMTRY2   6  0.866025  0.500000  0.000000        0.00000            
REMARK 290   SMTRY3   6  0.000000  0.000000  1.000000        0.00000            
REMARK 290                                                                      
REMARK 290 REMARK: NULL                                                         
REMARK 300                                                                      
REMARK 300 BIOMOLECULE: 1, 2                                                    
REMARK 300 SEE REMARK 350 FOR THE AUTHOR PROVIDED AND/OR PROGRAM                
REMARK 300 GENERATED ASSEMBLY INFORMATION FOR THE STRUCTURE IN                  
REMARK 300 THIS ENTRY. THE REMARK MAY ALSO PROVIDE INFORMATION ON               
REMARK 300 BURIED SURFACE AREA.                                                 
REMARK 350                                                                      
REMARK 350 COORDINATES FOR A COMPLETE MULTIMER REPRESENTING THE KNOWN           
REMARK 350 BIOLOGICALLY SIGNIFICANT OLIGOMERIZATION STATE OF THE                
REMARK 350 MOLECULE CAN BE GENERATED BY APPLYING BIOMT TRANSFORMATIONS          
REMARK 350 GIVEN BELOW.  BOTH NON-CRYSTALLOGRAPHIC AND                          
REMARK 350 CRYSTALLOGRAPHIC OPERATIONS ARE GIVEN.                               
REMARK 350                                                                      
REMARK 350 BIOMOLECULE: 1                                                       
REMARK 350 AUTHOR DETERMINED BIOLOGICAL UNIT: HEXAMERIC                         
REMARK 350 SOFTWARE DETERMINED QUATERNARY STRUCTURE: HEXAMERIC                  
REMARK 350 SOFTWARE USED: PISA                                                  
REMARK 350 TOTAL BURIED SURFACE AREA: 19610 ANGSTROM**2                         
REMARK 350 SURFACE AREA OF THE COMPLEX: 64800 ANGSTROM**2                       
REMARK 350 CHANGE IN SOLVENT FREE ENERGY: -109.0 KCAL/MOL                       
REMARK 350 APPLY THE FOLLOWING TO CHAINS: A, B                                  
REMARK 350   BIOMT1   1  1.000000  0.000000  0.000000        0.00000            
REMARK 350   BIOMT2   1  0.000000  1.000000  0.000000        0.00000            
REMARK 350   BIOMT3   1  0.000000  0.000000  1.000000        0.00000            
REMARK 350   BIOMT1   2 -0.500000 -0.866025  0.000000      180.87800            
REMARK 350   BIOMT2   2  0.866025 -0.500000  0.000000        0.00000            
REMARK 350   BIOMT3   2  0.000000  0.000000  1.000000        0.00000            
REMARK 350   BIOMT1   3 -0.500000  0.866025  0.000000       90.43900            
REMARK 350   BIOMT2   3 -0.866025 -0.500000  0.000000      156.64494            
REMARK 350   BIOMT3   3  0.000000  0.000000  1.000000        0.00000            
REMARK 350                                                                      
REMARK 350 BIOMOLECULE: 2                                                       
REMARK 350 AUTHOR DETERMINED BIOLOGICAL UNIT: HEXAMERIC                         
REMARK 350 SOFTWARE DETERMINED QUATERNARY STRUCTURE: HEXAMERIC                  
REMARK 350 SOFTWARE USED: PISA                                                  
REMARK 350 TOTAL BURIED SURFACE AREA: 20020 ANGSTROM**2                         
REMARK 350 SURFACE AREA OF THE COMPLEX: 64690 ANGSTROM**2                       
REMARK 350 CHANGE IN SOLVENT FREE ENERGY: -113.0 KCAL/MOL                       
REMARK 350 APPLY THE FOLLOWING TO CHAINS: C                                     
REMARK 350   BIOMT1   1  1.000000  0.000000  0.000000        0.00000            
REMARK 350   BIOMT2   1  0.000000  1.000000  0.000000        0.00000            
REMARK 350   BIOMT3   1  0.000000  0.000000  1.000000        0.00000            
REMARK 350   BIOMT1   2 -0.500000 -0.866025  0.000000        0.00000            
REMARK 350   BIOMT2   2  0.866025 -0.500000  0.000000        0.00000            
REMARK 350   BIOMT3   2  0.000000  0.000000  1.000000        0.00000            
REMARK 350   BIOMT1   3 -0.500000  0.866025  0.000000        0.00000            
REMARK 350   BIOMT2   3 -0.866025 -0.500000  0.000000        0.00000            
REMARK 350   BIOMT3   3  0.000000  0.000000  1.000000        0.00000            
REMARK 350   BIOMT1   4 -1.000000  0.000000  0.000000        0.00000            
REMARK 350   BIOMT2   4  0.000000 -1.000000  0.000000        0.00000            
REMARK 350   BIOMT3   4  0.000000  0.000000  1.000000        0.00000            
REMARK 350   BIOMT1   5  0.500000  0.866025  0.000000        0.00000            
REMARK 350   BIOMT2   5 -0.866025  0.500000  0.000000        0.00000            
REMARK 350   BIOMT3   5  0.000000  0.000000  1.000000        0.00000            
REMARK 350   BIOMT1   6  0.500000 -0.866025  0.000000        0.00000            
REMARK 350   BIOMT2   6  0.866025  0.500000  0.000000        0.00000            
REMARK 350   BIOMT3   6  0.000000  0.000000  1.000000        0.00000            
REMARK 465                                                                      
REMARK 465 MISSING RESIDUES                                                     
REMARK 465 THE FOLLOWING RESIDUES WERE NOT LOCATED IN THE                       
REMARK 465 EXPERIMENT. (M=MODEL NUMBER; RES=RESIDUE NAME; C=CHAIN               
REMARK 465 IDENTIFIER; SSSEQ=SEQUENCE NUMBER; I=INSERTION CODE.)                
REMARK 465                                                                      
REMARK 465   M RES C SSSEQI                                                     
REMARK 465     MET B     1                                                      
REMARK 465     MET C     1                                                      
REMARK 470                                                                      
REMARK 470 MISSING ATOM                                                         
REMARK 470 THE FOLLOWING RESIDUES HAVE MISSING ATOMS (M=MODEL NUMBER;           
REMARK 470 RES=RESIDUE NAME; C=CHAIN IDENTIFIER; SSEQ=SEQUENCE NUMBER;          
REMARK 470 I=INSERTION CODE):                                                   
REMARK 470   M RES CSSEQI  ATOMS                                                
REMARK 470     MET A   1    CG   SD   CE                                        
REMARK 500                                                                      
REMARK 500 GEOMETRY AND STEREOCHEMISTRY                                         
REMARK 500 SUBTOPIC: TORSION ANGLES                                             
REMARK 500                                                                      
REMARK 500 TORSION ANGLES OUTSIDE THE EXPECTED RAMACHANDRAN REGIONS:            
REMARK 500 (M=MODEL NUMBER; RES=RESIDUE NAME; C=CHAIN IDENTIFIER;               
REMARK 500 SSEQ=SEQUENCE NUMBER; I=INSERTION CODE).                             
REMARK 500                                                                      
REMARK 500 STANDARD TABLE:                                                      
REMARK 500 FORMAT:(10X,I3,1X,A3,1X,A1,I4,A1,4X,F7.2,3X,F7.2)                    
REMARK 500                                                                      
REMARK 500 EXPECTED VALUES: GJ KLEYWEGT AND TA JONES (1996). PHI/PSI-           
REMARK 500 CHOLOGY: RAMACHANDRAN REVISITED. STRUCTURE 4, 1395 - 1400            
REMARK 500                                                                      
REMARK 500  M RES CSSEQI        PSI       PHI                                   
REMARK 500    VAL A  16       79.77   -103.20                                   
REMARK 500    MET A 145       43.97    -89.07                                   
REMARK 500    ILE A 209      116.33     75.31                                   
REMARK 500    MET B 145       42.38    -86.52                                   
REMARK 500    ILE B 209      116.89     76.62                                   
REMARK 500    MET C 145       44.00    -88.59                                   
REMARK 500    LEU C 184       30.43    -81.93                                   
REMARK 500    ILE C 209      116.28     73.62                                   
REMARK 500                                                                      
REMARK 500 REMARK: NULL                                                         
REMARK 525                                                                      
REMARK 525 SOLVENT                                                              
REMARK 525                                                                      
REMARK 525 THE SOLVENT MOLECULES HAVE CHAIN IDENTIFIERS THAT                    
REMARK 525 INDICATE THE POLYMER CHAIN WITH WHICH THEY ARE MOST                  
REMARK 525 CLOSELY ASSOCIATED. THE REMARK LISTS ALL THE SOLVENT                 
REMARK 525 MOLECULES WHICH ARE MORE THAN 5A AWAY FROM THE                       
REMARK 525 NEAREST POLYMER CHAIN (M = MODEL NUMBER;                             
REMARK 525 RES=RESIDUE NAME; C=CHAIN IDENTIFIER; SSEQ=SEQUENCE                  
REMARK 525 NUMBER; I=INSERTION CODE):                                           
REMARK 525                                                                      
REMARK 525  M RES CSSEQI                                                        
REMARK 525    HOH C 611        DISTANCE =  5.51 ANGSTROMS                       
REMARK 525    HOH C 643        DISTANCE =  5.34 ANGSTROMS                       
REMARK 620                                                                      
REMARK 620 METAL COORDINATION                                                   
REMARK 620 (M=MODEL NUMBER; RES=RESIDUE NAME; C=CHAIN IDENTIFIER;               
REMARK 620 SSEQ=SEQUENCE NUMBER; I=INSERTION CODE):                             
REMARK 620                                                                      
REMARK 620 COORDINATION ANGLES FOR:  M RES CSSEQI METAL                         
REMARK 620                              NA A 247  NA                            
REMARK 620 N RES CSSEQI ATOM                                                    
REMARK 620 1 ILE A 209   O                                                      
REMARK 620 2 SER A 206   O   113.6                                              
REMARK 620 3 HOH A 564   O   117.6 112.9                                        
REMARK 620 N                    1     2                                         
REMARK 620                                                                      
REMARK 620 COORDINATION ANGLES FOR:  M RES CSSEQI METAL                         
REMARK 620                              NA B 247  NA                            
REMARK 620 N RES CSSEQI ATOM                                                    
REMARK 620 1 SER B 148   O                                                      
REMARK 620 2 ALA B 109   O   110.7                                              
REMARK 620 3 HOH B 356   O    87.1 118.9                                        
REMARK 620 4 HOH A 960   O   141.7  79.2 121.6                                  
REMARK 620 N                    1     2     3                                   
REMARK 800                                                                      
REMARK 800 SITE                                                                 
REMARK 800 SITE_IDENTIFIER: AC1                                                 
REMARK 800 EVIDENCE_CODE: SOFTWARE                                              
REMARK 800 SITE_DESCRIPTION: BINDING SITE FOR RESIDUE NO2 A 246                 
REMARK 800                                                                      
REMARK 800 SITE_IDENTIFIER: AC2                                                 
REMARK 800 EVIDENCE_CODE: SOFTWARE                                              
REMARK 800 SITE_DESCRIPTION: BINDING SITE FOR RESIDUE NA A 247                  
REMARK 800                                                                      
REMARK 800 SITE_IDENTIFIER: AC3                                                 
REMARK 800 EVIDENCE_CODE: SOFTWARE                                              
REMARK 800 SITE_DESCRIPTION: BINDING SITE FOR RESIDUE NO2 B 246                 
REMARK 800                                                                      
REMARK 800 SITE_IDENTIFIER: AC4                                                 
REMARK 800 EVIDENCE_CODE: SOFTWARE                                              
REMARK 800 SITE_DESCRIPTION: BINDING SITE FOR RESIDUE NA B 247                  
REMARK 800                                                                      
REMARK 800 SITE_IDENTIFIER: AC5                                                 
REMARK 800 EVIDENCE_CODE: SOFTWARE                                              
REMARK 800 SITE_DESCRIPTION: BINDING SITE FOR RESIDUE NO2 C 246                 
REMARK 900                                                                      
REMARK 900 RELATED ENTRIES                                                      
REMARK 900 RELATED ID: 3OUO   RELATED DB: PDB                                   
REMARK 900 N RIFT VALLEY FEVER VIRUS                                            
DBREF  3OV9 A    1   245  UNP    P21700   NCAP_RVFVZ       1    245             
DBREF  3OV9 B    1   245  UNP    P21700   NCAP_RVFVZ       1    245             
DBREF  3OV9 C    1   245  UNP    P21700   NCAP_RVFVZ       1    245             
SEQRES   1 A  245  MET ASP ASN TYR GLN GLU LEU ARG VAL GLN PHE ALA ALA          
SEQRES   2 A  245  GLN ALA VAL ASP ARG ASN GLU ILE GLU GLN TRP VAL ARG          
SEQRES   3 A  245  GLU PHE ALA TYR GLN GLY PHE ASP ALA ARG ARG VAL ILE          
SEQRES   4 A  245  GLU LEU LEU LYS GLN TYR GLY GLY ALA ASP TRP GLU LYS          
SEQRES   5 A  245  ASP ALA LYS LYS MET ILE VAL LEU ALA LEU THR ARG GLY          
SEQRES   6 A  245  ASN LYS PRO ARG ARG MET MET MET LYS MET SER LYS GLU          
SEQRES   7 A  245  GLY LYS ALA THR VAL GLU ALA LEU ILE ASN LYS TYR LYS          
SEQRES   8 A  245  LEU LYS GLU GLY ASN PRO SER ARG ASP GLU LEU THR LEU          
SEQRES   9 A  245  SER ARG VAL ALA ALA ALA LEU ALA GLY TRP THR CYS GLN          
SEQRES  10 A  245  ALA LEU VAL VAL LEU SER GLU TRP LEU PRO VAL THR GLY          
SEQRES  11 A  245  THR THR MET ASP GLY LEU SER PRO ALA TYR PRO ARG HIS          
SEQRES  12 A  245  MET MET HIS PRO SER PHE ALA GLY MET VAL ASP PRO SER          
SEQRES  13 A  245  LEU PRO GLY ASP TYR LEU ARG ALA ILE LEU ASP ALA HIS          
SEQRES  14 A  245  SER LEU TYR LEU LEU GLN PHE SER ARG VAL ILE ASN PRO          
SEQRES  15 A  245  ASN LEU ARG GLY ARG THR LYS GLU GLU VAL ALA ALA THR          
SEQRES  16 A  245  PHE THR GLN PRO MET ASN ALA ALA VAL ASN SER ASN PHE          
SEQRES  17 A  245  ILE SER HIS GLU LYS ARG ARG GLU PHE LEU LYS ALA PHE          
SEQRES  18 A  245  GLY LEU VAL ASP SER ASN GLY LYS PRO SER ALA ALA VAL          
SEQRES  19 A  245  MET ALA ALA ALA GLN ALA TYR LYS THR ALA ALA                  
SEQRES   1 B  245  MET ASP ASN TYR GLN GLU LEU ARG VAL GLN PHE ALA ALA          
SEQRES   2 B  245  GLN ALA VAL ASP ARG ASN GLU ILE GLU GLN TRP VAL ARG          
SEQRES   3 B  245  GLU PHE ALA TYR GLN GLY PHE ASP ALA ARG ARG VAL ILE          
SEQRES   4 B  245  GLU LEU LEU LYS GLN TYR GLY GLY ALA ASP TRP GLU LYS          
SEQRES   5 B  245  ASP ALA LYS LYS MET ILE VAL LEU ALA LEU THR ARG GLY          
SEQRES   6 B  245  ASN LYS PRO ARG ARG MET MET MET LYS MET SER LYS GLU          
SEQRES   7 B  245  GLY LYS ALA THR VAL GLU ALA LEU ILE ASN LYS TYR LYS          
SEQRES   8 B  245  LEU LYS GLU GLY ASN PRO SER ARG ASP GLU LEU THR LEU          
SEQRES   9 B  245  SER ARG VAL ALA ALA ALA LEU ALA GLY TRP THR CYS GLN          
SEQRES  10 B  245  ALA LEU VAL VAL LEU SER GLU TRP LEU PRO VAL THR GLY          
SEQRES  11 B  245  THR THR MET ASP GLY LEU SER PRO ALA TYR PRO ARG HIS          
SEQRES  12 B  245  MET MET HIS PRO SER PHE ALA GLY MET VAL ASP PRO SER          
SEQRES  13 B  245  LEU PRO GLY ASP TYR LEU ARG ALA ILE LEU ASP ALA HIS          
SEQRES  14 B  245  SER LEU TYR LEU LEU GLN PHE SER ARG VAL ILE ASN PRO          
SEQRES  15 B  245  ASN LEU ARG GLY ARG THR LYS GLU GLU VAL ALA ALA THR          
SEQRES  16 B  245  PHE THR GLN PRO MET ASN ALA ALA VAL ASN SER ASN PHE          
SEQRES  17 B  245  ILE SER HIS GLU LYS ARG ARG GLU PHE LEU LYS ALA PHE          
SEQRES  18 B  245  GLY LEU VAL ASP SER ASN GLY LYS PRO SER ALA ALA VAL          
SEQRES  19 B  245  MET ALA ALA ALA GLN ALA TYR LYS THR ALA ALA                  
SEQRES   1 C  245  MET ASP ASN TYR GLN GLU LEU ARG VAL GLN PHE ALA ALA          
SEQRES   2 C  245  GLN ALA VAL ASP ARG ASN GLU ILE GLU GLN TRP VAL ARG          
SEQRES   3 C  245  GLU PHE ALA TYR GLN GLY PHE ASP ALA ARG ARG VAL ILE          
SEQRES   4 C  245  GLU LEU LEU LYS GLN TYR GLY GLY ALA ASP TRP GLU LYS          
SEQRES   5 C  245  ASP ALA LYS LYS MET ILE VAL LEU ALA LEU THR ARG GLY          
SEQRES   6 C  245  ASN LYS PRO ARG ARG MET MET MET LYS MET SER LYS GLU          
SEQRES   7 C  245  GLY LYS ALA THR VAL GLU ALA LEU ILE ASN LYS TYR LYS          
SEQRES   8 C  245  LEU LYS GLU GLY ASN PRO SER ARG ASP GLU LEU THR LEU          
SEQRES   9 C  245  SER ARG VAL ALA ALA ALA LEU ALA GLY TRP THR CYS GLN          
SEQRES  10 C  245  ALA LEU VAL VAL LEU SER GLU TRP LEU PRO VAL THR GLY          
SEQRES  11 C  245  THR THR MET ASP GLY LEU SER PRO ALA TYR PRO ARG HIS          
SEQRES  12 C  245  MET MET HIS PRO SER PHE ALA GLY MET VAL ASP PRO SER          
SEQRES  13 C  245  LEU PRO GLY ASP TYR LEU ARG ALA ILE LEU ASP ALA HIS          
SEQRES  14 C  245  SER LEU TYR LEU LEU GLN PHE SER ARG VAL ILE ASN PRO          
SEQRES  15 C  245  ASN LEU ARG GLY ARG THR LYS GLU GLU VAL ALA ALA THR          
SEQRES  16 C  245  PHE THR GLN PRO MET ASN ALA ALA VAL ASN SER ASN PHE          
SEQRES  17 C  245  ILE SER HIS GLU LYS ARG ARG GLU PHE LEU LYS ALA PHE          
SEQRES  18 C  245  GLY LEU VAL ASP SER ASN GLY LYS PRO SER ALA ALA VAL          
SEQRES  19 C  245  MET ALA ALA ALA GLN ALA TYR LYS THR ALA ALA                  
HET    NO2  A 246       3                                                       
HET     NA  A 247       1                                                       
HET    NO2  B 246       3                                                       
HET     NA  B 247       1                                                       
HET    NO2  C 246       3                                                       
HETNAM     NO2 NITRITE ION                                                      
HETNAM      NA SODIUM ION                                                       
FORMUL   4  NO2    3(N O2 1-)                                                   
FORMUL   5   NA    2(NA 1+)                                                     
FORMUL   9  HOH   *966(H2 O)                                                    
HELIX    1   1 ASN A    3  GLN A   14  1                                  12    
HELIX    2   2 ASP A   17  ALA A   29  1                                  13    
HELIX    3   3 ASP A   34  GLY A   47  1                                  14    
HELIX    4   4 ASP A   49  ARG A   64  1                                  16    
HELIX    5   5 LYS A   67  MET A   72  1                                   6    
HELIX    6   6 MET A   73  MET A   75  5                                   3    
HELIX    7   7 SER A   76  LYS A   91  1                                  16    
HELIX    8   8 THR A  103  LEU A  111  1                                   9    
HELIX    9   9 LEU A  111  SER A  123  1                                  13    
HELIX   10  10 GLU A  124  LEU A  126  5                                   3    
HELIX   11  11 THR A  129  SER A  137  1                                   9    
HELIX   12  12 PRO A  141  MET A  145  5                                   5    
HELIX   13  13 HIS A  146  VAL A  153  5                                   8    
HELIX   14  14 PRO A  158  ASN A  181  1                                  24    
HELIX   15  15 THR A  188  ASN A  205  1                                  18    
HELIX   16  16 SER A  210  PHE A  221  1                                  12    
HELIX   17  17 SER A  231  ALA A  244  1                                  14    
HELIX   18  18 ASN B    3  ALA B   13  1                                  11    
HELIX   19  19 ASP B   17  PHE B   28  1                                  12    
HELIX   20  20 ASP B   34  GLY B   47  1                                  14    
HELIX   21  21 ASP B   49  ARG B   64  1                                  16    
HELIX   22  22 LYS B   67  MET B   72  1                                   6    
HELIX   23  23 MET B   73  MET B   75  5                                   3    
HELIX   24  24 SER B   76  LYS B   91  1                                  16    
HELIX   25  25 THR B  103  LEU B  111  1                                   9    
HELIX   26  26 LEU B  111  SER B  123  1                                  13    
HELIX   27  27 GLU B  124  LEU B  126  5                                   3    
HELIX   28  28 THR B  129  SER B  137  1                                   9    
HELIX   29  29 PRO B  141  MET B  145  5                                   5    
HELIX   30  30 HIS B  146  VAL B  153  5                                   8    
HELIX   31  31 PRO B  158  ASN B  181  1                                  24    
HELIX   32  32 PRO B  182  ARG B  185  5                                   4    
HELIX   33  33 THR B  188  ASN B  205  1                                  18    
HELIX   34  34 SER B  210  PHE B  221  1                                  12    
HELIX   35  35 SER B  231  THR B  243  1                                  13    
HELIX   36  36 ASN C    3  ALA C   13  1                                  11    
HELIX   37  37 ASP C   17  ALA C   29  1                                  13    
HELIX   38  38 ASP C   34  GLY C   47  1                                  14    
HELIX   39  39 ASP C   49  ARG C   64  1                                  16    
HELIX   40  40 LYS C   67  MET C   72  1                                   6    
HELIX   41  41 MET C   73  MET C   75  5                                   3    
HELIX   42  42 SER C   76  LYS C   91  1                                  16    
HELIX   43  43 THR C  103  LEU C  111  1                                   9    
HELIX   44  44 LEU C  111  SER C  123  1                                  13    
HELIX   45  45 GLU C  124  LEU C  126  5                                   3    
HELIX   46  46 THR C  129  GLY C  135  1                                   7    
HELIX   47  47 PRO C  141  MET C  145  5                                   5    
HELIX   48  48 HIS C  146  VAL C  153  5                                   8    
HELIX   49  49 PRO C  158  ASN C  181  1                                  24    
HELIX   50  50 PRO C  182  ARG C  185  5                                   4    
HELIX   51  51 THR C  188  ASN C  205  1                                  18    
HELIX   52  52 SER C  210  PHE C  221  1                                  12    
HELIX   53  53 SER C  231  THR C  243  1                                  13    
LINK         O   ILE A 209                NA    NA A 247     1555   1555  2.84  
LINK         O   SER B 148                NA    NA B 247     1555   1555  2.96  
LINK         O   ALA B 109                NA    NA B 247     1555   1555  2.96  
LINK         O   SER A 206                NA    NA A 247     1555   1555  2.96  
LINK        NA    NA A 247                 O   HOH A 564     1555   1555  2.52  
LINK        NA    NA B 247                 O   HOH B 356     1555   1555  2.82  
LINK        NA    NA B 247                 O   HOH A 960     1555   1555  2.91  
SITE     1 AC1  9 GLY A  32  PHE A  33  ALA A 202  ALA A 203                    
SITE     2 AC1  9 SER A 206  HOH A 258  HOH A 259  HOH A 328                    
SITE     3 AC1  9 HOH A 336                                                     
SITE     1 AC2  3 SER A 206  ILE A 209  HOH A 564                               
SITE     1 AC3 10 GLN B  31  GLY B  32  PHE B  33  ALA B 202                    
SITE     2 AC3 10 ALA B 203  SER B 206  HOH B 258  HOH B 262                    
SITE     3 AC3 10 HOH B 278  HOH B 358                                          
SITE     1 AC4  5 HOH A 960  ALA B 109  SER B 148  GLY B 151                    
SITE     2 AC4  5 HOH B 356                                                     
SITE     1 AC5  8 GLY C  32  PHE C  33  ALA C 202  ALA C 203                    
SITE     2 AC5  8 SER C 206  HOH C 262  HOH C 284  HOH C 400                    
CRYST1  180.878  180.878   47.743  90.00  90.00 120.00 P 6          18          
ORIGX1      1.000000  0.000000  0.000000        0.00000                         
ORIGX2      0.000000  1.000000  0.000000        0.00000                         
ORIGX3      0.000000  0.000000  1.000000        0.00000                         
SCALE1      0.005529  0.003192  0.000000        0.00000                         
SCALE2      0.000000  0.006384  0.000000        0.00000                         
SCALE3      0.000000  0.000000  0.020945        0.00000                         
ATOM      1  N   MET A   1      54.252   7.693 -17.503  1.00 32.97           N  
ATOM      2  CA  MET A   1      54.680   8.923 -18.233  1.00 32.70           C  
ATOM      3  C   MET A   1      55.990   9.475 -17.664  1.00 32.51           C  
ATOM      4  O   MET A   1      56.698   8.780 -16.925  1.00 32.81           O  
ATOM      5  CB  MET A   1      53.573   9.980 -18.184  1.00 32.86           C  
ATOM      6  N   ASP A   2      56.312  10.719 -18.017  1.00 31.90           N  
ATOM      7  CA  ASP A   2      57.510  11.387 -17.512  1.00 31.20           C  
ATOM      8  C   ASP A   2      57.309  11.849 -16.066  1.00 30.24           C  
ATOM      9  O   ASP A   2      57.188  13.047 -15.791  1.00 30.25           O  
ATOM     10  CB  ASP A   2      57.894  12.568 -18.414  1.00 31.57           C  
ATOM     11  CG  ASP A   2      58.343  12.134 -19.804  1.00 32.28           C  
ATOM     12  OD1 ASP A   2      58.618  13.026 -20.637  1.00 33.60           O  
ATOM     13  OD2 ASP A   2      58.424  10.915 -20.072  1.00 33.47           O  
ATOM     14  N   ASN A   3      57.271  10.885 -15.149  1.00 29.07           N  
ATOM     15  CA  ASN A   3      57.097  11.164 -13.726  1.00 27.77           C  
ATOM     16  C   ASN A   3      58.450  11.426 -13.067  1.00 26.74           C  
ATOM     17  O   ASN A   3      59.125  10.497 -12.616  1.00 26.54           O  
ATOM     18  CB  ASN A   3      56.362  10.008 -13.036  1.00 27.94           C  
ATOM     19  CG  ASN A   3      55.823  10.381 -11.657  1.00 28.47           C  
ATOM     20  OD1 ASN A   3      56.394  11.210 -10.945  1.00 28.58           O  
ATOM     21  ND2 ASN A   3      54.718   9.751 -11.272  1.00 28.97           N  
ATOM     22  N   TYR A   4      58.831  12.700 -13.016  1.00 25.44           N  
ATOM     23  CA  TYR A   4      60.139  13.102 -12.495  1.00 24.40           C  
ATOM     24  C   TYR A   4      60.270  12.899 -10.990  1.00 23.72           C  
ATOM     25  O   TYR A   4      61.368  12.639 -10.490  1.00 23.31           O  
ATOM     26  CB  TYR A   4      60.455  14.550 -12.882  1.00 24.41           C  
ATOM     27  CG  TYR A   4      60.436  14.776 -14.375  1.00 24.51           C  
ATOM     28  CD1 TYR A   4      59.463  15.583 -14.964  1.00 24.78           C  
ATOM     29  CD2 TYR A   4      61.375  14.162 -15.206  1.00 24.72           C  
ATOM     30  CE1 TYR A   4      59.435  15.787 -16.341  1.00 25.12           C  
ATOM     31  CE2 TYR A   4      61.355  14.357 -16.584  1.00 25.42           C  
ATOM     32  CZ  TYR A   4      60.384  15.170 -17.143  1.00 25.59           C  
ATOM     33  OH  TYR A   4      60.361  15.367 -18.503  1.00 26.22           O  
ATOM     34  N   GLN A   5      59.153  13.012 -10.276  1.00 22.94           N  
ATOM     35  CA  GLN A   5      59.130  12.732  -8.843  1.00 22.42           C  
ATOM     36  C   GLN A   5      59.438  11.260  -8.591  1.00 22.12           C  
ATOM     37  O   GLN A   5      60.246  10.935  -7.722  1.00 21.83           O  
ATOM     38  CB  GLN A   5      57.790  13.131  -8.219  1.00 22.48           C  
ATOM     39  CG  GLN A   5      57.554  14.638  -8.201  1.00 22.63           C  
ATOM     40  CD  GLN A   5      56.266  15.030  -7.506  1.00 23.22           C  
ATOM     41  OE1 GLN A   5      56.283  15.748  -6.510  1.00 22.23           O  
ATOM     42  NE2 GLN A   5      55.138  14.557  -8.029  1.00 24.46           N  
ATOM     43  N   GLU A   6      58.812  10.381  -9.376  1.00 21.70           N  
ATOM     44  CA  GLU A   6      59.057   8.940  -9.286  1.00 21.70           C  
ATOM     45  C   GLU A   6      60.510   8.591  -9.604  1.00 20.92           C  
ATOM     46  O   GLU A   6      61.120   7.772  -8.914  1.00 21.05           O  
ATOM     47  CB  GLU A   6      58.111   8.160 -10.209  1.00 22.09           C  
ATOM     48  CG  GLU A   6      58.257   6.639 -10.112  1.00 24.24           C  
ATOM     49  CD  GLU A   6      57.507   5.886 -11.203  1.00 26.62           C  
ATOM     50  OE1 GLU A   6      57.377   6.413 -12.331  1.00 28.24           O  
ATOM     51  OE2 GLU A   6      57.057   4.754 -10.930  1.00 27.93           O  
ATOM     52  N   LEU A   7      61.057   9.215 -10.645  1.00 20.35           N  
ATOM     53  CA  LEU A   7      62.447   8.988 -11.041  1.00 19.71           C  
ATOM     54  C   LEU A   7      63.411   9.408  -9.935  1.00 19.23           C  
ATOM     55  O   LEU A   7      64.420   8.747  -9.697  1.00 18.76           O  
ATOM     56  CB  LEU A   7      62.769   9.723 -12.345  1.00 19.89           C  
ATOM     57  CG  LEU A   7      62.122   9.157 -13.615  1.00 20.17           C  
ATOM     58  CD1 LEU A   7      61.986  10.230 -14.676  1.00 20.77           C  
ATOM     59  CD2 LEU A   7      62.894   7.949 -14.155  1.00 20.53           C  
ATOM     60  N   ARG A   8      63.075  10.503  -9.257  1.00 18.62           N  
ATOM     61  CA  ARG A   8      63.885  11.031  -8.164  1.00 18.44           C  
ATOM     62  C   ARG A   8      63.872  10.122  -6.931  1.00 17.89           C  
ATOM     63  O   ARG A   8      64.911   9.917  -6.297  1.00 17.45           O  
ATOM     64  CB  ARG A   8      63.390  12.427  -7.797  1.00 18.75           C  
ATOM     65  CG  ARG A   8      64.441  13.331  -7.239  1.00 21.11           C  
ATOM     66  CD  ARG A   8      64.286  13.518  -5.753  1.00 24.38           C  
ATOM     67  NE  ARG A   8      64.379  14.934  -5.408  1.00 26.30           N  
ATOM     68  CZ  ARG A   8      64.742  15.398  -4.221  1.00 26.90           C  
ATOM     69  NH1 ARG A   8      65.070  14.552  -3.258  1.00 28.69           N  
ATOM     70  NH2 ARG A   8      64.790  16.705  -4.004  1.00 26.79           N  
ATOM     71  N   VAL A   9      62.697   9.585  -6.598  1.00 17.39           N  
ATOM     72  CA AVAL A   9      62.591   8.691  -5.444  0.60 17.32           C  
ATOM     73  CA BVAL A   9      62.531   8.670  -5.464  0.40 17.19           C  
ATOM     74  C   VAL A   9      63.283   7.358  -5.710  1.00 17.15           C  
ATOM     75  O   VAL A   9      63.948   6.825  -4.817  1.00 16.91           O  
ATOM     76  CB AVAL A   9      61.132   8.500  -4.917  0.60 17.46           C  
ATOM     77  CB BVAL A   9      61.025   8.385  -5.187  0.40 17.21           C  
ATOM     78  CG1AVAL A   9      60.593   9.805  -4.338  0.60 17.45           C  
ATOM     79  CG1BVAL A   9      60.848   7.277  -4.154  0.40 17.01           C  
ATOM     80  CG2AVAL A   9      60.208   7.964  -5.990  0.60 17.80           C  
ATOM     81  CG2BVAL A   9      60.314   9.651  -4.728  0.40 17.08           C  
ATOM     82  N   GLN A  10      63.167   6.835  -6.930  1.00 17.22           N  
ATOM     83  CA  GLN A  10      63.859   5.586  -7.267  1.00 17.47           C  
ATOM     84  C   GLN A  10      65.378   5.779  -7.381  1.00 16.98           C  
ATOM     85  O   GLN A  10      66.144   4.847  -7.123  1.00 17.18           O  
ATOM     86  CB  GLN A  10      63.257   4.887  -8.500  1.00 17.94           C  
ATOM     87  CG  GLN A  10      63.408   5.618  -9.819  1.00 20.24           C  
ATOM     88  CD  GLN A  10      62.650   4.955 -10.960  1.00 22.99           C  
ATOM     89  OE1 GLN A  10      61.450   4.687 -10.858  1.00 24.83           O  
ATOM     90  NE2 GLN A  10      63.350   4.698 -12.061  1.00 24.32           N  
ATOM     91  N   PHE A  11      65.806   6.988  -7.743  1.00 16.31           N  
ATOM     92  CA  PHE A  11      67.230   7.338  -7.697  1.00 15.67           C  
ATOM     93  C   PHE A  11      67.737   7.278  -6.252  1.00 15.42           C  
ATOM     94  O   PHE A  11      68.820   6.747  -5.988  1.00 15.18           O  
ATOM     95  CB  PHE A  11      67.472   8.727  -8.302  1.00 15.50           C  
ATOM     96  CG  PHE A  11      68.931   9.094  -8.438  1.00 14.83           C  
ATOM     97  CD1 PHE A  11      69.544   9.920  -7.500  1.00 14.34           C  
ATOM     98  CD2 PHE A  11      69.682   8.635  -9.517  1.00 15.02           C  
ATOM     99  CE1 PHE A  11      70.890  10.264  -7.626  1.00 13.86           C  
ATOM    100  CE2 PHE A  11      71.025   8.976  -9.652  1.00 14.65           C  
ATOM    101  CZ  PHE A  11      71.627   9.792  -8.705  1.00 13.57           C  
ATOM    102  N   ALA A  12      66.934   7.798  -5.324  1.00 15.32           N  
ATOM    103  CA  ALA A  12      67.277   7.802  -3.899  1.00 15.51           C  
ATOM    104  C   ALA A  12      67.334   6.398  -3.290  1.00 15.75           C  
ATOM    105  O   ALA A  12      68.021   6.177  -2.292  1.00 15.84           O  
ATOM    106  CB  ALA A  12      66.305   8.685  -3.121  1.00 15.47           C  
ATOM    107  N   ALA A  13      66.618   5.454  -3.902  1.00 15.96           N  
ATOM    108  CA  ALA A  13      66.600   4.064  -3.436  1.00 16.31           C  
ATOM    109  C   ALA A  13      67.830   3.268  -3.868  1.00 16.60           C  
ATOM    110  O   ALA A  13      68.115   2.205  -3.306  1.00 17.06           O  
ATOM    111  CB  ALA A  13      65.324   3.364  -3.894  1.00 16.16           C  
ATOM    112  N   GLN A  14      68.553   3.776  -4.862  1.00 16.86           N  
ATOM    113  CA  GLN A  14      69.775   3.125  -5.335  1.00 17.38           C  
ATOM    114  C   GLN A  14      70.883   3.172  -4.284  1.00 17.18           C  
ATOM    115  O   GLN A  14      70.849   3.994  -3.364  1.00 16.99           O  
ATOM    116  CB  GLN A  14      70.231   3.718  -6.674  1.00 17.88           C  
ATOM    117  CG  GLN A  14      69.349   3.266  -7.842  1.00 19.75           C  
ATOM    118  CD  GLN A  14      69.614   4.010  -9.140  1.00 22.49           C  
ATOM    119  OE1 GLN A  14      70.722   4.486  -9.392  1.00 24.38           O  
ATOM    120  NE2 GLN A  14      68.587   4.106  -9.979  1.00 24.00           N  
ATOM    121  N   ALA A  15      71.851   2.270  -4.421  1.00 16.97           N  
ATOM    122  CA  ALA A  15      72.915   2.114  -3.437  1.00 16.97           C  
ATOM    123  C   ALA A  15      73.746   3.377  -3.238  1.00 16.83           C  
ATOM    124  O   ALA A  15      74.119   4.052  -4.198  1.00 17.26           O  
ATOM    125  CB  ALA A  15      73.814   0.940  -3.810  1.00 16.93           C  
ATOM    126  N   VAL A  16      74.002   3.691  -1.972  1.00 16.70           N  
ATOM    127  CA  VAL A  16      74.965   4.713  -1.590  1.00 16.48           C  
ATOM    128  C   VAL A  16      76.196   3.935  -1.126  1.00 16.34           C  
ATOM    129  O   VAL A  16      76.415   3.729   0.071  1.00 16.21           O  
ATOM    130  CB  VAL A  16      74.396   5.640  -0.490  1.00 16.68           C  
ATOM    131  CG1 VAL A  16      75.375   6.751  -0.150  1.00 16.72           C  
ATOM    132  CG2 VAL A  16      73.072   6.240  -0.945  1.00 17.06           C  
ATOM    133  N   ASP A  17      76.968   3.481  -2.110  1.00 16.42           N  
ATOM    134  CA  ASP A  17      78.080   2.553  -1.906  1.00 16.78           C  
ATOM    135  C   ASP A  17      79.330   3.292  -1.440  1.00 16.84           C  
ATOM    136  O   ASP A  17      79.927   4.055  -2.203  1.00 17.02           O  
ATOM    137  CB  ASP A  17      78.352   1.797  -3.215  1.00 16.90           C  
ATOM    138  CG  ASP A  17      79.400   0.699  -3.068  1.00 17.96           C  
ATOM    139  OD1 ASP A  17      79.081  -0.454  -3.434  1.00 20.43           O  
ATOM    140  OD2 ASP A  17      80.530   0.974  -2.609  1.00 18.30           O  
ATOM    141  N   ARG A  18      79.723   3.053  -0.190  1.00 16.82           N  
ATOM    142  CA  ARG A  18      80.877   3.727   0.412  1.00 17.29           C  
ATOM    143  C   ARG A  18      82.155   3.537  -0.406  1.00 17.16           C  
ATOM    144  O   ARG A  18      82.860   4.506  -0.684  1.00 17.00           O  
ATOM    145  CB  ARG A  18      81.086   3.268   1.860  1.00 17.51           C  
ATOM    146  CG  ARG A  18      82.273   3.916   2.567  1.00 19.28           C  
ATOM    147  CD  ARG A  18      82.380   3.439   4.006  1.00 22.12           C  
ATOM    148  NE  ARG A  18      83.685   3.750   4.587  1.00 24.55           N  
ATOM    149  CZ  ARG A  18      84.080   3.375   5.802  1.00 25.93           C  
ATOM    150  NH1 ARG A  18      83.276   2.665   6.586  1.00 26.29           N  
ATOM    151  NH2 ARG A  18      85.289   3.710   6.236  1.00 26.77           N  
ATOM    152  N   ASN A  19      82.449   2.297  -0.790  1.00 17.28           N  
ATOM    153  CA  ASN A  19      83.660   2.008  -1.561  1.00 17.38           C  
ATOM    154  C   ASN A  19      83.667   2.682  -2.932  1.00 17.02           C  
ATOM    155  O   ASN A  19      84.696   3.200  -3.368  1.00 17.13           O  
ATOM    156  CB  ASN A  19      83.883   0.497  -1.691  1.00 17.94           C  
ATOM    157  CG  ASN A  19      84.250  -0.157  -0.370  1.00 18.89           C  
ATOM    158  OD1 ASN A  19      83.943  -1.328  -0.144  1.00 20.96           O  
ATOM    159  ND2 ASN A  19      84.910   0.594   0.511  1.00 20.69           N  
ATOM    160  N   GLU A  20      82.510   2.688  -3.591  1.00 16.53           N  
ATOM    161  CA  GLU A  20      82.355   3.328  -4.894  1.00 16.10           C  
ATOM    162  C   GLU A  20      82.505   4.847  -4.796  1.00 15.67           C  
ATOM    163  O   GLU A  20      83.218   5.456  -5.596  1.00 15.35           O  
ATOM    164  CB  GLU A  20      80.997   2.974  -5.501  1.00 16.46           C  
ATOM    165  CG  GLU A  20      80.733   3.612  -6.858  1.00 17.19           C  
ATOM    166  CD  GLU A  20      79.412   3.189  -7.465  1.00 19.03           C  
ATOM    167  OE1 GLU A  20      78.371   3.297  -6.781  1.00 18.97           O  
ATOM    168  OE2 GLU A  20      79.415   2.763  -8.640  1.00 20.55           O  
ATOM    169  N   ILE A  21      81.835   5.441  -3.811  1.00 15.14           N  
ATOM    170  CA  ILE A  21      81.859   6.892  -3.618  1.00 15.04           C  
ATOM    171  C   ILE A  21      83.258   7.381  -3.232  1.00 15.18           C  
ATOM    172  O   ILE A  21      83.715   8.413  -3.733  1.00 15.01           O  
ATOM    173  CB  ILE A  21      80.790   7.347  -2.592  1.00 14.99           C  
ATOM    174  CG1 ILE A  21      79.390   7.199  -3.197  1.00 14.94           C  
ATOM    175  CG2 ILE A  21      81.023   8.792  -2.158  1.00 14.96           C  
ATOM    176  CD1 ILE A  21      78.280   7.118  -2.177  1.00 13.29           C  
ATOM    177  N   GLU A  22      83.934   6.632  -2.361  1.00 15.36           N  
ATOM    178  CA  GLU A  22      85.292   6.985  -1.934  1.00 15.52           C  
ATOM    179  C   GLU A  22      86.303   6.934  -3.085  1.00 15.61           C  
ATOM    180  O   GLU A  22      87.254   7.724  -3.106  1.00 15.20           O  
ATOM    181  CB  GLU A  22      85.741   6.128  -0.744  1.00 15.73           C  
ATOM    182  CG  GLU A  22      85.067   6.520   0.580  1.00 16.69           C  
ATOM    183  CD  GLU A  22      85.492   5.666   1.762  1.00 19.17           C  
ATOM    184  OE1 GLU A  22      86.303   4.734   1.577  1.00 20.70           O  
ATOM    185  OE2 GLU A  22      85.009   5.930   2.885  1.00 19.78           O  
ATOM    186  N   GLN A  23      86.087   6.019  -4.034  1.00 15.58           N  
ATOM    187  CA AGLN A  23      86.903   5.955  -5.249  0.70 15.87           C  
ATOM    188  CA BGLN A  23      86.898   5.949  -5.250  0.30 15.55           C  
ATOM    189  C   GLN A  23      86.702   7.211  -6.094  1.00 15.50           C  
ATOM    190  O   GLN A  23      87.667   7.775  -6.621  1.00 15.59           O  
ATOM    191  CB AGLN A  23      86.582   4.705  -6.076  0.70 16.16           C  
ATOM    192  CB BGLN A  23      86.547   4.699  -6.065  0.30 15.65           C  
ATOM    193  CG AGLN A  23      87.197   3.417  -5.541  0.70 18.00           C  
ATOM    194  CG BGLN A  23      87.436   4.466  -7.283  0.30 15.87           C  
ATOM    195  CD AGLN A  23      87.183   2.274  -6.545  0.70 19.48           C  
ATOM    196  CD BGLN A  23      86.864   3.435  -8.240  0.30 16.52           C  
ATOM    197  OE1AGLN A  23      87.409   2.473  -7.738  0.70 21.04           O  
ATOM    198  OE1BGLN A  23      85.981   2.656  -7.879  0.30 17.27           O  
ATOM    199  NE2AGLN A  23      86.934   1.063  -6.058  0.70 20.46           N  
ATOM    200  NE2BGLN A  23      87.365   3.429  -9.469  0.30 16.49           N  
ATOM    201  N   TRP A  24      85.450   7.655  -6.217  1.00 15.04           N  
ATOM    202  CA  TRP A  24      85.156   8.893  -6.944  1.00 14.53           C  
ATOM    203  C   TRP A  24      85.795  10.099  -6.259  1.00 14.46           C  
ATOM    204  O   TRP A  24      86.355  10.975  -6.928  1.00 14.29           O  
ATOM    205  CB  TRP A  24      83.648   9.109  -7.110  1.00 14.39           C  
ATOM    206  CG  TRP A  24      82.996   8.189  -8.109  1.00 14.70           C  
ATOM    207  CD1 TRP A  24      83.559   7.667  -9.241  1.00 14.88           C  
ATOM    208  CD2 TRP A  24      81.647   7.705  -8.072  1.00 14.62           C  
ATOM    209  NE1 TRP A  24      82.647   6.875  -9.903  1.00 15.94           N  
ATOM    210  CE2 TRP A  24      81.467   6.883  -9.208  1.00 15.31           C  
ATOM    211  CE3 TRP A  24      80.575   7.880  -7.186  1.00 15.09           C  
ATOM    212  CZ2 TRP A  24      80.256   6.236  -9.482  1.00 15.63           C  
ATOM    213  CZ3 TRP A  24      79.370   7.234  -7.458  1.00 15.63           C  
ATOM    214  CH2 TRP A  24      79.223   6.426  -8.600  1.00 15.72           C  
ATOM    215  N   VAL A  25      85.725  10.131  -4.927  1.00 14.37           N  
ATOM    216  CA  VAL A  25      86.346  11.204  -4.148  1.00 14.51           C  
ATOM    217  C   VAL A  25      87.826  11.314  -4.520  1.00 14.53           C  
ATOM    218  O   VAL A  25      88.315  12.404  -4.816  1.00 14.19           O  
ATOM    219  CB  VAL A  25      86.193  10.989  -2.620  1.00 14.51           C  
ATOM    220  CG1 VAL A  25      87.030  11.997  -1.840  1.00 14.88           C  
ATOM    221  CG2 VAL A  25      84.742  11.101  -2.214  1.00 14.48           C  
ATOM    222  N   ARG A  26      88.515  10.173  -4.529  1.00 14.84           N  
ATOM    223  CA  ARG A  26      89.934  10.120  -4.897  1.00 15.26           C  
ATOM    224  C   ARG A  26      90.193  10.552  -6.341  1.00 15.20           C  
ATOM    225  O   ARG A  26      91.155  11.276  -6.607  1.00 15.17           O  
ATOM    226  CB  ARG A  26      90.516   8.723  -4.651  1.00 15.51           C  
ATOM    227  CG  ARG A  26      90.681   8.366  -3.185  1.00 17.26           C  
ATOM    228  CD  ARG A  26      91.478   7.075  -3.007  1.00 19.52           C  
ATOM    229  NE  ARG A  26      90.767   5.905  -3.517  1.00 21.33           N  
ATOM    230  CZ  ARG A  26      89.908   5.173  -2.810  1.00 21.75           C  
ATOM    231  NH1 ARG A  26      89.640   5.476  -1.545  1.00 22.28           N  
ATOM    232  NH2 ARG A  26      89.317   4.132  -3.371  1.00 22.30           N  
ATOM    233  N   GLU A  27      89.334  10.114  -7.264  1.00 15.06           N  
ATOM    234  CA  GLU A  27      89.465  10.463  -8.681  1.00 15.13           C  
ATOM    235  C   GLU A  27      89.372  11.974  -8.899  1.00 14.61           C  
ATOM    236  O   GLU A  27      90.112  12.535  -9.709  1.00 14.43           O  
ATOM    237  CB  GLU A  27      88.408   9.742  -9.530  1.00 15.57           C  
ATOM    238  CG  GLU A  27      88.635   9.871 -11.040  1.00 18.01           C  
ATOM    239  CD  GLU A  27      87.490   9.336 -11.891  1.00 20.84           C  
ATOM    240  OE1 GLU A  27      86.537   8.738 -11.341  1.00 22.63           O  
ATOM    241  OE2 GLU A  27      87.552   9.518 -13.127  1.00 21.73           O  
ATOM    242  N   PHE A  28      88.477  12.616  -8.151  1.00 13.75           N  
ATOM    243  CA  PHE A  28      88.162  14.031  -8.334  1.00 13.50           C  
ATOM    244  C   PHE A  28      88.887  14.975  -7.375  1.00 13.37           C  
ATOM    245  O   PHE A  28      88.679  16.190  -7.428  1.00 13.31           O  
ATOM    246  CB  PHE A  28      86.647  14.259  -8.200  1.00 13.34           C  
ATOM    247  CG  PHE A  28      85.810  13.462  -9.167  1.00 13.48           C  
ATOM    248  CD1 PHE A  28      86.178  13.327 -10.505  1.00 14.09           C  
ATOM    249  CD2 PHE A  28      84.616  12.885  -8.742  1.00 13.60           C  
ATOM    250  CE1 PHE A  28      85.388  12.597 -11.394  1.00 15.22           C  
ATOM    251  CE2 PHE A  28      83.821  12.154  -9.622  1.00 13.96           C  
ATOM    252  CZ  PHE A  28      84.203  12.009 -10.948  1.00 14.53           C  
ATOM    253  N   ALA A  29      89.739  14.425  -6.511  1.00 13.21           N  
ATOM    254  CA  ALA A  29      90.411  15.209  -5.471  1.00 13.28           C  
ATOM    255  C   ALA A  29      91.374  16.257  -6.030  1.00 13.17           C  
ATOM    256  O   ALA A  29      91.855  16.142  -7.159  1.00 12.94           O  
ATOM    257  CB  ALA A  29      91.137  14.284  -4.494  1.00 13.14           C  
ATOM    258  N   TYR A  30      91.631  17.287  -5.228  1.00 13.53           N  
ATOM    259  CA  TYR A  30      92.620  18.309  -5.557  1.00 13.91           C  
ATOM    260  C   TYR A  30      93.960  17.650  -5.871  1.00 13.81           C  
ATOM    261  O   TYR A  30      94.419  16.794  -5.115  1.00 13.73           O  
ATOM    262  CB  TYR A  30      92.776  19.269  -4.376  1.00 14.32           C  
ATOM    263  CG  TYR A  30      93.764  20.404  -4.576  1.00 15.58           C  
ATOM    264  CD1 TYR A  30      93.329  21.666  -4.973  1.00 17.48           C  
ATOM    265  CD2 TYR A  30      95.129  20.216  -4.351  1.00 16.83           C  
ATOM    266  CE1 TYR A  30      94.230  22.718  -5.146  1.00 18.46           C  
ATOM    267  CE2 TYR A  30      96.040  21.259  -4.527  1.00 18.28           C  
ATOM    268  CZ  TYR A  30      95.582  22.503  -4.923  1.00 18.48           C  
ATOM    269  OH  TYR A  30      96.481  23.533  -5.095  1.00 20.20           O  
ATOM    270  N   GLN A  31      94.561  18.045  -6.993  1.00 13.83           N  
ATOM    271  CA  GLN A  31      95.938  17.667  -7.326  1.00 13.98           C  
ATOM    272  C   GLN A  31      96.756  18.928  -7.577  1.00 14.32           C  
ATOM    273  O   GLN A  31      96.412  19.729  -8.450  1.00 14.54           O  
ATOM    274  CB  GLN A  31      95.995  16.746  -8.554  1.00 14.14           C  
ATOM    275  CG  GLN A  31      97.416  16.275  -8.899  1.00 14.02           C  
ATOM    276  CD  GLN A  31      97.494  15.413 -10.145  1.00 13.83           C  
ATOM    277  OE1 GLN A  31      97.444  15.914 -11.272  1.00 15.17           O  
ATOM    278  NE2 GLN A  31      97.642  14.108  -9.949  1.00 13.12           N  
ATOM    279  N   GLY A  32      97.832  19.093  -6.810  1.00 14.49           N  
ATOM    280  CA  GLY A  32      98.728  20.245  -6.947  1.00 14.82           C  
ATOM    281  C   GLY A  32      99.692  20.129  -8.117  1.00 14.78           C  
ATOM    282  O   GLY A  32     100.006  21.125  -8.775  1.00 14.95           O  
ATOM    283  N   PHE A  33     100.165  18.911  -8.373  1.00 14.84           N  
ATOM    284  CA  PHE A  33     101.081  18.634  -9.479  1.00 14.99           C  
ATOM    285  C   PHE A  33     101.026  17.150  -9.841  1.00 14.99           C  
ATOM    286  O   PHE A  33     100.574  16.322  -9.046  1.00 14.76           O  
ATOM    287  CB  PHE A  33     102.522  19.042  -9.120  1.00 15.17           C  
ATOM    288  CG  PHE A  33     103.223  18.060  -8.223  1.00 15.45           C  
ATOM    289  CD1 PHE A  33     104.240  17.250  -8.718  1.00 16.15           C  
ATOM    290  CD2 PHE A  33     102.852  17.926  -6.888  1.00 15.98           C  
ATOM    291  CE1 PHE A  33     104.878  16.330  -7.897  1.00 16.33           C  
ATOM    292  CE2 PHE A  33     103.484  17.001  -6.059  1.00 16.48           C  
ATOM    293  CZ  PHE A  33     104.498  16.204  -6.566  1.00 16.19           C  
ATOM    294  N   ASP A  34     101.511  16.825 -11.033  1.00 15.02           N  
ATOM    295  CA  ASP A  34     101.499  15.463 -11.548  1.00 15.32           C  
ATOM    296  C   ASP A  34     102.935  14.962 -11.650  1.00 15.36           C  
ATOM    297  O   ASP A  34     103.622  15.247 -12.630  1.00 15.30           O  
ATOM    298  CB  ASP A  34     100.823  15.457 -12.923  1.00 15.61           C  
ATOM    299  CG  ASP A  34     100.600  14.058 -13.479  1.00 15.93           C  
ATOM    300  OD1 ASP A  34     101.382  13.130 -13.180  1.00 16.40           O  
ATOM    301  OD2 ASP A  34      99.629  13.895 -14.247  1.00 17.75           O  
ATOM    302  N   ALA A  35     103.370  14.214 -10.636  1.00 15.18           N  
ATOM    303  CA  ALA A  35     104.764  13.757 -10.525  1.00 15.44           C  
ATOM    304  C   ALA A  35     105.248  12.910 -11.704  1.00 15.63           C  
ATOM    305  O   ALA A  35     106.366  13.103 -12.191  1.00 15.67           O  
ATOM    306  CB  ALA A  35     104.976  13.017  -9.218  1.00 15.53           C  
ATOM    307  N   ARG A  36     104.415  11.974 -12.157  1.00 15.57           N  
ATOM    308  CA  ARG A  36     104.772  11.117 -13.291  1.00 15.85           C  
ATOM    309  C   ARG A  36     104.998  11.925 -14.568  1.00 15.96           C  
ATOM    310  O   ARG A  36     105.935  11.649 -15.321  1.00 16.25           O  
ATOM    311  CB  ARG A  36     103.711  10.033 -13.522  1.00 15.94           C  
ATOM    312  CG  ARG A  36     103.707   8.941 -12.469  1.00 16.40           C  
ATOM    313  CD  ARG A  36     102.518   7.999 -12.643  1.00 17.26           C  
ATOM    314  NE  ARG A  36     102.460   7.005 -11.573  1.00 17.93           N  
ATOM    315  CZ  ARG A  36     101.863   7.188 -10.396  1.00 18.30           C  
ATOM    316  NH1 ARG A  36     101.253   8.335 -10.116  1.00 18.51           N  
ATOM    317  NH2 ARG A  36     101.878   6.215  -9.493  1.00 18.98           N  
ATOM    318  N   ARG A  37     104.149  12.925 -14.800  1.00 15.92           N  
ATOM    319  CA  ARG A  37     104.298  13.805 -15.956  1.00 16.06           C  
ATOM    320  C   ARG A  37     105.550  14.678 -15.833  1.00 15.85           C  
ATOM    321  O   ARG A  37     106.242  14.909 -16.826  1.00 15.88           O  
ATOM    322  CB  ARG A  37     103.043  14.660 -16.169  1.00 16.28           C  
ATOM    323  CG  ARG A  37     103.020  15.469 -17.476  1.00 17.26           C  
ATOM    324  CD  ARG A  37     103.212  14.614 -18.728  1.00 18.77           C  
ATOM    325  NE  ARG A  37     103.098  15.420 -19.944  1.00 20.52           N  
ATOM    326  CZ  ARG A  37     103.638  15.108 -21.119  1.00 20.81           C  
ATOM    327  NH1 ARG A  37     104.355  14.001 -21.264  1.00 22.14           N  
ATOM    328  NH2 ARG A  37     103.466  15.917 -22.156  1.00 22.21           N  
ATOM    329  N   VAL A  38     105.837  15.143 -14.617  1.00 15.72           N  
ATOM    330  CA  VAL A  38     107.038  15.949 -14.356  1.00 15.49           C  
ATOM    331  C   VAL A  38     108.307  15.184 -14.749  1.00 15.77           C  
ATOM    332  O   VAL A  38     109.150  15.707 -15.482  1.00 15.70           O  
ATOM    333  CB  VAL A  38     107.116  16.427 -12.876  1.00 15.47           C  
ATOM    334  CG1 VAL A  38     108.505  16.983 -12.549  1.00 15.19           C  
ATOM    335  CG2 VAL A  38     106.063  17.488 -12.599  1.00 15.01           C  
ATOM    336  N   ILE A  39     108.421  13.945 -14.277  1.00 15.67           N  
ATOM    337  CA  ILE A  39     109.587  13.107 -14.572  1.00 16.26           C  
ATOM    338  C   ILE A  39     109.649  12.743 -16.063  1.00 16.62           C  
ATOM    339  O   ILE A  39     110.730  12.722 -16.656  1.00 16.58           O  
ATOM    340  CB  ILE A  39     109.633  11.853 -13.665  1.00 16.10           C  
ATOM    341  CG1 ILE A  39     109.760  12.276 -12.197  1.00 16.29           C  
ATOM    342  CG2 ILE A  39     110.798  10.927 -14.043  1.00 15.80           C  
ATOM    343  CD1 ILE A  39     109.477  11.184 -11.210  1.00 17.05           C  
ATOM    344  N   GLU A  40     108.490  12.480 -16.666  1.00 17.21           N  
ATOM    345  CA  GLU A  40     108.425  12.203 -18.103  1.00 17.99           C  
ATOM    346  C   GLU A  40     108.988  13.368 -18.913  1.00 18.04           C  
ATOM    347  O   GLU A  40     109.788  13.160 -19.828  1.00 18.34           O  
ATOM    348  CB  GLU A  40     106.992  11.891 -18.547  1.00 18.24           C  
ATOM    349  CG  GLU A  40     106.881  11.443 -20.011  1.00 19.92           C  
ATOM    350  CD  GLU A  40     105.479  11.012 -20.399  1.00 22.09           C  
ATOM    351  OE1 GLU A  40     104.501  11.625 -19.919  1.00 22.77           O  
ATOM    352  OE2 GLU A  40     105.356  10.061 -21.201  1.00 24.10           O  
ATOM    353  N   LEU A  41     108.572  14.583 -18.561  1.00 18.17           N  
ATOM    354  CA  LEU A  41     109.031  15.799 -19.236  1.00 18.13           C  
ATOM    355  C   LEU A  41     110.522  16.058 -19.025  1.00 18.40           C  
ATOM    356  O   LEU A  41     111.210  16.482 -19.956  1.00 18.12           O  
ATOM    357  CB  LEU A  41     108.204  17.016 -18.810  1.00 18.16           C  
ATOM    358  CG  LEU A  41     106.733  17.062 -19.250  1.00 18.02           C  
ATOM    359  CD1 LEU A  41     106.003  18.166 -18.511  1.00 17.49           C  
ATOM    360  CD2 LEU A  41     106.587  17.236 -20.759  1.00 18.22           C  
ATOM    361  N   LEU A  42     111.014  15.787 -17.813  1.00 18.66           N  
ATOM    362  CA  LEU A  42     112.446  15.915 -17.507  1.00 18.97           C  
ATOM    363  C   LEU A  42     113.302  15.009 -18.389  1.00 19.46           C  
ATOM    364  O   LEU A  42     114.282  15.465 -18.980  1.00 19.38           O  
ATOM    365  CB  LEU A  42     112.733  15.625 -16.028  1.00 18.90           C  
ATOM    366  CG  LEU A  42     112.305  16.670 -14.994  1.00 18.41           C  
ATOM    367  CD1 LEU A  42     112.440  16.107 -13.589  1.00 17.72           C  
ATOM    368  CD2 LEU A  42     113.104  17.966 -15.138  1.00 18.44           C  
ATOM    369  N   LYS A  43     112.917  13.736 -18.470  1.00 20.00           N  
ATOM    370  CA  LYS A  43     113.600  12.739 -19.300  1.00 20.74           C  
ATOM    371  C   LYS A  43     113.545  13.102 -20.784  1.00 20.91           C  
ATOM    372  O   LYS A  43     114.547  12.977 -21.498  1.00 20.96           O  
ATOM    373  CB  LYS A  43     112.984  11.352 -19.078  1.00 20.96           C  
ATOM    374  CG  LYS A  43     113.328  10.701 -17.737  1.00 22.37           C  
ATOM    375  CD  LYS A  43     114.409   9.631 -17.871  1.00 24.65           C  
ATOM    376  CE  LYS A  43     113.837   8.299 -18.330  1.00 26.06           C  
ATOM    377  NZ  LYS A  43     114.866   7.221 -18.421  1.00 27.00           N  
ATOM    378  N   GLN A  44     112.373  13.555 -21.232  1.00 21.14           N  
ATOM    379  CA  GLN A  44     112.143  13.952 -22.622  1.00 21.51           C  
ATOM    380  C   GLN A  44     113.029  15.124 -23.043  1.00 21.50           C  
ATOM    381  O   GLN A  44     113.729  15.042 -24.053  1.00 21.35           O  
ATOM    382  CB  GLN A  44     110.666  14.303 -22.843  1.00 21.57           C  
ATOM    383  CG  GLN A  44     110.335  14.810 -24.245  1.00 22.39           C  
ATOM    384  CD  GLN A  44     108.959  15.432 -24.326  1.00 23.37           C  
ATOM    385  OE1 GLN A  44     107.943  14.744 -24.210  1.00 24.03           O  
ATOM    386  NE2 GLN A  44     108.916  16.741 -24.528  1.00 23.88           N  
ATOM    387  N   TYR A  45     112.986  16.204 -22.265  1.00 21.59           N  
ATOM    388  CA  TYR A  45     113.733  17.422 -22.571  1.00 21.63           C  
ATOM    389  C   TYR A  45     115.226  17.290 -22.286  1.00 21.85           C  
ATOM    390  O   TYR A  45     116.050  17.865 -22.997  1.00 21.82           O  
ATOM    391  CB  TYR A  45     113.172  18.617 -21.789  1.00 21.60           C  
ATOM    392  CG  TYR A  45     111.824  19.121 -22.262  1.00 21.57           C  
ATOM    393  CD1 TYR A  45     111.607  19.453 -23.600  1.00 21.74           C  
ATOM    394  CD2 TYR A  45     110.774  19.297 -21.362  1.00 21.97           C  
ATOM    395  CE1 TYR A  45     110.372  19.922 -24.032  1.00 22.08           C  
ATOM    396  CE2 TYR A  45     109.534  19.768 -21.783  1.00 21.77           C  
ATOM    397  CZ  TYR A  45     109.341  20.074 -23.118  1.00 21.97           C  
ATOM    398  OH  TYR A  45     108.121  20.541 -23.538  1.00 22.47           O  
ATOM    399  N   GLY A  46     115.566  16.531 -21.248  1.00 21.98           N  
ATOM    400  CA  GLY A  46     116.932  16.491 -20.735  1.00 22.30           C  
ATOM    401  C   GLY A  46     117.835  15.415 -21.297  1.00 22.67           C  
ATOM    402  O   GLY A  46     119.051  15.608 -21.382  1.00 22.53           O  
ATOM    403  N   GLY A  47     117.247  14.281 -21.673  1.00 22.92           N  
ATOM    404  CA  GLY A  47     118.012  13.141 -22.175  1.00 23.40           C  
ATOM    405  C   GLY A  47     119.030  12.655 -21.161  1.00 23.66           C  
ATOM    406  O   GLY A  47     118.690  12.385 -20.011  1.00 23.92           O  
ATOM    407  N   ALA A  48     120.288  12.567 -21.588  1.00 23.88           N  
ATOM    408  CA  ALA A  48     121.380  12.123 -20.722  1.00 24.05           C  
ATOM    409  C   ALA A  48     121.705  13.124 -19.609  1.00 24.11           C  
ATOM    410  O   ALA A  48     122.316  12.760 -18.602  1.00 24.39           O  
ATOM    411  CB  ALA A  48     122.623  11.826 -21.553  1.00 24.07           C  
ATOM    412  N   ASP A  49     121.286  14.375 -19.792  1.00 24.15           N  
ATOM    413  CA  ASP A  49     121.591  15.446 -18.842  1.00 23.99           C  
ATOM    414  C   ASP A  49     120.519  15.679 -17.765  1.00 23.56           C  
ATOM    415  O   ASP A  49     120.693  16.546 -16.906  1.00 23.42           O  
ATOM    416  CB  ASP A  49     121.850  16.760 -19.591  1.00 24.41           C  
ATOM    417  CG  ASP A  49     123.005  16.662 -20.574  1.00 25.31           C  
ATOM    418  OD1 ASP A  49     124.143  16.385 -20.141  1.00 26.84           O  
ATOM    419  OD2 ASP A  49     122.774  16.880 -21.781  1.00 27.07           O  
ATOM    420  N   TRP A  50     119.431  14.906 -17.790  1.00 22.89           N  
ATOM    421  CA  TRP A  50     118.266  15.227 -16.948  1.00 22.19           C  
ATOM    422  C   TRP A  50     118.507  15.165 -15.435  1.00 21.73           C  
ATOM    423  O   TRP A  50     118.016  16.023 -14.700  1.00 21.52           O  
ATOM    424  CB  TRP A  50     117.013  14.425 -17.358  1.00 22.22           C  
ATOM    425  CG  TRP A  50     116.861  13.066 -16.728  1.00 22.43           C  
ATOM    426  CD1 TRP A  50     117.263  11.872 -17.252  1.00 23.23           C  
ATOM    427  CD2 TRP A  50     116.239  12.760 -15.469  1.00 22.80           C  
ATOM    428  NE1 TRP A  50     116.947  10.846 -16.397  1.00 23.50           N  
ATOM    429  CE2 TRP A  50     116.313  11.360 -15.297  1.00 22.98           C  
ATOM    430  CE3 TRP A  50     115.634  13.534 -14.468  1.00 22.48           C  
ATOM    431  CZ2 TRP A  50     115.805  10.713 -14.162  1.00 23.29           C  
ATOM    432  CZ3 TRP A  50     115.129  12.892 -13.341  1.00 22.47           C  
ATOM    433  CH2 TRP A  50     115.219  11.494 -13.198  1.00 23.20           C  
ATOM    434  N   GLU A  51     119.256  14.162 -14.980  1.00 21.15           N  
ATOM    435  CA  GLU A  51     119.512  13.966 -13.550  1.00 20.90           C  
ATOM    436  C   GLU A  51     120.311  15.110 -12.933  1.00 20.16           C  
ATOM    437  O   GLU A  51     119.925  15.649 -11.893  1.00 19.90           O  
ATOM    438  CB  GLU A  51     120.209  12.625 -13.296  1.00 21.30           C  
ATOM    439  CG  GLU A  51     119.280  11.418 -13.388  1.00 22.79           C  
ATOM    440  CD  GLU A  51     120.000  10.142 -13.790  1.00 25.18           C  
ATOM    441  OE1 GLU A  51     120.741  10.159 -14.796  1.00 27.04           O  
ATOM    442  OE2 GLU A  51     119.808   9.112 -13.112  1.00 26.66           O  
ATOM    443  N   LYS A  52     121.416  15.483 -13.578  1.00 19.54           N  
ATOM    444  CA  LYS A  52     122.240  16.591 -13.096  1.00 19.03           C  
ATOM    445  C   LYS A  52     121.471  17.913 -13.164  1.00 18.29           C  
ATOM    446  O   LYS A  52     121.497  18.701 -12.213  1.00 18.27           O  
ATOM    447  CB  LYS A  52     123.553  16.681 -13.881  1.00 19.22           C  
ATOM    448  CG  LYS A  52     124.549  17.691 -13.320  1.00 20.16           C  
ATOM    449  CD  LYS A  52     125.928  17.476 -13.917  1.00 22.14           C  
ATOM    450  CE  LYS A  52     126.903  18.547 -13.453  1.00 23.29           C  
ATOM    451  NZ  LYS A  52     128.291  18.253 -13.891  1.00 24.96           N  
ATOM    452  N   ASP A  53     120.783  18.144 -14.282  1.00 17.56           N  
ATOM    453  CA  ASP A  53     119.955  19.340 -14.447  1.00 16.74           C  
ATOM    454  C   ASP A  53     118.853  19.427 -13.390  1.00 16.07           C  
ATOM    455  O   ASP A  53     118.573  20.510 -12.880  1.00 15.62           O  
ATOM    456  CB  ASP A  53     119.352  19.414 -15.858  1.00 16.88           C  
ATOM    457  CG  ASP A  53     120.374  19.793 -16.923  1.00 17.81           C  
ATOM    458  OD1 ASP A  53     121.494  20.224 -16.570  1.00 17.81           O  
ATOM    459  OD2 ASP A  53     120.054  19.665 -18.125  1.00 18.39           O  
ATOM    460  N   ALA A  54     118.234  18.288 -13.070  1.00 15.33           N  
ATOM    461  CA  ALA A  54     117.201  18.235 -12.032  1.00 14.94           C  
ATOM    462  C   ALA A  54     117.740  18.656 -10.663  1.00 14.73           C  
ATOM    463  O   ALA A  54     117.073  19.388  -9.930  1.00 14.41           O  
ATOM    464  CB  ALA A  54     116.579  16.844 -11.959  1.00 14.71           C  
ATOM    465  N   LYS A  55     118.947  18.198 -10.333  1.00 14.54           N  
ATOM    466  CA ALYS A  55     119.590  18.569  -9.073  0.80 14.56           C  
ATOM    467  CA BLYS A  55     119.601  18.567  -9.078  0.20 14.41           C  
ATOM    468  C   LYS A  55     119.841  20.075  -9.019  1.00 14.41           C  
ATOM    469  O   LYS A  55     119.564  20.717  -8.003  1.00 13.97           O  
ATOM    470  CB ALYS A  55     120.891  17.790  -8.868  0.80 14.82           C  
ATOM    471  CB BLYS A  55     120.912  17.796  -8.905  0.20 14.46           C  
ATOM    472  CG ALYS A  55     120.695  16.303  -8.573  0.80 15.73           C  
ATOM    473  CG BLYS A  55     120.727  16.305  -8.655  0.20 14.46           C  
ATOM    474  CD ALYS A  55     121.996  15.630  -8.135  0.80 17.19           C  
ATOM    475  CD BLYS A  55     122.025  15.539  -8.848  0.20 14.34           C  
ATOM    476  CE ALYS A  55     122.955  15.418  -9.293  0.80 18.13           C  
ATOM    477  CE BLYS A  55     121.797  14.039  -8.751  0.20 14.21           C  
ATOM    478  NZ ALYS A  55     124.334  15.106  -8.824  0.80 19.20           N  
ATOM    479  NZ BLYS A  55     123.035  13.267  -9.048  0.20 14.06           N  
ATOM    480  N   LYS A  56     120.343  20.633 -10.122  1.00 14.30           N  
ATOM    481  CA  LYS A  56     120.557  22.080 -10.242  1.00 14.34           C  
ATOM    482  C   LYS A  56     119.255  22.839 -10.031  1.00 14.10           C  
ATOM    483  O   LYS A  56     119.217  23.826  -9.299  1.00 14.17           O  
ATOM    484  CB  LYS A  56     121.118  22.448 -11.618  1.00 14.64           C  
ATOM    485  CG  LYS A  56     122.550  22.037 -11.858  1.00 15.37           C  
ATOM    486  CD  LYS A  56     123.101  22.722 -13.096  1.00 16.76           C  
ATOM    487  CE  LYS A  56     124.399  22.087 -13.551  1.00 17.62           C  
ATOM    488  NZ  LYS A  56     124.902  22.721 -14.801  1.00 18.64           N  
ATOM    489  N   MET A  57     118.190  22.363 -10.677  1.00 13.80           N  
ATOM    490  CA  MET A  57     116.883  23.003 -10.590  1.00 13.29           C  
ATOM    491  C   MET A  57     116.289  22.943  -9.181  1.00 13.04           C  
ATOM    492  O   MET A  57     115.585  23.863  -8.764  1.00 12.79           O  
ATOM    493  CB  MET A  57     115.917  22.422 -11.634  1.00 13.32           C  
ATOM    494  CG  MET A  57     116.198  22.923 -13.051  1.00 13.76           C  
ATOM    495  SD  MET A  57     115.020  22.376 -14.310  1.00 14.84           S  
ATOM    496  CE  MET A  57     115.635  20.732 -14.652  1.00 14.82           C  
ATOM    497  N   ILE A  58     116.585  21.869  -8.450  1.00 12.94           N  
ATOM    498  CA  ILE A  58     116.143  21.742  -7.060  1.00 13.05           C  
ATOM    499  C   ILE A  58     116.885  22.740  -6.158  1.00 13.44           C  
ATOM    500  O   ILE A  58     116.261  23.422  -5.341  1.00 13.56           O  
ATOM    501  CB  ILE A  58     116.258  20.281  -6.541  1.00 12.98           C  
ATOM    502  CG1 ILE A  58     115.249  19.387  -7.277  1.00 12.58           C  
ATOM    503  CG2 ILE A  58     116.018  20.213  -5.025  1.00 12.74           C  
ATOM    504  CD1 ILE A  58     115.480  17.893  -7.113  1.00 12.66           C  
ATOM    505  N   VAL A  59     118.202  22.837  -6.328  1.00 14.14           N  
ATOM    506  CA  VAL A  59     119.002  23.837  -5.601  1.00 14.63           C  
ATOM    507  C   VAL A  59     118.487  25.245  -5.907  1.00 14.93           C  
ATOM    508  O   VAL A  59     118.330  26.074  -5.003  1.00 14.87           O  
ATOM    509  CB  VAL A  59     120.516  23.707  -5.922  1.00 14.59           C  
ATOM    510  CG1 VAL A  59     121.323  24.852  -5.293  1.00 15.22           C  
ATOM    511  CG2 VAL A  59     121.046  22.370  -5.439  1.00 15.29           C  
ATOM    512  N   LEU A  60     118.197  25.486  -7.184  1.00 15.18           N  
ATOM    513  CA  LEU A  60     117.614  26.737  -7.651  1.00 15.72           C  
ATOM    514  C   LEU A  60     116.267  27.032  -6.982  1.00 15.57           C  
ATOM    515  O   LEU A  60     116.040  28.138  -6.490  1.00 15.54           O  
ATOM    516  CB  LEU A  60     117.465  26.680  -9.175  1.00 16.16           C  
ATOM    517  CG  LEU A  60     117.490  27.937 -10.038  1.00 17.62           C  
ATOM    518  CD1 LEU A  60     118.670  28.842  -9.707  1.00 17.93           C  
ATOM    519  CD2 LEU A  60     117.514  27.541 -11.508  1.00 18.57           C  
ATOM    520  N   ALA A  61     115.383  26.034  -6.958  1.00 15.09           N  
ATOM    521  CA  ALA A  61     114.069  26.165  -6.330  1.00 15.13           C  
ATOM    522  C   ALA A  61     114.160  26.502  -4.844  1.00 15.08           C  
ATOM    523  O   ALA A  61     113.415  27.342  -4.342  1.00 15.42           O  
ATOM    524  CB  ALA A  61     113.257  24.885  -6.529  1.00 14.99           C  
ATOM    525  N   LEU A  62     115.085  25.844  -4.152  1.00 15.40           N  
ATOM    526  CA  LEU A  62     115.179  25.940  -2.700  1.00 15.39           C  
ATOM    527  C   LEU A  62     115.874  27.208  -2.216  1.00 15.44           C  
ATOM    528  O   LEU A  62     115.612  27.674  -1.107  1.00 15.15           O  
ATOM    529  CB  LEU A  62     115.865  24.688  -2.130  1.00 15.51           C  
ATOM    530  CG  LEU A  62     114.996  23.452  -1.832  1.00 15.49           C  
ATOM    531  CD1 LEU A  62     113.984  23.134  -2.934  1.00 15.93           C  
ATOM    532  CD2 LEU A  62     115.874  22.235  -1.553  1.00 15.08           C  
ATOM    533  N   THR A  63     116.743  27.772  -3.050  1.00 15.62           N  
ATOM    534  CA  THR A  63     117.535  28.933  -2.640  1.00 15.88           C  
ATOM    535  C   THR A  63     117.121  30.246  -3.313  1.00 16.20           C  
ATOM    536  O   THR A  63     117.393  31.324  -2.777  1.00 16.28           O  
ATOM    537  CB  THR A  63     119.061  28.693  -2.806  1.00 15.77           C  
ATOM    538  OG1 THR A  63     119.394  28.577  -4.193  1.00 15.44           O  
ATOM    539  CG2 THR A  63     119.505  27.427  -2.057  1.00 16.15           C  
ATOM    540  N   ARG A  64     116.461  30.161  -4.468  1.00 16.26           N  
ATOM    541  CA  ARG A  64     116.023  31.366  -5.189  1.00 16.77           C  
ATOM    542  C   ARG A  64     114.513  31.451  -5.408  1.00 17.18           C  
ATOM    543  O   ARG A  64     113.966  32.543  -5.557  1.00 17.80           O  
ATOM    544  CB  ARG A  64     116.758  31.511  -6.528  1.00 16.56           C  
ATOM    545  CG  ARG A  64     118.270  31.732  -6.429  1.00 16.42           C  
ATOM    546  CD  ARG A  64     118.659  32.954  -5.579  1.00 16.07           C  
ATOM    547  NE  ARG A  64     118.044  34.209  -6.027  1.00 15.19           N  
ATOM    548  CZ  ARG A  64     118.577  35.048  -6.917  1.00 15.26           C  
ATOM    549  NH1 ARG A  64     119.743  34.781  -7.491  1.00 14.67           N  
ATOM    550  NH2 ARG A  64     117.935  36.164  -7.240  1.00 14.88           N  
ATOM    551  N   GLY A  65     113.840  30.304  -5.437  1.00 17.67           N  
ATOM    552  CA  GLY A  65     112.388  30.283  -5.581  1.00 17.91           C  
ATOM    553  C   GLY A  65     111.888  29.707  -6.893  1.00 18.33           C  
ATOM    554  O   GLY A  65     112.577  28.921  -7.548  1.00 18.01           O  
ATOM    555  N   ASN A  66     110.683  30.120  -7.279  1.00 18.64           N  
ATOM    556  CA  ASN A  66     109.964  29.506  -8.392  1.00 19.23           C  
ATOM    557  C   ASN A  66     109.753  30.444  -9.585  1.00 19.56           C  
ATOM    558  O   ASN A  66     108.922  30.173 -10.457  1.00 19.88           O  
ATOM    559  CB  ASN A  66     108.617  28.960  -7.892  1.00 19.23           C  
ATOM    560  CG  ASN A  66     108.023  27.904  -8.816  1.00 19.45           C  
ATOM    561  OD1 ASN A  66     108.742  27.107  -9.417  1.00 19.36           O  
ATOM    562  ND2 ASN A  66     106.697  27.892  -8.922  1.00 19.28           N  
ATOM    563  N   LYS A  67     110.513  31.538  -9.628  1.00 19.82           N  
ATOM    564  CA  LYS A  67     110.403  32.511 -10.717  1.00 20.33           C  
ATOM    565  C   LYS A  67     111.734  32.687 -11.461  1.00 20.44           C  
ATOM    566  O   LYS A  67     112.499  33.606 -11.157  1.00 20.23           O  
ATOM    567  CB  LYS A  67     109.883  33.859 -10.197  1.00 20.48           C  
ATOM    568  CG  LYS A  67     108.481  33.805  -9.613  1.00 21.52           C  
ATOM    569  CD  LYS A  67     107.982  35.197  -9.263  1.00 23.71           C  
ATOM    570  CE  LYS A  67     106.520  35.184  -8.840  1.00 24.86           C  
ATOM    571  NZ  LYS A  67     106.332  34.671  -7.454  1.00 26.52           N  
ATOM    572  N   PRO A  68     112.009  31.807 -12.446  1.00 20.56           N  
ATOM    573  CA  PRO A  68     113.300  31.785 -13.144  1.00 20.81           C  
ATOM    574  C   PRO A  68     113.675  33.092 -13.853  1.00 21.12           C  
ATOM    575  O   PRO A  68     114.851  33.457 -13.871  1.00 21.18           O  
ATOM    576  CB  PRO A  68     113.128  30.654 -14.161  1.00 20.80           C  
ATOM    577  CG  PRO A  68     112.085  29.780 -13.574  1.00 20.67           C  
ATOM    578  CD  PRO A  68     111.130  30.719 -12.915  1.00 20.65           C  
ATOM    579  N   ARG A  69     112.694  33.786 -14.425  1.00 21.44           N  
ATOM    580  CA  ARG A  69     112.965  35.058 -15.100  1.00 21.91           C  
ATOM    581  C   ARG A  69     113.308  36.168 -14.108  1.00 21.93           C  
ATOM    582  O   ARG A  69     114.168  37.013 -14.389  1.00 22.25           O  
ATOM    583  CB  ARG A  69     111.798  35.468 -16.007  1.00 22.11           C  
ATOM    584  CG  ARG A  69     111.709  34.680 -17.313  1.00 23.02           C  
ATOM    585  CD  ARG A  69     112.872  34.982 -18.259  1.00 24.15           C  
ATOM    586  NE  ARG A  69     112.901  34.053 -19.388  1.00 25.56           N  
ATOM    587  CZ  ARG A  69     113.898  33.947 -20.262  1.00 25.79           C  
ATOM    588  NH1 ARG A  69     114.975  34.715 -20.158  1.00 26.50           N  
ATOM    589  NH2 ARG A  69     113.817  33.064 -21.247  1.00 26.28           N  
ATOM    590  N   ARG A  70     112.647  36.150 -12.951  1.00 21.83           N  
ATOM    591  CA  ARG A  70     112.868  37.140 -11.895  1.00 21.84           C  
ATOM    592  C   ARG A  70     114.240  36.978 -11.235  1.00 21.36           C  
ATOM    593  O   ARG A  70     114.955  37.962 -11.037  1.00 21.14           O  
ATOM    594  CB  ARG A  70     111.754  37.072 -10.839  1.00 22.10           C  
ATOM    595  CG  ARG A  70     111.889  38.100  -9.713  1.00 23.91           C  
ATOM    596  CD  ARG A  70     110.989  37.775  -8.529  1.00 26.96           C  
ATOM    597  NE  ARG A  70     109.698  38.458  -8.597  1.00 29.41           N  
ATOM    598  CZ  ARG A  70     108.717  38.308  -7.708  1.00 30.47           C  
ATOM    599  NH1 ARG A  70     108.863  37.487  -6.674  1.00 30.99           N  
ATOM    600  NH2 ARG A  70     107.581  38.976  -7.857  1.00 31.20           N  
ATOM    601  N   MET A  71     114.604  35.739 -10.903  1.00 20.93           N  
ATOM    602  CA  MET A  71     115.880  35.464 -10.231  1.00 20.44           C  
ATOM    603  C   MET A  71     117.089  35.827 -11.099  1.00 20.68           C  
ATOM    604  O   MET A  71     118.136  36.216 -10.578  1.00 20.62           O  
ATOM    605  CB  MET A  71     115.961  34.005  -9.745  1.00 20.28           C  
ATOM    606  CG  MET A  71     116.004  32.949 -10.848  1.00 18.66           C  
ATOM    607  SD  MET A  71     116.009  31.246 -10.231  1.00 15.24           S  
ATOM    608  CE  MET A  71     114.386  31.143  -9.481  1.00 16.96           C  
ATOM    609  N   MET A  72     116.920  35.721 -12.418  1.00 20.86           N  
ATOM    610  CA  MET A  72     117.963  36.059 -13.390  1.00 21.28           C  
ATOM    611  C   MET A  72     118.362  37.533 -13.352  1.00 21.25           C  
ATOM    612  O   MET A  72     119.478  37.885 -13.739  1.00 21.56           O  
ATOM    613  CB  MET A  72     117.511  35.697 -14.805  1.00 21.47           C  
ATOM    614  CG  MET A  72     117.786  34.257 -15.207  1.00 22.38           C  
ATOM    615  SD  MET A  72     116.968  33.810 -16.755  1.00 23.92           S  
ATOM    616  CE  MET A  72     117.912  34.740 -17.959  1.00 24.69           C  
ATOM    617  N   MET A  73     117.449  38.382 -12.885  1.00 21.33           N  
ATOM    618  CA  MET A  73     117.677  39.830 -12.819  1.00 21.37           C  
ATOM    619  C   MET A  73     118.649  40.222 -11.703  1.00 20.69           C  
ATOM    620  O   MET A  73     119.156  41.346 -11.686  1.00 20.62           O  
ATOM    621  CB  MET A  73     116.353  40.585 -12.650  1.00 21.87           C  
ATOM    622  CG  MET A  73     115.256  40.176 -13.629  1.00 23.75           C  
ATOM    623  SD  MET A  73     113.783  41.218 -13.561  1.00 28.39           S  
ATOM    624  CE  MET A  73     113.306  41.109 -11.838  1.00 26.93           C  
ATOM    625  N   LYS A  74     118.893  39.296 -10.775  1.00 19.87           N  
ATOM    626  CA  LYS A  74     119.844  39.497  -9.682  1.00 19.19           C  
ATOM    627  C   LYS A  74     120.693  38.236  -9.509  1.00 18.56           C  
ATOM    628  O   LYS A  74     120.494  37.460  -8.571  1.00 18.25           O  
ATOM    629  CB  LYS A  74     119.123  39.848  -8.373  1.00 19.32           C  
ATOM    630  CG  LYS A  74     118.379  41.182  -8.364  1.00 20.04           C  
ATOM    631  CD  LYS A  74     119.322  42.365  -8.185  1.00 21.28           C  
ATOM    632  CE  LYS A  74     118.551  43.676  -8.043  1.00 22.67           C  
ATOM    633  NZ  LYS A  74     117.720  43.723  -6.804  1.00 22.96           N  
ATOM    634  N   MET A  75     121.636  38.050 -10.428  1.00 17.93           N  
ATOM    635  CA  MET A  75     122.441  36.832 -10.512  1.00 17.48           C  
ATOM    636  C   MET A  75     123.735  37.131 -11.266  1.00 17.43           C  
ATOM    637  O   MET A  75     123.781  38.057 -12.079  1.00 17.30           O  
ATOM    638  CB  MET A  75     121.639  35.735 -11.235  1.00 17.44           C  
ATOM    639  CG  MET A  75     122.221  34.325 -11.144  1.00 16.36           C  
ATOM    640  SD  MET A  75     121.116  33.035 -11.794  1.00 13.30           S  
ATOM    641  CE  MET A  75     119.839  32.958 -10.547  1.00 15.58           C  
ATOM    642  N   SER A  76     124.783  36.351 -10.998  1.00 17.48           N  
ATOM    643  CA  SER A  76     126.037  36.458 -11.746  1.00 17.58           C  
ATOM    644  C   SER A  76     125.818  36.152 -13.230  1.00 17.74           C  
ATOM    645  O   SER A  76     124.816  35.535 -13.598  1.00 17.59           O  
ATOM    646  CB  SER A  76     127.092  35.513 -11.166  1.00 17.68           C  
ATOM    647  OG  SER A  76     126.751  34.159 -11.417  1.00 17.58           O  
ATOM    648  N   LYS A  77     126.748  36.596 -14.073  1.00 17.82           N  
ATOM    649  CA  LYS A  77     126.676  36.360 -15.517  1.00 18.00           C  
ATOM    650  C   LYS A  77     126.634  34.864 -15.817  1.00 18.06           C  
ATOM    651  O   LYS A  77     125.851  34.413 -16.658  1.00 18.04           O  
ATOM    652  CB  LYS A  77     127.868  37.015 -16.223  1.00 18.11           C  
ATOM    653  CG  LYS A  77     127.787  37.019 -17.747  1.00 19.04           C  
ATOM    654  CD  LYS A  77     129.045  37.632 -18.357  1.00 20.85           C  
ATOM    655  CE  LYS A  77     128.935  37.756 -19.870  1.00 22.37           C  
ATOM    656  NZ  LYS A  77     130.235  38.152 -20.481  1.00 23.50           N  
ATOM    657  N   GLU A  78     127.470  34.112 -15.106  1.00 18.32           N  
ATOM    658  CA  GLU A  78     127.571  32.662 -15.269  1.00 18.59           C  
ATOM    659  C   GLU A  78     126.286  31.953 -14.829  1.00 18.33           C  
ATOM    660  O   GLU A  78     125.770  31.089 -15.550  1.00 18.13           O  
ATOM    661  CB  GLU A  78     128.785  32.123 -14.502  1.00 19.09           C  
ATOM    662  CG  GLU A  78     130.144  32.611 -15.026  1.00 21.20           C  
ATOM    663  CD  GLU A  78     130.541  34.015 -14.550  1.00 23.65           C  
ATOM    664  OE1 GLU A  78     131.549  34.539 -15.068  1.00 25.29           O  
ATOM    665  OE2 GLU A  78     129.867  34.595 -13.665  1.00 25.01           O  
ATOM    666  N   GLY A  79     125.777  32.330 -13.655  1.00 17.88           N  
ATOM    667  CA  GLY A  79     124.520  31.795 -13.123  1.00 17.85           C  
ATOM    668  C   GLY A  79     123.342  32.086 -14.033  1.00 17.72           C  
ATOM    669  O   GLY A  79     122.531  31.198 -14.315  1.00 17.56           O  
ATOM    670  N   LYS A  80     123.253  33.338 -14.485  1.00 17.71           N  
ATOM    671  CA ALYS A  80     122.205  33.756 -15.413  0.80 17.83           C  
ATOM    672  CA BLYS A  80     122.212  33.767 -15.417  0.20 17.68           C  
ATOM    673  C   LYS A  80     122.201  32.907 -16.684  1.00 17.71           C  
ATOM    674  O   LYS A  80     121.137  32.516 -17.166  1.00 17.90           O  
ATOM    675  CB ALYS A  80     122.362  35.231 -15.780  0.80 17.82           C  
ATOM    676  CB BLYS A  80     122.398  35.247 -15.772  0.20 17.61           C  
ATOM    677  CG ALYS A  80     121.190  35.783 -16.576  0.80 18.72           C  
ATOM    678  CG BLYS A  80     121.274  35.855 -16.595  0.20 17.50           C  
ATOM    679  CD ALYS A  80     121.631  36.823 -17.598  0.80 20.36           C  
ATOM    680  CD BLYS A  80     121.540  37.323 -16.882  0.20 17.11           C  
ATOM    681  CE ALYS A  80     122.206  38.058 -16.935  0.80 20.69           C  
ATOM    682  CE BLYS A  80     120.549  37.875 -17.892  0.20 16.83           C  
ATOM    683  NZ ALYS A  80     121.175  38.799 -16.154  0.80 22.67           N  
ATOM    684  NZ BLYS A  80     120.781  39.321 -18.168  0.20 17.12           N  
ATOM    685  N   ALA A  81     123.391  32.620 -17.215  1.00 17.65           N  
ATOM    686  CA  ALA A  81     123.541  31.818 -18.433  1.00 17.73           C  
ATOM    687  C   ALA A  81     123.089  30.373 -18.231  1.00 17.73           C  
ATOM    688  O   ALA A  81     122.500  29.766 -19.134  1.00 17.91           O  
ATOM    689  CB  ALA A  81     124.980  31.861 -18.927  1.00 17.74           C  
ATOM    690  N   THR A  82     123.364  29.832 -17.046  1.00 17.69           N  
ATOM    691  CA  THR A  82     122.947  28.475 -16.697  1.00 17.82           C  
ATOM    692  C   THR A  82     121.424  28.394 -16.627  1.00 17.98           C  
ATOM    693  O   THR A  82     120.822  27.469 -17.178  1.00 18.00           O  
ATOM    694  CB  THR A  82     123.593  28.005 -15.368  1.00 17.89           C  
ATOM    695  OG1 THR A  82     125.016  27.956 -15.522  1.00 18.03           O  
ATOM    696  CG2 THR A  82     123.094  26.616 -14.969  1.00 17.81           C  
ATOM    697  N   VAL A  83     120.810  29.380 -15.974  1.00 17.94           N  
ATOM    698  CA  VAL A  83     119.356  29.416 -15.810  1.00 18.06           C  
ATOM    699  C   VAL A  83     118.663  29.654 -17.154  1.00 18.47           C  
ATOM    700  O   VAL A  83     117.672  28.990 -17.468  1.00 18.33           O  
ATOM    701  CB  VAL A  83     118.922  30.458 -14.750  1.00 18.08           C  
ATOM    702  CG1 VAL A  83     117.401  30.504 -14.619  1.00 17.65           C  
ATOM    703  CG2 VAL A  83     119.550  30.123 -13.406  1.00 17.35           C  
ATOM    704  N   GLU A  84     119.202  30.582 -17.948  1.00 18.81           N  
ATOM    705  CA  GLU A  84     118.699  30.848 -19.300  1.00 19.51           C  
ATOM    706  C   GLU A  84     118.645  29.565 -20.132  1.00 19.45           C  
ATOM    707  O   GLU A  84     117.637  29.286 -20.787  1.00 19.58           O  
ATOM    708  CB  GLU A  84     119.555  31.917 -19.999  1.00 19.75           C  
ATOM    709  CG  GLU A  84     119.275  32.122 -21.503  1.00 21.80           C  
ATOM    710  CD  GLU A  84     117.988  32.888 -21.802  1.00 24.16           C  
ATOM    711  OE1 GLU A  84     117.276  33.297 -20.861  1.00 25.75           O  
ATOM    712  OE2 GLU A  84     117.688  33.083 -23.000  1.00 26.23           O  
ATOM    713  N   ALA A  85     119.727  28.790 -20.090  1.00 19.33           N  
ATOM    714  CA  ALA A  85     119.808  27.522 -20.811  1.00 19.37           C  
ATOM    715  C   ALA A  85     118.796  26.504 -20.285  1.00 19.39           C  
ATOM    716  O   ALA A  85     118.190  25.769 -21.069  1.00 19.38           O  
ATOM    717  CB  ALA A  85     121.219  26.961 -20.747  1.00 19.14           C  
ATOM    718  N   LEU A  86     118.610  26.475 -18.966  1.00 19.43           N  
ATOM    719  CA  LEU A  86     117.632  25.578 -18.339  1.00 19.72           C  
ATOM    720  C   LEU A  86     116.197  25.915 -18.743  1.00 20.08           C  
ATOM    721  O   LEU A  86     115.387  25.015 -18.973  1.00 19.88           O  
ATOM    722  CB  LEU A  86     117.767  25.588 -16.811  1.00 19.62           C  
ATOM    723  CG  LEU A  86     118.957  24.864 -16.172  1.00 19.64           C  
ATOM    724  CD1 LEU A  86     118.996  25.146 -14.675  1.00 19.76           C  
ATOM    725  CD2 LEU A  86     118.932  23.356 -16.436  1.00 19.18           C  
ATOM    726  N   ILE A  87     115.892  27.208 -18.830  1.00 20.45           N  
ATOM    727  CA  ILE A  87     114.568  27.663 -19.255  1.00 21.14           C  
ATOM    728  C   ILE A  87     114.273  27.215 -20.685  1.00 21.56           C  
ATOM    729  O   ILE A  87     113.197  26.682 -20.958  1.00 21.71           O  
ATOM    730  CB  ILE A  87     114.409  29.200 -19.136  1.00 21.04           C  
ATOM    731  CG1 ILE A  87     114.441  29.631 -17.668  1.00 20.93           C  
ATOM    732  CG2 ILE A  87     113.103  29.670 -19.802  1.00 21.32           C  
ATOM    733  CD1 ILE A  87     114.667  31.121 -17.467  1.00 21.93           C  
ATOM    734  N   ASN A  88     115.231  27.427 -21.586  1.00 22.11           N  
ATOM    735  CA  ASN A  88     115.056  27.083 -22.999  1.00 22.57           C  
ATOM    736  C   ASN A  88     114.953  25.582 -23.245  1.00 22.69           C  
ATOM    737  O   ASN A  88     114.184  25.141 -24.104  1.00 22.97           O  
ATOM    738  CB  ASN A  88     116.186  27.672 -23.852  1.00 22.82           C  
ATOM    739  CG  ASN A  88     116.198  29.193 -23.850  1.00 23.45           C  
ATOM    740  OD1 ASN A  88     117.258  29.811 -23.972  1.00 24.96           O  
ATOM    741  ND2 ASN A  88     115.024  29.804 -23.716  1.00 24.51           N  
ATOM    742  N   LYS A  89     115.724  24.807 -22.483  1.00 22.59           N  
ATOM    743  CA  LYS A  89     115.784  23.357 -22.650  1.00 22.62           C  
ATOM    744  C   LYS A  89     114.566  22.648 -22.058  1.00 22.42           C  
ATOM    745  O   LYS A  89     114.047  21.702 -22.656  1.00 22.44           O  
ATOM    746  CB  LYS A  89     117.072  22.804 -22.034  1.00 22.77           C  
ATOM    747  CG  LYS A  89     117.361  21.344 -22.351  1.00 23.78           C  
ATOM    748  CD  LYS A  89     118.717  20.938 -21.806  1.00 25.08           C  
ATOM    749  CE  LYS A  89     118.988  19.463 -22.021  1.00 26.48           C  
ATOM    750  NZ  LYS A  89     120.360  19.101 -21.574  1.00 27.18           N  
ATOM    751  N   TYR A  90     114.116  23.112 -20.894  1.00 22.17           N  
ATOM    752  CA  TYR A  90     113.028  22.453 -20.161  1.00 21.81           C  
ATOM    753  C   TYR A  90     111.703  23.218 -20.211  1.00 22.04           C  
ATOM    754  O   TYR A  90     110.716  22.805 -19.588  1.00 21.87           O  
ATOM    755  CB  TYR A  90     113.454  22.176 -18.711  1.00 21.53           C  
ATOM    756  CG  TYR A  90     114.587  21.182 -18.605  1.00 20.91           C  
ATOM    757  CD1 TYR A  90     114.336  19.812 -18.565  1.00 20.32           C  
ATOM    758  CD2 TYR A  90     115.916  21.610 -18.562  1.00 20.23           C  
ATOM    759  CE1 TYR A  90     115.373  18.893 -18.479  1.00 19.62           C  
ATOM    760  CE2 TYR A  90     116.960  20.701 -18.478  1.00 20.07           C  
ATOM    761  CZ  TYR A  90     116.684  19.343 -18.436  1.00 19.62           C  
ATOM    762  OH  TYR A  90     117.717  18.441 -18.354  1.00 19.30           O  
ATOM    763  N   LYS A  91     111.694  24.321 -20.964  1.00 22.17           N  
ATOM    764  CA  LYS A  91     110.515  25.183 -21.156  1.00 22.57           C  
ATOM    765  C   LYS A  91     109.871  25.614 -19.835  1.00 22.74           C  
ATOM    766  O   LYS A  91     108.646  25.590 -19.680  1.00 22.69           O  
ATOM    767  CB  LYS A  91     109.494  24.528 -22.106  1.00 22.64           C  
ATOM    768  CG  LYS A  91     110.078  23.984 -23.419  1.00 23.34           C  
ATOM    769  CD  LYS A  91     110.874  25.028 -24.219  1.00 25.11           C  
ATOM    770  CE  LYS A  91     109.982  25.910 -25.081  1.00 26.04           C  
ATOM    771  NZ  LYS A  91     110.773  26.936 -25.824  1.00 27.48           N  
ATOM    772  N   LEU A  92     110.719  26.025 -18.893  1.00 22.87           N  
ATOM    773  CA  LEU A  92     110.294  26.344 -17.531  1.00 23.23           C  
ATOM    774  C   LEU A  92     109.331  27.523 -17.452  1.00 23.80           C  
ATOM    775  O   LEU A  92     109.500  28.533 -18.145  1.00 23.59           O  
ATOM    776  CB  LEU A  92     111.512  26.595 -16.630  1.00 23.00           C  
ATOM    777  CG  LEU A  92     112.488  25.438 -16.388  1.00 22.76           C  
ATOM    778  CD1 LEU A  92     113.725  25.936 -15.649  1.00 21.90           C  
ATOM    779  CD2 LEU A  92     111.831  24.294 -15.622  1.00 22.14           C  
ATOM    780  N   LYS A  93     108.318  27.373 -16.604  1.00 24.39           N  
ATOM    781  CA  LYS A  93     107.333  28.419 -16.352  1.00 25.23           C  
ATOM    782  C   LYS A  93     107.313  28.787 -14.867  1.00 25.90           C  
ATOM    783  O   LYS A  93     107.994  28.152 -14.053  1.00 25.91           O  
ATOM    784  CB  LYS A  93     105.936  27.965 -16.800  1.00 25.16           C  
ATOM    785  CG  LYS A  93     105.821  27.539 -18.266  1.00 25.45           C  
ATOM    786  CD  LYS A  93     105.962  28.720 -19.226  1.00 25.82           C  
ATOM    787  CE  LYS A  93     105.656  28.318 -20.665  1.00 26.06           C  
ATOM    788  NZ  LYS A  93     106.613  27.308 -21.204  1.00 26.82           N  
ATOM    789  N   GLU A  94     106.538  29.820 -14.533  1.00 26.64           N  
ATOM    790  CA AGLU A  94     106.353  30.258 -13.149  0.50 26.98           C  
ATOM    791  CA BGLU A  94     106.360  30.241 -13.144  0.50 26.98           C  
ATOM    792  C   GLU A  94     104.980  29.836 -12.629  1.00 27.16           C  
ATOM    793  O   GLU A  94     104.093  29.487 -13.413  1.00 27.28           O  
ATOM    794  CB AGLU A  94     106.509  31.779 -13.046  0.50 27.04           C  
ATOM    795  CB BGLU A  94     106.572  31.755 -12.993  0.50 27.04           C  
ATOM    796  CG AGLU A  94     107.893  32.282 -13.410  0.50 27.29           C  
ATOM    797  CG BGLU A  94     105.554  32.625 -13.727  0.50 27.26           C  
ATOM    798  CD AGLU A  94     107.996  33.794 -13.432  0.50 27.59           C  
ATOM    799  CD BGLU A  94     105.599  34.076 -13.290  0.50 27.64           C  
ATOM    800  OE1AGLU A  94     106.977  34.467 -13.172  0.50 28.09           O  
ATOM    801  OE1BGLU A  94     105.923  34.336 -12.112  0.50 27.79           O  
ATOM    802  OE2AGLU A  94     109.100  34.309 -13.713  0.50 27.71           O  
ATOM    803  OE2BGLU A  94     105.302  34.957 -14.123  0.50 28.03           O  
ATOM    804  N   GLY A  95     104.812  29.872 -11.307  1.00 27.46           N  
ATOM    805  CA  GLY A  95     103.525  29.605 -10.661  1.00 27.84           C  
ATOM    806  C   GLY A  95     102.949  28.218 -10.870  1.00 28.03           C  
ATOM    807  O   GLY A  95     103.645  27.216 -10.688  1.00 28.29           O  
ATOM    808  N   ASN A  96     101.670  28.175 -11.246  1.00 28.08           N  
ATOM    809  CA AASN A  96     100.953  26.918 -11.458  0.50 28.07           C  
ATOM    810  CA BASN A  96     100.955  26.917 -11.460  0.50 28.02           C  
ATOM    811  C   ASN A  96     100.375  26.801 -12.876  1.00 27.91           C  
ATOM    812  O   ASN A  96      99.205  27.135 -13.111  1.00 28.23           O  
ATOM    813  CB AASN A  96      99.850  26.750 -10.405  0.50 28.21           C  
ATOM    814  CB BASN A  96      99.855  26.735 -10.407  0.50 28.10           C  
ATOM    815  CG AASN A  96      99.052  25.473 -10.594  0.50 28.49           C  
ATOM    816  CG BASN A  96     100.410  26.500  -9.013  0.50 28.18           C  
ATOM    817  OD1AASN A  96      99.500  24.385 -10.234  0.50 28.99           O  
ATOM    818  OD1BASN A  96      99.761  26.811  -8.015  0.50 28.45           O  
ATOM    819  ND2AASN A  96      97.857  25.604 -11.161  0.50 28.91           N  
ATOM    820  ND2BASN A  96     101.616  25.948  -8.940  0.50 28.13           N  
ATOM    821  N   PRO A  97     101.193  26.328 -13.838  1.00 27.55           N  
ATOM    822  CA  PRO A  97     100.670  26.147 -15.190  1.00 27.15           C  
ATOM    823  C   PRO A  97      99.991  24.786 -15.370  1.00 26.75           C  
ATOM    824  O   PRO A  97      99.699  24.102 -14.382  1.00 26.71           O  
ATOM    825  CB  PRO A  97     101.925  26.243 -16.057  1.00 27.18           C  
ATOM    826  CG  PRO A  97     103.010  25.720 -15.189  1.00 27.29           C  
ATOM    827  CD  PRO A  97     102.645  26.068 -13.775  1.00 27.42           C  
ATOM    828  N   SER A  98      99.745  24.407 -16.622  1.00 26.21           N  
ATOM    829  CA  SER A  98      99.135  23.118 -16.945  1.00 25.63           C  
ATOM    830  C   SER A  98     100.075  21.954 -16.627  1.00 25.06           C  
ATOM    831  O   SER A  98     101.271  22.154 -16.386  1.00 25.06           O  
ATOM    832  CB  SER A  98      98.718  23.074 -18.418  1.00 25.80           C  
ATOM    833  OG  SER A  98      99.846  22.947 -19.266  1.00 26.06           O  
ATOM    834  N   ARG A  99      99.516  20.744 -16.650  1.00 24.36           N  
ATOM    835  CA AARG A  99     100.225  19.494 -16.371  0.60 24.16           C  
ATOM    836  CA BARG A  99     100.284  19.546 -16.313  0.40 23.75           C  
ATOM    837  C   ARG A  99     101.408  19.261 -17.314  1.00 23.80           C  
ATOM    838  O   ARG A  99     102.357  18.550 -16.987  1.00 23.85           O  
ATOM    839  CB AARG A  99      99.221  18.347 -16.504  0.60 24.25           C  
ATOM    840  CB BARG A  99      99.371  18.322 -16.125  0.40 23.52           C  
ATOM    841  CG AARG A  99      99.718  16.959 -16.147  0.60 24.64           C  
ATOM    842  CG BARG A  99      99.068  17.527 -17.390  0.40 22.10           C  
ATOM    843  CD AARG A  99      98.619  15.922 -16.368  0.60 25.63           C  
ATOM    844  CD BARG A  99      98.218  16.307 -17.076  0.40 19.57           C  
ATOM    845  NE AARG A  99      97.478  16.129 -15.474  0.60 26.50           N  
ATOM    846  NE BARG A  99      96.934  16.691 -16.502  0.40 17.29           N  
ATOM    847  CZ AARG A  99      96.318  16.669 -15.839  0.60 26.81           C  
ATOM    848  CZ BARG A  99      96.609  16.559 -15.220  0.40 16.37           C  
ATOM    849  NH1AARG A  99      96.120  17.055 -17.094  0.60 27.34           N  
ATOM    850  NH1BARG A  99      97.468  16.034 -14.357  0.40 15.27           N  
ATOM    851  NH2AARG A  99      95.350  16.819 -14.947  0.60 26.51           N  
ATOM    852  NH2BARG A  99      95.414  16.949 -14.802  0.40 15.53           N  
ATOM    853  N   ASP A 100     101.321  19.850 -18.506  1.00 23.45           N  
ATOM    854  CA  ASP A 100     102.324  19.657 -19.549  1.00 23.03           C  
ATOM    855  C   ASP A 100     103.472  20.665 -19.473  1.00 22.43           C  
ATOM    856  O   ASP A 100     104.297  20.741 -20.386  1.00 22.28           O  
ATOM    857  CB  ASP A 100     101.661  19.696 -20.931  1.00 23.26           C  
ATOM    858  CG  ASP A 100     100.635  18.588 -21.120  1.00 24.02           C  
ATOM    859  OD1 ASP A 100     100.953  17.413 -20.827  1.00 24.58           O  
ATOM    860  OD2 ASP A 100      99.509  18.893 -21.568  1.00 25.40           O  
ATOM    861  N   GLU A 101     103.518  21.431 -18.383  1.00 21.77           N  
ATOM    862  CA  GLU A 101     104.573  22.424 -18.173  1.00 21.21           C  
ATOM    863  C   GLU A 101     105.367  22.143 -16.901  1.00 20.39           C  
ATOM    864  O   GLU A 101     104.797  21.803 -15.859  1.00 20.30           O  
ATOM    865  CB  GLU A 101     103.987  23.837 -18.106  1.00 21.38           C  
ATOM    866  CG  GLU A 101     103.221  24.290 -19.355  1.00 22.74           C  
ATOM    867  CD  GLU A 101     104.118  24.795 -20.476  1.00 24.03           C  
ATOM    868  OE1 GLU A 101     105.360  24.792 -20.324  1.00 24.90           O  
ATOM    869  OE2 GLU A 101     103.569  25.201 -21.521  1.00 24.87           O  
ATOM    870  N   LEU A 102     106.685  22.298 -17.000  1.00 19.44           N  
ATOM    871  CA  LEU A 102     107.578  22.171 -15.852  1.00 18.43           C  
ATOM    872  C   LEU A 102     107.764  23.505 -15.143  1.00 17.87           C  
ATOM    873  O   LEU A 102     107.756  24.567 -15.776  1.00 17.66           O  
ATOM    874  CB  LEU A 102     108.949  21.642 -16.289  1.00 18.40           C  
ATOM    875  CG  LEU A 102     109.088  20.181 -16.719  1.00 17.89           C  
ATOM    876  CD1 LEU A 102     110.462  19.941 -17.330  1.00 17.05           C  
ATOM    877  CD2 LEU A 102     108.852  19.239 -15.547  1.00 17.33           C  
ATOM    878  N   THR A 103     107.912  23.432 -13.822  1.00 17.14           N  
ATOM    879  CA  THR A 103     108.363  24.553 -12.995  1.00 16.60           C  
ATOM    880  C   THR A 103     109.431  24.011 -12.053  1.00 16.25           C  
ATOM    881  O   THR A 103     109.529  22.797 -11.853  1.00 15.94           O  
ATOM    882  CB  THR A 103     107.231  25.170 -12.137  1.00 16.69           C  
ATOM    883  OG1 THR A 103     106.813  24.235 -11.131  1.00 16.77           O  
ATOM    884  CG2 THR A 103     106.040  25.576 -12.990  1.00 16.69           C  
ATOM    885  N   LEU A 104     110.221  24.910 -11.472  1.00 15.96           N  
ATOM    886  CA  LEU A 104     111.255  24.521 -10.512  1.00 15.58           C  
ATOM    887  C   LEU A 104     110.681  23.807  -9.281  1.00 15.31           C  
ATOM    888  O   LEU A 104     111.224  22.791  -8.846  1.00 15.22           O  
ATOM    889  CB  LEU A 104     112.097  25.737 -10.096  1.00 15.52           C  
ATOM    890  CG  LEU A 104     112.885  26.453 -11.199  1.00 15.66           C  
ATOM    891  CD1 LEU A 104     113.470  27.752 -10.669  1.00 16.46           C  
ATOM    892  CD2 LEU A 104     113.985  25.573 -11.773  1.00 15.81           C  
ATOM    893  N   SER A 105     109.577  24.327  -8.744  1.00 15.13           N  
ATOM    894  CA  SER A 105     108.929  23.739  -7.567  1.00 15.25           C  
ATOM    895  C   SER A 105     108.427  22.322  -7.844  1.00 14.89           C  
ATOM    896  O   SER A 105     108.483  21.457  -6.970  1.00 14.99           O  
ATOM    897  CB  SER A 105     107.771  24.615  -7.077  1.00 15.48           C  
ATOM    898  OG  SER A 105     108.241  25.832  -6.526  1.00 16.71           O  
ATOM    899  N   ARG A 106     107.937  22.095  -9.061  1.00 14.56           N  
ATOM    900  CA  ARG A 106     107.438  20.775  -9.460  1.00 13.99           C  
ATOM    901  C   ARG A 106     108.556  19.736  -9.554  1.00 13.53           C  
ATOM    902  O   ARG A 106     108.354  18.569  -9.217  1.00 13.30           O  
ATOM    903  CB  ARG A 106     106.660  20.865 -10.773  1.00 14.19           C  
ATOM    904  CG  ARG A 106     105.283  21.482 -10.594  1.00 14.70           C  
ATOM    905  CD  ARG A 106     104.557  21.679 -11.911  1.00 16.48           C  
ATOM    906  NE  ARG A 106     103.269  22.340 -11.701  1.00 17.74           N  
ATOM    907  CZ  ARG A 106     102.379  22.585 -12.658  1.00 18.76           C  
ATOM    908  NH1 ARG A 106     102.621  22.231 -13.916  1.00 19.02           N  
ATOM    909  NH2 ARG A 106     101.240  23.190 -12.353  1.00 19.91           N  
ATOM    910  N   VAL A 107     109.733  20.162 -10.008  1.00 13.03           N  
ATOM    911  CA  VAL A 107     110.900  19.278 -10.034  1.00 12.69           C  
ATOM    912  C   VAL A 107     111.261  18.829  -8.610  1.00 12.26           C  
ATOM    913  O   VAL A 107     111.444  17.634  -8.358  1.00 11.93           O  
ATOM    914  CB  VAL A 107     112.112  19.933 -10.749  1.00 12.48           C  
ATOM    915  CG1 VAL A 107     113.348  19.033 -10.659  1.00 12.92           C  
ATOM    916  CG2 VAL A 107     111.772  20.218 -12.214  1.00 13.01           C  
ATOM    917  N   ALA A 108     111.335  19.785  -7.686  1.00 12.08           N  
ATOM    918  CA  ALA A 108     111.618  19.492  -6.280  1.00 11.83           C  
ATOM    919  C   ALA A 108     110.577  18.557  -5.662  1.00 11.71           C  
ATOM    920  O   ALA A 108     110.921  17.654  -4.896  1.00 11.72           O  
ATOM    921  CB  ALA A 108     111.720  20.788  -5.472  1.00 11.84           C  
ATOM    922  N   ALA A 109     109.310  18.771  -6.012  1.00 11.91           N  
ATOM    923  CA  ALA A 109     108.210  17.987  -5.454  1.00 11.90           C  
ATOM    924  C   ALA A 109     108.173  16.560  -5.994  1.00 11.83           C  
ATOM    925  O   ALA A 109     107.945  15.606  -5.238  1.00 12.11           O  
ATOM    926  CB  ALA A 109     106.886  18.685  -5.705  1.00 12.08           C  
ATOM    927  N   ALA A 110     108.398  16.417  -7.296  1.00 11.79           N  
ATOM    928  CA  ALA A 110     108.372  15.105  -7.934  1.00 11.76           C  
ATOM    929  C   ALA A 110     109.552  14.254  -7.494  1.00 11.83           C  
ATOM    930  O   ALA A 110     109.467  13.031  -7.524  1.00 11.69           O  
ATOM    931  CB  ALA A 110     108.353  15.242  -9.438  1.00 11.87           C  
ATOM    932  N   LEU A 111     110.642  14.912  -7.090  1.00 11.87           N  
ATOM    933  CA  LEU A 111     111.867  14.237  -6.657  1.00 12.01           C  
ATOM    934  C   LEU A 111     112.185  14.497  -5.169  1.00 12.22           C  
ATOM    935  O   LEU A 111     113.349  14.670  -4.777  1.00 12.18           O  
ATOM    936  CB  LEU A 111     113.032  14.622  -7.584  1.00 11.94           C  
ATOM    937  CG  LEU A 111     112.844  14.298  -9.076  1.00 12.15           C  
ATOM    938  CD1 LEU A 111     113.804  15.093  -9.953  1.00 13.07           C  
ATOM    939  CD2 LEU A 111     112.976  12.802  -9.352  1.00 12.58           C  
ATOM    940  N   ALA A 112     111.135  14.485  -4.347  1.00 12.32           N  
ATOM    941  CA  ALA A 112     111.204  14.851  -2.926  1.00 12.30           C  
ATOM    942  C   ALA A 112     112.184  14.030  -2.086  1.00 12.62           C  
ATOM    943  O   ALA A 112     112.746  14.529  -1.108  1.00 12.33           O  
ATOM    944  CB  ALA A 112     109.815  14.822  -2.302  1.00 12.62           C  
ATOM    945  N   GLY A 113     112.385  12.772  -2.465  1.00 12.64           N  
ATOM    946  CA  GLY A 113     113.342  11.910  -1.779  1.00 12.93           C  
ATOM    947  C   GLY A 113     114.738  12.499  -1.752  1.00 12.98           C  
ATOM    948  O   GLY A 113     115.435  12.399  -0.741  1.00 13.28           O  
ATOM    949  N   TRP A 114     115.136  13.125  -2.858  1.00 13.02           N  
ATOM    950  CA  TRP A 114     116.435  13.794  -2.932  1.00 12.73           C  
ATOM    951  C   TRP A 114     116.361  15.209  -2.353  1.00 12.91           C  
ATOM    952  O   TRP A 114     117.250  15.620  -1.612  1.00 12.52           O  
ATOM    953  CB  TRP A 114     116.964  13.816  -4.369  1.00 12.87           C  
ATOM    954  CG  TRP A 114     118.419  14.220  -4.477  1.00 13.01           C  
ATOM    955  CD1 TRP A 114     119.507  13.393  -4.419  1.00 13.63           C  
ATOM    956  CD2 TRP A 114     118.934  15.547  -4.666  1.00 13.04           C  
ATOM    957  NE1 TRP A 114     120.668  14.124  -4.560  1.00 14.31           N  
ATOM    958  CE2 TRP A 114     120.343  15.447  -4.712  1.00 13.86           C  
ATOM    959  CE3 TRP A 114     118.341  16.810  -4.805  1.00 13.72           C  
ATOM    960  CZ2 TRP A 114     121.170  16.565  -4.885  1.00 13.65           C  
ATOM    961  CZ3 TRP A 114     119.163  17.921  -4.977  1.00 14.59           C  
ATOM    962  CH2 TRP A 114     120.563  17.786  -5.020  1.00 14.03           C  
ATOM    963  N   THR A 115     115.290  15.933  -2.680  1.00 12.82           N  
ATOM    964  CA  THR A 115     115.066  17.294  -2.181  1.00 12.96           C  
ATOM    965  C   THR A 115     115.193  17.382  -0.662  1.00 12.86           C  
ATOM    966  O   THR A 115     115.880  18.267  -0.140  1.00 12.71           O  
ATOM    967  CB  THR A 115     113.675  17.829  -2.612  1.00 12.91           C  
ATOM    968  OG1 THR A 115     113.551  17.747  -4.035  1.00 13.02           O  
ATOM    969  CG2 THR A 115     113.469  19.283  -2.166  1.00 13.03           C  
ATOM    970  N   CYS A 116     114.550  16.454   0.043  1.00 12.74           N  
ATOM    971  CA  CYS A 116     114.537  16.489   1.504  1.00 13.18           C  
ATOM    972  C   CYS A 116     115.919  16.242   2.106  1.00 13.22           C  
ATOM    973  O   CYS A 116     116.247  16.802   3.153  1.00 13.38           O  
ATOM    974  CB  CYS A 116     113.511  15.509   2.068  1.00 13.18           C  
ATOM    975  SG  CYS A 116     111.815  15.981   1.689  1.00 14.64           S  
ATOM    976  N   GLN A 117     116.713  15.408   1.437  1.00 13.51           N  
ATOM    977  CA  GLN A 117     118.103  15.172   1.818  1.00 13.97           C  
ATOM    978  C   GLN A 117     118.962  16.405   1.579  1.00 13.96           C  
ATOM    979  O   GLN A 117     119.846  16.716   2.385  1.00 14.23           O  
ATOM    980  CB  GLN A 117     118.691  14.012   1.020  1.00 14.21           C  
ATOM    981  CG  GLN A 117     118.110  12.656   1.338  1.00 15.49           C  
ATOM    982  CD  GLN A 117     118.754  11.576   0.505  1.00 17.03           C  
ATOM    983  OE1 GLN A 117     119.933  11.258   0.683  1.00 17.94           O  
ATOM    984  NE2 GLN A 117     117.989  11.010  -0.424  1.00 17.33           N  
ATOM    985  N   ALA A 118     118.711  17.092   0.463  1.00 13.90           N  
ATOM    986  CA  ALA A 118     119.472  18.293   0.107  1.00 13.77           C  
ATOM    987  C   ALA A 118     119.262  19.416   1.118  1.00 13.94           C  
ATOM    988  O   ALA A 118     120.134  20.267   1.288  1.00 13.94           O  
ATOM    989  CB  ALA A 118     119.121  18.762  -1.297  1.00 13.80           C  
ATOM    990  N   LEU A 119     118.111  19.403   1.790  1.00 14.11           N  
ATOM    991  CA  LEU A 119     117.777  20.400   2.814  1.00 14.22           C  
ATOM    992  C   LEU A 119     118.762  20.414   3.986  1.00 14.81           C  
ATOM    993  O   LEU A 119     118.987  21.460   4.601  1.00 15.14           O  
ATOM    994  CB  LEU A 119     116.344  20.207   3.322  1.00 14.00           C  
ATOM    995  CG  LEU A 119     115.202  20.488   2.339  1.00 13.42           C  
ATOM    996  CD1 LEU A 119     113.872  20.004   2.884  1.00 12.56           C  
ATOM    997  CD2 LEU A 119     115.121  21.973   1.990  1.00 12.00           C  
ATOM    998  N   VAL A 120     119.344  19.251   4.281  1.00 15.07           N  
ATOM    999  CA  VAL A 120     120.381  19.121   5.308  1.00 15.70           C  
ATOM   1000  C   VAL A 120     121.591  20.003   4.973  1.00 16.13           C  
ATOM   1001  O   VAL A 120     122.142  20.673   5.852  1.00 16.71           O  
ATOM   1002  CB  VAL A 120     120.810  17.640   5.494  1.00 15.64           C  
ATOM   1003  CG1 VAL A 120     121.937  17.516   6.508  1.00 16.14           C  
ATOM   1004  CG2 VAL A 120     119.611  16.796   5.921  1.00 15.78           C  
ATOM   1005  N   VAL A 121     121.980  20.015   3.702  1.00 16.50           N  
ATOM   1006  CA  VAL A 121     123.097  20.843   3.237  1.00 16.96           C  
ATOM   1007  C   VAL A 121     122.672  22.311   3.098  1.00 17.17           C  
ATOM   1008  O   VAL A 121     123.441  23.221   3.420  1.00 17.06           O  
ATOM   1009  CB  VAL A 121     123.680  20.315   1.895  1.00 16.97           C  
ATOM   1010  CG1 VAL A 121     124.699  21.294   1.297  1.00 17.63           C  
ATOM   1011  CG2 VAL A 121     124.317  18.943   2.082  1.00 17.34           C  
ATOM   1012  N   LEU A 122     121.440  22.529   2.641  1.00 17.46           N  
ATOM   1013  CA  LEU A 122     120.982  23.860   2.225  1.00 17.99           C  
ATOM   1014  C   LEU A 122     120.371  24.734   3.325  1.00 18.47           C  
ATOM   1015  O   LEU A 122     120.027  25.893   3.074  1.00 18.33           O  
ATOM   1016  CB  LEU A 122     120.002  23.732   1.049  1.00 17.87           C  
ATOM   1017  CG  LEU A 122     120.565  23.199  -0.271  1.00 17.99           C  
ATOM   1018  CD1 LEU A 122     119.444  22.782  -1.214  1.00 18.15           C  
ATOM   1019  CD2 LEU A 122     121.462  24.225  -0.931  1.00 18.19           C  
ATOM   1020  N   SER A 123     120.255  24.174   4.531  1.00 19.08           N  
ATOM   1021  CA  SER A 123     119.603  24.799   5.693  1.00 19.80           C  
ATOM   1022  C   SER A 123     119.777  26.318   5.836  1.00 20.15           C  
ATOM   1023  O   SER A 123     118.795  27.047   5.975  1.00 20.00           O  
ATOM   1024  CB  SER A 123     120.067  24.103   6.980  1.00 19.79           C  
ATOM   1025  OG  SER A 123     119.501  24.702   8.131  1.00 20.37           O  
ATOM   1026  N   GLU A 124     121.021  26.783   5.795  1.00 20.77           N  
ATOM   1027  CA  GLU A 124     121.321  28.192   6.061  1.00 21.45           C  
ATOM   1028  C   GLU A 124     121.101  29.129   4.866  1.00 21.49           C  
ATOM   1029  O   GLU A 124     121.291  30.344   4.983  1.00 21.58           O  
ATOM   1030  CB  GLU A 124     122.738  28.344   6.629  1.00 21.67           C  
ATOM   1031  CG  GLU A 124     122.940  27.667   7.985  1.00 23.50           C  
ATOM   1032  CD  GLU A 124     121.874  28.045   9.002  1.00 25.64           C  
ATOM   1033  OE1 GLU A 124     121.724  29.250   9.302  1.00 27.25           O  
ATOM   1034  OE2 GLU A 124     121.182  27.135   9.501  1.00 26.84           O  
ATOM   1035  N   TRP A 125     120.686  28.570   3.731  1.00 21.33           N  
ATOM   1036  CA  TRP A 125     120.419  29.371   2.533  1.00 21.34           C  
ATOM   1037  C   TRP A 125     118.959  29.326   2.075  1.00 21.01           C  
ATOM   1038  O   TRP A 125     118.619  29.823   0.997  1.00 20.84           O  
ATOM   1039  CB  TRP A 125     121.367  28.983   1.396  1.00 21.49           C  
ATOM   1040  CG  TRP A 125     122.809  29.161   1.759  1.00 22.78           C  
ATOM   1041  CD1 TRP A 125     123.473  30.345   1.928  1.00 23.84           C  
ATOM   1042  CD2 TRP A 125     123.765  28.126   2.006  1.00 23.84           C  
ATOM   1043  NE1 TRP A 125     124.784  30.108   2.263  1.00 24.64           N  
ATOM   1044  CE2 TRP A 125     124.991  28.754   2.318  1.00 24.46           C  
ATOM   1045  CE3 TRP A 125     123.706  26.725   1.994  1.00 24.39           C  
ATOM   1046  CZ2 TRP A 125     126.151  28.031   2.614  1.00 25.09           C  
ATOM   1047  CZ3 TRP A 125     124.861  26.007   2.288  1.00 24.49           C  
ATOM   1048  CH2 TRP A 125     126.066  26.662   2.596  1.00 25.05           C  
ATOM   1049  N   LEU A 126     118.102  28.735   2.905  1.00 20.71           N  
ATOM   1050  CA  LEU A 126     116.665  28.709   2.654  1.00 20.70           C  
ATOM   1051  C   LEU A 126     116.017  30.009   3.144  1.00 20.86           C  
ATOM   1052  O   LEU A 126     116.600  30.703   3.985  1.00 20.81           O  
ATOM   1053  CB  LEU A 126     116.028  27.499   3.351  1.00 20.41           C  
ATOM   1054  CG  LEU A 126     116.604  26.114   3.041  1.00 20.24           C  
ATOM   1055  CD1 LEU A 126     116.003  25.078   3.983  1.00 19.54           C  
ATOM   1056  CD2 LEU A 126     116.384  25.718   1.583  1.00 19.50           C  
ATOM   1057  N   PRO A 127     114.817  30.350   2.619  1.00 21.12           N  
ATOM   1058  CA  PRO A 127     114.107  31.565   3.047  1.00 21.29           C  
ATOM   1059  C   PRO A 127     113.918  31.633   4.562  1.00 21.58           C  
ATOM   1060  O   PRO A 127     114.144  32.685   5.166  1.00 21.70           O  
ATOM   1061  CB  PRO A 127     112.759  31.448   2.335  1.00 21.32           C  
ATOM   1062  CG  PRO A 127     113.063  30.671   1.110  1.00 21.13           C  
ATOM   1063  CD  PRO A 127     114.093  29.661   1.533  1.00 21.13           C  
ATOM   1064  N   VAL A 128     113.505  30.517   5.160  1.00 21.59           N  
ATOM   1065  CA  VAL A 128     113.535  30.357   6.607  1.00 21.81           C  
ATOM   1066  C   VAL A 128     114.657  29.372   6.913  1.00 21.94           C  
ATOM   1067  O   VAL A 128     114.630  28.230   6.454  1.00 21.97           O  
ATOM   1068  CB  VAL A 128     112.191  29.836   7.167  1.00 21.73           C  
ATOM   1069  CG1 VAL A 128     112.235  29.761   8.688  1.00 21.98           C  
ATOM   1070  CG2 VAL A 128     111.041  30.723   6.719  1.00 21.94           C  
ATOM   1071  N   THR A 129     115.654  29.825   7.667  1.00 22.00           N  
ATOM   1072  CA  THR A 129     116.831  29.008   7.948  1.00 22.10           C  
ATOM   1073  C   THR A 129     116.530  27.981   9.033  1.00 21.94           C  
ATOM   1074  O   THR A 129     115.565  28.128   9.787  1.00 21.98           O  
ATOM   1075  CB  THR A 129     118.044  29.865   8.385  1.00 22.29           C  
ATOM   1076  OG1 THR A 129     117.742  30.533   9.617  1.00 22.68           O  
ATOM   1077  CG2 THR A 129     118.406  30.892   7.310  1.00 22.49           C  
ATOM   1078  N   GLY A 130     117.360  26.943   9.097  1.00 21.99           N  
ATOM   1079  CA  GLY A 130     117.290  25.956  10.173  1.00 22.15           C  
ATOM   1080  C   GLY A 130     117.478  26.589  11.541  1.00 22.34           C  
ATOM   1081  O   GLY A 130     116.802  26.214  12.499  1.00 22.18           O  
ATOM   1082  N   THR A 131     118.389  27.560  11.620  1.00 22.57           N  
ATOM   1083  CA  THR A 131     118.650  28.306  12.857  1.00 22.83           C  
ATOM   1084  C   THR A 131     117.395  29.011  13.381  1.00 22.71           C  
ATOM   1085  O   THR A 131     117.111  28.972  14.581  1.00 22.76           O  
ATOM   1086  CB  THR A 131     119.805  29.325  12.670  1.00 22.95           C  
ATOM   1087  OG1 THR A 131     120.968  28.642  12.192  1.00 23.75           O  
ATOM   1088  CG2 THR A 131     120.149  30.018  13.987  1.00 23.58           C  
ATOM   1089  N   THR A 132     116.650  29.648  12.479  1.00 22.69           N  
ATOM   1090  CA  THR A 132     115.381  30.287  12.825  1.00 22.65           C  
ATOM   1091  C   THR A 132     114.376  29.252  13.347  1.00 22.50           C  
ATOM   1092  O   THR A 132     113.719  29.473  14.366  1.00 22.51           O  
ATOM   1093  CB  THR A 132     114.798  31.077  11.625  1.00 22.70           C  
ATOM   1094  OG1 THR A 132     115.687  32.150  11.286  1.00 23.25           O  
ATOM   1095  CG2 THR A 132     113.429  31.658  11.953  1.00 22.84           C  
ATOM   1096  N   MET A 133     114.278  28.119  12.654  1.00 22.41           N  
ATOM   1097  CA  MET A 133     113.395  27.033  13.079  1.00 22.12           C  
ATOM   1098  C   MET A 133     113.754  26.491  14.466  1.00 22.41           C  
ATOM   1099  O   MET A 133     112.863  26.146  15.246  1.00 22.49           O  
ATOM   1100  CB  MET A 133     113.384  25.899  12.049  1.00 21.66           C  
ATOM   1101  CG  MET A 133     112.717  26.248  10.717  1.00 20.41           C  
ATOM   1102  SD  MET A 133     111.022  26.871  10.817  1.00 16.42           S  
ATOM   1103  CE  MET A 133     110.200  25.583  11.765  1.00 17.76           C  
ATOM   1104  N   ASP A 134     115.052  26.434  14.766  1.00 22.96           N  
ATOM   1105  CA  ASP A 134     115.549  25.953  16.064  1.00 23.41           C  
ATOM   1106  C   ASP A 134     115.101  26.804  17.254  1.00 23.76           C  
ATOM   1107  O   ASP A 134     114.993  26.303  18.376  1.00 23.71           O  
ATOM   1108  CB  ASP A 134     117.076  25.841  16.053  1.00 23.46           C  
ATOM   1109  CG  ASP A 134     117.574  24.665  15.233  1.00 23.60           C  
ATOM   1110  OD1 ASP A 134     116.776  23.748  14.936  1.00 23.72           O  
ATOM   1111  OD2 ASP A 134     118.774  24.655  14.891  1.00 23.57           O  
ATOM   1112  N   GLY A 135     114.849  28.088  17.003  1.00 24.16           N  
ATOM   1113  CA  GLY A 135     114.357  29.001  18.033  1.00 24.57           C  
ATOM   1114  C   GLY A 135     112.902  28.746  18.374  1.00 24.88           C  
ATOM   1115  O   GLY A 135     112.443  29.071  19.472  1.00 25.12           O  
ATOM   1116  N   LEU A 136     112.180  28.159  17.422  1.00 24.93           N  
ATOM   1117  CA  LEU A 136     110.773  27.825  17.597  1.00 24.98           C  
ATOM   1118  C   LEU A 136     110.612  26.409  18.144  1.00 24.72           C  
ATOM   1119  O   LEU A 136     109.715  26.149  18.946  1.00 25.02           O  
ATOM   1120  CB  LEU A 136     110.022  27.982  16.274  1.00 25.23           C  
ATOM   1121  CG  LEU A 136     110.069  29.380  15.645  1.00 25.73           C  
ATOM   1122  CD1 LEU A 136     109.820  29.304  14.151  1.00 26.09           C  
ATOM   1123  CD2 LEU A 136     109.090  30.344  16.316  1.00 26.40           C  
ATOM   1124  N   SER A 137     111.482  25.503  17.702  1.00 24.35           N  
ATOM   1125  CA  SER A 137     111.524  24.136  18.217  1.00 23.85           C  
ATOM   1126  C   SER A 137     112.938  23.571  18.104  1.00 23.51           C  
ATOM   1127  O   SER A 137     113.488  23.495  17.002  1.00 23.58           O  
ATOM   1128  CB  SER A 137     110.525  23.236  17.484  1.00 23.86           C  
ATOM   1129  OG  SER A 137     110.459  21.959  18.096  1.00 23.88           O  
ATOM   1130  N   PRO A 138     113.529  23.165  19.244  1.00 23.23           N  
ATOM   1131  CA  PRO A 138     114.922  22.715  19.291  1.00 22.77           C  
ATOM   1132  C   PRO A 138     115.214  21.558  18.331  1.00 22.20           C  
ATOM   1133  O   PRO A 138     114.431  20.604  18.250  1.00 22.05           O  
ATOM   1134  CB  PRO A 138     115.105  22.274  20.752  1.00 22.89           C  
ATOM   1135  CG  PRO A 138     113.714  22.048  21.269  1.00 23.25           C  
ATOM   1136  CD  PRO A 138     112.874  23.054  20.561  1.00 23.32           C  
ATOM   1137  N   ALA A 139     116.330  21.667  17.608  1.00 21.38           N  
ATOM   1138  CA  ALA A 139     116.769  20.670  16.621  1.00 20.66           C  
ATOM   1139  C   ALA A 139     115.679  20.314  15.606  1.00 20.04           C  
ATOM   1140  O   ALA A 139     115.405  19.132  15.359  1.00 19.98           O  
ATOM   1141  CB  ALA A 139     117.307  19.411  17.317  1.00 20.82           C  
ATOM   1142  N   TYR A 140     115.062  21.339  15.023  1.00 19.14           N  
ATOM   1143  CA  TYR A 140     113.994  21.128  14.049  1.00 18.15           C  
ATOM   1144  C   TYR A 140     114.486  20.276  12.877  1.00 17.69           C  
ATOM   1145  O   TYR A 140     115.560  20.530  12.344  1.00 17.71           O  
ATOM   1146  CB  TYR A 140     113.415  22.457  13.541  1.00 18.00           C  
ATOM   1147  CG  TYR A 140     112.208  22.231  12.659  1.00 17.24           C  
ATOM   1148  CD1 TYR A 140     110.942  22.068  13.216  1.00 16.80           C  
ATOM   1149  CD2 TYR A 140     112.341  22.129  11.271  1.00 16.95           C  
ATOM   1150  CE1 TYR A 140     109.832  21.827  12.417  1.00 16.48           C  
ATOM   1151  CE2 TYR A 140     111.237  21.887  10.461  1.00 16.02           C  
ATOM   1152  CZ  TYR A 140     109.985  21.735  11.043  1.00 15.86           C  
ATOM   1153  OH  TYR A 140     108.886  21.498  10.253  1.00 15.71           O  
ATOM   1154  N   PRO A 141     113.701  19.254  12.477  1.00 17.17           N  
ATOM   1155  CA  PRO A 141     114.122  18.370  11.391  1.00 16.82           C  
ATOM   1156  C   PRO A 141     114.252  19.078  10.042  1.00 16.44           C  
ATOM   1157  O   PRO A 141     113.260  19.554   9.482  1.00 16.27           O  
ATOM   1158  CB  PRO A 141     113.001  17.322  11.337  1.00 16.67           C  
ATOM   1159  CG  PRO A 141     112.381  17.359  12.678  1.00 17.10           C  
ATOM   1160  CD  PRO A 141     112.441  18.796  13.088  1.00 17.31           C  
ATOM   1161  N   ARG A 142     115.479  19.131   9.532  1.00 16.06           N  
ATOM   1162  CA  ARG A 142     115.768  19.791   8.261  1.00 15.86           C  
ATOM   1163  C   ARG A 142     115.037  19.156   7.078  1.00 15.36           C  
ATOM   1164  O   ARG A 142     114.633  19.854   6.157  1.00 14.99           O  
ATOM   1165  CB  ARG A 142     117.280  19.848   8.004  1.00 16.15           C  
ATOM   1166  CG  ARG A 142     117.972  21.125   8.504  1.00 17.57           C  
ATOM   1167  CD  ARG A 142     117.774  21.346   9.994  1.00 18.49           C  
ATOM   1168  NE  ARG A 142     118.641  22.395  10.534  1.00 18.95           N  
ATOM   1169  CZ  ARG A 142     118.475  22.960  11.727  1.00 19.80           C  
ATOM   1170  NH1 ARG A 142     117.467  22.596  12.509  1.00 20.02           N  
ATOM   1171  NH2 ARG A 142     119.315  23.902  12.138  1.00 20.32           N  
ATOM   1172  N   HIS A 143     114.849  17.836   7.122  1.00 14.92           N  
ATOM   1173  CA  HIS A 143     114.149  17.110   6.058  1.00 14.25           C  
ATOM   1174  C   HIS A 143     112.719  17.613   5.808  1.00 14.04           C  
ATOM   1175  O   HIS A 143     112.163  17.390   4.729  1.00 13.74           O  
ATOM   1176  CB  HIS A 143     114.115  15.606   6.364  1.00 14.04           C  
ATOM   1177  CG  HIS A 143     115.460  14.948   6.332  1.00 13.33           C  
ATOM   1178  ND1 HIS A 143     116.268  14.857   7.444  1.00 13.77           N  
ATOM   1179  CD2 HIS A 143     116.131  14.338   5.327  1.00 13.58           C  
ATOM   1180  CE1 HIS A 143     117.383  14.223   7.125  1.00 12.74           C  
ATOM   1181  NE2 HIS A 143     117.325  13.897   5.847  1.00 13.47           N  
ATOM   1182  N   MET A 144     112.138  18.284   6.804  1.00 13.68           N  
ATOM   1183  CA  MET A 144     110.759  18.781   6.727  1.00 13.48           C  
ATOM   1184  C   MET A 144     110.654  20.196   6.145  1.00 13.21           C  
ATOM   1185  O   MET A 144     109.550  20.716   5.966  1.00 13.10           O  
ATOM   1186  CB  MET A 144     110.100  18.757   8.117  1.00 13.63           C  
ATOM   1187  CG  MET A 144     109.808  17.371   8.683  1.00 13.57           C  
ATOM   1188  SD  MET A 144     108.921  17.435  10.255  1.00 13.51           S  
ATOM   1189  CE  MET A 144     108.304  15.750  10.335  1.00 14.58           C  
ATOM   1190  N   MET A 145     111.796  20.811   5.845  1.00 12.89           N  
ATOM   1191  CA  MET A 145     111.840  22.237   5.511  1.00 12.78           C  
ATOM   1192  C   MET A 145     111.651  22.566   4.024  1.00 12.93           C  
ATOM   1193  O   MET A 145     112.363  23.399   3.460  1.00 13.14           O  
ATOM   1194  CB  MET A 145     113.116  22.882   6.069  1.00 12.35           C  
ATOM   1195  CG  MET A 145     113.166  22.920   7.588  1.00 12.85           C  
ATOM   1196  SD  MET A 145     114.655  23.712   8.236  1.00 12.15           S  
ATOM   1197  CE  MET A 145     114.468  25.368   7.577  1.00 12.58           C  
ATOM   1198  N   HIS A 146     110.680  21.904   3.400  1.00 13.00           N  
ATOM   1199  CA  HIS A 146     110.174  22.295   2.080  1.00 13.19           C  
ATOM   1200  C   HIS A 146     108.798  21.660   1.884  1.00 13.08           C  
ATOM   1201  O   HIS A 146     108.550  20.577   2.418  1.00 13.08           O  
ATOM   1202  CB  HIS A 146     111.132  21.884   0.957  1.00 13.28           C  
ATOM   1203  CG  HIS A 146     110.906  22.631  -0.321  1.00 14.32           C  
ATOM   1204  ND1 HIS A 146     110.190  22.105  -1.375  1.00 14.55           N  
ATOM   1205  CD2 HIS A 146     111.263  23.882  -0.698  1.00 15.33           C  
ATOM   1206  CE1 HIS A 146     110.141  22.987  -2.356  1.00 15.28           C  
ATOM   1207  NE2 HIS A 146     110.781  24.076  -1.970  1.00 16.00           N  
ATOM   1208  N   PRO A 147     107.885  22.331   1.145  1.00 12.99           N  
ATOM   1209  CA  PRO A 147     106.576  21.708   0.899  1.00 13.06           C  
ATOM   1210  C   PRO A 147     106.669  20.332   0.227  1.00 12.87           C  
ATOM   1211  O   PRO A 147     105.759  19.509   0.389  1.00 13.12           O  
ATOM   1212  CB  PRO A 147     105.875  22.718  -0.013  1.00 13.15           C  
ATOM   1213  CG  PRO A 147     106.466  24.030   0.385  1.00 13.12           C  
ATOM   1214  CD  PRO A 147     107.909  23.738   0.693  1.00 13.16           C  
ATOM   1215  N   SER A 148     107.768  20.089  -0.490  1.00 12.50           N  
ATOM   1216  CA  SER A 148     108.060  18.790  -1.111  1.00 12.23           C  
ATOM   1217  C   SER A 148     107.969  17.622  -0.132  1.00 11.89           C  
ATOM   1218  O   SER A 148     107.644  16.505  -0.532  1.00 11.85           O  
ATOM   1219  CB  SER A 148     109.460  18.794  -1.745  1.00 12.32           C  
ATOM   1220  OG  SER A 148     109.567  19.784  -2.753  1.00 12.21           O  
ATOM   1221  N   PHE A 149     108.255  17.883   1.145  1.00 11.40           N  
ATOM   1222  CA  PHE A 149     108.270  16.841   2.179  1.00 11.04           C  
ATOM   1223  C   PHE A 149     106.947  16.090   2.309  1.00 11.21           C  
ATOM   1224  O   PHE A 149     106.932  14.910   2.674  1.00 11.19           O  
ATOM   1225  CB  PHE A 149     108.675  17.417   3.547  1.00 10.95           C  
ATOM   1226  CG  PHE A 149     108.458  16.461   4.689  1.00 10.39           C  
ATOM   1227  CD1 PHE A 149     109.364  15.431   4.931  1.00 10.25           C  
ATOM   1228  CD2 PHE A 149     107.331  16.568   5.497  1.00 10.24           C  
ATOM   1229  CE1 PHE A 149     109.154  14.535   5.974  1.00  9.35           C  
ATOM   1230  CE2 PHE A 149     107.112  15.674   6.544  1.00 10.03           C  
ATOM   1231  CZ  PHE A 149     108.027  14.655   6.779  1.00  9.88           C  
ATOM   1232  N   ALA A 150     105.843  16.776   2.027  1.00 11.30           N  
ATOM   1233  CA  ALA A 150     104.514  16.163   2.105  1.00 11.57           C  
ATOM   1234  C   ALA A 150     104.410  14.853   1.311  1.00 11.76           C  
ATOM   1235  O   ALA A 150     103.709  13.929   1.730  1.00 11.69           O  
ATOM   1236  CB  ALA A 150     103.452  17.149   1.655  1.00 11.74           C  
ATOM   1237  N   GLY A 151     105.124  14.775   0.187  1.00 11.82           N  
ATOM   1238  CA  GLY A 151     105.142  13.576  -0.660  1.00 12.00           C  
ATOM   1239  C   GLY A 151     105.936  12.406  -0.097  1.00 12.18           C  
ATOM   1240  O   GLY A 151     106.011  11.344  -0.719  1.00 12.50           O  
ATOM   1241  N   MET A 152     106.538  12.604   1.074  1.00 12.08           N  
ATOM   1242  CA  MET A 152     107.288  11.551   1.762  1.00 12.62           C  
ATOM   1243  C   MET A 152     106.505  10.964   2.931  1.00 12.73           C  
ATOM   1244  O   MET A 152     106.958  10.015   3.583  1.00 13.17           O  
ATOM   1245  CB  MET A 152     108.636  12.088   2.261  1.00 12.39           C  
ATOM   1246  CG  MET A 152     109.625  12.461   1.170  1.00 12.88           C  
ATOM   1247  SD  MET A 152     110.403  11.041   0.386  1.00 13.68           S  
ATOM   1248  CE  MET A 152     109.334  10.798  -1.035  1.00 14.84           C  
ATOM   1249  N   VAL A 153     105.329  11.527   3.191  1.00 13.06           N  
ATOM   1250  CA  VAL A 153     104.523  11.133   4.342  1.00 13.58           C  
ATOM   1251  C   VAL A 153     103.666   9.916   3.989  1.00 13.96           C  
ATOM   1252  O   VAL A 153     102.993   9.902   2.959  1.00 14.01           O  
ATOM   1253  CB  VAL A 153     103.641  12.309   4.852  1.00 13.42           C  
ATOM   1254  CG1 VAL A 153     102.838  11.895   6.071  1.00 13.68           C  
ATOM   1255  CG2 VAL A 153     104.504  13.520   5.188  1.00 13.79           C  
ATOM   1256  N   ASP A 154     103.729   8.899   4.845  1.00 14.44           N  
ATOM   1257  CA  ASP A 154     102.929   7.681   4.710  1.00 14.97           C  
ATOM   1258  C   ASP A 154     101.592   7.855   5.438  1.00 15.19           C  
ATOM   1259  O   ASP A 154     101.559   7.867   6.670  1.00 15.27           O  
ATOM   1260  CB  ASP A 154     103.712   6.490   5.281  1.00 14.98           C  
ATOM   1261  CG  ASP A 154     102.923   5.182   5.258  1.00 15.38           C  
ATOM   1262  OD1 ASP A 154     101.802   5.146   4.708  1.00 16.60           O  
ATOM   1263  OD2 ASP A 154     103.436   4.182   5.802  1.00 16.73           O  
ATOM   1264  N   PRO A 155     100.480   7.975   4.680  1.00 15.65           N  
ATOM   1265  CA  PRO A 155      99.162   8.215   5.284  1.00 16.16           C  
ATOM   1266  C   PRO A 155      98.590   7.007   6.032  1.00 16.72           C  
ATOM   1267  O   PRO A 155      97.536   7.122   6.665  1.00 16.97           O  
ATOM   1268  CB  PRO A 155      98.282   8.561   4.078  1.00 15.91           C  
ATOM   1269  CG  PRO A 155      98.917   7.854   2.940  1.00 16.03           C  
ATOM   1270  CD  PRO A 155     100.399   7.895   3.209  1.00 15.60           C  
ATOM   1271  N   SER A 156      99.277   5.869   5.955  1.00 17.44           N  
ATOM   1272  CA  SER A 156      98.859   4.657   6.661  1.00 18.08           C  
ATOM   1273  C   SER A 156      99.488   4.530   8.055  1.00 18.53           C  
ATOM   1274  O   SER A 156      99.215   3.569   8.778  1.00 18.54           O  
ATOM   1275  CB  SER A 156      99.145   3.406   5.818  1.00 18.09           C  
ATOM   1276  OG  SER A 156     100.518   3.063   5.834  1.00 18.25           O  
ATOM   1277  N   LEU A 157     100.329   5.497   8.425  1.00 19.11           N  
ATOM   1278  CA  LEU A 157     100.860   5.583   9.787  1.00 19.75           C  
ATOM   1279  C   LEU A 157      99.724   5.697  10.808  1.00 20.24           C  
ATOM   1280  O   LEU A 157      98.680   6.282  10.499  1.00 20.26           O  
ATOM   1281  CB  LEU A 157     101.798   6.789   9.924  1.00 19.62           C  
ATOM   1282  CG  LEU A 157     103.240   6.639   9.428  1.00 19.97           C  
ATOM   1283  CD1 LEU A 157     103.890   8.006   9.275  1.00 19.92           C  
ATOM   1284  CD2 LEU A 157     104.061   5.757  10.357  1.00 19.87           C  
ATOM   1285  N   PRO A 158      99.917   5.137  12.023  1.00 20.90           N  
ATOM   1286  CA  PRO A 158      98.914   5.286  13.082  1.00 21.54           C  
ATOM   1287  C   PRO A 158      98.531   6.747  13.296  1.00 22.16           C  
ATOM   1288  O   PRO A 158      99.390   7.632  13.210  1.00 22.25           O  
ATOM   1289  CB  PRO A 158      99.625   4.727  14.315  1.00 21.55           C  
ATOM   1290  CG  PRO A 158     100.554   3.717  13.766  1.00 21.29           C  
ATOM   1291  CD  PRO A 158     101.044   4.293  12.464  1.00 20.88           C  
ATOM   1292  N   GLY A 159      97.250   6.981  13.571  1.00 22.80           N  
ATOM   1293  CA  GLY A 159      96.659   8.321  13.597  1.00 23.53           C  
ATOM   1294  C   GLY A 159      97.513   9.351  14.338  1.00 23.52           C  
ATOM   1295  O   GLY A 159      97.782  10.431  13.809  1.00 23.42           O  
ATOM   1296  N   ASP A 160      97.935   9.003  15.554  1.00 23.56           N  
ATOM   1297  CA  ASP A 160      98.726   9.896  16.405  1.00 23.73           C  
ATOM   1298  C   ASP A 160     100.101  10.206  15.816  1.00 23.34           C  
ATOM   1299  O   ASP A 160     100.582  11.337  15.919  1.00 23.32           O  
ATOM   1300  CB  ASP A 160      98.891   9.300  17.808  1.00 24.08           C  
ATOM   1301  CG  ASP A 160      97.581   9.214  18.571  1.00 25.21           C  
ATOM   1302  OD1 ASP A 160      96.673  10.038  18.324  1.00 26.30           O  
ATOM   1303  OD2 ASP A 160      97.465   8.318  19.436  1.00 27.26           O  
ATOM   1304  N   TYR A 161     100.727   9.197  15.214  1.00 22.91           N  
ATOM   1305  CA  TYR A 161     102.050   9.350  14.613  1.00 22.45           C  
ATOM   1306  C   TYR A 161     101.989  10.210  13.352  1.00 21.99           C  
ATOM   1307  O   TYR A 161     102.860  11.052  13.125  1.00 21.67           O  
ATOM   1308  CB  TYR A 161     102.675   7.988  14.286  1.00 22.72           C  
ATOM   1309  CG  TYR A 161     102.911   7.065  15.471  1.00 23.51           C  
ATOM   1310  CD1 TYR A 161     102.877   7.539  16.787  1.00 24.55           C  
ATOM   1311  CD2 TYR A 161     103.204   5.718  15.268  1.00 24.68           C  
ATOM   1312  CE1 TYR A 161     103.107   6.688  17.865  1.00 25.37           C  
ATOM   1313  CE2 TYR A 161     103.436   4.859  16.338  1.00 25.32           C  
ATOM   1314  CZ  TYR A 161     103.387   5.352  17.631  1.00 25.56           C  
ATOM   1315  OH  TYR A 161     103.618   4.505  18.689  1.00 26.71           O  
ATOM   1316  N   LEU A 162     100.957   9.985  12.541  1.00 21.47           N  
ATOM   1317  CA  LEU A 162     100.721  10.771  11.331  1.00 20.98           C  
ATOM   1318  C   LEU A 162     100.475  12.240  11.673  1.00 20.91           C  
ATOM   1319  O   LEU A 162     101.061  13.132  11.053  1.00 20.69           O  
ATOM   1320  CB  LEU A 162      99.538  10.195  10.539  1.00 20.93           C  
ATOM   1321  CG  LEU A 162      99.059  10.918   9.275  1.00 20.43           C  
ATOM   1322  CD1 LEU A 162     100.153  10.985   8.221  1.00 19.46           C  
ATOM   1323  CD2 LEU A 162      97.816  10.239   8.713  1.00 19.76           C  
ATOM   1324  N   ARG A 163      99.613  12.475  12.663  1.00 20.78           N  
ATOM   1325  CA  ARG A 163      99.283  13.824  13.122  1.00 20.81           C  
ATOM   1326  C   ARG A 163     100.531  14.570  13.596  1.00 20.37           C  
ATOM   1327  O   ARG A 163     100.711  15.747  13.271  1.00 20.29           O  
ATOM   1328  CB  ARG A 163      98.224  13.778  14.233  1.00 21.06           C  
ATOM   1329  CG  ARG A 163      97.692  15.147  14.656  1.00 22.64           C  
ATOM   1330  CD  ARG A 163      96.525  15.043  15.638  1.00 25.23           C  
ATOM   1331  NE  ARG A 163      96.928  14.544  16.953  1.00 27.88           N  
ATOM   1332  CZ  ARG A 163      96.612  13.345  17.438  1.00 28.67           C  
ATOM   1333  NH1 ARG A 163      95.877  12.502  16.723  1.00 29.39           N  
ATOM   1334  NH2 ARG A 163      97.029  12.988  18.645  1.00 29.62           N  
ATOM   1335  N   ALA A 164     101.384  13.878  14.350  1.00 19.85           N  
ATOM   1336  CA  ALA A 164     102.634  14.458  14.850  1.00 19.38           C  
ATOM   1337  C   ALA A 164     103.566  14.869  13.712  1.00 18.87           C  
ATOM   1338  O   ALA A 164     104.136  15.963  13.739  1.00 18.93           O  
ATOM   1339  CB  ALA A 164     103.337  13.488  15.794  1.00 19.48           C  
ATOM   1340  N   ILE A 165     103.713  13.991  12.720  1.00 18.31           N  
ATOM   1341  CA  ILE A 165     104.542  14.264  11.540  1.00 17.70           C  
ATOM   1342  C   ILE A 165     104.043  15.507  10.801  1.00 17.51           C  
ATOM   1343  O   ILE A 165     104.835  16.385  10.448  1.00 17.30           O  
ATOM   1344  CB  ILE A 165     104.603  13.030  10.580  1.00 17.51           C  
ATOM   1345  CG1 ILE A 165     105.486  11.916  11.166  1.00 17.43           C  
ATOM   1346  CG2 ILE A 165     105.066  13.426   9.166  1.00 17.32           C  
ATOM   1347  CD1 ILE A 165     106.995  12.182  11.140  1.00 17.22           C  
ATOM   1348  N   LEU A 166     102.729  15.580  10.594  1.00 17.43           N  
ATOM   1349  CA  LEU A 166     102.118  16.686   9.858  1.00 17.60           C  
ATOM   1350  C   LEU A 166     102.122  17.999  10.638  1.00 17.70           C  
ATOM   1351  O   LEU A 166     102.392  19.051  10.062  1.00 17.82           O  
ATOM   1352  CB  LEU A 166     100.705  16.324   9.385  1.00 17.77           C  
ATOM   1353  CG  LEU A 166     100.623  15.254   8.287  1.00 18.02           C  
ATOM   1354  CD1 LEU A 166      99.177  14.961   7.920  1.00 18.33           C  
ATOM   1355  CD2 LEU A 166     101.422  15.651   7.046  1.00 18.86           C  
ATOM   1356  N   ASP A 167     101.844  17.931  11.941  1.00 17.84           N  
ATOM   1357  CA  ASP A 167     101.911  19.109  12.811  1.00 17.86           C  
ATOM   1358  C   ASP A 167     103.331  19.680  12.846  1.00 17.59           C  
ATOM   1359  O   ASP A 167     103.517  20.895  12.729  1.00 17.64           O  
ATOM   1360  CB  ASP A 167     101.435  18.781  14.233  1.00 18.25           C  
ATOM   1361  CG  ASP A 167      99.919  18.614  14.336  1.00 19.35           C  
ATOM   1362  OD1 ASP A 167      99.187  18.962  13.384  1.00 21.33           O  
ATOM   1363  OD2 ASP A 167      99.456  18.137  15.393  1.00 21.30           O  
ATOM   1364  N   ALA A 168     104.324  18.800  12.994  1.00 17.23           N  
ATOM   1365  CA  ALA A 168     105.736  19.197  12.983  1.00 17.03           C  
ATOM   1366  C   ALA A 168     106.118  19.889  11.674  1.00 17.05           C  
ATOM   1367  O   ALA A 168     106.773  20.931  11.688  1.00 16.71           O  
ATOM   1368  CB  ALA A 168     106.639  17.992  13.232  1.00 17.03           C  
ATOM   1369  N   HIS A 169     105.699  19.302  10.553  1.00 17.06           N  
ATOM   1370  CA  HIS A 169     105.918  19.872   9.220  1.00 17.19           C  
ATOM   1371  C   HIS A 169     105.191  21.210   9.068  1.00 17.67           C  
ATOM   1372  O   HIS A 169     105.722  22.145   8.462  1.00 17.87           O  
ATOM   1373  CB  HIS A 169     105.465  18.867   8.147  1.00 16.76           C  
ATOM   1374  CG  HIS A 169     105.528  19.385   6.739  1.00 16.17           C  
ATOM   1375  ND1 HIS A 169     106.670  19.925   6.186  1.00 14.99           N  
ATOM   1376  CD2 HIS A 169     104.591  19.410   5.762  1.00 14.93           C  
ATOM   1377  CE1 HIS A 169     106.429  20.275   4.935  1.00 14.83           C  
ATOM   1378  NE2 HIS A 169     105.174  19.974   4.652  1.00 15.70           N  
ATOM   1379  N   SER A 170     103.990  21.294   9.638  1.00 18.08           N  
ATOM   1380  CA  SER A 170     103.166  22.506   9.570  1.00 18.64           C  
ATOM   1381  C   SER A 170     103.782  23.704  10.302  1.00 18.97           C  
ATOM   1382  O   SER A 170     103.495  24.856   9.955  1.00 19.23           O  
ATOM   1383  CB  SER A 170     101.750  22.232  10.081  1.00 18.69           C  
ATOM   1384  OG  SER A 170     101.067  21.326   9.225  1.00 19.23           O  
ATOM   1385  N   LEU A 171     104.626  23.436  11.301  1.00 19.27           N  
ATOM   1386  CA  LEU A 171     105.359  24.506  11.986  1.00 19.48           C  
ATOM   1387  C   LEU A 171     106.234  25.262  10.990  1.00 19.57           C  
ATOM   1388  O   LEU A 171     106.221  26.496  10.964  1.00 19.73           O  
ATOM   1389  CB  LEU A 171     106.199  23.969  13.153  1.00 19.73           C  
ATOM   1390  CG  LEU A 171     106.904  25.021  14.025  1.00 20.17           C  
ATOM   1391  CD1 LEU A 171     105.916  25.733  14.948  1.00 20.87           C  
ATOM   1392  CD2 LEU A 171     108.040  24.401  14.832  1.00 20.56           C  
ATOM   1393  N   TYR A 172     106.976  24.516  10.166  1.00 19.29           N  
ATOM   1394  CA  TYR A 172     107.759  25.105   9.078  1.00 19.36           C  
ATOM   1395  C   TYR A 172     106.882  25.815   8.044  1.00 19.57           C  
ATOM   1396  O   TYR A 172     107.208  26.922   7.614  1.00 19.69           O  
ATOM   1397  CB  TYR A 172     108.649  24.057   8.389  1.00 18.97           C  
ATOM   1398  CG  TYR A 172     108.978  24.409   6.952  1.00 18.43           C  
ATOM   1399  CD1 TYR A 172     110.012  25.297   6.644  1.00 17.55           C  
ATOM   1400  CD2 TYR A 172     108.236  23.872   5.899  1.00 17.40           C  
ATOM   1401  CE1 TYR A 172     110.304  25.631   5.322  1.00 17.27           C  
ATOM   1402  CE2 TYR A 172     108.514  24.202   4.582  1.00 17.12           C  
ATOM   1403  CZ  TYR A 172     109.546  25.079   4.297  1.00 17.43           C  
ATOM   1404  OH  TYR A 172     109.816  25.395   2.985  1.00 17.21           O  
ATOM   1405  N   LEU A 173     105.788  25.167   7.638  1.00 19.82           N  
ATOM   1406  CA  LEU A 173     104.907  25.708   6.598  1.00 20.28           C  
ATOM   1407  C   LEU A 173     104.288  27.036   7.017  1.00 20.97           C  
ATOM   1408  O   LEU A 173     104.056  27.908   6.180  1.00 21.12           O  
ATOM   1409  CB  LEU A 173     103.810  24.709   6.220  1.00 19.92           C  
ATOM   1410  CG  LEU A 173     104.207  23.471   5.410  1.00 19.31           C  
ATOM   1411  CD1 LEU A 173     103.012  22.546   5.281  1.00 19.06           C  
ATOM   1412  CD2 LEU A 173     104.738  23.849   4.035  1.00 19.33           C  
ATOM   1413  N   LEU A 174     104.033  27.173   8.316  1.00 21.80           N  
ATOM   1414  CA  LEU A 174     103.529  28.416   8.899  1.00 22.73           C  
ATOM   1415  C   LEU A 174     104.530  29.560   8.732  1.00 23.39           C  
ATOM   1416  O   LEU A 174     104.158  30.658   8.312  1.00 23.72           O  
ATOM   1417  CB  LEU A 174     103.194  28.204  10.381  1.00 22.68           C  
ATOM   1418  CG  LEU A 174     102.687  29.381  11.224  1.00 22.81           C  
ATOM   1419  CD1 LEU A 174     101.358  29.913  10.704  1.00 23.16           C  
ATOM   1420  CD2 LEU A 174     102.561  28.960  12.683  1.00 23.04           C  
ATOM   1421  N   GLN A 175     105.794  29.290   9.054  1.00 24.03           N  
ATOM   1422  CA  GLN A 175     106.858  30.291   8.957  1.00 24.78           C  
ATOM   1423  C   GLN A 175     107.177  30.615   7.503  1.00 25.22           C  
ATOM   1424  O   GLN A 175     107.266  31.784   7.126  1.00 25.19           O  
ATOM   1425  CB  GLN A 175     108.132  29.819   9.672  1.00 24.75           C  
ATOM   1426  CG  GLN A 175     107.917  29.170  11.036  1.00 25.20           C  
ATOM   1427  CD  GLN A 175     107.113  30.029  11.998  1.00 26.06           C  
ATOM   1428  OE1 GLN A 175     107.403  31.214  12.193  1.00 26.23           O  
ATOM   1429  NE2 GLN A 175     106.100  29.428  12.615  1.00 25.77           N  
ATOM   1430  N   PHE A 176     107.335  29.564   6.699  1.00 25.74           N  
ATOM   1431  CA  PHE A 176     107.679  29.671   5.282  1.00 26.36           C  
ATOM   1432  C   PHE A 176     106.658  30.495   4.498  1.00 27.27           C  
ATOM   1433  O   PHE A 176     107.035  31.387   3.736  1.00 27.31           O  
ATOM   1434  CB  PHE A 176     107.816  28.265   4.684  1.00 26.01           C  
ATOM   1435  CG  PHE A 176     108.289  28.238   3.255  1.00 25.26           C  
ATOM   1436  CD1 PHE A 176     109.615  28.525   2.937  1.00 24.41           C  
ATOM   1437  CD2 PHE A 176     107.413  27.894   2.230  1.00 24.46           C  
ATOM   1438  CE1 PHE A 176     110.055  28.483   1.615  1.00 24.13           C  
ATOM   1439  CE2 PHE A 176     107.842  27.851   0.906  1.00 24.35           C  
ATOM   1440  CZ  PHE A 176     109.167  28.146   0.598  1.00 24.35           C  
ATOM   1441  N   SER A 177     105.375  30.202   4.706  1.00 28.32           N  
ATOM   1442  CA  SER A 177     104.283  30.882   4.003  1.00 29.67           C  
ATOM   1443  C   SER A 177     104.205  32.372   4.326  1.00 30.52           C  
ATOM   1444  O   SER A 177     103.807  33.170   3.477  1.00 30.64           O  
ATOM   1445  CB  SER A 177     102.941  30.220   4.315  1.00 29.55           C  
ATOM   1446  OG  SER A 177     102.927  28.870   3.885  1.00 30.03           O  
ATOM   1447  N   ARG A 178     104.578  32.734   5.550  1.00 31.72           N  
ATOM   1448  CA  ARG A 178     104.573  34.132   5.980  1.00 32.97           C  
ATOM   1449  C   ARG A 178     105.795  34.906   5.480  1.00 33.84           C  
ATOM   1450  O   ARG A 178     105.706  36.105   5.213  1.00 33.93           O  
ATOM   1451  CB  ARG A 178     104.449  34.236   7.504  1.00 32.93           C  
ATOM   1452  CG  ARG A 178     103.053  33.922   8.032  1.00 33.26           C  
ATOM   1453  CD  ARG A 178     102.767  34.658   9.334  1.00 33.92           C  
ATOM   1454  NE  ARG A 178     103.182  33.906  10.515  1.00 33.82           N  
ATOM   1455  CZ  ARG A 178     102.352  33.431  11.442  1.00 33.67           C  
ATOM   1456  NH1 ARG A 178     101.043  33.630  11.345  1.00 33.87           N  
ATOM   1457  NH2 ARG A 178     102.835  32.760  12.478  1.00 33.43           N  
ATOM   1458  N   VAL A 179     106.927  34.216   5.350  1.00 34.97           N  
ATOM   1459  CA  VAL A 179     108.175  34.840   4.897  1.00 36.10           C  
ATOM   1460  C   VAL A 179     108.165  35.120   3.390  1.00 36.93           C  
ATOM   1461  O   VAL A 179     108.518  36.221   2.958  1.00 37.09           O  
ATOM   1462  CB  VAL A 179     109.425  34.010   5.317  1.00 36.02           C  
ATOM   1463  CG1 VAL A 179     110.667  34.427   4.532  1.00 36.19           C  
ATOM   1464  CG2 VAL A 179     109.678  34.153   6.812  1.00 36.05           C  
ATOM   1465  N   ILE A 180     107.749  34.133   2.598  1.00 38.01           N  
ATOM   1466  CA  ILE A 180     107.717  34.274   1.136  1.00 39.03           C  
ATOM   1467  C   ILE A 180     106.604  35.216   0.658  1.00 39.81           C  
ATOM   1468  O   ILE A 180     106.632  35.692  -0.480  1.00 39.83           O  
ATOM   1469  CB  ILE A 180     107.639  32.902   0.396  1.00 39.04           C  
ATOM   1470  CG1 ILE A 180     106.330  32.166   0.717  1.00 39.02           C  
ATOM   1471  CG2 ILE A 180     108.870  32.046   0.714  1.00 39.05           C  
ATOM   1472  CD1 ILE A 180     105.976  31.052  -0.258  1.00 39.07           C  
ATOM   1473  N   ASN A 181     105.636  35.478   1.535  1.00 40.81           N  
ATOM   1474  CA  ASN A 181     104.530  36.382   1.231  1.00 41.80           C  
ATOM   1475  C   ASN A 181     104.365  37.485   2.281  1.00 42.46           C  
ATOM   1476  O   ASN A 181     103.723  37.269   3.313  1.00 42.62           O  
ATOM   1477  CB  ASN A 181     103.215  35.606   1.085  1.00 41.84           C  
ATOM   1478  CG  ASN A 181     103.327  34.426   0.140  1.00 42.06           C  
ATOM   1479  OD1 ASN A 181     103.164  33.277   0.550  1.00 42.43           O  
ATOM   1480  ND2 ASN A 181     103.605  34.702  -1.130  1.00 42.29           N  
ATOM   1481  N   PRO A 182     104.948  38.673   2.025  1.00 43.14           N  
ATOM   1482  CA  PRO A 182     104.697  39.849   2.867  1.00 43.64           C  
ATOM   1483  C   PRO A 182     103.224  40.265   2.847  1.00 44.14           C  
ATOM   1484  O   PRO A 182     102.777  41.004   3.727  1.00 44.30           O  
ATOM   1485  CB  PRO A 182     105.562  40.935   2.220  1.00 43.62           C  
ATOM   1486  CG  PRO A 182     106.641  40.187   1.518  1.00 43.44           C  
ATOM   1487  CD  PRO A 182     105.985  38.941   1.010  1.00 43.16           C  
ATOM   1488  N   ASN A 183     102.492  39.785   1.842  1.00 44.69           N  
ATOM   1489  CA  ASN A 183     101.055  40.016   1.703  1.00 45.20           C  
ATOM   1490  C   ASN A 183     100.236  39.351   2.813  1.00 45.42           C  
ATOM   1491  O   ASN A 183      99.205  39.880   3.234  1.00 45.56           O  
ATOM   1492  CB  ASN A 183     100.583  39.528   0.326  1.00 45.26           C  
ATOM   1493  CG  ASN A 183      99.124  39.851   0.050  1.00 45.60           C  
ATOM   1494  OD1 ASN A 183      98.308  38.950  -0.147  1.00 46.12           O  
ATOM   1495  ND2 ASN A 183      98.789  41.139   0.034  1.00 45.71           N  
ATOM   1496  N   LEU A 184     100.703  38.194   3.282  1.00 45.66           N  
ATOM   1497  CA  LEU A 184     100.041  37.465   4.366  1.00 45.85           C  
ATOM   1498  C   LEU A 184     100.672  37.836   5.714  1.00 45.88           C  
ATOM   1499  O   LEU A 184     101.197  36.978   6.432  1.00 45.97           O  
ATOM   1500  CB  LEU A 184     100.102  35.944   4.126  1.00 45.93           C  
ATOM   1501  CG  LEU A 184      99.956  35.349   2.712  1.00 46.19           C  
ATOM   1502  CD1 LEU A 184     100.016  33.827   2.769  1.00 46.54           C  
ATOM   1503  CD2 LEU A 184      98.690  35.811   1.980  1.00 46.28           C  
ATOM   1504  N   ARG A 185     100.604  39.124   6.047  1.00 45.86           N  
ATOM   1505  CA  ARG A 185     101.290  39.676   7.218  1.00 45.77           C  
ATOM   1506  C   ARG A 185     100.511  39.489   8.525  1.00 45.52           C  
ATOM   1507  O   ARG A 185     100.980  38.799   9.435  1.00 45.64           O  
ATOM   1508  CB  ARG A 185     101.636  41.158   6.977  1.00 45.92           C  
ATOM   1509  CG  ARG A 185     102.289  41.892   8.155  1.00 46.34           C  
ATOM   1510  CD  ARG A 185     101.288  42.791   8.877  1.00 47.13           C  
ATOM   1511  NE  ARG A 185     101.870  43.457  10.042  1.00 47.71           N  
ATOM   1512  CZ  ARG A 185     102.363  44.694  10.042  1.00 48.09           C  
ATOM   1513  NH1 ARG A 185     102.355  45.427   8.933  1.00 48.28           N  
ATOM   1514  NH2 ARG A 185     102.867  45.203  11.160  1.00 48.13           N  
ATOM   1515  N   GLY A 186      99.328  40.096   8.609  1.00 45.14           N  
ATOM   1516  CA  GLY A 186      98.575  40.140   9.861  1.00 44.59           C  
ATOM   1517  C   GLY A 186      97.490  39.092  10.016  1.00 44.19           C  
ATOM   1518  O   GLY A 186      96.466  39.348  10.652  1.00 44.20           O  
ATOM   1519  N   ARG A 187      97.712  37.909   9.447  1.00 43.74           N  
ATOM   1520  CA  ARG A 187      96.734  36.824   9.547  1.00 43.26           C  
ATOM   1521  C   ARG A 187      97.121  35.770  10.586  1.00 42.70           C  
ATOM   1522  O   ARG A 187      98.303  35.581  10.888  1.00 42.59           O  
ATOM   1523  CB  ARG A 187      96.468  36.183   8.179  1.00 43.42           C  
ATOM   1524  CG  ARG A 187      95.712  37.091   7.210  1.00 44.04           C  
ATOM   1525  CD  ARG A 187      94.590  36.351   6.467  1.00 45.15           C  
ATOM   1526  NE  ARG A 187      95.037  35.239   5.617  1.00 46.13           N  
ATOM   1527  CZ  ARG A 187      96.042  35.288   4.739  1.00 46.60           C  
ATOM   1528  NH1 ARG A 187      96.348  34.209   4.031  1.00 46.74           N  
ATOM   1529  NH2 ARG A 187      96.737  36.409   4.554  1.00 46.96           N  
ATOM   1530  N   THR A 188      96.108  35.097  11.128  1.00 41.99           N  
ATOM   1531  CA  THR A 188      96.291  34.101  12.186  1.00 41.28           C  
ATOM   1532  C   THR A 188      96.861  32.788  11.652  1.00 40.73           C  
ATOM   1533  O   THR A 188      96.886  32.560  10.440  1.00 40.57           O  
ATOM   1534  CB  THR A 188      94.962  33.802  12.918  1.00 41.31           C  
ATOM   1535  OG1 THR A 188      93.970  33.394  11.967  1.00 41.28           O  
ATOM   1536  CG2 THR A 188      94.468  35.032  13.674  1.00 41.29           C  
ATOM   1537  N   LYS A 189      97.309  31.933  12.573  1.00 40.04           N  
ATOM   1538  CA  LYS A 189      97.834  30.603  12.248  1.00 39.36           C  
ATOM   1539  C   LYS A 189      96.875  29.802  11.366  1.00 38.95           C  
ATOM   1540  O   LYS A 189      97.295  29.196  10.378  1.00 38.82           O  
ATOM   1541  CB  LYS A 189      98.153  29.830  13.536  1.00 39.35           C  
ATOM   1542  CG  LYS A 189      98.753  28.438  13.320  1.00 39.26           C  
ATOM   1543  CD  LYS A 189      99.199  27.792  14.630  1.00 39.12           C  
ATOM   1544  CE  LYS A 189      98.020  27.311  15.468  1.00 39.15           C  
ATOM   1545  NZ  LYS A 189      98.463  26.738  16.769  1.00 39.07           N  
ATOM   1546  N   GLU A 190      95.592  29.817  11.727  1.00 38.36           N  
ATOM   1547  CA  GLU A 190      94.550  29.090  10.999  1.00 37.85           C  
ATOM   1548  C   GLU A 190      94.321  29.651   9.595  1.00 37.33           C  
ATOM   1549  O   GLU A 190      94.048  28.898   8.659  1.00 37.35           O  
ATOM   1550  CB  GLU A 190      93.236  29.091  11.789  1.00 37.93           C  
ATOM   1551  CG  GLU A 190      93.269  28.283  13.092  1.00 38.35           C  
ATOM   1552  CD  GLU A 190      94.011  28.984  14.227  1.00 38.84           C  
ATOM   1553  OE1 GLU A 190      94.177  30.223  14.177  1.00 39.23           O  
ATOM   1554  OE2 GLU A 190      94.428  28.287  15.176  1.00 39.18           O  
ATOM   1555  N   GLU A 191      94.434  30.971   9.458  1.00 36.66           N  
ATOM   1556  CA  GLU A 191      94.291  31.635   8.161  1.00 35.98           C  
ATOM   1557  C   GLU A 191      95.477  31.334   7.239  1.00 35.28           C  
ATOM   1558  O   GLU A 191      95.304  31.174   6.029  1.00 35.20           O  
ATOM   1559  CB  GLU A 191      94.091  33.145   8.336  1.00 36.15           C  
ATOM   1560  CG  GLU A 191      92.696  33.523   8.841  1.00 36.72           C  
ATOM   1561  CD  GLU A 191      92.529  35.012   9.114  1.00 37.57           C  
ATOM   1562  OE1 GLU A 191      93.498  35.663   9.559  1.00 37.56           O  
ATOM   1563  OE2 GLU A 191      91.412  35.530   8.895  1.00 38.16           O  
ATOM   1564  N   VAL A 192      96.673  31.252   7.820  1.00 34.38           N  
ATOM   1565  CA  VAL A 192      97.874  30.861   7.079  1.00 33.49           C  
ATOM   1566  C   VAL A 192      97.804  29.373   6.718  1.00 32.91           C  
ATOM   1567  O   VAL A 192      98.163  28.980   5.605  1.00 32.71           O  
ATOM   1568  CB  VAL A 192      99.176  31.182   7.867  1.00 33.54           C  
ATOM   1569  CG1 VAL A 192     100.411  30.681   7.121  1.00 33.40           C  
ATOM   1570  CG2 VAL A 192      99.294  32.682   8.124  1.00 33.53           C  
ATOM   1571  N   ALA A 193      97.320  28.561   7.659  1.00 32.07           N  
ATOM   1572  CA  ALA A 193      97.141  27.123   7.444  1.00 31.34           C  
ATOM   1573  C   ALA A 193      96.208  26.821   6.275  1.00 30.83           C  
ATOM   1574  O   ALA A 193      96.413  25.849   5.549  1.00 30.78           O  
ATOM   1575  CB  ALA A 193      96.641  26.446   8.712  1.00 31.37           C  
ATOM   1576  N   ALA A 194      95.197  27.668   6.091  1.00 30.15           N  
ATOM   1577  CA  ALA A 194      94.242  27.521   4.995  1.00 29.49           C  
ATOM   1578  C   ALA A 194      94.903  27.643   3.620  1.00 28.96           C  
ATOM   1579  O   ALA A 194      94.348  27.183   2.621  1.00 29.11           O  
ATOM   1580  CB  ALA A 194      93.108  28.532   5.137  1.00 29.52           C  
ATOM   1581  N   THR A 195      96.087  28.255   3.579  1.00 28.21           N  
ATOM   1582  CA  THR A 195      96.818  28.455   2.324  1.00 27.52           C  
ATOM   1583  C   THR A 195      97.771  27.306   1.979  1.00 26.85           C  
ATOM   1584  O   THR A 195      98.174  27.167   0.822  1.00 27.07           O  
ATOM   1585  CB  THR A 195      97.609  29.796   2.297  1.00 27.61           C  
ATOM   1586  OG1 THR A 195      98.762  29.707   3.144  1.00 27.88           O  
ATOM   1587  CG2 THR A 195      96.732  30.966   2.732  1.00 27.78           C  
ATOM   1588  N   PHE A 196      98.129  26.485   2.968  1.00 25.84           N  
ATOM   1589  CA  PHE A 196      99.075  25.395   2.716  1.00 24.85           C  
ATOM   1590  C   PHE A 196      98.557  23.966   2.917  1.00 24.35           C  
ATOM   1591  O   PHE A 196      99.185  23.022   2.440  1.00 24.16           O  
ATOM   1592  CB  PHE A 196     100.415  25.614   3.450  1.00 24.73           C  
ATOM   1593  CG  PHE A 196     100.331  25.554   4.960  1.00 24.55           C  
ATOM   1594  CD1 PHE A 196      99.982  24.375   5.619  1.00 24.07           C  
ATOM   1595  CD2 PHE A 196     100.665  26.669   5.726  1.00 24.56           C  
ATOM   1596  CE1 PHE A 196      99.931  24.317   7.013  1.00 24.07           C  
ATOM   1597  CE2 PHE A 196     100.621  26.622   7.122  1.00 24.28           C  
ATOM   1598  CZ  PHE A 196     100.253  25.443   7.766  1.00 24.48           C  
ATOM   1599  N   THR A 197      97.424  23.805   3.598  1.00 23.69           N  
ATOM   1600  CA  THR A 197      96.919  22.463   3.934  1.00 23.20           C  
ATOM   1601  C   THR A 197      96.403  21.660   2.733  1.00 22.63           C  
ATOM   1602  O   THR A 197      96.545  20.436   2.703  1.00 22.37           O  
ATOM   1603  CB  THR A 197      95.836  22.491   5.040  1.00 23.35           C  
ATOM   1604  OG1 THR A 197      94.828  23.450   4.704  1.00 24.01           O  
ATOM   1605  CG2 THR A 197      96.448  22.842   6.394  1.00 23.56           C  
ATOM   1606  N   GLN A 198      95.814  22.343   1.752  1.00 22.03           N  
ATOM   1607  CA  GLN A 198      95.285  21.668   0.561  1.00 21.45           C  
ATOM   1608  C   GLN A 198      96.379  20.988  -0.290  1.00 20.76           C  
ATOM   1609  O   GLN A 198      96.267  19.793  -0.572  1.00 20.72           O  
ATOM   1610  CB  GLN A 198      94.397  22.601  -0.275  1.00 21.64           C  
ATOM   1611  CG  GLN A 198      93.503  21.877  -1.278  1.00 22.12           C  
ATOM   1612  CD  GLN A 198      92.451  22.778  -1.909  1.00 22.70           C  
ATOM   1613  OE1 GLN A 198      91.331  22.342  -2.177  1.00 23.04           O  
ATOM   1614  NE2 GLN A 198      92.810  24.033  -2.161  1.00 22.43           N  
ATOM   1615  N   PRO A 199      97.440  21.732  -0.683  1.00 20.18           N  
ATOM   1616  CA  PRO A 199      98.538  21.056  -1.392  1.00 19.65           C  
ATOM   1617  C   PRO A 199      99.313  20.057  -0.523  1.00 19.02           C  
ATOM   1618  O   PRO A 199      99.830  19.067  -1.051  1.00 19.02           O  
ATOM   1619  CB  PRO A 199      99.449  22.212  -1.837  1.00 19.78           C  
ATOM   1620  CG  PRO A 199      99.083  23.356  -0.971  1.00 19.96           C  
ATOM   1621  CD  PRO A 199      97.629  23.196  -0.667  1.00 20.19           C  
ATOM   1622  N   MET A 200      99.383  20.310   0.785  1.00 18.34           N  
ATOM   1623  CA  MET A 200     100.021  19.383   1.728  1.00 17.60           C  
ATOM   1624  C   MET A 200      99.306  18.032   1.710  1.00 17.37           C  
ATOM   1625  O   MET A 200      99.928  17.003   1.447  1.00 17.00           O  
ATOM   1626  CB  MET A 200     100.049  19.963   3.152  1.00 17.44           C  
ATOM   1627  CG  MET A 200     100.771  19.085   4.191  1.00 17.36           C  
ATOM   1628  SD  MET A 200     100.636  19.650   5.909  1.00 15.72           S  
ATOM   1629  CE  MET A 200      98.895  19.361   6.238  1.00 17.97           C  
ATOM   1630  N   ASN A 201      97.997  18.048   1.957  1.00 16.97           N  
ATOM   1631  CA  ASN A 201      97.209  16.814   2.003  1.00 17.02           C  
ATOM   1632  C   ASN A 201      97.158  16.069   0.670  1.00 16.50           C  
ATOM   1633  O   ASN A 201      97.146  14.838   0.650  1.00 16.18           O  
ATOM   1634  CB  ASN A 201      95.798  17.085   2.530  1.00 17.50           C  
ATOM   1635  CG  ASN A 201      95.777  17.406   4.020  1.00 18.77           C  
ATOM   1636  OD1 ASN A 201      96.573  16.874   4.802  1.00 20.82           O  
ATOM   1637  ND2 ASN A 201      94.855  18.273   4.420  1.00 20.54           N  
ATOM   1638  N   ALA A 202      97.137  16.814  -0.434  1.00 16.02           N  
ATOM   1639  CA  ALA A 202      97.175  16.221  -1.773  1.00 15.74           C  
ATOM   1640  C   ALA A 202      98.424  15.361  -1.976  1.00 15.61           C  
ATOM   1641  O   ALA A 202      98.333  14.238  -2.472  1.00 15.85           O  
ATOM   1642  CB  ALA A 202      97.083  17.303  -2.849  1.00 15.85           C  
ATOM   1643  N   ALA A 203      99.583  15.884  -1.576  1.00 15.16           N  
ATOM   1644  CA  ALA A 203     100.834  15.141  -1.699  1.00 14.88           C  
ATOM   1645  C   ALA A 203     100.900  13.975  -0.712  1.00 14.67           C  
ATOM   1646  O   ALA A 203     101.398  12.899  -1.051  1.00 14.68           O  
ATOM   1647  CB  ALA A 203     102.032  16.068  -1.532  1.00 14.70           C  
ATOM   1648  N   VAL A 204     100.385  14.187   0.498  1.00 14.75           N  
ATOM   1649  CA  VAL A 204     100.356  13.144   1.530  1.00 14.95           C  
ATOM   1650  C   VAL A 204      99.562  11.928   1.045  1.00 15.09           C  
ATOM   1651  O   VAL A 204      99.944  10.787   1.303  1.00 14.79           O  
ATOM   1652  CB  VAL A 204      99.776  13.672   2.870  1.00 15.04           C  
ATOM   1653  CG1 VAL A 204      99.510  12.525   3.851  1.00 15.34           C  
ATOM   1654  CG2 VAL A 204     100.725  14.692   3.496  1.00 15.10           C  
ATOM   1655  N   ASN A 205      98.475  12.192   0.323  1.00 15.60           N  
ATOM   1656  CA  ASN A 205      97.538  11.146  -0.099  1.00 16.10           C  
ATOM   1657  C   ASN A 205      97.642  10.718  -1.568  1.00 16.25           C  
ATOM   1658  O   ASN A 205      96.835   9.912  -2.038  1.00 16.35           O  
ATOM   1659  CB  ASN A 205      96.101  11.574   0.225  1.00 16.30           C  
ATOM   1660  CG  ASN A 205      95.841  11.672   1.719  1.00 16.97           C  
ATOM   1661  OD1 ASN A 205      96.088  10.728   2.469  1.00 18.66           O  
ATOM   1662  ND2 ASN A 205      95.328  12.816   2.155  1.00 19.08           N  
ATOM   1663  N   SER A 206      98.638  11.234  -2.285  1.00 16.28           N  
ATOM   1664  CA  SER A 206      98.774  10.942  -3.715  1.00 16.39           C  
ATOM   1665  C   SER A 206      99.210   9.500  -3.976  1.00 16.45           C  
ATOM   1666  O   SER A 206      99.737   8.826  -3.088  1.00 16.40           O  
ATOM   1667  CB  SER A 206      99.750  11.912  -4.379  1.00 16.36           C  
ATOM   1668  OG  SER A 206     101.085  11.474  -4.213  1.00 16.73           O  
ATOM   1669  N   ASN A 207      98.996   9.040  -5.206  1.00 16.66           N  
ATOM   1670  CA  ASN A 207      99.351   7.677  -5.589  1.00 17.01           C  
ATOM   1671  C   ASN A 207     100.811   7.530  -6.033  1.00 16.82           C  
ATOM   1672  O   ASN A 207     101.185   6.506  -6.609  1.00 17.04           O  
ATOM   1673  CB  ASN A 207      98.391   7.148  -6.667  1.00 17.23           C  
ATOM   1674  CG  ASN A 207      98.526   7.879  -7.998  1.00 18.30           C  
ATOM   1675  OD1 ASN A 207      99.394   8.735  -8.175  1.00 19.81           O  
ATOM   1676  ND2 ASN A 207      97.659   7.537  -8.946  1.00 20.32           N  
ATOM   1677  N   PHE A 208     101.628   8.549  -5.761  1.00 16.56           N  
ATOM   1678  CA  PHE A 208     103.024   8.539  -6.190  1.00 16.15           C  
ATOM   1679  C   PHE A 208     104.001   8.226  -5.056  1.00 16.16           C  
ATOM   1680  O   PHE A 208     104.110   8.988  -4.087  1.00 16.01           O  
ATOM   1681  CB  PHE A 208     103.406   9.850  -6.879  1.00 16.19           C  
ATOM   1682  CG  PHE A 208     104.731   9.792  -7.568  1.00 16.11           C  
ATOM   1683  CD1 PHE A 208     104.881   9.072  -8.752  1.00 16.22           C  
ATOM   1684  CD2 PHE A 208     105.836  10.436  -7.028  1.00 16.13           C  
ATOM   1685  CE1 PHE A 208     106.111   9.004  -9.395  1.00 16.95           C  
ATOM   1686  CE2 PHE A 208     107.070  10.377  -7.665  1.00 16.41           C  
ATOM   1687  CZ  PHE A 208     107.208   9.659  -8.850  1.00 16.67           C  
ATOM   1688  N   ILE A 209     104.730   7.121  -5.229  1.00 15.94           N  
ATOM   1689  CA  ILE A 209     105.575   6.491  -4.200  1.00 16.08           C  
ATOM   1690  C   ILE A 209     104.695   5.750  -3.186  1.00 16.12           C  
ATOM   1691  O   ILE A 209     103.876   6.362  -2.493  1.00 15.99           O  
ATOM   1692  CB  ILE A 209     106.576   7.481  -3.494  1.00 16.04           C  
ATOM   1693  CG1 ILE A 209     107.401   8.294  -4.513  1.00 16.63           C  
ATOM   1694  CG2 ILE A 209     107.481   6.739  -2.508  1.00 16.14           C  
ATOM   1695  CD1 ILE A 209     108.314   7.485  -5.430  1.00 17.49           C  
ATOM   1696  N   SER A 210     104.857   4.428  -3.129  1.00 16.24           N  
ATOM   1697  CA  SER A 210     104.058   3.565  -2.252  1.00 16.25           C  
ATOM   1698  C   SER A 210     104.136   3.979  -0.782  1.00 16.37           C  
ATOM   1699  O   SER A 210     105.118   4.597  -0.355  1.00 16.11           O  
ATOM   1700  CB  SER A 210     104.484   2.101  -2.407  1.00 16.51           C  
ATOM   1701  OG  SER A 210     105.767   1.877  -1.849  1.00 16.80           O  
ATOM   1702  N   HIS A 211     103.099   3.639  -0.017  1.00 16.26           N  
ATOM   1703  CA  HIS A 211     103.075   3.904   1.423  1.00 16.27           C  
ATOM   1704  C   HIS A 211     104.326   3.358   2.106  1.00 16.27           C  
ATOM   1705  O   HIS A 211     104.917   4.017   2.959  1.00 15.76           O  
ATOM   1706  CB  HIS A 211     101.825   3.304   2.076  1.00 16.45           C  
ATOM   1707  CG  HIS A 211     100.542   3.930   1.625  1.00 16.88           C  
ATOM   1708  ND1 HIS A 211      99.311   3.364   1.878  1.00 17.94           N  
ATOM   1709  CD2 HIS A 211     100.297   5.064   0.928  1.00 18.15           C  
ATOM   1710  CE1 HIS A 211      98.363   4.128   1.365  1.00 18.43           C  
ATOM   1711  NE2 HIS A 211      98.935   5.165   0.780  1.00 18.18           N  
ATOM   1712  N   GLU A 212     104.726   2.155   1.700  1.00 16.45           N  
ATOM   1713  CA  GLU A 212     105.876   1.470   2.277  1.00 16.65           C  
ATOM   1714  C   GLU A 212     107.202   2.170   1.963  1.00 16.70           C  
ATOM   1715  O   GLU A 212     108.051   2.305   2.847  1.00 17.00           O  
ATOM   1716  CB  GLU A 212     105.913   0.008   1.815  1.00 16.70           C  
ATOM   1717  CG  GLU A 212     104.772  -0.858   2.370  1.00 17.09           C  
ATOM   1718  CD  GLU A 212     103.483  -0.807   1.542  1.00 16.94           C  
ATOM   1719  OE1 GLU A 212     102.512  -1.491   1.936  1.00 17.32           O  
ATOM   1720  OE2 GLU A 212     103.431  -0.105   0.507  1.00 16.12           O  
ATOM   1721  N   LYS A 213     107.374   2.614   0.718  1.00 16.90           N  
ATOM   1722  CA  LYS A 213     108.581   3.351   0.327  1.00 17.04           C  
ATOM   1723  C   LYS A 213     108.635   4.726   0.998  1.00 16.75           C  
ATOM   1724  O   LYS A 213     109.715   5.196   1.366  1.00 16.44           O  
ATOM   1725  CB  LYS A 213     108.687   3.498  -1.195  1.00 17.31           C  
ATOM   1726  CG  LYS A 213     109.103   2.229  -1.943  1.00 19.12           C  
ATOM   1727  CD  LYS A 213     109.268   2.483  -3.448  1.00 22.00           C  
ATOM   1728  CE  LYS A 213     107.924   2.620  -4.173  1.00 23.79           C  
ATOM   1729  NZ  LYS A 213     108.093   2.793  -5.643  1.00 25.54           N  
ATOM   1730  N   ARG A 214     107.473   5.360   1.155  1.00 16.54           N  
ATOM   1731  CA  ARG A 214     107.384   6.633   1.880  1.00 16.43           C  
ATOM   1732  C   ARG A 214     107.847   6.468   3.326  1.00 16.52           C  
ATOM   1733  O   ARG A 214     108.679   7.243   3.806  1.00 16.37           O  
ATOM   1734  CB  ARG A 214     105.963   7.203   1.835  1.00 16.37           C  
ATOM   1735  CG  ARG A 214     105.592   7.886   0.531  1.00 15.85           C  
ATOM   1736  CD  ARG A 214     104.095   8.115   0.465  1.00 15.70           C  
ATOM   1737  NE  ARG A 214     103.678   8.747  -0.782  1.00 15.21           N  
ATOM   1738  CZ  ARG A 214     103.081   9.934  -0.867  1.00 14.12           C  
ATOM   1739  NH1 ARG A 214     102.821  10.640   0.227  1.00 13.14           N  
ATOM   1740  NH2 ARG A 214     102.741  10.415  -2.054  1.00 13.51           N  
ATOM   1741  N   ARG A 215     107.329   5.450   4.016  1.00 16.42           N  
ATOM   1742  CA  ARG A 215     107.749   5.193   5.395  1.00 16.68           C  
ATOM   1743  C   ARG A 215     109.239   4.857   5.486  1.00 16.68           C  
ATOM   1744  O   ARG A 215     109.896   5.220   6.469  1.00 16.77           O  
ATOM   1745  CB  ARG A 215     106.904   4.102   6.060  1.00 16.81           C  
ATOM   1746  CG  ARG A 215     106.941   4.186   7.590  1.00 17.19           C  
ATOM   1747  CD  ARG A 215     106.165   3.068   8.260  1.00 17.80           C  
ATOM   1748  NE  ARG A 215     104.728   3.182   8.031  1.00 18.68           N  
ATOM   1749  CZ  ARG A 215     103.802   2.521   8.722  1.00 19.39           C  
ATOM   1750  NH1 ARG A 215     104.154   1.698   9.703  1.00 19.73           N  
ATOM   1751  NH2 ARG A 215     102.520   2.693   8.437  1.00 19.14           N  
ATOM   1752  N   GLU A 216     109.759   4.172   4.464  1.00 16.78           N  
ATOM   1753  CA AGLU A 216     111.182   3.850   4.396  0.50 16.84           C  
ATOM   1754  CA BGLU A 216     111.182   3.844   4.375  0.50 16.78           C  
ATOM   1755  C   GLU A 216     112.037   5.115   4.350  1.00 16.71           C  
ATOM   1756  O   GLU A 216     113.096   5.175   4.982  1.00 16.48           O  
ATOM   1757  CB AGLU A 216     111.494   2.955   3.195  0.50 17.32           C  
ATOM   1758  CB BGLU A 216     111.450   2.958   3.147  0.50 17.22           C  
ATOM   1759  CG AGLU A 216     111.270   1.474   3.446  0.50 18.14           C  
ATOM   1760  CG BGLU A 216     112.909   2.873   2.689  0.50 17.80           C  
ATOM   1761  CD AGLU A 216     111.992   0.601   2.439  0.50 19.44           C  
ATOM   1762  CD BGLU A 216     113.267   3.954   1.682  0.50 18.29           C  
ATOM   1763  OE1AGLU A 216     112.572   1.152   1.480  0.50 19.94           O  
ATOM   1764  OE1BGLU A 216     112.480   4.169   0.737  0.50 18.22           O  
ATOM   1765  OE2AGLU A 216     111.984  -0.636   2.609  0.50 20.76           O  
ATOM   1766  OE2BGLU A 216     114.334   4.586   1.834  0.50 18.62           O  
ATOM   1767  N   PHE A 217     111.573   6.122   3.612  1.00 16.30           N  
ATOM   1768  CA  PHE A 217     112.267   7.409   3.559  1.00 16.08           C  
ATOM   1769  C   PHE A 217     112.213   8.096   4.919  1.00 15.92           C  
ATOM   1770  O   PHE A 217     113.229   8.599   5.401  1.00 15.70           O  
ATOM   1771  CB  PHE A 217     111.681   8.322   2.477  1.00 15.95           C  
ATOM   1772  CG  PHE A 217     112.147   8.003   1.080  1.00 16.35           C  
ATOM   1773  CD1 PHE A 217     113.500   8.036   0.752  1.00 17.23           C  
ATOM   1774  CD2 PHE A 217     111.226   7.701   0.082  1.00 17.18           C  
ATOM   1775  CE1 PHE A 217     113.929   7.755  -0.544  1.00 17.68           C  
ATOM   1776  CE2 PHE A 217     111.643   7.418  -1.215  1.00 17.07           C  
ATOM   1777  CZ  PHE A 217     113.000   7.444  -1.529  1.00 17.67           C  
ATOM   1778  N   LEU A 218     111.032   8.098   5.539  1.00 15.77           N  
ATOM   1779  CA  LEU A 218     110.854   8.687   6.873  1.00 15.91           C  
ATOM   1780  C   LEU A 218     111.794   8.059   7.899  1.00 16.07           C  
ATOM   1781  O   LEU A 218     112.359   8.756   8.745  1.00 15.76           O  
ATOM   1782  CB  LEU A 218     109.399   8.575   7.346  1.00 15.73           C  
ATOM   1783  CG  LEU A 218     108.320   9.390   6.622  1.00 15.52           C  
ATOM   1784  CD1 LEU A 218     106.965   9.171   7.273  1.00 15.59           C  
ATOM   1785  CD2 LEU A 218     108.664  10.885   6.595  1.00 14.82           C  
ATOM   1786  N   LYS A 219     111.956   6.739   7.810  1.00 16.36           N  
ATOM   1787  CA  LYS A 219     112.865   6.002   8.679  1.00 16.99           C  
ATOM   1788  C   LYS A 219     114.319   6.368   8.382  1.00 16.85           C  
ATOM   1789  O   LYS A 219     115.099   6.636   9.304  1.00 17.20           O  
ATOM   1790  CB  LYS A 219     112.649   4.493   8.522  1.00 17.18           C  
ATOM   1791  CG  LYS A 219     113.200   3.673   9.676  1.00 19.44           C  
ATOM   1792  CD  LYS A 219     113.455   2.227   9.272  1.00 22.11           C  
ATOM   1793  CE  LYS A 219     113.923   1.393  10.459  1.00 23.67           C  
ATOM   1794  NZ  LYS A 219     115.133   1.963  11.120  1.00 25.54           N  
ATOM   1795  N   ALA A 220     114.672   6.385   7.097  1.00 16.85           N  
ATOM   1796  CA  ALA A 220     116.018   6.754   6.658  1.00 16.83           C  
ATOM   1797  C   ALA A 220     116.378   8.181   7.063  1.00 16.84           C  
ATOM   1798  O   ALA A 220     117.530   8.450   7.406  1.00 17.06           O  
ATOM   1799  CB  ALA A 220     116.170   6.573   5.155  1.00 16.71           C  
ATOM   1800  N   PHE A 221     115.392   9.079   7.030  1.00 16.80           N  
ATOM   1801  CA  PHE A 221     115.595  10.482   7.420  1.00 16.69           C  
ATOM   1802  C   PHE A 221     115.678  10.663   8.938  1.00 16.99           C  
ATOM   1803  O   PHE A 221     115.944  11.766   9.417  1.00 16.99           O  
ATOM   1804  CB  PHE A 221     114.479  11.393   6.874  1.00 16.48           C  
ATOM   1805  CG  PHE A 221     114.377  11.439   5.366  1.00 16.13           C  
ATOM   1806  CD1 PHE A 221     115.389  10.942   4.545  1.00 15.84           C  
ATOM   1807  CD2 PHE A 221     113.265  12.029   4.767  1.00 15.97           C  
ATOM   1808  CE1 PHE A 221     115.276  11.003   3.154  1.00 15.57           C  
ATOM   1809  CE2 PHE A 221     113.145  12.098   3.378  1.00 15.17           C  
ATOM   1810  CZ  PHE A 221     114.154  11.585   2.572  1.00 15.01           C  
ATOM   1811  N   GLY A 222     115.434   9.589   9.689  1.00 17.10           N  
ATOM   1812  CA  GLY A 222     115.463   9.632  11.151  1.00 17.12           C  
ATOM   1813  C   GLY A 222     114.254  10.295  11.787  1.00 17.31           C  
ATOM   1814  O   GLY A 222     114.306  10.714  12.945  1.00 17.53           O  
ATOM   1815  N   LEU A 223     113.160  10.380  11.033  1.00 17.37           N  
ATOM   1816  CA  LEU A 223     111.941  11.042  11.492  1.00 17.65           C  
ATOM   1817  C   LEU A 223     111.005  10.099  12.245  1.00 18.09           C  
ATOM   1818  O   LEU A 223     110.209  10.539  13.076  1.00 17.87           O  
ATOM   1819  CB  LEU A 223     111.214  11.692  10.312  1.00 17.36           C  
ATOM   1820  CG  LEU A 223     112.000  12.774   9.571  1.00 16.97           C  
ATOM   1821  CD1 LEU A 223     111.333  13.128   8.257  1.00 16.38           C  
ATOM   1822  CD2 LEU A 223     112.151  14.010  10.446  1.00 16.63           C  
ATOM   1823  N   VAL A 224     111.094   8.808  11.932  1.00 18.85           N  
ATOM   1824  CA  VAL A 224     110.351   7.772  12.654  1.00 19.89           C  
ATOM   1825  C   VAL A 224     111.263   6.584  12.949  1.00 20.70           C  
ATOM   1826  O   VAL A 224     112.277   6.394  12.272  1.00 20.84           O  
ATOM   1827  CB  VAL A 224     109.087   7.272  11.883  1.00 19.70           C  
ATOM   1828  CG1 VAL A 224     108.076   8.400  11.674  1.00 19.74           C  
ATOM   1829  CG2 VAL A 224     109.462   6.601  10.554  1.00 19.61           C  
ATOM   1830  N   ASP A 225     110.905   5.791  13.957  1.00 22.03           N  
ATOM   1831  CA  ASP A 225     111.632   4.550  14.237  1.00 23.09           C  
ATOM   1832  C   ASP A 225     111.083   3.384  13.404  1.00 23.68           C  
ATOM   1833  O   ASP A 225     110.261   3.593  12.505  1.00 23.76           O  
ATOM   1834  CB  ASP A 225     111.669   4.237  15.748  1.00 23.35           C  
ATOM   1835  CG  ASP A 225     110.303   3.874  16.333  1.00 24.11           C  
ATOM   1836  OD1 ASP A 225     109.366   3.519  15.586  1.00 24.79           O  
ATOM   1837  OD2 ASP A 225     110.175   3.931  17.575  1.00 25.91           O  
ATOM   1838  N   SER A 226     111.536   2.166  13.709  1.00 24.38           N  
ATOM   1839  CA  SER A 226     111.131   0.960  12.975  1.00 24.95           C  
ATOM   1840  C   SER A 226     109.627   0.666  13.038  1.00 25.09           C  
ATOM   1841  O   SER A 226     109.089  -0.020  12.164  1.00 25.35           O  
ATOM   1842  CB  SER A 226     111.926  -0.253  13.468  1.00 25.01           C  
ATOM   1843  OG  SER A 226     111.565  -0.583  14.799  1.00 25.84           O  
ATOM   1844  N   ASN A 227     108.963   1.189  14.068  1.00 25.20           N  
ATOM   1845  CA  ASN A 227     107.522   1.009  14.254  1.00 25.26           C  
ATOM   1846  C   ASN A 227     106.689   2.204  13.783  1.00 24.89           C  
ATOM   1847  O   ASN A 227     105.464   2.213  13.927  1.00 25.05           O  
ATOM   1848  CB  ASN A 227     107.213   0.702  15.723  1.00 25.63           C  
ATOM   1849  CG  ASN A 227     107.774  -0.635  16.173  1.00 26.53           C  
ATOM   1850  OD1 ASN A 227     107.672  -1.639  15.465  1.00 28.17           O  
ATOM   1851  ND2 ASN A 227     108.365  -0.655  17.361  1.00 27.69           N  
ATOM   1852  N   GLY A 228     107.359   3.210  13.226  1.00 24.39           N  
ATOM   1853  CA  GLY A 228     106.687   4.404  12.720  1.00 23.58           C  
ATOM   1854  C   GLY A 228     106.481   5.494  13.757  1.00 23.02           C  
ATOM   1855  O   GLY A 228     105.838   6.507  13.476  1.00 22.86           O  
ATOM   1856  N   LYS A 229     107.024   5.285  14.955  1.00 22.45           N  
ATOM   1857  CA  LYS A 229     106.925   6.256  16.039  1.00 21.84           C  
ATOM   1858  C   LYS A 229     107.862   7.433  15.771  1.00 21.04           C  
ATOM   1859  O   LYS A 229     109.061   7.233  15.573  1.00 20.94           O  
ATOM   1860  CB  LYS A 229     107.261   5.603  17.386  1.00 22.07           C  
ATOM   1861  CG  LYS A 229     107.021   6.499  18.598  1.00 23.04           C  
ATOM   1862  CD  LYS A 229     107.327   5.772  19.895  1.00 24.73           C  
ATOM   1863  CE  LYS A 229     106.846   6.568  21.096  1.00 26.12           C  
ATOM   1864  NZ  LYS A 229     106.967   5.792  22.362  1.00 26.86           N  
ATOM   1865  N   PRO A 230     107.316   8.663  15.766  1.00 20.37           N  
ATOM   1866  CA  PRO A 230     108.105   9.863  15.483  1.00 19.80           C  
ATOM   1867  C   PRO A 230     109.234  10.080  16.483  1.00 19.31           C  
ATOM   1868  O   PRO A 230     109.125   9.679  17.647  1.00 19.45           O  
ATOM   1869  CB  PRO A 230     107.080  10.993  15.611  1.00 19.83           C  
ATOM   1870  CG  PRO A 230     105.773  10.345  15.365  1.00 20.22           C  
ATOM   1871  CD  PRO A 230     105.898   8.994  15.983  1.00 20.25           C  
ATOM   1872  N   SER A 231     110.303  10.720  16.015  1.00 18.64           N  
ATOM   1873  CA  SER A 231     111.459  11.048  16.841  1.00 17.96           C  
ATOM   1874  C   SER A 231     111.121  12.127  17.868  1.00 17.49           C  
ATOM   1875  O   SER A 231     110.093  12.800  17.761  1.00 17.11           O  
ATOM   1876  CB  SER A 231     112.612  11.529  15.958  1.00 17.95           C  
ATOM   1877  OG  SER A 231     112.320  12.803  15.407  1.00 17.91           O  
ATOM   1878  N   ALA A 232     112.005  12.292  18.850  1.00 17.14           N  
ATOM   1879  CA  ALA A 232     111.860  13.326  19.872  1.00 16.94           C  
ATOM   1880  C   ALA A 232     111.731  14.726  19.266  1.00 16.65           C  
ATOM   1881  O   ALA A 232     110.889  15.513  19.697  1.00 16.62           O  
ATOM   1882  CB  ALA A 232     113.028  13.269  20.851  1.00 16.96           C  
ATOM   1883  N   ALA A 233     112.555  15.014  18.259  1.00 16.68           N  
ATOM   1884  CA  ALA A 233     112.539  16.304  17.562  1.00 16.55           C  
ATOM   1885  C   ALA A 233     111.216  16.573  16.848  1.00 16.54           C  
ATOM   1886  O   ALA A 233     110.743  17.709  16.823  1.00 16.29           O  
ATOM   1887  CB  ALA A 233     113.701  16.392  16.581  1.00 16.57           C  
ATOM   1888  N   VAL A 234     110.629  15.527  16.266  1.00 16.31           N  
ATOM   1889  CA  VAL A 234     109.323  15.640  15.617  1.00 16.50           C  
ATOM   1890  C   VAL A 234     108.232  15.940  16.650  1.00 16.70           C  
ATOM   1891  O   VAL A 234     107.407  16.829  16.440  1.00 16.46           O  
ATOM   1892  CB  VAL A 234     108.979  14.379  14.773  1.00 16.28           C  
ATOM   1893  CG1 VAL A 234     107.530  14.414  14.297  1.00 16.53           C  
ATOM   1894  CG2 VAL A 234     109.916  14.276  13.576  1.00 16.64           C  
ATOM   1895  N   MET A 235     108.251  15.216  17.771  1.00 17.21           N  
ATOM   1896  CA  MET A 235     107.276  15.425  18.845  1.00 17.85           C  
ATOM   1897  C   MET A 235     107.365  16.842  19.408  1.00 17.90           C  
ATOM   1898  O   MET A 235     106.340  17.487  19.643  1.00 18.21           O  
ATOM   1899  CB  MET A 235     107.444  14.389  19.965  1.00 18.06           C  
ATOM   1900  CG  MET A 235     107.183  12.936  19.543  1.00 19.05           C  
ATOM   1901  SD  MET A 235     105.585  12.627  18.748  1.00 20.77           S  
ATOM   1902  CE  MET A 235     104.442  12.912  20.097  1.00 22.07           C  
ATOM   1903  N   ALA A 236     108.593  17.320  19.602  1.00 18.13           N  
ATOM   1904  CA  ALA A 236     108.836  18.688  20.061  1.00 18.32           C  
ATOM   1905  C   ALA A 236     108.242  19.725  19.105  1.00 18.52           C  
ATOM   1906  O   ALA A 236     107.606  20.689  19.540  1.00 18.56           O  
ATOM   1907  CB  ALA A 236     110.327  18.926  20.249  1.00 18.24           C  
ATOM   1908  N   ALA A 237     108.440  19.512  17.805  1.00 18.73           N  
ATOM   1909  CA  ALA A 237     107.925  20.427  16.786  1.00 19.10           C  
ATOM   1910  C   ALA A 237     106.402  20.387  16.672  1.00 19.38           C  
ATOM   1911  O   ALA A 237     105.773  21.413  16.410  1.00 19.38           O  
ATOM   1912  CB  ALA A 237     108.577  20.153  15.440  1.00 19.00           C  
ATOM   1913  N   ALA A 238     105.816  19.206  16.874  1.00 19.71           N  
ATOM   1914  CA  ALA A 238     104.360  19.053  16.872  1.00 20.35           C  
ATOM   1915  C   ALA A 238     103.729  19.849  18.012  1.00 20.80           C  
ATOM   1916  O   ALA A 238     102.720  20.533  17.816  1.00 20.92           O  
ATOM   1917  CB  ALA A 238     103.972  17.576  16.965  1.00 20.10           C  
ATOM   1918  N   GLN A 239     104.339  19.761  19.194  1.00 21.60           N  
ATOM   1919  CA  GLN A 239     103.905  20.518  20.365  1.00 22.43           C  
ATOM   1920  C   GLN A 239     104.075  22.022  20.136  1.00 22.83           C  
ATOM   1921  O   GLN A 239     103.205  22.812  20.507  1.00 22.97           O  
ATOM   1922  CB  GLN A 239     104.665  20.051  21.617  1.00 22.53           C  
ATOM   1923  CG  GLN A 239     104.472  20.909  22.881  1.00 23.07           C  
ATOM   1924  CD  GLN A 239     103.033  20.959  23.386  1.00 23.80           C  
ATOM   1925  OE1 GLN A 239     102.603  21.964  23.954  1.00 25.20           O  
ATOM   1926  NE2 GLN A 239     102.290  19.877  23.192  1.00 24.40           N  
ATOM   1927  N   ALA A 240     105.186  22.404  19.510  1.00 23.33           N  
ATOM   1928  CA  ALA A 240     105.441  23.804  19.166  1.00 23.88           C  
ATOM   1929  C   ALA A 240     104.376  24.377  18.225  1.00 24.37           C  
ATOM   1930  O   ALA A 240     103.984  25.536  18.366  1.00 24.43           O  
ATOM   1931  CB  ALA A 240     106.837  23.971  18.574  1.00 23.81           C  
ATOM   1932  N   TYR A 241     103.900  23.564  17.281  1.00 24.87           N  
ATOM   1933  CA  TYR A 241     102.839  23.989  16.361  1.00 25.55           C  
ATOM   1934  C   TYR A 241     101.501  24.211  17.070  1.00 26.11           C  
ATOM   1935  O   TYR A 241     100.759  25.135  16.725  1.00 26.26           O  
ATOM   1936  CB  TYR A 241     102.672  22.999  15.201  1.00 25.44           C  
ATOM   1937  CG  TYR A 241     101.653  23.440  14.168  1.00 25.21           C  
ATOM   1938  CD1 TYR A 241     101.903  24.533  13.336  1.00 24.83           C  
ATOM   1939  CD2 TYR A 241     100.438  22.767  14.023  1.00 25.14           C  
ATOM   1940  CE1 TYR A 241     100.972  24.947  12.391  1.00 24.86           C  
ATOM   1941  CE2 TYR A 241      99.498  23.174  13.077  1.00 25.40           C  
ATOM   1942  CZ  TYR A 241      99.775  24.263  12.266  1.00 25.02           C  
ATOM   1943  OH  TYR A 241      98.854  24.671  11.329  1.00 25.55           O  
ATOM   1944  N   LYS A 242     101.202  23.360  18.052  1.00 26.81           N  
ATOM   1945  CA  LYS A 242      99.983  23.476  18.858  1.00 27.69           C  
ATOM   1946  C   LYS A 242      99.873  24.836  19.541  1.00 27.99           C  
ATOM   1947  O   LYS A 242      98.803  25.446  19.551  1.00 28.09           O  
ATOM   1948  CB  LYS A 242      99.927  22.372  19.918  1.00 27.78           C  
ATOM   1949  CG  LYS A 242      99.427  21.034  19.415  1.00 28.71           C  
ATOM   1950  CD  LYS A 242      99.839  19.914  20.354  1.00 30.12           C  
ATOM   1951  CE  LYS A 242      99.445  18.556  19.800  1.00 30.53           C  
ATOM   1952  NZ  LYS A 242      99.918  17.455  20.683  1.00 31.89           N  
ATOM   1953  N   THR A 243     100.988  25.303  20.099  1.00 28.42           N  
ATOM   1954  CA  THR A 243     101.014  26.541  20.879  1.00 28.92           C  
ATOM   1955  C   THR A 243     101.465  27.755  20.056  1.00 29.12           C  
ATOM   1956  O   THR A 243     101.504  28.878  20.566  1.00 29.21           O  
ATOM   1957  CB  THR A 243     101.898  26.395  22.145  1.00 28.96           C  
ATOM   1958  OG1 THR A 243     103.226  26.015  21.768  1.00 29.12           O  
ATOM   1959  CG2 THR A 243     101.324  25.338  23.085  1.00 29.33           C  
ATOM   1960  N   ALA A 244     101.788  27.523  18.784  1.00 29.29           N  
ATOM   1961  CA  ALA A 244     102.229  28.585  17.877  1.00 29.62           C  
ATOM   1962  C   ALA A 244     101.104  29.564  17.551  1.00 29.85           C  
ATOM   1963  O   ALA A 244      99.926  29.202  17.579  1.00 29.92           O  
ATOM   1964  CB  ALA A 244     102.801  27.989  16.596  1.00 29.51           C  
ATOM   1965  N   ALA A 245     101.480  30.804  17.246  1.00 30.23           N  
ATOM   1966  CA  ALA A 245     100.524  31.849  16.885  1.00 30.54           C  
ATOM   1967  C   ALA A 245     100.801  32.401  15.488  1.00 30.68           C  
ATOM   1968  O   ALA A 245     101.893  32.235  14.944  1.00 30.87           O  
ATOM   1969  CB  ALA A 245     100.545  32.971  17.919  1.00 30.59           C  
ATOM   1970  OXT ALA A 245      99.940  33.025  14.865  1.00 30.75           O  
TER    1971      ALA A 245                                                      
ATOM   1972  N   ASP B   2      37.782  61.299 -18.502  1.00 32.97           N  
ATOM   1973  CA  ASP B   2      38.668  60.310 -17.816  1.00 32.90           C  
ATOM   1974  C   ASP B   2      39.180  60.828 -16.467  1.00 32.43           C  
ATOM   1975  O   ASP B   2      40.202  61.517 -16.389  1.00 32.52           O  
ATOM   1976  CB  ASP B   2      39.825  59.874 -18.733  1.00 33.22           C  
ATOM   1977  CG  ASP B   2      40.556  61.049 -19.382  1.00 34.09           C  
ATOM   1978  OD1 ASP B   2      40.100  62.208 -19.255  1.00 35.14           O  
ATOM   1979  OD2 ASP B   2      41.597  60.807 -20.028  1.00 35.28           O  
ATOM   1980  N   ASN B   3      38.446  60.492 -15.410  1.00 31.83           N  
ATOM   1981  CA  ASN B   3      38.783  60.910 -14.055  1.00 31.12           C  
ATOM   1982  C   ASN B   3      39.699  59.881 -13.386  1.00 30.48           C  
ATOM   1983  O   ASN B   3      39.233  58.850 -12.897  1.00 30.30           O  
ATOM   1984  CB  ASN B   3      37.499  61.118 -13.241  1.00 31.30           C  
ATOM   1985  CG  ASN B   3      37.747  61.772 -11.888  1.00 31.75           C  
ATOM   1986  OD1 ASN B   3      38.868  61.793 -11.378  1.00 31.91           O  
ATOM   1987  ND2 ASN B   3      36.683  62.301 -11.294  1.00 32.65           N  
ATOM   1988  N   TYR B   4      40.998  60.176 -13.371  1.00 29.55           N  
ATOM   1989  CA  TYR B   4      42.005  59.259 -12.819  1.00 28.79           C  
ATOM   1990  C   TYR B   4      41.867  59.056 -11.312  1.00 28.19           C  
ATOM   1991  O   TYR B   4      42.175  57.978 -10.797  1.00 27.91           O  
ATOM   1992  CB  TYR B   4      43.423  59.726 -13.159  1.00 28.83           C  
ATOM   1993  CG  TYR B   4      43.701  59.820 -14.641  1.00 29.28           C  
ATOM   1994  CD1 TYR B   4      43.858  61.060 -15.259  1.00 29.62           C  
ATOM   1995  CD2 TYR B   4      43.797  58.671 -15.430  1.00 29.46           C  
ATOM   1996  CE1 TYR B   4      44.110  61.156 -16.622  1.00 30.05           C  
ATOM   1997  CE2 TYR B   4      44.046  58.756 -16.794  1.00 29.85           C  
ATOM   1998  CZ  TYR B   4      44.203  60.002 -17.382  1.00 30.07           C  
ATOM   1999  OH  TYR B   4      44.450  60.099 -18.729  1.00 30.84           O  
ATOM   2000  N   GLN B   5      41.407  60.093 -10.615  1.00 27.37           N  
ATOM   2001  CA  GLN B   5      41.140  60.003  -9.183  1.00 26.68           C  
ATOM   2002  C   GLN B   5      39.968  59.068  -8.901  1.00 26.47           C  
ATOM   2003  O   GLN B   5      40.008  58.291  -7.945  1.00 26.16           O  
ATOM   2004  CB  GLN B   5      40.882  61.387  -8.583  1.00 26.65           C  
ATOM   2005  CG  GLN B   5      42.118  62.277  -8.524  1.00 26.02           C  
ATOM   2006  CD  GLN B   5      41.880  63.568  -7.764  1.00 25.23           C  
ATOM   2007  OE1 GLN B   5      42.671  63.945  -6.902  1.00 23.23           O  
ATOM   2008  NE2 GLN B   5      40.782  64.252  -8.078  1.00 25.53           N  
ATOM   2009  N   GLU B   6      38.935  59.140  -9.742  1.00 26.00           N  
ATOM   2010  CA  GLU B   6      37.772  58.262  -9.622  1.00 25.90           C  
ATOM   2011  C   GLU B   6      38.127  56.816  -9.963  1.00 25.28           C  
ATOM   2012  O   GLU B   6      37.666  55.889  -9.296  1.00 25.13           O  
ATOM   2013  CB  GLU B   6      36.614  58.751 -10.500  1.00 26.10           C  
ATOM   2014  CG  GLU B   6      35.275  58.085 -10.191  1.00 27.65           C  
ATOM   2015  CD  GLU B   6      34.104  58.726 -10.917  1.00 29.63           C  
ATOM   2016  OE1 GLU B   6      33.136  59.126 -10.235  1.00 30.50           O  
ATOM   2017  OE2 GLU B   6      34.146  58.830 -12.162  1.00 30.30           O  
ATOM   2018  N   LEU B   7      38.947  56.632 -10.998  1.00 24.72           N  
ATOM   2019  CA  LEU B   7      39.425  55.302 -11.381  1.00 24.18           C  
ATOM   2020  C   LEU B   7      40.207  54.665 -10.238  1.00 23.91           C  
ATOM   2021  O   LEU B   7      40.075  53.470  -9.971  1.00 23.58           O  
ATOM   2022  CB  LEU B   7      40.288  55.371 -12.646  1.00 24.17           C  
ATOM   2023  CG  LEU B   7      39.586  55.679 -13.976  1.00 24.09           C  
ATOM   2024  CD1 LEU B   7      40.605  55.943 -15.071  1.00 24.54           C  
ATOM   2025  CD2 LEU B   7      38.640  54.554 -14.385  1.00 24.34           C  
ATOM   2026  N   ARG B   8      41.005  55.486  -9.560  1.00 23.53           N  
ATOM   2027  CA  ARG B   8      41.786  55.062  -8.405  1.00 23.53           C  
ATOM   2028  C   ARG B   8      40.960  54.607  -7.212  1.00 23.02           C  
ATOM   2029  O   ARG B   8      41.279  53.595  -6.584  1.00 22.81           O  
ATOM   2030  CB  ARG B   8      42.697  56.195  -7.956  1.00 23.70           C  
ATOM   2031  CG  ARG B   8      44.145  55.868  -8.058  1.00 25.55           C  
ATOM   2032  CD  ARG B   8      44.592  54.941  -6.941  1.00 28.00           C  
ATOM   2033  NE  ARG B   8      44.275  55.444  -5.608  1.00 29.58           N  
ATOM   2034  CZ  ARG B   8      43.700  54.713  -4.660  1.00 29.98           C  
ATOM   2035  NH1 ARG B   8      43.405  53.439  -4.885  1.00 29.27           N  
ATOM   2036  NH2 ARG B   8      43.434  55.254  -3.480  1.00 31.06           N  
ATOM   2037  N   VAL B   9      39.918  55.367  -6.881  1.00 22.58           N  
ATOM   2038  CA  VAL B   9      39.084  55.031  -5.728  1.00 22.42           C  
ATOM   2039  C   VAL B   9      38.195  53.827  -6.029  1.00 22.07           C  
ATOM   2040  O   VAL B   9      37.931  53.018  -5.142  1.00 21.99           O  
ATOM   2041  CB  VAL B   9      38.256  56.240  -5.187  1.00 22.52           C  
ATOM   2042  CG1 VAL B   9      39.179  57.379  -4.757  1.00 22.54           C  
ATOM   2043  CG2 VAL B   9      37.237  56.726  -6.203  1.00 23.24           C  
ATOM   2044  N   GLN B  10      37.761  53.705  -7.284  1.00 21.75           N  
ATOM   2045  CA  GLN B  10      37.013  52.530  -7.737  1.00 21.74           C  
ATOM   2046  C   GLN B  10      37.887  51.278  -7.695  1.00 20.99           C  
ATOM   2047  O   GLN B  10      37.408  50.198  -7.345  1.00 20.96           O  
ATOM   2048  CB  GLN B  10      36.459  52.738  -9.149  1.00 22.02           C  
ATOM   2049  CG  GLN B  10      35.262  53.677  -9.217  1.00 24.26           C  
ATOM   2050  CD  GLN B  10      34.772  53.908 -10.635  1.00 26.44           C  
ATOM   2051  OE1 GLN B  10      35.546  53.851 -11.596  1.00 27.86           O  
ATOM   2052  NE2 GLN B  10      33.479  54.175 -10.773  1.00 27.68           N  
ATOM   2053  N   PHE B  11      39.162  51.437  -8.051  1.00 20.26           N  
ATOM   2054  CA  PHE B  11      40.143  50.348  -7.968  1.00 19.55           C  
ATOM   2055  C   PHE B  11      40.315  49.880  -6.521  1.00 19.44           C  
ATOM   2056  O   PHE B  11      40.410  48.682  -6.262  1.00 19.13           O  
ATOM   2057  CB  PHE B  11      41.493  50.783  -8.560  1.00 19.22           C  
ATOM   2058  CG  PHE B  11      42.481  49.652  -8.742  1.00 18.58           C  
ATOM   2059  CD1 PHE B  11      43.451  49.396  -7.778  1.00 17.29           C  
ATOM   2060  CD2 PHE B  11      42.453  48.862  -9.888  1.00 17.88           C  
ATOM   2061  CE1 PHE B  11      44.367  48.354  -7.940  1.00 16.81           C  
ATOM   2062  CE2 PHE B  11      43.370  47.817 -10.064  1.00 17.43           C  
ATOM   2063  CZ  PHE B  11      44.328  47.567  -9.086  1.00 16.53           C  
ATOM   2064  N   ALA B  12      40.336  50.829  -5.586  1.00 19.34           N  
ATOM   2065  CA  ALA B  12      40.454  50.523  -4.158  1.00 19.52           C  
ATOM   2066  C   ALA B  12      39.219  49.800  -3.612  1.00 19.83           C  
ATOM   2067  O   ALA B  12      39.306  49.057  -2.632  1.00 19.78           O  
ATOM   2068  CB  ALA B  12      40.713  51.794  -3.369  1.00 19.58           C  
ATOM   2069  N   ALA B  13      38.078  50.028  -4.261  1.00 20.14           N  
ATOM   2070  CA  ALA B  13      36.809  49.418  -3.866  1.00 20.75           C  
ATOM   2071  C   ALA B  13      36.690  47.974  -4.350  1.00 21.24           C  
ATOM   2072  O   ALA B  13      35.777  47.250  -3.940  1.00 21.45           O  
ATOM   2073  CB  ALA B  13      35.634  50.253  -4.375  1.00 20.67           C  
ATOM   2074  N   GLN B  14      37.607  47.569  -5.227  1.00 21.84           N  
ATOM   2075  CA  GLN B  14      37.690  46.188  -5.700  1.00 22.58           C  
ATOM   2076  C   GLN B  14      37.997  45.248  -4.539  1.00 22.57           C  
ATOM   2077  O   GLN B  14      38.685  45.625  -3.586  1.00 22.44           O  
ATOM   2078  CB  GLN B  14      38.776  46.046  -6.770  1.00 22.83           C  
ATOM   2079  CG  GLN B  14      38.476  46.749  -8.088  1.00 24.88           C  
ATOM   2080  CD  GLN B  14      37.935  45.814  -9.148  1.00 26.79           C  
ATOM   2081  OE1 GLN B  14      38.570  45.606 -10.183  1.00 28.34           O  
ATOM   2082  NE2 GLN B  14      36.762  45.238  -8.897  1.00 27.99           N  
ATOM   2083  N   ALA B  15      37.476  44.028  -4.630  1.00 22.77           N  
ATOM   2084  CA  ALA B  15      37.687  43.004  -3.612  1.00 22.90           C  
ATOM   2085  C   ALA B  15      39.169  42.708  -3.382  1.00 22.88           C  
ATOM   2086  O   ALA B  15      39.981  42.777  -4.308  1.00 23.20           O  
ATOM   2087  CB  ALA B  15      36.949  41.730  -3.993  1.00 22.87           C  
ATOM   2088  N   VAL B  16      39.507  42.406  -2.134  1.00 22.90           N  
ATOM   2089  CA  VAL B  16      40.830  41.909  -1.782  1.00 22.76           C  
ATOM   2090  C   VAL B  16      40.677  40.397  -1.597  1.00 22.59           C  
ATOM   2091  O   VAL B  16      40.463  39.911  -0.482  1.00 22.88           O  
ATOM   2092  CB  VAL B  16      41.386  42.606  -0.512  1.00 22.83           C  
ATOM   2093  CG1 VAL B  16      42.795  42.113  -0.180  1.00 23.20           C  
ATOM   2094  CG2 VAL B  16      41.387  44.121  -0.694  1.00 23.21           C  
ATOM   2095  N   ASP B  17      40.748  39.676  -2.714  1.00 22.27           N  
ATOM   2096  CA  ASP B  17      40.540  38.229  -2.756  1.00 21.91           C  
ATOM   2097  C   ASP B  17      41.780  37.507  -2.234  1.00 21.49           C  
ATOM   2098  O   ASP B  17      42.816  37.476  -2.901  1.00 21.44           O  
ATOM   2099  CB  ASP B  17      40.212  37.799  -4.196  1.00 22.05           C  
ATOM   2100  CG  ASP B  17      39.767  36.341  -4.309  1.00 22.68           C  
ATOM   2101  OD1 ASP B  17      40.218  35.484  -3.520  1.00 21.77           O  
ATOM   2102  OD2 ASP B  17      38.970  36.049  -5.225  1.00 24.55           O  
ATOM   2103  N   ARG B  18      41.661  36.928  -1.041  1.00 20.84           N  
ATOM   2104  CA  ARG B  18      42.788  36.275  -0.372  1.00 20.37           C  
ATOM   2105  C   ARG B  18      43.309  35.057  -1.142  1.00 19.82           C  
ATOM   2106  O   ARG B  18      44.522  34.889  -1.289  1.00 19.59           O  
ATOM   2107  CB  ARG B  18      42.423  35.893   1.067  1.00 20.48           C  
ATOM   2108  CG  ARG B  18      43.589  35.352   1.871  1.00 21.41           C  
ATOM   2109  CD  ARG B  18      43.197  35.033   3.302  1.00 22.89           C  
ATOM   2110  NE  ARG B  18      44.190  34.177   3.946  1.00 24.45           N  
ATOM   2111  CZ  ARG B  18      44.104  33.721   5.193  1.00 25.11           C  
ATOM   2112  NH1 ARG B  18      43.066  34.038   5.960  1.00 25.22           N  
ATOM   2113  NH2 ARG B  18      45.065  32.945   5.676  1.00 25.37           N  
ATOM   2114  N   ASN B  19      42.391  34.219  -1.624  1.00 19.19           N  
ATOM   2115  CA  ASN B  19      42.743  33.062  -2.451  1.00 18.85           C  
ATOM   2116  C   ASN B  19      43.517  33.466  -3.704  1.00 18.56           C  
ATOM   2117  O   ASN B  19      44.585  32.917  -3.985  1.00 18.67           O  
ATOM   2118  CB  ASN B  19      41.490  32.271  -2.848  1.00 18.78           C  
ATOM   2119  CG  ASN B  19      40.949  31.409  -1.717  1.00 18.95           C  
ATOM   2120  OD1 ASN B  19      39.742  31.188  -1.621  1.00 18.56           O  
ATOM   2121  ND2 ASN B  19      41.838  30.917  -0.862  1.00 17.88           N  
ATOM   2122  N   GLU B  20      42.971  34.436  -4.438  1.00 18.05           N  
ATOM   2123  CA  GLU B  20      43.577  34.946  -5.669  1.00 17.69           C  
ATOM   2124  C   GLU B  20      44.966  35.542  -5.421  1.00 17.16           C  
ATOM   2125  O   GLU B  20      45.921  35.216  -6.129  1.00 16.91           O  
ATOM   2126  CB  GLU B  20      42.654  35.988  -6.308  1.00 17.80           C  
ATOM   2127  CG  GLU B  20      43.078  36.453  -7.695  1.00 19.03           C  
ATOM   2128  CD  GLU B  20      42.168  37.531  -8.262  1.00 19.95           C  
ATOM   2129  OE1 GLU B  20      41.826  38.488  -7.533  1.00 22.11           O  
ATOM   2130  OE2 GLU B  20      41.805  37.425  -9.452  1.00 20.88           O  
ATOM   2131  N   ILE B  21      45.070  36.399  -4.408  1.00 16.73           N  
ATOM   2132  CA  ILE B  21      46.327  37.072  -4.076  1.00 16.55           C  
ATOM   2133  C   ILE B  21      47.408  36.073  -3.644  1.00 16.43           C  
ATOM   2134  O   ILE B  21      48.550  36.158  -4.097  1.00 16.06           O  
ATOM   2135  CB  ILE B  21      46.112  38.188  -3.015  1.00 16.60           C  
ATOM   2136  CG1 ILE B  21      45.372  39.374  -3.648  1.00 17.03           C  
ATOM   2137  CG2 ILE B  21      47.439  38.651  -2.419  1.00 16.55           C  
ATOM   2138  CD1 ILE B  21      44.797  40.361  -2.654  1.00 16.82           C  
ATOM   2139  N   GLU B  22      47.036  35.112  -2.798  1.00 16.34           N  
ATOM   2140  CA  GLU B  22      47.995  34.115  -2.311  1.00 16.35           C  
ATOM   2141  C   GLU B  22      48.491  33.187  -3.423  1.00 16.12           C  
ATOM   2142  O   GLU B  22      49.654  32.776  -3.414  1.00 15.92           O  
ATOM   2143  CB  GLU B  22      47.420  33.327  -1.127  1.00 16.42           C  
ATOM   2144  CG  GLU B  22      47.414  34.132   0.175  1.00 17.63           C  
ATOM   2145  CD  GLU B  22      46.645  33.472   1.307  1.00 19.73           C  
ATOM   2146  OE1 GLU B  22      46.593  34.069   2.403  1.00 20.97           O  
ATOM   2147  OE2 GLU B  22      46.098  32.365   1.114  1.00 20.79           O  
ATOM   2148  N   GLN B  23      47.618  32.883  -4.383  1.00 16.07           N  
ATOM   2149  CA  GLN B  23      48.009  32.119  -5.569  1.00 16.10           C  
ATOM   2150  C   GLN B  23      49.064  32.877  -6.381  1.00 15.84           C  
ATOM   2151  O   GLN B  23      50.040  32.285  -6.844  1.00 15.47           O  
ATOM   2152  CB  GLN B  23      46.791  31.771  -6.432  1.00 16.48           C  
ATOM   2153  CG  GLN B  23      47.115  30.911  -7.658  1.00 17.83           C  
ATOM   2154  CD  GLN B  23      45.887  30.335  -8.344  1.00 20.20           C  
ATOM   2155  OE1 GLN B  23      44.891  29.999  -7.698  1.00 21.70           O  
ATOM   2156  NE2 GLN B  23      45.961  30.203  -9.663  1.00 21.70           N  
ATOM   2157  N   TRP B  24      48.877  34.188  -6.532  1.00 15.45           N  
ATOM   2158  CA  TRP B  24      49.868  35.015  -7.217  1.00 15.33           C  
ATOM   2159  C   TRP B  24      51.205  35.022  -6.482  1.00 15.03           C  
ATOM   2160  O   TRP B  24      52.259  34.935  -7.113  1.00 14.97           O  
ATOM   2161  CB  TRP B  24      49.371  36.450  -7.423  1.00 15.25           C  
ATOM   2162  CG  TRP B  24      48.278  36.588  -8.444  1.00 15.93           C  
ATOM   2163  CD1 TRP B  24      48.059  35.793  -9.533  1.00 16.38           C  
ATOM   2164  CD2 TRP B  24      47.276  37.611  -8.486  1.00 16.27           C  
ATOM   2165  NE1 TRP B  24      46.969  36.244 -10.240  1.00 17.52           N  
ATOM   2166  CE2 TRP B  24      46.469  37.359  -9.619  1.00 16.80           C  
ATOM   2167  CE3 TRP B  24      46.974  38.708  -7.671  1.00 17.10           C  
ATOM   2168  CZ2 TRP B  24      45.383  38.171  -9.963  1.00 17.24           C  
ATOM   2169  CZ3 TRP B  24      45.888  39.513  -8.009  1.00 17.43           C  
ATOM   2170  CH2 TRP B  24      45.109  39.239  -9.147  1.00 17.26           C  
ATOM   2171  N   VAL B  25      51.154  35.116  -5.153  1.00 15.10           N  
ATOM   2172  CA  VAL B  25      52.362  35.084  -4.324  1.00 14.87           C  
ATOM   2173  C   VAL B  25      53.174  33.821  -4.623  1.00 14.98           C  
ATOM   2174  O   VAL B  25      54.380  33.895  -4.854  1.00 14.77           O  
ATOM   2175  CB  VAL B  25      52.039  35.147  -2.811  1.00 15.13           C  
ATOM   2176  CG1 VAL B  25      53.304  34.962  -1.968  1.00 14.96           C  
ATOM   2177  CG2 VAL B  25      51.374  36.465  -2.465  1.00 14.59           C  
ATOM   2178  N   ARG B  26      52.500  32.675  -4.630  1.00 15.38           N  
ATOM   2179  CA  ARG B  26      53.152  31.400  -4.930  1.00 15.68           C  
ATOM   2180  C   ARG B  26      53.692  31.340  -6.359  1.00 15.86           C  
ATOM   2181  O   ARG B  26      54.802  30.850  -6.579  1.00 16.16           O  
ATOM   2182  CB  ARG B  26      52.207  30.227  -4.663  1.00 15.64           C  
ATOM   2183  CG  ARG B  26      51.909  30.002  -3.187  1.00 16.20           C  
ATOM   2184  CD  ARG B  26      51.122  28.714  -2.965  1.00 17.32           C  
ATOM   2185  NE  ARG B  26      49.801  28.745  -3.591  1.00 18.09           N  
ATOM   2186  CZ  ARG B  26      48.707  29.249  -3.023  1.00 18.17           C  
ATOM   2187  NH1 ARG B  26      48.755  29.776  -1.804  1.00 19.01           N  
ATOM   2188  NH2 ARG B  26      47.557  29.223  -3.679  1.00 19.21           N  
ATOM   2189  N   GLU B  27      52.915  31.853  -7.316  1.00 16.00           N  
ATOM   2190  CA AGLU B  27      53.306  31.873  -8.732  0.50 15.98           C  
ATOM   2191  CA BGLU B  27      53.332  31.838  -8.713  0.50 15.98           C  
ATOM   2192  C   GLU B  27      54.575  32.690  -8.960  1.00 15.86           C  
ATOM   2193  O   GLU B  27      55.423  32.328  -9.781  1.00 15.79           O  
ATOM   2194  CB AGLU B  27      52.174  32.426  -9.610  0.50 16.12           C  
ATOM   2195  CB BGLU B  27      52.175  32.232  -9.631  0.50 16.14           C  
ATOM   2196  CG AGLU B  27      52.379  32.179 -11.104  0.50 16.48           C  
ATOM   2197  CG BGLU B  27      51.134  31.130  -9.757  0.50 16.39           C  
ATOM   2198  CD AGLU B  27      51.626  33.153 -11.994  0.50 16.91           C  
ATOM   2199  CD BGLU B  27      49.857  31.590 -10.421  0.50 17.43           C  
ATOM   2200  OE1AGLU B  27      51.855  33.118 -13.220  0.50 17.00           O  
ATOM   2201  OE1BGLU B  27      49.731  32.801 -10.702  0.50 17.36           O  
ATOM   2202  OE2AGLU B  27      50.812  33.949 -11.478  0.50 17.58           O  
ATOM   2203  OE2BGLU B  27      48.979  30.734 -10.660  0.50 17.79           O  
ATOM   2204  N   PHE B  28      54.690  33.798  -8.229  1.00 15.63           N  
ATOM   2205  CA  PHE B  28      55.804  34.733  -8.377  1.00 15.41           C  
ATOM   2206  C   PHE B  28      56.935  34.509  -7.374  1.00 15.38           C  
ATOM   2207  O   PHE B  28      57.898  35.274  -7.349  1.00 15.67           O  
ATOM   2208  CB  PHE B  28      55.304  36.181  -8.257  1.00 15.25           C  
ATOM   2209  CG  PHE B  28      54.278  36.567  -9.290  1.00 14.94           C  
ATOM   2210  CD1 PHE B  28      54.435  36.207 -10.624  1.00 14.99           C  
ATOM   2211  CD2 PHE B  28      53.167  37.328  -8.927  1.00 15.66           C  
ATOM   2212  CE1 PHE B  28      53.494  36.573 -11.581  1.00 15.63           C  
ATOM   2213  CE2 PHE B  28      52.215  37.701  -9.880  1.00 15.17           C  
ATOM   2214  CZ  PHE B  28      52.379  37.323 -11.206  1.00 15.50           C  
ATOM   2215  N   ALA B  29      56.818  33.464  -6.555  1.00 15.29           N  
ATOM   2216  CA  ALA B  29      57.765  33.216  -5.469  1.00 15.16           C  
ATOM   2217  C   ALA B  29      59.176  32.917  -5.975  1.00 15.18           C  
ATOM   2218  O   ALA B  29      59.349  32.425  -7.089  1.00 15.26           O  
ATOM   2219  CB  ALA B  29      57.267  32.072  -4.585  1.00 15.17           C  
ATOM   2220  N   TYR B  30      60.171  33.225  -5.145  1.00 15.21           N  
ATOM   2221  CA  TYR B  30      61.560  32.852  -5.407  1.00 15.28           C  
ATOM   2222  C   TYR B  30      61.657  31.346  -5.663  1.00 15.28           C  
ATOM   2223  O   TYR B  30      61.142  30.547  -4.879  1.00 15.38           O  
ATOM   2224  CB  TYR B  30      62.437  33.246  -4.211  1.00 15.45           C  
ATOM   2225  CG  TYR B  30      63.906  32.890  -4.333  1.00 15.66           C  
ATOM   2226  CD1 TYR B  30      64.846  33.849  -4.705  1.00 16.33           C  
ATOM   2227  CD2 TYR B  30      64.357  31.598  -4.060  1.00 15.88           C  
ATOM   2228  CE1 TYR B  30      66.197  33.531  -4.807  1.00 16.92           C  
ATOM   2229  CE2 TYR B  30      65.705  31.269  -4.163  1.00 16.66           C  
ATOM   2230  CZ  TYR B  30      66.618  32.240  -4.537  1.00 17.19           C  
ATOM   2231  OH  TYR B  30      67.954  31.919  -4.637  1.00 17.91           O  
ATOM   2232  N   GLN B  31      62.290  30.976  -6.777  1.00 15.21           N  
ATOM   2233  CA  GLN B  31      62.623  29.578  -7.072  1.00 15.24           C  
ATOM   2234  C   GLN B  31      64.115  29.482  -7.367  1.00 15.53           C  
ATOM   2235  O   GLN B  31      64.617  30.155  -8.264  1.00 15.53           O  
ATOM   2236  CB  GLN B  31      61.817  29.038  -8.260  1.00 15.32           C  
ATOM   2237  CG  GLN B  31      62.089  27.554  -8.560  1.00 15.64           C  
ATOM   2238  CD  GLN B  31      61.368  27.040  -9.796  1.00 15.56           C  
ATOM   2239  OE1 GLN B  31      61.782  27.297 -10.925  1.00 17.71           O  
ATOM   2240  NE2 GLN B  31      60.295  26.291  -9.584  1.00 16.24           N  
ATOM   2241  N   GLY B  32      64.814  28.636  -6.612  1.00 15.40           N  
ATOM   2242  CA  GLY B  32      66.261  28.466  -6.775  1.00 15.29           C  
ATOM   2243  C   GLY B  32      66.638  27.632  -7.987  1.00 15.10           C  
ATOM   2244  O   GLY B  32      67.623  27.921  -8.669  1.00 15.39           O  
ATOM   2245  N   PHE B  33      65.851  26.592  -8.250  1.00 14.78           N  
ATOM   2246  CA  PHE B  33      66.102  25.674  -9.357  1.00 14.58           C  
ATOM   2247  C   PHE B  33      64.808  24.943  -9.715  1.00 14.35           C  
ATOM   2248  O   PHE B  33      63.862  24.924  -8.926  1.00 14.15           O  
ATOM   2249  CB  PHE B  33      67.191  24.658  -8.973  1.00 14.62           C  
ATOM   2250  CG  PHE B  33      66.728  23.628  -7.985  1.00 15.18           C  
ATOM   2251  CD1 PHE B  33      66.458  22.325  -8.396  1.00 15.62           C  
ATOM   2252  CD2 PHE B  33      66.537  23.962  -6.647  1.00 15.63           C  
ATOM   2253  CE1 PHE B  33      66.016  21.371  -7.487  1.00 15.91           C  
ATOM   2254  CE2 PHE B  33      66.090  23.011  -5.732  1.00 16.20           C  
ATOM   2255  CZ  PHE B  33      65.827  21.716  -6.158  1.00 15.84           C  
ATOM   2256  N   ASP B  34      64.786  24.330 -10.895  1.00 14.19           N  
ATOM   2257  CA  ASP B  34      63.603  23.652 -11.413  1.00 14.16           C  
ATOM   2258  C   ASP B  34      63.879  22.149 -11.471  1.00 13.87           C  
ATOM   2259  O   ASP B  34      64.414  21.647 -12.463  1.00 13.66           O  
ATOM   2260  CB  ASP B  34      63.276  24.207 -12.804  1.00 14.51           C  
ATOM   2261  CG  ASP B  34      61.934  23.730 -13.342  1.00 15.61           C  
ATOM   2262  OD1 ASP B  34      61.483  22.610 -13.010  1.00 16.59           O  
ATOM   2263  OD2 ASP B  34      61.334  24.487 -14.132  1.00 18.23           O  
ATOM   2264  N   ALA B  35      63.504  21.442 -10.405  1.00 13.77           N  
ATOM   2265  CA  ALA B  35      63.857  20.026 -10.237  1.00 13.97           C  
ATOM   2266  C   ALA B  35      63.395  19.127 -11.385  1.00 14.25           C  
ATOM   2267  O   ALA B  35      64.152  18.276 -11.854  1.00 13.99           O  
ATOM   2268  CB  ALA B  35      63.333  19.501  -8.910  1.00 13.86           C  
ATOM   2269  N   ARG B  36      62.156  19.320 -11.833  1.00 14.39           N  
ATOM   2270  CA  ARG B  36      61.619  18.556 -12.957  1.00 14.77           C  
ATOM   2271  C   ARG B  36      62.429  18.753 -14.236  1.00 14.85           C  
ATOM   2272  O   ARG B  36      62.681  17.794 -14.968  1.00 15.14           O  
ATOM   2273  CB  ARG B  36      60.149  18.900 -13.204  1.00 14.96           C  
ATOM   2274  CG  ARG B  36      59.203  18.252 -12.216  1.00 15.84           C  
ATOM   2275  CD  ARG B  36      57.778  18.758 -12.401  1.00 17.44           C  
ATOM   2276  NE  ARG B  36      56.894  18.300 -11.330  1.00 17.94           N  
ATOM   2277  CZ  ARG B  36      56.791  18.871 -10.129  1.00 18.67           C  
ATOM   2278  NH1 ARG B  36      57.521  19.934  -9.817  1.00 19.18           N  
ATOM   2279  NH2 ARG B  36      55.953  18.373  -9.232  1.00 19.48           N  
ATOM   2280  N   ARG B  37      62.839  19.992 -14.493  1.00 14.68           N  
ATOM   2281  CA  ARG B  37      63.619  20.300 -15.684  1.00 14.75           C  
ATOM   2282  C   ARG B  37      65.016  19.691 -15.585  1.00 14.37           C  
ATOM   2283  O   ARG B  37      65.515  19.131 -16.562  1.00 14.53           O  
ATOM   2284  CB  ARG B  37      63.684  21.810 -15.932  1.00 15.13           C  
ATOM   2285  CG  ARG B  37      64.294  22.212 -17.279  1.00 16.38           C  
ATOM   2286  CD  ARG B  37      63.607  21.558 -18.478  1.00 18.59           C  
ATOM   2287  NE  ARG B  37      64.170  22.055 -19.731  1.00 20.08           N  
ATOM   2288  CZ  ARG B  37      64.206  21.376 -20.874  1.00 20.11           C  
ATOM   2289  NH1 ARG B  37      63.718  20.145 -20.950  1.00 21.82           N  
ATOM   2290  NH2 ARG B  37      64.746  21.932 -21.949  1.00 21.62           N  
ATOM   2291  N   VAL B  38      65.619  19.777 -14.398  1.00 13.84           N  
ATOM   2292  CA  VAL B  38      66.945  19.199 -14.149  1.00 13.57           C  
ATOM   2293  C   VAL B  38      66.977  17.709 -14.506  1.00 13.93           C  
ATOM   2294  O   VAL B  38      67.868  17.264 -15.236  1.00 13.84           O  
ATOM   2295  CB  VAL B  38      67.415  19.434 -12.681  1.00 13.31           C  
ATOM   2296  CG1 VAL B  38      68.723  18.692 -12.392  1.00 12.85           C  
ATOM   2297  CG2 VAL B  38      67.586  20.924 -12.407  1.00 13.08           C  
ATOM   2298  N   ILE B  39      65.993  16.957 -14.014  1.00 13.99           N  
ATOM   2299  CA AILE B  39      65.912  15.514 -14.267  0.70 14.51           C  
ATOM   2300  CA BILE B  39      65.926  15.517 -14.265  0.30 14.28           C  
ATOM   2301  C   ILE B  39      65.660  15.236 -15.747  1.00 14.54           C  
ATOM   2302  O   ILE B  39      66.260  14.332 -16.328  1.00 14.61           O  
ATOM   2303  CB AILE B  39      64.819  14.823 -13.399  0.70 14.40           C  
ATOM   2304  CB BILE B  39      64.881  14.821 -13.356  0.30 14.11           C  
ATOM   2305  CG1AILE B  39      64.985  15.166 -11.912  0.70 15.45           C  
ATOM   2306  CG1BILE B  39      65.232  15.042 -11.884  0.30 14.01           C  
ATOM   2307  CG2AILE B  39      64.818  13.298 -13.610  0.70 14.69           C  
ATOM   2308  CG2BILE B  39      64.811  13.321 -13.636  0.30 14.26           C  
ATOM   2309  CD1AILE B  39      66.374  14.949 -11.354  0.70 16.43           C  
ATOM   2310  CD1BILE B  39      64.221  14.471 -10.924  0.30 12.74           C  
ATOM   2311  N   GLU B  40      64.771  16.021 -16.355  1.00 14.93           N  
ATOM   2312  CA  GLU B  40      64.491  15.886 -17.787  1.00 15.42           C  
ATOM   2313  C   GLU B  40      65.769  16.052 -18.612  1.00 15.39           C  
ATOM   2314  O   GLU B  40      66.034  15.259 -19.518  1.00 15.51           O  
ATOM   2315  CB  GLU B  40      63.422  16.886 -18.243  1.00 15.64           C  
ATOM   2316  CG  GLU B  40      63.168  16.855 -19.755  1.00 17.24           C  
ATOM   2317  CD  GLU B  40      61.948  17.650 -20.190  1.00 19.44           C  
ATOM   2318  OE1 GLU B  40      61.608  18.656 -19.531  1.00 20.71           O  
ATOM   2319  OE2 GLU B  40      61.343  17.270 -21.216  1.00 21.13           O  
ATOM   2320  N   LEU B  41      66.555  17.077 -18.284  1.00 15.34           N  
ATOM   2321  CA  LEU B  41      67.812  17.346 -18.976  1.00 15.35           C  
ATOM   2322  C   LEU B  41      68.843  16.237 -18.738  1.00 15.32           C  
ATOM   2323  O   LEU B  41      69.549  15.841 -19.667  1.00 14.98           O  
ATOM   2324  CB  LEU B  41      68.375  18.717 -18.579  1.00 15.34           C  
ATOM   2325  CG  LEU B  41      67.584  19.950 -19.044  1.00 15.90           C  
ATOM   2326  CD1 LEU B  41      67.974  21.171 -18.236  1.00 15.46           C  
ATOM   2327  CD2 LEU B  41      67.785  20.200 -20.534  1.00 16.43           C  
ATOM   2328  N   LEU B  42      68.916  15.731 -17.506  1.00 15.48           N  
ATOM   2329  CA  LEU B  42      69.818  14.616 -17.193  1.00 15.65           C  
ATOM   2330  C   LEU B  42      69.518  13.395 -18.063  1.00 16.12           C  
ATOM   2331  O   LEU B  42      70.426  12.823 -18.670  1.00 16.06           O  
ATOM   2332  CB  LEU B  42      69.756  14.244 -15.707  1.00 15.42           C  
ATOM   2333  CG  LEU B  42      70.474  15.179 -14.725  1.00 15.02           C  
ATOM   2334  CD1 LEU B  42      70.077  14.873 -13.290  1.00 14.44           C  
ATOM   2335  CD2 LEU B  42      71.978  15.074 -14.894  1.00 14.31           C  
ATOM   2336  N   LYS B  43      68.241  13.022 -18.132  1.00 16.69           N  
ATOM   2337  CA  LYS B  43      67.795  11.892 -18.945  1.00 17.34           C  
ATOM   2338  C   LYS B  43      68.041  12.129 -20.430  1.00 17.45           C  
ATOM   2339  O   LYS B  43      68.426  11.210 -21.152  1.00 17.36           O  
ATOM   2340  CB  LYS B  43      66.310  11.618 -18.713  1.00 17.58           C  
ATOM   2341  CG  LYS B  43      65.995  10.846 -17.441  1.00 18.92           C  
ATOM   2342  CD  LYS B  43      64.488  10.737 -17.230  1.00 21.45           C  
ATOM   2343  CE  LYS B  43      63.830   9.789 -18.227  1.00 22.34           C  
ATOM   2344  NZ  LYS B  43      62.356  10.021 -18.332  1.00 24.22           N  
ATOM   2345  N   GLN B  44      67.827  13.367 -20.874  1.00 17.69           N  
ATOM   2346  CA  GLN B  44      67.987  13.729 -22.281  1.00 18.03           C  
ATOM   2347  C   GLN B  44      69.442  13.617 -22.737  1.00 17.96           C  
ATOM   2348  O   GLN B  44      69.738  12.900 -23.695  1.00 18.06           O  
ATOM   2349  CB  GLN B  44      67.452  15.138 -22.540  1.00 18.33           C  
ATOM   2350  CG  GLN B  44      67.592  15.599 -23.976  1.00 19.52           C  
ATOM   2351  CD  GLN B  44      67.351  17.080 -24.124  1.00 20.70           C  
ATOM   2352  OE1 GLN B  44      66.215  17.545 -24.057  1.00 21.66           O  
ATOM   2353  NE2 GLN B  44      68.423  17.834 -24.320  1.00 21.53           N  
ATOM   2354  N   TYR B  45      70.334  14.324 -22.044  1.00 17.61           N  
ATOM   2355  CA  TYR B  45      71.761  14.333 -22.371  1.00 17.24           C  
ATOM   2356  C   TYR B  45      72.441  13.007 -22.050  1.00 17.26           C  
ATOM   2357  O   TYR B  45      73.349  12.584 -22.763  1.00 16.91           O  
ATOM   2358  CB  TYR B  45      72.483  15.454 -21.616  1.00 17.26           C  
ATOM   2359  CG  TYR B  45      72.220  16.856 -22.127  1.00 17.17           C  
ATOM   2360  CD1 TYR B  45      72.584  17.231 -23.421  1.00 17.47           C  
ATOM   2361  CD2 TYR B  45      71.642  17.819 -21.300  1.00 17.72           C  
ATOM   2362  CE1 TYR B  45      72.355  18.521 -23.886  1.00 17.50           C  
ATOM   2363  CE2 TYR B  45      71.410  19.118 -21.758  1.00 18.05           C  
ATOM   2364  CZ  TYR B  45      71.766  19.456 -23.053  1.00 17.54           C  
ATOM   2365  OH  TYR B  45      71.543  20.735 -23.511  1.00 18.06           O  
ATOM   2366  N   GLY B  46      71.992  12.356 -20.981  1.00 17.41           N  
ATOM   2367  CA  GLY B  46      72.682  11.184 -20.445  1.00 17.73           C  
ATOM   2368  C   GLY B  46      72.272   9.828 -20.977  1.00 18.21           C  
ATOM   2369  O   GLY B  46      73.078   8.894 -20.977  1.00 18.14           O  
ATOM   2370  N   GLY B  47      71.023   9.712 -21.422  1.00 18.40           N  
ATOM   2371  CA  GLY B  47      70.483   8.430 -21.870  1.00 19.07           C  
ATOM   2372  C   GLY B  47      70.680   7.345 -20.827  1.00 19.39           C  
ATOM   2373  O   GLY B  47      70.348   7.533 -19.652  1.00 19.59           O  
ATOM   2374  N   ALA B  48      71.256   6.223 -21.255  1.00 19.63           N  
ATOM   2375  CA  ALA B  48      71.471   5.061 -20.387  1.00 19.81           C  
ATOM   2376  C   ALA B  48      72.496   5.291 -19.269  1.00 19.70           C  
ATOM   2377  O   ALA B  48      72.561   4.513 -18.313  1.00 20.14           O  
ATOM   2378  CB  ALA B  48      71.866   3.847 -21.225  1.00 20.03           C  
ATOM   2379  N   ASP B  49      73.282   6.357 -19.391  1.00 19.48           N  
ATOM   2380  CA  ASP B  49      74.363   6.644 -18.446  1.00 19.09           C  
ATOM   2381  C   ASP B  49      73.992   7.669 -17.372  1.00 18.36           C  
ATOM   2382  O   ASP B  49      74.802   7.950 -16.488  1.00 17.84           O  
ATOM   2383  CB  ASP B  49      75.606   7.143 -19.198  1.00 19.67           C  
ATOM   2384  CG  ASP B  49      76.209   6.088 -20.112  1.00 21.02           C  
ATOM   2385  OD1 ASP B  49      76.613   5.016 -19.614  1.00 22.80           O  
ATOM   2386  OD2 ASP B  49      76.295   6.344 -21.331  1.00 22.85           O  
ATOM   2387  N   TRP B  50      72.780   8.222 -17.440  1.00 17.46           N  
ATOM   2388  CA  TRP B  50      72.449   9.396 -16.620  1.00 16.81           C  
ATOM   2389  C   TRP B  50      72.547   9.185 -15.108  1.00 16.42           C  
ATOM   2390  O   TRP B  50      73.045  10.054 -14.396  1.00 15.93           O  
ATOM   2391  CB  TRP B  50      71.104  10.031 -17.027  1.00 16.79           C  
ATOM   2392  CG  TRP B  50      69.864   9.452 -16.389  1.00 16.90           C  
ATOM   2393  CD1 TRP B  50      69.034   8.506 -16.921  1.00 16.91           C  
ATOM   2394  CD2 TRP B  50      69.298   9.808 -15.115  1.00 16.97           C  
ATOM   2395  NE1 TRP B  50      67.998   8.240 -16.056  1.00 17.59           N  
ATOM   2396  CE2 TRP B  50      68.134   9.024 -14.941  1.00 16.99           C  
ATOM   2397  CE3 TRP B  50      69.669  10.702 -14.100  1.00 17.18           C  
ATOM   2398  CZ2 TRP B  50      67.335   9.109 -13.794  1.00 17.47           C  
ATOM   2399  CZ3 TRP B  50      68.874  10.788 -12.962  1.00 17.35           C  
ATOM   2400  CH2 TRP B  50      67.719   9.994 -12.818  1.00 18.06           C  
ATOM   2401  N   GLU B  51      72.097   8.025 -14.635  1.00 16.00           N  
ATOM   2402  CA  GLU B  51      72.077   7.723 -13.205  1.00 16.08           C  
ATOM   2403  C   GLU B  51      73.479   7.665 -12.599  1.00 15.47           C  
ATOM   2404  O   GLU B  51      73.731   8.279 -11.562  1.00 15.25           O  
ATOM   2405  CB  GLU B  51      71.322   6.420 -12.943  1.00 16.39           C  
ATOM   2406  CG  GLU B  51      69.825   6.537 -13.155  1.00 18.41           C  
ATOM   2407  CD  GLU B  51      69.151   5.192 -13.318  1.00 21.46           C  
ATOM   2408  OE1 GLU B  51      69.473   4.467 -14.286  1.00 23.88           O  
ATOM   2409  OE2 GLU B  51      68.287   4.867 -12.485  1.00 23.58           O  
ATOM   2410  N   LYS B  52      74.383   6.938 -13.253  1.00 14.92           N  
ATOM   2411  CA  LYS B  52      75.767   6.843 -12.788  1.00 14.67           C  
ATOM   2412  C   LYS B  52      76.474   8.199 -12.875  1.00 13.99           C  
ATOM   2413  O   LYS B  52      77.176   8.602 -11.940  1.00 13.71           O  
ATOM   2414  CB  LYS B  52      76.533   5.772 -13.571  1.00 14.94           C  
ATOM   2415  CG  LYS B  52      77.960   5.547 -13.083  1.00 16.51           C  
ATOM   2416  CD  LYS B  52      78.542   4.255 -13.625  1.00 19.08           C  
ATOM   2417  CE  LYS B  52      79.962   4.049 -13.127  1.00 20.80           C  
ATOM   2418  NZ  LYS B  52      80.545   2.770 -13.619  1.00 22.61           N  
ATOM   2419  N   ASP B  53      76.281   8.899 -13.993  1.00 13.18           N  
ATOM   2420  CA  ASP B  53      76.866  10.228 -14.175  1.00 12.76           C  
ATOM   2421  C   ASP B  53      76.365  11.227 -13.133  1.00 12.20           C  
ATOM   2422  O   ASP B  53      77.141  12.043 -12.636  1.00 11.90           O  
ATOM   2423  CB  ASP B  53      76.600  10.763 -15.584  1.00 12.91           C  
ATOM   2424  CG  ASP B  53      77.402  10.044 -16.657  1.00 13.58           C  
ATOM   2425  OD1 ASP B  53      78.394   9.352 -16.332  1.00 14.36           O  
ATOM   2426  OD2 ASP B  53      77.043  10.189 -17.840  1.00 15.28           O  
ATOM   2427  N   ALA B  54      75.071  11.168 -12.808  1.00 11.74           N  
ATOM   2428  CA  ALA B  54      74.498  12.045 -11.781  1.00 11.35           C  
ATOM   2429  C   ALA B  54      75.147  11.818 -10.420  1.00 11.08           C  
ATOM   2430  O   ALA B  54      75.406  12.772  -9.682  1.00 10.72           O  
ATOM   2431  CB  ALA B  54      72.982  11.866 -11.691  1.00 11.40           C  
ATOM   2432  N   LYS B  55      75.422  10.553 -10.097  1.00 10.93           N  
ATOM   2433  CA ALYS B  55      76.095  10.219  -8.848  0.50 10.90           C  
ATOM   2434  CA BLYS B  55      76.098  10.212  -8.851  0.50 10.84           C  
ATOM   2435  C   LYS B  55      77.487  10.845  -8.801  1.00 10.76           C  
ATOM   2436  O   LYS B  55      77.863  11.439  -7.794  1.00 10.32           O  
ATOM   2437  CB ALYS B  55      76.157   8.702  -8.637  0.50 11.07           C  
ATOM   2438  CB BLYS B  55      76.172   8.693  -8.666  0.50 10.96           C  
ATOM   2439  CG ALYS B  55      74.811   8.084  -8.277  0.50 11.68           C  
ATOM   2440  CG BLYS B  55      74.833   8.071  -8.301  0.50 11.29           C  
ATOM   2441  CD ALYS B  55      74.946   6.617  -7.917  0.50 12.53           C  
ATOM   2442  CD BLYS B  55      74.844   6.561  -8.435  0.50 11.63           C  
ATOM   2443  CE ALYS B  55      75.613   5.845  -9.033  0.50 13.68           C  
ATOM   2444  CE BLYS B  55      73.439   6.010  -8.264  0.50 11.90           C  
ATOM   2445  NZ ALYS B  55      75.671   4.385  -8.751  0.50 14.57           N  
ATOM   2446  NZ BLYS B  55      73.353   4.557  -8.581  0.50 12.25           N  
ATOM   2447  N   LYS B  56      78.232  10.729  -9.902  1.00 10.77           N  
ATOM   2448  CA  LYS B  56      79.554  11.352 -10.009  1.00 10.87           C  
ATOM   2449  C   LYS B  56      79.462  12.865  -9.844  1.00 10.78           C  
ATOM   2450  O   LYS B  56      80.279  13.464  -9.141  1.00 10.69           O  
ATOM   2451  CB  LYS B  56      80.210  11.041 -11.352  1.00 11.05           C  
ATOM   2452  CG  LYS B  56      80.646   9.598 -11.533  1.00 12.53           C  
ATOM   2453  CD  LYS B  56      81.365   9.447 -12.861  1.00 13.48           C  
ATOM   2454  CE  LYS B  56      81.396   8.004 -13.320  1.00 15.65           C  
ATOM   2455  NZ  LYS B  56      82.231   7.861 -14.544  1.00 16.19           N  
ATOM   2456  N   MET B  57      78.469  13.468 -10.498  1.00 10.43           N  
ATOM   2457  CA  MET B  57      78.266  14.920 -10.442  1.00 10.42           C  
ATOM   2458  C   MET B  57      77.918  15.403  -9.031  1.00 10.21           C  
ATOM   2459  O   MET B  57      78.334  16.487  -8.621  1.00 10.02           O  
ATOM   2460  CB  MET B  57      77.217  15.368 -11.471  1.00 10.38           C  
ATOM   2461  CG  MET B  57      77.733  15.344 -12.913  1.00 11.36           C  
ATOM   2462  SD  MET B  57      76.637  16.060 -14.165  1.00 13.30           S  
ATOM   2463  CE  MET B  57      75.568  14.664 -14.482  1.00 14.15           C  
ATOM   2464  N   ILE B  58      77.172  14.591  -8.287  1.00  9.69           N  
ATOM   2465  CA  ILE B  58      76.864  14.902  -6.890  1.00  9.99           C  
ATOM   2466  C   ILE B  58      78.130  14.860  -6.013  1.00 10.26           C  
ATOM   2467  O   ILE B  58      78.351  15.754  -5.191  1.00  9.90           O  
ATOM   2468  CB  ILE B  58      75.725  14.000  -6.346  1.00  9.83           C  
ATOM   2469  CG1 ILE B  58      74.423  14.344  -7.082  1.00 10.12           C  
ATOM   2470  CG2 ILE B  58      75.553  14.175  -4.830  1.00 10.33           C  
ATOM   2471  CD1 ILE B  58      73.271  13.402  -6.802  1.00  9.82           C  
ATOM   2472  N   VAL B  59      78.960  13.837  -6.202  1.00 10.71           N  
ATOM   2473  CA  VAL B  59      80.252  13.760  -5.505  1.00 11.27           C  
ATOM   2474  C   VAL B  59      81.131  14.973  -5.838  1.00 11.50           C  
ATOM   2475  O   VAL B  59      81.765  15.542  -4.948  1.00 11.48           O  
ATOM   2476  CB  VAL B  59      80.995  12.430  -5.803  1.00 11.33           C  
ATOM   2477  CG1 VAL B  59      82.408  12.424  -5.195  1.00 12.02           C  
ATOM   2478  CG2 VAL B  59      80.193  11.253  -5.275  1.00 12.31           C  
ATOM   2479  N   LEU B  60      81.151  15.366  -7.111  1.00 11.93           N  
ATOM   2480  CA  LEU B  60      81.842  16.592  -7.539  1.00 12.54           C  
ATOM   2481  C   LEU B  60      81.319  17.842  -6.825  1.00 12.68           C  
ATOM   2482  O   LEU B  60      82.099  18.639  -6.293  1.00 12.81           O  
ATOM   2483  CB  LEU B  60      81.732  16.781  -9.056  1.00 13.03           C  
ATOM   2484  CG  LEU B  60      82.611  15.948  -9.990  1.00 13.59           C  
ATOM   2485  CD1 LEU B  60      82.196  16.166 -11.438  1.00 15.07           C  
ATOM   2486  CD2 LEU B  60      84.075  16.305  -9.806  1.00 14.27           C  
ATOM   2487  N   ALA B  61      79.998  18.010  -6.814  1.00 12.39           N  
ATOM   2488  CA  ALA B  61      79.368  19.174  -6.196  1.00 12.63           C  
ATOM   2489  C   ALA B  61      79.681  19.285  -4.705  1.00 12.78           C  
ATOM   2490  O   ALA B  61      79.890  20.384  -4.188  1.00 13.46           O  
ATOM   2491  CB  ALA B  61      77.861  19.138  -6.418  1.00 12.14           C  
ATOM   2492  N   LEU B  62      79.722  18.142  -4.024  1.00 12.97           N  
ATOM   2493  CA  LEU B  62      79.888  18.107  -2.574  1.00 13.16           C  
ATOM   2494  C   LEU B  62      81.344  18.204  -2.114  1.00 13.22           C  
ATOM   2495  O   LEU B  62      81.613  18.706  -1.026  1.00 13.18           O  
ATOM   2496  CB  LEU B  62      79.211  16.857  -1.994  1.00 13.26           C  
ATOM   2497  CG  LEU B  62      77.705  16.922  -1.685  1.00 13.29           C  
ATOM   2498  CD1 LEU B  62      76.866  17.598  -2.772  1.00 14.03           C  
ATOM   2499  CD2 LEU B  62      77.170  15.526  -1.415  1.00 12.69           C  
ATOM   2500  N   THR B  63      82.278  17.738  -2.941  1.00 13.52           N  
ATOM   2501  CA  THR B  63      83.688  17.703  -2.538  1.00 14.09           C  
ATOM   2502  C   THR B  63      84.592  18.708  -3.255  1.00 14.27           C  
ATOM   2503  O   THR B  63      85.693  18.995  -2.773  1.00 14.29           O  
ATOM   2504  CB  THR B  63      84.297  16.287  -2.668  1.00 14.09           C  
ATOM   2505  OG1 THR B  63      84.292  15.884  -4.043  1.00 14.69           O  
ATOM   2506  CG2 THR B  63      83.518  15.282  -1.822  1.00 14.45           C  
ATOM   2507  N   ARG B  64      84.139  19.235  -4.393  1.00 14.52           N  
ATOM   2508  CA  ARG B  64      84.938  20.204  -5.161  1.00 14.97           C  
ATOM   2509  C   ARG B  64      84.232  21.536  -5.402  1.00 15.58           C  
ATOM   2510  O   ARG B  64      84.882  22.577  -5.485  1.00 15.96           O  
ATOM   2511  CB  ARG B  64      85.420  19.614  -6.494  1.00 14.85           C  
ATOM   2512  CG  ARG B  64      86.424  18.453  -6.391  1.00 14.95           C  
ATOM   2513  CD  ARG B  64      87.699  18.784  -5.589  1.00 14.15           C  
ATOM   2514  NE  ARG B  64      88.441  19.938  -6.106  1.00 14.59           N  
ATOM   2515  CZ  ARG B  64      89.384  19.890  -7.045  1.00 15.08           C  
ATOM   2516  NH1 ARG B  64      89.733  18.739  -7.609  1.00 14.65           N  
ATOM   2517  NH2 ARG B  64      89.986  21.009  -7.427  1.00 14.98           N  
ATOM   2518  N   GLY B  65      82.908  21.503  -5.516  1.00 16.00           N  
ATOM   2519  CA  GLY B  65      82.131  22.725  -5.708  1.00 16.46           C  
ATOM   2520  C   GLY B  65      81.318  22.762  -6.987  1.00 16.80           C  
ATOM   2521  O   GLY B  65      81.012  21.724  -7.576  1.00 16.75           O  
ATOM   2522  N   ASN B  66      80.979  23.976  -7.416  1.00 17.06           N  
ATOM   2523  CA  ASN B  66      80.036  24.185  -8.511  1.00 17.50           C  
ATOM   2524  C   ASN B  66      80.654  24.829  -9.764  1.00 18.04           C  
ATOM   2525  O   ASN B  66      79.936  25.355 -10.617  1.00 18.14           O  
ATOM   2526  CB  ASN B  66      78.847  25.016  -8.000  1.00 17.24           C  
ATOM   2527  CG  ASN B  66      77.620  24.915  -8.893  1.00 17.07           C  
ATOM   2528  OD1 ASN B  66      77.367  23.887  -9.524  1.00 15.94           O  
ATOM   2529  ND2 ASN B  66      76.837  25.989  -8.932  1.00 17.47           N  
ATOM   2530  N   LYS B  67      81.981  24.771  -9.880  1.00 18.52           N  
ATOM   2531  CA  LYS B  67      82.681  25.335 -11.039  1.00 19.22           C  
ATOM   2532  C   LYS B  67      83.541  24.277 -11.746  1.00 19.23           C  
ATOM   2533  O   LYS B  67      84.734  24.147 -11.446  1.00 19.12           O  
ATOM   2534  CB  LYS B  67      83.534  26.543 -10.627  1.00 19.39           C  
ATOM   2535  CG  LYS B  67      82.756  27.690  -9.993  1.00 21.07           C  
ATOM   2536  CD  LYS B  67      83.679  28.833  -9.591  1.00 23.73           C  
ATOM   2537  CE  LYS B  67      82.935  29.905  -8.806  1.00 24.81           C  
ATOM   2538  NZ  LYS B  67      82.590  29.458  -7.425  1.00 26.33           N  
ATOM   2539  N   PRO B  68      82.936  23.516 -12.684  1.00 19.44           N  
ATOM   2540  CA  PRO B  68      83.615  22.416 -13.380  1.00 19.78           C  
ATOM   2541  C   PRO B  68      84.938  22.795 -14.057  1.00 20.07           C  
ATOM   2542  O   PRO B  68      85.907  22.039 -13.966  1.00 19.96           O  
ATOM   2543  CB  PRO B  68      82.584  21.970 -14.419  1.00 19.85           C  
ATOM   2544  CG  PRO B  68      81.275  22.329 -13.820  1.00 19.67           C  
ATOM   2545  CD  PRO B  68      81.516  23.609 -13.074  1.00 19.58           C  
ATOM   2546  N   ARG B  69      84.986  23.948 -14.720  1.00 20.34           N  
ATOM   2547  CA  ARG B  69      86.223  24.384 -15.378  1.00 20.82           C  
ATOM   2548  C   ARG B  69      87.327  24.774 -14.388  1.00 20.78           C  
ATOM   2549  O   ARG B  69      88.514  24.612 -14.683  1.00 20.95           O  
ATOM   2550  CB  ARG B  69      85.956  25.519 -16.372  1.00 20.93           C  
ATOM   2551  CG  ARG B  69      85.182  25.099 -17.619  1.00 22.34           C  
ATOM   2552  CD  ARG B  69      86.023  24.255 -18.577  1.00 23.87           C  
ATOM   2553  NE  ARG B  69      85.243  23.808 -19.730  1.00 25.25           N  
ATOM   2554  CZ  ARG B  69      85.659  22.923 -20.634  1.00 25.64           C  
ATOM   2555  NH1 ARG B  69      86.859  22.366 -20.534  1.00 25.94           N  
ATOM   2556  NH2 ARG B  69      84.865  22.589 -21.642  1.00 26.39           N  
ATOM   2557  N   ARG B  70      86.931  25.276 -13.220  1.00 20.69           N  
ATOM   2558  CA  ARG B  70      87.882  25.675 -12.179  1.00 20.79           C  
ATOM   2559  C   ARG B  70      88.514  24.463 -11.492  1.00 20.36           C  
ATOM   2560  O   ARG B  70      89.735  24.402 -11.333  1.00 20.33           O  
ATOM   2561  CB  ARG B  70      87.204  26.582 -11.147  1.00 21.18           C  
ATOM   2562  CG  ARG B  70      88.153  27.230 -10.141  1.00 23.08           C  
ATOM   2563  CD  ARG B  70      87.382  28.093  -9.152  1.00 26.47           C  
ATOM   2564  NE  ARG B  70      88.264  28.792  -8.218  1.00 29.21           N  
ATOM   2565  CZ  ARG B  70      87.861  29.721  -7.352  1.00 30.61           C  
ATOM   2566  NH1 ARG B  70      86.583  30.080  -7.290  1.00 31.52           N  
ATOM   2567  NH2 ARG B  70      88.743  30.298  -6.545  1.00 31.37           N  
ATOM   2568  N   MET B  71      87.682  23.503 -11.092  1.00 19.73           N  
ATOM   2569  CA  MET B  71      88.163  22.307 -10.390  1.00 19.11           C  
ATOM   2570  C   MET B  71      89.099  21.455 -11.251  1.00 19.20           C  
ATOM   2571  O   MET B  71      90.005  20.804 -10.724  1.00 18.82           O  
ATOM   2572  CB  MET B  71      86.995  21.465  -9.851  1.00 18.81           C  
ATOM   2573  CG  MET B  71      86.117  20.813 -10.913  1.00 17.26           C  
ATOM   2574  SD  MET B  71      84.701  19.921 -10.230  1.00 13.55           S  
ATOM   2575  CE  MET B  71      83.762  21.277  -9.527  1.00 15.14           C  
ATOM   2576  N   MET B  72      88.875  21.477 -12.568  1.00 19.40           N  
ATOM   2577  CA  MET B  72      89.701  20.748 -13.537  1.00 19.92           C  
ATOM   2578  C   MET B  72      91.168  21.171 -13.499  1.00 20.19           C  
ATOM   2579  O   MET B  72      92.055  20.376 -13.814  1.00 20.53           O  
ATOM   2580  CB  MET B  72      89.166  20.949 -14.956  1.00 20.09           C  
ATOM   2581  CG  MET B  72      88.090  19.965 -15.381  1.00 20.66           C  
ATOM   2582  SD  MET B  72      87.359  20.399 -16.980  1.00 21.70           S  
ATOM   2583  CE  MET B  72      88.719  20.082 -18.103  1.00 22.35           C  
ATOM   2584  N   MET B  73      91.408  22.423 -13.115  1.00 20.36           N  
ATOM   2585  CA  MET B  73      92.756  22.998 -13.088  1.00 20.59           C  
ATOM   2586  C   MET B  73      93.641  22.384 -12.002  1.00 20.04           C  
ATOM   2587  O   MET B  73      94.868  22.498 -12.056  1.00 20.09           O  
ATOM   2588  CB  MET B  73      92.698  24.521 -12.918  1.00 21.14           C  
ATOM   2589  CG  MET B  73      91.772  25.234 -13.900  1.00 23.16           C  
ATOM   2590  SD  MET B  73      91.913  27.035 -13.883  1.00 28.30           S  
ATOM   2591  CE  MET B  73      91.584  27.430 -12.168  1.00 27.04           C  
ATOM   2592  N   LYS B  74      93.016  21.743 -11.016  1.00 19.29           N  
ATOM   2593  CA  LYS B  74      93.742  21.082  -9.936  1.00 18.57           C  
ATOM   2594  C   LYS B  74      93.158  19.686  -9.712  1.00 17.81           C  
ATOM   2595  O   LYS B  74      92.451  19.447  -8.733  1.00 17.31           O  
ATOM   2596  CB  LYS B  74      93.681  21.915  -8.650  1.00 18.83           C  
ATOM   2597  CG  LYS B  74      94.365  23.284  -8.727  1.00 20.07           C  
ATOM   2598  CD  LYS B  74      95.874  23.188  -8.518  1.00 21.79           C  
ATOM   2599  CE  LYS B  74      96.510  24.568  -8.375  1.00 23.10           C  
ATOM   2600  NZ  LYS B  74      96.140  25.268  -7.107  1.00 24.02           N  
ATOM   2601  N   MET B  75      93.461  18.777 -10.636  1.00 17.07           N  
ATOM   2602  CA  MET B  75      92.860  17.443 -10.656  1.00 16.47           C  
ATOM   2603  C   MET B  75      93.778  16.476 -11.403  1.00 16.49           C  
ATOM   2604  O   MET B  75      94.535  16.890 -12.282  1.00 16.54           O  
ATOM   2605  CB  MET B  75      91.481  17.513 -11.337  1.00 16.49           C  
ATOM   2606  CG  MET B  75      90.545  16.349 -11.051  1.00 15.64           C  
ATOM   2607  SD  MET B  75      88.887  16.579 -11.763  1.00 11.47           S  
ATOM   2608  CE  MET B  75      88.082  17.580 -10.520  1.00 13.41           C  
ATOM   2609  N   SER B  76      93.703  15.191 -11.054  1.00 16.26           N  
ATOM   2610  CA  SER B  76      94.429  14.143 -11.774  1.00 16.21           C  
ATOM   2611  C   SER B  76      94.048  14.115 -13.254  1.00 16.24           C  
ATOM   2612  O   SER B  76      92.974  14.598 -13.634  1.00 16.26           O  
ATOM   2613  CB  SER B  76      94.146  12.774 -11.149  1.00 16.16           C  
ATOM   2614  OG  SER B  76      92.817  12.357 -11.429  1.00 16.74           O  
ATOM   2615  N   LYS B  77      94.920  13.541 -14.083  1.00 16.34           N  
ATOM   2616  CA  LYS B  77      94.657  13.419 -15.517  1.00 16.65           C  
ATOM   2617  C   LYS B  77      93.351  12.657 -15.770  1.00 16.61           C  
ATOM   2618  O   LYS B  77      92.545  13.061 -16.612  1.00 16.41           O  
ATOM   2619  CB  LYS B  77      95.832  12.742 -16.238  1.00 16.78           C  
ATOM   2620  CG  LYS B  77      95.789  12.866 -17.757  1.00 18.33           C  
ATOM   2621  CD  LYS B  77      96.860  12.014 -18.425  1.00 20.47           C  
ATOM   2622  CE  LYS B  77      96.827  12.166 -19.939  1.00 22.05           C  
ATOM   2623  NZ  LYS B  77      97.820  11.276 -20.605  1.00 23.59           N  
ATOM   2624  N   GLU B  78      93.153  11.574 -15.022  1.00 16.62           N  
ATOM   2625  CA  GLU B  78      91.952  10.742 -15.130  1.00 16.95           C  
ATOM   2626  C   GLU B  78      90.699  11.520 -14.729  1.00 16.57           C  
ATOM   2627  O   GLU B  78      89.689  11.497 -15.443  1.00 16.48           O  
ATOM   2628  CB  GLU B  78      92.084   9.482 -14.264  1.00 17.41           C  
ATOM   2629  CG  GLU B  78      93.195   8.514 -14.688  1.00 19.46           C  
ATOM   2630  CD  GLU B  78      94.584   8.884 -14.158  1.00 21.86           C  
ATOM   2631  OE1 GLU B  78      95.530   8.107 -14.412  1.00 23.67           O  
ATOM   2632  OE2 GLU B  78      94.742   9.933 -13.491  1.00 22.81           O  
ATOM   2633  N   GLY B  79      90.778  12.207 -13.591  1.00 16.13           N  
ATOM   2634  CA  GLY B  79      89.657  12.997 -13.072  1.00 15.79           C  
ATOM   2635  C   GLY B  79      89.283  14.126 -14.013  1.00 15.67           C  
ATOM   2636  O   GLY B  79      88.100  14.334 -14.308  1.00 15.07           O  
ATOM   2637  N   LYS B  80      90.297  14.852 -14.482  1.00 15.59           N  
ATOM   2638  CA ALYS B  80      90.098  15.946 -15.431  0.80 15.97           C  
ATOM   2639  CA BLYS B  80      90.107  15.945 -15.434  0.20 15.64           C  
ATOM   2640  C   LYS B  80      89.381  15.462 -16.693  1.00 15.65           C  
ATOM   2641  O   LYS B  80      88.471  16.132 -17.190  1.00 15.91           O  
ATOM   2642  CB ALYS B  80      91.437  16.597 -15.795  0.80 16.00           C  
ATOM   2643  CB BLYS B  80      91.459  16.567 -15.799  0.20 15.56           C  
ATOM   2644  CG ALYS B  80      91.325  17.732 -16.804  0.80 17.83           C  
ATOM   2645  CG BLYS B  80      91.377  17.875 -16.568  0.20 15.54           C  
ATOM   2646  CD ALYS B  80      92.670  18.088 -17.418  0.80 20.81           C  
ATOM   2647  CD BLYS B  80      92.750  18.300 -17.063  0.20 15.42           C  
ATOM   2648  CE ALYS B  80      93.401  19.127 -16.593  0.80 22.50           C  
ATOM   2649  CE BLYS B  80      92.648  19.453 -18.046  0.20 14.93           C  
ATOM   2650  NZ ALYS B  80      94.551  19.700 -17.345  0.80 24.20           N  
ATOM   2651  NZ BLYS B  80      93.954  19.746 -18.698  0.20 14.99           N  
ATOM   2652  N   ALA B  81      89.788  14.298 -17.198  1.00 15.63           N  
ATOM   2653  CA  ALA B  81      89.196  13.712 -18.401  1.00 15.42           C  
ATOM   2654  C   ALA B  81      87.728  13.367 -18.186  1.00 15.37           C  
ATOM   2655  O   ALA B  81      86.902  13.561 -19.081  1.00 15.39           O  
ATOM   2656  CB  ALA B  81      89.974  12.470 -18.829  1.00 15.57           C  
ATOM   2657  N   THR B  82      87.416  12.850 -16.999  1.00 15.02           N  
ATOM   2658  CA  THR B  82      86.042  12.491 -16.644  1.00 14.92           C  
ATOM   2659  C   THR B  82      85.164  13.741 -16.593  1.00 14.86           C  
ATOM   2660  O   THR B  82      84.065  13.757 -17.161  1.00 14.98           O  
ATOM   2661  CB  THR B  82      85.995  11.727 -15.306  1.00 14.78           C  
ATOM   2662  OG1 THR B  82      86.698  10.486 -15.445  1.00 15.44           O  
ATOM   2663  CG2 THR B  82      84.554  11.444 -14.875  1.00 14.88           C  
ATOM   2664  N   VAL B  83      85.657  14.786 -15.932  1.00 14.63           N  
ATOM   2665  CA  VAL B  83      84.914  16.047 -15.817  1.00 14.76           C  
ATOM   2666  C   VAL B  83      84.745  16.719 -17.184  1.00 15.15           C  
ATOM   2667  O   VAL B  83      83.652  17.187 -17.514  1.00 14.77           O  
ATOM   2668  CB  VAL B  83      85.553  17.013 -14.783  1.00 14.79           C  
ATOM   2669  CG1 VAL B  83      84.788  18.329 -14.720  1.00 14.62           C  
ATOM   2670  CG2 VAL B  83      85.583  16.367 -13.402  1.00 14.53           C  
ATOM   2671  N   GLU B  84      85.819  16.749 -17.977  1.00 15.34           N  
ATOM   2672  CA  GLU B  84      85.770  17.277 -19.347  1.00 16.14           C  
ATOM   2673  C   GLU B  84      84.641  16.627 -20.148  1.00 15.92           C  
ATOM   2674  O   GLU B  84      83.862  17.316 -20.814  1.00 16.03           O  
ATOM   2675  CB  GLU B  84      87.118  17.066 -20.056  1.00 16.55           C  
ATOM   2676  CG  GLU B  84      87.125  17.372 -21.561  1.00 19.26           C  
ATOM   2677  CD  GLU B  84      87.035  18.856 -21.882  1.00 22.65           C  
ATOM   2678  OE1 GLU B  84      87.506  19.680 -21.073  1.00 25.10           O  
ATOM   2679  OE2 GLU B  84      86.500  19.200 -22.959  1.00 25.40           O  
ATOM   2680  N   ALA B  85      84.564  15.299 -20.068  1.00 15.55           N  
ATOM   2681  CA  ALA B  85      83.535  14.529 -20.759  1.00 15.43           C  
ATOM   2682  C   ALA B  85      82.137  14.863 -20.242  1.00 15.54           C  
ATOM   2683  O   ALA B  85      81.200  14.981 -21.034  1.00 15.37           O  
ATOM   2684  CB  ALA B  85      83.814  13.042 -20.634  1.00 15.30           C  
ATOM   2685  N   LEU B  86      82.007  15.029 -18.924  1.00 15.55           N  
ATOM   2686  CA  LEU B  86      80.721  15.403 -18.318  1.00 15.73           C  
ATOM   2687  C   LEU B  86      80.248  16.776 -18.795  1.00 16.03           C  
ATOM   2688  O   LEU B  86      79.074  16.946 -19.132  1.00 15.87           O  
ATOM   2689  CB  LEU B  86      80.784  15.353 -16.786  1.00 15.74           C  
ATOM   2690  CG  LEU B  86      80.868  13.975 -16.116  1.00 15.77           C  
ATOM   2691  CD1 LEU B  86      81.134  14.128 -14.626  1.00 15.79           C  
ATOM   2692  CD2 LEU B  86      79.605  13.150 -16.347  1.00 15.65           C  
ATOM   2693  N   ILE B  87      81.168  17.740 -18.835  1.00 15.99           N  
ATOM   2694  CA  ILE B  87      80.863  19.085 -19.330  1.00 16.55           C  
ATOM   2695  C   ILE B  87      80.335  19.033 -20.766  1.00 16.90           C  
ATOM   2696  O   ILE B  87      79.310  19.643 -21.074  1.00 17.15           O  
ATOM   2697  CB  ILE B  87      82.087  20.035 -19.243  1.00 16.46           C  
ATOM   2698  CG1 ILE B  87      82.509  20.239 -17.786  1.00 16.57           C  
ATOM   2699  CG2 ILE B  87      81.769  21.388 -19.884  1.00 16.37           C  
ATOM   2700  CD1 ILE B  87      83.872  20.896 -17.629  1.00 16.46           C  
ATOM   2701  N   ASN B  88      81.028  18.294 -21.632  1.00 17.48           N  
ATOM   2702  CA  ASN B  88      80.667  18.204 -23.049  1.00 18.01           C  
ATOM   2703  C   ASN B  88      79.366  17.445 -23.299  1.00 18.15           C  
ATOM   2704  O   ASN B  88      78.611  17.779 -24.217  1.00 18.25           O  
ATOM   2705  CB  ASN B  88      81.806  17.577 -23.861  1.00 18.31           C  
ATOM   2706  CG  ASN B  88      83.049  18.450 -23.903  1.00 18.77           C  
ATOM   2707  OD1 ASN B  88      82.965  19.680 -23.855  1.00 20.58           O  
ATOM   2708  ND2 ASN B  88      84.214  17.815 -23.993  1.00 19.47           N  
ATOM   2709  N   LYS B  89      79.111  16.429 -22.477  1.00 18.11           N  
ATOM   2710  CA  LYS B  89      77.933  15.581 -22.638  1.00 18.27           C  
ATOM   2711  C   LYS B  89      76.666  16.246 -22.102  1.00 18.11           C  
ATOM   2712  O   LYS B  89      75.607  16.155 -22.729  1.00 18.01           O  
ATOM   2713  CB  LYS B  89      78.159  14.222 -21.965  1.00 18.38           C  
ATOM   2714  CG  LYS B  89      77.063  13.192 -22.198  1.00 19.16           C  
ATOM   2715  CD  LYS B  89      77.513  11.824 -21.728  1.00 20.74           C  
ATOM   2716  CE  LYS B  89      76.541  10.737 -22.148  1.00 22.18           C  
ATOM   2717  NZ  LYS B  89      77.131   9.385 -21.941  1.00 23.46           N  
ATOM   2718  N   TYR B  90      76.787  16.916 -20.956  1.00 17.73           N  
ATOM   2719  CA  TYR B  90      75.641  17.498 -20.256  1.00 17.78           C  
ATOM   2720  C   TYR B  90      75.562  19.020 -20.387  1.00 18.12           C  
ATOM   2721  O   TYR B  90      74.663  19.650 -19.820  1.00 18.27           O  
ATOM   2722  CB  TYR B  90      75.649  17.075 -18.777  1.00 17.25           C  
ATOM   2723  CG  TYR B  90      75.426  15.592 -18.587  1.00 16.45           C  
ATOM   2724  CD1 TYR B  90      74.141  15.075 -18.452  1.00 15.17           C  
ATOM   2725  CD2 TYR B  90      76.499  14.701 -18.556  1.00 14.93           C  
ATOM   2726  CE1 TYR B  90      73.929  13.715 -18.288  1.00 14.96           C  
ATOM   2727  CE2 TYR B  90      76.296  13.338 -18.395  1.00 15.27           C  
ATOM   2728  CZ  TYR B  90      75.007  12.853 -18.262  1.00 14.47           C  
ATOM   2729  OH  TYR B  90      74.800  11.504 -18.104  1.00 14.92           O  
ATOM   2730  N   LYS B  91      76.494  19.595 -21.150  1.00 18.59           N  
ATOM   2731  CA  LYS B  91      76.611  21.052 -21.331  1.00 19.06           C  
ATOM   2732  C   LYS B  91      76.532  21.803 -19.998  1.00 19.29           C  
ATOM   2733  O   LYS B  91      75.768  22.761 -19.843  1.00 19.32           O  
ATOM   2734  CB  LYS B  91      75.587  21.583 -22.352  1.00 19.28           C  
ATOM   2735  CG  LYS B  91      75.619  20.902 -23.730  1.00 19.64           C  
ATOM   2736  CD  LYS B  91      77.012  20.860 -24.368  1.00 20.95           C  
ATOM   2737  CE  LYS B  91      77.454  22.214 -24.900  1.00 21.16           C  
ATOM   2738  NZ  LYS B  91      78.828  22.154 -25.479  1.00 21.39           N  
ATOM   2739  N   LEU B  92      77.339  21.349 -19.039  1.00 19.49           N  
ATOM   2740  CA  LEU B  92      77.353  21.906 -17.689  1.00 19.93           C  
ATOM   2741  C   LEU B  92      77.814  23.356 -17.665  1.00 20.51           C  
ATOM   2742  O   LEU B  92      78.817  23.713 -18.293  1.00 20.40           O  
ATOM   2743  CB  LEU B  92      78.244  21.066 -16.764  1.00 19.68           C  
ATOM   2744  CG  LEU B  92      77.834  19.622 -16.462  1.00 19.52           C  
ATOM   2745  CD1 LEU B  92      78.948  18.918 -15.704  1.00 18.29           C  
ATOM   2746  CD2 LEU B  92      76.531  19.568 -15.671  1.00 18.79           C  
ATOM   2747  N   LYS B  93      77.062  24.183 -16.944  1.00 21.19           N  
ATOM   2748  CA  LYS B  93      77.417  25.580 -16.728  1.00 22.23           C  
ATOM   2749  C   LYS B  93      77.679  25.829 -15.241  1.00 22.87           C  
ATOM   2750  O   LYS B  93      77.659  24.897 -14.434  1.00 23.06           O  
ATOM   2751  CB  LYS B  93      76.310  26.511 -17.247  1.00 22.12           C  
ATOM   2752  CG  LYS B  93      75.811  26.206 -18.662  1.00 22.68           C  
ATOM   2753  CD  LYS B  93      76.847  26.512 -19.744  1.00 23.88           C  
ATOM   2754  CE  LYS B  93      76.346  26.061 -21.109  1.00 24.31           C  
ATOM   2755  NZ  LYS B  93      77.424  26.016 -22.138  1.00 26.29           N  
ATOM   2756  N   GLU B  94      77.928  27.089 -14.893  1.00 23.67           N  
ATOM   2757  CA  GLU B  94      78.189  27.495 -13.513  1.00 24.46           C  
ATOM   2758  C   GLU B  94      77.165  28.543 -13.079  1.00 24.44           C  
ATOM   2759  O   GLU B  94      76.520  29.165 -13.921  1.00 24.68           O  
ATOM   2760  CB  GLU B  94      79.601  28.076 -13.386  1.00 24.81           C  
ATOM   2761  CG  GLU B  94      80.719  27.127 -13.807  1.00 26.59           C  
ATOM   2762  CD  GLU B  94      82.066  27.816 -13.989  1.00 28.16           C  
ATOM   2763  OE1 GLU B  94      82.098  29.056 -14.150  1.00 29.24           O  
ATOM   2764  OE2 GLU B  94      83.099  27.108 -13.981  1.00 29.08           O  
ATOM   2765  N   GLY B  95      77.018  28.720 -11.766  1.00 24.50           N  
ATOM   2766  CA  GLY B  95      76.155  29.761 -11.196  1.00 24.36           C  
ATOM   2767  C   GLY B  95      74.665  29.572 -11.419  1.00 24.26           C  
ATOM   2768  O   GLY B  95      74.111  28.504 -11.131  1.00 24.29           O  
ATOM   2769  N   ASN B  96      74.018  30.621 -11.928  1.00 23.95           N  
ATOM   2770  CA  ASN B  96      72.575  30.618 -12.172  1.00 23.69           C  
ATOM   2771  C   ASN B  96      72.197  30.869 -13.640  1.00 23.36           C  
ATOM   2772  O   ASN B  96      71.742  31.965 -13.989  1.00 23.51           O  
ATOM   2773  CB  ASN B  96      71.874  31.631 -11.248  1.00 23.75           C  
ATOM   2774  CG  ASN B  96      70.356  31.600 -11.379  1.00 23.95           C  
ATOM   2775  OD1 ASN B  96      69.748  30.535 -11.484  1.00 23.87           O  
ATOM   2776  ND2 ASN B  96      69.739  32.779 -11.371  1.00 23.97           N  
ATOM   2777  N   PRO B  97      72.379  29.856 -14.509  1.00 22.97           N  
ATOM   2778  CA  PRO B  97      71.923  30.010 -15.886  1.00 22.68           C  
ATOM   2779  C   PRO B  97      70.412  29.779 -15.978  1.00 22.33           C  
ATOM   2780  O   PRO B  97      69.746  29.651 -14.945  1.00 22.30           O  
ATOM   2781  CB  PRO B  97      72.689  28.909 -16.624  1.00 22.71           C  
ATOM   2782  CG  PRO B  97      72.866  27.838 -15.606  1.00 22.85           C  
ATOM   2783  CD  PRO B  97      72.978  28.526 -14.272  1.00 22.88           C  
ATOM   2784  N   SER B  98      69.882  29.729 -17.200  1.00 22.06           N  
ATOM   2785  CA  SER B  98      68.462  29.455 -17.418  1.00 21.82           C  
ATOM   2786  C   SER B  98      68.093  28.059 -16.914  1.00 21.51           C  
ATOM   2787  O   SER B  98      68.970  27.214 -16.703  1.00 21.39           O  
ATOM   2788  CB  SER B  98      68.107  29.590 -18.902  1.00 21.80           C  
ATOM   2789  OG  SER B  98      68.591  28.490 -19.656  1.00 22.37           O  
ATOM   2790  N   ARG B  99      66.795  27.823 -16.732  1.00 21.06           N  
ATOM   2791  CA  ARG B  99      66.294  26.528 -16.274  1.00 20.75           C  
ATOM   2792  C   ARG B  99      66.570  25.397 -17.267  1.00 20.47           C  
ATOM   2793  O   ARG B  99      66.479  24.227 -16.910  1.00 20.38           O  
ATOM   2794  CB  ARG B  99      64.795  26.601 -15.959  1.00 20.81           C  
ATOM   2795  CG  ARG B  99      63.876  26.608 -17.179  1.00 20.85           C  
ATOM   2796  CD  ARG B  99      62.414  26.812 -16.787  1.00 21.07           C  
ATOM   2797  NE  ARG B  99      62.187  28.156 -16.260  1.00 20.87           N  
ATOM   2798  CZ  ARG B  99      62.004  28.451 -14.975  1.00 21.06           C  
ATOM   2799  NH1 ARG B  99      61.991  27.496 -14.052  1.00 20.75           N  
ATOM   2800  NH2 ARG B  99      61.817  29.712 -14.613  1.00 20.80           N  
ATOM   2801  N   ASP B 100      66.911  25.757 -18.503  1.00 20.16           N  
ATOM   2802  CA  ASP B 100      67.206  24.780 -19.551  1.00 20.06           C  
ATOM   2803  C   ASP B 100      68.683  24.374 -19.564  1.00 19.60           C  
ATOM   2804  O   ASP B 100      69.142  23.701 -20.489  1.00 19.69           O  
ATOM   2805  CB  ASP B 100      66.769  25.317 -20.921  1.00 20.35           C  
ATOM   2806  CG  ASP B 100      65.267  25.559 -21.004  1.00 21.07           C  
ATOM   2807  OD1 ASP B 100      64.496  24.686 -20.556  1.00 21.76           O  
ATOM   2808  OD2 ASP B 100      64.858  26.622 -21.525  1.00 22.86           O  
ATOM   2809  N   GLU B 101      69.405  24.774 -18.518  1.00 19.13           N  
ATOM   2810  CA  GLU B 101      70.829  24.476 -18.358  1.00 18.66           C  
ATOM   2811  C   GLU B 101      71.109  23.760 -17.040  1.00 17.66           C  
ATOM   2812  O   GLU B 101      70.516  24.081 -16.009  1.00 17.52           O  
ATOM   2813  CB  GLU B 101      71.638  25.771 -18.391  1.00 19.00           C  
ATOM   2814  CG  GLU B 101      71.570  26.537 -19.702  1.00 21.13           C  
ATOM   2815  CD  GLU B 101      72.765  26.289 -20.595  1.00 23.70           C  
ATOM   2816  OE1 GLU B 101      73.325  25.169 -20.564  1.00 25.58           O  
ATOM   2817  OE2 GLU B 101      73.148  27.220 -21.332  1.00 24.32           O  
ATOM   2818  N   LEU B 102      72.037  22.806 -17.079  1.00 16.32           N  
ATOM   2819  CA  LEU B 102      72.454  22.073 -15.885  1.00 15.09           C  
ATOM   2820  C   LEU B 102      73.660  22.697 -15.190  1.00 14.35           C  
ATOM   2821  O   LEU B 102      74.521  23.304 -15.837  1.00 14.26           O  
ATOM   2822  CB  LEU B 102      72.786  20.619 -16.238  1.00 15.00           C  
ATOM   2823  CG  LEU B 102      71.642  19.684 -16.627  1.00 14.21           C  
ATOM   2824  CD1 LEU B 102      72.180  18.401 -17.248  1.00 13.38           C  
ATOM   2825  CD2 LEU B 102      70.764  19.373 -15.418  1.00 14.18           C  
ATOM   2826  N   THR B 103      73.698  22.545 -13.867  1.00 13.71           N  
ATOM   2827  CA  THR B 103      74.891  22.795 -13.054  1.00 13.11           C  
ATOM   2828  C   THR B 103      75.045  21.633 -12.071  1.00 12.78           C  
ATOM   2829  O   THR B 103      74.079  20.919 -11.794  1.00 12.22           O  
ATOM   2830  CB  THR B 103      74.801  24.102 -12.235  1.00 13.28           C  
ATOM   2831  OG1 THR B 103      73.837  23.953 -11.182  1.00 13.40           O  
ATOM   2832  CG2 THR B 103      74.431  25.298 -13.114  1.00 13.51           C  
ATOM   2833  N   LEU B 104      76.248  21.458 -11.530  1.00 12.38           N  
ATOM   2834  CA  LEU B 104      76.494  20.408 -10.535  1.00 12.10           C  
ATOM   2835  C   LEU B 104      75.610  20.558  -9.296  1.00 12.07           C  
ATOM   2836  O   LEU B 104      75.046  19.576  -8.812  1.00 11.86           O  
ATOM   2837  CB  LEU B 104      77.972  20.370 -10.126  1.00 12.29           C  
ATOM   2838  CG  LEU B 104      79.017  20.106 -11.214  1.00 12.31           C  
ATOM   2839  CD1 LEU B 104      80.405  20.270 -10.639  1.00 11.77           C  
ATOM   2840  CD2 LEU B 104      78.859  18.720 -11.829  1.00 12.54           C  
ATOM   2841  N   SER B 105      75.477  21.788  -8.798  1.00 11.95           N  
ATOM   2842  CA ASER B 105      74.661  22.044  -7.611  0.70 12.14           C  
ATOM   2843  CA BSER B 105      74.661  22.064  -7.617  0.30 11.92           C  
ATOM   2844  C   SER B 105      73.192  21.707  -7.852  1.00 11.85           C  
ATOM   2845  O   SER B 105      72.518  21.196  -6.961  1.00 11.99           O  
ATOM   2846  CB ASER B 105      74.807  23.492  -7.142  0.70 12.27           C  
ATOM   2847  CB BSER B 105      74.794  23.533  -7.211  0.30 11.96           C  
ATOM   2848  OG ASER B 105      76.052  23.692  -6.499  0.70 13.05           O  
ATOM   2849  OG BSER B 105      74.131  23.789  -5.987  0.30 11.69           O  
ATOM   2850  N   ARG B 106      72.707  21.977  -9.064  1.00 11.76           N  
ATOM   2851  CA  ARG B 106      71.317  21.678  -9.421  1.00 11.46           C  
ATOM   2852  C   ARG B 106      71.018  20.180  -9.469  1.00 11.17           C  
ATOM   2853  O   ARG B 106      69.925  19.757  -9.093  1.00 11.18           O  
ATOM   2854  CB  ARG B 106      70.935  22.344 -10.741  1.00 11.68           C  
ATOM   2855  CG  ARG B 106      70.706  23.837 -10.600  1.00 12.19           C  
ATOM   2856  CD  ARG B 106      70.480  24.481 -11.946  1.00 13.54           C  
ATOM   2857  NE  ARG B 106      70.246  25.917 -11.814  1.00 14.47           N  
ATOM   2858  CZ  ARG B 106      69.981  26.736 -12.829  1.00 15.05           C  
ATOM   2859  NH1 ARG B 106      69.916  26.275 -14.073  1.00 15.07           N  
ATOM   2860  NH2 ARG B 106      69.785  28.026 -12.595  1.00 16.15           N  
ATOM   2861  N   VAL B 107      71.988  19.390  -9.928  1.00 10.77           N  
ATOM   2862  CA  VAL B 107      71.866  17.928  -9.919  1.00 10.13           C  
ATOM   2863  C   VAL B 107      71.723  17.427  -8.476  1.00 10.07           C  
ATOM   2864  O   VAL B 107      70.826  16.633  -8.168  1.00  9.57           O  
ATOM   2865  CB  VAL B 107      73.062  17.247 -10.647  1.00  9.99           C  
ATOM   2866  CG1 VAL B 107      72.993  15.726 -10.510  1.00  9.98           C  
ATOM   2867  CG2 VAL B 107      73.082  17.635 -12.120  1.00 10.37           C  
ATOM   2868  N   ALA B 108      72.593  17.914  -7.592  1.00  9.76           N  
ATOM   2869  CA  ALA B 108      72.537  17.558  -6.177  1.00  9.55           C  
ATOM   2870  C   ALA B 108      71.203  17.937  -5.529  1.00  9.58           C  
ATOM   2871  O   ALA B 108      70.661  17.179  -4.726  1.00 10.02           O  
ATOM   2872  CB  ALA B 108      73.706  18.186  -5.419  1.00  9.71           C  
ATOM   2873  N   ALA B 109      70.677  19.103  -5.898  1.00  9.48           N  
ATOM   2874  CA  ALA B 109      69.434  19.612  -5.321  1.00  9.67           C  
ATOM   2875  C   ALA B 109      68.207  18.860  -5.820  1.00  9.88           C  
ATOM   2876  O   ALA B 109      67.284  18.570  -5.045  1.00  9.76           O  
ATOM   2877  CB  ALA B 109      69.296  21.101  -5.602  1.00  9.36           C  
ATOM   2878  N   ALA B 110      68.196  18.544  -7.111  1.00 10.04           N  
ATOM   2879  CA  ALA B 110      67.067  17.840  -7.714  1.00 10.47           C  
ATOM   2880  C   ALA B 110      66.989  16.398  -7.247  1.00 10.59           C  
ATOM   2881  O   ALA B 110      65.903  15.827  -7.198  1.00 11.10           O  
ATOM   2882  CB  ALA B 110      67.144  17.898  -9.219  1.00 10.22           C  
ATOM   2883  N   LEU B 111      68.139  15.822  -6.901  1.00 10.63           N  
ATOM   2884  CA  LEU B 111      68.221  14.429  -6.467  1.00 11.04           C  
ATOM   2885  C   LEU B 111      68.627  14.321  -4.985  1.00 10.98           C  
ATOM   2886  O   LEU B 111      69.391  13.436  -4.586  1.00 11.36           O  
ATOM   2887  CB  LEU B 111      69.171  13.650  -7.389  1.00 10.98           C  
ATOM   2888  CG  LEU B 111      68.763  13.575  -8.866  1.00 11.23           C  
ATOM   2889  CD1 LEU B 111      69.921  13.140  -9.750  1.00 11.68           C  
ATOM   2890  CD2 LEU B 111      67.553  12.655  -9.074  1.00 11.63           C  
ATOM   2891  N   ALA B 112      68.066  15.216  -4.174  1.00 11.09           N  
ATOM   2892  CA  ALA B 112      68.426  15.376  -2.764  1.00 10.95           C  
ATOM   2893  C   ALA B 112      68.292  14.123  -1.899  1.00 10.94           C  
ATOM   2894  O   ALA B 112      68.999  13.982  -0.902  1.00 11.13           O  
ATOM   2895  CB  ALA B 112      67.631  16.520  -2.149  1.00 11.19           C  
ATOM   2896  N   GLY B 113      67.379  13.226  -2.267  1.00 11.02           N  
ATOM   2897  CA  GLY B 113      67.198  11.974  -1.538  1.00 11.00           C  
ATOM   2898  C   GLY B 113      68.483  11.166  -1.479  1.00 11.14           C  
ATOM   2899  O   GLY B 113      68.840  10.624  -0.428  1.00 11.40           O  
ATOM   2900  N   TRP B 114      69.181  11.099  -2.608  1.00 11.13           N  
ATOM   2901  CA  TRP B 114      70.460  10.409  -2.686  1.00 10.99           C  
ATOM   2902  C   TRP B 114      71.587  11.266  -2.098  1.00 11.20           C  
ATOM   2903  O   TRP B 114      72.409  10.770  -1.333  1.00 10.35           O  
ATOM   2904  CB  TRP B 114      70.758  10.013  -4.135  1.00 11.22           C  
ATOM   2905  CG  TRP B 114      71.852   8.995  -4.272  1.00 10.48           C  
ATOM   2906  CD1 TRP B 114      71.715   7.638  -4.259  1.00 11.15           C  
ATOM   2907  CD2 TRP B 114      73.253   9.256  -4.437  1.00 10.55           C  
ATOM   2908  NE1 TRP B 114      72.944   7.033  -4.406  1.00 10.92           N  
ATOM   2909  CE2 TRP B 114      73.903   8.005  -4.517  1.00 10.72           C  
ATOM   2910  CE3 TRP B 114      74.021  10.426  -4.526  1.00 10.72           C  
ATOM   2911  CZ2 TRP B 114      75.285   7.888  -4.679  1.00 10.57           C  
ATOM   2912  CZ3 TRP B 114      75.397  10.309  -4.690  1.00 10.63           C  
ATOM   2913  CH2 TRP B 114      76.013   9.047  -4.770  1.00 10.54           C  
ATOM   2914  N   THR B 115      71.609  12.551  -2.451  1.00 10.99           N  
ATOM   2915  CA  THR B 115      72.624  13.491  -1.960  1.00 11.20           C  
ATOM   2916  C   THR B 115      72.755  13.453  -0.441  1.00 10.84           C  
ATOM   2917  O   THR B 115      73.863  13.352   0.091  1.00 10.71           O  
ATOM   2918  CB  THR B 115      72.309  14.941  -2.409  1.00 11.11           C  
ATOM   2919  OG1 THR B 115      72.146  14.976  -3.830  1.00 11.60           O  
ATOM   2920  CG2 THR B 115      73.427  15.909  -2.002  1.00 11.29           C  
ATOM   2921  N   CYS B 116      71.622  13.517   0.256  1.00 10.77           N  
ATOM   2922  CA  CYS B 116      71.641  13.574   1.717  1.00 10.93           C  
ATOM   2923  C   CYS B 116      72.222  12.309   2.338  1.00 10.84           C  
ATOM   2924  O   CYS B 116      72.924  12.376   3.341  1.00 10.73           O  
ATOM   2925  CB  CYS B 116      70.252  13.876   2.277  1.00 11.25           C  
ATOM   2926  SG  CYS B 116      69.721  15.560   1.926  1.00 13.59           S  
ATOM   2927  N   GLN B 117      71.937  11.165   1.721  1.00 10.85           N  
ATOM   2928  CA  GLN B 117      72.515   9.890   2.150  1.00 10.92           C  
ATOM   2929  C   GLN B 117      74.020   9.855   1.911  1.00 10.91           C  
ATOM   2930  O   GLN B 117      74.767   9.325   2.740  1.00 10.92           O  
ATOM   2931  CB  GLN B 117      71.869   8.723   1.410  1.00 11.09           C  
ATOM   2932  CG  GLN B 117      70.392   8.519   1.691  1.00 12.34           C  
ATOM   2933  CD  GLN B 117      69.818   7.396   0.853  1.00 13.47           C  
ATOM   2934  OE1 GLN B 117      70.134   6.224   1.066  1.00 14.92           O  
ATOM   2935  NE2 GLN B 117      68.983   7.749  -0.115  1.00 13.61           N  
ATOM   2936  N   ALA B 118      74.448  10.410   0.776  1.00 10.78           N  
ATOM   2937  CA  ALA B 118      75.863  10.441   0.402  1.00 10.66           C  
ATOM   2938  C   ALA B 118      76.686  11.243   1.406  1.00 10.84           C  
ATOM   2939  O   ALA B 118      77.861  10.951   1.630  1.00 10.25           O  
ATOM   2940  CB  ALA B 118      76.036  10.994  -1.008  1.00 10.96           C  
ATOM   2941  N   LEU B 119      76.056  12.235   2.031  1.00 10.92           N  
ATOM   2942  CA  LEU B 119      76.729  13.059   3.041  1.00 11.28           C  
ATOM   2943  C   LEU B 119      77.281  12.251   4.216  1.00 11.78           C  
ATOM   2944  O   LEU B 119      78.294  12.625   4.806  1.00 12.02           O  
ATOM   2945  CB  LEU B 119      75.797  14.163   3.556  1.00 11.00           C  
ATOM   2946  CG  LEU B 119      75.341  15.222   2.551  1.00 10.52           C  
ATOM   2947  CD1 LEU B 119      74.202  16.040   3.120  1.00  9.37           C  
ATOM   2948  CD2 LEU B 119      76.499  16.127   2.113  1.00  9.87           C  
ATOM   2949  N   VAL B 120      76.620  11.142   4.546  1.00 12.40           N  
ATOM   2950  CA  VAL B 120      77.096  10.251   5.605  1.00 13.01           C  
ATOM   2951  C   VAL B 120      78.494   9.738   5.258  1.00 12.99           C  
ATOM   2952  O   VAL B 120      79.393   9.739   6.106  1.00 13.44           O  
ATOM   2953  CB  VAL B 120      76.117   9.072   5.854  1.00 13.01           C  
ATOM   2954  CG1 VAL B 120      76.658   8.122   6.924  1.00 13.53           C  
ATOM   2955  CG2 VAL B 120      74.759   9.596   6.270  1.00 13.71           C  
ATOM   2956  N   VAL B 121      78.661   9.329   4.001  1.00 12.85           N  
ATOM   2957  CA  VAL B 121      79.930   8.826   3.476  1.00 12.94           C  
ATOM   2958  C   VAL B 121      80.948   9.953   3.274  1.00 13.19           C  
ATOM   2959  O   VAL B 121      82.139   9.773   3.532  1.00 13.36           O  
ATOM   2960  CB  VAL B 121      79.714   8.046   2.147  1.00 12.80           C  
ATOM   2961  CG1 VAL B 121      81.049   7.706   1.459  1.00 12.94           C  
ATOM   2962  CG2 VAL B 121      78.919   6.772   2.402  1.00 12.98           C  
ATOM   2963  N   LEU B 122      80.464  11.114   2.841  1.00 13.37           N  
ATOM   2964  CA  LEU B 122      81.336  12.201   2.379  1.00 13.53           C  
ATOM   2965  C   LEU B 122      81.762  13.195   3.463  1.00 13.73           C  
ATOM   2966  O   LEU B 122      82.567  14.092   3.194  1.00 13.79           O  
ATOM   2967  CB  LEU B 122      80.675  12.951   1.211  1.00 13.56           C  
ATOM   2968  CG  LEU B 122      80.523  12.177  -0.104  1.00 13.70           C  
ATOM   2969  CD1 LEU B 122      79.600  12.888  -1.081  1.00 14.40           C  
ATOM   2970  CD2 LEU B 122      81.881  11.934  -0.733  1.00 13.92           C  
ATOM   2971  N   SER B 123      81.232  13.010   4.672  1.00 14.04           N  
ATOM   2972  CA  SER B 123      81.375  13.938   5.805  1.00 14.60           C  
ATOM   2973  C   SER B 123      82.729  14.641   5.965  1.00 14.83           C  
ATOM   2974  O   SER B 123      82.778  15.868   6.076  1.00 14.80           O  
ATOM   2975  CB  SER B 123      81.019  13.220   7.112  1.00 14.62           C  
ATOM   2976  OG  SER B 123      81.150  14.087   8.223  1.00 15.67           O  
ATOM   2977  N   GLU B 124      83.811  13.867   5.981  1.00 15.15           N  
ATOM   2978  CA AGLU B 124      85.135  14.427   6.264  0.50 15.59           C  
ATOM   2979  CA BGLU B 124      85.148  14.400   6.259  0.50 15.60           C  
ATOM   2980  C   GLU B 124      85.802  15.080   5.054  1.00 15.74           C  
ATOM   2981  O   GLU B 124      86.910  15.619   5.163  1.00 15.72           O  
ATOM   2982  CB AGLU B 124      86.046  13.382   6.916  0.50 15.71           C  
ATOM   2983  CB BGLU B 124      86.058  13.304   6.827  0.50 15.72           C  
ATOM   2984  CG AGLU B 124      85.933  13.353   8.434  0.50 16.62           C  
ATOM   2985  CG BGLU B 124      85.660  12.834   8.219  0.50 16.63           C  
ATOM   2986  CD AGLU B 124      84.501  13.201   8.908  0.50 17.08           C  
ATOM   2987  CD BGLU B 124      85.578  13.977   9.217  0.50 17.30           C  
ATOM   2988  OE1AGLU B 124      83.905  14.205   9.353  0.50 17.49           O  
ATOM   2989  OE1BGLU B 124      86.616  14.620   9.480  0.50 17.59           O  
ATOM   2990  OE2AGLU B 124      83.963  12.079   8.816  0.50 17.84           O  
ATOM   2991  OE2BGLU B 124      84.473  14.230   9.741  0.50 18.28           O  
ATOM   2992  N   TRP B 125      85.114  15.065   3.912  1.00 15.58           N  
ATOM   2993  CA  TRP B 125      85.612  15.712   2.694  1.00 15.79           C  
ATOM   2994  C   TRP B 125      84.798  16.945   2.283  1.00 15.55           C  
ATOM   2995  O   TRP B 125      85.034  17.529   1.220  1.00 15.64           O  
ATOM   2996  CB  TRP B 125      85.680  14.708   1.539  1.00 15.98           C  
ATOM   2997  CG  TRP B 125      86.674  13.614   1.768  1.00 17.04           C  
ATOM   2998  CD1 TRP B 125      88.035  13.735   1.778  1.00 17.62           C  
ATOM   2999  CD2 TRP B 125      86.391  12.232   2.022  1.00 17.31           C  
ATOM   3000  NE1 TRP B 125      88.617  12.515   2.020  1.00 18.76           N  
ATOM   3001  CE2 TRP B 125      87.632  11.574   2.174  1.00 18.03           C  
ATOM   3002  CE3 TRP B 125      85.210  11.483   2.133  1.00 17.46           C  
ATOM   3003  CZ2 TRP B 125      87.729  10.203   2.432  1.00 18.24           C  
ATOM   3004  CZ3 TRP B 125      85.306  10.120   2.392  1.00 17.93           C  
ATOM   3005  CH2 TRP B 125      86.559   9.494   2.539  1.00 18.16           C  
ATOM   3006  N   LEU B 126      83.844  17.330   3.126  1.00 15.12           N  
ATOM   3007  CA  LEU B 126      83.001  18.501   2.877  1.00 14.90           C  
ATOM   3008  C   LEU B 126      83.708  19.780   3.347  1.00 14.97           C  
ATOM   3009  O   LEU B 126      84.636  19.698   4.157  1.00 15.12           O  
ATOM   3010  CB  LEU B 126      81.643  18.337   3.574  1.00 14.66           C  
ATOM   3011  CG  LEU B 126      80.826  17.072   3.266  1.00 13.85           C  
ATOM   3012  CD1 LEU B 126      79.634  16.961   4.210  1.00 13.42           C  
ATOM   3013  CD2 LEU B 126      80.374  17.009   1.808  1.00 13.32           C  
ATOM   3014  N   PRO B 127      83.290  20.960   2.835  1.00 15.11           N  
ATOM   3015  CA  PRO B 127      83.899  22.232   3.267  1.00 15.11           C  
ATOM   3016  C   PRO B 127      83.798  22.464   4.778  1.00 15.35           C  
ATOM   3017  O   PRO B 127      84.742  22.981   5.389  1.00 15.40           O  
ATOM   3018  CB  PRO B 127      83.093  23.285   2.503  1.00 15.24           C  
ATOM   3019  CG  PRO B 127      82.609  22.578   1.296  1.00 15.44           C  
ATOM   3020  CD  PRO B 127      82.327  21.171   1.737  1.00 15.04           C  
ATOM   3021  N   VAL B 128      82.661  22.097   5.364  1.00 15.08           N  
ATOM   3022  CA  VAL B 128      82.537  21.991   6.814  1.00 15.27           C  
ATOM   3023  C   VAL B 128      82.344  20.509   7.116  1.00 15.24           C  
ATOM   3024  O   VAL B 128      81.371  19.904   6.669  1.00 15.37           O  
ATOM   3025  CB  VAL B 128      81.355  22.814   7.376  1.00 15.19           C  
ATOM   3026  CG1 VAL B 128      81.296  22.697   8.899  1.00 15.17           C  
ATOM   3027  CG2 VAL B 128      81.470  24.277   6.972  1.00 15.77           C  
ATOM   3028  N   THR B 129      83.279  19.922   7.856  1.00 15.32           N  
ATOM   3029  CA  THR B 129      83.235  18.487   8.127  1.00 15.28           C  
ATOM   3030  C   THR B 129      82.248  18.144   9.239  1.00 15.14           C  
ATOM   3031  O   THR B 129      81.872  19.003  10.035  1.00 14.84           O  
ATOM   3032  CB  THR B 129      84.623  17.928   8.507  1.00 15.32           C  
ATOM   3033  OG1 THR B 129      85.026  18.466   9.772  1.00 16.10           O  
ATOM   3034  CG2 THR B 129      85.665  18.267   7.439  1.00 15.45           C  
ATOM   3035  N   GLY B 130      81.833  16.880   9.287  1.00 15.05           N  
ATOM   3036  CA  GLY B 130      81.010  16.382  10.385  1.00 15.22           C  
ATOM   3037  C   GLY B 130      81.685  16.547  11.735  1.00 15.40           C  
ATOM   3038  O   GLY B 130      81.030  16.884  12.721  1.00 15.56           O  
ATOM   3039  N   THR B 131      82.999  16.318  11.771  1.00 15.54           N  
ATOM   3040  CA  THR B 131      83.801  16.496  12.985  1.00 15.73           C  
ATOM   3041  C   THR B 131      83.694  17.920  13.527  1.00 15.46           C  
ATOM   3042  O   THR B 131      83.518  18.118  14.733  1.00 15.23           O  
ATOM   3043  CB  THR B 131      85.283  16.109  12.744  1.00 15.93           C  
ATOM   3044  OG1 THR B 131      85.345  14.747  12.321  1.00 17.25           O  
ATOM   3045  CG2 THR B 131      86.114  16.269  14.019  1.00 16.64           C  
ATOM   3046  N   THR B 132      83.788  18.904  12.635  1.00 15.19           N  
ATOM   3047  CA  THR B 132      83.622  20.302  13.017  1.00 15.21           C  
ATOM   3048  C   THR B 132      82.221  20.557  13.576  1.00 15.01           C  
ATOM   3049  O   THR B 132      82.073  21.188  14.626  1.00 15.19           O  
ATOM   3050  CB  THR B 132      83.947  21.249  11.843  1.00 15.12           C  
ATOM   3051  OG1 THR B 132      85.337  21.128  11.521  1.00 15.58           O  
ATOM   3052  CG2 THR B 132      83.651  22.699  12.206  1.00 15.58           C  
ATOM   3053  N   MET B 133      81.205  20.039  12.888  1.00 14.80           N  
ATOM   3054  CA  MET B 133      79.822  20.191  13.334  1.00 14.60           C  
ATOM   3055  C   MET B 133      79.593  19.582  14.722  1.00 14.70           C  
ATOM   3056  O   MET B 133      78.859  20.148  15.537  1.00 14.72           O  
ATOM   3057  CB  MET B 133      78.849  19.590  12.312  1.00 14.19           C  
ATOM   3058  CG  MET B 133      78.731  20.367  10.993  1.00 13.24           C  
ATOM   3059  SD  MET B 133      78.383  22.140  11.131  1.00 10.17           S  
ATOM   3060  CE  MET B 133      76.851  22.125  12.073  1.00 10.98           C  
ATOM   3061  N   ASP B 134      80.242  18.445  14.984  1.00 14.91           N  
ATOM   3062  CA  ASP B 134      80.143  17.737  16.271  1.00 15.25           C  
ATOM   3063  C   ASP B 134      80.641  18.560  17.462  1.00 15.53           C  
ATOM   3064  O   ASP B 134      80.192  18.357  18.594  1.00 15.47           O  
ATOM   3065  CB  ASP B 134      80.898  16.405  16.220  1.00 15.41           C  
ATOM   3066  CG  ASP B 134      80.177  15.341  15.404  1.00 15.80           C  
ATOM   3067  OD1 ASP B 134      78.967  15.494  15.118  1.00 16.11           O  
ATOM   3068  OD2 ASP B 134      80.828  14.338  15.054  1.00 16.63           O  
ATOM   3069  N   GLY B 135      81.571  19.478  17.200  1.00 15.61           N  
ATOM   3070  CA  GLY B 135      82.064  20.404  18.222  1.00 16.12           C  
ATOM   3071  C   GLY B 135      81.012  21.422  18.625  1.00 16.16           C  
ATOM   3072  O   GLY B 135      81.020  21.928  19.747  1.00 16.44           O  
ATOM   3073  N   LEU B 136      80.098  21.712  17.704  1.00 16.17           N  
ATOM   3074  CA  LEU B 136      79.031  22.677  17.946  1.00 16.34           C  
ATOM   3075  C   LEU B 136      77.797  22.005  18.542  1.00 16.21           C  
ATOM   3076  O   LEU B 136      77.122  22.579  19.401  1.00 16.22           O  
ATOM   3077  CB  LEU B 136      78.670  23.413  16.652  1.00 16.45           C  
ATOM   3078  CG  LEU B 136      79.827  24.019  15.847  1.00 17.07           C  
ATOM   3079  CD1 LEU B 136      79.324  24.516  14.511  1.00 17.65           C  
ATOM   3080  CD2 LEU B 136      80.522  25.144  16.613  1.00 17.79           C  
ATOM   3081  N   SER B 137      77.509  20.790  18.079  1.00 15.97           N  
ATOM   3082  CA  SER B 137      76.377  20.017  18.580  1.00 16.03           C  
ATOM   3083  C   SER B 137      76.666  18.526  18.451  1.00 15.70           C  
ATOM   3084  O   SER B 137      77.025  18.067  17.364  1.00 15.63           O  
ATOM   3085  CB  SER B 137      75.100  20.376  17.818  1.00 16.00           C  
ATOM   3086  OG  SER B 137      73.975  19.771  18.421  1.00 17.21           O  
ATOM   3087  N   PRO B 138      76.495  17.766  19.555  1.00 15.74           N  
ATOM   3088  CA  PRO B 138      76.881  16.350  19.585  1.00 15.65           C  
ATOM   3089  C   PRO B 138      76.134  15.505  18.551  1.00 15.33           C  
ATOM   3090  O   PRO B 138      74.912  15.621  18.422  1.00 15.45           O  
ATOM   3091  CB  PRO B 138      76.518  15.911  21.011  1.00 15.70           C  
ATOM   3092  CG  PRO B 138      75.485  16.890  21.469  1.00 16.05           C  
ATOM   3093  CD  PRO B 138      75.864  18.188  20.821  1.00 15.84           C  
ATOM   3094  N   ALA B 139      76.882  14.674  17.825  1.00 14.90           N  
ATOM   3095  CA  ALA B 139      76.341  13.805  16.773  1.00 14.28           C  
ATOM   3096  C   ALA B 139      75.454  14.565  15.778  1.00 13.92           C  
ATOM   3097  O   ALA B 139      74.324  14.154  15.486  1.00 13.61           O  
ATOM   3098  CB  ALA B 139      75.596  12.617  17.381  1.00 14.60           C  
ATOM   3099  N   TYR B 140      75.974  15.676  15.266  1.00 13.20           N  
ATOM   3100  CA  TYR B 140      75.242  16.469  14.284  1.00 12.56           C  
ATOM   3101  C   TYR B 140      74.806  15.595  13.097  1.00 12.48           C  
ATOM   3102  O   TYR B 140      75.612  14.830  12.564  1.00 12.40           O  
ATOM   3103  CB  TYR B 140      76.062  17.675  13.792  1.00 12.31           C  
ATOM   3104  CG  TYR B 140      75.212  18.567  12.926  1.00 11.55           C  
ATOM   3105  CD1 TYR B 140      74.389  19.534  13.496  1.00 11.76           C  
ATOM   3106  CD2 TYR B 140      75.169  18.391  11.543  1.00 11.37           C  
ATOM   3107  CE1 TYR B 140      73.566  20.327  12.711  1.00 11.25           C  
ATOM   3108  CE2 TYR B 140      74.351  19.183  10.746  1.00 11.24           C  
ATOM   3109  CZ  TYR B 140      73.551  20.144  11.338  1.00 11.38           C  
ATOM   3110  OH  TYR B 140      72.733  20.923  10.558  1.00 11.20           O  
ATOM   3111  N   PRO B 141      73.526  15.701  12.680  1.00 12.43           N  
ATOM   3112  CA  PRO B 141      73.042  14.842  11.596  1.00 12.47           C  
ATOM   3113  C   PRO B 141      73.686  15.120  10.234  1.00 12.27           C  
ATOM   3114  O   PRO B 141      73.505  16.199   9.658  1.00 12.22           O  
ATOM   3115  CB  PRO B 141      71.534  15.140  11.555  1.00 12.42           C  
ATOM   3116  CG  PRO B 141      71.216  15.731  12.887  1.00 12.55           C  
ATOM   3117  CD  PRO B 141      72.439  16.521  13.245  1.00 12.26           C  
ATOM   3118  N   ARG B 142      74.422  14.133   9.726  1.00 12.15           N  
ATOM   3119  CA  ARG B 142      75.113  14.254   8.440  1.00 12.01           C  
ATOM   3120  C   ARG B 142      74.159  14.517   7.275  1.00 11.78           C  
ATOM   3121  O   ARG B 142      74.511  15.223   6.337  1.00 11.57           O  
ATOM   3122  CB  ARG B 142      75.988  13.020   8.165  1.00 12.18           C  
ATOM   3123  CG  ARG B 142      77.449  13.156   8.620  1.00 13.15           C  
ATOM   3124  CD  ARG B 142      77.544  13.502  10.093  1.00 13.90           C  
ATOM   3125  NE  ARG B 142      78.882  13.308  10.654  1.00 14.18           N  
ATOM   3126  CZ  ARG B 142      79.248  13.716  11.866  1.00 14.00           C  
ATOM   3127  NH1 ARG B 142      78.390  14.366  12.648  1.00 15.54           N  
ATOM   3128  NH2 ARG B 142      80.485  13.492  12.293  1.00 14.29           N  
ATOM   3129  N   HIS B 143      72.946  13.967   7.354  1.00 11.46           N  
ATOM   3130  CA  HIS B 143      71.950  14.126   6.291  1.00 11.15           C  
ATOM   3131  C   HIS B 143      71.573  15.590   6.032  1.00 10.78           C  
ATOM   3132  O   HIS B 143      71.093  15.926   4.945  1.00 10.59           O  
ATOM   3133  CB  HIS B 143      70.688  13.318   6.613  1.00 11.15           C  
ATOM   3134  CG  HIS B 143      70.876  11.834   6.530  1.00 11.45           C  
ATOM   3135  ND1 HIS B 143      71.299  11.078   7.602  1.00 11.53           N  
ATOM   3136  CD2 HIS B 143      70.675  10.964   5.512  1.00 12.20           C  
ATOM   3137  CE1 HIS B 143      71.359   9.807   7.246  1.00 12.54           C  
ATOM   3138  NE2 HIS B 143      70.988   9.710   5.982  1.00 12.68           N  
ATOM   3139  N   MET B 144      71.806  16.449   7.028  1.00 10.59           N  
ATOM   3140  CA  MET B 144      71.473  17.875   6.945  1.00 10.26           C  
ATOM   3141  C   MET B 144      72.593  18.734   6.361  1.00 10.05           C  
ATOM   3142  O   MET B 144      72.409  19.931   6.154  1.00 10.02           O  
ATOM   3143  CB  MET B 144      71.112  18.419   8.335  1.00 10.48           C  
ATOM   3144  CG  MET B 144      69.757  17.973   8.860  1.00 10.73           C  
ATOM   3145  SD  MET B 144      69.382  18.658  10.481  1.00  9.55           S  
ATOM   3146  CE  MET B 144      67.621  18.302  10.559  1.00 10.05           C  
ATOM   3147  N   MET B 145      73.741  18.123   6.092  1.00  9.97           N  
ATOM   3148  CA  MET B 145      74.952  18.882   5.771  1.00  9.87           C  
ATOM   3149  C   MET B 145      75.123  19.262   4.289  1.00  9.98           C  
ATOM   3150  O   MET B 145      76.220  19.168   3.735  1.00 10.20           O  
ATOM   3151  CB  MET B 145      76.191  18.153   6.318  1.00  9.56           C  
ATOM   3152  CG  MET B 145      76.230  18.068   7.847  1.00  9.79           C  
ATOM   3153  SD  MET B 145      77.747  17.316   8.492  1.00  9.01           S  
ATOM   3154  CE  MET B 145      78.974  18.447   7.832  1.00 11.68           C  
ATOM   3155  N   HIS B 146      74.033  19.694   3.656  1.00 10.22           N  
ATOM   3156  CA  HIS B 146      74.085  20.342   2.342  1.00 10.48           C  
ATOM   3157  C   HIS B 146      72.806  21.152   2.147  1.00 10.63           C  
ATOM   3158  O   HIS B 146      71.765  20.764   2.671  1.00 10.80           O  
ATOM   3159  CB  HIS B 146      74.258  19.330   1.205  1.00 10.87           C  
ATOM   3160  CG  HIS B 146      74.724  19.950  -0.075  1.00 12.02           C  
ATOM   3161  ND1 HIS B 146      73.873  20.218  -1.126  1.00 12.11           N  
ATOM   3162  CD2 HIS B 146      75.945  20.392  -0.458  1.00 12.84           C  
ATOM   3163  CE1 HIS B 146      74.556  20.775  -2.110  1.00 13.40           C  
ATOM   3164  NE2 HIS B 146      75.814  20.899  -1.727  1.00 13.78           N  
ATOM   3165  N   PRO B 147      72.873  22.288   1.415  1.00 10.68           N  
ATOM   3166  CA  PRO B 147      71.629  23.031   1.176  1.00 10.97           C  
ATOM   3167  C   PRO B 147      70.533  22.194   0.512  1.00 10.95           C  
ATOM   3168  O   PRO B 147      69.346  22.493   0.695  1.00 11.62           O  
ATOM   3169  CB  PRO B 147      72.077  24.172   0.260  1.00 10.84           C  
ATOM   3170  CG  PRO B 147      73.488  24.432   0.703  1.00 10.70           C  
ATOM   3171  CD  PRO B 147      74.052  23.055   0.961  1.00 10.89           C  
ATOM   3172  N   SER B 148      70.937  21.156  -0.228  1.00 10.96           N  
ATOM   3173  CA  SER B 148      70.020  20.193  -0.854  1.00 10.81           C  
ATOM   3174  C   SER B 148      69.015  19.596   0.129  1.00 10.70           C  
ATOM   3175  O   SER B 148      67.906  19.231  -0.267  1.00 10.44           O  
ATOM   3176  CB  SER B 148      70.800  19.055  -1.534  1.00 11.35           C  
ATOM   3177  OG  SER B 148      71.616  19.549  -2.582  1.00 10.99           O  
ATOM   3178  N   PHE B 149      69.397  19.503   1.402  1.00 10.19           N  
ATOM   3179  CA  PHE B 149      68.525  18.940   2.436  1.00 10.11           C  
ATOM   3180  C   PHE B 149      67.160  19.620   2.548  1.00 10.36           C  
ATOM   3181  O   PHE B 149      66.176  18.973   2.900  1.00 10.72           O  
ATOM   3182  CB  PHE B 149      69.207  18.915   3.813  1.00  9.85           C  
ATOM   3183  CG  PHE B 149      68.270  18.548   4.931  1.00  9.52           C  
ATOM   3184  CD1 PHE B 149      67.883  17.223   5.117  1.00  9.52           C  
ATOM   3185  CD2 PHE B 149      67.724  19.527   5.753  1.00  9.10           C  
ATOM   3186  CE1 PHE B 149      66.987  16.880   6.127  1.00  9.75           C  
ATOM   3187  CE2 PHE B 149      66.823  19.190   6.765  1.00  9.33           C  
ATOM   3188  CZ  PHE B 149      66.461  17.860   6.955  1.00  9.46           C  
ATOM   3189  N   ALA B 150      67.105  20.919   2.263  1.00 10.56           N  
ATOM   3190  CA  ALA B 150      65.857  21.677   2.378  1.00 10.95           C  
ATOM   3191  C   ALA B 150      64.702  21.037   1.592  1.00 11.06           C  
ATOM   3192  O   ALA B 150      63.544  21.102   2.016  1.00 11.26           O  
ATOM   3193  CB  ALA B 150      66.070  23.122   1.950  1.00 11.06           C  
ATOM   3194  N   GLY B 151      65.025  20.399   0.468  1.00 11.54           N  
ATOM   3195  CA  GLY B 151      64.022  19.717  -0.360  1.00 11.74           C  
ATOM   3196  C   GLY B 151      63.518  18.396   0.190  1.00 12.02           C  
ATOM   3197  O   GLY B 151      62.674  17.748  -0.427  1.00 12.45           O  
ATOM   3198  N   MET B 152      64.043  17.997   1.346  1.00 11.97           N  
ATOM   3199  CA  MET B 152      63.577  16.805   2.052  1.00 12.09           C  
ATOM   3200  C   MET B 152      62.675  17.165   3.232  1.00 12.22           C  
ATOM   3201  O   MET B 152      62.164  16.283   3.922  1.00 12.26           O  
ATOM   3202  CB  MET B 152      64.768  15.968   2.538  1.00 11.94           C  
ATOM   3203  CG  MET B 152      65.565  15.291   1.434  1.00 13.41           C  
ATOM   3204  SD  MET B 152      64.714  13.886   0.695  1.00 14.15           S  
ATOM   3205  CE  MET B 152      63.937  14.641  -0.727  1.00 15.10           C  
ATOM   3206  N   VAL B 153      62.485  18.463   3.462  1.00 12.20           N  
ATOM   3207  CA  VAL B 153      61.705  18.937   4.605  1.00 12.43           C  
ATOM   3208  C   VAL B 153      60.209  18.967   4.295  1.00 12.79           C  
ATOM   3209  O   VAL B 153      59.786  19.590   3.323  1.00 12.82           O  
ATOM   3210  CB  VAL B 153      62.190  20.330   5.089  1.00 12.45           C  
ATOM   3211  CG1 VAL B 153      61.376  20.802   6.279  1.00 12.12           C  
ATOM   3212  CG2 VAL B 153      63.664  20.277   5.455  1.00 12.42           C  
ATOM   3213  N   ASP B 154      59.427  18.284   5.131  1.00 12.97           N  
ATOM   3214  CA  ASP B 154      57.967  18.264   5.025  1.00 13.52           C  
ATOM   3215  C   ASP B 154      57.368  19.454   5.783  1.00 13.74           C  
ATOM   3216  O   ASP B 154      57.366  19.467   7.014  1.00 13.53           O  
ATOM   3217  CB  ASP B 154      57.426  16.927   5.559  1.00 13.58           C  
ATOM   3218  CG  ASP B 154      55.904  16.860   5.579  1.00 13.95           C  
ATOM   3219  OD1 ASP B 154      55.238  17.728   4.976  1.00 14.83           O  
ATOM   3220  OD2 ASP B 154      55.370  15.918   6.205  1.00 14.33           O  
ATOM   3221  N   PRO B 155      56.844  20.458   5.047  1.00 14.15           N  
ATOM   3222  CA  PRO B 155      56.340  21.668   5.701  1.00 14.69           C  
ATOM   3223  C   PRO B 155      55.024  21.454   6.458  1.00 14.83           C  
ATOM   3224  O   PRO B 155      54.555  22.373   7.135  1.00 15.24           O  
ATOM   3225  CB  PRO B 155      56.139  22.640   4.532  1.00 14.51           C  
ATOM   3226  CG  PRO B 155      55.884  21.779   3.364  1.00 14.71           C  
ATOM   3227  CD  PRO B 155      56.673  20.512   3.583  1.00 14.22           C  
ATOM   3228  N   SER B 156      54.452  20.253   6.351  1.00 15.27           N  
ATOM   3229  CA  SER B 156      53.213  19.906   7.063  1.00 15.58           C  
ATOM   3230  C   SER B 156      53.459  19.260   8.433  1.00 15.47           C  
ATOM   3231  O   SER B 156      52.511  18.924   9.149  1.00 15.41           O  
ATOM   3232  CB  SER B 156      52.309  19.014   6.203  1.00 15.73           C  
ATOM   3233  OG  SER B 156      52.819  17.697   6.098  1.00 16.27           O  
ATOM   3234  N   LEU B 157      54.727  19.079   8.795  1.00 15.45           N  
ATOM   3235  CA  LEU B 157      55.074  18.647  10.144  1.00 15.65           C  
ATOM   3236  C   LEU B 157      54.505  19.634  11.160  1.00 16.02           C  
ATOM   3237  O   LEU B 157      54.438  20.834  10.878  1.00 16.21           O  
ATOM   3238  CB  LEU B 157      56.593  18.571  10.305  1.00 15.60           C  
ATOM   3239  CG  LEU B 157      57.286  17.288   9.855  1.00 15.36           C  
ATOM   3240  CD1 LEU B 157      58.778  17.541   9.657  1.00 15.87           C  
ATOM   3241  CD2 LEU B 157      57.052  16.163  10.863  1.00 15.33           C  
ATOM   3242  N   PRO B 158      54.084  19.137  12.342  1.00 16.27           N  
ATOM   3243  CA  PRO B 158      53.640  20.047  13.399  1.00 16.57           C  
ATOM   3244  C   PRO B 158      54.672  21.149  13.627  1.00 16.93           C  
ATOM   3245  O   PRO B 158      55.874  20.884  13.589  1.00 16.70           O  
ATOM   3246  CB  PRO B 158      53.538  19.137  14.619  1.00 16.61           C  
ATOM   3247  CG  PRO B 158      53.204  17.800  14.045  1.00 16.38           C  
ATOM   3248  CD  PRO B 158      53.969  17.723  12.752  1.00 16.28           C  
ATOM   3249  N   GLY B 159      54.195  22.373  13.847  1.00 17.56           N  
ATOM   3250  CA  GLY B 159      55.049  23.569  13.867  1.00 18.34           C  
ATOM   3251  C   GLY B 159      56.353  23.434  14.665  1.00 18.35           C  
ATOM   3252  O   GLY B 159      57.428  23.769  14.154  1.00 18.20           O  
ATOM   3253  N   ASP B 160      56.259  22.943  15.901  1.00 18.29           N  
ATOM   3254  CA  ASP B 160      57.438  22.784  16.760  1.00 18.50           C  
ATOM   3255  C   ASP B 160      58.460  21.810  16.172  1.00 17.91           C  
ATOM   3256  O   ASP B 160      59.669  22.030  16.288  1.00 17.81           O  
ATOM   3257  CB  ASP B 160      57.035  22.345  18.175  1.00 18.96           C  
ATOM   3258  CG  ASP B 160      56.389  23.464  18.985  1.00 20.64           C  
ATOM   3259  OD1 ASP B 160      56.403  24.637  18.548  1.00 22.14           O  
ATOM   3260  OD2 ASP B 160      55.866  23.163  20.079  1.00 23.59           O  
ATOM   3261  N   TYR B 161      57.969  20.744  15.538  1.00 17.26           N  
ATOM   3262  CA  TYR B 161      58.837  19.736  14.928  1.00 16.85           C  
ATOM   3263  C   TYR B 161      59.510  20.279  13.668  1.00 16.30           C  
ATOM   3264  O   TYR B 161      60.705  20.058  13.445  1.00 15.86           O  
ATOM   3265  CB  TYR B 161      58.058  18.453  14.606  1.00 17.03           C  
ATOM   3266  CG  TYR B 161      57.358  17.796  15.785  1.00 18.23           C  
ATOM   3267  CD1 TYR B 161      57.681  18.129  17.106  1.00 19.11           C  
ATOM   3268  CD2 TYR B 161      56.393  16.811  15.576  1.00 18.99           C  
ATOM   3269  CE1 TYR B 161      57.045  17.520  18.181  1.00 20.82           C  
ATOM   3270  CE2 TYR B 161      55.753  16.192  16.648  1.00 20.30           C  
ATOM   3271  CZ  TYR B 161      56.086  16.551  17.944  1.00 20.92           C  
ATOM   3272  OH  TYR B 161      55.459  15.950  19.011  1.00 22.96           O  
ATOM   3273  N   LEU B 162      58.733  20.992  12.854  1.00 15.89           N  
ATOM   3274  CA  LEU B 162      59.243  21.648  11.654  1.00 15.46           C  
ATOM   3275  C   LEU B 162      60.319  22.681  11.991  1.00 15.28           C  
ATOM   3276  O   LEU B 162      61.355  22.739  11.317  1.00 15.11           O  
ATOM   3277  CB  LEU B 162      58.096  22.308  10.869  1.00 15.38           C  
ATOM   3278  CG  LEU B 162      58.449  23.107   9.603  1.00 15.33           C  
ATOM   3279  CD1 LEU B 162      59.115  22.234   8.544  1.00 15.37           C  
ATOM   3280  CD2 LEU B 162      57.213  23.786   9.025  1.00 15.13           C  
ATOM   3281  N   ARG B 163      60.068  23.480  13.033  1.00 15.22           N  
ATOM   3282  CA AARG B 163      61.006  24.516  13.477  0.50 15.04           C  
ATOM   3283  CA BARG B 163      61.012  24.516  13.457  0.50 15.11           C  
ATOM   3284  C   ARG B 163      62.325  23.901  13.940  1.00 14.71           C  
ATOM   3285  O   ARG B 163      63.401  24.423  13.648  1.00 14.72           O  
ATOM   3286  CB AARG B 163      60.393  25.367  14.597  0.50 15.26           C  
ATOM   3287  CB BARG B 163      60.397  25.415  14.536  0.50 15.38           C  
ATOM   3288  CG AARG B 163      61.196  26.620  14.945  0.50 16.02           C  
ATOM   3289  CG BARG B 163      61.228  26.654  14.883  0.50 16.43           C  
ATOM   3290  CD AARG B 163      60.469  27.515  15.942  0.50 17.20           C  
ATOM   3291  CD BARG B 163      61.710  27.377  13.630  0.50 18.16           C  
ATOM   3292  NE AARG B 163      60.596  27.045  17.319  0.50 18.19           N  
ATOM   3293  NE BARG B 163      60.610  27.738  12.740  0.50 19.93           N  
ATOM   3294  CZ AARG B 163      59.593  26.561  18.044  0.50 18.72           C  
ATOM   3295  CZ BARG B 163      60.771  28.253  11.525  0.50 20.77           C  
ATOM   3296  NH1AARG B 163      58.373  26.481  17.530  0.50 19.04           N  
ATOM   3297  NH1BARG B 163      61.990  28.469  11.048  0.50 20.97           N  
ATOM   3298  NH2AARG B 163      59.811  26.160  19.289  0.50 19.18           N  
ATOM   3299  NH2BARG B 163      59.712  28.551  10.785  0.50 21.37           N  
ATOM   3300  N   ALA B 164      62.232  22.788  14.666  1.00 14.17           N  
ATOM   3301  CA  ALA B 164      63.421  22.102  15.170  1.00 13.27           C  
ATOM   3302  C   ALA B 164      64.282  21.577  14.020  1.00 12.86           C  
ATOM   3303  O   ALA B 164      65.503  21.723  14.042  1.00 12.77           O  
ATOM   3304  CB  ALA B 164      63.033  20.974  16.118  1.00 13.36           C  
ATOM   3305  N   ILE B 165      63.636  20.983  13.016  1.00 12.36           N  
ATOM   3306  CA  ILE B 165      64.318  20.490  11.812  1.00 12.12           C  
ATOM   3307  C   ILE B 165      65.054  21.620  11.088  1.00 12.09           C  
ATOM   3308  O   ILE B 165      66.228  21.479  10.734  1.00 11.87           O  
ATOM   3309  CB  ILE B 165      63.326  19.759  10.854  1.00 12.10           C  
ATOM   3310  CG1 ILE B 165      62.894  18.406  11.445  1.00 12.16           C  
ATOM   3311  CG2 ILE B 165      63.907  19.603   9.434  1.00 12.44           C  
ATOM   3312  CD1 ILE B 165      63.910  17.270  11.297  1.00 12.17           C  
ATOM   3313  N   LEU B 166      64.366  22.745  10.905  1.00 12.18           N  
ATOM   3314  CA  LEU B 166      64.927  23.883  10.183  1.00 12.45           C  
ATOM   3315  C   LEU B 166      66.014  24.607  10.971  1.00 12.58           C  
ATOM   3316  O   LEU B 166      67.012  25.033  10.387  1.00 12.54           O  
ATOM   3317  CB  LEU B 166      63.828  24.852   9.741  1.00 12.76           C  
ATOM   3318  CG  LEU B 166      62.857  24.314   8.684  1.00 13.52           C  
ATOM   3319  CD1 LEU B 166      61.778  25.345   8.394  1.00 14.34           C  
ATOM   3320  CD2 LEU B 166      63.572  23.894   7.396  1.00 14.15           C  
ATOM   3321  N   ASP B 167      65.829  24.730  12.286  1.00 12.40           N  
ATOM   3322  CA  ASP B 167      66.856  25.324  13.155  1.00 12.66           C  
ATOM   3323  C   ASP B 167      68.120  24.465  13.163  1.00 12.27           C  
ATOM   3324  O   ASP B 167      69.235  24.989  13.064  1.00 12.31           O  
ATOM   3325  CB  ASP B 167      66.335  25.521  14.585  1.00 12.92           C  
ATOM   3326  CG  ASP B 167      65.347  26.679  14.710  1.00 14.73           C  
ATOM   3327  OD1 ASP B 167      65.227  27.496  13.771  1.00 15.73           O  
ATOM   3328  OD2 ASP B 167      64.689  26.770  15.770  1.00 16.56           O  
ATOM   3329  N   ALA B 168      67.939  23.148  13.270  1.00 11.96           N  
ATOM   3330  CA  ALA B 168      69.057  22.202  13.229  1.00 11.61           C  
ATOM   3331  C   ALA B 168      69.842  22.327  11.922  1.00 11.60           C  
ATOM   3332  O   ALA B 168      71.068  22.433  11.938  1.00 11.30           O  
ATOM   3333  CB  ALA B 168      68.559  20.772  13.427  1.00 11.56           C  
ATOM   3334  N   HIS B 169      69.121  22.343  10.801  1.00 11.71           N  
ATOM   3335  CA  HIS B 169      69.715  22.493   9.474  1.00 11.59           C  
ATOM   3336  C   HIS B 169      70.424  23.848   9.332  1.00 11.97           C  
ATOM   3337  O   HIS B 169      71.488  23.930   8.716  1.00 12.04           O  
ATOM   3338  CB  HIS B 169      68.634  22.285   8.398  1.00 11.50           C  
ATOM   3339  CG  HIS B 169      69.088  22.552   6.994  1.00 10.82           C  
ATOM   3340  ND1 HIS B 169      70.152  21.897   6.411  1.00  9.07           N  
ATOM   3341  CD2 HIS B 169      68.593  23.382   6.045  1.00  9.70           C  
ATOM   3342  CE1 HIS B 169      70.304  22.324   5.170  1.00  9.81           C  
ATOM   3343  NE2 HIS B 169      69.372  23.228   4.923  1.00 10.52           N  
ATOM   3344  N   SER B 170      69.840  24.887   9.929  1.00 12.09           N  
ATOM   3345  CA  SER B 170      70.401  26.245   9.896  1.00 12.35           C  
ATOM   3346  C   SER B 170      71.744  26.376  10.621  1.00 12.28           C  
ATOM   3347  O   SER B 170      72.565  27.230  10.263  1.00 12.20           O  
ATOM   3348  CB  SER B 170      69.401  27.251  10.461  1.00 12.39           C  
ATOM   3349  OG  SER B 170      68.241  27.317   9.650  1.00 13.22           O  
ATOM   3350  N   LEU B 171      71.971  25.539  11.632  1.00 12.24           N  
ATOM   3351  CA  LEU B 171      73.265  25.518  12.315  1.00 12.24           C  
ATOM   3352  C   LEU B 171      74.377  25.192  11.315  1.00 12.25           C  
ATOM   3353  O   LEU B 171      75.418  25.843  11.318  1.00 12.59           O  
ATOM   3354  CB  LEU B 171      73.275  24.535  13.492  1.00 12.30           C  
ATOM   3355  CG  LEU B 171      74.568  24.467  14.323  1.00 12.20           C  
ATOM   3356  CD1 LEU B 171      74.788  25.743  15.135  1.00 13.56           C  
ATOM   3357  CD2 LEU B 171      74.570  23.249  15.238  1.00 12.82           C  
ATOM   3358  N   TYR B 172      74.145  24.198  10.456  1.00 12.12           N  
ATOM   3359  CA  TYR B 172      75.067  23.884   9.365  1.00 12.38           C  
ATOM   3360  C   TYR B 172      75.159  25.026   8.347  1.00 12.54           C  
ATOM   3361  O   TYR B 172      76.255  25.399   7.927  1.00 12.91           O  
ATOM   3362  CB  TYR B 172      74.684  22.570   8.662  1.00 12.33           C  
ATOM   3363  CG  TYR B 172      75.155  22.496   7.228  1.00 12.71           C  
ATOM   3364  CD1 TYR B 172      76.469  22.135   6.918  1.00 12.66           C  
ATOM   3365  CD2 TYR B 172      74.294  22.813   6.179  1.00 12.56           C  
ATOM   3366  CE1 TYR B 172      76.905  22.085   5.599  1.00 12.66           C  
ATOM   3367  CE2 TYR B 172      74.718  22.770   4.869  1.00 13.22           C  
ATOM   3368  CZ  TYR B 172      76.024  22.408   4.583  1.00 13.42           C  
ATOM   3369  OH  TYR B 172      76.431  22.359   3.277  1.00 14.57           O  
ATOM   3370  N   LEU B 173      74.011  25.570   7.946  1.00 12.71           N  
ATOM   3371  CA  LEU B 173      73.974  26.622   6.927  1.00 13.15           C  
ATOM   3372  C   LEU B 173      74.774  27.845   7.352  1.00 13.59           C  
ATOM   3373  O   LEU B 173      75.414  28.490   6.519  1.00 13.90           O  
ATOM   3374  CB  LEU B 173      72.533  27.021   6.592  1.00 12.87           C  
ATOM   3375  CG  LEU B 173      71.693  26.003   5.812  1.00 13.21           C  
ATOM   3376  CD1 LEU B 173      70.278  26.529   5.641  1.00 13.72           C  
ATOM   3377  CD2 LEU B 173      72.309  25.676   4.454  1.00 13.47           C  
ATOM   3378  N   LEU B 174      74.739  28.140   8.651  1.00 13.97           N  
ATOM   3379  CA  LEU B 174      75.502  29.245   9.235  1.00 14.73           C  
ATOM   3380  C   LEU B 174      77.005  29.045   9.044  1.00 14.95           C  
ATOM   3381  O   LEU B 174      77.707  29.973   8.642  1.00 15.38           O  
ATOM   3382  CB  LEU B 174      75.158  29.408  10.722  1.00 14.79           C  
ATOM   3383  CG  LEU B 174      75.805  30.515  11.568  1.00 15.47           C  
ATOM   3384  CD1 LEU B 174      75.505  31.904  11.018  1.00 16.41           C  
ATOM   3385  CD2 LEU B 174      75.346  30.405  13.019  1.00 15.42           C  
ATOM   3386  N   GLN B 175      77.488  27.835   9.321  1.00 15.21           N  
ATOM   3387  CA  GLN B 175      78.914  27.511   9.173  1.00 15.34           C  
ATOM   3388  C   GLN B 175      79.325  27.425   7.702  1.00 15.69           C  
ATOM   3389  O   GLN B 175      80.389  27.915   7.308  1.00 15.29           O  
ATOM   3390  CB  GLN B 175      79.260  26.190   9.876  1.00 15.48           C  
ATOM   3391  CG  GLN B 175      78.576  25.959  11.224  1.00 15.76           C  
ATOM   3392  CD  GLN B 175      78.814  27.074  12.232  1.00 16.72           C  
ATOM   3393  OE1 GLN B 175      79.948  27.508  12.452  1.00 16.99           O  
ATOM   3394  NE2 GLN B 175      77.737  27.535  12.862  1.00 17.51           N  
ATOM   3395  N   PHE B 176      78.477  26.784   6.903  1.00 15.71           N  
ATOM   3396  CA  PHE B 176      78.728  26.573   5.481  1.00 16.43           C  
ATOM   3397  C   PHE B 176      78.803  27.891   4.710  1.00 17.04           C  
ATOM   3398  O   PHE B 176      79.743  28.110   3.945  1.00 17.01           O  
ATOM   3399  CB  PHE B 176      77.644  25.661   4.895  1.00 16.17           C  
ATOM   3400  CG  PHE B 176      77.909  25.211   3.483  1.00 16.17           C  
ATOM   3401  CD1 PHE B 176      78.930  24.305   3.200  1.00 15.93           C  
ATOM   3402  CD2 PHE B 176      77.115  25.670   2.437  1.00 15.85           C  
ATOM   3403  CE1 PHE B 176      79.162  23.876   1.896  1.00 16.40           C  
ATOM   3404  CE2 PHE B 176      77.340  25.248   1.128  1.00 16.11           C  
ATOM   3405  CZ  PHE B 176      78.363  24.349   0.857  1.00 16.01           C  
ATOM   3406  N   SER B 177      77.827  28.770   4.929  1.00 17.96           N  
ATOM   3407  CA  SER B 177      77.778  30.055   4.231  1.00 18.97           C  
ATOM   3408  C   SER B 177      79.040  30.876   4.484  1.00 19.80           C  
ATOM   3409  O   SER B 177      79.538  31.544   3.579  1.00 19.89           O  
ATOM   3410  CB  SER B 177      76.540  30.854   4.639  1.00 18.81           C  
ATOM   3411  OG  SER B 177      75.356  30.147   4.317  1.00 19.21           O  
ATOM   3412  N   ARG B 178      79.553  30.800   5.709  1.00 20.91           N  
ATOM   3413  CA  ARG B 178      80.746  31.554   6.107  1.00 22.25           C  
ATOM   3414  C   ARG B 178      82.042  30.997   5.509  1.00 23.00           C  
ATOM   3415  O   ARG B 178      83.005  31.740   5.305  1.00 23.07           O  
ATOM   3416  CB  ARG B 178      80.843  31.651   7.635  1.00 22.24           C  
ATOM   3417  CG  ARG B 178      79.786  32.557   8.256  1.00 23.34           C  
ATOM   3418  CD  ARG B 178      80.288  33.214   9.527  1.00 25.85           C  
ATOM   3419  NE  ARG B 178      79.923  32.485  10.735  1.00 27.07           N  
ATOM   3420  CZ  ARG B 178      79.067  32.927  11.654  1.00 27.33           C  
ATOM   3421  NH1 ARG B 178      78.471  34.108  11.521  1.00 28.35           N  
ATOM   3422  NH2 ARG B 178      78.809  32.184  12.717  1.00 27.32           N  
ATOM   3423  N   VAL B 179      82.059  29.696   5.226  1.00 23.98           N  
ATOM   3424  CA  VAL B 179      83.206  29.058   4.571  1.00 25.15           C  
ATOM   3425  C   VAL B 179      83.221  29.361   3.068  1.00 26.05           C  
ATOM   3426  O   VAL B 179      84.266  29.712   2.509  1.00 26.29           O  
ATOM   3427  CB  VAL B 179      83.241  27.526   4.839  1.00 24.99           C  
ATOM   3428  CG1 VAL B 179      84.259  26.825   3.942  1.00 25.31           C  
ATOM   3429  CG2 VAL B 179      83.556  27.256   6.299  1.00 24.98           C  
ATOM   3430  N   ILE B 180      82.060  29.237   2.427  1.00 27.18           N  
ATOM   3431  CA  ILE B 180      81.922  29.476   0.987  1.00 28.38           C  
ATOM   3432  C   ILE B 180      82.076  30.962   0.648  1.00 29.24           C  
ATOM   3433  O   ILE B 180      82.712  31.316  -0.348  1.00 29.30           O  
ATOM   3434  CB  ILE B 180      80.566  28.932   0.436  1.00 28.35           C  
ATOM   3435  CG1 ILE B 180      80.385  27.440   0.767  1.00 28.44           C  
ATOM   3436  CG2 ILE B 180      80.427  29.187  -1.072  1.00 28.67           C  
ATOM   3437  CD1 ILE B 180      81.511  26.511   0.290  1.00 28.56           C  
ATOM   3438  N   ASN B 181      81.491  31.819   1.482  1.00 30.28           N  
ATOM   3439  CA  ASN B 181      81.586  33.265   1.306  1.00 31.42           C  
ATOM   3440  C   ASN B 181      82.313  33.902   2.494  1.00 32.08           C  
ATOM   3441  O   ASN B 181      81.680  34.249   3.496  1.00 32.16           O  
ATOM   3442  CB  ASN B 181      80.194  33.881   1.114  1.00 31.52           C  
ATOM   3443  CG  ASN B 181      79.368  33.153   0.062  1.00 32.16           C  
ATOM   3444  OD1 ASN B 181      79.635  33.252  -1.137  1.00 32.90           O  
ATOM   3445  ND2 ASN B 181      78.352  32.422   0.511  1.00 32.88           N  
ATOM   3446  N   PRO B 182      83.651  34.051   2.388  1.00 32.82           N  
ATOM   3447  CA  PRO B 182      84.498  34.548   3.480  1.00 33.40           C  
ATOM   3448  C   PRO B 182      84.082  35.914   4.027  1.00 33.89           C  
ATOM   3449  O   PRO B 182      84.345  36.211   5.192  1.00 34.04           O  
ATOM   3450  CB  PRO B 182      85.887  34.630   2.837  1.00 33.40           C  
ATOM   3451  CG  PRO B 182      85.849  33.635   1.741  1.00 33.26           C  
ATOM   3452  CD  PRO B 182      84.453  33.712   1.197  1.00 32.95           C  
ATOM   3453  N   ASN B 183      83.432  36.726   3.195  1.00 34.44           N  
ATOM   3454  CA  ASN B 183      82.953  38.049   3.606  1.00 34.88           C  
ATOM   3455  C   ASN B 183      81.807  38.017   4.628  1.00 34.97           C  
ATOM   3456  O   ASN B 183      81.442  39.053   5.190  1.00 35.00           O  
ATOM   3457  CB  ASN B 183      82.570  38.895   2.381  1.00 35.12           C  
ATOM   3458  CG  ASN B 183      81.499  38.243   1.517  1.00 35.65           C  
ATOM   3459  OD1 ASN B 183      81.540  37.039   1.243  1.00 36.65           O  
ATOM   3460  ND2 ASN B 183      80.540  39.046   1.068  1.00 36.26           N  
ATOM   3461  N   LEU B 184      81.253  36.828   4.865  1.00 34.98           N  
ATOM   3462  CA  LEU B 184      80.190  36.640   5.856  1.00 35.00           C  
ATOM   3463  C   LEU B 184      80.731  36.296   7.249  1.00 35.00           C  
ATOM   3464  O   LEU B 184      79.964  36.225   8.212  1.00 34.98           O  
ATOM   3465  CB  LEU B 184      79.195  35.563   5.396  1.00 34.94           C  
ATOM   3466  CG  LEU B 184      78.341  35.780   4.140  1.00 34.95           C  
ATOM   3467  CD1 LEU B 184      77.636  34.487   3.760  1.00 35.02           C  
ATOM   3468  CD2 LEU B 184      77.327  36.907   4.316  1.00 34.77           C  
ATOM   3469  N   ARG B 185      82.047  36.092   7.347  1.00 35.09           N  
ATOM   3470  CA  ARG B 185      82.705  35.748   8.615  1.00 35.15           C  
ATOM   3471  C   ARG B 185      82.533  36.801   9.708  1.00 34.90           C  
ATOM   3472  O   ARG B 185      82.359  36.460  10.880  1.00 35.03           O  
ATOM   3473  CB  ARG B 185      84.195  35.461   8.402  1.00 35.32           C  
ATOM   3474  CG  ARG B 185      84.530  33.991   8.198  1.00 36.10           C  
ATOM   3475  CD  ARG B 185      86.038  33.772   8.169  1.00 37.39           C  
ATOM   3476  NE  ARG B 185      86.391  32.354   8.247  1.00 38.48           N  
ATOM   3477  CZ  ARG B 185      86.872  31.749   9.332  1.00 39.04           C  
ATOM   3478  NH1 ARG B 185      87.076  32.433  10.453  1.00 39.25           N  
ATOM   3479  NH2 ARG B 185      87.156  30.454   9.294  1.00 39.37           N  
ATOM   3480  N   GLY B 186      82.585  38.073   9.318  1.00 34.62           N  
ATOM   3481  CA  GLY B 186      82.446  39.186  10.259  1.00 34.07           C  
ATOM   3482  C   GLY B 186      81.033  39.734  10.343  1.00 33.71           C  
ATOM   3483  O   GLY B 186      80.830  40.894  10.705  1.00 33.80           O  
ATOM   3484  N   ARG B 187      80.056  38.897  10.003  1.00 33.13           N  
ATOM   3485  CA  ARG B 187      78.649  39.277  10.061  1.00 32.56           C  
ATOM   3486  C   ARG B 187      77.914  38.432  11.096  1.00 31.87           C  
ATOM   3487  O   ARG B 187      78.327  37.307  11.393  1.00 31.76           O  
ATOM   3488  CB  ARG B 187      77.997  39.146   8.682  1.00 32.78           C  
ATOM   3489  CG  ARG B 187      78.600  40.075   7.631  1.00 33.85           C  
ATOM   3490  CD  ARG B 187      77.840  40.025   6.316  1.00 35.54           C  
ATOM   3491  NE  ARG B 187      76.636  40.854   6.338  1.00 36.80           N  
ATOM   3492  CZ  ARG B 187      75.854  41.079   5.284  1.00 37.34           C  
ATOM   3493  NH1 ARG B 187      76.138  40.542   4.103  1.00 37.98           N  
ATOM   3494  NH2 ARG B 187      74.782  41.847   5.412  1.00 37.84           N  
ATOM   3495  N   THR B 188      76.836  38.986  11.649  1.00 31.05           N  
ATOM   3496  CA  THR B 188      76.054  38.314  12.690  1.00 30.27           C  
ATOM   3497  C   THR B 188      75.287  37.113  12.134  1.00 29.67           C  
ATOM   3498  O   THR B 188      75.078  37.008  10.922  1.00 29.49           O  
ATOM   3499  CB  THR B 188      75.052  39.275  13.380  1.00 30.36           C  
ATOM   3500  OG1 THR B 188      74.062  39.705  12.435  1.00 30.12           O  
ATOM   3501  CG2 THR B 188      75.768  40.490  13.968  1.00 30.41           C  
ATOM   3502  N   LYS B 189      74.875  36.216  13.029  1.00 28.94           N  
ATOM   3503  CA  LYS B 189      74.062  35.054  12.668  1.00 28.21           C  
ATOM   3504  C   LYS B 189      72.832  35.471  11.860  1.00 27.80           C  
ATOM   3505  O   LYS B 189      72.526  34.875  10.827  1.00 27.67           O  
ATOM   3506  CB  LYS B 189      73.649  34.287  13.930  1.00 28.16           C  
ATOM   3507  CG  LYS B 189      72.711  33.101  13.690  1.00 27.90           C  
ATOM   3508  CD  LYS B 189      72.415  32.339  14.978  1.00 27.17           C  
ATOM   3509  CE  LYS B 189      71.510  33.128  15.919  1.00 27.41           C  
ATOM   3510  NZ  LYS B 189      71.433  32.495  17.265  1.00 26.80           N  
ATOM   3511  N   GLU B 190      72.152  36.513  12.334  1.00 27.31           N  
ATOM   3512  CA  GLU B 190      70.954  37.047  11.689  1.00 26.86           C  
ATOM   3513  C   GLU B 190      71.233  37.544  10.268  1.00 26.34           C  
ATOM   3514  O   GLU B 190      70.412  37.354   9.367  1.00 26.21           O  
ATOM   3515  CB  GLU B 190      70.349  38.173  12.538  1.00 27.11           C  
ATOM   3516  CG  GLU B 190      69.757  37.725  13.884  1.00 27.85           C  
ATOM   3517  CD  GLU B 190      70.805  37.368  14.937  1.00 28.94           C  
ATOM   3518  OE1 GLU B 190      71.975  37.806  14.823  1.00 29.06           O  
ATOM   3519  OE2 GLU B 190      70.451  36.645  15.892  1.00 29.79           O  
ATOM   3520  N   GLU B 191      72.393  38.172  10.078  1.00 25.66           N  
ATOM   3521  CA  GLU B 191      72.811  38.668   8.765  1.00 25.10           C  
ATOM   3522  C   GLU B 191      73.139  37.530   7.797  1.00 24.30           C  
ATOM   3523  O   GLU B 191      72.809  37.605   6.610  1.00 24.16           O  
ATOM   3524  CB  GLU B 191      74.004  39.622   8.896  1.00 25.30           C  
ATOM   3525  CG  GLU B 191      73.632  41.013   9.412  1.00 26.29           C  
ATOM   3526  CD  GLU B 191      74.832  41.929   9.599  1.00 27.91           C  
ATOM   3527  OE1 GLU B 191      75.931  41.436   9.939  1.00 28.41           O  
ATOM   3528  OE2 GLU B 191      74.669  43.154   9.414  1.00 28.82           O  
ATOM   3529  N   VAL B 192      73.782  36.482   8.309  1.00 23.34           N  
ATOM   3530  CA  VAL B 192      74.097  35.301   7.506  1.00 22.45           C  
ATOM   3531  C   VAL B 192      72.808  34.551   7.155  1.00 21.96           C  
ATOM   3532  O   VAL B 192      72.639  34.096   6.021  1.00 21.64           O  
ATOM   3533  CB  VAL B 192      75.120  34.369   8.213  1.00 22.55           C  
ATOM   3534  CG1 VAL B 192      75.397  33.126   7.381  1.00 22.14           C  
ATOM   3535  CG2 VAL B 192      76.425  35.112   8.481  1.00 22.43           C  
ATOM   3536  N   ALA B 193      71.896  34.452   8.122  1.00 21.48           N  
ATOM   3537  CA  ALA B 193      70.592  33.823   7.899  1.00 21.27           C  
ATOM   3538  C   ALA B 193      69.812  34.504   6.778  1.00 21.23           C  
ATOM   3539  O   ALA B 193      69.163  33.838   5.975  1.00 21.01           O  
ATOM   3540  CB  ALA B 193      69.775  33.794   9.185  1.00 21.27           C  
ATOM   3541  N   ALA B 194      69.907  35.831   6.711  1.00 21.19           N  
ATOM   3542  CA  ALA B 194      69.260  36.605   5.653  1.00 21.32           C  
ATOM   3543  C   ALA B 194      69.720  36.208   4.244  1.00 21.21           C  
ATOM   3544  O   ALA B 194      69.039  36.511   3.261  1.00 21.73           O  
ATOM   3545  CB  ALA B 194      69.468  38.100   5.887  1.00 21.23           C  
ATOM   3546  N   THR B 195      70.864  35.528   4.153  1.00 20.95           N  
ATOM   3547  CA  THR B 195      71.412  35.093   2.865  1.00 20.80           C  
ATOM   3548  C   THR B 195      71.106  33.633   2.508  1.00 20.41           C  
ATOM   3549  O   THR B 195      71.172  33.262   1.333  1.00 20.69           O  
ATOM   3550  CB  THR B 195      72.945  35.312   2.770  1.00 20.88           C  
ATOM   3551  OG1 THR B 195      73.624  34.387   3.627  1.00 21.45           O  
ATOM   3552  CG2 THR B 195      73.331  36.746   3.141  1.00 21.07           C  
ATOM   3553  N   PHE B 196      70.787  32.804   3.503  1.00 19.81           N  
ATOM   3554  CA  PHE B 196      70.486  31.393   3.222  1.00 19.13           C  
ATOM   3555  C   PHE B 196      69.021  30.971   3.392  1.00 18.98           C  
ATOM   3556  O   PHE B 196      68.638  29.887   2.948  1.00 18.96           O  
ATOM   3557  CB  PHE B 196      71.448  30.429   3.952  1.00 18.96           C  
ATOM   3558  CG  PHE B 196      71.334  30.432   5.464  1.00 18.00           C  
ATOM   3559  CD1 PHE B 196      70.155  30.041   6.107  1.00 18.01           C  
ATOM   3560  CD2 PHE B 196      72.436  30.766   6.247  1.00 17.57           C  
ATOM   3561  CE1 PHE B 196      70.066  30.025   7.501  1.00 17.14           C  
ATOM   3562  CE2 PHE B 196      72.363  30.746   7.642  1.00 17.39           C  
ATOM   3563  CZ  PHE B 196      71.175  30.375   8.270  1.00 17.71           C  
ATOM   3564  N   THR B 197      68.205  31.822   4.009  1.00 18.79           N  
ATOM   3565  CA  THR B 197      66.810  31.462   4.288  1.00 18.79           C  
ATOM   3566  C   THR B 197      65.925  31.434   3.042  1.00 18.53           C  
ATOM   3567  O   THR B 197      65.021  30.599   2.943  1.00 18.18           O  
ATOM   3568  CB  THR B 197      66.164  32.368   5.359  1.00 18.94           C  
ATOM   3569  OG1 THR B 197      66.332  33.744   4.995  1.00 20.08           O  
ATOM   3570  CG2 THR B 197      66.783  32.112   6.729  1.00 18.89           C  
ATOM   3571  N   GLN B 198      66.187  32.337   2.097  1.00 18.33           N  
ATOM   3572  CA  GLN B 198      65.410  32.403   0.857  1.00 18.35           C  
ATOM   3573  C   GLN B 198      65.482  31.103   0.028  1.00 17.82           C  
ATOM   3574  O   GLN B 198      64.438  30.525  -0.279  1.00 17.95           O  
ATOM   3575  CB  GLN B 198      65.791  33.640   0.030  1.00 18.60           C  
ATOM   3576  CG  GLN B 198      64.796  34.001  -1.057  1.00 19.92           C  
ATOM   3577  CD  GLN B 198      65.031  35.388  -1.644  1.00 20.95           C  
ATOM   3578  OE1 GLN B 198      64.080  36.122  -1.914  1.00 22.47           O  
ATOM   3579  NE2 GLN B 198      66.297  35.749  -1.849  1.00 21.44           N  
ATOM   3580  N   PRO B 199      66.701  30.627  -0.319  1.00 17.28           N  
ATOM   3581  CA  PRO B 199      66.754  29.337  -1.023  1.00 16.80           C  
ATOM   3582  C   PRO B 199      66.291  28.148  -0.176  1.00 16.28           C  
ATOM   3583  O   PRO B 199      65.722  27.202  -0.722  1.00 16.14           O  
ATOM   3584  CB  PRO B 199      68.236  29.191  -1.403  1.00 16.91           C  
ATOM   3585  CG  PRO B 199      68.963  30.161  -0.553  1.00 17.09           C  
ATOM   3586  CD  PRO B 199      68.021  31.285  -0.294  1.00 17.35           C  
ATOM   3587  N   MET B 200      66.523  28.203   1.135  1.00 15.76           N  
ATOM   3588  CA  MET B 200      66.075  27.148   2.050  1.00 15.24           C  
ATOM   3589  C   MET B 200      64.553  26.997   1.994  1.00 15.18           C  
ATOM   3590  O   MET B 200      64.042  25.918   1.701  1.00 15.15           O  
ATOM   3591  CB  MET B 200      66.539  27.436   3.484  1.00 15.13           C  
ATOM   3592  CG  MET B 200      66.225  26.329   4.495  1.00 14.80           C  
ATOM   3593  SD  MET B 200      66.551  26.772   6.215  1.00 12.18           S  
ATOM   3594  CE  MET B 200      65.217  27.932   6.530  1.00 15.11           C  
ATOM   3595  N   ASN B 201      63.841  28.091   2.250  1.00 15.05           N  
ATOM   3596  CA  ASN B 201      62.377  28.068   2.263  1.00 14.98           C  
ATOM   3597  C   ASN B 201      61.755  27.710   0.916  1.00 14.59           C  
ATOM   3598  O   ASN B 201      60.708  27.060   0.865  1.00 14.37           O  
ATOM   3599  CB  ASN B 201      61.823  29.403   2.768  1.00 15.41           C  
ATOM   3600  CG  ASN B 201      62.076  29.620   4.252  1.00 16.64           C  
ATOM   3601  OD1 ASN B 201      62.070  28.677   5.048  1.00 18.69           O  
ATOM   3602  ND2 ASN B 201      62.295  30.872   4.631  1.00 18.71           N  
ATOM   3603  N   ALA B 202      62.402  28.134  -0.167  1.00 14.14           N  
ATOM   3604  CA  ALA B 202      61.959  27.801  -1.519  1.00 14.07           C  
ATOM   3605  C   ALA B 202      61.893  26.289  -1.719  1.00 13.90           C  
ATOM   3606  O   ALA B 202      60.902  25.769  -2.233  1.00 14.04           O  
ATOM   3607  CB  ALA B 202      62.875  28.442  -2.555  1.00 14.03           C  
ATOM   3608  N   ALA B 203      62.942  25.589  -1.291  1.00 13.63           N  
ATOM   3609  CA  ALA B 203      62.986  24.132  -1.409  1.00 13.61           C  
ATOM   3610  C   ALA B 203      62.044  23.429  -0.430  1.00 13.52           C  
ATOM   3611  O   ALA B 203      61.434  22.419  -0.782  1.00 13.42           O  
ATOM   3612  CB  ALA B 203      64.408  23.621  -1.252  1.00 13.43           C  
ATOM   3613  N   VAL B 204      61.928  23.969   0.785  1.00 13.71           N  
ATOM   3614  CA  VAL B 204      61.008  23.441   1.803  1.00 14.19           C  
ATOM   3615  C   VAL B 204      59.570  23.432   1.275  1.00 14.53           C  
ATOM   3616  O   VAL B 204      58.823  22.474   1.474  1.00 14.33           O  
ATOM   3617  CB  VAL B 204      61.080  24.261   3.130  1.00 13.85           C  
ATOM   3618  CG1 VAL B 204      59.981  23.837   4.114  1.00 14.32           C  
ATOM   3619  CG2 VAL B 204      62.456  24.121   3.785  1.00 14.20           C  
ATOM   3620  N   ASN B 205      59.211  24.502   0.577  1.00 15.09           N  
ATOM   3621  CA  ASN B 205      57.835  24.718   0.151  1.00 15.86           C  
ATOM   3622  C   ASN B 205      57.572  24.450  -1.333  1.00 16.12           C  
ATOM   3623  O   ASN B 205      56.496  24.774  -1.843  1.00 16.33           O  
ATOM   3624  CB  ASN B 205      57.406  26.137   0.536  1.00 16.15           C  
ATOM   3625  CG  ASN B 205      57.361  26.340   2.041  1.00 17.14           C  
ATOM   3626  OD1 ASN B 205      56.643  25.637   2.750  1.00 19.16           O  
ATOM   3627  ND2 ASN B 205      58.133  27.300   2.534  1.00 18.87           N  
ATOM   3628  N   SER B 206      58.538  23.843  -2.019  1.00 16.27           N  
ATOM   3629  CA  SER B 206      58.397  23.576  -3.451  1.00 16.63           C  
ATOM   3630  C   SER B 206      57.396  22.458  -3.716  1.00 17.02           C  
ATOM   3631  O   SER B 206      57.076  21.668  -2.823  1.00 17.36           O  
ATOM   3632  CB  SER B 206      59.748  23.244  -4.089  1.00 16.59           C  
ATOM   3633  OG  SER B 206      60.090  21.883  -3.892  1.00 16.28           O  
ATOM   3634  N   ASN B 207      56.905  22.388  -4.949  1.00 17.55           N  
ATOM   3635  CA  ASN B 207      55.965  21.334  -5.321  1.00 18.22           C  
ATOM   3636  C   ASN B 207      56.633  20.006  -5.695  1.00 18.09           C  
ATOM   3637  O   ASN B 207      55.974  19.108  -6.230  1.00 18.47           O  
ATOM   3638  CB  ASN B 207      55.028  21.813  -6.444  1.00 18.64           C  
ATOM   3639  CG  ASN B 207      55.775  22.281  -7.684  1.00 19.87           C  
ATOM   3640  OD1 ASN B 207      56.908  21.867  -7.946  1.00 21.46           O  
ATOM   3641  ND2 ASN B 207      55.132  23.150  -8.463  1.00 21.68           N  
ATOM   3642  N   PHE B 208      57.931  19.874  -5.412  1.00 17.61           N  
ATOM   3643  CA  PHE B 208      58.674  18.683  -5.829  1.00 17.02           C  
ATOM   3644  C   PHE B 208      58.946  17.699  -4.691  1.00 16.81           C  
ATOM   3645  O   PHE B 208      59.671  18.010  -3.742  1.00 16.49           O  
ATOM   3646  CB  PHE B 208      59.975  19.055  -6.553  1.00 16.85           C  
ATOM   3647  CG  PHE B 208      60.598  17.908  -7.291  1.00 16.25           C  
ATOM   3648  CD1 PHE B 208      60.024  17.427  -8.466  1.00 15.80           C  
ATOM   3649  CD2 PHE B 208      61.751  17.299  -6.809  1.00 15.24           C  
ATOM   3650  CE1 PHE B 208      60.590  16.358  -9.151  1.00 15.96           C  
ATOM   3651  CE2 PHE B 208      62.329  16.237  -7.491  1.00 14.61           C  
ATOM   3652  CZ  PHE B 208      61.746  15.761  -8.662  1.00 15.00           C  
ATOM   3653  N   ILE B 209      58.378  16.501  -4.841  1.00 16.67           N  
ATOM   3654  CA  ILE B 209      58.324  15.446  -3.812  1.00 16.79           C  
ATOM   3655  C   ILE B 209      57.261  15.769  -2.760  1.00 16.82           C  
ATOM   3656  O   ILE B 209      57.350  16.780  -2.054  1.00 16.84           O  
ATOM   3657  CB  ILE B 209      59.710  15.099  -3.156  1.00 16.71           C  
ATOM   3658  CG1 ILE B 209      60.811  14.896  -4.213  1.00 16.93           C  
ATOM   3659  CG2 ILE B 209      59.584  13.885  -2.232  1.00 16.87           C  
ATOM   3660  CD1 ILE B 209      60.540  13.806  -5.253  1.00 16.78           C  
ATOM   3661  N   SER B 210      56.252  14.906  -2.679  1.00 17.14           N  
ATOM   3662  CA  SER B 210      55.099  15.125  -1.811  1.00 17.40           C  
ATOM   3663  C   SER B 210      55.470  15.172  -0.333  1.00 17.61           C  
ATOM   3664  O   SER B 210      56.520  14.661   0.072  1.00 17.52           O  
ATOM   3665  CB  SER B 210      54.044  14.037  -2.040  1.00 17.46           C  
ATOM   3666  OG  SER B 210      54.500  12.785  -1.557  1.00 17.70           O  
ATOM   3667  N   HIS B 211      54.593  15.792   0.455  1.00 17.76           N  
ATOM   3668  CA  HIS B 211      54.735  15.902   1.906  1.00 18.15           C  
ATOM   3669  C   HIS B 211      54.997  14.542   2.552  1.00 18.17           C  
ATOM   3670  O   HIS B 211      55.925  14.397   3.353  1.00 17.87           O  
ATOM   3671  CB  HIS B 211      53.462  16.519   2.501  1.00 18.42           C  
ATOM   3672  CG  HIS B 211      53.292  17.979   2.206  1.00 19.46           C  
ATOM   3673  ND1 HIS B 211      54.087  18.662   1.312  1.00 20.79           N  
ATOM   3674  CD2 HIS B 211      52.392  18.878   2.668  1.00 20.43           C  
ATOM   3675  CE1 HIS B 211      53.696  19.922   1.249  1.00 21.36           C  
ATOM   3676  NE2 HIS B 211      52.669  20.079   2.064  1.00 21.11           N  
ATOM   3677  N   GLU B 212      54.178  13.558   2.175  1.00 18.23           N  
ATOM   3678  CA AGLU B 212      54.259  12.206   2.721  0.70 18.49           C  
ATOM   3679  CA BGLU B 212      54.259  12.207   2.723  0.30 18.21           C  
ATOM   3680  C   GLU B 212      55.600  11.546   2.398  1.00 18.13           C  
ATOM   3681  O   GLU B 212      56.206  10.910   3.260  1.00 17.95           O  
ATOM   3682  CB AGLU B 212      53.093  11.356   2.197  0.70 18.88           C  
ATOM   3683  CB BGLU B 212      53.106  11.349   2.194  0.30 18.39           C  
ATOM   3684  CG AGLU B 212      52.968   9.966   2.828  0.70 20.60           C  
ATOM   3685  CG BGLU B 212      52.567  10.331   3.189  0.30 18.90           C  
ATOM   3686  CD AGLU B 212      51.891   9.105   2.176  0.70 22.53           C  
ATOM   3687  CD BGLU B 212      51.403  10.870   3.999  0.30 19.54           C  
ATOM   3688  OE1AGLU B 212      51.162   9.601   1.289  0.70 24.23           O  
ATOM   3689  OE1BGLU B 212      50.717  11.795   3.513  0.30 20.18           O  
ATOM   3690  OE2AGLU B 212      51.773   7.920   2.552  0.70 23.69           O  
ATOM   3691  OE2BGLU B 212      51.166  10.366   5.117  0.30 19.62           O  
ATOM   3692  N   LYS B 213      56.056  11.706   1.155  1.00 17.59           N  
ATOM   3693  CA  LYS B 213      57.317  11.114   0.706  1.00 17.17           C  
ATOM   3694  C   LYS B 213      58.530  11.788   1.348  1.00 16.43           C  
ATOM   3695  O   LYS B 213      59.502  11.115   1.689  1.00 16.23           O  
ATOM   3696  CB  LYS B 213      57.430  11.147  -0.820  1.00 17.56           C  
ATOM   3697  CG  LYS B 213      56.492  10.187  -1.549  1.00 18.83           C  
ATOM   3698  CD  LYS B 213      56.994   8.752  -1.506  1.00 21.36           C  
ATOM   3699  CE  LYS B 213      56.134   7.849  -2.381  1.00 23.07           C  
ATOM   3700  NZ  LYS B 213      56.784   6.532  -2.611  1.00 24.51           N  
ATOM   3701  N   ARG B 214      58.464  13.108   1.510  1.00 15.53           N  
ATOM   3702  CA  ARG B 214      59.521  13.851   2.206  1.00 14.75           C  
ATOM   3703  C   ARG B 214      59.644  13.407   3.662  1.00 14.47           C  
ATOM   3704  O   ARG B 214      60.751  13.179   4.154  1.00 14.41           O  
ATOM   3705  CB  ARG B 214      59.275  15.358   2.147  1.00 14.59           C  
ATOM   3706  CG  ARG B 214      59.550  15.989   0.802  1.00 14.46           C  
ATOM   3707  CD  ARG B 214      59.423  17.489   0.902  1.00 14.64           C  
ATOM   3708  NE  ARG B 214      59.514  18.156  -0.392  1.00 14.51           N  
ATOM   3709  CZ  ARG B 214      59.971  19.396  -0.551  1.00 14.43           C  
ATOM   3710  NH1 ARG B 214      60.393  20.090   0.501  1.00 13.21           N  
ATOM   3711  NH2 ARG B 214      60.024  19.935  -1.762  1.00 14.56           N  
ATOM   3712  N   ARG B 215      58.509  13.282   4.350  1.00 14.21           N  
ATOM   3713  CA  ARG B 215      58.529  12.813   5.734  1.00 13.98           C  
ATOM   3714  C   ARG B 215      59.059  11.385   5.828  1.00 14.20           C  
ATOM   3715  O   ARG B 215      59.754  11.048   6.784  1.00 13.94           O  
ATOM   3716  CB  ARG B 215      57.157  12.926   6.405  1.00 13.94           C  
ATOM   3717  CG  ARG B 215      57.246  12.890   7.931  1.00 13.77           C  
ATOM   3718  CD  ARG B 215      55.891  12.974   8.606  1.00 14.04           C  
ATOM   3719  NE  ARG B 215      55.203  14.236   8.340  1.00 14.21           N  
ATOM   3720  CZ  ARG B 215      54.135  14.665   9.007  1.00 14.91           C  
ATOM   3721  NH1 ARG B 215      53.625  13.945  10.002  1.00 15.86           N  
ATOM   3722  NH2 ARG B 215      53.573  15.821   8.683  1.00 14.18           N  
ATOM   3723  N   GLU B 216      58.736  10.555   4.834  1.00 14.53           N  
ATOM   3724  CA  GLU B 216      59.283   9.198   4.755  1.00 15.36           C  
ATOM   3725  C   GLU B 216      60.812   9.210   4.703  1.00 14.88           C  
ATOM   3726  O   GLU B 216      61.463   8.391   5.350  1.00 14.45           O  
ATOM   3727  CB  GLU B 216      58.716   8.433   3.554  1.00 16.43           C  
ATOM   3728  CG  GLU B 216      57.877   7.203   3.905  1.00 19.54           C  
ATOM   3729  CD  GLU B 216      56.388   7.488   4.014  1.00 22.83           C  
ATOM   3730  OE1 GLU B 216      55.769   7.879   2.997  1.00 25.14           O  
ATOM   3731  OE2 GLU B 216      55.829   7.294   5.115  1.00 24.75           O  
ATOM   3732  N   PHE B 217      61.373  10.146   3.938  1.00 14.38           N  
ATOM   3733  CA  PHE B 217      62.824  10.322   3.880  1.00 14.28           C  
ATOM   3734  C   PHE B 217      63.382  10.755   5.233  1.00 13.86           C  
ATOM   3735  O   PHE B 217      64.369  10.192   5.702  1.00 13.61           O  
ATOM   3736  CB  PHE B 217      63.222  11.316   2.783  1.00 14.20           C  
ATOM   3737  CG  PHE B 217      63.241  10.723   1.394  1.00 14.92           C  
ATOM   3738  CD1 PHE B 217      64.063   9.637   1.091  1.00 15.81           C  
ATOM   3739  CD2 PHE B 217      62.452  11.265   0.383  1.00 15.29           C  
ATOM   3740  CE1 PHE B 217      64.083   9.089  -0.193  1.00 16.52           C  
ATOM   3741  CE2 PHE B 217      62.469  10.730  -0.903  1.00 16.32           C  
ATOM   3742  CZ  PHE B 217      63.286   9.640  -1.192  1.00 16.49           C  
ATOM   3743  N   LEU B 218      62.737  11.735   5.862  1.00 13.62           N  
ATOM   3744  CA  LEU B 218      63.145  12.204   7.190  1.00 13.56           C  
ATOM   3745  C   LEU B 218      63.153  11.069   8.218  1.00 13.89           C  
ATOM   3746  O   LEU B 218      64.066  10.979   9.043  1.00 13.82           O  
ATOM   3747  CB  LEU B 218      62.253  13.359   7.667  1.00 13.44           C  
ATOM   3748  CG  LEU B 218      62.295  14.669   6.878  1.00 12.91           C  
ATOM   3749  CD1 LEU B 218      61.370  15.690   7.511  1.00 12.75           C  
ATOM   3750  CD2 LEU B 218      63.717  15.218   6.794  1.00 12.19           C  
ATOM   3751  N   LYS B 219      62.143  10.202   8.147  1.00 14.03           N  
ATOM   3752  CA  LYS B 219      62.049   9.036   9.024  1.00 14.45           C  
ATOM   3753  C   LYS B 219      63.149   8.018   8.714  1.00 14.32           C  
ATOM   3754  O   LYS B 219      63.800   7.507   9.628  1.00 14.53           O  
ATOM   3755  CB  LYS B 219      60.661   8.383   8.924  1.00 14.46           C  
ATOM   3756  CG  LYS B 219      59.514   9.263   9.412  1.00 16.31           C  
ATOM   3757  CD  LYS B 219      58.184   8.517   9.428  1.00 17.85           C  
ATOM   3758  CE  LYS B 219      57.000   9.471   9.542  1.00 19.02           C  
ATOM   3759  NZ  LYS B 219      57.096  10.387  10.713  1.00 17.53           N  
ATOM   3760  N   ALA B 220      63.361   7.743   7.427  1.00 14.21           N  
ATOM   3761  CA  ALA B 220      64.408   6.819   6.987  1.00 14.27           C  
ATOM   3762  C   ALA B 220      65.807   7.311   7.361  1.00 14.39           C  
ATOM   3763  O   ALA B 220      66.684   6.503   7.676  1.00 14.87           O  
ATOM   3764  CB  ALA B 220      64.314   6.567   5.485  1.00 14.28           C  
ATOM   3765  N   PHE B 221      65.998   8.630   7.330  1.00 14.09           N  
ATOM   3766  CA  PHE B 221      67.279   9.255   7.686  1.00 13.73           C  
ATOM   3767  C   PHE B 221      67.490   9.302   9.202  1.00 13.57           C  
ATOM   3768  O   PHE B 221      68.582   9.645   9.667  1.00 13.52           O  
ATOM   3769  CB  PHE B 221      67.385  10.692   7.134  1.00 13.62           C  
ATOM   3770  CG  PHE B 221      67.339  10.808   5.620  1.00 13.90           C  
ATOM   3771  CD1 PHE B 221      67.466   9.696   4.785  1.00 13.62           C  
ATOM   3772  CD2 PHE B 221      67.203  12.064   5.031  1.00 13.81           C  
ATOM   3773  CE1 PHE B 221      67.428   9.837   3.393  1.00 13.72           C  
ATOM   3774  CE2 PHE B 221      67.170  12.213   3.644  1.00 13.35           C  
ATOM   3775  CZ  PHE B 221      67.284  11.101   2.825  1.00 13.58           C  
ATOM   3776  N   GLY B 222      66.439   8.985   9.962  1.00 13.30           N  
ATOM   3777  CA  GLY B 222      66.474   9.014  11.425  1.00 12.95           C  
ATOM   3778  C   GLY B 222      66.338  10.398  12.039  1.00 12.61           C  
ATOM   3779  O   GLY B 222      66.638  10.595  13.222  1.00 12.81           O  
ATOM   3780  N   LEU B 223      65.878  11.355  11.239  1.00 12.06           N  
ATOM   3781  CA  LEU B 223      65.747  12.740  11.687  1.00 11.49           C  
ATOM   3782  C   LEU B 223      64.460  12.979  12.458  1.00 11.49           C  
ATOM   3783  O   LEU B 223      64.400  13.857  13.318  1.00 10.94           O  
ATOM   3784  CB  LEU B 223      65.845  13.701  10.500  1.00 11.44           C  
ATOM   3785  CG  LEU B 223      67.178  13.651   9.750  1.00 11.71           C  
ATOM   3786  CD1 LEU B 223      67.085  14.409   8.450  1.00 11.17           C  
ATOM   3787  CD2 LEU B 223      68.310  14.201  10.613  1.00 10.99           C  
ATOM   3788  N   VAL B 224      63.430  12.205  12.125  1.00 11.47           N  
ATOM   3789  CA  VAL B 224      62.199  12.157  12.914  1.00 11.79           C  
ATOM   3790  C   VAL B 224      61.848  10.697  13.185  1.00 12.16           C  
ATOM   3791  O   VAL B 224      62.265   9.808  12.439  1.00 12.11           O  
ATOM   3792  CB  VAL B 224      61.000  12.876  12.223  1.00 11.84           C  
ATOM   3793  CG1 VAL B 224      61.272  14.374  12.079  1.00 11.37           C  
ATOM   3794  CG2 VAL B 224      60.683  12.246  10.870  1.00 12.19           C  
ATOM   3795  N   ASP B 225      61.100  10.455  14.259  1.00 12.90           N  
ATOM   3796  CA  ASP B 225      60.596   9.108  14.543  1.00 13.38           C  
ATOM   3797  C   ASP B 225      59.277   8.852  13.797  1.00 13.62           C  
ATOM   3798  O   ASP B 225      58.850   9.675  12.979  1.00 13.67           O  
ATOM   3799  CB  ASP B 225      60.487   8.845  16.062  1.00 13.81           C  
ATOM   3800  CG  ASP B 225      59.491   9.762  16.777  1.00 14.26           C  
ATOM   3801  OD1 ASP B 225      58.550  10.291  16.148  1.00 13.85           O  
ATOM   3802  OD2 ASP B 225      59.645   9.938  18.006  1.00 16.09           O  
ATOM   3803  N   SER B 226      58.641   7.711  14.067  1.00 13.97           N  
ATOM   3804  CA  SER B 226      57.398   7.347  13.381  1.00 14.33           C  
ATOM   3805  C   SER B 226      56.232   8.287  13.707  1.00 14.24           C  
ATOM   3806  O   SER B 226      55.234   8.298  12.990  1.00 14.54           O  
ATOM   3807  CB  SER B 226      57.003   5.897  13.685  1.00 14.38           C  
ATOM   3808  OG  SER B 226      56.707   5.724  15.059  1.00 16.06           O  
ATOM   3809  N   ASN B 227      56.366   9.064  14.780  1.00 14.25           N  
ATOM   3810  CA  ASN B 227      55.350  10.049  15.161  1.00 14.19           C  
ATOM   3811  C   ASN B 227      55.688  11.470  14.703  1.00 14.11           C  
ATOM   3812  O   ASN B 227      55.001  12.426  15.063  1.00 14.05           O  
ATOM   3813  CB  ASN B 227      55.123  10.025  16.674  1.00 14.41           C  
ATOM   3814  CG  ASN B 227      54.680   8.667  17.175  1.00 15.43           C  
ATOM   3815  OD1 ASN B 227      53.871   7.986  16.540  1.00 15.80           O  
ATOM   3816  ND2 ASN B 227      55.201   8.270  18.326  1.00 16.95           N  
ATOM   3817  N   GLY B 228      56.748  11.597  13.911  1.00 13.92           N  
ATOM   3818  CA  GLY B 228      57.185  12.895  13.392  1.00 13.86           C  
ATOM   3819  C   GLY B 228      58.014  13.746  14.340  1.00 13.83           C  
ATOM   3820  O   GLY B 228      58.414  14.856  13.977  1.00 13.81           O  
ATOM   3821  N   LYS B 229      58.269  13.234  15.547  1.00 13.61           N  
ATOM   3822  CA ALYS B 229      59.041  13.974  16.542  0.50 13.49           C  
ATOM   3823  CA BLYS B 229      59.046  13.945  16.564  0.50 13.59           C  
ATOM   3824  C   LYS B 229      60.534  13.933  16.204  1.00 13.39           C  
ATOM   3825  O   LYS B 229      61.088  12.866  15.934  1.00 13.00           O  
ATOM   3826  CB ALYS B 229      58.773  13.446  17.960  0.50 13.52           C  
ATOM   3827  CB BLYS B 229      58.807  13.298  17.938  0.50 13.67           C  
ATOM   3828  CG ALYS B 229      59.283  14.359  19.077  0.50 13.84           C  
ATOM   3829  CG BLYS B 229      59.768  13.707  19.053  0.50 14.46           C  
ATOM   3830  CD ALYS B 229      58.934  13.826  20.466  0.50 14.46           C  
ATOM   3831  CD BLYS B 229      59.464  12.929  20.331  0.50 15.57           C  
ATOM   3832  CE ALYS B 229      57.560  14.298  20.929  0.50 14.99           C  
ATOM   3833  CE BLYS B 229      60.564  13.078  21.375  0.50 16.16           C  
ATOM   3834  NZ ALYS B 229      57.557  15.741  21.318  0.50 15.53           N  
ATOM   3835  NZ BLYS B 229      61.801  12.332  20.999  0.50 16.78           N  
ATOM   3836  N   PRO B 230      61.190  15.115  16.196  1.00 13.06           N  
ATOM   3837  CA  PRO B 230      62.621  15.162  15.878  1.00 13.11           C  
ATOM   3838  C   PRO B 230      63.483  14.321  16.818  1.00 12.87           C  
ATOM   3839  O   PRO B 230      63.166  14.181  18.005  1.00 13.16           O  
ATOM   3840  CB  PRO B 230      62.969  16.645  16.050  1.00 12.95           C  
ATOM   3841  CG  PRO B 230      61.687  17.369  15.840  1.00 13.57           C  
ATOM   3842  CD  PRO B 230      60.636  16.466  16.406  1.00 13.13           C  
ATOM   3843  N   SER B 231      64.571  13.775  16.279  1.00 12.93           N  
ATOM   3844  CA  SER B 231      65.527  12.996  17.062  1.00 12.70           C  
ATOM   3845  C   SER B 231      66.238  13.872  18.089  1.00 12.61           C  
ATOM   3846  O   SER B 231      66.240  15.099  17.975  1.00 12.30           O  
ATOM   3847  CB  SER B 231      66.567  12.360  16.139  1.00 12.88           C  
ATOM   3848  OG  SER B 231      67.419  13.355  15.599  1.00 13.38           O  
ATOM   3849  N   ALA B 232      66.852  13.227  19.080  1.00 12.47           N  
ATOM   3850  CA  ALA B 232      67.639  13.924  20.099  1.00 12.41           C  
ATOM   3851  C   ALA B 232      68.741  14.786  19.472  1.00 12.41           C  
ATOM   3852  O   ALA B 232      68.990  15.912  19.921  1.00 12.34           O  
ATOM   3853  CB  ALA B 232      68.229  12.926  21.079  1.00 12.60           C  
ATOM   3854  N   ALA B 233      69.375  14.260  18.424  1.00 12.07           N  
ATOM   3855  CA  ALA B 233      70.436  14.979  17.709  1.00 12.00           C  
ATOM   3856  C   ALA B 233      69.922  16.246  17.026  1.00 11.77           C  
ATOM   3857  O   ALA B 233      70.602  17.276  17.029  1.00 11.95           O  
ATOM   3858  CB  ALA B 233      71.116  14.066  16.700  1.00 11.97           C  
ATOM   3859  N   VAL B 234      68.722  16.168  16.450  1.00 11.64           N  
ATOM   3860  CA  VAL B 234      68.083  17.338  15.834  1.00 11.42           C  
ATOM   3861  C   VAL B 234      67.759  18.401  16.893  1.00 11.83           C  
ATOM   3862  O   VAL B 234      68.038  19.591  16.694  1.00 11.41           O  
ATOM   3863  CB  VAL B 234      66.813  16.940  15.029  1.00 11.27           C  
ATOM   3864  CG1 VAL B 234      65.993  18.170  14.652  1.00 10.88           C  
ATOM   3865  CG2 VAL B 234      67.197  16.170  13.776  1.00 11.22           C  
ATOM   3866  N   MET B 235      67.197  17.963  18.020  1.00 12.25           N  
ATOM   3867  CA  MET B 235      66.865  18.859  19.131  1.00 12.88           C  
ATOM   3868  C   MET B 235      68.103  19.549  19.701  1.00 12.97           C  
ATOM   3869  O   MET B 235      68.061  20.734  20.025  1.00 13.12           O  
ATOM   3870  CB  MET B 235      66.129  18.112  20.246  1.00 13.26           C  
ATOM   3871  CG  MET B 235      64.793  17.510  19.823  1.00 14.19           C  
ATOM   3872  SD  MET B 235      63.597  18.688  19.147  1.00 16.09           S  
ATOM   3873  CE  MET B 235      63.338  19.777  20.543  1.00 18.10           C  
ATOM   3874  N   ALA B 236      69.196  18.797  19.819  1.00 13.02           N  
ATOM   3875  CA  ALA B 236      70.476  19.357  20.263  1.00 13.13           C  
ATOM   3876  C   ALA B 236      70.959  20.452  19.312  1.00 13.21           C  
ATOM   3877  O   ALA B 236      71.371  21.529  19.751  1.00 13.25           O  
ATOM   3878  CB  ALA B 236      71.528  18.259  20.391  1.00 13.23           C  
ATOM   3879  N   ALA B 237      70.886  20.178  18.011  1.00 13.30           N  
ATOM   3880  CA  ALA B 237      71.370  21.113  16.994  1.00 13.27           C  
ATOM   3881  C   ALA B 237      70.507  22.370  16.918  1.00 13.33           C  
ATOM   3882  O   ALA B 237      71.020  23.472  16.707  1.00 13.29           O  
ATOM   3883  CB  ALA B 237      71.459  20.427  15.640  1.00 13.27           C  
ATOM   3884  N   ALA B 238      69.198  22.198  17.100  1.00 13.37           N  
ATOM   3885  CA  ALA B 238      68.267  23.324  17.150  1.00 13.67           C  
ATOM   3886  C   ALA B 238      68.598  24.255  18.319  1.00 13.96           C  
ATOM   3887  O   ALA B 238      68.577  25.480  18.169  1.00 13.96           O  
ATOM   3888  CB  ALA B 238      66.827  22.821  17.253  1.00 13.46           C  
ATOM   3889  N   GLN B 239      68.903  23.668  19.475  1.00 14.52           N  
ATOM   3890  CA  GLN B 239      69.286  24.437  20.658  1.00 15.16           C  
ATOM   3891  C   GLN B 239      70.622  25.144  20.439  1.00 15.48           C  
ATOM   3892  O   GLN B 239      70.800  26.293  20.856  1.00 15.75           O  
ATOM   3893  CB  GLN B 239      69.331  23.544  21.908  1.00 15.23           C  
ATOM   3894  CG  GLN B 239      69.855  24.222  23.184  1.00 16.13           C  
ATOM   3895  CD  GLN B 239      69.053  25.448  23.606  1.00 17.66           C  
ATOM   3896  OE1 GLN B 239      67.835  25.509  23.428  1.00 19.34           O  
ATOM   3897  NE2 GLN B 239      69.741  26.427  24.185  1.00 18.84           N  
ATOM   3898  N   ALA B 240      71.547  24.460  19.770  1.00 15.84           N  
ATOM   3899  CA  ALA B 240      72.850  25.037  19.448  1.00 16.29           C  
ATOM   3900  C   ALA B 240      72.719  26.234  18.504  1.00 16.79           C  
ATOM   3901  O   ALA B 240      73.489  27.192  18.607  1.00 16.73           O  
ATOM   3902  CB  ALA B 240      73.774  23.978  18.860  1.00 16.29           C  
ATOM   3903  N   TYR B 241      71.743  26.184  17.597  1.00 17.25           N  
ATOM   3904  CA  TYR B 241      71.483  27.304  16.689  1.00 18.03           C  
ATOM   3905  C   TYR B 241      70.939  28.523  17.436  1.00 18.79           C  
ATOM   3906  O   TYR B 241      71.305  29.660  17.122  1.00 18.76           O  
ATOM   3907  CB  TYR B 241      70.530  26.903  15.558  1.00 17.87           C  
ATOM   3908  CG  TYR B 241      70.331  27.990  14.519  1.00 17.59           C  
ATOM   3909  CD1 TYR B 241      71.381  28.389  13.688  1.00 17.93           C  
ATOM   3910  CD2 TYR B 241      69.096  28.624  14.370  1.00 17.39           C  
ATOM   3911  CE1 TYR B 241      71.206  29.391  12.734  1.00 17.58           C  
ATOM   3912  CE2 TYR B 241      68.908  29.623  13.414  1.00 17.65           C  
ATOM   3913  CZ  TYR B 241      69.969  30.002  12.604  1.00 17.76           C  
ATOM   3914  OH  TYR B 241      69.794  30.987  11.660  1.00 18.80           O  
ATOM   3915  N   LYS B 242      70.076  28.271  18.424  1.00 19.75           N  
ATOM   3916  CA  LYS B 242      69.504  29.321  19.275  1.00 21.07           C  
ATOM   3917  C   LYS B 242      70.572  30.209  19.901  1.00 21.26           C  
ATOM   3918  O   LYS B 242      70.419  31.430  19.953  1.00 21.43           O  
ATOM   3919  CB  LYS B 242      68.659  28.713  20.399  1.00 21.30           C  
ATOM   3920  CG  LYS B 242      67.222  28.411  20.041  1.00 23.19           C  
ATOM   3921  CD  LYS B 242      66.430  27.993  21.277  1.00 25.55           C  
ATOM   3922  CE  LYS B 242      65.018  27.544  20.919  1.00 26.77           C  
ATOM   3923  NZ  LYS B 242      64.996  26.219  20.229  1.00 27.81           N  
ATOM   3924  N   THR B 243      71.648  29.586  20.378  1.00 21.79           N  
ATOM   3925  CA  THR B 243      72.700  30.298  21.106  1.00 22.20           C  
ATOM   3926  C   THR B 243      73.948  30.554  20.261  1.00 22.60           C  
ATOM   3927  O   THR B 243      74.937  31.103  20.756  1.00 22.80           O  
ATOM   3928  CB  THR B 243      73.089  29.561  22.409  1.00 22.33           C  
ATOM   3929  OG1 THR B 243      73.432  28.201  22.113  1.00 21.94           O  
ATOM   3930  CG2 THR B 243      71.939  29.595  23.412  1.00 22.41           C  
ATOM   3931  N   ALA B 244      73.893  30.167  18.987  1.00 22.81           N  
ATOM   3932  CA  ALA B 244      75.002  30.379  18.058  1.00 23.18           C  
ATOM   3933  C   ALA B 244      75.210  31.860  17.753  1.00 23.52           C  
ATOM   3934  O   ALA B 244      74.265  32.651  17.783  1.00 23.67           O  
ATOM   3935  CB  ALA B 244      74.773  29.602  16.766  1.00 23.12           C  
ATOM   3936  N   ALA B 245      76.459  32.220  17.474  1.00 23.97           N  
ATOM   3937  CA  ALA B 245      76.808  33.569  17.040  1.00 24.37           C  
ATOM   3938  C   ALA B 245      77.326  33.537  15.605  1.00 24.52           C  
ATOM   3939  O   ALA B 245      77.686  32.478  15.084  1.00 24.64           O  
ATOM   3940  CB  ALA B 245      77.845  34.178  17.974  1.00 24.47           C  
ATOM   3941  OXT ALA B 245      77.393  34.564  14.928  1.00 24.73           O  
TER    3942      ALA B 245                                                      
ATOM   3943  N   ASP C   2       1.748  52.529  28.140  1.00 26.42           N  
ATOM   3944  CA  ASP C   2       2.783  52.125  27.145  1.00 26.23           C  
ATOM   3945  C   ASP C   2       2.171  51.907  25.763  1.00 25.64           C  
ATOM   3946  O   ASP C   2       1.159  51.215  25.620  1.00 25.80           O  
ATOM   3947  CB  ASP C   2       3.515  50.860  27.606  1.00 26.63           C  
ATOM   3948  CG  ASP C   2       4.269  51.058  28.911  1.00 27.64           C  
ATOM   3949  OD1 ASP C   2       5.176  51.918  28.963  1.00 29.08           O  
ATOM   3950  OD2 ASP C   2       3.959  50.342  29.886  1.00 28.90           O  
ATOM   3951  N   ASN C   3       2.796  52.511  24.756  1.00 24.75           N  
ATOM   3952  CA  ASN C   3       2.358  52.396  23.371  1.00 23.85           C  
ATOM   3953  C   ASN C   3       3.154  51.301  22.672  1.00 23.06           C  
ATOM   3954  O   ASN C   3       4.236  51.553  22.139  1.00 22.85           O  
ATOM   3955  CB  ASN C   3       2.539  53.741  22.656  1.00 24.05           C  
ATOM   3956  CG  ASN C   3       1.803  53.817  21.325  1.00 24.45           C  
ATOM   3957  OD1 ASN C   3       1.655  52.822  20.610  1.00 24.36           O  
ATOM   3958  ND2 ASN C   3       1.349  55.017  20.980  1.00 25.42           N  
ATOM   3959  N   TYR C   4       2.610  50.085  22.681  1.00 22.12           N  
ATOM   3960  CA  TYR C   4       3.315  48.907  22.162  1.00 21.38           C  
ATOM   3961  C   TYR C   4       3.518  48.936  20.650  1.00 20.86           C  
ATOM   3962  O   TYR C   4       4.516  48.421  20.142  1.00 20.29           O  
ATOM   3963  CB  TYR C   4       2.609  47.615  22.590  1.00 21.48           C  
ATOM   3964  CG  TYR C   4       2.477  47.473  24.090  1.00 22.13           C  
ATOM   3965  CD1 TYR C   4       1.230  47.555  24.705  1.00 22.80           C  
ATOM   3966  CD2 TYR C   4       3.600  47.279  24.897  1.00 22.82           C  
ATOM   3967  CE1 TYR C   4       1.100  47.432  26.081  1.00 23.59           C  
ATOM   3968  CE2 TYR C   4       3.480  47.159  26.278  1.00 23.87           C  
ATOM   3969  CZ  TYR C   4       2.223  47.238  26.861  1.00 24.13           C  
ATOM   3970  OH  TYR C   4       2.086  47.118  28.225  1.00 25.26           O  
ATOM   3971  N   GLN C   5       2.573  49.538  19.934  1.00 20.30           N  
ATOM   3972  CA  GLN C   5       2.719  49.712  18.494  1.00 20.01           C  
ATOM   3973  C   GLN C   5       3.898  50.631  18.191  1.00 19.89           C  
ATOM   3974  O   GLN C   5       4.721  50.316  17.331  1.00 19.59           O  
ATOM   3975  CB  GLN C   5       1.428  50.235  17.867  1.00 20.16           C  
ATOM   3976  CG  GLN C   5       0.319  49.196  17.830  1.00 19.70           C  
ATOM   3977  CD  GLN C   5      -0.944  49.707  17.171  1.00 20.21           C  
ATOM   3978  OE1 GLN C   5      -1.394  49.160  16.167  1.00 18.97           O  
ATOM   3979  NE2 GLN C   5      -1.519  50.767  17.729  1.00 21.10           N  
ATOM   3980  N   GLU C   6       3.984  51.747  18.918  1.00 19.62           N  
ATOM   3981  CA  GLU C   6       5.108  52.676  18.791  1.00 19.61           C  
ATOM   3982  C   GLU C   6       6.439  52.015  19.156  1.00 18.90           C  
ATOM   3983  O   GLU C   6       7.455  52.241  18.490  1.00 18.93           O  
ATOM   3984  CB  GLU C   6       4.883  53.941  19.630  1.00 19.99           C  
ATOM   3985  CG  GLU C   6       5.996  54.984  19.502  1.00 22.14           C  
ATOM   3986  CD  GLU C   6       5.598  56.355  20.020  1.00 24.87           C  
ATOM   3987  OE1 GLU C   6       5.069  56.448  21.148  1.00 26.20           O  
ATOM   3988  OE2 GLU C   6       5.829  57.347  19.295  1.00 26.73           O  
ATOM   3989  N   LEU C   7       6.430  51.199  20.208  1.00 18.16           N  
ATOM   3990  CA  LEU C   7       7.632  50.474  20.626  1.00 17.50           C  
ATOM   3991  C   LEU C   7       8.103  49.516  19.532  1.00 17.01           C  
ATOM   3992  O   LEU C   7       9.303  49.408  19.268  1.00 16.73           O  
ATOM   3993  CB  LEU C   7       7.390  49.718  21.938  1.00 17.54           C  
ATOM   3994  CG  LEU C   7       7.310  50.557  23.218  1.00 18.05           C  
ATOM   3995  CD1 LEU C   7       6.572  49.799  24.308  1.00 18.76           C  
ATOM   3996  CD2 LEU C   7       8.699  50.986  23.689  1.00 18.56           C  
ATOM   3997  N   ARG C   8       7.150  48.842  18.891  1.00 16.42           N  
ATOM   3998  CA  ARG C   8       7.448  47.906  17.804  1.00 16.34           C  
ATOM   3999  C   ARG C   8       8.007  48.613  16.569  1.00 15.71           C  
ATOM   4000  O   ARG C   8       8.949  48.114  15.945  1.00 15.12           O  
ATOM   4001  CB  ARG C   8       6.198  47.096  17.432  1.00 16.42           C  
ATOM   4002  CG  ARG C   8       6.477  45.744  16.780  1.00 19.40           C  
ATOM   4003  CD  ARG C   8       6.371  45.770  15.254  1.00 21.78           C  
ATOM   4004  NE  ARG C   8       6.139  44.433  14.705  1.00 22.78           N  
ATOM   4005  CZ  ARG C   8       4.954  43.985  14.298  1.00 24.07           C  
ATOM   4006  NH1 ARG C   8       3.893  44.768  14.364  1.00 25.80           N  
ATOM   4007  NH2 ARG C   8       4.818  42.759  13.820  1.00 23.93           N  
ATOM   4008  N   VAL C   9       7.420  49.758  16.214  1.00 15.43           N  
ATOM   4009  CA AVAL C   9       7.900  50.504  15.048  0.50 15.42           C  
ATOM   4010  CA BVAL C   9       7.868  50.558  15.070  0.50 15.24           C  
ATOM   4011  C   VAL C   9       9.285  51.097  15.301  1.00 15.16           C  
ATOM   4012  O   VAL C   9      10.125  51.084  14.405  1.00 15.14           O  
ATOM   4013  CB AVAL C   9       6.884  51.555  14.491  0.50 15.49           C  
ATOM   4014  CB BVAL C   9       6.875  51.723  14.776  0.50 15.23           C  
ATOM   4015  CG1AVAL C   9       5.645  50.861  13.932  0.50 15.73           C  
ATOM   4016  CG1BVAL C   9       7.431  52.677  13.728  0.50 15.03           C  
ATOM   4017  CG2AVAL C   9       6.507  52.584  15.532  0.50 16.02           C  
ATOM   4018  CG2BVAL C   9       5.526  51.179  14.325  0.50 15.36           C  
ATOM   4019  N   GLN C  10       9.535  51.579  16.519  1.00 15.07           N  
ATOM   4020  CA  GLN C  10      10.863  52.068  16.893  1.00 15.06           C  
ATOM   4021  C   GLN C  10      11.886  50.934  16.918  1.00 14.38           C  
ATOM   4022  O   GLN C  10      13.045  51.134  16.558  1.00 14.56           O  
ATOM   4023  CB  GLN C  10      10.827  52.793  18.236  1.00 15.59           C  
ATOM   4024  CG  GLN C  10      10.302  54.221  18.143  1.00 17.88           C  
ATOM   4025  CD  GLN C  10      10.133  54.885  19.501  1.00 21.08           C  
ATOM   4026  OE1 GLN C  10      10.484  54.318  20.541  1.00 23.63           O  
ATOM   4027  NE2 GLN C  10       9.584  56.095  19.498  1.00 22.60           N  
ATOM   4028  N   PHE C  11      11.452  49.744  17.328  1.00 13.93           N  
ATOM   4029  CA  PHE C  11      12.322  48.568  17.281  1.00 13.18           C  
ATOM   4030  C   PHE C  11      12.691  48.191  15.843  1.00 12.83           C  
ATOM   4031  O   PHE C  11      13.813  47.752  15.584  1.00 12.58           O  
ATOM   4032  CB  PHE C  11      11.692  47.371  18.007  1.00 12.91           C  
ATOM   4033  CG  PHE C  11      12.633  46.206  18.177  1.00 12.79           C  
ATOM   4034  CD1 PHE C  11      12.649  45.167  17.255  1.00 11.94           C  
ATOM   4035  CD2 PHE C  11      13.511  46.158  19.252  1.00 13.02           C  
ATOM   4036  CE1 PHE C  11      13.532  44.092  17.404  1.00 11.93           C  
ATOM   4037  CE2 PHE C  11      14.391  45.090  19.414  1.00 13.32           C  
ATOM   4038  CZ  PHE C  11      14.400  44.055  18.487  1.00 12.34           C  
ATOM   4039  N   ALA C  12      11.755  48.367  14.911  1.00 12.52           N  
ATOM   4040  CA  ALA C  12      12.027  48.091  13.498  1.00 12.45           C  
ATOM   4041  C   ALA C  12      13.118  48.995  12.917  1.00 12.49           C  
ATOM   4042  O   ALA C  12      13.759  48.644  11.928  1.00 12.70           O  
ATOM   4043  CB  ALA C  12      10.756  48.184  12.675  1.00 12.57           C  
ATOM   4044  N   ALA C  13      13.320  50.156  13.537  1.00 12.75           N  
ATOM   4045  CA  ALA C  13      14.374  51.080  13.120  1.00 12.94           C  
ATOM   4046  C   ALA C  13      15.750  50.724  13.689  1.00 13.27           C  
ATOM   4047  O   ALA C  13      16.758  51.304  13.276  1.00 12.98           O  
ATOM   4048  CB  ALA C  13      13.999  52.520  13.470  1.00 13.01           C  
ATOM   4049  N   GLN C  14      15.795  49.779  14.631  1.00 13.29           N  
ATOM   4050  CA  GLN C  14      17.070  49.322  15.196  1.00 13.74           C  
ATOM   4051  C   GLN C  14      17.984  48.797  14.095  1.00 13.86           C  
ATOM   4052  O   GLN C  14      17.522  48.206  13.114  1.00 13.94           O  
ATOM   4053  CB  GLN C  14      16.862  48.237  16.266  1.00 13.67           C  
ATOM   4054  CG  GLN C  14      16.202  48.721  17.560  1.00 14.53           C  
ATOM   4055  CD  GLN C  14      17.185  49.349  18.534  1.00 15.69           C  
ATOM   4056  OE1 GLN C  14      18.081  48.679  19.050  1.00 17.57           O  
ATOM   4057  NE2 GLN C  14      17.013  50.641  18.798  1.00 16.21           N  
ATOM   4058  N   ALA C  15      19.285  49.021  14.271  1.00 14.25           N  
ATOM   4059  CA  ALA C  15      20.290  48.593  13.311  1.00 15.00           C  
ATOM   4060  C   ALA C  15      20.182  47.110  12.972  1.00 15.51           C  
ATOM   4061  O   ALA C  15      19.916  46.279  13.844  1.00 15.75           O  
ATOM   4062  CB  ALA C  15      21.689  48.918  13.836  1.00 14.81           C  
ATOM   4063  N   VAL C  16      20.356  46.807  11.689  1.00 16.31           N  
ATOM   4064  CA  VAL C  16      20.500  45.438  11.208  1.00 17.30           C  
ATOM   4065  C   VAL C  16      21.961  45.298  10.778  1.00 17.72           C  
ATOM   4066  O   VAL C  16      22.308  45.481   9.610  1.00 18.33           O  
ATOM   4067  CB  VAL C  16      19.495  45.123  10.066  1.00 17.20           C  
ATOM   4068  CG1 VAL C  16      19.701  43.715   9.503  1.00 17.81           C  
ATOM   4069  CG2 VAL C  16      18.065  45.277  10.573  1.00 17.54           C  
ATOM   4070  N   ASP C  17      22.808  45.001  11.760  1.00 18.30           N  
ATOM   4071  CA  ASP C  17      24.253  44.952  11.574  1.00 18.77           C  
ATOM   4072  C   ASP C  17      24.678  43.540  11.188  1.00 18.80           C  
ATOM   4073  O   ASP C  17      24.545  42.609  11.987  1.00 18.75           O  
ATOM   4074  CB  ASP C  17      24.955  45.407  12.857  1.00 19.08           C  
ATOM   4075  CG  ASP C  17      26.445  45.608  12.670  1.00 20.32           C  
ATOM   4076  OD1 ASP C  17      26.875  46.775  12.539  1.00 22.30           O  
ATOM   4077  OD2 ASP C  17      27.183  44.600  12.648  1.00 21.55           O  
ATOM   4078  N   ARG C  18      25.189  43.398   9.965  1.00 18.96           N  
ATOM   4079  CA AARG C  18      25.584  42.096   9.420  0.70 19.17           C  
ATOM   4080  CA BARG C  18      25.574  42.092   9.427  0.30 19.05           C  
ATOM   4081  C   ARG C  18      26.596  41.373  10.312  1.00 19.16           C  
ATOM   4082  O   ARG C  18      26.409  40.202  10.649  1.00 18.92           O  
ATOM   4083  CB AARG C  18      26.126  42.251   7.992  0.70 19.42           C  
ATOM   4084  CB BARG C  18      26.082  42.224   7.985  0.30 19.15           C  
ATOM   4085  CG AARG C  18      26.609  40.955   7.345  0.70 20.28           C  
ATOM   4086  CG BARG C  18      26.365  40.894   7.295  0.30 19.39           C  
ATOM   4087  CD AARG C  18      26.912  41.147   5.863  0.70 21.71           C  
ATOM   4088  CD BARG C  18      26.368  41.032   5.779  0.30 19.73           C  
ATOM   4089  NE AARG C  18      27.707  40.047   5.318  0.70 22.96           N  
ATOM   4090  NE BARG C  18      25.019  41.203   5.247  0.30 20.16           N  
ATOM   4091  CZ AARG C  18      28.001  39.889   4.028  0.70 23.68           C  
ATOM   4092  CZ BARG C  18      24.727  41.274   3.953  0.30 20.37           C  
ATOM   4093  NH1AARG C  18      27.561  40.755   3.122  0.70 23.81           N  
ATOM   4094  NH1BARG C  18      25.692  41.190   3.046  0.30 20.49           N  
ATOM   4095  NH2AARG C  18      28.733  38.854   3.639  0.70 24.17           N  
ATOM   4096  NH2BARG C  18      23.469  41.431   3.564  0.30 20.51           N  
ATOM   4097  N   ASN C  19      27.666  42.072  10.693  1.00 19.06           N  
ATOM   4098  CA  ASN C  19      28.705  41.468  11.532  1.00 19.03           C  
ATOM   4099  C   ASN C  19      28.201  41.038  12.910  1.00 18.57           C  
ATOM   4100  O   ASN C  19      28.532  39.951  13.383  1.00 18.34           O  
ATOM   4101  CB  ASN C  19      29.928  42.385  11.653  1.00 19.48           C  
ATOM   4102  CG  ASN C  19      30.724  42.474  10.359  1.00 20.39           C  
ATOM   4103  OD1 ASN C  19      30.626  41.607   9.484  1.00 22.17           O  
ATOM   4104  ND2 ASN C  19      31.523  43.527  10.233  1.00 21.92           N  
ATOM   4105  N   GLU C  20      27.386  41.888  13.532  1.00 18.09           N  
ATOM   4106  CA  GLU C  20      26.784  41.595  14.830  1.00 17.72           C  
ATOM   4107  C   GLU C  20      25.869  40.370  14.751  1.00 17.07           C  
ATOM   4108  O   GLU C  20      25.951  39.471  15.590  1.00 16.83           O  
ATOM   4109  CB  GLU C  20      26.001  42.813  15.328  1.00 18.02           C  
ATOM   4110  CG  GLU C  20      25.290  42.609  16.654  1.00 19.55           C  
ATOM   4111  CD  GLU C  20      24.576  43.857  17.127  1.00 21.37           C  
ATOM   4112  OE1 GLU C  20      23.733  44.393  16.373  1.00 22.76           O  
ATOM   4113  OE2 GLU C  20      24.858  44.297  18.261  1.00 22.99           O  
ATOM   4114  N   ILE C  21      25.012  40.346  13.732  1.00 16.36           N  
ATOM   4115  CA  ILE C  21      24.063  39.248  13.538  1.00 16.05           C  
ATOM   4116  C   ILE C  21      24.778  37.929  13.212  1.00 16.18           C  
ATOM   4117  O   ILE C  21      24.415  36.880  13.744  1.00 16.03           O  
ATOM   4118  CB  ILE C  21      22.995  39.595  12.468  1.00 16.00           C  
ATOM   4119  CG1 ILE C  21      22.058  40.692  12.996  1.00 15.80           C  
ATOM   4120  CG2 ILE C  21      22.187  38.360  12.087  1.00 15.55           C  
ATOM   4121  CD1 ILE C  21      21.190  41.349  11.931  1.00 15.30           C  
ATOM   4122  N   GLU C  22      25.798  37.989  12.357  1.00 16.14           N  
ATOM   4123  CA  GLU C  22      26.556  36.783  11.995  1.00 16.21           C  
ATOM   4124  C   GLU C  22      27.334  36.202  13.181  1.00 16.02           C  
ATOM   4125  O   GLU C  22      27.526  34.984  13.263  1.00 15.76           O  
ATOM   4126  CB  GLU C  22      27.469  37.036  10.786  1.00 16.28           C  
ATOM   4127  CG  GLU C  22      26.701  37.167   9.470  1.00 17.60           C  
ATOM   4128  CD  GLU C  22      27.577  37.463   8.259  1.00 19.75           C  
ATOM   4129  OE1 GLU C  22      28.820  37.521   8.390  1.00 21.76           O  
ATOM   4130  OE2 GLU C  22      27.010  37.638   7.160  1.00 20.90           O  
ATOM   4131  N   GLN C  23      27.759  37.069  14.100  1.00 15.85           N  
ATOM   4132  CA  GLN C  23      28.389  36.641  15.350  1.00 16.07           C  
ATOM   4133  C   GLN C  23      27.398  35.845  16.209  1.00 15.38           C  
ATOM   4134  O   GLN C  23      27.756  34.818  16.783  1.00 15.08           O  
ATOM   4135  CB  GLN C  23      28.943  37.847  16.117  1.00 16.48           C  
ATOM   4136  CG  GLN C  23      29.818  37.511  17.326  1.00 19.21           C  
ATOM   4137  CD  GLN C  23      30.614  38.711  17.828  1.00 22.98           C  
ATOM   4138  OE1 GLN C  23      31.422  39.291  17.095  1.00 25.33           O  
ATOM   4139  NE2 GLN C  23      30.396  39.081  19.086  1.00 24.70           N  
ATOM   4140  N   TRP C  24      26.156  36.320  16.283  1.00 14.87           N  
ATOM   4141  CA  TRP C  24      25.099  35.594  16.991  1.00 14.40           C  
ATOM   4142  C   TRP C  24      24.784  34.249  16.331  1.00 14.13           C  
ATOM   4143  O   TRP C  24      24.594  33.243  17.022  1.00 14.18           O  
ATOM   4144  CB  TRP C  24      23.829  36.446  17.110  1.00 14.48           C  
ATOM   4145  CG  TRP C  24      23.954  37.593  18.082  1.00 15.10           C  
ATOM   4146  CD1 TRP C  24      24.703  37.625  19.224  1.00 15.68           C  
ATOM   4147  CD2 TRP C  24      23.287  38.863  18.006  1.00 15.66           C  
ATOM   4148  NE1 TRP C  24      24.557  38.842  19.855  1.00 16.04           N  
ATOM   4149  CE2 TRP C  24      23.694  39.618  19.130  1.00 16.00           C  
ATOM   4150  CE3 TRP C  24      22.394  39.438  17.091  1.00 16.35           C  
ATOM   4151  CZ2 TRP C  24      23.235  40.919  19.368  1.00 16.28           C  
ATOM   4152  CZ3 TRP C  24      21.937  40.731  17.326  1.00 17.00           C  
ATOM   4153  CH2 TRP C  24      22.358  41.456  18.460  1.00 16.85           C  
ATOM   4154  N   VAL C  25      24.742  34.236  14.999  1.00 13.62           N  
ATOM   4155  CA  VAL C  25      24.510  33.002  14.236  1.00 13.60           C  
ATOM   4156  C   VAL C  25      25.542  31.945  14.626  1.00 13.61           C  
ATOM   4157  O   VAL C  25      25.192  30.797  14.909  1.00 13.16           O  
ATOM   4158  CB  VAL C  25      24.562  33.246  12.706  1.00 13.62           C  
ATOM   4159  CG1 VAL C  25      24.488  31.926  11.936  1.00 13.86           C  
ATOM   4160  CG2 VAL C  25      23.433  34.160  12.277  1.00 13.98           C  
ATOM   4161  N   ARG C  26      26.809  32.351  14.646  1.00 13.94           N  
ATOM   4162  CA  ARG C  26      27.909  31.451  14.995  1.00 14.51           C  
ATOM   4163  C   ARG C  26      27.817  30.951  16.434  1.00 14.31           C  
ATOM   4164  O   ARG C  26      28.057  29.771  16.697  1.00 14.39           O  
ATOM   4165  CB  ARG C  26      29.261  32.126  14.749  1.00 14.72           C  
ATOM   4166  CG  ARG C  26      29.616  32.287  13.276  1.00 16.59           C  
ATOM   4167  CD  ARG C  26      31.074  32.715  13.083  1.00 19.14           C  
ATOM   4168  NE  ARG C  26      31.363  34.020  13.682  1.00 20.75           N  
ATOM   4169  CZ  ARG C  26      31.206  35.190  13.065  1.00 21.62           C  
ATOM   4170  NH1 ARG C  26      30.755  35.244  11.819  1.00 22.73           N  
ATOM   4171  NH2 ARG C  26      31.496  36.315  13.702  1.00 22.34           N  
ATOM   4172  N   GLU C  27      27.458  31.846  17.356  1.00 14.31           N  
ATOM   4173  CA  GLU C  27      27.324  31.498  18.768  1.00 14.21           C  
ATOM   4174  C   GLU C  27      26.238  30.447  18.988  1.00 13.69           C  
ATOM   4175  O   GLU C  27      26.395  29.544  19.810  1.00 13.51           O  
ATOM   4176  CB  GLU C  27      27.026  32.745  19.610  1.00 14.77           C  
ATOM   4177  CG  GLU C  27      27.132  32.502  21.111  1.00 17.10           C  
ATOM   4178  CD  GLU C  27      26.623  33.656  21.957  1.00 19.80           C  
ATOM   4179  OE1 GLU C  27      26.326  34.743  21.408  1.00 22.23           O  
ATOM   4180  OE2 GLU C  27      26.526  33.470  23.187  1.00 20.26           O  
ATOM   4181  N   PHE C  28      25.148  30.568  18.236  1.00 12.69           N  
ATOM   4182  CA  PHE C  28      23.970  29.729  18.432  1.00 12.45           C  
ATOM   4183  C   PHE C  28      23.894  28.539  17.480  1.00 12.28           C  
ATOM   4184  O   PHE C  28      22.949  27.756  17.552  1.00 12.29           O  
ATOM   4185  CB  PHE C  28      22.700  30.576  18.292  1.00 12.30           C  
ATOM   4186  CG  PHE C  28      22.610  31.713  19.278  1.00 12.79           C  
ATOM   4187  CD1 PHE C  28      22.960  31.532  20.615  1.00 13.54           C  
ATOM   4188  CD2 PHE C  28      22.132  32.958  18.875  1.00 13.25           C  
ATOM   4189  CE1 PHE C  28      22.863  32.581  21.532  1.00 14.52           C  
ATOM   4190  CE2 PHE C  28      22.033  34.013  19.780  1.00 13.58           C  
ATOM   4191  CZ  PHE C  28      22.399  33.827  21.112  1.00 14.38           C  
ATOM   4192  N   ALA C  29      24.890  28.406  16.605  1.00 12.23           N  
ATOM   4193  CA  ALA C  29      24.903  27.360  15.580  1.00 12.15           C  
ATOM   4194  C   ALA C  29      24.865  25.950  16.166  1.00 12.21           C  
ATOM   4195  O   ALA C  29      25.290  25.725  17.301  1.00 12.07           O  
ATOM   4196  CB  ALA C  29      26.121  27.518  14.683  1.00 12.34           C  
ATOM   4197  N   TYR C  30      24.336  25.014  15.378  1.00 12.49           N  
ATOM   4198  CA  TYR C  30      24.374  23.594  15.712  1.00 12.96           C  
ATOM   4199  C   TYR C  30      25.827  23.182  15.915  1.00 12.90           C  
ATOM   4200  O   TYR C  30      26.683  23.476  15.075  1.00 12.91           O  
ATOM   4201  CB  TYR C  30      23.742  22.777  14.577  1.00 13.23           C  
ATOM   4202  CG  TYR C  30      23.760  21.268  14.754  1.00 14.67           C  
ATOM   4203  CD1 TYR C  30      22.630  20.583  15.197  1.00 16.47           C  
ATOM   4204  CD2 TYR C  30      24.901  20.524  14.449  1.00 15.36           C  
ATOM   4205  CE1 TYR C  30      22.641  19.194  15.346  1.00 17.42           C  
ATOM   4206  CE2 TYR C  30      24.923  19.137  14.601  1.00 16.70           C  
ATOM   4207  CZ  TYR C  30      23.792  18.483  15.050  1.00 17.47           C  
ATOM   4208  OH  TYR C  30      23.815  17.113  15.194  1.00 18.53           O  
ATOM   4209  N   GLN C  31      26.091  22.533  17.048  1.00 13.10           N  
ATOM   4210  CA  GLN C  31      27.393  21.935  17.336  1.00 13.18           C  
ATOM   4211  C   GLN C  31      27.190  20.456  17.652  1.00 13.27           C  
ATOM   4212  O   GLN C  31      26.499  20.108  18.616  1.00 13.60           O  
ATOM   4213  CB  GLN C  31      28.084  22.636  18.514  1.00 12.91           C  
ATOM   4214  CG  GLN C  31      29.500  22.109  18.789  1.00 13.54           C  
ATOM   4215  CD  GLN C  31      30.137  22.689  20.044  1.00 12.82           C  
ATOM   4216  OE1 GLN C  31      29.804  22.297  21.164  1.00 14.47           O  
ATOM   4217  NE2 GLN C  31      31.075  23.605  19.859  1.00 14.52           N  
ATOM   4218  N   GLY C  32      27.789  19.593  16.835  1.00 13.44           N  
ATOM   4219  CA  GLY C  32      27.675  18.147  17.031  1.00 13.47           C  
ATOM   4220  C   GLY C  32      28.454  17.637  18.230  1.00 13.60           C  
ATOM   4221  O   GLY C  32      27.995  16.740  18.946  1.00 13.76           O  
ATOM   4222  N   PHE C  33      29.633  18.217  18.443  1.00 13.17           N  
ATOM   4223  CA  PHE C  33      30.544  17.815  19.513  1.00 12.88           C  
ATOM   4224  C   PHE C  33      31.498  18.973  19.815  1.00 12.56           C  
ATOM   4225  O   PHE C  33      31.656  19.892  19.004  1.00 12.33           O  
ATOM   4226  CB  PHE C  33      31.330  16.553  19.111  1.00 12.92           C  
ATOM   4227  CG  PHE C  33      32.393  16.808  18.077  1.00 13.35           C  
ATOM   4228  CD1 PHE C  33      33.733  16.858  18.441  1.00 14.53           C  
ATOM   4229  CD2 PHE C  33      32.053  17.015  16.742  1.00 14.11           C  
ATOM   4230  CE1 PHE C  33      34.716  17.109  17.494  1.00 14.26           C  
ATOM   4231  CE2 PHE C  33      33.038  17.270  15.787  1.00 14.96           C  
ATOM   4232  CZ  PHE C  33      34.370  17.320  16.170  1.00 14.48           C  
ATOM   4233  N   ASP C  34      32.128  18.913  20.982  1.00 12.17           N  
ATOM   4234  CA  ASP C  34      33.012  19.966  21.462  1.00 12.17           C  
ATOM   4235  C   ASP C  34      34.429  19.405  21.484  1.00 12.02           C  
ATOM   4236  O   ASP C  34      34.843  18.792  22.474  1.00 11.90           O  
ATOM   4237  CB  ASP C  34      32.564  20.396  22.867  1.00 12.28           C  
ATOM   4238  CG  ASP C  34      33.332  21.600  23.408  1.00 12.95           C  
ATOM   4239  OD1 ASP C  34      34.503  21.824  23.029  1.00 13.21           O  
ATOM   4240  OD2 ASP C  34      32.758  22.321  24.255  1.00 14.39           O  
ATOM   4241  N   ALA C  35      35.163  19.617  20.392  1.00 11.87           N  
ATOM   4242  CA  ALA C  35      36.481  19.001  20.205  1.00 11.96           C  
ATOM   4243  C   ALA C  35      37.460  19.315  21.334  1.00 12.29           C  
ATOM   4244  O   ALA C  35      38.179  18.428  21.793  1.00 12.14           O  
ATOM   4245  CB  ALA C  35      37.072  19.398  18.862  1.00 11.97           C  
ATOM   4246  N   ARG C  36      37.477  20.570  21.783  1.00 12.31           N  
ATOM   4247  CA  ARG C  36      38.362  20.987  22.870  1.00 12.79           C  
ATOM   4248  C   ARG C  36      38.083  20.234  24.164  1.00 12.62           C  
ATOM   4249  O   ARG C  36      39.015  19.790  24.845  1.00 12.82           O  
ATOM   4250  CB  ARG C  36      38.263  22.496  23.100  1.00 12.75           C  
ATOM   4251  CG  ARG C  36      38.972  23.296  22.034  1.00 13.96           C  
ATOM   4252  CD  ARG C  36      38.721  24.788  22.181  1.00 15.43           C  
ATOM   4253  NE  ARG C  36      39.311  25.528  21.066  1.00 16.45           N  
ATOM   4254  CZ  ARG C  36      38.694  25.778  19.913  1.00 16.47           C  
ATOM   4255  NH1 ARG C  36      37.452  25.353  19.702  1.00 16.94           N  
ATOM   4256  NH2 ARG C  36      39.324  26.457  18.966  1.00 17.25           N  
ATOM   4257  N   ARG C  37      36.802  20.077  24.486  1.00 12.48           N  
ATOM   4258  CA  ARG C  37      36.393  19.340  25.675  1.00 12.56           C  
ATOM   4259  C   ARG C  37      36.739  17.850  25.548  1.00 12.17           C  
ATOM   4260  O   ARG C  37      37.167  17.228  26.518  1.00 12.05           O  
ATOM   4261  CB  ARG C  37      34.899  19.539  25.947  1.00 12.95           C  
ATOM   4262  CG  ARG C  37      34.414  19.023  27.297  1.00 14.54           C  
ATOM   4263  CD  ARG C  37      35.160  19.635  28.482  1.00 16.94           C  
ATOM   4264  NE  ARG C  37      34.577  19.195  29.746  1.00 18.84           N  
ATOM   4265  CZ  ARG C  37      35.254  19.014  30.876  1.00 19.06           C  
ATOM   4266  NH1 ARG C  37      36.561  19.225  30.924  1.00 19.87           N  
ATOM   4267  NH2 ARG C  37      34.615  18.609  31.964  1.00 21.12           N  
ATOM   4268  N   VAL C  38      36.567  17.295  24.349  1.00 11.95           N  
ATOM   4269  CA  VAL C  38      36.863  15.877  24.112  1.00 11.56           C  
ATOM   4270  C   VAL C  38      38.325  15.575  24.442  1.00 11.88           C  
ATOM   4271  O   VAL C  38      38.624  14.643  25.197  1.00 11.73           O  
ATOM   4272  CB  VAL C  38      36.497  15.433  22.663  1.00 11.68           C  
ATOM   4273  CG1 VAL C  38      37.058  14.039  22.352  1.00 10.84           C  
ATOM   4274  CG2 VAL C  38      34.985  15.428  22.478  1.00 11.66           C  
ATOM   4275  N   ILE C  39      39.225  16.393  23.906  1.00 11.86           N  
ATOM   4276  CA  ILE C  39      40.659  16.204  24.117  1.00 12.11           C  
ATOM   4277  C   ILE C  39      41.046  16.443  25.580  1.00 12.45           C  
ATOM   4278  O   ILE C  39      41.853  15.697  26.142  1.00 12.32           O  
ATOM   4279  CB  ILE C  39      41.493  17.061  23.141  1.00 12.09           C  
ATOM   4280  CG1 ILE C  39      41.227  16.601  21.701  1.00 12.22           C  
ATOM   4281  CG2 ILE C  39      42.992  16.965  23.464  1.00 12.39           C  
ATOM   4282  CD1 ILE C  39      41.571  17.621  20.634  1.00 13.68           C  
ATOM   4283  N   GLU C  40      40.452  17.464  26.200  1.00 12.55           N  
ATOM   4284  CA  GLU C  40      40.672  17.709  27.628  1.00 13.21           C  
ATOM   4285  C   GLU C  40      40.309  16.478  28.457  1.00 12.99           C  
ATOM   4286  O   GLU C  40      41.080  16.066  29.327  1.00 13.08           O  
ATOM   4287  CB  GLU C  40      39.894  18.936  28.123  1.00 13.40           C  
ATOM   4288  CG  GLU C  40      40.062  19.188  29.628  1.00 15.42           C  
ATOM   4289  CD  GLU C  40      39.462  20.498  30.107  1.00 18.06           C  
ATOM   4290  OE1 GLU C  40      38.559  21.043  29.438  1.00 19.53           O  
ATOM   4291  OE2 GLU C  40      39.894  20.976  31.177  1.00 20.39           O  
ATOM   4292  N   LEU C  41      39.147  15.891  28.170  1.00 12.94           N  
ATOM   4293  CA  LEU C  41      38.678  14.706  28.889  1.00 13.07           C  
ATOM   4294  C   LEU C  41      39.567  13.493  28.633  1.00 13.17           C  
ATOM   4295  O   LEU C  41      39.869  12.741  29.562  1.00 13.15           O  
ATOM   4296  CB  LEU C  41      37.217  14.388  28.542  1.00 12.92           C  
ATOM   4297  CG  LEU C  41      36.153  15.395  29.001  1.00 13.24           C  
ATOM   4298  CD1 LEU C  41      34.824  15.123  28.305  1.00 14.08           C  
ATOM   4299  CD2 LEU C  41      35.988  15.393  30.518  1.00 13.65           C  
ATOM   4300  N   LEU C  42      39.986  13.308  27.381  1.00 13.46           N  
ATOM   4301  CA  LEU C  42      40.907  12.226  27.029  1.00 13.89           C  
ATOM   4302  C   LEU C  42      42.191  12.281  27.852  1.00 14.46           C  
ATOM   4303  O   LEU C  42      42.613  11.267  28.416  1.00 14.33           O  
ATOM   4304  CB  LEU C  42      41.245  12.249  25.536  1.00 13.89           C  
ATOM   4305  CG  LEU C  42      40.202  11.649  24.591  1.00 13.21           C  
ATOM   4306  CD1 LEU C  42      40.494  12.031  23.157  1.00 12.62           C  
ATOM   4307  CD2 LEU C  42      40.145  10.132  24.732  1.00 13.25           C  
ATOM   4308  N   LYS C  43      42.801  13.464  27.917  1.00 15.15           N  
ATOM   4309  CA  LYS C  43      44.028  13.662  28.697  1.00 16.02           C  
ATOM   4310  C   LYS C  43      43.786  13.503  30.199  1.00 16.50           C  
ATOM   4311  O   LYS C  43      44.616  12.926  30.911  1.00 16.51           O  
ATOM   4312  CB  LYS C  43      44.654  15.034  28.415  1.00 15.98           C  
ATOM   4313  CG  LYS C  43      45.252  15.190  27.019  1.00 17.29           C  
ATOM   4314  CD  LYS C  43      46.666  15.772  27.065  1.00 20.22           C  
ATOM   4315  CE  LYS C  43      46.692  17.255  27.406  1.00 21.34           C  
ATOM   4316  NZ  LYS C  43      48.092  17.748  27.573  1.00 23.08           N  
ATOM   4317  N   GLN C  44      42.649  14.013  30.669  1.00 17.03           N  
ATOM   4318  CA  GLN C  44      42.280  13.937  32.081  1.00 17.79           C  
ATOM   4319  C   GLN C  44      42.110  12.495  32.565  1.00 17.93           C  
ATOM   4320  O   GLN C  44      42.759  12.085  33.532  1.00 17.97           O  
ATOM   4321  CB  GLN C  44      41.008  14.751  32.354  1.00 18.05           C  
ATOM   4322  CG  GLN C  44      40.457  14.601  33.768  1.00 19.72           C  
ATOM   4323  CD  GLN C  44      39.121  15.287  33.950  1.00 22.07           C  
ATOM   4324  OE1 GLN C  44      39.018  16.506  33.829  1.00 23.35           O  
ATOM   4325  NE2 GLN C  44      38.087  14.506  34.248  1.00 22.85           N  
ATOM   4326  N   TYR C  45      41.241  11.742  31.889  1.00 17.85           N  
ATOM   4327  CA  TYR C  45      40.937  10.358  32.259  1.00 18.18           C  
ATOM   4328  C   TYR C  45      42.072   9.397  31.909  1.00 18.17           C  
ATOM   4329  O   TYR C  45      42.276   8.395  32.597  1.00 17.89           O  
ATOM   4330  CB  TYR C  45      39.653   9.879  31.570  1.00 18.25           C  
ATOM   4331  CG  TYR C  45      38.354  10.405  32.148  1.00 19.23           C  
ATOM   4332  CD1 TYR C  45      37.789   9.833  33.292  1.00 19.91           C  
ATOM   4333  CD2 TYR C  45      37.668  11.445  31.526  1.00 20.16           C  
ATOM   4334  CE1 TYR C  45      36.586  10.305  33.815  1.00 20.85           C  
ATOM   4335  CE2 TYR C  45      36.468  11.927  32.041  1.00 21.24           C  
ATOM   4336  CZ  TYR C  45      35.935  11.355  33.186  1.00 21.76           C  
ATOM   4337  OH  TYR C  45      34.747  11.832  33.690  1.00 22.90           O  
ATOM   4338  N   GLY C  46      42.801   9.707  30.839  1.00 18.19           N  
ATOM   4339  CA  GLY C  46      43.769   8.773  30.263  1.00 18.44           C  
ATOM   4340  C   GLY C  46      45.185   8.848  30.789  1.00 18.81           C  
ATOM   4341  O   GLY C  46      45.897   7.841  30.802  1.00 18.69           O  
ATOM   4342  N   GLY C  47      45.595  10.043  31.209  1.00 19.02           N  
ATOM   4343  CA  GLY C  47      46.961  10.286  31.665  1.00 19.40           C  
ATOM   4344  C   GLY C  47      47.993   9.848  30.645  1.00 19.59           C  
ATOM   4345  O   GLY C  47      47.926  10.227  29.471  1.00 19.71           O  
ATOM   4346  N   ALA C  48      48.932   9.023  31.100  1.00 19.57           N  
ATOM   4347  CA  ALA C  48      50.030   8.519  30.271  1.00 19.62           C  
ATOM   4348  C   ALA C  48      49.577   7.660  29.085  1.00 19.46           C  
ATOM   4349  O   ALA C  48      50.317   7.505  28.111  1.00 19.54           O  
ATOM   4350  CB  ALA C  48      51.012   7.732  31.139  1.00 19.74           C  
ATOM   4351  N   ASP C  49      48.370   7.106  29.176  1.00 19.27           N  
ATOM   4352  CA  ASP C  49      47.876   6.150  28.185  1.00 19.00           C  
ATOM   4353  C   ASP C  49      46.913   6.747  27.156  1.00 18.36           C  
ATOM   4354  O   ASP C  49      46.407   6.020  26.303  1.00 18.01           O  
ATOM   4355  CB  ASP C  49      47.180   4.972  28.879  1.00 19.41           C  
ATOM   4356  CG  ASP C  49      48.073   4.259  29.876  1.00 20.48           C  
ATOM   4357  OD1 ASP C  49      49.194   3.849  29.499  1.00 22.10           O  
ATOM   4358  OD2 ASP C  49      47.639   4.098  31.037  1.00 21.98           O  
ATOM   4359  N   TRP C  50      46.661   8.055  27.221  1.00 17.56           N  
ATOM   4360  CA  TRP C  50      45.592   8.648  26.402  1.00 17.00           C  
ATOM   4361  C   TRP C  50      45.790   8.508  24.883  1.00 16.68           C  
ATOM   4362  O   TRP C  50      44.821   8.287  24.157  1.00 16.36           O  
ATOM   4363  CB  TRP C  50      45.280  10.099  26.818  1.00 17.11           C  
ATOM   4364  CG  TRP C  50      46.094  11.171  26.143  1.00 17.38           C  
ATOM   4365  CD1 TRP C  50      47.213  11.781  26.634  1.00 18.08           C  
ATOM   4366  CD2 TRP C  50      45.832  11.779  24.868  1.00 17.61           C  
ATOM   4367  NE1 TRP C  50      47.672  12.720  25.739  1.00 18.68           N  
ATOM   4368  CE2 TRP C  50      46.844  12.739  24.647  1.00 18.02           C  
ATOM   4369  CE3 TRP C  50      44.846  11.597  23.886  1.00 17.04           C  
ATOM   4370  CZ2 TRP C  50      46.901  13.519  23.484  1.00 18.48           C  
ATOM   4371  CZ3 TRP C  50      44.903  12.371  22.728  1.00 17.13           C  
ATOM   4372  CH2 TRP C  50      45.924  13.321  22.540  1.00 17.85           C  
ATOM   4373  N   GLU C  51      47.031   8.629  24.413  1.00 16.27           N  
ATOM   4374  CA  GLU C  51      47.315   8.581  22.974  1.00 16.27           C  
ATOM   4375  C   GLU C  51      47.010   7.212  22.366  1.00 15.65           C  
ATOM   4376  O   GLU C  51      46.345   7.120  21.329  1.00 15.51           O  
ATOM   4377  CB  GLU C  51      48.760   8.993  22.681  1.00 16.40           C  
ATOM   4378  CG  GLU C  51      49.038  10.481  22.873  1.00 18.50           C
[truncated: 204,040 more chars]
