# Supplementary material for: Using structure prediction of negative sense RNA virus nucleoproteins to assess evolutionary relationships
Source: bioRxiv. 2024 May 22:2024.02.16.580771. Originally published 2024 Feb 17. Preprint. [Version 2] doi: 10.1101/2024.02.16.580771 (PMC10888975; doi:10.1101/2024.02.16.580771)
Supplement: Supplement 3 — Supplementary File 1: Initial Dataset NP PDBs (.pdb files) [file media-3.zip › Initial Dataset NP PDBs/5N2U.pdb]

HEADER    VIRAL PROTEIN                           08-FEB-17   5N2U              
TITLE     INFLUENZA D VIRUS NUCLEOPROTEIN                                       
COMPND    MOL_ID: 1;                                                            
COMPND   2 MOLECULE: NUCLEOPROTEIN;                                             
COMPND   3 CHAIN: A, B, C, D;                                                   
COMPND   4 ENGINEERED: YES                                                      
SOURCE    MOL_ID: 1;                                                            
SOURCE   2 ORGANISM_SCIENTIFIC: INFLUENZA D VIRUS (D/BOVINE/FRANCE/2986/2012);  
SOURCE   3 ORGANISM_TAXID: 1542973;                                             
SOURCE   4 GENE: NP;                                                            
SOURCE   5 EXPRESSION_SYSTEM: ESCHERICHIA COLI BL21(DE3);                       
SOURCE   6 EXPRESSION_SYSTEM_TAXID: 469008                                      
KEYWDS    INFLUENZA VIRUS, NUCLEOPROTEIN, VIRAL PROTEIN                         
EXPDTA    X-RAY DIFFRACTION                                                     
AUTHOR    A.LABARONNE,R.W.H.RUIGROK,T.CREPIN                                    
REVDAT   2   13-MAR-19 5N2U    1       JRNL                                     
REVDAT   1   28-FEB-18 5N2U    0                                                
JRNL        AUTH   A.DONCHET,J.OLIVA,A.LABARONNE,L.TENGO,M.MILOUDI,             
JRNL        AUTH 2 F.C A GERARD,C.MAS,G.SCHOEHN,R.W H RUIGROK,M.DUCATEZ,        
JRNL        AUTH 3 T.CREPIN                                                     
JRNL        TITL   THE STRUCTURE OF THE NUCLEOPROTEIN OF INFLUENZA D SHOWS THAT 
JRNL        TITL 2 ALL ORTHOMYXOVIRIDAE NUCLEOPROTEINS HAVE A SIMILAR NPCORE,   
JRNL        TITL 3 WITH OR WITHOUT A NPTAILFOR NUCLEAR TRANSPORT.               
JRNL        REF    SCI REP                       V.   9   600 2019              
JRNL        REFN                   ESSN 2045-2322                               
JRNL        PMID   30679709                                                     
JRNL        DOI    10.1038/S41598-018-37306-Y                                   
REMARK   2                                                                      
REMARK   2 RESOLUTION.    2.40 ANGSTROMS.                                       
REMARK   3                                                                      
REMARK   3 REFINEMENT.                                                          
REMARK   3   PROGRAM     : BUSTER 2.10.2                                        
REMARK   3   AUTHORS     : BRICOGNE,BLANC,BRANDL,FLENSBURG,KELLER,              
REMARK   3               : PACIOREK,ROVERSI,SHARFF,SMART,VONRHEIN,              
REMARK   3               : WOMACK,MATTHEWS,TEN EYCK,TRONRUD                     
REMARK   3                                                                      
REMARK   3  DATA USED IN REFINEMENT.                                            
REMARK   3   RESOLUTION RANGE HIGH (ANGSTROMS) : 2.40                           
REMARK   3   RESOLUTION RANGE LOW  (ANGSTROMS) : 39.71                          
REMARK   3   DATA CUTOFF            (SIGMA(F)) : 0.000                          
REMARK   3   COMPLETENESS FOR RANGE        (%) : 91.4                           
REMARK   3   NUMBER OF REFLECTIONS             : 87872                          
REMARK   3                                                                      
REMARK   3  FIT TO DATA USED IN REFINEMENT.                                     
REMARK   3   CROSS-VALIDATION METHOD           : THROUGHOUT                     
REMARK   3   FREE R VALUE TEST SET SELECTION   : RANDOM                         
REMARK   3   R VALUE     (WORKING + TEST SET)  : 0.205                          
REMARK   3   R VALUE            (WORKING SET)  : 0.202                          
REMARK   3   FREE R VALUE                      : 0.252                          
REMARK   3   FREE R VALUE TEST SET SIZE   (%)  : 4.930                          
REMARK   3   FREE R VALUE TEST SET COUNT       : 4331                           
REMARK   3   ESTIMATED ERROR OF FREE R VALUE   : 0.000                          
REMARK   3                                                                      
REMARK   3  FIT IN THE HIGHEST RESOLUTION BIN.                                  
REMARK   3   TOTAL NUMBER OF BINS USED               : 20                       
REMARK   3   BIN RESOLUTION RANGE HIGH   (ANGSTROMS) : 2.40                     
REMARK   3   BIN RESOLUTION RANGE LOW    (ANGSTROMS) : 2.46                     
REMARK   3   BIN COMPLETENESS (WORKING+TEST)     (%) : 94.39                    
REMARK   3   REFLECTIONS IN BIN (WORKING + TEST SET) : 6752                     
REMARK   3   BIN R VALUE        (WORKING + TEST SET) : 0.2200                   
REMARK   3   REFLECTIONS IN BIN        (WORKING SET) : 6418                     
REMARK   3   BIN R VALUE               (WORKING SET) : 0.2190                   
REMARK   3   BIN FREE R VALUE                        : 0.2380                   
REMARK   3   BIN FREE R VALUE TEST SET SIZE      (%) : 4.95                     
REMARK   3   BIN FREE R VALUE TEST SET COUNT         : 334                      
REMARK   3   ESTIMATED ERROR OF BIN FREE R VALUE     : 0.000                    
REMARK   3                                                                      
REMARK   3  NUMBER OF NON-HYDROGEN ATOMS USED IN REFINEMENT.                    
REMARK   3   PROTEIN ATOMS            : 14646                                   
REMARK   3   NUCLEIC ACID ATOMS       : 0                                       
REMARK   3   HETEROGEN ATOMS          : 0                                       
REMARK   3   SOLVENT ATOMS            : 235                                     
REMARK   3                                                                      
REMARK   3  B VALUES.                                                           
REMARK   3   FROM WILSON PLOT           (A**2) : 51.41                          
REMARK   3   MEAN B VALUE      (OVERALL, A**2) : 55.71                          
REMARK   3   OVERALL ANISOTROPIC B VALUE.                                       
REMARK   3    B11 (A**2) : -7.11070                                             
REMARK   3    B22 (A**2) : 4.87480                                              
REMARK   3    B33 (A**2) : 2.23590                                              
REMARK   3    B12 (A**2) : 14.00550                                             
REMARK   3    B13 (A**2) : 12.86840                                             
REMARK   3    B23 (A**2) : -9.07380                                             
REMARK   3                                                                      
REMARK   3  ESTIMATED COORDINATE ERROR.                                         
REMARK   3   ESD FROM LUZZATI PLOT                    (A) : 0.390               
REMARK   3   DPI (BLOW EQ-10) BASED ON R VALUE        (A) : 0.331               
REMARK   3   DPI (BLOW EQ-9) BASED ON FREE R VALUE    (A) : 0.245               
REMARK   3   DPI (CRUICKSHANK) BASED ON R VALUE       (A) : 0.361               
REMARK   3   DPI (CRUICKSHANK) BASED ON FREE R VALUE  (A) : 0.256               
REMARK   3                                                                      
REMARK   3   REFERENCES: BLOW, D. (2002) ACTA CRYST D58, 792-797                
REMARK   3               CRUICKSHANK, D.W.J. (1999) ACTA CRYST D55, 583-601     
REMARK   3                                                                      
REMARK   3 CORRELATION COEFFICIENTS.                                            
REMARK   3   CORRELATION COEFFICIENT FO-FC      : 0.906                         
REMARK   3   CORRELATION COEFFICIENT FO-FC FREE : 0.870                         
REMARK   3                                                                      
REMARK   3   NUMBER OF GEOMETRIC FUNCTION TERMS DEFINED : 15                    
REMARK   3   TERM                          COUNT    WEIGHT   FUNCTION.          
REMARK   3    BOND LENGTHS              : 14886  ; 2.000  ; HARMONIC            
REMARK   3    BOND ANGLES               : 19978  ; 2.000  ; HARMONIC            
REMARK   3    TORSION ANGLES            : 5401   ; 2.000  ; SINUSOIDAL          
REMARK   3    TRIGONAL CARBON PLANES    : 388    ; 2.000  ; HARMONIC            
REMARK   3    GENERAL PLANES            : 2116   ; 5.000  ; HARMONIC            
REMARK   3    ISOTROPIC THERMAL FACTORS : 14886  ; 20.000 ; HARMONIC            
REMARK   3    BAD NON-BONDED CONTACTS   : NULL   ; NULL   ; NULL                
REMARK   3    IMPROPER TORSIONS         : NULL   ; NULL   ; NULL                
REMARK   3    PSEUDOROTATION ANGLES     : NULL   ; NULL   ; NULL                
REMARK   3    CHIRAL IMPROPER TORSION   : 1947   ; 5.000  ; SEMIHARMONIC        
REMARK   3    SUM OF OCCUPANCIES        : NULL   ; NULL   ; NULL                
REMARK   3    UTILITY DISTANCES         : NULL   ; NULL   ; NULL                
REMARK   3    UTILITY ANGLES            : NULL   ; NULL   ; NULL                
REMARK   3    UTILITY TORSION           : NULL   ; NULL   ; NULL                
REMARK   3    IDEAL-DIST CONTACT TERM   : 17337  ; 4.000  ; SEMIHARMONIC        
REMARK   3                                                                      
REMARK   3   RMS DEVIATIONS FROM IDEAL VALUES.                                  
REMARK   3    BOND LENGTHS                       (A) : 0.009                    
REMARK   3    BOND ANGLES                  (DEGREES) : 1.15                     
REMARK   3    PEPTIDE OMEGA TORSION ANGLES (DEGREES) : 2.59                     
REMARK   3    OTHER TORSION ANGLES         (DEGREES) : 20.69                    
REMARK   3                                                                      
REMARK   3  TLS DETAILS                                                         
REMARK   3   NUMBER OF TLS GROUPS  : NULL                                       
REMARK   3                                                                      
REMARK   3  OTHER REFINEMENT REMARKS: NULL                                      
REMARK   4                                                                      
REMARK   4 5N2U COMPLIES WITH FORMAT V. 3.30, 13-JUL-11                         
REMARK 100                                                                      
REMARK 100 THIS ENTRY HAS BEEN PROCESSED BY PDBE ON 08-FEB-17.                  
REMARK 100 THE DEPOSITION ID IS D_1200003368.                                   
REMARK 200                                                                      
REMARK 200 EXPERIMENTAL DETAILS                                                 
REMARK 200  EXPERIMENT TYPE                : X-RAY DIFFRACTION                  
REMARK 200  DATE OF DATA COLLECTION        : 30-JUN-16                          
REMARK 200  TEMPERATURE           (KELVIN) : 100                                
REMARK 200  PH                             : NULL                               
REMARK 200  NUMBER OF CRYSTALS USED        : 1                                  
REMARK 200                                                                      
REMARK 200  SYNCHROTRON              (Y/N) : Y                                  
REMARK 200  RADIATION SOURCE               : ESRF                               
REMARK 200  BEAMLINE                       : MASSIF-3                           
REMARK 200  X-RAY GENERATOR MODEL          : NULL                               
REMARK 200  MONOCHROMATIC OR LAUE    (M/L) : M                                  
REMARK 200  WAVELENGTH OR RANGE        (A) : 0.96770                            
REMARK 200  MONOCHROMATOR                  : NULL                               
REMARK 200  OPTICS                         : NULL                               
REMARK 200                                                                      
REMARK 200  DETECTOR TYPE                  : PIXEL                              
REMARK 200  DETECTOR MANUFACTURER          : DECTRIS EIGER X 4M                 
REMARK 200  INTENSITY-INTEGRATION SOFTWARE : XDS                                
REMARK 200  DATA SCALING SOFTWARE          : XSCALE                             
REMARK 200                                                                      
REMARK 200  NUMBER OF UNIQUE REFLECTIONS   : 93538                              
REMARK 200  RESOLUTION RANGE HIGH      (A) : 2.350                              
REMARK 200  RESOLUTION RANGE LOW       (A) : 44.440                             
REMARK 200  REJECTION CRITERIA  (SIGMA(I)) : NULL                               
REMARK 200                                                                      
REMARK 200 OVERALL.                                                             
REMARK 200  COMPLETENESS FOR RANGE     (%) : 91.3                               
REMARK 200  DATA REDUNDANCY                : 2.200                              
REMARK 200  R MERGE                    (I) : NULL                               
REMARK 200  R SYM                      (I) : 0.09300                            
REMARK 200  <I/SIGMA(I)> FOR THE DATA SET  : 7.7800                             
REMARK 200                                                                      
REMARK 200 IN THE HIGHEST RESOLUTION SHELL.                                     
REMARK 200  HIGHEST RESOLUTION SHELL, RANGE HIGH (A) : 2.40                     
REMARK 200  HIGHEST RESOLUTION SHELL, RANGE LOW  (A) : 2.48                     
REMARK 200  COMPLETENESS FOR SHELL     (%) : 94.1                               
REMARK 200  DATA REDUNDANCY IN SHELL       : 2.20                               
REMARK 200  R MERGE FOR SHELL          (I) : NULL                               
REMARK 200  R SYM FOR SHELL            (I) : 0.84700                            
REMARK 200  <I/SIGMA(I)> FOR SHELL         : 1.050                              
REMARK 200                                                                      
REMARK 200 DIFFRACTION PROTOCOL: SINGLE WAVELENGTH                              
REMARK 200 METHOD USED TO DETERMINE THE STRUCTURE: MOLECULAR REPLACEMENT        
REMARK 200 SOFTWARE USED: PHASER                                                
REMARK 200 STARTING MODEL: 3ZDP                                                 
REMARK 200                                                                      
REMARK 200 REMARK: NULL                                                         
REMARK 280                                                                      
REMARK 280 CRYSTAL                                                              
REMARK 280 SOLVENT CONTENT, VS   (%): 52.37                                     
REMARK 280 MATTHEWS COEFFICIENT, VM (ANGSTROMS**3/DA): 2.58                     
REMARK 280                                                                      
REMARK 280 CRYSTALLIZATION CONDITIONS: 2.4 M SODIUM MALONATE PH 4, VAPOR        
REMARK 280  DIFFUSION, SITTING DROP, TEMPERATURE 293K                           
REMARK 290                                                                      
REMARK 290 CRYSTALLOGRAPHIC SYMMETRY                                            
REMARK 290 SYMMETRY OPERATORS FOR SPACE GROUP: P 1                              
REMARK 290                                                                      
REMARK 290      SYMOP   SYMMETRY                                                
REMARK 290     NNNMMM   OPERATOR                                                
REMARK 290       1555   X,Y,Z                                                   
REMARK 290                                                                      
REMARK 290     WHERE NNN -> OPERATOR NUMBER                                     
REMARK 290           MMM -> TRANSLATION VECTOR                                  
REMARK 290                                                                      
REMARK 290 CRYSTALLOGRAPHIC SYMMETRY TRANSFORMATIONS                            
REMARK 290 THE FOLLOWING TRANSFORMATIONS OPERATE ON THE ATOM/HETATM             
REMARK 290 RECORDS IN THIS ENTRY TO PRODUCE CRYSTALLOGRAPHICALLY                
REMARK 290 RELATED MOLECULES.                                                   
REMARK 290   SMTRY1   1  1.000000  0.000000  0.000000        0.00000            
REMARK 290   SMTRY2   1  0.000000  1.000000  0.000000        0.00000            
REMARK 290   SMTRY3   1  0.000000  0.000000  1.000000        0.00000            
REMARK 290                                                                      
REMARK 290 REMARK: NULL                                                         
REMARK 300                                                                      
REMARK 300 BIOMOLECULE: 1                                                       
REMARK 300 SEE REMARK 350 FOR THE AUTHOR PROVIDED AND/OR PROGRAM                
REMARK 300 GENERATED ASSEMBLY INFORMATION FOR THE STRUCTURE IN                  
REMARK 300 THIS ENTRY. THE REMARK MAY ALSO PROVIDE INFORMATION ON               
REMARK 300 BURIED SURFACE AREA.                                                 
REMARK 350                                                                      
REMARK 350 COORDINATES FOR A COMPLETE MULTIMER REPRESENTING THE KNOWN           
REMARK 350 BIOLOGICALLY SIGNIFICANT OLIGOMERIZATION STATE OF THE                
REMARK 350 MOLECULE CAN BE GENERATED BY APPLYING BIOMT TRANSFORMATIONS          
REMARK 350 GIVEN BELOW.  BOTH NON-CRYSTALLOGRAPHIC AND                          
REMARK 350 CRYSTALLOGRAPHIC OPERATIONS ARE GIVEN.                               
REMARK 350                                                                      
REMARK 350 BIOMOLECULE: 1                                                       
REMARK 350 AUTHOR DETERMINED BIOLOGICAL UNIT: TETRAMERIC                        
REMARK 350 SOFTWARE DETERMINED QUATERNARY STRUCTURE: TETRAMERIC                 
REMARK 350 SOFTWARE USED: PISA                                                  
REMARK 350 TOTAL BURIED SURFACE AREA: 17480 ANGSTROM**2                         
REMARK 350 SURFACE AREA OF THE COMPLEX: 76810 ANGSTROM**2                       
REMARK 350 CHANGE IN SOLVENT FREE ENERGY: -84.0 KCAL/MOL                        
REMARK 350 APPLY THE FOLLOWING TO CHAINS: A, B, C, D                            
REMARK 350   BIOMT1   1  1.000000  0.000000  0.000000        0.00000            
REMARK 350   BIOMT2   1  0.000000  1.000000  0.000000        0.00000            
REMARK 350   BIOMT3   1  0.000000  0.000000  1.000000        0.00000            
REMARK 465                                                                      
REMARK 465 MISSING RESIDUES                                                     
REMARK 465 THE FOLLOWING RESIDUES WERE NOT LOCATED IN THE                       
REMARK 465 EXPERIMENT. (M=MODEL NUMBER; RES=RESIDUE NAME; C=CHAIN               
REMARK 465 IDENTIFIER; SSSEQ=SEQUENCE NUMBER; I=INSERTION CODE.)                
REMARK 465                                                                      
REMARK 465   M RES C SSSEQI                                                     
REMARK 465     MET A     1                                                      
REMARK 465     ASP A     2                                                      
REMARK 465     SER A     3                                                      
REMARK 465     THR A     4                                                      
REMARK 465     LYS A     5                                                      
REMARK 465     ALA A     6                                                      
REMARK 465     GLN A     7                                                      
REMARK 465     THR A     8                                                      
REMARK 465     ASP A    64                                                      
REMARK 465     LYS A    65                                                      
REMARK 465     LYS A    66                                                      
REMARK 465     LEU A    67                                                      
REMARK 465     LYS A    68                                                      
REMARK 465     ASN A    69                                                      
REMARK 465     ALA A    70                                                      
REMARK 465     GLY A    71                                                      
REMARK 465     SER A    72                                                      
REMARK 465     ASP A    73                                                      
REMARK 465     LEU A    74                                                      
REMARK 465     GLU A    75                                                      
REMARK 465     LYS A    76                                                      
REMARK 465     ILE A    77                                                      
REMARK 465     ALA A    78                                                      
REMARK 465     ASN A    79                                                      
REMARK 465     ALA A    80                                                      
REMARK 465     SER A   195                                                      
REMARK 465     LYS A   196                                                      
REMARK 465     LYS A   197                                                      
REMARK 465     ASN A   198                                                      
REMARK 465     GLY A   199                                                      
REMARK 465     ASN A   200                                                      
REMARK 465     TYR A   201                                                      
REMARK 465     LYS A   202                                                      
REMARK 465     ASN A   203                                                      
REMARK 465     LYS A   204                                                      
REMARK 465     MET A   205                                                      
REMARK 465     VAL A   206                                                      
REMARK 465     ARG A   207                                                      
REMARK 465     LYS A   208                                                      
REMARK 465     PRO A   209                                                      
REMARK 465     GLY A   210                                                      
REMARK 465     GLY A   211                                                      
REMARK 465     ASN A   212                                                      
REMARK 465     ARG A   213                                                      
REMARK 465     GLU A   214                                                      
REMARK 465     ARG A   515                                                      
REMARK 465     ARG A   516                                                      
REMARK 465     VAL A   517                                                      
REMARK 465     GLY A   518                                                      
REMARK 465     GLY A   519                                                      
REMARK 465     ALA A   520                                                      
REMARK 465     ASP A   521                                                      
REMARK 465     ASP A   522                                                      
REMARK 465     VAL A   523                                                      
REMARK 465     THR A   524                                                      
REMARK 465     LEU A   525                                                      
REMARK 465     GLY A   526                                                      
REMARK 465     THR A   527                                                      
REMARK 465     SER A   528                                                      
REMARK 465     GLN A   529                                                      
REMARK 465     PRO A   530                                                      
REMARK 465     LYS A   531                                                      
REMARK 465     LYS A   532                                                      
REMARK 465     ARG A   533                                                      
REMARK 465     GLY A   534                                                      
REMARK 465     ARG A   535                                                      
REMARK 465     GLN A   536                                                      
REMARK 465     GLY A   537                                                      
REMARK 465     ALA A   538                                                      
REMARK 465     GLY A   539                                                      
REMARK 465     VAL A   540                                                      
REMARK 465     GLU A   541                                                      
REMARK 465     SER A   542                                                      
REMARK 465     SER A   543                                                      
REMARK 465     MET A   544                                                      
REMARK 465     ASP A   545                                                      
REMARK 465     ILE A   546                                                      
REMARK 465     GLU A   547                                                      
REMARK 465     THR A   548                                                      
REMARK 465     VAL A   549                                                      
REMARK 465     GLY A   550                                                      
REMARK 465     GLU A   551                                                      
REMARK 465     ASP A   552                                                      
REMARK 465     MET B     1                                                      
REMARK 465     ASP B     2                                                      
REMARK 465     SER B     3                                                      
REMARK 465     THR B     4                                                      
REMARK 465     LYS B     5                                                      
REMARK 465     ALA B     6                                                      
REMARK 465     GLN B     7                                                      
REMARK 465     LEU B    67                                                      
REMARK 465     LYS B    68                                                      
REMARK 465     ASN B    69                                                      
REMARK 465     ALA B    70                                                      
REMARK 465     GLY B    71                                                      
REMARK 465     SER B    72                                                      
REMARK 465     ASP B    73                                                      
REMARK 465     LEU B    74                                                      
REMARK 465     GLU B    75                                                      
REMARK 465     LYS B    76                                                      
REMARK 465     ASN B   117                                                      
REMARK 465     GLU B   118                                                      
REMARK 465     LEU B   119                                                      
REMARK 465     ASP B   120                                                      
REMARK 465     ARG B   121                                                      
REMARK 465     ALA B   122                                                      
REMARK 465     ARG B   146                                                      
REMARK 465     GLY B   147                                                      
REMARK 465     LYS B   148                                                      
REMARK 465     ASN B   149                                                      
REMARK 465     GLN B   150                                                      
REMARK 465     LEU B   151                                                      
REMARK 465     LYS B   196                                                      
REMARK 465     LYS B   197                                                      
REMARK 465     ASN B   198                                                      
REMARK 465     GLY B   199                                                      
REMARK 465     ASN B   200                                                      
REMARK 465     TYR B   201                                                      
REMARK 465     LYS B   202                                                      
REMARK 465     ASN B   203                                                      
REMARK 465     LYS B   204                                                      
REMARK 465     MET B   205                                                      
REMARK 465     VAL B   206                                                      
REMARK 465     ARG B   207                                                      
REMARK 465     LYS B   208                                                      
REMARK 465     PRO B   209                                                      
REMARK 465     GLY B   210                                                      
REMARK 465     GLY B   211                                                      
REMARK 465     ASN B   212                                                      
REMARK 465     ARG B   213                                                      
REMARK 465     GLU B   214                                                      
REMARK 465     SER B   215                                                      
REMARK 465     ARG B   510                                                      
REMARK 465     THR B   511                                                      
REMARK 465     GLY B   512                                                      
REMARK 465     ALA B   513                                                      
REMARK 465     LYS B   514                                                      
REMARK 465     ARG B   515                                                      
REMARK 465     ARG B   516                                                      
REMARK 465     VAL B   517                                                      
REMARK 465     GLY B   518                                                      
REMARK 465     GLY B   519                                                      
REMARK 465     ALA B   520                                                      
REMARK 465     ASP B   521                                                      
REMARK 465     ASP B   522                                                      
REMARK 465     VAL B   523                                                      
REMARK 465     THR B   524                                                      
REMARK 465     LEU B   525                                                      
REMARK 465     GLY B   526                                                      
REMARK 465     THR B   527                                                      
REMARK 465     SER B   528                                                      
REMARK 465     GLN B   529                                                      
REMARK 465     PRO B   530                                                      
REMARK 465     LYS B   531                                                      
REMARK 465     LYS B   532                                                      
REMARK 465     ARG B   533                                                      
REMARK 465     GLY B   534                                                      
REMARK 465     ARG B   535                                                      
REMARK 465     GLN B   536                                                      
REMARK 465     GLY B   537                                                      
REMARK 465     ALA B   538                                                      
REMARK 465     GLY B   539                                                      
REMARK 465     VAL B   540                                                      
REMARK 465     GLU B   541                                                      
REMARK 465     SER B   542                                                      
REMARK 465     SER B   543                                                      
REMARK 465     MET B   544                                                      
REMARK 465     ASP B   545                                                      
REMARK 465     ILE B   546                                                      
REMARK 465     GLU B   547                                                      
REMARK 465     THR B   548                                                      
REMARK 465     VAL B   549                                                      
REMARK 465     GLY B   550                                                      
REMARK 465     GLU B   551                                                      
REMARK 465     ASP B   552                                                      
REMARK 465     MET C     1                                                      
REMARK 465     ASP C     2                                                      
REMARK 465     SER C     3                                                      
REMARK 465     THR C     4                                                      
REMARK 465     LYS C     5                                                      
REMARK 465     ALA C     6                                                      
REMARK 465     GLN C     7                                                      
REMARK 465     GLY C    71                                                      
REMARK 465     SER C    72                                                      
REMARK 465     ASP C    73                                                      
REMARK 465     LEU C    74                                                      
REMARK 465     GLU C    75                                                      
REMARK 465     LYS C    76                                                      
REMARK 465     ASN C   117                                                      
REMARK 465     GLU C   118                                                      
REMARK 465     LEU C   119                                                      
REMARK 465     ASP C   120                                                      
REMARK 465     ARG C   121                                                      
REMARK 465     ALA C   122                                                      
REMARK 465     GLY C   147                                                      
REMARK 465     LYS C   148                                                      
REMARK 465     ASN C   149                                                      
REMARK 465     GLN C   150                                                      
REMARK 465     LEU C   151                                                      
REMARK 465     LYS C   152                                                      
REMARK 465     GLY C   199                                                      
REMARK 465     ASN C   200                                                      
REMARK 465     TYR C   201                                                      
REMARK 465     LYS C   202                                                      
REMARK 465     ASN C   203                                                      
REMARK 465     LYS C   204                                                      
REMARK 465     MET C   205                                                      
REMARK 465     VAL C   206                                                      
REMARK 465     ARG C   207                                                      
REMARK 465     LYS C   208                                                      
REMARK 465     PRO C   209                                                      
REMARK 465     GLY C   210                                                      
REMARK 465     GLY C   211                                                      
REMARK 465     ASN C   212                                                      
REMARK 465     ARG C   213                                                      
REMARK 465     GLU C   214                                                      
REMARK 465     SER C   215                                                      
REMARK 465     TRP C   216                                                      
REMARK 465     SER C   217                                                      
REMARK 465     GLY C   512                                                      
REMARK 465     ALA C   513                                                      
REMARK 465     LYS C   514                                                      
REMARK 465     ARG C   515                                                      
REMARK 465     ARG C   516                                                      
REMARK 465     VAL C   517                                                      
REMARK 465     GLY C   518                                                      
REMARK 465     GLY C   519                                                      
REMARK 465     ALA C   520                                                      
REMARK 465     ASP C   521                                                      
REMARK 465     ASP C   522                                                      
REMARK 465     VAL C   523                                                      
REMARK 465     THR C   524                                                      
REMARK 465     LEU C   525                                                      
REMARK 465     GLY C   526                                                      
REMARK 465     THR C   527                                                      
REMARK 465     SER C   528                                                      
REMARK 465     GLN C   529                                                      
REMARK 465     PRO C   530                                                      
REMARK 465     LYS C   531                                                      
REMARK 465     LYS C   532                                                      
REMARK 465     ARG C   533                                                      
REMARK 465     GLY C   534                                                      
REMARK 465     ARG C   535                                                      
REMARK 465     GLN C   536                                                      
REMARK 465     GLY C   537                                                      
REMARK 465     ALA C   538                                                      
REMARK 465     GLY C   539                                                      
REMARK 465     VAL C   540                                                      
REMARK 465     GLU C   541                                                      
REMARK 465     SER C   542                                                      
REMARK 465     SER C   543                                                      
REMARK 465     MET C   544                                                      
REMARK 465     ASP C   545                                                      
REMARK 465     ILE C   546                                                      
REMARK 465     GLU C   547                                                      
REMARK 465     THR C   548                                                      
REMARK 465     VAL C   549                                                      
REMARK 465     GLY C   550                                                      
REMARK 465     GLU C   551                                                      
REMARK 465     ASP C   552                                                      
REMARK 465     MET D     1                                                      
REMARK 465     ASP D     2                                                      
REMARK 465     SER D     3                                                      
REMARK 465     THR D     4                                                      
REMARK 465     LYS D     5                                                      
REMARK 465     ALA D     6                                                      
REMARK 465     GLN D     7                                                      
REMARK 465     LYS D    68                                                      
REMARK 465     ASN D    69                                                      
REMARK 465     ALA D    70                                                      
REMARK 465     GLY D    71                                                      
REMARK 465     SER D    72                                                      
REMARK 465     ASP D    73                                                      
REMARK 465     LEU D    74                                                      
REMARK 465     GLU D    75                                                      
REMARK 465     LYS D    76                                                      
REMARK 465     ASN D   117                                                      
REMARK 465     GLU D   118                                                      
REMARK 465     LEU D   119                                                      
REMARK 465     ASP D   120                                                      
REMARK 465     ARG D   121                                                      
REMARK 465     ALA D   122                                                      
REMARK 465     ALA D   123                                                      
REMARK 465     VAL D   124                                                      
REMARK 465     GLY D   199                                                      
REMARK 465     ASN D   200                                                      
REMARK 465     TYR D   201                                                      
REMARK 465     LYS D   202                                                      
REMARK 465     ASN D   203                                                      
REMARK 465     LYS D   204                                                      
REMARK 465     MET D   205                                                      
REMARK 465     GLY D   211                                                      
REMARK 465     ASN D   212                                                      
REMARK 465     ARG D   213                                                      
REMARK 465     GLU D   214                                                      
REMARK 465     GLY D   512                                                      
REMARK 465     ALA D   513                                                      
REMARK 465     LYS D   514                                                      
REMARK 465     ARG D   515                                                      
REMARK 465     ARG D   516                                                      
REMARK 465     VAL D   517                                                      
REMARK 465     GLY D   518                                                      
REMARK 465     GLY D   519                                                      
REMARK 465     ALA D   520                                                      
REMARK 465     ASP D   521                                                      
REMARK 465     ASP D   522                                                      
REMARK 465     VAL D   523                                                      
REMARK 465     THR D   524                                                      
REMARK 465     LEU D   525                                                      
REMARK 465     GLY D   526                                                      
REMARK 465     THR D   527                                                      
REMARK 465     SER D   528                                                      
REMARK 465     GLN D   529                                                      
REMARK 465     PRO D   530                                                      
REMARK 465     LYS D   531                                                      
REMARK 465     LYS D   532                                                      
REMARK 465     ARG D   533                                                      
REMARK 465     GLY D   534                                                      
REMARK 465     ARG D   535                                                      
REMARK 465     GLN D   536                                                      
REMARK 465     GLY D   537                                                      
REMARK 465     ALA D   538                                                      
REMARK 465     GLY D   539                                                      
REMARK 465     VAL D   540                                                      
REMARK 465     GLU D   541                                                      
REMARK 465     SER D   542                                                      
REMARK 465     SER D   543                                                      
REMARK 465     MET D   544                                                      
REMARK 465     ASP D   545                                                      
REMARK 465     ILE D   546                                                      
REMARK 465     GLU D   547                                                      
REMARK 465     THR D   548                                                      
REMARK 465     VAL D   549                                                      
REMARK 465     GLY D   550                                                      
REMARK 465     GLU D   551                                                      
REMARK 465     ASP D   552                                                      
REMARK 470                                                                      
REMARK 470 MISSING ATOM                                                         
REMARK 470 THE FOLLOWING RESIDUES HAVE MISSING ATOMS (M=MODEL NUMBER;           
REMARK 470 RES=RESIDUE NAME; C=CHAIN IDENTIFIER; SSEQ=SEQUENCE NUMBER;          
REMARK 470 I=INSERTION CODE):                                                   
REMARK 470   M RES CSSEQI  ATOMS                                                
REMARK 470     SER A 215    OG                                                  
REMARK 470     TRP B 216    CG   CD1  CD2  NE1  CE2  CE3  CZ2                   
REMARK 470     TRP B 216    CZ3  CH2                                            
REMARK 470     ARG C 146    CB   CG   CD   NE   CZ   NH1  NH2                   
REMARK 470     SER D 215    OG                                                  
REMARK 500                                                                      
REMARK 500 GEOMETRY AND STEREOCHEMISTRY                                         
REMARK 500 SUBTOPIC: TORSION ANGLES                                             
REMARK 500                                                                      
REMARK 500 TORSION ANGLES OUTSIDE THE EXPECTED RAMACHANDRAN REGIONS:            
REMARK 500 (M=MODEL NUMBER; RES=RESIDUE NAME; C=CHAIN IDENTIFIER;               
REMARK 500 SSEQ=SEQUENCE NUMBER; I=INSERTION CODE).                             
REMARK 500                                                                      
REMARK 500 STANDARD TABLE:                                                      
REMARK 500 FORMAT:(10X,I3,1X,A3,1X,A1,I4,A1,4X,F7.2,3X,F7.2)                    
REMARK 500                                                                      
REMARK 500 EXPECTED VALUES: GJ KLEYWEGT AND TA JONES (1996). PHI/PSI-           
REMARK 500 CHOLOGY: RAMACHANDRAN REVISITED. STRUCTURE 4, 1395 - 1400            
REMARK 500                                                                      
REMARK 500  M RES CSSEQI        PSI       PHI                                   
REMARK 500    ASP A  59       90.07    -53.23                                   
REMARK 500    ALA A  92     -109.54     63.81                                   
REMARK 500    GLU A 118     -141.96   -170.47                                   
REMARK 500    LEU A 119       -1.65     56.89                                   
REMARK 500    ALA A 123       40.36   -107.96                                   
REMARK 500    VAL A 124      -72.69     63.93                                   
REMARK 500    ARG A 146      -46.24   -159.15                                   
REMARK 500    LYS A 148      -50.44   -159.23                                   
REMARK 500    ASN A 149       35.31    -85.02                                   
REMARK 500    GLN A 150     -108.33     68.37                                   
REMARK 500    LEU A 151       45.79   -160.60                                   
REMARK 500    LYS A 152       31.16    -77.54                                   
REMARK 500    SER A 163       49.80   -102.91                                   
REMARK 500    GLU A 243      -12.33     90.04                                   
REMARK 500    ILE A 263      -52.06   -120.19                                   
REMARK 500    THR A 442       59.68    -98.81                                   
REMARK 500    LYS A 467      -60.19     -5.53                                   
REMARK 500    GLN A 493       83.89     61.15                                   
REMARK 500    ARG A 510       -9.11     81.71                                   
REMARK 500    SER B  90      -97.30    -86.45                                   
REMARK 500    THR B  91      119.95     77.24                                   
REMARK 500    ALA B  92      -63.36     69.62                                   
REMARK 500    SER B 163       54.50   -106.96                                   
REMARK 500    ALA B 170      -17.71    -49.24                                   
REMARK 500    GLU B 177      -59.36    -24.45                                   
REMARK 500    PHE B 242      -37.94    -39.98                                   
REMARK 500    ALA B 329        6.06    -65.31                                   
REMARK 500    SER B 362       48.93    -92.91                                   
REMARK 500    LYS B 372       79.66   -101.12                                   
REMARK 500    PHE B 376       38.77    -80.81                                   
REMARK 500    GLU B 381     -107.37   -101.60                                   
REMARK 500    ASN B 400      -36.13     71.83                                   
REMARK 500    THR B 409      -89.83     36.46                                   
REMARK 500    LYS B 486       44.27     38.82                                   
REMARK 500    PHE B 501       32.92    -81.35                                   
REMARK 500    SER B 506       30.01    -88.32                                   
REMARK 500    ASP B 507     -176.17    -61.56                                   
REMARK 500    ALA C  92     -103.85     60.31                                   
REMARK 500    LEU C 115     -121.75    -90.06                                   
REMARK 500    SER C 163       48.97   -105.74                                   
REMARK 500    MET C 176       22.69    -78.88                                   
REMARK 500    PHE C 242      -37.50    -39.91                                   
REMARK 500    PHE C 376       30.46    -99.15                                   
REMARK 500    ASN C 405     -167.39    -78.46                                   
REMARK 500    THR C 442     -152.60    -97.16                                   
REMARK 500    LYS C 467      -28.07    -39.47                                   
REMARK 500    THR C 485       34.61    -88.39                                   
REMARK 500    LYS C 486       34.62     36.61                                   
REMARK 500    ARG C 510      -20.35     99.21                                   
REMARK 500    THR D  91      -76.03    -98.55                                   
REMARK 500                                                                      
REMARK 500 THIS ENTRY HAS      62 RAMACHANDRAN OUTLIERS.                        
REMARK 500                                                                      
REMARK 500 REMARK: NULL                                                         
REMARK 525                                                                      
REMARK 525 SOLVENT                                                              
REMARK 525                                                                      
REMARK 525 THE SOLVENT MOLECULES HAVE CHAIN IDENTIFIERS THAT                    
REMARK 525 INDICATE THE POLYMER CHAIN WITH WHICH THEY ARE MOST                  
REMARK 525 CLOSELY ASSOCIATED. THE REMARK LISTS ALL THE SOLVENT                 
REMARK 525 MOLECULES WHICH ARE MORE THAN 5A AWAY FROM THE                       
REMARK 525 NEAREST POLYMER CHAIN (M = MODEL NUMBER;                             
REMARK 525 RES=RESIDUE NAME; C=CHAIN IDENTIFIER; SSEQ=SEQUENCE                  
REMARK 525 NUMBER; I=INSERTION CODE):                                           
REMARK 525                                                                      
REMARK 525  M RES CSSEQI                                                        
REMARK 525    HOH A 639        DISTANCE =  5.82 ANGSTROMS                       
REMARK 525    HOH A 640        DISTANCE =  6.47 ANGSTROMS                       
REMARK 525    HOH A 641        DISTANCE =  6.59 ANGSTROMS                       
REMARK 525    HOH A 642        DISTANCE =  6.98 ANGSTROMS                       
REMARK 525    HOH A 643        DISTANCE =  7.43 ANGSTROMS                       
REMARK 525    HOH A 644        DISTANCE =  8.08 ANGSTROMS                       
REMARK 525    HOH A 645        DISTANCE =  9.02 ANGSTROMS                       
REMARK 525    HOH B 644        DISTANCE =  5.84 ANGSTROMS                       
REMARK 525    HOH B 645        DISTANCE =  5.86 ANGSTROMS                       
REMARK 525    HOH B 646        DISTANCE =  5.87 ANGSTROMS                       
REMARK 525    HOH B 647        DISTANCE =  5.91 ANGSTROMS                       
REMARK 525    HOH B 648        DISTANCE =  5.97 ANGSTROMS                       
REMARK 525    HOH B 649        DISTANCE =  6.45 ANGSTROMS                       
REMARK 525    HOH B 650        DISTANCE =  6.93 ANGSTROMS                       
REMARK 525    HOH B 651        DISTANCE =  7.13 ANGSTROMS                       
REMARK 525    HOH B 652        DISTANCE =  7.31 ANGSTROMS                       
REMARK 525    HOH B 653        DISTANCE =  7.34 ANGSTROMS                       
REMARK 525    HOH B 654        DISTANCE =  8.52 ANGSTROMS                       
REMARK 525    HOH B 655        DISTANCE =  8.80 ANGSTROMS                       
REMARK 525    HOH B 656        DISTANCE = 12.23 ANGSTROMS                       
REMARK 525    HOH C 669        DISTANCE =  5.88 ANGSTROMS                       
REMARK 525    HOH C 670        DISTANCE =  5.95 ANGSTROMS                       
REMARK 525    HOH C 671        DISTANCE =  5.98 ANGSTROMS                       
REMARK 525    HOH C 672        DISTANCE =  6.15 ANGSTROMS                       
REMARK 525    HOH C 673        DISTANCE =  6.63 ANGSTROMS                       
REMARK 525    HOH C 674        DISTANCE =  6.96 ANGSTROMS                       
REMARK 525    HOH C 675        DISTANCE =  7.00 ANGSTROMS                       
REMARK 525    HOH C 676        DISTANCE =  7.11 ANGSTROMS                       
REMARK 525    HOH C 677        DISTANCE =  7.21 ANGSTROMS                       
REMARK 525    HOH C 678        DISTANCE =  7.42 ANGSTROMS                       
REMARK 525    HOH C 679        DISTANCE =  7.52 ANGSTROMS                       
REMARK 525    HOH C 680        DISTANCE =  7.81 ANGSTROMS                       
REMARK 525    HOH C 681        DISTANCE =  8.02 ANGSTROMS                       
REMARK 525    HOH C 682        DISTANCE =  8.45 ANGSTROMS                       
REMARK 525    HOH C 683        DISTANCE =  9.94 ANGSTROMS                       
REMARK 525    HOH C 684        DISTANCE = 10.74 ANGSTROMS                       
REMARK 525    HOH C 685        DISTANCE = 10.88 ANGSTROMS                       
REMARK 525    HOH C 686        DISTANCE = 12.72 ANGSTROMS                       
REMARK 525    HOH D 641        DISTANCE =  5.94 ANGSTROMS                       
REMARK 525    HOH D 642        DISTANCE =  6.87 ANGSTROMS                       
REMARK 525    HOH D 643        DISTANCE =  6.91 ANGSTROMS                       
REMARK 525    HOH D 644        DISTANCE =  7.46 ANGSTROMS                       
REMARK 525    HOH D 645        DISTANCE =  7.59 ANGSTROMS                       
REMARK 525    HOH D 646        DISTANCE =  7.84 ANGSTROMS                       
REMARK 525    HOH D 647        DISTANCE =  7.94 ANGSTROMS                       
REMARK 525    HOH D 648        DISTANCE = 11.67 ANGSTROMS                       
DBREF1 5N2U A    1   552  UNP                  A0A0E3VZU8_9ORTO                 
DBREF2 5N2U A     A0A0E3VZU8                          1         552             
DBREF1 5N2U B    1   552  UNP                  A0A0E3VZU8_9ORTO                 
DBREF2 5N2U B     A0A0E3VZU8                          1         552             
DBREF1 5N2U C    1   552  UNP                  A0A0E3VZU8_9ORTO                 
DBREF2 5N2U C     A0A0E3VZU8                          1         552             
DBREF1 5N2U D    1   552  UNP                  A0A0E3VZU8_9ORTO                 
DBREF2 5N2U D     A0A0E3VZU8                          1         552             
SEQRES   1 A  552  MET ASP SER THR LYS ALA GLN THR PRO GLU GLU GLN ARG          
SEQRES   2 A  552  ALA LYS ASN ALA LYS THR ILE LEU GLU ASN ILE GLN ILE          
SEQRES   3 A  552  TYR GLU ARG MET CYS ASP LEU PHE GLY VAL SER GLU ASP          
SEQRES   4 A  552  ASP LYS LEU ILE ILE GLU ASN SER ILE SER ILE GLU ARG          
SEQRES   5 A  552  MET ILE ARG VAL VAL THR ASP LYS LYS TYR GLN ASP LYS          
SEQRES   6 A  552  LYS LEU LYS ASN ALA GLY SER ASP LEU GLU LYS ILE ALA          
SEQRES   7 A  552  ASN ALA GLY LYS VAL PHE CYS ARG LEU VAL GLU SER THR          
SEQRES   8 A  552  ALA GLY LYS CYS SER ALA ARG LEU GLY MET ALA LEU LYS          
SEQRES   9 A  552  PRO ASN VAL GLU ALA VAL LEU THR ASP VAL LEU GLY ASN          
SEQRES  10 A  552  GLU LEU ASP ARG ALA ALA VAL LEU GLY LYS ARG MET GLY          
SEQRES  11 A  552  PHE THR ALA MET PHE LYS SER ASN LEU GLU GLU VAL LEU          
SEQRES  12 A  552  TYR GLN ARG GLY LYS ASN GLN LEU LYS LYS ARG ASN SER          
SEQRES  13 A  552  ALA GLU THR PHE THR LEU SER GLN GLY ALA SER LEU GLU          
SEQRES  14 A  552  ALA ARG PHE ARG PRO ILE MET GLU LYS HIS LEU GLY VAL          
SEQRES  15 A  552  GLY THR VAL VAL ALA SER ILE LYS ASN ILE LEU ALA SER          
SEQRES  16 A  552  LYS LYS ASN GLY ASN TYR LYS ASN LYS MET VAL ARG LYS          
SEQRES  17 A  552  PRO GLY GLY ASN ARG GLU SER TRP SER PRO LEU GLU ARG          
SEQRES  18 A  552  GLU ILE SER PHE LEU ASN LYS LYS LEU PHE PRO GLY PRO          
SEQRES  19 A  552  MET ARG GLN LEU CYS LYS LYS PHE GLU TYR LEU ASN ASP          
SEQRES  20 A  552  GLN GLU LYS GLN LEU ALA LEU ASN LEU MET LEU ASP ALA          
SEQRES  21 A  552  SER LEU ILE LEU LYS PRO GLN VAL THR HIS LYS MET ILE          
SEQRES  22 A  552  MET PRO TRP SER MET TRP LEU ALA VAL LYS LYS TYR ALA          
SEQRES  23 A  552  GLU MET ASN LYS GLY SER PRO SER LEU GLU ASP LEU ALA          
SEQRES  24 A  552  ALA TYR SER GLY VAL ARG ALA PHE MET ALA PHE ASN THR          
SEQRES  25 A  552  ALA CYS TYR MET SER LYS PHE THR ILE GLY LYS GLY ILE          
SEQRES  26 A  552  VAL GLY ASP ALA GLU ILE MET GLU ASN GLY ASN ASP LYS          
SEQRES  27 A  552  MET GLN ILE LEU ALA MET ALA CYS PHE GLY LEU ALA TYR          
SEQRES  28 A  552  GLU ASP THR GLY ILE VAL ALA ALA MET ILE SER GLN PRO          
SEQRES  29 A  552  MET LYS LYS ARG TYR GLN LEU LYS VAL GLY ASN PHE ASN          
SEQRES  30 A  552  PRO PRO GLU GLU GLY THR ILE LYS GLY THR SER ALA GLY          
SEQRES  31 A  552  TYR PHE HIS LYS TRP ALA GLU PHE GLY ASN ARG LEU PRO          
SEQRES  32 A  552  PHE ASN SER PHE GLY THR GLY GLU SER LYS GLN ILE SER          
SEQRES  33 A  552  ASN SER GLY VAL PHE ALA VAL GLN ARG PRO SER THR THR          
SEQRES  34 A  552  ASN ILE GLN ARG LEU ALA GLU LEU MET ALA ARG ASN THR          
SEQRES  35 A  552  GLY GLU THR SER ASP ASN PHE THR GLN LEU VAL GLN LYS          
SEQRES  36 A  552  ILE ARG GLU GLN VAL GLY THR PHE ALA ASP GLN LYS ALA          
SEQRES  37 A  552  ASN LEU ARG GLU PHE THR GLY GLY TYR ILE TYR ASP ILE          
SEQRES  38 A  552  THR ASP VAL THR LYS SER ASN PRO LYS ILE PRO GLN LEU          
SEQRES  39 A  552  GLY GLY ASN SER PHE PHE PHE GLU PHE THR GLY SER ASP          
SEQRES  40 A  552  VAL PRO ARG THR GLY ALA LYS ARG ARG VAL GLY GLY ALA          
SEQRES  41 A  552  ASP ASP VAL THR LEU GLY THR SER GLN PRO LYS LYS ARG          
SEQRES  42 A  552  GLY ARG GLN GLY ALA GLY VAL GLU SER SER MET ASP ILE          
SEQRES  43 A  552  GLU THR VAL GLY GLU ASP                                      
SEQRES   1 B  552  MET ASP SER THR LYS ALA GLN THR PRO GLU GLU GLN ARG          
SEQRES   2 B  552  ALA LYS ASN ALA LYS THR ILE LEU GLU ASN ILE GLN ILE          
SEQRES   3 B  552  TYR GLU ARG MET CYS ASP LEU PHE GLY VAL SER GLU ASP          
SEQRES   4 B  552  ASP LYS LEU ILE ILE GLU ASN SER ILE SER ILE GLU ARG          
SEQRES   5 B  552  MET ILE ARG VAL VAL THR ASP LYS LYS TYR GLN ASP LYS          
SEQRES   6 B  552  LYS LEU LYS ASN ALA GLY SER ASP LEU GLU LYS ILE ALA          
SEQRES   7 B  552  ASN ALA GLY LYS VAL PHE CYS ARG LEU VAL GLU SER THR          
SEQRES   8 B  552  ALA GLY LYS CYS SER ALA ARG LEU GLY MET ALA LEU LYS          
SEQRES   9 B  552  PRO ASN VAL GLU ALA VAL LEU THR ASP VAL LEU GLY ASN          
SEQRES  10 B  552  GLU LEU ASP ARG ALA ALA VAL LEU GLY LYS ARG MET GLY          
SEQRES  11 B  552  PHE THR ALA MET PHE LYS SER ASN LEU GLU GLU VAL LEU          
SEQRES  12 B  552  TYR GLN ARG GLY LYS ASN GLN LEU LYS LYS ARG ASN SER          
SEQRES  13 B  552  ALA GLU THR PHE THR LEU SER GLN GLY ALA SER LEU GLU          
SEQRES  14 B  552  ALA ARG PHE ARG PRO ILE MET GLU LYS HIS LEU GLY VAL          
SEQRES  15 B  552  GLY THR VAL VAL ALA SER ILE LYS ASN ILE LEU ALA SER          
SEQRES  16 B  552  LYS LYS ASN GLY ASN TYR LYS ASN LYS MET VAL ARG LYS          
SEQRES  17 B  552  PRO GLY GLY ASN ARG GLU SER TRP SER PRO LEU GLU ARG          
SEQRES  18 B  552  GLU ILE SER PHE LEU ASN LYS LYS LEU PHE PRO GLY PRO          
SEQRES  19 B  552  MET ARG GLN LEU CYS LYS LYS PHE GLU TYR LEU ASN ASP          
SEQRES  20 B  552  GLN GLU LYS GLN LEU ALA LEU ASN LEU MET LEU ASP ALA          
SEQRES  21 B  552  SER LEU ILE LEU LYS PRO GLN VAL THR HIS LYS MET ILE          
SEQRES  22 B  552  MET PRO TRP SER MET TRP LEU ALA VAL LYS LYS TYR ALA          
SEQRES  23 B  552  GLU MET ASN LYS GLY SER PRO SER LEU GLU ASP LEU ALA          
SEQRES  24 B  552  ALA TYR SER GLY VAL ARG ALA PHE MET ALA PHE ASN THR          
SEQRES  25 B  552  ALA CYS TYR MET SER LYS PHE THR ILE GLY LYS GLY ILE          
SEQRES  26 B  552  VAL GLY ASP ALA GLU ILE MET GLU ASN GLY ASN ASP LYS          
SEQRES  27 B  552  MET GLN ILE LEU ALA MET ALA CYS PHE GLY LEU ALA TYR          
SEQRES  28 B  552  GLU ASP THR GLY ILE VAL ALA ALA MET ILE SER GLN PRO          
SEQRES  29 B  552  MET LYS LYS ARG TYR GLN LEU LYS VAL GLY ASN PHE ASN          
SEQRES  30 B  552  PRO PRO GLU GLU GLY THR ILE LYS GLY THR SER ALA GLY          
SEQRES  31 B  552  TYR PHE HIS LYS TRP ALA GLU PHE GLY ASN ARG LEU PRO          
SEQRES  32 B  552  PHE ASN SER PHE GLY THR GLY GLU SER LYS GLN ILE SER          
SEQRES  33 B  552  ASN SER GLY VAL PHE ALA VAL GLN ARG PRO SER THR THR          
SEQRES  34 B  552  ASN ILE GLN ARG LEU ALA GLU LEU MET ALA ARG ASN THR          
SEQRES  35 B  552  GLY GLU THR SER ASP ASN PHE THR GLN LEU VAL GLN LYS          
SEQRES  36 B  552  ILE ARG GLU GLN VAL GLY THR PHE ALA ASP GLN LYS ALA          
SEQRES  37 B  552  ASN LEU ARG GLU PHE THR GLY GLY TYR ILE TYR ASP ILE          
SEQRES  38 B  552  THR ASP VAL THR LYS SER ASN PRO LYS ILE PRO GLN LEU          
SEQRES  39 B  552  GLY GLY ASN SER PHE PHE PHE GLU PHE THR GLY SER ASP          
SEQRES  40 B  552  VAL PRO ARG THR GLY ALA LYS ARG ARG VAL GLY GLY ALA          
SEQRES  41 B  552  ASP ASP VAL THR LEU GLY THR SER GLN PRO LYS LYS ARG          
SEQRES  42 B  552  GLY ARG GLN GLY ALA GLY VAL GLU SER SER MET ASP ILE          
SEQRES  43 B  552  GLU THR VAL GLY GLU ASP                                      
SEQRES   1 C  552  MET ASP SER THR LYS ALA GLN THR PRO GLU GLU GLN ARG          
SEQRES   2 C  552  ALA LYS ASN ALA LYS THR ILE LEU GLU ASN ILE GLN ILE          
SEQRES   3 C  552  TYR GLU ARG MET CYS ASP LEU PHE GLY VAL SER GLU ASP          
SEQRES   4 C  552  ASP LYS LEU ILE ILE GLU ASN SER ILE SER ILE GLU ARG          
SEQRES   5 C  552  MET ILE ARG VAL VAL THR ASP LYS LYS TYR GLN ASP LYS          
SEQRES   6 C  552  LYS LEU LYS ASN ALA GLY SER ASP LEU GLU LYS ILE ALA          
SEQRES   7 C  552  ASN ALA GLY LYS VAL PHE CYS ARG LEU VAL GLU SER THR          
SEQRES   8 C  552  ALA GLY LYS CYS SER ALA ARG LEU GLY MET ALA LEU LYS          
SEQRES   9 C  552  PRO ASN VAL GLU ALA VAL LEU THR ASP VAL LEU GLY ASN          
SEQRES  10 C  552  GLU LEU ASP ARG ALA ALA VAL LEU GLY LYS ARG MET GLY          
SEQRES  11 C  552  PHE THR ALA MET PHE LYS SER ASN LEU GLU GLU VAL LEU          
SEQRES  12 C  552  TYR GLN ARG GLY LYS ASN GLN LEU LYS LYS ARG ASN SER          
SEQRES  13 C  552  ALA GLU THR PHE THR LEU SER GLN GLY ALA SER LEU GLU          
SEQRES  14 C  552  ALA ARG PHE ARG PRO ILE MET GLU LYS HIS LEU GLY VAL          
SEQRES  15 C  552  GLY THR VAL VAL ALA SER ILE LYS ASN ILE LEU ALA SER          
SEQRES  16 C  552  LYS LYS ASN GLY ASN TYR LYS ASN LYS MET VAL ARG LYS          
SEQRES  17 C  552  PRO GLY GLY ASN ARG GLU SER TRP SER PRO LEU GLU ARG          
SEQRES  18 C  552  GLU ILE SER PHE LEU ASN LYS LYS LEU PHE PRO GLY PRO          
SEQRES  19 C  552  MET ARG GLN LEU CYS LYS LYS PHE GLU TYR LEU ASN ASP          
SEQRES  20 C  552  GLN GLU LYS GLN LEU ALA LEU ASN LEU MET LEU ASP ALA          
SEQRES  21 C  552  SER LEU ILE LEU LYS PRO GLN VAL THR HIS LYS MET ILE          
SEQRES  22 C  552  MET PRO TRP SER MET TRP LEU ALA VAL LYS LYS TYR ALA          
SEQRES  23 C  552  GLU MET ASN LYS GLY SER PRO SER LEU GLU ASP LEU ALA          
SEQRES  24 C  552  ALA TYR SER GLY VAL ARG ALA PHE MET ALA PHE ASN THR          
SEQRES  25 C  552  ALA CYS TYR MET SER LYS PHE THR ILE GLY LYS GLY ILE          
SEQRES  26 C  552  VAL GLY ASP ALA GLU ILE MET GLU ASN GLY ASN ASP LYS          
SEQRES  27 C  552  MET GLN ILE LEU ALA MET ALA CYS PHE GLY LEU ALA TYR          
SEQRES  28 C  552  GLU ASP THR GLY ILE VAL ALA ALA MET ILE SER GLN PRO          
SEQRES  29 C  552  MET LYS LYS ARG TYR GLN LEU LYS VAL GLY ASN PHE ASN          
SEQRES  30 C  552  PRO PRO GLU GLU GLY THR ILE LYS GLY THR SER ALA GLY          
SEQRES  31 C  552  TYR PHE HIS LYS TRP ALA GLU PHE GLY ASN ARG LEU PRO          
SEQRES  32 C  552  PHE ASN SER PHE GLY THR GLY GLU SER LYS GLN ILE SER          
SEQRES  33 C  552  ASN SER GLY VAL PHE ALA VAL GLN ARG PRO SER THR THR          
SEQRES  34 C  552  ASN ILE GLN ARG LEU ALA GLU LEU MET ALA ARG ASN THR          
SEQRES  35 C  552  GLY GLU THR SER ASP ASN PHE THR GLN LEU VAL GLN LYS          
SEQRES  36 C  552  ILE ARG GLU GLN VAL GLY THR PHE ALA ASP GLN LYS ALA          
SEQRES  37 C  552  ASN LEU ARG GLU PHE THR GLY GLY TYR ILE TYR ASP ILE          
SEQRES  38 C  552  THR ASP VAL THR LYS SER ASN PRO LYS ILE PRO GLN LEU          
SEQRES  39 C  552  GLY GLY ASN SER PHE PHE PHE GLU PHE THR GLY SER ASP          
SEQRES  40 C  552  VAL PRO ARG THR GLY ALA LYS ARG ARG VAL GLY GLY ALA          
SEQRES  41 C  552  ASP ASP VAL THR LEU GLY THR SER GLN PRO LYS LYS ARG          
SEQRES  42 C  552  GLY ARG GLN GLY ALA GLY VAL GLU SER SER MET ASP ILE          
SEQRES  43 C  552  GLU THR VAL GLY GLU ASP                                      
SEQRES   1 D  552  MET ASP SER THR LYS ALA GLN THR PRO GLU GLU GLN ARG          
SEQRES   2 D  552  ALA LYS ASN ALA LYS THR ILE LEU GLU ASN ILE GLN ILE          
SEQRES   3 D  552  TYR GLU ARG MET CYS ASP LEU PHE GLY VAL SER GLU ASP          
SEQRES   4 D  552  ASP LYS LEU ILE ILE GLU ASN SER ILE SER ILE GLU ARG          
SEQRES   5 D  552  MET ILE ARG VAL VAL THR ASP LYS LYS TYR GLN ASP LYS          
SEQRES   6 D  552  LYS LEU LYS ASN ALA GLY SER ASP LEU GLU LYS ILE ALA          
SEQRES   7 D  552  ASN ALA GLY LYS VAL PHE CYS ARG LEU VAL GLU SER THR          
SEQRES   8 D  552  ALA GLY LYS CYS SER ALA ARG LEU GLY MET ALA LEU LYS          
SEQRES   9 D  552  PRO ASN VAL GLU ALA VAL LEU THR ASP VAL LEU GLY ASN          
SEQRES  10 D  552  GLU LEU ASP ARG ALA ALA VAL LEU GLY LYS ARG MET GLY          
SEQRES  11 D  552  PHE THR ALA MET PHE LYS SER ASN LEU GLU GLU VAL LEU          
SEQRES  12 D  552  TYR GLN ARG GLY LYS ASN GLN LEU LYS LYS ARG ASN SER          
SEQRES  13 D  552  ALA GLU THR PHE THR LEU SER GLN GLY ALA SER LEU GLU          
SEQRES  14 D  552  ALA ARG PHE ARG PRO ILE MET GLU LYS HIS LEU GLY VAL          
SEQRES  15 D  552  GLY THR VAL VAL ALA SER ILE LYS ASN ILE LEU ALA SER          
SEQRES  16 D  552  LYS LYS ASN GLY ASN TYR LYS ASN LYS MET VAL ARG LYS          
SEQRES  17 D  552  PRO GLY GLY ASN ARG GLU SER TRP SER PRO LEU GLU ARG          
SEQRES  18 D  552  GLU ILE SER PHE LEU ASN LYS LYS LEU PHE PRO GLY PRO          
SEQRES  19 D  552  MET ARG GLN LEU CYS LYS LYS PHE GLU TYR LEU ASN ASP          
SEQRES  20 D  552  GLN GLU LYS GLN LEU ALA LEU ASN LEU MET LEU ASP ALA          
SEQRES  21 D  552  SER LEU ILE LEU LYS PRO GLN VAL THR HIS LYS MET ILE          
SEQRES  22 D  552  MET PRO TRP SER MET TRP LEU ALA VAL LYS LYS TYR ALA          
SEQRES  23 D  552  GLU MET ASN LYS GLY SER PRO SER LEU GLU ASP LEU ALA          
SEQRES  24 D  552  ALA TYR SER GLY VAL ARG ALA PHE MET ALA PHE ASN THR          
SEQRES  25 D  552  ALA CYS TYR MET SER LYS PHE THR ILE GLY LYS GLY ILE          
SEQRES  26 D  552  VAL GLY ASP ALA GLU ILE MET GLU ASN GLY ASN ASP LYS          
SEQRES  27 D  552  MET GLN ILE LEU ALA MET ALA CYS PHE GLY LEU ALA TYR          
SEQRES  28 D  552  GLU ASP THR GLY ILE VAL ALA ALA MET ILE SER GLN PRO          
SEQRES  29 D  552  MET LYS LYS ARG TYR GLN LEU LYS VAL GLY ASN PHE ASN          
SEQRES  30 D  552  PRO PRO GLU GLU GLY THR ILE LYS GLY THR SER ALA GLY          
SEQRES  31 D  552  TYR PHE HIS LYS TRP ALA GLU PHE GLY ASN ARG LEU PRO          
SEQRES  32 D  552  PHE ASN SER PHE GLY THR GLY GLU SER LYS GLN ILE SER          
SEQRES  33 D  552  ASN SER GLY VAL PHE ALA VAL GLN ARG PRO SER THR THR          
SEQRES  34 D  552  ASN ILE GLN ARG LEU ALA GLU LEU MET ALA ARG ASN THR          
SEQRES  35 D  552  GLY GLU THR SER ASP ASN PHE THR GLN LEU VAL GLN LYS          
SEQRES  36 D  552  ILE ARG GLU GLN VAL GLY THR PHE ALA ASP GLN LYS ALA          
SEQRES  37 D  552  ASN LEU ARG GLU PHE THR GLY GLY TYR ILE TYR ASP ILE          
SEQRES  38 D  552  THR ASP VAL THR LYS SER ASN PRO LYS ILE PRO GLN LEU          
SEQRES  39 D  552  GLY GLY ASN SER PHE PHE PHE GLU PHE THR GLY SER ASP          
SEQRES  40 D  552  VAL PRO ARG THR GLY ALA LYS ARG ARG VAL GLY GLY ALA          
SEQRES  41 D  552  ASP ASP VAL THR LEU GLY THR SER GLN PRO LYS LYS ARG          
SEQRES  42 D  552  GLY ARG GLN GLY ALA GLY VAL GLU SER SER MET ASP ILE          
SEQRES  43 D  552  GLU THR VAL GLY GLU ASP                                      
FORMUL   5  HOH   *235(H2 O)                                                    
HELIX    1 AA1 PRO A    9  PHE A   34  1                                  26    
HELIX    2 AA2 ASP A   39  LEU A   42  5                                   4    
HELIX    3 AA3 ILE A   43  ASP A   59  1                                  17    
HELIX    4 AA4 LYS A  104  LEU A  115  1                                  12    
HELIX    5 AA5 LYS A  127  TYR A  144  1                                  18    
HELIX    6 AA6 SER A  156  SER A  163  5                                   8    
HELIX    7 AA7 MET A  176  LEU A  180  5                                   5    
HELIX    8 AA8 GLY A  181  ALA A  194  1                                  14    
HELIX    9 AA9 SER A  217  LEU A  230  1                                  14    
HELIX   10 AB1 GLY A  233  LYS A  241  1                                   9    
HELIX   11 AB2 ASN A  246  SER A  261  1                                  16    
HELIX   12 AB3 PRO A  275  ASN A  289  1                                  15    
HELIX   13 AB4 GLY A  303  CYS A  314  1                                  12    
HELIX   14 AB5 ASN A  334  GLY A  348  1                                  15    
HELIX   15 AB6 ASP A  353  ILE A  361  1                                   9    
HELIX   16 AB7 LYS A  367  LEU A  371  5                                   5    
HELIX   17 AB8 ASN A  430  THR A  442  1                                  13    
HELIX   18 AB9 ASN A  448  LYS A  467  1                                  20    
HELIX   19 AC1 PRO B    9  PHE B   34  1                                  26    
HELIX   20 AC2 ASP B   39  LEU B   42  5                                   4    
HELIX   21 AC3 ILE B   43  ASP B   59  1                                  17    
HELIX   22 AC4 ASP B   59  LYS B   66  1                                   8    
HELIX   23 AC5 LYS B  104  GLY B  116  1                                  13    
HELIX   24 AC6 LEU B  125  TYR B  144  1                                  20    
HELIX   25 AC7 SER B  156  SER B  163  5                                   8    
HELIX   26 AC8 PHE B  172  GLU B  177  1                                   6    
HELIX   27 AC9 LYS B  178  LEU B  180  5                                   3    
HELIX   28 AD1 GLY B  181  ALA B  194  1                                  14    
HELIX   29 AD2 SER B  217  LEU B  230  1                                  14    
HELIX   30 AD3 GLY B  233  PHE B  242  1                                  10    
HELIX   31 AD4 GLU B  243  LEU B  245  5                                   3    
HELIX   32 AD5 ASN B  246  SER B  261  1                                  16    
HELIX   33 AD6 PRO B  275  GLU B  287  1                                  13    
HELIX   34 AD7 SER B  302  CYS B  314  1                                  13    
HELIX   35 AD8 ASN B  334  PHE B  347  1                                  14    
HELIX   36 AD9 ASP B  353  ILE B  361  1                                   9    
HELIX   37 AE1 LYS B  367  LEU B  371  5                                   5    
HELIX   38 AE2 ASN B  430  THR B  442  1                                  13    
HELIX   39 AE3 ASN B  448  GLN B  466  1                                  19    
HELIX   40 AE4 LYS B  467  ASN B  469  5                                   3    
HELIX   41 AE5 PRO C    9  PHE C   34  1                                  26    
HELIX   42 AE6 ASP C   39  LEU C   42  5                                   4    
HELIX   43 AE7 ILE C   43  THR C   58  1                                  16    
HELIX   44 AE8 ASP C   59  ASN C   69  1                                  11    
HELIX   45 AE9 LYS C  104  LEU C  115  1                                  12    
HELIX   46 AF1 VAL C  124  TYR C  144  1                                  21    
HELIX   47 AF2 SER C  156  SER C  163  5                                   8    
HELIX   48 AF3 MET C  176  LEU C  180  5                                   5    
HELIX   49 AF4 GLY C  181  LYS C  196  1                                  16    
HELIX   50 AF5 LEU C  219  LEU C  230  1                                  12    
HELIX   51 AF6 GLY C  233  PHE C  242  1                                  10    
HELIX   52 AF7 ASN C  246  LEU C  262  1                                  17    
HELIX   53 AF8 PRO C  275  ASN C  289  1                                  15    
HELIX   54 AF9 LEU C  295  ALA C  299  5                                   5    
HELIX   55 AG1 GLY C  303  SER C  317  1                                  15    
HELIX   56 AG2 ASN C  334  GLY C  348  1                                  15    
HELIX   57 AG3 ASP C  353  ALA C  359  1                                   7    
HELIX   58 AG4 LYS C  367  LEU C  371  5                                   5    
HELIX   59 AG5 ASN C  430  THR C  442  1                                  13    
HELIX   60 AG6 ASN C  448  LYS C  467  1                                  20    
HELIX   61 AG7 PRO D    9  PHE D   34  1                                  26    
HELIX   62 AG8 ASP D   39  LEU D   42  5                                   4    
HELIX   63 AG9 ILE D   43  THR D   58  1                                  16    
HELIX   64 AH1 ASP D   59  LYS D   66  1                                   8    
HELIX   65 AH2 ILE D   77  ALA D   80  5                                   4    
HELIX   66 AH3 LYS D  104  LEU D  115  1                                  12    
HELIX   67 AH4 GLY D  126  TYR D  144  1                                  19    
HELIX   68 AH5 SER D  156  SER D  163  5                                   8    
HELIX   69 AH6 GLU D  169  ARG D  171  5                                   3    
HELIX   70 AH7 PHE D  172  GLU D  177  1                                   6    
HELIX   71 AH8 LYS D  178  LEU D  180  5                                   3    
HELIX   72 AH9 GLY D  181  LYS D  196  1                                  16    
HELIX   73 AI1 SER D  217  LEU D  230  1                                  14    
HELIX   74 AI2 GLY D  233  LYS D  241  1                                   9    
HELIX   75 AI3 PHE D  242  LEU D  245  5                                   4    
HELIX   76 AI4 ASN D  246  SER D  261  1                                  16    
HELIX   77 AI5 PRO D  275  ASN D  289  1                                  15    
HELIX   78 AI6 SER D  294  ALA D  299  1                                   6    
HELIX   79 AI7 GLY D  303  CYS D  314  1                                  12    
HELIX   80 AI8 ASN D  334  GLY D  348  1                                  15    
HELIX   81 AI9 ASP D  353  ALA D  359  1                                   7    
HELIX   82 AJ1 LYS D  367  LEU D  371  5                                   5    
HELIX   83 AJ2 ASN D  430  THR D  442  1                                  13    
HELIX   84 AJ3 ASN D  448  ASP D  465  1                                  18    
HELIX   85 AJ4 GLN D  466  ASN D  469  5                                   4    
SHEET    1 AA1 4 LYS A  82  THR A  91  0                                        
SHEET    2 AA1 4 LYS A  94  LEU A 103 -1  O  ALA A 102   N  VAL A  83           
SHEET    3 AA1 4 GLU A 381  GLY A 386 -1  O  GLY A 382   N  CYS A  95           
SHEET    4 AA1 4 LYS A 318  ILE A 321 -1  N  PHE A 319   O  LYS A 385           
SHEET    1 AA2 2 LYS A 323  ILE A 325  0                                        
SHEET    2 AA2 2 ASP A 328  MET A 332 -1  O  ASP A 328   N  ILE A 325           
SHEET    1 AA3 2 LYS A 394  TRP A 395  0                                        
SHEET    2 AA3 2 TYR A 479  ASP A 480 -1  O  TYR A 479   N  TRP A 395           
SHEET    1 AA4 2 ARG A 425  PRO A 426  0                                        
SHEET    2 AA4 2 ARG B 471  GLU B 472 -1  O  GLU B 472   N  ARG A 425           
SHEET    1 AA5 2 ARG A 471  GLU A 472  0                                        
SHEET    2 AA5 2 ARG D 425  PRO D 426 -1  O  ARG D 425   N  GLU A 472           
SHEET    1 AA6 2 LYS B  82  GLU B  89  0                                        
SHEET    2 AA6 2 SER B  96  LEU B 103 -1  O  ARG B  98   N  LEU B  87           
SHEET    1 AA7 2 LYS B 318  ILE B 321  0                                        
SHEET    2 AA7 2 THR B 383  GLY B 386 -1  O  THR B 383   N  ILE B 321           
SHEET    1 AA8 2 LYS B 394  TRP B 395  0                                        
SHEET    2 AA8 2 TYR B 479  ASP B 480 -1  O  TYR B 479   N  TRP B 395           
SHEET    1 AA9 2 ARG B 425  PRO B 426  0                                        
SHEET    2 AA9 2 ARG C 471  GLU C 472 -1  O  GLU C 472   N  ARG B 425           
SHEET    1 AB1 4 LYS C  82  THR C  91  0                                        
SHEET    2 AB1 4 LYS C  94  LEU C 103 -1  O  ARG C  98   N  LEU C  87           
SHEET    3 AB1 4 GLU C 381  GLY C 386 -1  O  GLY C 382   N  CYS C  95           
SHEET    4 AB1 4 LYS C 318  GLY C 322 -1  N  PHE C 319   O  LYS C 385           
SHEET    1 AB2 2 LYS C 394  TRP C 395  0                                        
SHEET    2 AB2 2 TYR C 479  ASP C 480 -1  O  TYR C 479   N  TRP C 395           
SHEET    1 AB3 2 ARG C 425  PRO C 426  0                                        
SHEET    2 AB3 2 ARG D 471  GLU D 472 -1  O  GLU D 472   N  ARG C 425           
SHEET    1 AB4 4 LYS D  82  SER D  90  0                                        
SHEET    2 AB4 4 LYS D  94  LEU D 103 -1  O  ARG D  98   N  LEU D  87           
SHEET    3 AB4 4 GLU D 381  GLY D 386 -1  O  GLY D 382   N  CYS D  95           
SHEET    4 AB4 4 LYS D 318  ILE D 321 -1  N  PHE D 319   O  LYS D 385           
SHEET    1 AB5 2 LYS D 394  TRP D 395  0                                        
SHEET    2 AB5 2 TYR D 479  ASP D 480 -1  O  TYR D 479   N  TRP D 395           
CRYST1   75.166   85.166  103.385  91.20 101.94 101.02 P 1           4          
ORIGX1      1.000000  0.000000  0.000000        0.00000                         
ORIGX2      0.000000  1.000000  0.000000        0.00000                         
ORIGX3      0.000000  0.000000  1.000000        0.00000                         
SCALE1      0.013304  0.002591  0.002982        0.00000                         
SCALE2      0.000000  0.011962  0.000755        0.00000                         
SCALE3      0.000000  0.000000  0.009906        0.00000                         
ATOM      1  N   PRO A   9     -13.392  15.420 -42.336  1.00 74.60           N  
ATOM      2  CA  PRO A   9     -11.919  15.369 -42.302  1.00 74.61           C  
ATOM      3  C   PRO A   9     -11.308  16.142 -43.474  1.00 79.28           C  
ATOM      4  O   PRO A   9     -10.463  17.020 -43.259  1.00 78.74           O  
ATOM      5  CB  PRO A   9     -11.607  13.870 -42.326  1.00 76.23           C  
ATOM      6  CG  PRO A   9     -12.826  13.223 -41.750  1.00 80.36           C  
ATOM      7  CD  PRO A   9     -14.007  14.118 -42.012  1.00 75.89           C  
ATOM      8  N   GLU A  10     -11.761  15.845 -44.715  1.00 75.77           N  
ATOM      9  CA  GLU A  10     -11.343  16.572 -45.919  1.00 75.02           C  
ATOM     10  C   GLU A  10     -12.081  17.907 -45.913  1.00 77.41           C  
ATOM     11  O   GLU A  10     -11.528  18.927 -46.332  1.00 77.46           O  
ATOM     12  CB  GLU A  10     -11.657  15.775 -47.192  1.00 76.43           C  
ATOM     13  CG  GLU A  10     -10.594  14.747 -47.547  1.00 89.17           C  
ATOM     14  CD  GLU A  10     -10.659  13.438 -46.780  1.00115.16           C  
ATOM     15  OE1 GLU A  10     -10.209  13.408 -45.612  1.00114.04           O  
ATOM     16  OE2 GLU A  10     -11.134  12.433 -47.358  1.00107.80           O  
ATOM     17  N   GLU A  11     -13.321  17.895 -45.371  1.00 72.62           N  
ATOM     18  CA  GLU A  11     -14.191  19.059 -45.176  1.00 71.62           C  
ATOM     19  C   GLU A  11     -13.507  19.990 -44.147  1.00 73.90           C  
ATOM     20  O   GLU A  11     -13.606  21.213 -44.254  1.00 73.09           O  
ATOM     21  CB  GLU A  11     -15.592  18.633 -44.662  1.00 72.90           C  
ATOM     22  CG  GLU A  11     -16.242  17.450 -45.373  1.00 81.93           C  
ATOM     23  CD  GLU A  11     -16.052  16.101 -44.698  1.00104.76           C  
ATOM     24  OE1 GLU A  11     -16.459  15.953 -43.521  1.00 97.47           O  
ATOM     25  OE2 GLU A  11     -15.522  15.179 -45.359  1.00 98.93           O  
ATOM     26  N   GLN A  12     -12.779  19.391 -43.178  1.00 69.78           N  
ATOM     27  CA  GLN A  12     -12.037  20.096 -42.138  1.00 68.88           C  
ATOM     28  C   GLN A  12     -10.787  20.779 -42.698  1.00 69.58           C  
ATOM     29  O   GLN A  12     -10.663  21.996 -42.557  1.00 68.77           O  
ATOM     30  CB  GLN A  12     -11.689  19.156 -40.967  1.00 70.52           C  
ATOM     31  CG  GLN A  12     -12.518  19.410 -39.704  1.00 93.27           C  
ATOM     32  CD  GLN A  12     -12.267  20.770 -39.079  1.00117.65           C  
ATOM     33  OE1 GLN A  12     -11.127  21.154 -38.779  1.00113.15           O  
ATOM     34  NE2 GLN A  12     -13.334  21.526 -38.860  1.00112.21           N  
ATOM     35  N   ARG A  13      -9.885  20.009 -43.360  1.00 63.86           N  
ATOM     36  CA  ARG A  13      -8.639  20.512 -43.965  1.00 62.59           C  
ATOM     37  C   ARG A  13      -8.867  21.615 -45.013  1.00 65.12           C  
ATOM     38  O   ARG A  13      -7.970  22.423 -45.243  1.00 64.60           O  
ATOM     39  CB  ARG A  13      -7.783  19.371 -44.540  1.00 61.85           C  
ATOM     40  CG  ARG A  13      -7.237  18.408 -43.487  1.00 70.91           C  
ATOM     41  CD  ARG A  13      -6.079  17.567 -43.999  1.00 83.42           C  
ATOM     42  NE  ARG A  13      -6.448  16.745 -45.157  1.00 95.74           N  
ATOM     43  CZ  ARG A  13      -6.952  15.518 -45.080  1.00110.28           C  
ATOM     44  NH1 ARG A  13      -7.154  14.946 -43.899  1.00102.13           N  
ATOM     45  NH2 ARG A  13      -7.265  14.854 -46.184  1.00 93.71           N  
ATOM     46  N   ALA A  14     -10.065  21.651 -45.631  1.00 60.79           N  
ATOM     47  CA  ALA A  14     -10.470  22.675 -46.596  1.00 59.86           C  
ATOM     48  C   ALA A  14     -10.777  23.995 -45.845  1.00 61.16           C  
ATOM     49  O   ALA A  14     -10.454  25.071 -46.350  1.00 62.18           O  
ATOM     50  CB  ALA A  14     -11.693  22.203 -47.375  1.00 60.47           C  
ATOM     51  N   LYS A  15     -11.382  23.900 -44.637  1.00 54.47           N  
ATOM     52  CA  LYS A  15     -11.704  25.035 -43.761  1.00 53.24           C  
ATOM     53  C   LYS A  15     -10.411  25.550 -43.114  1.00 54.55           C  
ATOM     54  O   LYS A  15     -10.276  26.754 -42.883  1.00 54.28           O  
ATOM     55  CB  LYS A  15     -12.738  24.636 -42.691  1.00 55.76           C  
ATOM     56  CG  LYS A  15     -13.330  25.832 -41.936  1.00 79.35           C  
ATOM     57  CD  LYS A  15     -14.158  25.436 -40.697  1.00 93.99           C  
ATOM     58  CE  LYS A  15     -15.598  25.056 -40.992  1.00106.82           C  
ATOM     59  NZ  LYS A  15     -16.396  26.198 -41.525  1.00115.45           N  
ATOM     60  N   ASN A  16      -9.463  24.627 -42.844  1.00 48.58           N  
ATOM     61  CA  ASN A  16      -8.138  24.916 -42.306  1.00 47.98           C  
ATOM     62  C   ASN A  16      -7.293  25.674 -43.343  1.00 53.53           C  
ATOM     63  O   ASN A  16      -6.771  26.745 -43.026  1.00 52.71           O  
ATOM     64  CB  ASN A  16      -7.423  23.627 -41.896  1.00 41.76           C  
ATOM     65  CG  ASN A  16      -7.862  23.033 -40.590  1.00 59.40           C  
ATOM     66  OD1 ASN A  16      -8.702  23.578 -39.851  1.00 48.59           O  
ATOM     67  ND2 ASN A  16      -7.267  21.900 -40.261  1.00 56.23           N  
ATOM     68  N   ALA A  17      -7.191  25.127 -44.581  1.00 51.92           N  
ATOM     69  CA  ALA A  17      -6.447  25.690 -45.718  1.00 52.70           C  
ATOM     70  C   ALA A  17      -6.834  27.133 -45.993  1.00 57.76           C  
ATOM     71  O   ALA A  17      -5.947  27.944 -46.237  1.00 57.26           O  
ATOM     72  CB  ALA A  17      -6.661  24.844 -46.963  1.00 53.66           C  
ATOM     73  N   LYS A  18      -8.152  27.459 -45.901  1.00 55.41           N  
ATOM     74  CA  LYS A  18      -8.720  28.806 -46.072  1.00 54.96           C  
ATOM     75  C   LYS A  18      -8.131  29.784 -45.052  1.00 56.34           C  
ATOM     76  O   LYS A  18      -7.612  30.826 -45.444  1.00 56.73           O  
ATOM     77  CB  LYS A  18     -10.266  28.782 -45.950  1.00 58.21           C  
ATOM     78  CG  LYS A  18     -10.915  30.171 -46.042  1.00 74.96           C  
ATOM     79  CD  LYS A  18     -12.185  30.292 -45.202  1.00 85.47           C  
ATOM     80  CE  LYS A  18     -12.509  31.726 -44.826  1.00 93.53           C  
ATOM     81  NZ  LYS A  18     -11.724  32.198 -43.643  1.00 96.92           N  
ATOM     82  N   THR A  19      -8.213  29.448 -43.756  1.00 51.16           N  
ATOM     83  CA  THR A  19      -7.710  30.306 -42.680  1.00 50.33           C  
ATOM     84  C   THR A  19      -6.174  30.391 -42.680  1.00 49.94           C  
ATOM     85  O   THR A  19      -5.650  31.447 -42.354  1.00 47.80           O  
ATOM     86  CB  THR A  19      -8.304  29.907 -41.310  1.00 63.00           C  
ATOM     87  OG1 THR A  19      -8.138  28.506 -41.104  1.00 65.21           O  
ATOM     88  CG2 THR A  19      -9.789  30.277 -41.177  1.00 60.63           C  
ATOM     89  N   ILE A  20      -5.460  29.303 -43.066  1.00 45.62           N  
ATOM     90  CA  ILE A  20      -3.988  29.274 -43.128  1.00 44.95           C  
ATOM     91  C   ILE A  20      -3.522  30.198 -44.251  1.00 50.70           C  
ATOM     92  O   ILE A  20      -2.647  31.032 -44.013  1.00 51.52           O  
ATOM     93  CB  ILE A  20      -3.416  27.825 -43.254  1.00 47.43           C  
ATOM     94  CG1 ILE A  20      -3.634  26.974 -41.959  1.00 47.08           C  
ATOM     95  CG2 ILE A  20      -1.943  27.802 -43.712  1.00 47.55           C  
ATOM     96  CD1 ILE A  20      -2.895  27.425 -40.648  1.00 59.88           C  
ATOM     97  N   LEU A  21      -4.134  30.083 -45.453  1.00 47.36           N  
ATOM     98  CA  LEU A  21      -3.834  30.932 -46.613  1.00 47.28           C  
ATOM     99  C   LEU A  21      -4.104  32.398 -46.304  1.00 50.09           C  
ATOM    100  O   LEU A  21      -3.285  33.245 -46.654  1.00 50.21           O  
ATOM    101  CB  LEU A  21      -4.627  30.487 -47.854  1.00 47.70           C  
ATOM    102  CG  LEU A  21      -4.069  29.279 -48.619  1.00 52.96           C  
ATOM    103  CD1 LEU A  21      -5.120  28.687 -49.526  1.00 53.21           C  
ATOM    104  CD2 LEU A  21      -2.821  29.645 -49.424  1.00 56.34           C  
ATOM    105  N   GLU A  22      -5.217  32.689 -45.595  1.00 45.65           N  
ATOM    106  CA  GLU A  22      -5.580  34.041 -45.163  1.00 45.52           C  
ATOM    107  C   GLU A  22      -4.551  34.600 -44.171  1.00 49.89           C  
ATOM    108  O   GLU A  22      -4.330  35.806 -44.168  1.00 50.13           O  
ATOM    109  CB  GLU A  22      -7.000  34.086 -44.569  1.00 46.88           C  
ATOM    110  CG  GLU A  22      -8.019  34.764 -45.474  1.00 58.42           C  
ATOM    111  CD  GLU A  22      -9.488  34.575 -45.134  1.00 74.77           C  
ATOM    112  OE1 GLU A  22      -9.922  35.090 -44.081  1.00 66.23           O  
ATOM    113  OE2 GLU A  22     -10.220  33.974 -45.954  1.00 67.45           O  
ATOM    114  N   ASN A  23      -3.906  33.726 -43.360  1.00 45.42           N  
ATOM    115  CA  ASN A  23      -2.867  34.101 -42.396  1.00 44.25           C  
ATOM    116  C   ASN A  23      -1.555  34.348 -43.089  1.00 47.84           C  
ATOM    117  O   ASN A  23      -0.855  35.273 -42.707  1.00 47.82           O  
ATOM    118  CB  ASN A  23      -2.714  33.058 -41.287  1.00 40.92           C  
ATOM    119  CG  ASN A  23      -3.882  33.025 -40.335  1.00 60.47           C  
ATOM    120  OD1 ASN A  23      -4.733  33.933 -40.318  1.00 57.38           O  
ATOM    121  ND2 ASN A  23      -3.985  31.940 -39.558  1.00 45.69           N  
ATOM    122  N   ILE A  24      -1.223  33.542 -44.117  1.00 45.80           N  
ATOM    123  CA  ILE A  24      -0.020  33.723 -44.947  1.00 46.00           C  
ATOM    124  C   ILE A  24      -0.144  35.090 -45.654  1.00 49.54           C  
ATOM    125  O   ILE A  24       0.828  35.835 -45.673  1.00 49.29           O  
ATOM    126  CB  ILE A  24       0.204  32.545 -45.946  1.00 49.10           C  
ATOM    127  CG1 ILE A  24       0.471  31.219 -45.201  1.00 49.46           C  
ATOM    128  CG2 ILE A  24       1.337  32.855 -46.927  1.00 49.13           C  
ATOM    129  CD1 ILE A  24       0.290  29.936 -46.047  1.00 56.62           C  
ATOM    130  N   GLN A  25      -1.361  35.437 -46.155  1.00 45.32           N  
ATOM    131  CA  GLN A  25      -1.666  36.720 -46.802  1.00 45.40           C  
ATOM    132  C   GLN A  25      -1.394  37.902 -45.851  1.00 47.67           C  
ATOM    133  O   GLN A  25      -0.645  38.807 -46.220  1.00 47.08           O  
ATOM    134  CB  GLN A  25      -3.121  36.758 -47.286  1.00 46.99           C  
ATOM    135  CG  GLN A  25      -3.312  36.506 -48.771  1.00 63.80           C  
ATOM    136  CD  GLN A  25      -4.693  36.944 -49.203  1.00 87.88           C  
ATOM    137  OE1 GLN A  25      -4.870  37.992 -49.840  1.00 87.36           O  
ATOM    138  NE2 GLN A  25      -5.710  36.176 -48.828  1.00 75.34           N  
ATOM    139  N   ILE A  26      -1.973  37.864 -44.625  1.00 42.04           N  
ATOM    140  CA  ILE A  26      -1.786  38.861 -43.571  1.00 41.31           C  
ATOM    141  C   ILE A  26      -0.277  38.986 -43.254  1.00 45.79           C  
ATOM    142  O   ILE A  26       0.222  40.092 -43.109  1.00 45.67           O  
ATOM    143  CB  ILE A  26      -2.577  38.473 -42.280  1.00 43.83           C  
ATOM    144  CG1 ILE A  26      -4.106  38.401 -42.522  1.00 42.99           C  
ATOM    145  CG2 ILE A  26      -2.216  39.391 -41.088  1.00 45.36           C  
ATOM    146  CD1 ILE A  26      -4.971  39.550 -42.117  1.00 43.32           C  
ATOM    147  N   TYR A  27       0.426  37.847 -43.121  1.00 43.00           N  
ATOM    148  CA  TYR A  27       1.846  37.809 -42.791  1.00 42.77           C  
ATOM    149  C   TYR A  27       2.717  38.383 -43.908  1.00 48.40           C  
ATOM    150  O   TYR A  27       3.635  39.148 -43.611  1.00 49.71           O  
ATOM    151  CB  TYR A  27       2.301  36.389 -42.363  1.00 42.91           C  
ATOM    152  CG  TYR A  27       3.782  36.306 -42.054  1.00 42.69           C  
ATOM    153  CD1 TYR A  27       4.342  37.051 -41.020  1.00 43.52           C  
ATOM    154  CD2 TYR A  27       4.634  35.527 -42.831  1.00 43.43           C  
ATOM    155  CE1 TYR A  27       5.706  37.010 -40.753  1.00 42.00           C  
ATOM    156  CE2 TYR A  27       6.009  35.502 -42.591  1.00 44.14           C  
ATOM    157  CZ  TYR A  27       6.538  36.238 -41.544  1.00 47.73           C  
ATOM    158  OH  TYR A  27       7.886  36.228 -41.292  1.00 46.19           O  
ATOM    159  N   GLU A  28       2.428  38.032 -45.175  1.00 44.40           N  
ATOM    160  CA  GLU A  28       3.170  38.500 -46.352  1.00 44.20           C  
ATOM    161  C   GLU A  28       3.104  40.008 -46.511  1.00 47.82           C  
ATOM    162  O   GLU A  28       4.142  40.626 -46.751  1.00 48.16           O  
ATOM    163  CB  GLU A  28       2.686  37.810 -47.635  1.00 45.57           C  
ATOM    164  CG  GLU A  28       3.080  36.352 -47.703  1.00 55.83           C  
ATOM    165  CD  GLU A  28       3.821  35.963 -48.960  1.00 75.03           C  
ATOM    166  OE1 GLU A  28       4.956  36.460 -49.153  1.00 63.34           O  
ATOM    167  OE2 GLU A  28       3.283  35.130 -49.729  1.00 62.89           O  
ATOM    168  N   ARG A  29       1.899  40.600 -46.343  1.00 43.24           N  
ATOM    169  CA  ARG A  29       1.698  42.043 -46.446  1.00 42.74           C  
ATOM    170  C   ARG A  29       2.324  42.816 -45.289  1.00 46.81           C  
ATOM    171  O   ARG A  29       2.941  43.849 -45.543  1.00 47.50           O  
ATOM    172  CB  ARG A  29       0.218  42.434 -46.609  1.00 42.97           C  
ATOM    173  CG  ARG A  29      -0.677  41.463 -47.349  1.00 49.93           C  
ATOM    174  CD  ARG A  29      -0.661  41.537 -48.860  1.00 60.63           C  
ATOM    175  NE  ARG A  29      -1.717  40.661 -49.379  1.00 77.84           N  
ATOM    176  CZ  ARG A  29      -1.928  40.381 -50.662  1.00 90.39           C  
ATOM    177  NH1 ARG A  29      -1.150  40.908 -51.603  1.00 79.28           N  
ATOM    178  NH2 ARG A  29      -2.920  39.573 -51.015  1.00 66.97           N  
ATOM    179  N   MET A  30       2.183  42.337 -44.027  1.00 43.08           N  
ATOM    180  CA  MET A  30       2.781  43.011 -42.854  1.00 43.10           C  
ATOM    181  C   MET A  30       4.290  43.088 -42.961  1.00 48.20           C  
ATOM    182  O   MET A  30       4.884  44.073 -42.532  1.00 49.16           O  
ATOM    183  CB  MET A  30       2.381  42.351 -41.528  1.00 45.42           C  
ATOM    184  CG  MET A  30       0.925  42.515 -41.190  1.00 49.01           C  
ATOM    185  SD  MET A  30       0.352  44.214 -41.026  1.00 52.83           S  
ATOM    186  CE  MET A  30      -1.253  43.911 -40.537  1.00 49.42           C  
ATOM    187  N   CYS A  31       4.898  42.052 -43.543  1.00 44.77           N  
ATOM    188  CA  CYS A  31       6.319  41.972 -43.819  1.00 44.98           C  
ATOM    189  C   CYS A  31       6.669  43.031 -44.846  1.00 50.24           C  
ATOM    190  O   CYS A  31       7.658  43.724 -44.651  1.00 51.26           O  
ATOM    191  CB  CYS A  31       6.684  40.576 -44.306  1.00 45.63           C  
ATOM    192  SG  CYS A  31       6.680  39.324 -43.001  1.00 49.45           S  
ATOM    193  N   ASP A  32       5.835  43.206 -45.910  1.00 46.19           N  
ATOM    194  CA  ASP A  32       6.033  44.255 -46.922  1.00 45.19           C  
ATOM    195  C   ASP A  32       5.969  45.635 -46.255  1.00 48.05           C  
ATOM    196  O   ASP A  32       6.896  46.429 -46.446  1.00 47.25           O  
ATOM    197  CB  ASP A  32       5.008  44.147 -48.065  1.00 46.52           C  
ATOM    198  CG  ASP A  32       5.170  42.938 -48.981  1.00 56.81           C  
ATOM    199  OD1 ASP A  32       6.264  42.313 -48.965  1.00 57.83           O  
ATOM    200  OD2 ASP A  32       4.209  42.624 -49.727  1.00 59.45           O  
ATOM    201  N   LEU A  33       4.925  45.879 -45.403  1.00 43.33           N  
ATOM    202  CA  LEU A  33       4.740  47.122 -44.630  1.00 42.76           C  
ATOM    203  C   LEU A  33       5.966  47.487 -43.792  1.00 46.94           C  
ATOM    204  O   LEU A  33       6.259  48.680 -43.628  1.00 47.83           O  
ATOM    205  CB  LEU A  33       3.557  46.995 -43.650  1.00 42.65           C  
ATOM    206  CG  LEU A  33       2.159  47.407 -44.082  1.00 46.76           C  
ATOM    207  CD1 LEU A  33       1.231  47.344 -42.916  1.00 46.69           C  
ATOM    208  CD2 LEU A  33       2.130  48.824 -44.618  1.00 49.66           C  
ATOM    209  N   PHE A  34       6.639  46.466 -43.214  1.00 41.95           N  
ATOM    210  CA  PHE A  34       7.792  46.657 -42.341  1.00 41.15           C  
ATOM    211  C   PHE A  34       9.137  46.418 -43.025  1.00 48.11           C  
ATOM    212  O   PHE A  34      10.171  46.384 -42.348  1.00 49.58           O  
ATOM    213  CB  PHE A  34       7.646  45.822 -41.062  1.00 41.99           C  
ATOM    214  CG  PHE A  34       6.653  46.417 -40.089  1.00 42.44           C  
ATOM    215  CD1 PHE A  34       7.055  47.350 -39.146  1.00 45.23           C  
ATOM    216  CD2 PHE A  34       5.308  46.090 -40.159  1.00 43.76           C  
ATOM    217  CE1 PHE A  34       6.136  47.919 -38.270  1.00 45.98           C  
ATOM    218  CE2 PHE A  34       4.392  46.657 -39.281  1.00 46.50           C  
ATOM    219  CZ  PHE A  34       4.816  47.547 -38.325  1.00 44.90           C  
ATOM    220  N   GLY A  35       9.121  46.322 -44.352  1.00 44.31           N  
ATOM    221  CA  GLY A  35      10.324  46.174 -45.163  1.00 44.05           C  
ATOM    222  C   GLY A  35      11.083  44.870 -45.044  1.00 48.75           C  
ATOM    223  O   GLY A  35      12.304  44.862 -45.197  1.00 49.81           O  
ATOM    224  N   VAL A  36      10.384  43.758 -44.810  1.00 45.21           N  
ATOM    225  CA  VAL A  36      11.008  42.434 -44.736  1.00 45.29           C  
ATOM    226  C   VAL A  36      11.114  41.896 -46.177  1.00 53.06           C  
ATOM    227  O   VAL A  36      10.111  41.909 -46.898  1.00 52.58           O  
ATOM    228  CB  VAL A  36      10.258  41.440 -43.797  1.00 47.09           C  
ATOM    229  CG1 VAL A  36      11.006  40.123 -43.690  1.00 46.03           C  
ATOM    230  CG2 VAL A  36      10.040  42.030 -42.411  1.00 46.82           C  
ATOM    231  N   SER A  37      12.324  41.439 -46.597  1.00 51.97           N  
ATOM    232  CA  SER A  37      12.527  40.875 -47.940  1.00 52.38           C  
ATOM    233  C   SER A  37      11.896  39.470 -48.049  1.00 59.74           C  
ATOM    234  O   SER A  37      11.635  38.838 -47.016  1.00 59.52           O  
ATOM    235  CB  SER A  37      14.008  40.846 -48.308  1.00 54.19           C  
ATOM    236  OG  SER A  37      14.715  39.783 -47.690  1.00 63.86           O  
ATOM    237  N   GLU A  38      11.664  38.991 -49.305  1.00 57.91           N  
ATOM    238  CA  GLU A  38      11.063  37.692 -49.641  1.00 58.01           C  
ATOM    239  C   GLU A  38      11.773  36.502 -48.945  1.00 61.34           C  
ATOM    240  O   GLU A  38      11.087  35.633 -48.406  1.00 61.42           O  
ATOM    241  CB  GLU A  38      10.951  37.524 -51.179  1.00 59.68           C  
ATOM    242  CG  GLU A  38      11.595  36.294 -51.819  1.00 74.84           C  
ATOM    243  CD  GLU A  38      10.707  35.099 -52.128  1.00102.36           C  
ATOM    244  OE1 GLU A  38       9.496  35.292 -52.388  1.00 98.48           O  
ATOM    245  OE2 GLU A  38      11.243  33.967 -52.166  1.00 98.77           O  
ATOM    246  N   ASP A  39      13.119  36.488 -48.912  1.00 57.29           N  
ATOM    247  CA  ASP A  39      13.881  35.418 -48.250  1.00 56.65           C  
ATOM    248  C   ASP A  39      13.824  35.524 -46.722  1.00 59.05           C  
ATOM    249  O   ASP A  39      13.746  34.498 -46.038  1.00 58.66           O  
ATOM    250  CB  ASP A  39      15.338  35.374 -48.747  1.00 58.62           C  
ATOM    251  CG  ASP A  39      15.555  34.733 -50.116  1.00 72.82           C  
ATOM    252  OD1 ASP A  39      14.552  34.299 -50.746  1.00 73.40           O  
ATOM    253  OD2 ASP A  39      16.729  34.640 -50.547  1.00 81.36           O  
ATOM    254  N   ASP A  40      13.819  36.766 -46.194  1.00 53.85           N  
ATOM    255  CA  ASP A  40      13.754  37.040 -44.759  1.00 52.80           C  
ATOM    256  C   ASP A  40      12.370  36.756 -44.138  1.00 54.22           C  
ATOM    257  O   ASP A  40      12.283  36.566 -42.924  1.00 52.89           O  
ATOM    258  CB  ASP A  40      14.243  38.462 -44.452  1.00 55.00           C  
ATOM    259  CG  ASP A  40      15.719  38.679 -44.745  1.00 68.71           C  
ATOM    260  OD1 ASP A  40      16.357  37.763 -45.317  1.00 69.11           O  
ATOM    261  OD2 ASP A  40      16.229  39.776 -44.436  1.00 77.08           O  
ATOM    262  N   LYS A  41      11.309  36.659 -44.969  1.00 49.96           N  
ATOM    263  CA  LYS A  41       9.954  36.316 -44.520  1.00 49.46           C  
ATOM    264  C   LYS A  41       9.924  34.907 -43.925  1.00 52.47           C  
ATOM    265  O   LYS A  41       9.054  34.609 -43.114  1.00 51.88           O  
ATOM    266  CB  LYS A  41       8.948  36.411 -45.682  1.00 51.85           C  
ATOM    267  CG  LYS A  41       8.581  37.839 -46.047  1.00 62.08           C  
ATOM    268  CD  LYS A  41       7.843  37.924 -47.371  1.00 66.98           C  
ATOM    269  CE  LYS A  41       7.638  39.357 -47.793  1.00 71.20           C  
ATOM    270  NZ  LYS A  41       6.257  39.595 -48.287  1.00 78.53           N  
ATOM    271  N   LEU A  42      10.890  34.053 -44.314  1.00 49.17           N  
ATOM    272  CA  LEU A  42      11.017  32.666 -43.850  1.00 49.19           C  
ATOM    273  C   LEU A  42      11.852  32.496 -42.573  1.00 51.49           C  
ATOM    274  O   LEU A  42      12.102  31.363 -42.165  1.00 51.13           O  
ATOM    275  CB  LEU A  42      11.548  31.750 -44.972  1.00 49.67           C  
ATOM    276  CG  LEU A  42      10.644  31.589 -46.190  1.00 54.65           C  
ATOM    277  CD1 LEU A  42      11.460  31.338 -47.449  1.00 54.90           C  
ATOM    278  CD2 LEU A  42       9.593  30.512 -45.961  1.00 58.04           C  
ATOM    279  N   ILE A  43      12.288  33.604 -41.947  1.00 47.03           N  
ATOM    280  CA  ILE A  43      13.012  33.553 -40.675  1.00 45.86           C  
ATOM    281  C   ILE A  43      11.933  33.526 -39.575  1.00 49.46           C  
ATOM    282  O   ILE A  43      11.071  34.418 -39.532  1.00 49.41           O  
ATOM    283  CB  ILE A  43      14.045  34.698 -40.479  1.00 48.14           C  
ATOM    284  CG1 ILE A  43      14.975  34.854 -41.710  1.00 47.84           C  
ATOM    285  CG2 ILE A  43      14.851  34.455 -39.201  1.00 48.68           C  
ATOM    286  CD1 ILE A  43      15.779  36.142 -41.753  1.00 47.46           C  
ATOM    287  N   ILE A  44      11.958  32.469 -38.733  1.00 44.49           N  
ATOM    288  CA  ILE A  44      10.994  32.221 -37.658  1.00 43.54           C  
ATOM    289  C   ILE A  44      10.845  33.461 -36.763  1.00 47.09           C  
ATOM    290  O   ILE A  44       9.716  33.905 -36.555  1.00 46.81           O  
ATOM    291  CB  ILE A  44      11.316  30.900 -36.871  1.00 46.24           C  
ATOM    292  CG1 ILE A  44      11.300  29.671 -37.810  1.00 45.73           C  
ATOM    293  CG2 ILE A  44      10.358  30.692 -35.674  1.00 46.94           C  
ATOM    294  CD1 ILE A  44      12.069  28.481 -37.328  1.00 45.56           C  
ATOM    295  N   GLU A  45      11.980  34.030 -36.277  1.00 43.67           N  
ATOM    296  CA  GLU A  45      12.061  35.239 -35.431  1.00 43.07           C  
ATOM    297  C   GLU A  45      11.133  36.367 -35.906  1.00 45.95           C  
ATOM    298  O   GLU A  45      10.408  36.928 -35.082  1.00 45.43           O  
ATOM    299  CB  GLU A  45      13.504  35.759 -35.362  1.00 44.38           C  
ATOM    300  CG  GLU A  45      14.405  34.985 -34.415  1.00 53.84           C  
ATOM    301  CD  GLU A  45      14.974  33.654 -34.878  1.00 64.23           C  
ATOM    302  OE1 GLU A  45      14.659  33.201 -36.004  1.00 44.17           O  
ATOM    303  OE2 GLU A  45      15.767  33.073 -34.105  1.00 52.75           O  
ATOM    304  N   ASN A  46      11.128  36.663 -37.241  1.00 42.02           N  
ATOM    305  CA  ASN A  46      10.277  37.681 -37.893  1.00 41.40           C  
ATOM    306  C   ASN A  46       8.787  37.420 -37.706  1.00 43.59           C  
ATOM    307  O   ASN A  46       8.015  38.372 -37.609  1.00 41.76           O  
ATOM    308  CB  ASN A  46      10.599  37.826 -39.382  1.00 38.37           C  
ATOM    309  CG  ASN A  46      11.889  38.546 -39.642  1.00 47.02           C  
ATOM    310  OD1 ASN A  46      12.411  39.272 -38.790  1.00 43.40           O  
ATOM    311  ND2 ASN A  46      12.443  38.354 -40.824  1.00 28.54           N  
ATOM    312  N   SER A  47       8.392  36.140 -37.644  1.00 40.30           N  
ATOM    313  CA  SER A  47       6.999  35.768 -37.433  1.00 40.38           C  
ATOM    314  C   SER A  47       6.598  36.020 -35.998  1.00 44.00           C  
ATOM    315  O   SER A  47       5.491  36.482 -35.772  1.00 43.04           O  
ATOM    316  CB  SER A  47       6.745  34.322 -37.824  1.00 44.06           C  
ATOM    317  OG  SER A  47       5.475  34.221 -38.443  1.00 52.16           O  
ATOM    318  N   ILE A  48       7.508  35.771 -35.037  1.00 42.31           N  
ATOM    319  CA  ILE A  48       7.270  36.024 -33.611  1.00 43.01           C  
ATOM    320  C   ILE A  48       6.938  37.519 -33.457  1.00 48.10           C  
ATOM    321  O   ILE A  48       5.894  37.849 -32.879  1.00 48.79           O  
ATOM    322  CB  ILE A  48       8.456  35.582 -32.670  1.00 46.55           C  
ATOM    323  CG1 ILE A  48       9.171  34.268 -33.130  1.00 47.41           C  
ATOM    324  CG2 ILE A  48       8.035  35.492 -31.197  1.00 46.32           C  
ATOM    325  CD1 ILE A  48       8.348  32.996 -33.303  1.00 57.12           C  
ATOM    326  N   SER A  49       7.799  38.405 -34.049  1.00 43.18           N  
ATOM    327  CA  SER A  49       7.688  39.867 -34.048  1.00 41.58           C  
ATOM    328  C   SER A  49       6.450  40.379 -34.761  1.00 43.17           C  
ATOM    329  O   SER A  49       5.770  41.247 -34.220  1.00 42.32           O  
ATOM    330  CB  SER A  49       8.922  40.492 -34.680  1.00 45.59           C  
ATOM    331  OG  SER A  49      10.070  40.266 -33.884  1.00 57.60           O  
ATOM    332  N   ILE A  50       6.168  39.869 -35.981  1.00 38.94           N  
ATOM    333  CA  ILE A  50       5.010  40.281 -36.771  1.00 38.24           C  
ATOM    334  C   ILE A  50       3.709  39.943 -36.038  1.00 40.78           C  
ATOM    335  O   ILE A  50       2.881  40.836 -35.857  1.00 39.54           O  
ATOM    336  CB  ILE A  50       5.060  39.746 -38.239  1.00 41.59           C  
ATOM    337  CG1 ILE A  50       6.243  40.379 -39.071  1.00 41.85           C  
ATOM    338  CG2 ILE A  50       3.702  39.882 -38.959  1.00 41.84           C  
ATOM    339  CD1 ILE A  50       6.243  41.964 -39.390  1.00 46.80           C  
ATOM    340  N   GLU A  51       3.548  38.673 -35.586  1.00 37.90           N  
ATOM    341  CA  GLU A  51       2.353  38.199 -34.861  1.00 37.93           C  
ATOM    342  C   GLU A  51       2.122  38.995 -33.574  1.00 42.52           C  
ATOM    343  O   GLU A  51       1.006  39.471 -33.356  1.00 43.48           O  
ATOM    344  CB  GLU A  51       2.397  36.682 -34.612  1.00 39.46           C  
ATOM    345  CG  GLU A  51       2.298  35.839 -35.882  1.00 45.14           C  
ATOM    346  CD  GLU A  51       2.731  34.388 -35.762  1.00 52.26           C  
ATOM    347  OE1 GLU A  51       2.081  33.630 -35.012  1.00 44.26           O  
ATOM    348  OE2 GLU A  51       3.687  33.990 -36.463  1.00 38.97           O  
ATOM    349  N   ARG A  52       3.203  39.255 -32.795  1.00 38.12           N  
ATOM    350  CA  ARG A  52       3.165  40.080 -31.578  1.00 36.81           C  
ATOM    351  C   ARG A  52       2.663  41.471 -31.910  1.00 43.00           C  
ATOM    352  O   ARG A  52       1.720  41.942 -31.274  1.00 43.99           O  
ATOM    353  CB  ARG A  52       4.547  40.165 -30.910  1.00 30.40           C  
ATOM    354  CG  ARG A  52       4.536  40.932 -29.578  1.00 33.37           C  
ATOM    355  CD  ARG A  52       5.934  41.205 -29.048  1.00 42.29           C  
ATOM    356  NE  ARG A  52       5.913  42.025 -27.831  1.00 67.68           N  
ATOM    357  CZ  ARG A  52       6.002  43.356 -27.802  1.00 88.34           C  
ATOM    358  NH1 ARG A  52       6.097  44.048 -28.933  1.00 75.65           N  
ATOM    359  NH2 ARG A  52       5.992  44.004 -26.645  1.00 77.72           N  
ATOM    360  N   MET A  53       3.285  42.113 -32.923  1.00 40.49           N  
ATOM    361  CA  MET A  53       2.950  43.445 -33.427  1.00 40.67           C  
ATOM    362  C   MET A  53       1.457  43.559 -33.712  1.00 44.01           C  
ATOM    363  O   MET A  53       0.854  44.510 -33.232  1.00 43.91           O  
ATOM    364  CB  MET A  53       3.820  43.778 -34.654  1.00 43.58           C  
ATOM    365  CG  MET A  53       3.513  45.094 -35.305  1.00 47.91           C  
ATOM    366  SD  MET A  53       2.606  44.822 -36.828  1.00 53.38           S  
ATOM    367  CE  MET A  53       1.185  45.543 -36.428  1.00 50.09           C  
ATOM    368  N   ILE A  54       0.855  42.572 -34.440  1.00 41.01           N  
ATOM    369  CA  ILE A  54      -0.589  42.518 -34.735  1.00 41.11           C  
ATOM    370  C   ILE A  54      -1.373  42.529 -33.431  1.00 45.42           C  
ATOM    371  O   ILE A  54      -2.295  43.318 -33.317  1.00 45.99           O  
ATOM    372  CB  ILE A  54      -1.073  41.310 -35.623  1.00 44.16           C  
ATOM    373  CG1 ILE A  54      -0.125  40.966 -36.804  1.00 44.47           C  
ATOM    374  CG2 ILE A  54      -2.519  41.520 -36.126  1.00 44.64           C  
ATOM    375  CD1 ILE A  54       0.108  41.981 -37.793  1.00 52.94           C  
ATOM    376  N   ARG A  55      -1.004  41.671 -32.454  1.00 41.14           N  
ATOM    377  CA  ARG A  55      -1.694  41.581 -31.163  1.00 40.69           C  
ATOM    378  C   ARG A  55      -1.674  42.883 -30.383  1.00 45.68           C  
ATOM    379  O   ARG A  55      -2.679  43.225 -29.771  1.00 45.64           O  
ATOM    380  CB  ARG A  55      -1.157  40.423 -30.317  1.00 39.96           C  
ATOM    381  CG  ARG A  55      -1.437  39.058 -30.931  1.00 41.21           C  
ATOM    382  CD  ARG A  55      -1.195  37.916 -29.971  1.00 37.98           C  
ATOM    383  NE  ARG A  55       0.171  37.900 -29.443  1.00 31.71           N  
ATOM    384  CZ  ARG A  55       1.206  37.344 -30.055  1.00 39.37           C  
ATOM    385  NH1 ARG A  55       1.050  36.749 -31.227  1.00 34.55           N  
ATOM    386  NH2 ARG A  55       2.408  37.390 -29.506  1.00 28.93           N  
ATOM    387  N   VAL A  56      -0.556  43.626 -30.442  1.00 43.37           N  
ATOM    388  CA  VAL A  56      -0.365  44.920 -29.783  1.00 44.10           C  
ATOM    389  C   VAL A  56      -1.295  45.986 -30.396  1.00 51.67           C  
ATOM    390  O   VAL A  56      -2.047  46.618 -29.660  1.00 52.35           O  
ATOM    391  CB  VAL A  56       1.137  45.308 -29.827  1.00 48.71           C  
ATOM    392  CG1 VAL A  56       1.370  46.783 -29.505  1.00 48.51           C  
ATOM    393  CG2 VAL A  56       1.960  44.414 -28.897  1.00 48.65           C  
ATOM    394  N   VAL A  57      -1.267  46.152 -31.735  1.00 50.20           N  
ATOM    395  CA  VAL A  57      -2.076  47.110 -32.507  1.00 51.31           C  
ATOM    396  C   VAL A  57      -3.582  46.806 -32.369  1.00 58.60           C  
ATOM    397  O   VAL A  57      -4.410  47.720 -32.342  1.00 58.07           O  
ATOM    398  CB  VAL A  57      -1.603  47.131 -33.989  1.00 55.37           C  
ATOM    399  CG1 VAL A  57      -2.548  47.928 -34.887  1.00 54.96           C  
ATOM    400  CG2 VAL A  57      -0.186  47.688 -34.091  1.00 55.50           C  
ATOM    401  N   THR A  58      -3.911  45.518 -32.277  1.00 57.62           N  
ATOM    402  CA  THR A  58      -5.258  44.983 -32.139  1.00 58.51           C  
ATOM    403  C   THR A  58      -5.814  45.207 -30.726  1.00 67.10           C  
ATOM    404  O   THR A  58      -7.014  45.460 -30.590  1.00 67.50           O  
ATOM    405  CB  THR A  58      -5.224  43.526 -32.561  1.00 61.56           C  
ATOM    406  OG1 THR A  58      -4.925  43.476 -33.949  1.00 60.99           O  
ATOM    407  CG2 THR A  58      -6.496  42.808 -32.304  1.00 61.58           C  
ATOM    408  N   ASP A  59      -4.946  45.111 -29.690  1.00 66.41           N  
ATOM    409  CA  ASP A  59      -5.270  45.280 -28.264  1.00 67.63           C  
ATOM    410  C   ASP A  59      -5.989  46.621 -28.036  1.00 74.01           C  
ATOM    411  O   ASP A  59      -5.330  47.643 -27.830  1.00 73.20           O  
ATOM    412  CB  ASP A  59      -3.975  45.176 -27.417  1.00 69.62           C  
ATOM    413  CG  ASP A  59      -4.129  44.708 -25.979  1.00 80.17           C  
ATOM    414  OD1 ASP A  59      -5.163  45.033 -25.352  1.00 81.02           O  
ATOM    415  OD2 ASP A  59      -3.179  44.086 -25.455  1.00 85.64           O  
ATOM    416  N   LYS A  60      -7.344  46.603 -28.124  1.00 72.94           N  
ATOM    417  CA  LYS A  60      -8.232  47.768 -28.012  1.00 74.18           C  
ATOM    418  C   LYS A  60      -8.222  48.429 -26.632  1.00 80.91           C  
ATOM    419  O   LYS A  60      -8.233  49.661 -26.557  1.00 80.51           O  
ATOM    420  CB  LYS A  60      -9.668  47.417 -28.446  1.00 77.05           C  
ATOM    421  CG  LYS A  60      -9.991  47.773 -29.899  1.00 92.79           C  
ATOM    422  CD  LYS A  60     -10.618  49.171 -30.036  1.00100.69           C  
ATOM    423  CE  LYS A  60     -10.981  49.510 -31.464  1.00104.52           C  
ATOM    424  NZ  LYS A  60     -11.492  50.901 -31.594  1.00106.79           N  
ATOM    425  N   LYS A  61      -8.183  47.622 -25.549  1.00 79.55           N  
ATOM    426  CA  LYS A  61      -8.134  48.128 -24.170  1.00 80.20           C  
ATOM    427  C   LYS A  61      -6.790  48.801 -23.831  1.00 85.38           C  
ATOM    428  O   LYS A  61      -6.741  49.639 -22.927  1.00 85.55           O  
ATOM    429  CB  LYS A  61      -8.513  47.041 -23.155  1.00 83.05           C  
ATOM    430  CG  LYS A  61     -10.024  46.829 -23.083  1.00102.77           C  
ATOM    431  CD  LYS A  61     -10.432  45.810 -22.026  1.00116.49           C  
ATOM    432  CE  LYS A  61     -11.923  45.819 -21.759  1.00130.01           C  
ATOM    433  NZ  LYS A  61     -12.703  45.180 -22.855  1.00139.35           N  
ATOM    434  N   TYR A  62      -5.719  48.464 -24.585  1.00 82.42           N  
ATOM    435  CA  TYR A  62      -4.382  49.056 -24.470  1.00 82.81           C  
ATOM    436  C   TYR A  62      -4.412  50.463 -25.107  1.00 87.76           C  
ATOM    437  O   TYR A  62      -3.691  51.358 -24.657  1.00 87.92           O  
ATOM    438  CB  TYR A  62      -3.350  48.158 -25.185  1.00 84.33           C  
ATOM    439  CG  TYR A  62      -1.897  48.534 -24.974  1.00 86.88           C  
ATOM    440  CD1 TYR A  62      -1.164  47.998 -23.919  1.00 89.12           C  
ATOM    441  CD2 TYR A  62      -1.232  49.362 -25.875  1.00 87.84           C  
ATOM    442  CE1 TYR A  62       0.182  48.319 -23.735  1.00 90.64           C  
ATOM    443  CE2 TYR A  62       0.112  49.695 -25.699  1.00 88.82           C  
ATOM    444  CZ  TYR A  62       0.817  49.170 -24.628  1.00 97.20           C  
ATOM    445  OH  TYR A  62       2.143  49.498 -24.453  1.00 97.22           O  
ATOM    446  N   GLN A  63      -5.262  50.647 -26.148  1.00 84.23           N  
ATOM    447  CA  GLN A  63      -5.435  51.909 -26.878  1.00 98.30           C  
ATOM    448  C   GLN A  63      -6.313  52.885 -26.089  1.00126.38           C  
ATOM    449  O   GLN A  63      -7.453  52.572 -25.743  1.00 86.94           O  
ATOM    450  CB  GLN A  63      -6.031  51.679 -28.289  1.00 99.32           C  
ATOM    451  CG  GLN A  63      -5.456  50.508 -29.112  1.00104.05           C  
ATOM    452  CD  GLN A  63      -3.953  50.492 -29.293  1.00114.80           C  
ATOM    453  OE1 GLN A  63      -3.315  51.510 -29.574  1.00111.43           O  
ATOM    454  NE2 GLN A  63      -3.360  49.314 -29.190  1.00101.76           N  
ATOM    455  N   GLY A  81      -0.386  57.748 -36.200  1.00 45.08           N  
ATOM    456  CA  GLY A  81       0.224  56.726 -35.357  1.00 44.18           C  
ATOM    457  C   GLY A  81       1.321  55.934 -36.046  1.00 45.87           C  
ATOM    458  O   GLY A  81       1.170  55.527 -37.199  1.00 44.73           O  
ATOM    459  N   LYS A  82       2.425  55.681 -35.326  1.00 41.32           N  
ATOM    460  CA  LYS A  82       3.562  54.922 -35.847  1.00 40.05           C  
ATOM    461  C   LYS A  82       3.717  53.592 -35.140  1.00 45.11           C  
ATOM    462  O   LYS A  82       3.487  53.509 -33.931  1.00 45.81           O  
ATOM    463  CB  LYS A  82       4.851  55.740 -35.753  1.00 40.04           C  
ATOM    464  CG  LYS A  82       4.775  57.096 -36.451  1.00 34.50           C  
ATOM    465  CD  LYS A  82       4.761  56.997 -37.980  1.00 42.57           C  
ATOM    466  CE  LYS A  82       4.890  58.344 -38.651  1.00 48.44           C  
ATOM    467  NZ  LYS A  82       5.529  58.243 -39.992  1.00 58.20           N  
ATOM    468  N   VAL A  83       4.073  52.535 -35.902  1.00 40.96           N  
ATOM    469  CA  VAL A  83       4.259  51.171 -35.386  1.00 39.65           C  
ATOM    470  C   VAL A  83       5.690  50.715 -35.632  1.00 42.43           C  
ATOM    471  O   VAL A  83       6.220  50.875 -36.729  1.00 41.57           O  
ATOM    472  CB  VAL A  83       3.217  50.135 -35.909  1.00 43.34           C  
ATOM    473  CG1 VAL A  83       3.330  48.822 -35.147  1.00 43.37           C  
ATOM    474  CG2 VAL A  83       1.787  50.663 -35.817  1.00 42.61           C  
ATOM    475  N   PHE A  84       6.311  50.147 -34.596  1.00 40.59           N  
ATOM    476  CA  PHE A  84       7.690  49.662 -34.639  1.00 40.49           C  
ATOM    477  C   PHE A  84       7.789  48.153 -34.530  1.00 45.77           C  
ATOM    478  O   PHE A  84       7.013  47.515 -33.807  1.00 44.94           O  
ATOM    479  CB  PHE A  84       8.558  50.376 -33.588  1.00 41.51           C  
ATOM    480  CG  PHE A  84       8.687  51.849 -33.901  1.00 42.23           C  
ATOM    481  CD1 PHE A  84       9.587  52.296 -34.863  1.00 44.80           C  
ATOM    482  CD2 PHE A  84       7.871  52.783 -33.273  1.00 43.09           C  
ATOM    483  CE1 PHE A  84       9.700  53.656 -35.153  1.00 45.18           C  
ATOM    484  CE2 PHE A  84       7.972  54.139 -33.581  1.00 45.37           C  
ATOM    485  CZ  PHE A  84       8.892  54.567 -34.510  1.00 43.68           C  
ATOM    486  N   CYS A  85       8.717  47.572 -35.290  1.00 43.96           N  
ATOM    487  CA  CYS A  85       8.877  46.125 -35.283  1.00 44.27           C  
ATOM    488  C   CYS A  85      10.329  45.748 -35.391  1.00 46.52           C  
ATOM    489  O   CYS A  85      10.981  46.074 -36.386  1.00 46.04           O  
ATOM    490  CB  CYS A  85       8.037  45.470 -36.380  1.00 44.45           C  
ATOM    491  SG  CYS A  85       7.549  43.762 -36.022  1.00 48.19           S  
ATOM    492  N   ARG A  86      10.849  45.106 -34.340  1.00 41.34           N  
ATOM    493  CA  ARG A  86      12.233  44.642 -34.341  1.00 39.88           C  
ATOM    494  C   ARG A  86      12.250  43.357 -35.169  1.00 41.78           C  
ATOM    495  O   ARG A  86      11.485  42.422 -34.907  1.00 40.90           O  
ATOM    496  CB  ARG A  86      12.765  44.452 -32.915  1.00 36.63           C  
ATOM    497  CG  ARG A  86      14.225  44.067 -32.869  1.00 39.43           C  
ATOM    498  CD  ARG A  86      14.682  43.909 -31.450  1.00 39.82           C  
ATOM    499  NE  ARG A  86      15.941  43.167 -31.357  1.00 51.12           N  
ATOM    500  CZ  ARG A  86      17.153  43.710 -31.467  1.00 60.70           C  
ATOM    501  NH1 ARG A  86      17.288  45.002 -31.739  1.00 44.71           N  
ATOM    502  NH2 ARG A  86      18.236  42.955 -31.351  1.00 46.76           N  
ATOM    503  N   LEU A  87      13.032  43.363 -36.233  1.00 37.72           N  
ATOM    504  CA  LEU A  87      13.062  42.249 -37.173  1.00 38.01           C  
ATOM    505  C   LEU A  87      14.494  41.862 -37.514  1.00 44.45           C  
ATOM    506  O   LEU A  87      15.417  42.539 -37.103  1.00 43.00           O  
ATOM    507  CB  LEU A  87      12.292  42.645 -38.456  1.00 37.28           C  
ATOM    508  CG  LEU A  87      10.814  42.990 -38.282  1.00 40.69           C  
ATOM    509  CD1 LEU A  87      10.406  44.091 -39.223  1.00 40.46           C  
ATOM    510  CD2 LEU A  87       9.913  41.741 -38.376  1.00 38.18           C  
ATOM    511  N   VAL A  88      14.668  40.782 -38.269  1.00 44.38           N  
ATOM    512  CA  VAL A  88      15.964  40.286 -38.718  1.00 45.34           C  
ATOM    513  C   VAL A  88      16.137  40.742 -40.170  1.00 53.31           C  
ATOM    514  O   VAL A  88      15.170  40.785 -40.935  1.00 52.59           O  
ATOM    515  CB  VAL A  88      16.045  38.727 -38.607  1.00 48.86           C  
ATOM    516  CG1 VAL A  88      17.431  38.206 -38.968  1.00 48.33           C  
ATOM    517  CG2 VAL A  88      15.654  38.237 -37.219  1.00 48.76           C  
ATOM    518  N   GLU A  89      17.370  41.078 -40.539  1.00 53.65           N  
ATOM    519  CA  GLU A  89      17.754  41.424 -41.895  1.00 55.34           C  
ATOM    520  C   GLU A  89      18.906  40.492 -42.244  1.00 63.78           C  
ATOM    521  O   GLU A  89      19.835  40.354 -41.446  1.00 63.81           O  
ATOM    522  CB  GLU A  89      18.165  42.905 -42.009  1.00 56.80           C  
ATOM    523  CG  GLU A  89      18.372  43.366 -43.443  1.00 66.52           C  
ATOM    524  CD  GLU A  89      17.953  44.791 -43.733  1.00 90.64           C  
ATOM    525  OE1 GLU A  89      18.543  45.719 -43.135  1.00 88.16           O  
ATOM    526  OE2 GLU A  89      17.062  44.984 -44.592  1.00 86.77           O  
ATOM    527  N   SER A  90      18.829  39.826 -43.404  1.00 63.14           N  
ATOM    528  CA  SER A  90      19.867  38.900 -43.854  1.00 64.11           C  
ATOM    529  C   SER A  90      20.724  39.490 -44.985  1.00 69.58           C  
ATOM    530  O   SER A  90      20.263  40.337 -45.759  1.00 69.15           O  
ATOM    531  CB  SER A  90      19.248  37.565 -44.265  1.00 68.75           C  
ATOM    532  OG  SER A  90      20.159  36.695 -44.918  1.00 80.19           O  
ATOM    533  N   THR A  91      21.996  39.060 -45.028  1.00 66.98           N  
ATOM    534  CA  THR A  91      23.033  39.407 -46.011  1.00 66.77           C  
ATOM    535  C   THR A  91      23.916  38.154 -46.068  1.00 68.72           C  
ATOM    536  O   THR A  91      24.663  37.881 -45.117  1.00 67.51           O  
ATOM    537  CB  THR A  91      23.804  40.692 -45.609  1.00 78.18           C  
ATOM    538  OG1 THR A  91      22.883  41.725 -45.244  1.00 80.27           O  
ATOM    539  CG2 THR A  91      24.724  41.197 -46.720  1.00 77.31           C  
ATOM    540  N   ALA A  92      23.744  37.353 -47.151  1.00 64.07           N  
ATOM    541  CA  ALA A  92      24.382  36.053 -47.398  1.00 63.60           C  
ATOM    542  C   ALA A  92      23.923  35.052 -46.323  1.00 67.22           C  
ATOM    543  O   ALA A  92      22.745  34.677 -46.301  1.00 67.24           O  
ATOM    544  CB  ALA A  92      25.908  36.174 -47.442  1.00 64.32           C  
ATOM    545  N   GLY A  93      24.827  34.678 -45.423  1.00 62.43           N  
ATOM    546  CA  GLY A  93      24.532  33.762 -44.330  1.00 61.19           C  
ATOM    547  C   GLY A  93      24.407  34.479 -43.006  1.00 62.11           C  
ATOM    548  O   GLY A  93      23.910  33.905 -42.040  1.00 61.12           O  
ATOM    549  N   LYS A  94      24.870  35.738 -42.958  1.00 57.35           N  
ATOM    550  CA  LYS A  94      24.862  36.584 -41.771  1.00 56.39           C  
ATOM    551  C   LYS A  94      23.559  37.332 -41.612  1.00 58.54           C  
ATOM    552  O   LYS A  94      22.870  37.607 -42.594  1.00 58.59           O  
ATOM    553  CB  LYS A  94      26.052  37.563 -41.796  1.00 58.94           C  
ATOM    554  CG  LYS A  94      27.260  37.088 -40.986  1.00 75.70           C  
ATOM    555  CD  LYS A  94      28.174  36.138 -41.762  1.00 86.90           C  
ATOM    556  CE  LYS A  94      29.288  35.606 -40.894  1.00100.23           C  
ATOM    557  NZ  LYS A  94      30.181  34.684 -41.645  1.00109.68           N  
ATOM    558  N   CYS A  95      23.220  37.658 -40.365  1.00 53.56           N  
ATOM    559  CA  CYS A  95      22.010  38.402 -40.044  1.00 52.58           C  
ATOM    560  C   CYS A  95      22.261  39.518 -39.013  1.00 53.62           C  
ATOM    561  O   CYS A  95      23.291  39.540 -38.337  1.00 53.06           O  
ATOM    562  CB  CYS A  95      20.867  37.474 -39.639  1.00 53.02           C  
ATOM    563  SG  CYS A  95      21.113  36.609 -38.066  1.00 57.02           S  
ATOM    564  N   SER A  96      21.340  40.471 -38.944  1.00 48.23           N  
ATOM    565  CA  SER A  96      21.451  41.643 -38.092  1.00 47.17           C  
ATOM    566  C   SER A  96      20.038  42.107 -37.768  1.00 49.18           C  
ATOM    567  O   SER A  96      19.165  41.976 -38.617  1.00 49.85           O  
ATOM    568  CB  SER A  96      22.191  42.741 -38.863  1.00 50.40           C  
ATOM    569  OG  SER A  96      22.778  43.735 -38.041  1.00 59.24           O  
ATOM    570  N   ALA A  97      19.798  42.637 -36.564  1.00 44.06           N  
ATOM    571  CA  ALA A  97      18.472  43.141 -36.228  1.00 43.88           C  
ATOM    572  C   ALA A  97      18.254  44.524 -36.814  1.00 50.49           C  
ATOM    573  O   ALA A  97      19.195  45.320 -36.903  1.00 52.13           O  
ATOM    574  CB  ALA A  97      18.269  43.181 -34.734  1.00 44.47           C  
ATOM    575  N   ARG A  98      17.003  44.823 -37.171  1.00 46.55           N  
ATOM    576  CA  ARG A  98      16.590  46.088 -37.761  1.00 46.51           C  
ATOM    577  C   ARG A  98      15.298  46.585 -37.098  1.00 48.90           C  
ATOM    578  O   ARG A  98      14.494  45.767 -36.641  1.00 47.77           O  
ATOM    579  CB  ARG A  98      16.358  45.850 -39.260  1.00 47.25           C  
ATOM    580  CG  ARG A  98      16.020  47.072 -40.098  1.00 54.40           C  
ATOM    581  CD  ARG A  98      15.735  46.665 -41.535  1.00 56.17           C  
ATOM    582  NE  ARG A  98      14.796  45.546 -41.619  1.00 58.01           N  
ATOM    583  CZ  ARG A  98      13.473  45.675 -41.630  1.00 68.28           C  
ATOM    584  NH1 ARG A  98      12.915  46.877 -41.562  1.00 41.21           N  
ATOM    585  NH2 ARG A  98      12.697  44.601 -41.699  1.00 64.27           N  
ATOM    586  N   LEU A  99      15.085  47.916 -37.064  1.00 43.94           N  
ATOM    587  CA  LEU A  99      13.827  48.435 -36.539  1.00 42.73           C  
ATOM    588  C   LEU A  99      12.935  48.930 -37.680  1.00 46.88           C  
ATOM    589  O   LEU A  99      13.160  49.999 -38.238  1.00 46.10           O  
ATOM    590  CB  LEU A  99      13.982  49.472 -35.411  1.00 41.79           C  
ATOM    591  CG  LEU A  99      12.691  49.786 -34.638  1.00 44.75           C  
ATOM    592  CD1 LEU A  99      12.236  48.592 -33.807  1.00 44.96           C  
ATOM    593  CD2 LEU A  99      12.863  50.984 -33.773  1.00 44.44           C  
ATOM    594  N   GLY A 100      11.969  48.100 -38.045  1.00 44.28           N  
ATOM    595  CA  GLY A 100      11.008  48.395 -39.095  1.00 44.25           C  
ATOM    596  C   GLY A 100       9.981  49.405 -38.638  1.00 49.49           C  
ATOM    597  O   GLY A 100       9.673  49.501 -37.450  1.00 49.12           O  
ATOM    598  N   MET A 101       9.451  50.173 -39.577  1.00 47.75           N  
ATOM    599  CA  MET A 101       8.454  51.182 -39.257  1.00 47.04           C  
ATOM    600  C   MET A 101       7.345  51.198 -40.284  1.00 50.45           C  
ATOM    601  O   MET A 101       7.597  51.106 -41.490  1.00 50.85           O  
ATOM    602  CB  MET A 101       9.110  52.558 -39.133  1.00 49.00           C  
ATOM    603  CG  MET A 101       8.261  53.547 -38.416  1.00 52.33           C  
ATOM    604  SD  MET A 101       9.049  55.146 -38.411  1.00 56.15           S  
ATOM    605  CE  MET A 101       7.976  55.967 -37.545  1.00 52.66           C  
ATOM    606  N   ALA A 102       6.111  51.311 -39.786  1.00 46.13           N  
ATOM    607  CA  ALA A 102       4.885  51.391 -40.578  1.00 45.00           C  
ATOM    608  C   ALA A 102       3.886  52.292 -39.856  1.00 48.07           C  
ATOM    609  O   ALA A 102       4.021  52.520 -38.651  1.00 46.44           O  
ATOM    610  CB  ALA A 102       4.292  50.004 -40.796  1.00 44.93           C  
ATOM    611  N   LEU A 103       2.920  52.840 -40.615  1.00 44.95           N  
ATOM    612  CA  LEU A 103       1.848  53.688 -40.113  1.00 44.61           C  
ATOM    613  C   LEU A 103       0.772  52.801 -39.538  1.00 48.80           C  
ATOM    614  O   LEU A 103       0.454  51.768 -40.144  1.00 48.51           O  
ATOM    615  CB  LEU A 103       1.257  54.539 -41.252  1.00 44.79           C  
ATOM    616  CG  LEU A 103       1.981  55.847 -41.560  1.00 50.22           C  
ATOM    617  CD1 LEU A 103       1.584  56.380 -42.927  1.00 50.49           C  
ATOM    618  CD2 LEU A 103       1.725  56.906 -40.469  1.00 52.36           C  
ATOM    619  N   LYS A 104       0.199  53.193 -38.373  1.00 45.12           N  
ATOM    620  CA  LYS A 104      -0.893  52.438 -37.742  1.00 44.60           C  
ATOM    621  C   LYS A 104      -2.115  52.274 -38.693  1.00 47.75           C  
ATOM    622  O   LYS A 104      -2.607  51.146 -38.781  1.00 48.67           O  
ATOM    623  CB  LYS A 104      -1.278  53.017 -36.373  1.00 47.03           C  
ATOM    624  CG  LYS A 104      -2.272  52.159 -35.589  1.00 62.50           C  
ATOM    625  CD  LYS A 104      -2.474  52.693 -34.178  1.00 73.86           C  
ATOM    626  CE  LYS A 104      -3.433  51.843 -33.381  1.00 87.94           C  
ATOM    627  NZ  LYS A 104      -4.851  52.203 -33.654  1.00 98.45           N  
ATOM    628  N   PRO A 105      -2.577  53.301 -39.468  1.00 43.20           N  
ATOM    629  CA  PRO A 105      -3.719  53.067 -40.381  1.00 42.82           C  
ATOM    630  C   PRO A 105      -3.425  52.008 -41.448  1.00 47.12           C  
ATOM    631  O   PRO A 105      -4.309  51.201 -41.756  1.00 46.90           O  
ATOM    632  CB  PRO A 105      -3.979  54.445 -41.002  1.00 44.66           C  
ATOM    633  CG  PRO A 105      -3.371  55.417 -40.046  1.00 49.07           C  
ATOM    634  CD  PRO A 105      -2.157  54.720 -39.514  1.00 44.52           C  
ATOM    635  N   ASN A 106      -2.164  51.964 -41.949  1.00 42.90           N  
ATOM    636  CA  ASN A 106      -1.696  50.984 -42.940  1.00 42.15           C  
ATOM    637  C   ASN A 106      -1.704  49.554 -42.408  1.00 43.64           C  
ATOM    638  O   ASN A 106      -2.089  48.621 -43.121  1.00 41.69           O  
ATOM    639  CB  ASN A 106      -0.323  51.370 -43.466  1.00 42.75           C  
ATOM    640  CG  ASN A 106      -0.357  52.515 -44.439  1.00 54.94           C  
ATOM    641  OD1 ASN A 106      -1.402  53.117 -44.697  1.00 53.31           O  
ATOM    642  ND2 ASN A 106       0.788  52.834 -45.008  1.00 42.00           N  
ATOM    643  N   VAL A 107      -1.297  49.397 -41.145  1.00 41.11           N  
ATOM    644  CA  VAL A 107      -1.312  48.130 -40.419  1.00 40.93           C  
ATOM    645  C   VAL A 107      -2.767  47.646 -40.298  1.00 43.93           C  
ATOM    646  O   VAL A 107      -3.053  46.503 -40.651  1.00 42.75           O  
ATOM    647  CB  VAL A 107      -0.604  48.251 -39.046  1.00 45.00           C  
ATOM    648  CG1 VAL A 107      -0.946  47.064 -38.158  1.00 45.19           C  
ATOM    649  CG2 VAL A 107       0.903  48.379 -39.214  1.00 44.55           C  
ATOM    650  N   GLU A 108      -3.694  48.534 -39.886  1.00 41.19           N  
ATOM    651  CA  GLU A 108      -5.103  48.136 -39.771  1.00 41.53           C  
ATOM    652  C   GLU A 108      -5.797  47.951 -41.109  1.00 44.45           C  
ATOM    653  O   GLU A 108      -6.751  47.180 -41.171  1.00 45.16           O  
ATOM    654  CB  GLU A 108      -5.896  49.078 -38.858  1.00 43.61           C  
ATOM    655  CG  GLU A 108      -5.619  48.801 -37.387  1.00 56.74           C  
ATOM    656  CD  GLU A 108      -6.127  49.865 -36.442  1.00 88.33           C  
ATOM    657  OE1 GLU A 108      -5.293  50.660 -35.952  1.00 88.86           O  
ATOM    658  OE2 GLU A 108      -7.357  49.918 -36.206  1.00 89.10           O  
ATOM    659  N   ALA A 109      -5.326  48.624 -42.180  1.00 39.63           N  
ATOM    660  CA  ALA A 109      -5.884  48.466 -43.514  1.00 38.86           C  
ATOM    661  C   ALA A 109      -5.534  47.076 -44.105  1.00 44.90           C  
ATOM    662  O   ALA A 109      -6.384  46.479 -44.766  1.00 45.30           O  
ATOM    663  CB  ALA A 109      -5.411  49.584 -44.428  1.00 39.16           C  
ATOM    664  N   VAL A 110      -4.316  46.548 -43.841  1.00 42.16           N  
ATOM    665  CA  VAL A 110      -3.913  45.211 -44.310  1.00 43.01           C  
ATOM    666  C   VAL A 110      -4.867  44.126 -43.764  1.00 48.99           C  
ATOM    667  O   VAL A 110      -5.336  43.283 -44.526  1.00 49.31           O  
ATOM    668  CB  VAL A 110      -2.423  44.889 -44.013  1.00 46.32           C  
ATOM    669  CG1 VAL A 110      -2.126  43.398 -44.188  1.00 45.53           C  
ATOM    670  CG2 VAL A 110      -1.510  45.719 -44.898  1.00 46.22           C  
ATOM    671  N   LEU A 111      -5.159  44.176 -42.454  1.00 45.84           N  
ATOM    672  CA  LEU A 111      -6.071  43.253 -41.777  1.00 44.99           C  
ATOM    673  C   LEU A 111      -7.481  43.397 -42.337  1.00 49.60           C  
ATOM    674  O   LEU A 111      -8.072  42.385 -42.691  1.00 50.44           O  
ATOM    675  CB  LEU A 111      -6.063  43.497 -40.259  1.00 44.46           C  
ATOM    676  CG  LEU A 111      -4.719  43.311 -39.564  1.00 48.07           C  
ATOM    677  CD1 LEU A 111      -4.630  44.172 -38.337  1.00 47.98           C  
ATOM    678  CD2 LEU A 111      -4.456  41.862 -39.231  1.00 48.91           C  
ATOM    679  N   THR A 112      -7.991  44.647 -42.467  1.00 45.87           N  
ATOM    680  CA  THR A 112      -9.309  44.993 -43.027  1.00 45.86           C  
ATOM    681  C   THR A 112      -9.467  44.493 -44.476  1.00 51.28           C  
ATOM    682  O   THR A 112     -10.503  43.911 -44.804  1.00 50.70           O  
ATOM    683  CB  THR A 112      -9.529  46.516 -42.957  1.00 51.66           C  
ATOM    684  OG1 THR A 112      -9.426  46.933 -41.602  1.00 57.29           O  
ATOM    685  CG2 THR A 112     -10.870  46.952 -43.504  1.00 48.71           C  
ATOM    686  N   ASP A 113      -8.454  44.735 -45.336  1.00 48.72           N  
ATOM    687  CA  ASP A 113      -8.509  44.365 -46.752  1.00 49.41           C  
ATOM    688  C   ASP A 113      -8.383  42.869 -46.995  1.00 55.20           C  
ATOM    689  O   ASP A 113      -9.012  42.378 -47.933  1.00 54.87           O  
ATOM    690  CB  ASP A 113      -7.498  45.168 -47.591  1.00 51.03           C  
ATOM    691  CG  ASP A 113      -7.761  46.672 -47.597  1.00 57.14           C  
ATOM    692  OD1 ASP A 113      -8.888  47.087 -47.215  1.00 55.84           O  
ATOM    693  OD2 ASP A 113      -6.838  47.435 -47.967  1.00 62.16           O  
ATOM    694  N   VAL A 114      -7.607  42.137 -46.153  1.00 52.54           N  
ATOM    695  CA  VAL A 114      -7.483  40.670 -46.259  1.00 52.34           C  
ATOM    696  C   VAL A 114      -8.734  40.020 -45.642  1.00 57.29           C  
ATOM    697  O   VAL A 114      -9.321  39.128 -46.255  1.00 57.37           O  
ATOM    698  CB  VAL A 114      -6.160  40.113 -45.657  1.00 55.65           C  
ATOM    699  CG1 VAL A 114      -6.169  38.586 -45.588  1.00 55.43           C  
ATOM    700  CG2 VAL A 114      -4.962  40.585 -46.460  1.00 55.34           C  
ATOM    701  N   LEU A 115      -9.148  40.485 -44.447  1.00 54.56           N  
ATOM    702  CA  LEU A 115     -10.317  39.966 -43.734  1.00 55.00           C  
ATOM    703  C   LEU A 115     -11.501  40.927 -43.891  1.00 65.68           C  
ATOM    704  O   LEU A 115     -11.653  41.873 -43.116  1.00 66.89           O  
ATOM    705  CB  LEU A 115     -10.005  39.714 -42.231  1.00 53.68           C  
ATOM    706  CG  LEU A 115      -8.694  39.010 -41.851  1.00 55.72           C  
ATOM    707  CD1 LEU A 115      -8.376  39.204 -40.380  1.00 54.63           C  
ATOM    708  CD2 LEU A 115      -8.723  37.548 -42.188  1.00 55.30           C  
ATOM    709  N   GLY A 116     -12.321  40.682 -44.897  1.00 65.68           N  
ATOM    710  CA  GLY A 116     -13.476  41.522 -45.182  1.00 67.22           C  
ATOM    711  C   GLY A 116     -14.644  41.315 -44.242  1.00 75.30           C  
ATOM    712  O   GLY A 116     -14.655  41.860 -43.132  1.00 73.76           O  
ATOM    713  N   ASN A 117     -15.642  40.520 -44.703  1.00 75.96           N  
ATOM    714  CA  ASN A 117     -16.882  40.194 -43.984  1.00 77.50           C  
ATOM    715  C   ASN A 117     -16.637  39.212 -42.824  1.00 85.73           C  
ATOM    716  O   ASN A 117     -17.066  38.049 -42.843  1.00 85.32           O  
ATOM    717  CB  ASN A 117     -17.975  39.713 -44.953  1.00 77.45           C  
ATOM    718  CG  ASN A 117     -19.359  40.276 -44.706  1.00 92.88           C  
ATOM    719  OD1 ASN A 117     -20.307  39.540 -44.410  1.00 90.92           O  
ATOM    720  ND2 ASN A 117     -19.530  41.578 -44.905  1.00 79.55           N  
ATOM    721  N   GLU A 118     -15.900  39.725 -41.828  1.00 85.22           N  
ATOM    722  CA  GLU A 118     -15.471  39.152 -40.548  1.00 86.50           C  
ATOM    723  C   GLU A 118     -14.866  40.347 -39.782  1.00 94.19           C  
ATOM    724  O   GLU A 118     -15.427  41.440 -39.896  1.00 93.87           O  
ATOM    725  CB  GLU A 118     -14.502  37.946 -40.715  1.00 87.74           C  
ATOM    726  CG  GLU A 118     -13.370  38.118 -41.718  1.00 97.73           C  
ATOM    727  CD  GLU A 118     -12.835  36.832 -42.323  1.00115.54           C  
ATOM    728  OE1 GLU A 118     -12.904  36.693 -43.566  1.00116.82           O  
ATOM    729  OE2 GLU A 118     -12.338  35.968 -41.564  1.00101.03           O  
ATOM    730  N   LEU A 119     -13.761  40.166 -39.012  1.00 93.42           N  
ATOM    731  CA  LEU A 119     -13.053  41.225 -38.266  1.00 94.45           C  
ATOM    732  C   LEU A 119     -13.941  42.015 -37.250  1.00101.81           C  
ATOM    733  O   LEU A 119     -13.420  42.866 -36.524  1.00101.63           O  
ATOM    734  CB  LEU A 119     -12.342  42.185 -39.257  1.00 94.45           C  
ATOM    735  CG  LEU A 119     -11.161  43.000 -38.734  1.00 99.13           C  
ATOM    736  CD1 LEU A 119      -9.861  42.267 -38.941  1.00 99.39           C  
ATOM    737  CD2 LEU A 119     -11.095  44.354 -39.412  1.00101.43           C  
ATOM    738  N   ASP A 120     -15.257  41.694 -37.167  1.00100.88           N  
ATOM    739  CA  ASP A 120     -16.244  42.321 -36.273  1.00101.89           C  
ATOM    740  C   ASP A 120     -15.844  42.280 -34.782  1.00108.42           C  
ATOM    741  O   ASP A 120     -16.351  43.082 -33.991  1.00108.43           O  
ATOM    742  CB  ASP A 120     -17.650  41.720 -36.498  1.00103.68           C  
ATOM    743  CG  ASP A 120     -18.449  42.422 -37.584  1.00112.23           C  
ATOM    744  OD1 ASP A 120     -18.046  42.344 -38.764  1.00112.50           O  
ATOM    745  OD2 ASP A 120     -19.484  43.044 -37.253  1.00116.82           O  
ATOM    746  N   ARG A 121     -14.911  41.366 -34.423  1.00106.07           N  
ATOM    747  CA  ARG A 121     -14.348  41.190 -33.082  1.00106.10           C  
ATOM    748  C   ARG A 121     -13.414  42.368 -32.757  1.00110.73           C  
ATOM    749  O   ARG A 121     -12.730  42.876 -33.652  1.00109.82           O  
ATOM    750  CB  ARG A 121     -13.555  39.871 -33.023  1.00105.32           C  
ATOM    751  CG  ARG A 121     -13.542  39.200 -31.655  1.00111.74           C  
ATOM    752  CD  ARG A 121     -14.388  37.938 -31.639  1.00115.91           C  
ATOM    753  NE  ARG A 121     -13.744  36.826 -32.342  1.00118.98           N  
ATOM    754  CZ  ARG A 121     -14.356  35.695 -32.681  1.00131.34           C  
ATOM    755  NH1 ARG A 121     -15.641  35.515 -32.397  1.00118.61           N  
ATOM    756  NH2 ARG A 121     -13.691  34.738 -33.314  1.00116.44           N  
ATOM    757  N   ALA A 122     -13.384  42.790 -31.477  1.00108.31           N  
ATOM    758  CA  ALA A 122     -12.522  43.879 -30.996  1.00108.54           C  
ATOM    759  C   ALA A 122     -11.042  43.450 -30.994  1.00112.90           C  
ATOM    760  O   ALA A 122     -10.153  44.307 -31.044  1.00112.67           O  
ATOM    761  CB  ALA A 122     -12.950  44.311 -29.599  1.00109.29           C  
ATOM    762  N   ALA A 123     -10.792  42.118 -30.949  1.00109.12           N  
ATOM    763  CA  ALA A 123      -9.462  41.507 -30.967  1.00108.55           C  
ATOM    764  C   ALA A 123      -9.173  40.808 -32.329  1.00111.17           C  
ATOM    765  O   ALA A 123      -8.523  39.753 -32.357  1.00111.06           O  
ATOM    766  CB  ALA A 123      -9.317  40.532 -29.801  1.00109.27           C  
ATOM    767  N   VAL A 124      -9.597  41.463 -33.460  1.00105.89           N  
ATOM    768  CA  VAL A 124      -9.491  41.026 -34.876  1.00104.47           C  
ATOM    769  C   VAL A 124     -10.333  39.745 -35.073  1.00105.99           C  
ATOM    770  O   VAL A 124     -11.418  39.794 -35.663  1.00106.43           O  
ATOM    771  CB  VAL A 124      -8.023  40.942 -35.424  1.00107.81           C  
ATOM    772  CG1 VAL A 124      -7.878  39.960 -36.588  1.00107.31           C  
ATOM    773  CG2 VAL A 124      -7.524  42.320 -35.836  1.00107.65           C  
ATOM    774  N   LEU A 125      -9.843  38.626 -34.542  1.00 99.01           N  
ATOM    775  CA  LEU A 125     -10.486  37.332 -34.553  1.00 97.15           C  
ATOM    776  C   LEU A 125      -9.806  36.598 -33.410  1.00 96.38           C  
ATOM    777  O   LEU A 125      -8.595  36.350 -33.464  1.00 96.09           O  
ATOM    778  CB  LEU A 125     -10.276  36.627 -35.900  1.00 97.32           C  
ATOM    779  CG  LEU A 125     -11.418  35.748 -36.371  1.00102.37           C  
ATOM    780  CD1 LEU A 125     -11.883  36.166 -37.753  1.00102.79           C  
ATOM    781  CD2 LEU A 125     -11.020  34.283 -36.359  1.00104.54           C  
ATOM    782  N   GLY A 126     -10.580  36.371 -32.343  1.00 88.53           N  
ATOM    783  CA  GLY A 126     -10.158  35.700 -31.117  1.00 86.01           C  
ATOM    784  C   GLY A 126      -9.462  34.378 -31.353  1.00 84.09           C  
ATOM    785  O   GLY A 126      -8.599  33.980 -30.568  1.00 84.32           O  
ATOM    786  N   LYS A 127      -9.830  33.692 -32.446  1.00 75.26           N  
ATOM    787  CA  LYS A 127      -9.186  32.451 -32.840  1.00 72.35           C  
ATOM    788  C   LYS A 127      -7.848  32.826 -33.479  1.00 69.94           C  
ATOM    789  O   LYS A 127      -6.811  32.496 -32.913  1.00 69.34           O  
ATOM    790  CB  LYS A 127     -10.073  31.630 -33.801  1.00 74.22           C  
ATOM    791  CG  LYS A 127     -11.118  30.779 -33.096  1.00 83.55           C  
ATOM    792  CD  LYS A 127     -11.744  29.751 -34.034  1.00 92.65           C  
ATOM    793  CE  LYS A 127     -12.685  28.820 -33.306  1.00104.51           C  
ATOM    794  NZ  LYS A 127     -13.327  27.840 -34.224  1.00113.73           N  
ATOM    795  N   ARG A 128      -7.883  33.591 -34.601  1.00 61.73           N  
ATOM    796  CA  ARG A 128      -6.735  34.045 -35.393  1.00 59.19           C  
ATOM    797  C   ARG A 128      -5.527  34.449 -34.567  1.00 58.45           C  
ATOM    798  O   ARG A 128      -4.471  33.833 -34.710  1.00 56.85           O  
ATOM    799  CB  ARG A 128      -7.145  35.192 -36.341  1.00 58.62           C  
ATOM    800  CG  ARG A 128      -6.734  35.014 -37.800  1.00 67.93           C  
ATOM    801  CD  ARG A 128      -7.436  33.815 -38.396  1.00 73.53           C  
ATOM    802  NE  ARG A 128      -7.500  33.803 -39.857  1.00 67.30           N  
ATOM    803  CZ  ARG A 128      -8.567  34.166 -40.558  1.00 73.58           C  
ATOM    804  NH1 ARG A 128      -9.629  34.677 -39.946  1.00 57.89           N  
ATOM    805  NH2 ARG A 128      -8.574  34.043 -41.875  1.00 60.04           N  
ATOM    806  N   MET A 129      -5.696  35.471 -33.696  1.00 52.96           N  
ATOM    807  CA  MET A 129      -4.647  36.029 -32.837  1.00 51.70           C  
ATOM    808  C   MET A 129      -4.442  35.247 -31.542  1.00 52.97           C  
ATOM    809  O   MET A 129      -3.349  35.286 -30.982  1.00 51.91           O  
ATOM    810  CB  MET A 129      -4.876  37.525 -32.568  1.00 54.00           C  
ATOM    811  CG  MET A 129      -4.847  38.384 -33.828  1.00 57.30           C  
ATOM    812  SD  MET A 129      -3.558  37.879 -34.999  1.00 61.10           S  
ATOM    813  CE  MET A 129      -4.365  38.236 -36.483  1.00 58.01           C  
ATOM    814  N   GLY A 130      -5.466  34.510 -31.115  1.00 48.49           N  
ATOM    815  CA  GLY A 130      -5.414  33.647 -29.938  1.00 47.59           C  
ATOM    816  C   GLY A 130      -4.487  32.475 -30.159  1.00 50.29           C  
ATOM    817  O   GLY A 130      -3.827  32.017 -29.223  1.00 49.50           O  
ATOM    818  N   PHE A 131      -4.403  32.013 -31.419  1.00 46.77           N  
ATOM    819  CA  PHE A 131      -3.515  30.927 -31.824  1.00 46.50           C  
ATOM    820  C   PHE A 131      -2.051  31.407 -31.880  1.00 50.35           C  
ATOM    821  O   PHE A 131      -1.164  30.711 -31.379  1.00 50.67           O  
ATOM    822  CB  PHE A 131      -4.001  30.258 -33.124  1.00 48.17           C  
ATOM    823  CG  PHE A 131      -5.123  29.267 -32.884  1.00 49.78           C  
ATOM    824  CD1 PHE A 131      -4.849  27.955 -32.526  1.00 51.96           C  
ATOM    825  CD2 PHE A 131      -6.452  29.654 -32.990  1.00 52.19           C  
ATOM    826  CE1 PHE A 131      -5.881  27.049 -32.287  1.00 53.03           C  
ATOM    827  CE2 PHE A 131      -7.487  28.748 -32.738  1.00 54.66           C  
ATOM    828  CZ  PHE A 131      -7.194  27.451 -32.393  1.00 52.61           C  
ATOM    829  N   THR A 132      -1.816  32.640 -32.385  1.00 45.97           N  
ATOM    830  CA  THR A 132      -0.484  33.273 -32.438  1.00 44.55           C  
ATOM    831  C   THR A 132       0.033  33.482 -30.995  1.00 45.78           C  
ATOM    832  O   THR A 132       1.203  33.213 -30.697  1.00 44.07           O  
ATOM    833  CB  THR A 132      -0.535  34.598 -33.232  1.00 50.02           C  
ATOM    834  OG1 THR A 132      -1.176  35.600 -32.457  1.00 53.76           O  
ATOM    835  CG2 THR A 132      -1.219  34.469 -34.570  1.00 43.94           C  
ATOM    836  N   ALA A 133      -0.884  33.915 -30.105  1.00 41.61           N  
ATOM    837  CA  ALA A 133      -0.646  34.124 -28.686  1.00 41.49           C  
ATOM    838  C   ALA A 133      -0.416  32.800 -27.969  1.00 46.91           C  
ATOM    839  O   ALA A 133       0.345  32.774 -27.001  1.00 47.73           O  
ATOM    840  CB  ALA A 133      -1.819  34.848 -28.070  1.00 42.22           C  
ATOM    841  N   MET A 134      -1.082  31.697 -28.424  1.00 42.88           N  
ATOM    842  CA  MET A 134      -0.899  30.363 -27.842  1.00 41.55           C  
ATOM    843  C   MET A 134       0.491  29.841 -28.204  1.00 45.33           C  
ATOM    844  O   MET A 134       1.166  29.311 -27.325  1.00 46.28           O  
ATOM    845  CB  MET A 134      -2.016  29.369 -28.242  1.00 43.45           C  
ATOM    846  CG  MET A 134      -2.075  28.094 -27.357  1.00 46.39           C  
ATOM    847  SD  MET A 134      -2.330  28.357 -25.559  1.00 50.07           S  
ATOM    848  CE  MET A 134      -1.916  26.772 -24.938  1.00 46.35           C  
ATOM    849  N   PHE A 135       0.942  30.018 -29.468  1.00 40.94           N  
ATOM    850  CA  PHE A 135       2.304  29.617 -29.846  1.00 40.65           C  
ATOM    851  C   PHE A 135       3.344  30.373 -28.991  1.00 43.54           C  
ATOM    852  O   PHE A 135       4.290  29.755 -28.499  1.00 43.37           O  
ATOM    853  CB  PHE A 135       2.602  29.847 -31.346  1.00 42.22           C  
ATOM    854  CG  PHE A 135       4.068  29.631 -31.634  1.00 42.76           C  
ATOM    855  CD1 PHE A 135       4.599  28.347 -31.690  1.00 44.65           C  
ATOM    856  CD2 PHE A 135       4.940  30.707 -31.717  1.00 44.49           C  
ATOM    857  CE1 PHE A 135       5.970  28.144 -31.868  1.00 44.97           C  
ATOM    858  CE2 PHE A 135       6.313  30.502 -31.879  1.00 47.09           C  
ATOM    859  CZ  PHE A 135       6.817  29.220 -31.962  1.00 44.76           C  
ATOM    860  N   LYS A 136       3.173  31.710 -28.851  1.00 38.68           N  
ATOM    861  CA  LYS A 136       4.029  32.586 -28.048  1.00 37.81           C  
ATOM    862  C   LYS A 136       4.080  32.100 -26.592  1.00 39.63           C  
ATOM    863  O   LYS A 136       5.157  32.074 -26.010  1.00 38.66           O  
ATOM    864  CB  LYS A 136       3.576  34.058 -28.193  1.00 40.33           C  
ATOM    865  CG  LYS A 136       3.635  34.927 -26.940  1.00 55.73           C  
ATOM    866  CD  LYS A 136       2.253  35.540 -26.590  1.00 57.45           C  
ATOM    867  CE  LYS A 136       1.957  35.582 -25.103  1.00 50.40           C  
ATOM    868  NZ  LYS A 136       3.002  36.319 -24.332  1.00 40.63           N  
ATOM    869  N   SER A 137       2.931  31.664 -26.036  1.00 36.69           N  
ATOM    870  CA  SER A 137       2.832  31.115 -24.682  1.00 36.61           C  
ATOM    871  C   SER A 137       3.551  29.770 -24.569  1.00 39.54           C  
ATOM    872  O   SER A 137       4.271  29.545 -23.593  1.00 39.96           O  
ATOM    873  CB  SER A 137       1.375  30.951 -24.270  1.00 41.19           C  
ATOM    874  OG  SER A 137       1.294  30.535 -22.916  1.00 48.79           O  
ATOM    875  N   ASN A 138       3.364  28.884 -25.559  1.00 34.62           N  
ATOM    876  CA  ASN A 138       4.009  27.574 -25.554  1.00 35.23           C  
ATOM    877  C   ASN A 138       5.546  27.660 -25.649  1.00 40.53           C  
ATOM    878  O   ASN A 138       6.233  26.887 -24.997  1.00 40.29           O  
ATOM    879  CB  ASN A 138       3.410  26.667 -26.624  1.00 36.79           C  
ATOM    880  CG  ASN A 138       1.940  26.344 -26.413  1.00 51.77           C  
ATOM    881  OD1 ASN A 138       1.386  26.456 -25.313  1.00 46.57           O  
ATOM    882  ND2 ASN A 138       1.267  25.971 -27.476  1.00 39.90           N  
ATOM    883  N   LEU A 139       6.072  28.622 -26.417  1.00 37.83           N  
ATOM    884  CA  LEU A 139       7.505  28.874 -26.555  1.00 37.38           C  
ATOM    885  C   LEU A 139       8.055  29.422 -25.233  1.00 41.41           C  
ATOM    886  O   LEU A 139       9.135  29.012 -24.811  1.00 40.45           O  
ATOM    887  CB  LEU A 139       7.757  29.854 -27.715  1.00 37.51           C  
ATOM    888  CG  LEU A 139       9.187  30.355 -27.941  1.00 42.56           C  
ATOM    889  CD1 LEU A 139      10.165  29.206 -28.231  1.00 42.74           C  
ATOM    890  CD2 LEU A 139       9.223  31.418 -29.034  1.00 45.06           C  
ATOM    891  N   GLU A 140       7.299  30.314 -24.565  1.00 39.10           N  
ATOM    892  CA  GLU A 140       7.686  30.893 -23.271  1.00 39.34           C  
ATOM    893  C   GLU A 140       7.774  29.817 -22.191  1.00 42.34           C  
ATOM    894  O   GLU A 140       8.658  29.879 -21.346  1.00 41.67           O  
ATOM    895  CB  GLU A 140       6.711  31.991 -22.839  1.00 41.01           C  
ATOM    896  CG  GLU A 140       7.001  33.339 -23.467  1.00 56.81           C  
ATOM    897  CD  GLU A 140       6.166  34.481 -22.915  1.00 94.85           C  
ATOM    898  OE1 GLU A 140       6.203  34.713 -21.683  1.00 99.08           O  
ATOM    899  OE2 GLU A 140       5.490  35.160 -23.722  1.00 94.46           O  
ATOM    900  N   GLU A 141       6.867  28.830 -22.236  1.00 39.65           N  
ATOM    901  CA  GLU A 141       6.822  27.702 -21.306  1.00 39.76           C  
ATOM    902  C   GLU A 141       8.081  26.838 -21.429  1.00 42.58           C  
ATOM    903  O   GLU A 141       8.665  26.492 -20.404  1.00 42.15           O  
ATOM    904  CB  GLU A 141       5.539  26.876 -21.497  1.00 41.56           C  
ATOM    905  CG  GLU A 141       4.304  27.548 -20.901  1.00 58.67           C  
ATOM    906  CD  GLU A 141       2.955  26.999 -21.332  1.00 86.75           C  
ATOM    907  OE1 GLU A 141       2.672  25.814 -21.038  1.00 70.35           O  
ATOM    908  OE2 GLU A 141       2.175  27.758 -21.954  1.00 88.63           O  
ATOM    909  N   VAL A 142       8.533  26.556 -22.673  1.00 37.69           N  
ATOM    910  CA  VAL A 142       9.769  25.803 -22.951  1.00 36.32           C  
ATOM    911  C   VAL A 142      10.999  26.620 -22.515  1.00 40.36           C  
ATOM    912  O   VAL A 142      11.901  26.056 -21.920  1.00 40.75           O  
ATOM    913  CB  VAL A 142       9.881  25.350 -24.436  1.00 38.88           C  
ATOM    914  CG1 VAL A 142      11.148  24.537 -24.681  1.00 37.49           C  
ATOM    915  CG2 VAL A 142       8.648  24.558 -24.876  1.00 39.13           C  
ATOM    916  N   LEU A 143      11.041  27.932 -22.807  1.00 36.77           N  
ATOM    917  CA  LEU A 143      12.195  28.753 -22.463  1.00 36.77           C  
ATOM    918  C   LEU A 143      12.326  29.053 -20.978  1.00 44.22           C  
ATOM    919  O   LEU A 143      13.450  29.097 -20.478  1.00 44.39           O  
ATOM    920  CB  LEU A 143      12.243  30.066 -23.263  1.00 36.20           C  
ATOM    921  CG  LEU A 143      12.349  30.003 -24.778  1.00 39.77           C  
ATOM    922  CD1 LEU A 143      11.759  31.256 -25.382  1.00 39.85           C  
ATOM    923  CD2 LEU A 143      13.786  29.827 -25.243  1.00 39.53           C  
ATOM    924  N   TYR A 144      11.211  29.333 -20.288  1.00 43.40           N  
ATOM    925  CA  TYR A 144      11.246  29.704 -18.874  1.00 45.10           C  
ATOM    926  C   TYR A 144      10.204  28.963 -18.037  1.00 54.76           C  
ATOM    927  O   TYR A 144       9.067  28.785 -18.491  1.00 55.19           O  
ATOM    928  CB  TYR A 144      11.031  31.228 -18.702  1.00 46.56           C  
ATOM    929  CG  TYR A 144      11.647  32.103 -19.781  1.00 48.64           C  
ATOM    930  CD1 TYR A 144      12.976  32.512 -19.702  1.00 50.26           C  
ATOM    931  CD2 TYR A 144      10.897  32.531 -20.875  1.00 48.78           C  
ATOM    932  CE1 TYR A 144      13.550  33.304 -20.696  1.00 49.85           C  
ATOM    933  CE2 TYR A 144      11.466  33.310 -21.880  1.00 49.31           C  
ATOM    934  CZ  TYR A 144      12.790  33.700 -21.782  1.00 55.85           C  
ATOM    935  OH  TYR A 144      13.354  34.480 -22.761  1.00 58.06           O  
ATOM    936  N   GLN A 145      10.573  28.587 -16.787  1.00 54.31           N  
ATOM    937  CA  GLN A 145       9.665  27.974 -15.816  1.00 56.19           C  
ATOM    938  C   GLN A 145       8.518  28.966 -15.552  1.00 68.48           C  
ATOM    939  O   GLN A 145       7.347  28.578 -15.505  1.00 69.02           O  
ATOM    940  CB  GLN A 145      10.409  27.657 -14.511  1.00 56.93           C  
ATOM    941  CG  GLN A 145      10.947  26.240 -14.461  1.00 58.86           C  
ATOM    942  CD  GLN A 145      11.456  25.799 -13.109  1.00 63.11           C  
ATOM    943  OE1 GLN A 145      10.808  25.970 -12.067  1.00 51.72           O  
ATOM    944  NE2 GLN A 145      12.593  25.129 -13.117  1.00 56.06           N  
ATOM    945  N   ARG A 146       8.881  30.260 -15.441  1.00 70.47           N  
ATOM    946  CA  ARG A 146       8.012  31.429 -15.275  1.00 72.64           C  
ATOM    947  C   ARG A 146       8.783  32.688 -15.712  1.00 81.11           C  
ATOM    948  O   ARG A 146       8.253  33.495 -16.476  1.00 80.01           O  
ATOM    949  CB  ARG A 146       7.488  31.547 -13.819  1.00 73.57           C  
ATOM    950  CG  ARG A 146       6.792  32.881 -13.452  1.00 87.90           C  
ATOM    951  CD  ARG A 146       5.508  33.154 -14.231  1.00102.82           C  
ATOM    952  NE  ARG A 146       4.397  33.556 -13.364  1.00112.51           N  
ATOM    953  CZ  ARG A 146       3.178  33.865 -13.799  1.00128.62           C  
ATOM    954  NH1 ARG A 146       2.900  33.835 -15.098  1.00116.94           N  
ATOM    955  NH2 ARG A 146       2.229  34.209 -12.940  1.00115.91           N  
ATOM    956  N   GLY A 147      10.032  32.784 -15.237  1.00 82.27           N  
ATOM    957  CA  GLY A 147      11.001  33.869 -15.405  1.00 84.01           C  
ATOM    958  C   GLY A 147      11.107  34.666 -16.695  1.00 91.52           C  
ATOM    959  O   GLY A 147      12.127  34.587 -17.386  1.00 91.46           O  
ATOM    960  N   LYS A 148      10.099  35.515 -16.972  1.00 90.11           N  
ATOM    961  CA  LYS A 148      10.044  36.448 -18.103  1.00 90.89           C  
ATOM    962  C   LYS A 148       9.035  37.543 -17.769  1.00 97.82           C  
ATOM    963  O   LYS A 148       9.366  38.730 -17.858  1.00 97.61           O  
ATOM    964  CB  LYS A 148       9.695  35.752 -19.434  1.00 92.95           C  
ATOM    965  CG  LYS A 148      10.317  36.432 -20.666  1.00101.14           C  
ATOM    966  CD  LYS A 148       9.554  37.664 -21.179  1.00109.21           C  
ATOM    967  CE  LYS A 148       8.297  37.329 -21.945  1.00118.38           C  
ATOM    968  NZ  LYS A 148       7.522  38.550 -22.292  1.00127.55           N  
ATOM    969  N   ASN A 149       7.817  37.138 -17.342  1.00 96.24           N  
ATOM    970  CA  ASN A 149       6.735  38.037 -16.925  1.00 97.03           C  
ATOM    971  C   ASN A 149       6.931  38.410 -15.422  1.00103.39           C  
ATOM    972  O   ASN A 149       5.956  38.589 -14.677  1.00103.45           O  
ATOM    973  CB  ASN A 149       5.359  37.392 -17.201  1.00 97.25           C  
ATOM    974  CG  ASN A 149       5.070  37.131 -18.667  1.00119.48           C  
ATOM    975  OD1 ASN A 149       4.395  37.917 -19.340  1.00112.89           O  
ATOM    976  ND2 ASN A 149       5.551  36.010 -19.191  1.00110.28           N  
ATOM    977  N   GLN A 150       8.227  38.545 -15.009  1.00100.51           N  
ATOM    978  CA  GLN A 150       8.747  38.858 -13.667  1.00100.21           C  
ATOM    979  C   GLN A 150       8.490  37.691 -12.687  1.00102.48           C  
ATOM    980  O   GLN A 150       9.135  36.646 -12.818  1.00101.99           O  
ATOM    981  CB  GLN A 150       8.245  40.227 -13.139  1.00101.81           C  
ATOM    982  CG  GLN A 150       8.678  41.433 -13.985  1.00118.19           C  
ATOM    983  CD  GLN A 150       8.055  42.747 -13.554  1.00137.04           C  
ATOM    984  OE1 GLN A 150       7.100  42.805 -12.763  1.00132.83           O  
ATOM    985  NE2 GLN A 150       8.575  43.842 -14.088  1.00127.36           N  
ATOM    986  N   LEU A 151       7.549  37.867 -11.729  1.00 97.39           N  
ATOM    987  CA  LEU A 151       7.133  36.877 -10.723  1.00 96.11           C  
ATOM    988  C   LEU A 151       5.746  37.233 -10.131  1.00 98.00           C  
ATOM    989  O   LEU A 151       5.521  37.151  -8.916  1.00 97.91           O  
ATOM    990  CB  LEU A 151       8.213  36.618  -9.634  1.00 95.97           C  
ATOM    991  CG  LEU A 151       8.825  37.819  -8.914  1.00100.18           C  
ATOM    992  CD1 LEU A 151       8.877  37.575  -7.420  1.00100.15           C  
ATOM    993  CD2 LEU A 151      10.211  38.140  -9.463  1.00101.91           C  
ATOM    994  N   LYS A 152       4.798  37.584 -11.030  1.00 92.26           N  
ATOM    995  CA  LYS A 152       3.409  37.949 -10.708  1.00 90.63           C  
ATOM    996  C   LYS A 152       2.547  36.696 -10.404  1.00 90.02           C  
ATOM    997  O   LYS A 152       1.337  36.692 -10.665  1.00 89.49           O  
ATOM    998  CB  LYS A 152       2.799  38.782 -11.858  1.00 93.31           C  
ATOM    999  CG  LYS A 152       3.510  40.107 -12.113  1.00106.75           C  
ATOM   1000  CD  LYS A 152       3.247  40.618 -13.515  1.00115.87           C  
ATOM   1001  CE  LYS A 152       4.021  41.880 -13.792  1.00128.11           C  
ATOM   1002  NZ  LYS A 152       3.809  42.365 -15.180  1.00137.77           N  
ATOM   1003  N   LYS A 153       3.192  35.645  -9.842  1.00 82.82           N  
ATOM   1004  CA  LYS A 153       2.621  34.348  -9.480  1.00 80.66           C  
ATOM   1005  C   LYS A 153       1.564  34.469  -8.401  1.00 80.41           C  
ATOM   1006  O   LYS A 153       1.713  35.266  -7.471  1.00 80.71           O  
ATOM   1007  CB  LYS A 153       3.723  33.410  -8.976  1.00 83.21           C  
ATOM   1008  CG  LYS A 153       4.498  32.682 -10.058  1.00 99.59           C  
ATOM   1009  CD  LYS A 153       5.527  31.738  -9.425  1.00110.42           C  
ATOM   1010  CE  LYS A 153       6.058  30.701 -10.383  1.00118.35           C  
ATOM   1011  NZ  LYS A 153       7.132  29.881  -9.765  1.00124.80           N  
ATOM   1012  N   ARG A 154       0.505  33.660  -8.520  1.00 73.10           N  
ATOM   1013  CA  ARG A 154      -0.601  33.585  -7.563  1.00 70.89           C  
ATOM   1014  C   ARG A 154      -0.582  32.202  -6.933  1.00 70.78           C  
ATOM   1015  O   ARG A 154      -0.895  32.066  -5.748  1.00 71.57           O  
ATOM   1016  CB  ARG A 154      -1.961  33.832  -8.252  1.00 70.54           C  
ATOM   1017  CG  ARG A 154      -2.210  35.265  -8.703  1.00 78.97           C  
ATOM   1018  CD  ARG A 154      -3.054  36.053  -7.716  1.00 88.36           C  
ATOM   1019  NE  ARG A 154      -3.267  37.427  -8.180  1.00 95.25           N  
ATOM   1020  CZ  ARG A 154      -3.726  38.419  -7.424  1.00104.14           C  
ATOM   1021  NH1 ARG A 154      -4.023  38.209  -6.147  1.00 86.31           N  
ATOM   1022  NH2 ARG A 154      -3.884  39.633  -7.936  1.00 89.20           N  
ATOM   1023  N   ASN A 155      -0.211  31.177  -7.735  1.00 63.04           N  
ATOM   1024  CA  ASN A 155      -0.129  29.764  -7.345  1.00 61.08           C  
ATOM   1025  C   ASN A 155       1.304  29.370  -6.970  1.00 62.97           C  
ATOM   1026  O   ASN A 155       2.253  30.048  -7.377  1.00 62.40           O  
ATOM   1027  CB  ASN A 155      -0.608  28.865  -8.496  1.00 56.49           C  
ATOM   1028  CG  ASN A 155      -1.968  29.185  -9.074  1.00 59.99           C  
ATOM   1029  OD1 ASN A 155      -2.863  29.704  -8.405  1.00 54.32           O  
ATOM   1030  ND2 ASN A 155      -2.173  28.822 -10.328  1.00 46.17           N  
ATOM   1031  N   SER A 156       1.456  28.247  -6.234  1.00 58.10           N  
ATOM   1032  CA  SER A 156       2.754  27.691  -5.812  1.00 57.44           C  
ATOM   1033  C   SER A 156       3.612  27.276  -7.012  1.00 58.62           C  
ATOM   1034  O   SER A 156       3.077  26.811  -8.025  1.00 58.83           O  
ATOM   1035  CB  SER A 156       2.550  26.487  -4.896  1.00 61.63           C  
ATOM   1036  OG  SER A 156       1.765  26.821  -3.761  1.00 72.24           O  
ATOM   1037  N   ALA A 157       4.938  27.431  -6.881  1.00 52.28           N  
ATOM   1038  CA  ALA A 157       5.947  27.126  -7.901  1.00 51.39           C  
ATOM   1039  C   ALA A 157       5.868  25.722  -8.516  1.00 54.08           C  
ATOM   1040  O   ALA A 157       6.210  25.566  -9.686  1.00 53.19           O  
ATOM   1041  CB  ALA A 157       7.336  27.353  -7.329  1.00 52.34           C  
ATOM   1042  N   GLU A 158       5.444  24.705  -7.727  1.00 50.02           N  
ATOM   1043  CA  GLU A 158       5.346  23.296  -8.148  1.00 48.71           C  
ATOM   1044  C   GLU A 158       4.119  22.959  -9.006  1.00 48.23           C  
ATOM   1045  O   GLU A 158       4.064  21.858  -9.564  1.00 47.57           O  
ATOM   1046  CB  GLU A 158       5.417  22.353  -6.939  1.00 50.03           C  
ATOM   1047  CG  GLU A 158       6.641  22.570  -6.067  1.00 63.17           C  
ATOM   1048  CD  GLU A 158       6.340  23.257  -4.753  1.00 87.24           C  
ATOM   1049  OE1 GLU A 158       6.032  24.472  -4.770  1.00 90.67           O  
ATOM   1050  OE2 GLU A 158       6.382  22.571  -3.706  1.00 75.71           O  
ATOM   1051  N   THR A 159       3.155  23.901  -9.115  1.00 41.97           N  
ATOM   1052  CA  THR A 159       1.901  23.747  -9.872  1.00 40.47           C  
ATOM   1053  C   THR A 159       1.997  24.383 -11.269  1.00 41.97           C  
ATOM   1054  O   THR A 159       0.986  24.527 -11.946  1.00 41.21           O  
ATOM   1055  CB  THR A 159       0.699  24.348  -9.072  1.00 45.49           C  
ATOM   1056  OG1 THR A 159       0.788  25.780  -9.059  1.00 48.63           O  
ATOM   1057  CG2 THR A 159       0.568  23.789  -7.651  1.00 37.70           C  
ATOM   1058  N   PHE A 160       3.203  24.782 -11.686  1.00 37.82           N  
ATOM   1059  CA  PHE A 160       3.430  25.457 -12.963  1.00 36.55           C  
ATOM   1060  C   PHE A 160       3.284  24.533 -14.172  1.00 43.28           C  
ATOM   1061  O   PHE A 160       3.141  25.031 -15.290  1.00 44.11           O  
ATOM   1062  CB  PHE A 160       4.790  26.148 -12.959  1.00 37.55           C  
ATOM   1063  CG  PHE A 160       5.954  25.282 -13.381  1.00 38.64           C  
ATOM   1064  CD1 PHE A 160       6.475  24.319 -12.521  1.00 41.23           C  
ATOM   1065  CD2 PHE A 160       6.538  25.436 -14.634  1.00 40.29           C  
ATOM   1066  CE1 PHE A 160       7.575  23.547 -12.897  1.00 41.92           C  
ATOM   1067  CE2 PHE A 160       7.623  24.652 -15.015  1.00 42.93           C  
ATOM   1068  CZ  PHE A 160       8.138  23.716 -14.143  1.00 40.87           C  
ATOM   1069  N   THR A 161       3.323  23.194 -13.964  1.00 39.57           N  
ATOM   1070  CA  THR A 161       3.154  22.247 -15.070  1.00 38.86           C  
ATOM   1071  C   THR A 161       1.657  22.164 -15.470  1.00 42.56           C  
ATOM   1072  O   THR A 161       1.308  21.502 -16.447  1.00 41.87           O  
ATOM   1073  CB  THR A 161       3.829  20.898 -14.770  1.00 39.10           C  
ATOM   1074  OG1 THR A 161       3.244  20.313 -13.614  1.00 38.95           O  
ATOM   1075  CG2 THR A 161       5.318  21.030 -14.574  1.00 34.38           C  
ATOM   1076  N   LEU A 162       0.794  22.877 -14.727  1.00 38.58           N  
ATOM   1077  CA  LEU A 162      -0.641  22.954 -14.961  1.00 39.15           C  
ATOM   1078  C   LEU A 162      -1.011  24.328 -15.499  1.00 47.05           C  
ATOM   1079  O   LEU A 162      -2.188  24.658 -15.607  1.00 47.94           O  
ATOM   1080  CB  LEU A 162      -1.388  22.728 -13.638  1.00 39.10           C  
ATOM   1081  CG  LEU A 162      -1.224  21.403 -12.900  1.00 42.51           C  
ATOM   1082  CD1 LEU A 162      -2.095  21.399 -11.695  1.00 42.80           C  
ATOM   1083  CD2 LEU A 162      -1.562  20.203 -13.781  1.00 41.59           C  
ATOM   1084  N   SER A 163       0.004  25.128 -15.831  1.00 45.61           N  
ATOM   1085  CA  SER A 163      -0.111  26.505 -16.289  1.00 45.15           C  
ATOM   1086  C   SER A 163       0.077  26.644 -17.803  1.00 49.04           C  
ATOM   1087  O   SER A 163       0.852  27.487 -18.264  1.00 51.24           O  
ATOM   1088  CB  SER A 163       0.868  27.390 -15.515  1.00 47.54           C  
ATOM   1089  OG  SER A 163       0.543  27.434 -14.133  1.00 54.77           O  
ATOM   1090  N   GLN A 164      -0.638  25.824 -18.572  1.00 43.34           N  
ATOM   1091  CA  GLN A 164      -0.616  25.892 -20.037  1.00 42.16           C  
ATOM   1092  C   GLN A 164      -1.407  27.130 -20.451  1.00 48.36           C  
ATOM   1093  O   GLN A 164      -2.474  27.379 -19.878  1.00 48.88           O  
ATOM   1094  CB  GLN A 164      -1.220  24.633 -20.676  1.00 42.38           C  
ATOM   1095  CG  GLN A 164      -0.447  23.351 -20.360  1.00 42.93           C  
ATOM   1096  CD  GLN A 164      -1.182  22.461 -19.382  1.00 48.22           C  
ATOM   1097  OE1 GLN A 164      -1.590  22.876 -18.281  1.00 36.60           O  
ATOM   1098  NE2 GLN A 164      -1.370  21.211 -19.769  1.00 38.63           N  
ATOM   1099  N   GLY A 165      -0.855  27.901 -21.402  1.00 45.21           N  
ATOM   1100  CA  GLY A 165      -1.435  29.137 -21.912  1.00 45.16           C  
ATOM   1101  C   GLY A 165      -1.492  30.273 -20.905  1.00 50.84           C  
ATOM   1102  O   GLY A 165      -2.340  31.153 -21.041  1.00 52.00           O  
ATOM   1103  N   ALA A 166      -0.613  30.269 -19.885  1.00 48.01           N  
ATOM   1104  CA  ALA A 166      -0.585  31.292 -18.827  1.00 48.64           C  
ATOM   1105  C   ALA A 166      -0.145  32.677 -19.313  1.00 54.02           C  
ATOM   1106  O   ALA A 166      -0.577  33.681 -18.739  1.00 53.95           O  
ATOM   1107  CB  ALA A 166       0.281  30.836 -17.660  1.00 49.25           C  
ATOM   1108  N   SER A 167       0.702  32.727 -20.375  1.00 51.18           N  
ATOM   1109  CA  SER A 167       1.215  33.963 -20.992  1.00 50.47           C  
ATOM   1110  C   SER A 167       0.137  34.751 -21.751  1.00 53.68           C  
ATOM   1111  O   SER A 167       0.362  35.915 -22.062  1.00 53.81           O  
ATOM   1112  CB  SER A 167       2.385  33.658 -21.921  1.00 53.40           C  
ATOM   1113  OG  SER A 167       3.543  33.272 -21.201  1.00 64.38           O  
ATOM   1114  N   LEU A 168      -1.025  34.127 -22.038  1.00 49.71           N  
ATOM   1115  CA  LEU A 168      -2.146  34.735 -22.757  1.00 49.23           C  
ATOM   1116  C   LEU A 168      -2.711  35.998 -22.129  1.00 55.28           C  
ATOM   1117  O   LEU A 168      -2.810  36.106 -20.904  1.00 55.09           O  
ATOM   1118  CB  LEU A 168      -3.305  33.749 -22.950  1.00 48.86           C  
ATOM   1119  CG  LEU A 168      -3.205  32.652 -24.003  1.00 53.08           C  
ATOM   1120  CD1 LEU A 168      -4.548  32.003 -24.195  1.00 53.32           C  
ATOM   1121  CD2 LEU A 168      -2.794  33.183 -25.321  1.00 54.51           C  
ATOM   1122  N   GLU A 169      -3.121  36.937 -23.005  1.00 53.41           N  
ATOM   1123  CA  GLU A 169      -3.785  38.197 -22.689  1.00 53.38           C  
ATOM   1124  C   GLU A 169      -5.232  37.851 -22.296  1.00 57.90           C  
ATOM   1125  O   GLU A 169      -5.777  36.853 -22.782  1.00 56.59           O  
ATOM   1126  CB  GLU A 169      -3.800  39.092 -23.942  1.00 54.69           C  
ATOM   1127  CG  GLU A 169      -3.582  40.569 -23.672  1.00 67.89           C  
ATOM   1128  CD  GLU A 169      -2.209  41.078 -24.069  1.00 95.92           C  
ATOM   1129  OE1 GLU A 169      -1.997  41.340 -25.276  1.00 98.75           O  
ATOM   1130  OE2 GLU A 169      -1.347  41.228 -23.173  1.00 90.10           O  
ATOM   1131  N   ALA A 170      -5.857  38.691 -21.448  1.00 55.65           N  
ATOM   1132  CA  ALA A 170      -7.238  38.552 -20.983  1.00 56.11           C  
ATOM   1133  C   ALA A 170      -8.221  38.293 -22.125  1.00 61.66           C  
ATOM   1134  O   ALA A 170      -9.154  37.500 -21.957  1.00 62.95           O  
ATOM   1135  CB  ALA A 170      -7.649  39.804 -20.234  1.00 57.11           C  
ATOM   1136  N   ARG A 171      -7.991  38.949 -23.286  1.00 56.65           N  
ATOM   1137  CA  ARG A 171      -8.788  38.866 -24.509  1.00 56.04           C  
ATOM   1138  C   ARG A 171      -8.962  37.443 -25.013  1.00 59.07           C  
ATOM   1139  O   ARG A 171     -10.081  37.032 -25.327  1.00 59.15           O  
ATOM   1140  CB  ARG A 171      -8.110  39.653 -25.652  1.00 56.12           C  
ATOM   1141  CG  ARG A 171      -7.955  41.146 -25.469  1.00 64.98           C  
ATOM   1142  CD  ARG A 171      -7.344  41.737 -26.722  1.00 71.89           C  
ATOM   1143  NE  ARG A 171      -5.896  41.526 -26.805  1.00 75.02           N  
ATOM   1144  CZ  ARG A 171      -5.193  41.588 -27.934  1.00 85.86           C  
ATOM   1145  NH1 ARG A 171      -5.802  41.809 -29.095  1.00 64.19           N  
ATOM   1146  NH2 ARG A 171      -3.879  41.400 -27.917  1.00 73.07           N  
ATOM   1147  N   PHE A 172      -7.838  36.718 -25.154  1.00 54.26           N  
ATOM   1148  CA  PHE A 172      -7.784  35.391 -25.763  1.00 53.25           C  
ATOM   1149  C   PHE A 172      -8.143  34.217 -24.876  1.00 56.10           C  
ATOM   1150  O   PHE A 172      -8.403  33.149 -25.412  1.00 56.18           O  
ATOM   1151  CB  PHE A 172      -6.399  35.142 -26.375  1.00 54.75           C  
ATOM   1152  CG  PHE A 172      -5.833  36.272 -27.197  1.00 55.84           C  
ATOM   1153  CD1 PHE A 172      -6.454  36.677 -28.375  1.00 58.95           C  
ATOM   1154  CD2 PHE A 172      -4.658  36.904 -26.819  1.00 57.13           C  
ATOM   1155  CE1 PHE A 172      -5.926  37.719 -29.138  1.00 59.60           C  
ATOM   1156  CE2 PHE A 172      -4.122  37.937 -27.593  1.00 59.70           C  
ATOM   1157  CZ  PHE A 172      -4.754  38.332 -28.748  1.00 57.66           C  
ATOM   1158  N   ARG A 173      -8.147  34.378 -23.555  1.00 52.72           N  
ATOM   1159  CA  ARG A 173      -8.422  33.271 -22.631  1.00 53.10           C  
ATOM   1160  C   ARG A 173      -9.828  32.639 -22.792  1.00 58.07           C  
ATOM   1161  O   ARG A 173      -9.877  31.407 -22.852  1.00 57.67           O  
ATOM   1162  CB  ARG A 173      -8.137  33.668 -21.175  1.00 53.11           C  
ATOM   1163  CG  ARG A 173      -6.638  33.803 -20.913  1.00 61.27           C  
ATOM   1164  CD  ARG A 173      -6.313  34.339 -19.540  1.00 67.07           C  
ATOM   1165  NE  ARG A 173      -5.042  33.801 -19.063  1.00 76.53           N  
ATOM   1166  CZ  ARG A 173      -4.332  34.332 -18.074  1.00 97.42           C  
ATOM   1167  NH1 ARG A 173      -4.750  35.437 -17.467  1.00 92.94           N  
ATOM   1168  NH2 ARG A 173      -3.189  33.773 -17.695  1.00 80.73           N  
ATOM   1169  N   PRO A 174     -10.963  33.381 -22.939  1.00 55.91           N  
ATOM   1170  CA  PRO A 174     -12.252  32.688 -23.121  1.00 55.74           C  
ATOM   1171  C   PRO A 174     -12.328  31.868 -24.407  1.00 59.79           C  
ATOM   1172  O   PRO A 174     -12.816  30.741 -24.366  1.00 60.05           O  
ATOM   1173  CB  PRO A 174     -13.281  33.825 -23.110  1.00 57.51           C  
ATOM   1174  CG  PRO A 174     -12.573  34.997 -22.515  1.00 61.99           C  
ATOM   1175  CD  PRO A 174     -11.155  34.848 -22.933  1.00 57.70           C  
ATOM   1176  N   ILE A 175     -11.824  32.411 -25.531  1.00 55.83           N  
ATOM   1177  CA  ILE A 175     -11.851  31.735 -26.834  1.00 55.72           C  
ATOM   1178  C   ILE A 175     -10.800  30.586 -26.907  1.00 59.89           C  
ATOM   1179  O   ILE A 175     -11.076  29.552 -27.531  1.00 59.90           O  
ATOM   1180  CB  ILE A 175     -11.774  32.755 -28.018  1.00 58.94           C  
ATOM   1181  CG1 ILE A 175     -11.818  32.069 -29.410  1.00 59.35           C  
ATOM   1182  CG2 ILE A 175     -10.587  33.712 -27.905  1.00 60.04           C  
ATOM   1183  CD1 ILE A 175     -13.157  31.470 -29.806  1.00 65.25           C  
ATOM   1184  N   MET A 176      -9.641  30.743 -26.225  1.00 55.77           N  
ATOM   1185  CA  MET A 176      -8.588  29.719 -26.177  1.00 55.03           C  
ATOM   1186  C   MET A 176      -8.700  28.818 -24.939  1.00 58.76           C  
ATOM   1187  O   MET A 176      -7.749  28.102 -24.616  1.00 59.30           O  
ATOM   1188  CB  MET A 176      -7.178  30.338 -26.281  1.00 57.23           C  
ATOM   1189  CG  MET A 176      -6.892  31.047 -27.598  1.00 60.83           C  
ATOM   1190  SD  MET A 176      -7.204  30.058 -29.086  1.00 65.20           S  
ATOM   1191  CE  MET A 176      -5.738  29.051 -29.116  1.00 61.87           C  
ATOM   1192  N   GLU A 177      -9.871  28.820 -24.282  1.00 54.36           N  
ATOM   1193  CA  GLU A 177     -10.177  28.061 -23.065  1.00 54.06           C  
ATOM   1194  C   GLU A 177      -9.682  26.597 -23.047  1.00 56.00           C  
ATOM   1195  O   GLU A 177      -8.905  26.256 -22.164  1.00 54.78           O  
ATOM   1196  CB  GLU A 177     -11.679  28.123 -22.757  1.00 55.79           C  
ATOM   1197  CG  GLU A 177     -12.128  27.150 -21.681  1.00 68.92           C  
ATOM   1198  CD  GLU A 177     -12.988  25.976 -22.111  1.00 95.64           C  
ATOM   1199  OE1 GLU A 177     -13.738  26.105 -23.106  1.00 92.24           O  
ATOM   1200  OE2 GLU A 177     -12.973  24.950 -21.393  1.00 97.87           O  
ATOM   1201  N   LYS A 178     -10.144  25.741 -23.985  1.00 51.97           N  
ATOM   1202  CA  LYS A 178      -9.804  24.310 -24.044  1.00 50.83           C  
ATOM   1203  C   LYS A 178      -8.286  23.992 -23.946  1.00 52.36           C  
ATOM   1204  O   LYS A 178      -7.909  22.984 -23.348  1.00 51.35           O  
ATOM   1205  CB  LYS A 178     -10.418  23.663 -25.292  1.00 52.81           C  
ATOM   1206  CG  LYS A 178     -11.537  22.673 -24.980  1.00 66.57           C  
ATOM   1207  CD  LYS A 178     -12.923  23.318 -24.905  1.00 76.13           C  
ATOM   1208  CE  LYS A 178     -13.899  22.410 -24.194  1.00 84.75           C  
ATOM   1209  NZ  LYS A 178     -15.279  22.961 -24.203  1.00 94.33           N  
ATOM   1210  N   HIS A 179      -7.438  24.883 -24.483  1.00 47.18           N  
ATOM   1211  CA  HIS A 179      -5.979  24.760 -24.510  1.00 45.52           C  
ATOM   1212  C   HIS A 179      -5.339  25.172 -23.185  1.00 46.33           C  
ATOM   1213  O   HIS A 179      -4.146  24.933 -22.985  1.00 45.20           O  
ATOM   1214  CB  HIS A 179      -5.409  25.647 -25.637  1.00 46.11           C  
ATOM   1215  CG  HIS A 179      -5.960  25.354 -26.998  1.00 49.81           C  
ATOM   1216  ND1 HIS A 179      -5.221  24.653 -27.942  1.00 51.73           N  
ATOM   1217  CD2 HIS A 179      -7.150  25.706 -27.545  1.00 52.00           C  
ATOM   1218  CE1 HIS A 179      -5.987  24.590 -29.021  1.00 51.52           C  
ATOM   1219  NE2 HIS A 179      -7.157  25.213 -28.833  1.00 51.96           N  
ATOM   1220  N   LEU A 180      -6.123  25.827 -22.308  1.00 41.82           N  
ATOM   1221  CA  LEU A 180      -5.677  26.356 -21.019  1.00 41.43           C  
ATOM   1222  C   LEU A 180      -5.541  25.302 -19.939  1.00 47.03           C  
ATOM   1223  O   LEU A 180      -6.275  24.308 -19.938  1.00 46.19           O  
ATOM   1224  CB  LEU A 180      -6.574  27.514 -20.530  1.00 40.95           C  
ATOM   1225  CG  LEU A 180      -6.628  28.757 -21.412  1.00 45.22           C  
ATOM   1226  CD1 LEU A 180      -7.671  29.696 -20.928  1.00 45.43           C  
ATOM   1227  CD2 LEU A 180      -5.293  29.475 -21.448  1.00 47.28           C  
ATOM   1228  N   GLY A 181      -4.587  25.532 -19.039  1.00 44.18           N  
ATOM   1229  CA  GLY A 181      -4.338  24.637 -17.922  1.00 44.16           C  
ATOM   1230  C   GLY A 181      -5.196  25.002 -16.735  1.00 49.12           C  
ATOM   1231  O   GLY A 181      -5.721  26.118 -16.673  1.00 48.78           O  
ATOM   1232  N   VAL A 182      -5.345  24.056 -15.787  1.00 46.13           N  
ATOM   1233  CA  VAL A 182      -6.096  24.233 -14.542  1.00 45.59           C  
ATOM   1234  C   VAL A 182      -5.447  25.350 -13.691  1.00 49.75           C  
ATOM   1235  O   VAL A 182      -6.158  26.167 -13.101  1.00 49.82           O  
ATOM   1236  CB  VAL A 182      -6.266  22.876 -13.799  1.00 49.28           C  
ATOM   1237  CG1 VAL A 182      -6.404  23.048 -12.286  1.00 48.91           C  
ATOM   1238  CG2 VAL A 182      -7.452  22.099 -14.364  1.00 48.91           C  
ATOM   1239  N   GLY A 183      -4.117  25.400 -13.696  1.00 45.65           N  
ATOM   1240  CA  GLY A 183      -3.352  26.420 -12.995  1.00 45.30           C  
ATOM   1241  C   GLY A 183      -3.667  27.816 -13.495  1.00 48.90           C  
ATOM   1242  O   GLY A 183      -3.839  28.736 -12.688  1.00 48.00           O  
ATOM   1243  N   THR A 184      -3.764  27.969 -14.842  1.00 45.06           N  
ATOM   1244  CA  THR A 184      -4.069  29.223 -15.537  1.00 44.42           C  
ATOM   1245  C   THR A 184      -5.470  29.703 -15.143  1.00 49.54           C  
ATOM   1246  O   THR A 184      -5.635  30.868 -14.791  1.00 50.31           O  
ATOM   1247  CB  THR A 184      -3.921  29.026 -17.065  1.00 48.41           C  
ATOM   1248  OG1 THR A 184      -2.573  28.678 -17.364  1.00 48.88           O  
ATOM   1249  CG2 THR A 184      -4.304  30.261 -17.865  1.00 45.58           C  
ATOM   1250  N   VAL A 185      -6.466  28.799 -15.200  1.00 45.57           N  
ATOM   1251  CA  VAL A 185      -7.866  29.080 -14.877  1.00 44.98           C  
ATOM   1252  C   VAL A 185      -7.997  29.466 -13.401  1.00 49.24           C  
ATOM   1253  O   VAL A 185      -8.664  30.453 -13.093  1.00 48.26           O  
ATOM   1254  CB  VAL A 185      -8.807  27.926 -15.319  1.00 48.78           C  
ATOM   1255  CG1 VAL A 185     -10.253  28.197 -14.919  1.00 48.64           C  
ATOM   1256  CG2 VAL A 185      -8.709  27.680 -16.830  1.00 48.46           C  
ATOM   1257  N   VAL A 186      -7.306  28.726 -12.503  1.00 46.75           N  
ATOM   1258  CA  VAL A 186      -7.290  29.002 -11.064  1.00 46.84           C  
ATOM   1259  C   VAL A 186      -6.690  30.399 -10.820  1.00 51.69           C  
ATOM   1260  O   VAL A 186      -7.278  31.178 -10.070  1.00 52.53           O  
ATOM   1261  CB  VAL A 186      -6.597  27.863 -10.263  1.00 50.56           C  
ATOM   1262  CG1 VAL A 186      -6.151  28.317  -8.876  1.00 50.35           C  
ATOM   1263  CG2 VAL A 186      -7.503  26.646 -10.158  1.00 50.26           C  
ATOM   1264  N   ALA A 187      -5.574  30.732 -11.508  1.00 47.90           N  
ATOM   1265  CA  ALA A 187      -4.910  32.033 -11.432  1.00 47.97           C  
ATOM   1266  C   ALA A 187      -5.839  33.165 -11.869  1.00 53.47           C  
ATOM   1267  O   ALA A 187      -5.866  34.199 -11.201  1.00 53.68           O  
ATOM   1268  CB  ALA A 187      -3.661  32.031 -12.287  1.00 48.99           C  
ATOM   1269  N   SER A 188      -6.609  32.964 -12.974  1.00 51.35           N  
ATOM   1270  CA  SER A 188      -7.601  33.914 -13.507  1.00 51.45           C  
ATOM   1271  C   SER A 188      -8.705  34.179 -12.466  1.00 57.23           C  
ATOM   1272  O   SER A 188      -9.042  35.341 -12.232  1.00 57.64           O  
ATOM   1273  CB  SER A 188      -8.221  33.383 -14.794  1.00 54.71           C  
ATOM   1274  OG  SER A 188      -7.280  33.322 -15.851  1.00 64.61           O  
ATOM   1275  N   ILE A 189      -9.223  33.103 -11.809  1.00 53.58           N  
ATOM   1276  CA  ILE A 189     -10.238  33.169 -10.743  1.00 52.65           C  
ATOM   1277  C   ILE A 189      -9.664  33.931  -9.556  1.00 57.41           C  
ATOM   1278  O   ILE A 189     -10.338  34.824  -9.043  1.00 58.15           O  
ATOM   1279  CB  ILE A 189     -10.786  31.763 -10.337  1.00 55.03           C  
ATOM   1280  CG1 ILE A 189     -11.590  31.113 -11.490  1.00 54.34           C  
ATOM   1281  CG2 ILE A 189     -11.634  31.837  -9.052  1.00 55.60           C  
ATOM   1282  CD1 ILE A 189     -11.516  29.605 -11.557  1.00 58.35           C  
ATOM   1283  N   LYS A 190      -8.414  33.606  -9.148  1.00 53.62           N  
ATOM   1284  CA  LYS A 190      -7.700  34.257  -8.043  1.00 53.73           C  
ATOM   1285  C   LYS A 190      -7.488  35.760  -8.279  1.00 60.92           C  
ATOM   1286  O   LYS A 190      -7.524  36.532  -7.316  1.00 61.47           O  
ATOM   1287  CB  LYS A 190      -6.355  33.579  -7.792  1.00 55.42           C  
ATOM   1288  CG  LYS A 190      -6.444  32.339  -6.929  1.00 56.34           C  
ATOM   1289  CD  LYS A 190      -5.062  31.775  -6.646  1.00 54.59           C  
ATOM   1290  CE  LYS A 190      -5.135  30.455  -5.924  1.00 52.82           C  
ATOM   1291  NZ  LYS A 190      -3.780  29.929  -5.638  1.00 56.72           N  
ATOM   1292  N   ASN A 191      -7.263  36.168  -9.555  1.00 58.51           N  
ATOM   1293  CA  ASN A 191      -7.093  37.565  -9.960  1.00 58.37           C  
ATOM   1294  C   ASN A 191      -8.433  38.304  -9.955  1.00 64.07           C  
ATOM   1295  O   ASN A 191      -8.472  39.472  -9.571  1.00 64.73           O  
ATOM   1296  CB  ASN A 191      -6.411  37.673 -11.313  1.00 58.67           C  
ATOM   1297  CG  ASN A 191      -5.201  38.570 -11.273  1.00 90.78           C  
ATOM   1298  OD1 ASN A 191      -5.310  39.804 -11.325  1.00 90.72           O  
ATOM   1299  ND2 ASN A 191      -4.020  37.972 -11.146  1.00 81.38           N  
ATOM   1300  N   ILE A 192      -9.526  37.622 -10.378  1.00 61.50           N  
ATOM   1301  CA  ILE A 192     -10.914  38.115 -10.370  1.00 61.77           C  
ATOM   1302  C   ILE A 192     -11.343  38.359  -8.910  1.00 66.07           C  
ATOM   1303  O   ILE A 192     -11.955  39.386  -8.615  1.00 67.75           O  
ATOM   1304  CB  ILE A 192     -11.862  37.108 -11.109  1.00 65.45           C  
ATOM   1305  CG1 ILE A 192     -11.695  37.150 -12.665  1.00 66.45           C  
ATOM   1306  CG2 ILE A 192     -13.338  37.232 -10.700  1.00 66.06           C  
ATOM   1307  CD1 ILE A 192     -11.892  38.511 -13.421  1.00 79.74           C  
ATOM   1308  N   LEU A 193     -10.983  37.435  -8.003  1.00 60.70           N  
ATOM   1309  CA  LEU A 193     -11.290  37.506  -6.573  1.00 59.72           C  
ATOM   1310  C   LEU A 193     -10.591  38.651  -5.844  1.00 62.86           C  
ATOM   1311  O   LEU A 193     -11.107  39.127  -4.835  1.00 62.78           O  
ATOM   1312  CB  LEU A 193     -10.991  36.159  -5.892  1.00 59.35           C  
ATOM   1313  CG  LEU A 193     -12.203  35.289  -5.541  1.00 63.13           C  
ATOM   1314  CD1 LEU A 193     -12.901  34.760  -6.784  1.00 62.63           C  
ATOM   1315  CD2 LEU A 193     -11.796  34.134  -4.640  1.00 65.38           C  
ATOM   1316  N   ALA A 194      -9.436  39.094  -6.354  1.00 58.76           N  
ATOM   1317  CA  ALA A 194      -8.661  40.195  -5.782  1.00 82.98           C  
ATOM   1318  C   ALA A 194      -8.675  41.436  -6.696  1.00103.58           C  
ATOM   1319  O   ALA A 194      -9.700  42.110  -6.845  1.00 52.61           O  
ATOM   1320  CB  ALA A 194      -7.233  39.741  -5.530  1.00 83.60           C  
ATOM   1321  N   SER A 215     -27.361  35.801 -18.969  1.00 98.73           N  
ATOM   1322  CA  SER A 215     -26.652  35.228 -20.110  1.00 98.45           C  
ATOM   1323  C   SER A 215     -25.285  34.649 -19.729  1.00102.46           C  
ATOM   1324  O   SER A 215     -24.901  33.611 -20.276  1.00102.02           O  
ATOM   1325  CB  SER A 215     -26.499  36.264 -21.212  1.00 99.10           C  
ATOM   1326  N   TRP A 216     -24.553  35.322 -18.799  1.00 99.08           N  
ATOM   1327  CA  TRP A 216     -23.219  34.922 -18.316  1.00 98.90           C  
ATOM   1328  C   TRP A 216     -22.690  35.779 -17.148  1.00100.43           C  
ATOM   1329  O   TRP A 216     -23.242  36.841 -16.848  1.00100.39           O  
ATOM   1330  CB  TRP A 216     -22.184  34.906 -19.468  1.00 98.15           C  
ATOM   1331  CG  TRP A 216     -22.015  36.218 -20.181  1.00 99.56           C  
ATOM   1332  CD1 TRP A 216     -22.852  36.760 -21.113  1.00102.47           C  
ATOM   1333  CD2 TRP A 216     -20.895  37.111 -20.080  1.00 99.52           C  
ATOM   1334  NE1 TRP A 216     -22.344  37.954 -21.570  1.00102.08           N  
ATOM   1335  CE2 TRP A 216     -21.140  38.191 -20.957  1.00103.57           C  
ATOM   1336  CE3 TRP A 216     -19.711  37.109 -19.322  1.00100.95           C  
ATOM   1337  CZ2 TRP A 216     -20.248  39.262 -21.094  1.00102.98           C  
ATOM   1338  CZ3 TRP A 216     -18.827  38.170 -19.458  1.00102.56           C  
ATOM   1339  CH2 TRP A 216     -19.098  39.232 -20.333  1.00103.25           C  
ATOM   1340  N   SER A 217     -21.604  35.302 -16.508  1.00 94.56           N  
ATOM   1341  CA  SER A 217     -20.873  35.962 -15.422  1.00 93.35           C  
ATOM   1342  C   SER A 217     -19.395  35.554 -15.526  1.00 94.23           C  
ATOM   1343  O   SER A 217     -19.120  34.355 -15.541  1.00 93.41           O  
ATOM   1344  CB  SER A 217     -21.438  35.575 -14.058  1.00 96.87           C  
ATOM   1345  OG  SER A 217     -20.567  35.956 -13.003  1.00104.29           O  
ATOM   1346  N   PRO A 218     -18.439  36.518 -15.609  1.00 88.90           N  
ATOM   1347  CA  PRO A 218     -17.014  36.151 -15.755  1.00 87.95           C  
ATOM   1348  C   PRO A 218     -16.478  35.096 -14.778  1.00 89.72           C  
ATOM   1349  O   PRO A 218     -15.780  34.180 -15.224  1.00 89.13           O  
ATOM   1350  CB  PRO A 218     -16.293  37.490 -15.598  1.00 89.78           C  
ATOM   1351  CG  PRO A 218     -17.269  38.486 -16.092  1.00 94.35           C  
ATOM   1352  CD  PRO A 218     -18.611  37.985 -15.632  1.00 90.09           C  
ATOM   1353  N   LEU A 219     -16.822  35.200 -13.468  1.00 84.27           N  
ATOM   1354  CA  LEU A 219     -16.393  34.252 -12.431  1.00 82.64           C  
ATOM   1355  C   LEU A 219     -17.025  32.877 -12.641  1.00 83.97           C  
ATOM   1356  O   LEU A 219     -16.325  31.867 -12.562  1.00 83.82           O  
ATOM   1357  CB  LEU A 219     -16.686  34.795 -11.016  1.00 82.48           C  
ATOM   1358  CG  LEU A 219     -16.324  33.893  -9.823  1.00 86.91           C  
ATOM   1359  CD1 LEU A 219     -14.831  33.680  -9.719  1.00 86.98           C  
ATOM   1360  CD2 LEU A 219     -16.842  34.469  -8.528  1.00 89.26           C  
ATOM   1361  N   GLU A 220     -18.336  32.847 -12.932  1.00 78.34           N  
ATOM   1362  CA  GLU A 220     -19.090  31.621 -13.195  1.00 77.15           C  
ATOM   1363  C   GLU A 220     -18.582  30.920 -14.464  1.00 77.51           C  
ATOM   1364  O   GLU A 220     -18.534  29.692 -14.505  1.00 77.33           O  
ATOM   1365  CB  GLU A 220     -20.597  31.919 -13.300  1.00 78.70           C  
ATOM   1366  CG  GLU A 220     -21.268  32.175 -11.958  1.00 90.06           C  
ATOM   1367  CD  GLU A 220     -22.573  32.948 -12.005  1.00110.99           C  
ATOM   1368  OE1 GLU A 220     -23.506  32.513 -12.721  1.00102.07           O  
ATOM   1369  OE2 GLU A 220     -22.665  33.990 -11.316  1.00104.48           O  
ATOM   1370  N   ARG A 221     -18.193  31.714 -15.480  1.00 71.27           N  
ATOM   1371  CA  ARG A 221     -17.671  31.282 -16.781  1.00 70.04           C  
ATOM   1372  C   ARG A 221     -16.368  30.517 -16.594  1.00 71.58           C  
ATOM   1373  O   ARG A 221     -16.195  29.454 -17.185  1.00 71.75           O  
ATOM   1374  CB  ARG A 221     -17.429  32.520 -17.670  1.00 70.21           C  
ATOM   1375  CG  ARG A 221     -17.334  32.265 -19.160  1.00 76.36           C  
ATOM   1376  CD  ARG A 221     -16.871  33.523 -19.864  1.00 87.72           C  
ATOM   1377  NE  ARG A 221     -17.187  33.505 -21.293  1.00101.09           N  
ATOM   1378  CZ  ARG A 221     -16.793  34.430 -22.164  1.00117.21           C  
ATOM   1379  NH1 ARG A 221     -16.054  35.459 -21.764  1.00101.45           N  
ATOM   1380  NH2 ARG A 221     -17.131  34.332 -23.443  1.00107.19           N  
ATOM   1381  N   GLU A 222     -15.464  31.060 -15.762  1.00 66.03           N  
ATOM   1382  CA  GLU A 222     -14.157  30.477 -15.469  1.00 64.92           C  
ATOM   1383  C   GLU A 222     -14.264  29.211 -14.640  1.00 65.95           C  
ATOM   1384  O   GLU A 222     -13.669  28.214 -15.038  1.00 65.40           O  
ATOM   1385  CB  GLU A 222     -13.205  31.507 -14.844  1.00 66.36           C  
ATOM   1386  CG  GLU A 222     -12.822  32.592 -15.839  1.00 78.64           C  
ATOM   1387  CD  GLU A 222     -11.747  33.579 -15.433  1.00109.97           C  
ATOM   1388  OE1 GLU A 222     -11.590  33.846 -14.219  1.00105.81           O  
ATOM   1389  OE2 GLU A 222     -11.081  34.119 -16.347  1.00111.61           O  
ATOM   1390  N   ILE A 223     -15.069  29.213 -13.541  1.00 60.43           N  
ATOM   1391  CA  ILE A 223     -15.272  28.014 -12.720  1.00 59.51           C  
ATOM   1392  C   ILE A 223     -15.904  26.892 -13.554  1.00 61.51           C  
ATOM   1393  O   ILE A 223     -15.588  25.726 -13.313  1.00 61.34           O  
ATOM   1394  CB  ILE A 223     -15.996  28.222 -11.354  1.00 63.04           C  
ATOM   1395  CG1 ILE A 223     -17.433  28.740 -11.513  1.00 64.18           C  
ATOM   1396  CG2 ILE A 223     -15.180  29.102 -10.408  1.00 63.51           C  
ATOM   1397  CD1 ILE A 223     -18.432  28.147 -10.501  1.00 76.09           C  
ATOM   1398  N   SER A 224     -16.748  27.248 -14.556  1.00 56.13           N  
ATOM   1399  CA  SER A 224     -17.387  26.311 -15.486  1.00 55.75           C  
ATOM   1400  C   SER A 224     -16.323  25.594 -16.329  1.00 57.83           C  
ATOM   1401  O   SER A 224     -16.428  24.384 -16.538  1.00 56.68           O  
ATOM   1402  CB  SER A 224     -18.382  27.045 -16.389  1.00 60.47           C  
ATOM   1403  OG  SER A 224     -18.454  26.527 -17.709  1.00 68.03           O  
ATOM   1404  N   PHE A 225     -15.310  26.353 -16.813  1.00 53.49           N  
ATOM   1405  CA  PHE A 225     -14.191  25.844 -17.610  1.00 52.85           C  
ATOM   1406  C   PHE A 225     -13.280  24.960 -16.750  1.00 55.76           C  
ATOM   1407  O   PHE A 225     -12.771  23.950 -17.236  1.00 55.90           O  
ATOM   1408  CB  PHE A 225     -13.382  27.002 -18.217  1.00 54.64           C  
ATOM   1409  CG  PHE A 225     -14.104  27.969 -19.132  1.00 55.94           C  
ATOM   1410  CD1 PHE A 225     -15.170  27.543 -19.928  1.00 59.53           C  
ATOM   1411  CD2 PHE A 225     -13.658  29.279 -19.274  1.00 57.23           C  
ATOM   1412  CE1 PHE A 225     -15.800  28.425 -20.822  1.00 59.80           C  
ATOM   1413  CE2 PHE A 225     -14.294  30.162 -20.159  1.00 60.24           C  
ATOM   1414  CZ  PHE A 225     -15.360  29.727 -20.928  1.00 58.24           C  
ATOM   1415  N   LEU A 226     -13.103  25.341 -15.467  1.00 50.68           N  
ATOM   1416  CA  LEU A 226     -12.320  24.623 -14.465  1.00 49.64           C  
ATOM   1417  C   LEU A 226     -12.998  23.287 -14.169  1.00 53.11           C  
ATOM   1418  O   LEU A 226     -12.328  22.258 -14.198  1.00 52.11           O  
ATOM   1419  CB  LEU A 226     -12.164  25.480 -13.183  1.00 49.21           C  
ATOM   1420  CG  LEU A 226     -11.433  24.854 -11.988  1.00 52.98           C  
ATOM   1421  CD1 LEU A 226      -9.974  24.608 -12.290  1.00 52.34           C  
ATOM   1422  CD2 LEU A 226     -11.540  25.738 -10.783  1.00 56.45           C  
ATOM   1423  N   ASN A 227     -14.337  23.314 -13.946  1.00 49.70           N  
ATOM   1424  CA  ASN A 227     -15.221  22.170 -13.690  1.00 48.83           C  
ATOM   1425  C   ASN A 227     -15.112  21.134 -14.815  1.00 52.57           C  
ATOM   1426  O   ASN A 227     -15.085  19.948 -14.522  1.00 53.21           O  
ATOM   1427  CB  ASN A 227     -16.676  22.664 -13.566  1.00 48.25           C  
ATOM   1428  CG  ASN A 227     -17.700  21.659 -13.073  1.00 69.24           C  
ATOM   1429  OD1 ASN A 227     -18.230  21.785 -11.963  1.00 68.22           O  
ATOM   1430  ND2 ASN A 227     -18.090  20.702 -13.921  1.00 52.94           N  
ATOM   1431  N   LYS A 228     -15.067  21.574 -16.090  1.00 49.00           N  
ATOM   1432  CA  LYS A 228     -14.974  20.695 -17.271  1.00 48.56           C  
ATOM   1433  C   LYS A 228     -13.594  20.028 -17.393  1.00 50.22           C  
ATOM   1434  O   LYS A 228     -13.480  18.927 -17.935  1.00 48.19           O  
ATOM   1435  CB  LYS A 228     -15.240  21.488 -18.558  1.00 51.51           C  
ATOM   1436  CG  LYS A 228     -16.659  22.016 -18.736  1.00 74.58           C  
ATOM   1437  CD  LYS A 228     -16.661  23.184 -19.733  1.00 86.54           C  
ATOM   1438  CE  LYS A 228     -17.986  23.907 -19.811  1.00 99.32           C  
ATOM   1439  NZ  LYS A 228     -17.881  25.189 -20.568  1.00106.29           N  
ATOM   1440  N   LYS A 229     -12.548  20.739 -16.945  1.00 46.44           N  
ATOM   1441  CA  LYS A 229     -11.157  20.302 -17.021  1.00 45.36           C  
ATOM   1442  C   LYS A 229     -10.809  19.314 -15.917  1.00 46.98           C  
ATOM   1443  O   LYS A 229     -10.170  18.298 -16.177  1.00 45.53           O  
ATOM   1444  CB  LYS A 229     -10.220  21.522 -16.982  1.00 47.16           C  
ATOM   1445  CG  LYS A 229     -10.169  22.282 -18.305  1.00 49.18           C  
ATOM   1446  CD  LYS A 229      -9.488  23.629 -18.150  1.00 51.34           C  
ATOM   1447  CE  LYS A 229      -9.684  24.502 -19.358  1.00 44.18           C  
ATOM   1448  NZ  LYS A 229      -8.993  23.958 -20.546  1.00 44.77           N  
ATOM   1449  N   LEU A 230     -11.261  19.609 -14.694  1.00 43.08           N  
ATOM   1450  CA  LEU A 230     -11.007  18.833 -13.487  1.00 41.93           C  
ATOM   1451  C   LEU A 230     -11.376  17.382 -13.584  1.00 47.29           C  
ATOM   1452  O   LEU A 230     -12.351  17.052 -14.256  1.00 48.12           O  
ATOM   1453  CB  LEU A 230     -11.697  19.472 -12.277  1.00 41.14           C  
ATOM   1454  CG  LEU A 230     -11.054  20.732 -11.710  1.00 44.08           C  
ATOM   1455  CD1 LEU A 230     -11.706  21.109 -10.445  1.00 43.65           C  
ATOM   1456  CD2 LEU A 230      -9.562  20.571 -11.495  1.00 44.90           C  
ATOM   1457  N   PHE A 231     -10.581  16.511 -12.914  1.00 44.15           N  
ATOM   1458  CA  PHE A 231     -10.781  15.062 -12.842  1.00 43.78           C  
ATOM   1459  C   PHE A 231     -12.127  14.796 -12.146  1.00 47.27           C  
ATOM   1460  O   PHE A 231     -12.407  15.438 -11.126  1.00 46.18           O  
ATOM   1461  CB  PHE A 231      -9.613  14.413 -12.087  1.00 45.69           C  
ATOM   1462  CG  PHE A 231      -9.589  12.904 -11.997  1.00 47.42           C  
ATOM   1463  CD1 PHE A 231     -10.252  12.242 -10.972  1.00 50.60           C  
ATOM   1464  CD2 PHE A 231      -8.814  12.154 -12.870  1.00 50.02           C  
ATOM   1465  CE1 PHE A 231     -10.216  10.852 -10.877  1.00 51.91           C  
ATOM   1466  CE2 PHE A 231      -8.758  10.766 -12.760  1.00 53.20           C  
ATOM   1467  CZ  PHE A 231      -9.472  10.123 -11.774  1.00 51.41           C  
ATOM   1468  N   PRO A 232     -12.994  13.917 -12.727  1.00 44.04           N  
ATOM   1469  CA  PRO A 232     -14.332  13.688 -12.146  1.00 43.52           C  
ATOM   1470  C   PRO A 232     -14.346  13.237 -10.692  1.00 48.11           C  
ATOM   1471  O   PRO A 232     -13.466  12.491 -10.265  1.00 47.89           O  
ATOM   1472  CB  PRO A 232     -14.951  12.630 -13.071  1.00 44.94           C  
ATOM   1473  CG  PRO A 232     -14.211  12.736 -14.337  1.00 49.33           C  
ATOM   1474  CD  PRO A 232     -12.810  13.119 -13.958  1.00 45.41           C  
ATOM   1475  N   GLY A 233     -15.341  13.705  -9.946  1.00 45.21           N  
ATOM   1476  CA  GLY A 233     -15.491  13.352  -8.540  1.00 45.35           C  
ATOM   1477  C   GLY A 233     -15.726  14.526  -7.613  1.00 50.57           C  
ATOM   1478  O   GLY A 233     -16.401  15.489  -7.997  1.00 51.07           O  
ATOM   1479  N   PRO A 234     -15.161  14.481  -6.378  1.00 47.56           N  
ATOM   1480  CA  PRO A 234     -15.411  15.572  -5.410  1.00 47.38           C  
ATOM   1481  C   PRO A 234     -14.905  16.946  -5.824  1.00 52.08           C  
ATOM   1482  O   PRO A 234     -15.464  17.949  -5.378  1.00 52.65           O  
ATOM   1483  CB  PRO A 234     -14.752  15.075  -4.128  1.00 48.79           C  
ATOM   1484  CG  PRO A 234     -13.770  14.041  -4.564  1.00 52.85           C  
ATOM   1485  CD  PRO A 234     -14.351  13.402  -5.772  1.00 48.65           C  
ATOM   1486  N   MET A 235     -13.877  16.996  -6.690  1.00 48.06           N  
ATOM   1487  CA  MET A 235     -13.332  18.249  -7.216  1.00 47.48           C  
ATOM   1488  C   MET A 235     -14.384  18.983  -8.060  1.00 53.04           C  
ATOM   1489  O   MET A 235     -14.521  20.198  -7.919  1.00 53.92           O  
ATOM   1490  CB  MET A 235     -12.077  17.992  -8.048  1.00 49.13           C  
ATOM   1491  CG  MET A 235     -10.832  17.796  -7.221  1.00 51.45           C  
ATOM   1492  SD  MET A 235      -9.383  17.799  -8.287  1.00 54.44           S  
ATOM   1493  CE  MET A 235      -9.470  16.189  -8.965  1.00 50.90           C  
ATOM   1494  N   ARG A 236     -15.149  18.243  -8.898  1.00 49.52           N  
ATOM   1495  CA  ARG A 236     -16.218  18.805  -9.726  1.00 49.47           C  
ATOM   1496  C   ARG A 236     -17.422  19.212  -8.876  1.00 57.20           C  
ATOM   1497  O   ARG A 236     -18.071  20.206  -9.189  1.00 57.26           O  
ATOM   1498  CB  ARG A 236     -16.636  17.835 -10.835  1.00 45.63           C  
ATOM   1499  CG  ARG A 236     -15.682  17.852 -12.010  1.00 41.79           C  
ATOM   1500  CD  ARG A 236     -16.163  17.016 -13.169  1.00 36.95           C  
ATOM   1501  NE  ARG A 236     -15.120  16.930 -14.189  1.00 45.08           N  
ATOM   1502  CZ  ARG A 236     -15.268  16.380 -15.389  1.00 59.39           C  
ATOM   1503  NH1 ARG A 236     -16.434  15.850 -15.745  1.00 55.33           N  
ATOM   1504  NH2 ARG A 236     -14.259  16.362 -16.245  1.00 35.57           N  
ATOM   1505  N   GLN A 237     -17.697  18.458  -7.785  1.00 55.80           N  
ATOM   1506  CA  GLN A 237     -18.785  18.741  -6.835  1.00 56.00           C  
ATOM   1507  C   GLN A 237     -18.499  20.068  -6.112  1.00 59.69           C  
ATOM   1508  O   GLN A 237     -19.408  20.876  -5.927  1.00 59.87           O  
ATOM   1509  CB  GLN A 237     -18.931  17.599  -5.805  1.00 57.28           C  
ATOM   1510  CG  GLN A 237     -19.370  16.256  -6.395  1.00 77.22           C  
ATOM   1511  CD  GLN A 237     -19.136  15.079  -5.465  1.00 96.14           C  
ATOM   1512  OE1 GLN A 237     -19.539  15.075  -4.292  1.00 91.45           O  
ATOM   1513  NE2 GLN A 237     -18.535  14.017  -5.993  1.00 85.44           N  
ATOM   1514  N   LEU A 238     -17.223  20.292  -5.745  1.00 55.57           N  
ATOM   1515  CA  LEU A 238     -16.734  21.493  -5.065  1.00 55.14           C  
ATOM   1516  C   LEU A 238     -16.833  22.737  -5.956  1.00 59.34           C  
ATOM   1517  O   LEU A 238     -17.015  23.838  -5.436  1.00 58.73           O  
ATOM   1518  CB  LEU A 238     -15.305  21.261  -4.533  1.00 54.82           C  
ATOM   1519  CG  LEU A 238     -14.710  22.291  -3.565  1.00 59.14           C  
ATOM   1520  CD1 LEU A 238     -15.293  22.164  -2.177  1.00 59.34           C  
ATOM   1521  CD2 LEU A 238     -13.221  22.126  -3.477  1.00 60.55           C  
ATOM   1522  N   CYS A 239     -16.764  22.557  -7.289  1.00 56.84           N  
ATOM   1523  CA  CYS A 239     -16.916  23.636  -8.273  1.00 57.21           C  
ATOM   1524  C   CYS A 239     -18.360  24.111  -8.311  1.00 65.07           C  
ATOM   1525  O   CYS A 239     -18.612  25.304  -8.482  1.00 64.89           O  
ATOM   1526  CB  CYS A 239     -16.457  23.178  -9.649  1.00 56.76           C  
ATOM   1527  SG  CYS A 239     -14.669  23.210  -9.870  1.00 60.22           S  
ATOM   1528  N   LYS A 240     -19.305  23.158  -8.161  1.00 64.32           N  
ATOM   1529  CA  LYS A 240     -20.747  23.389  -8.128  1.00 65.11           C  
ATOM   1530  C   LYS A 240     -21.132  24.128  -6.849  1.00 70.73           C  
ATOM   1531  O   LYS A 240     -22.079  24.916  -6.859  1.00 70.01           O  
ATOM   1532  CB  LYS A 240     -21.501  22.047  -8.249  1.00 67.81           C  
ATOM   1533  CG  LYS A 240     -22.317  21.897  -9.539  1.00 86.77           C  
ATOM   1534  CD  LYS A 240     -21.459  21.820 -10.815  1.00 97.19           C  
ATOM   1535  CE  LYS A 240     -22.240  22.255 -12.031  1.00108.86           C  
ATOM   1536  NZ  LYS A 240     -21.354  22.504 -13.199  1.00118.19           N  
ATOM   1537  N   LYS A 241     -20.366  23.894  -5.763  1.00 69.09           N  
ATOM   1538  CA  LYS A 241     -20.547  24.515  -4.453  1.00 70.06           C  
ATOM   1539  C   LYS A 241     -19.788  25.845  -4.366  1.00 76.72           C  
ATOM   1540  O   LYS A 241     -19.843  26.507  -3.331  1.00 76.25           O  
ATOM   1541  CB  LYS A 241     -20.083  23.551  -3.346  1.00 72.53           C  
ATOM   1542  CG  LYS A 241     -20.905  23.647  -2.065  1.00 86.37           C  
ATOM   1543  CD  LYS A 241     -21.377  22.275  -1.572  1.00 98.98           C  
ATOM   1544  CE  LYS A 241     -22.663  21.812  -2.229  1.00110.78           C  
ATOM   1545  NZ  LYS A 241     -23.005  20.413  -1.863  1.00117.00           N  
ATOM   1546  N   PHE A 242     -19.075  26.236  -5.446  1.00 75.76           N  
ATOM   1547  CA  PHE A 242     -18.312  27.491  -5.503  1.00 76.64           C  
ATOM   1548  C   PHE A 242     -19.276  28.674  -5.600  1.00 84.01           C  
ATOM   1549  O   PHE A 242     -20.292  28.584  -6.303  1.00 84.13           O  
ATOM   1550  CB  PHE A 242     -17.331  27.481  -6.681  1.00 78.04           C  
ATOM   1551  CG  PHE A 242     -16.057  28.259  -6.470  1.00 79.28           C  
ATOM   1552  CD1 PHE A 242     -14.945  27.659  -5.892  1.00 82.06           C  
ATOM   1553  CD2 PHE A 242     -15.951  29.577  -6.891  1.00 81.41           C  
ATOM   1554  CE1 PHE A 242     -13.758  28.372  -5.713  1.00 82.79           C  
ATOM   1555  CE2 PHE A 242     -14.759  30.288  -6.722  1.00 84.12           C  
ATOM   1556  CZ  PHE A 242     -13.671  29.678  -6.137  1.00 82.08           C  
ATOM   1557  N   GLU A 243     -18.960  29.763  -4.864  1.00 81.98           N  
ATOM   1558  CA  GLU A 243     -19.734  31.006  -4.697  1.00 82.63           C  
ATOM   1559  C   GLU A 243     -20.699  30.907  -3.500  1.00 86.70           C  
ATOM   1560  O   GLU A 243     -21.208  31.925  -3.030  1.00 86.35           O  
ATOM   1561  CB  GLU A 243     -20.421  31.496  -5.985  1.00 84.35           C  
ATOM   1562  CG  GLU A 243     -19.452  32.207  -6.913  1.00 97.87           C  
ATOM   1563  CD  GLU A 243     -19.871  32.260  -8.367  1.00120.87           C  
ATOM   1564  OE1 GLU A 243     -20.328  33.337  -8.813  1.00119.72           O  
ATOM   1565  OE2 GLU A 243     -19.725  31.229  -9.064  1.00114.07           O  
ATOM   1566  N   TYR A 244     -20.886  29.686  -2.972  1.00 83.69           N  
ATOM   1567  CA  TYR A 244     -21.649  29.387  -1.756  1.00 83.88           C  
ATOM   1568  C   TYR A 244     -20.643  29.475  -0.604  1.00 87.13           C  
ATOM   1569  O   TYR A 244     -21.047  29.490   0.559  1.00 87.17           O  
ATOM   1570  CB  TYR A 244     -22.178  27.934  -1.802  1.00 85.64           C  
ATOM   1571  CG  TYR A 244     -23.614  27.736  -2.242  1.00 88.13           C  
ATOM   1572  CD1 TYR A 244     -24.041  28.146  -3.504  1.00 90.19           C  
ATOM   1573  CD2 TYR A 244     -24.512  27.019  -1.454  1.00 89.07           C  
ATOM   1574  CE1 TYR A 244     -25.349  27.925  -3.934  1.00 91.29           C  
ATOM   1575  CE2 TYR A 244     -25.819  26.780  -1.878  1.00 90.08           C  
ATOM   1576  CZ  TYR A 244     -26.234  27.236  -3.119  1.00 98.50           C  
ATOM   1577  OH  TYR A 244     -27.523  27.011  -3.540  1.00100.30           O  
ATOM   1578  N   LEU A 245     -19.329  29.502  -0.944  1.00 82.83           N  
ATOM   1579  CA  LEU A 245     -18.179  29.506  -0.027  1.00 82.37           C  
ATOM   1580  C   LEU A 245     -17.738  30.891   0.448  1.00 86.80           C  
ATOM   1581  O   LEU A 245     -18.058  31.896  -0.191  1.00 86.18           O  
ATOM   1582  CB  LEU A 245     -16.955  28.820  -0.692  1.00 81.99           C  
ATOM   1583  CG  LEU A 245     -17.165  27.597  -1.580  1.00 85.70           C  
ATOM   1584  CD1 LEU A 245     -15.892  27.244  -2.308  1.00 85.35           C  
ATOM   1585  CD2 LEU A 245     -17.657  26.410  -0.779  1.00 87.31           C  
ATOM   1586  N   ASN A 246     -16.927  30.919   1.543  1.00 83.78           N  
ATOM   1587  CA  ASN A 246     -16.286  32.117   2.101  1.00 83.56           C  
ATOM   1588  C   ASN A 246     -15.146  32.494   1.157  1.00 88.15           C  
ATOM   1589  O   ASN A 246     -14.750  31.682   0.313  1.00 88.01           O  
ATOM   1590  CB  ASN A 246     -15.628  31.806   3.465  1.00 83.24           C  
ATOM   1591  CG  ASN A 246     -16.517  31.398   4.613  1.00109.20           C  
ATOM   1592  OD1 ASN A 246     -16.068  30.706   5.531  1.00102.36           O  
ATOM   1593  ND2 ASN A 246     -17.770  31.835   4.629  1.00103.95           N  
ATOM   1594  N   ASP A 247     -14.555  33.686   1.352  1.00 84.56           N  
ATOM   1595  CA  ASP A 247     -13.386  34.115   0.584  1.00 83.85           C  
ATOM   1596  C   ASP A 247     -12.176  33.267   1.047  1.00 84.78           C  
ATOM   1597  O   ASP A 247     -11.305  32.934   0.239  1.00 83.88           O  
ATOM   1598  CB  ASP A 247     -13.139  35.628   0.764  1.00 86.12           C  
ATOM   1599  CG  ASP A 247     -14.301  36.531   0.344  1.00 99.30           C  
ATOM   1600  OD1 ASP A 247     -15.064  36.142  -0.579  1.00 99.98           O  
ATOM   1601  OD2 ASP A 247     -14.429  37.640   0.917  1.00106.00           O  
ATOM   1602  N   GLN A 248     -12.188  32.854   2.336  1.00 79.47           N  
ATOM   1603  CA  GLN A 248     -11.175  31.994   2.960  1.00 78.42           C  
ATOM   1604  C   GLN A 248     -11.325  30.535   2.518  1.00 78.86           C  
ATOM   1605  O   GLN A 248     -10.350  29.778   2.559  1.00 78.81           O  
ATOM   1606  CB  GLN A 248     -11.247  32.079   4.495  1.00 79.77           C  
ATOM   1607  CG  GLN A 248     -10.311  33.119   5.100  1.00 89.60           C  
ATOM   1608  CD  GLN A 248     -10.123  32.920   6.584  1.00105.78           C  
ATOM   1609  OE1 GLN A 248     -11.060  33.045   7.383  1.00102.55           O  
ATOM   1610  NE2 GLN A 248      -8.896  32.633   6.989  1.00 94.13           N  
ATOM   1611  N   GLU A 249     -12.543  30.134   2.123  1.00 71.92           N  
ATOM   1612  CA  GLU A 249     -12.803  28.768   1.674  1.00 70.29           C  
ATOM   1613  C   GLU A 249     -12.555  28.600   0.185  1.00 70.11           C  
ATOM   1614  O   GLU A 249     -12.014  27.566  -0.209  1.00 69.70           O  
ATOM   1615  CB  GLU A 249     -14.206  28.307   2.062  1.00 71.79           C  
ATOM   1616  CG  GLU A 249     -14.328  27.958   3.534  1.00 82.79           C  
ATOM   1617  CD  GLU A 249     -15.750  27.881   4.047  1.00102.57           C  
ATOM   1618  OE1 GLU A 249     -16.639  28.518   3.437  1.00 98.71           O  
ATOM   1619  OE2 GLU A 249     -15.968  27.218   5.087  1.00 93.31           O  
ATOM   1620  N   LYS A 250     -12.930  29.617  -0.639  1.00 63.23           N  
ATOM   1621  CA  LYS A 250     -12.715  29.640  -2.092  1.00 61.40           C  
ATOM   1622  C   LYS A 250     -11.229  29.446  -2.421  1.00 62.31           C  
ATOM   1623  O   LYS A 250     -10.905  28.782  -3.407  1.00 61.30           O  
ATOM   1624  CB  LYS A 250     -13.218  30.959  -2.702  1.00 63.53           C  
ATOM   1625  CG  LYS A 250     -14.723  31.010  -2.918  1.00 71.69           C  
ATOM   1626  CD  LYS A 250     -15.163  32.362  -3.443  1.00 76.41           C  
ATOM   1627  CE  LYS A 250     -16.633  32.587  -3.193  1.00 85.58           C  
ATOM   1628  NZ  LYS A 250     -17.027  33.994  -3.452  1.00 95.44           N  
ATOM   1629  N   GLN A 251     -10.336  30.014  -1.569  1.00 56.98           N  
ATOM   1630  CA  GLN A 251      -8.875  29.915  -1.660  1.00 55.72           C  
ATOM   1631  C   GLN A 251      -8.432  28.474  -1.430  1.00 56.68           C  
ATOM   1632  O   GLN A 251      -7.659  27.946  -2.233  1.00 55.79           O  
ATOM   1633  CB  GLN A 251      -8.190  30.851  -0.643  1.00 57.00           C  
ATOM   1634  CG  GLN A 251      -8.105  32.307  -1.089  1.00 66.61           C  
ATOM   1635  CD  GLN A 251      -7.280  32.525  -2.341  1.00 74.14           C  
ATOM   1636  OE1 GLN A 251      -7.712  33.223  -3.267  1.00 61.15           O  
ATOM   1637  NE2 GLN A 251      -6.083  31.930  -2.403  1.00 65.34           N  
ATOM   1638  N   LEU A 252      -8.940  27.833  -0.346  1.00 51.13           N  
ATOM   1639  CA  LEU A 252      -8.659  26.435  -0.040  1.00 49.79           C  
ATOM   1640  C   LEU A 252      -9.166  25.562  -1.175  1.00 50.89           C  
ATOM   1641  O   LEU A 252      -8.425  24.713  -1.650  1.00 50.45           O  
ATOM   1642  CB  LEU A 252      -9.304  26.000   1.293  1.00 49.89           C  
ATOM   1643  CG  LEU A 252      -8.870  24.626   1.837  1.00 53.56           C  
ATOM   1644  CD1 LEU A 252      -7.485  24.684   2.393  1.00 53.32           C  
ATOM   1645  CD2 LEU A 252      -9.765  24.185   2.944  1.00 56.14           C  
ATOM   1646  N   ALA A 253     -10.402  25.807  -1.635  1.00 46.27           N  
ATOM   1647  CA  ALA A 253     -11.024  25.088  -2.739  1.00 45.77           C  
ATOM   1648  C   ALA A 253     -10.068  25.074  -3.928  1.00 50.50           C  
ATOM   1649  O   ALA A 253      -9.600  23.999  -4.308  1.00 51.36           O  
ATOM   1650  CB  ALA A 253     -12.342  25.750  -3.118  1.00 46.33           C  
ATOM   1651  N   LEU A 254      -9.680  26.273  -4.412  1.00 45.87           N  
ATOM   1652  CA  LEU A 254      -8.783  26.486  -5.543  1.00 45.42           C  
ATOM   1653  C   LEU A 254      -7.434  25.810  -5.413  1.00 48.84           C  
ATOM   1654  O   LEU A 254      -7.050  25.042  -6.297  1.00 47.41           O  
ATOM   1655  CB  LEU A 254      -8.602  27.987  -5.820  1.00 45.53           C  
ATOM   1656  CG  LEU A 254      -9.817  28.742  -6.414  1.00 50.64           C  
ATOM   1657  CD1 LEU A 254      -9.566  30.233  -6.425  1.00 51.06           C  
ATOM   1658  CD2 LEU A 254     -10.212  28.231  -7.813  1.00 51.38           C  
ATOM   1659  N   ASN A 255      -6.727  26.077  -4.307  1.00 46.46           N  
ATOM   1660  CA  ASN A 255      -5.403  25.527  -4.034  1.00 46.59           C  
ATOM   1661  C   ASN A 255      -5.406  24.021  -3.868  1.00 51.96           C  
ATOM   1662  O   ASN A 255      -4.446  23.374  -4.281  1.00 51.93           O  
ATOM   1663  CB  ASN A 255      -4.749  26.226  -2.852  1.00 46.14           C  
ATOM   1664  CG  ASN A 255      -4.020  27.486  -3.252  1.00 73.99           C  
ATOM   1665  OD1 ASN A 255      -4.328  28.585  -2.779  1.00 69.04           O  
ATOM   1666  ND2 ASN A 255      -3.038  27.360  -4.149  1.00 70.04           N  
ATOM   1667  N   LEU A 256      -6.497  23.459  -3.315  1.00 49.18           N  
ATOM   1668  CA  LEU A 256      -6.665  22.021  -3.147  1.00 49.30           C  
ATOM   1669  C   LEU A 256      -6.802  21.353  -4.510  1.00 51.49           C  
ATOM   1670  O   LEU A 256      -5.995  20.481  -4.823  1.00 51.21           O  
ATOM   1671  CB  LEU A 256      -7.880  21.720  -2.243  1.00 49.80           C  
ATOM   1672  CG  LEU A 256      -8.279  20.272  -1.974  1.00 54.36           C  
ATOM   1673  CD1 LEU A 256      -7.181  19.506  -1.260  1.00 54.54           C  
ATOM   1674  CD2 LEU A 256      -9.541  20.228  -1.154  1.00 56.99           C  
ATOM   1675  N   MET A 257      -7.769  21.810  -5.339  1.00 47.22           N  
ATOM   1676  CA  MET A 257      -8.033  21.285  -6.692  1.00 46.45           C  
ATOM   1677  C   MET A 257      -6.810  21.395  -7.595  1.00 48.01           C  
ATOM   1678  O   MET A 257      -6.572  20.517  -8.420  1.00 48.10           O  
ATOM   1679  CB  MET A 257      -9.252  21.970  -7.342  1.00 49.00           C  
ATOM   1680  CG  MET A 257     -10.552  21.789  -6.569  1.00 53.04           C  
ATOM   1681  SD  MET A 257     -12.010  22.591  -7.308  1.00 57.90           S  
ATOM   1682  CE  MET A 257     -11.543  24.309  -7.217  1.00 54.62           C  
ATOM   1683  N   LEU A 258      -6.032  22.462  -7.416  1.00 43.63           N  
ATOM   1684  CA  LEU A 258      -4.797  22.749  -8.140  1.00 43.15           C  
ATOM   1685  C   LEU A 258      -3.737  21.684  -7.807  1.00 45.51           C  
ATOM   1686  O   LEU A 258      -3.168  21.079  -8.710  1.00 44.54           O  
ATOM   1687  CB  LEU A 258      -4.328  24.164  -7.750  1.00 43.38           C  
ATOM   1688  CG  LEU A 258      -3.055  24.720  -8.372  1.00 48.72           C  
ATOM   1689  CD1 LEU A 258      -3.230  25.010  -9.836  1.00 49.22           C  
ATOM   1690  CD2 LEU A 258      -2.631  25.959  -7.653  1.00 52.31           C  
ATOM   1691  N   ASP A 259      -3.530  21.423  -6.508  1.00 41.75           N  
ATOM   1692  CA  ASP A 259      -2.597  20.432  -5.985  1.00 40.57           C  
ATOM   1693  C   ASP A 259      -3.027  19.029  -6.388  1.00 41.66           C  
ATOM   1694  O   ASP A 259      -2.210  18.281  -6.923  1.00 41.37           O  
ATOM   1695  CB  ASP A 259      -2.496  20.548  -4.449  1.00 42.40           C  
ATOM   1696  CG  ASP A 259      -1.736  21.756  -3.919  1.00 48.43           C  
ATOM   1697  OD1 ASP A 259      -1.258  22.568  -4.739  1.00 47.67           O  
ATOM   1698  OD2 ASP A 259      -1.641  21.897  -2.684  1.00 54.70           O  
ATOM   1699  N   ALA A 260      -4.312  18.687  -6.169  1.00 36.28           N  
ATOM   1700  CA  ALA A 260      -4.894  17.386  -6.525  1.00 35.47           C  
ATOM   1701  C   ALA A 260      -4.663  17.052  -7.988  1.00 40.03           C  
ATOM   1702  O   ALA A 260      -4.270  15.922  -8.280  1.00 41.14           O  
ATOM   1703  CB  ALA A 260      -6.386  17.351  -6.201  1.00 35.75           C  
ATOM   1704  N   SER A 261      -4.844  18.036  -8.902  1.00 36.34           N  
ATOM   1705  CA  SER A 261      -4.657  17.853 -10.345  1.00 36.12           C  
ATOM   1706  C   SER A 261      -3.211  17.488 -10.774  1.00 40.15           C  
ATOM   1707  O   SER A 261      -3.008  16.974 -11.877  1.00 39.46           O  
ATOM   1708  CB  SER A 261      -5.172  19.059 -11.113  1.00 40.11           C  
ATOM   1709  OG  SER A 261      -6.590  19.037 -11.114  1.00 49.59           O  
ATOM   1710  N   LEU A 262      -2.235  17.654  -9.882  1.00 38.35           N  
ATOM   1711  CA  LEU A 262      -0.849  17.266 -10.158  1.00 38.78           C  
ATOM   1712  C   LEU A 262      -0.709  15.747 -10.195  1.00 45.44           C  
ATOM   1713  O   LEU A 262       0.286  15.246 -10.725  1.00 45.80           O  
ATOM   1714  CB  LEU A 262       0.146  17.906  -9.181  1.00 38.49           C  
ATOM   1715  CG  LEU A 262       0.366  19.406  -9.335  1.00 42.47           C  
ATOM   1716  CD1 LEU A 262       0.968  19.982  -8.073  1.00 42.87           C  
ATOM   1717  CD2 LEU A 262       1.252  19.719 -10.531  1.00 43.62           C  
ATOM   1718  N   ILE A 263      -1.736  15.018  -9.670  1.00 42.47           N  
ATOM   1719  CA  ILE A 263      -1.856  13.560  -9.710  1.00 41.98           C  
ATOM   1720  C   ILE A 263      -3.152  13.168 -10.458  1.00 45.87           C  
ATOM   1721  O   ILE A 263      -3.078  12.372 -11.396  1.00 45.91           O  
ATOM   1722  CB  ILE A 263      -1.671  12.847  -8.323  1.00 45.28           C  
ATOM   1723  CG1 ILE A 263      -1.616  11.301  -8.448  1.00 45.86           C  
ATOM   1724  CG2 ILE A 263      -2.702  13.273  -7.262  1.00 45.36           C  
ATOM   1725  CD1 ILE A 263      -0.578  10.734  -9.346  1.00 50.44           C  
ATOM   1726  N   LEU A 264      -4.327  13.737 -10.056  1.00 41.59           N  
ATOM   1727  CA  LEU A 264      -5.628  13.489 -10.701  1.00 40.46           C  
ATOM   1728  C   LEU A 264      -5.683  14.429 -11.904  1.00 42.21           C  
ATOM   1729  O   LEU A 264      -6.266  15.511 -11.812  1.00 42.44           O  
ATOM   1730  CB  LEU A 264      -6.786  13.796  -9.730  1.00 40.40           C  
ATOM   1731  CG  LEU A 264      -7.110  12.827  -8.563  1.00 44.78           C  
ATOM   1732  CD1 LEU A 264      -6.712  11.385  -8.846  1.00 44.10           C  
ATOM   1733  CD2 LEU A 264      -6.537  13.311  -7.293  1.00 46.12           C  
ATOM   1734  N   LYS A 265      -5.020  14.023 -13.012  1.00 36.05           N  
ATOM   1735  CA  LYS A 265      -4.795  14.805 -14.228  1.00 35.30           C  
ATOM   1736  C   LYS A 265      -6.047  15.396 -14.875  1.00 40.08           C  
ATOM   1737  O   LYS A 265      -7.062  14.706 -15.006  1.00 39.02           O  
ATOM   1738  CB  LYS A 265      -3.991  14.019 -15.278  1.00 36.79           C  
ATOM   1739  CG  LYS A 265      -2.628  13.502 -14.805  1.00 38.67           C  
ATOM   1740  CD  LYS A 265      -1.584  14.585 -14.494  1.00 33.85           C  
ATOM   1741  CE  LYS A 265      -0.255  13.891 -14.375  1.00 37.34           C  
ATOM   1742  NZ  LYS A 265       0.685  14.592 -13.467  1.00 48.84           N  
ATOM   1743  N   PRO A 266      -5.975  16.686 -15.304  1.00 38.14           N  
ATOM   1744  CA  PRO A 266      -7.137  17.307 -15.936  1.00 37.97           C  
ATOM   1745  C   PRO A 266      -7.151  17.096 -17.450  1.00 43.05           C  
ATOM   1746  O   PRO A 266      -6.167  16.603 -18.024  1.00 43.38           O  
ATOM   1747  CB  PRO A 266      -6.949  18.775 -15.584  1.00 39.13           C  
ATOM   1748  CG  PRO A 266      -5.484  18.960 -15.616  1.00 43.89           C  
ATOM   1749  CD  PRO A 266      -4.856  17.653 -15.210  1.00 39.69           C  
ATOM   1750  N   GLN A 267      -8.253  17.486 -18.103  1.00 38.20           N  
ATOM   1751  CA  GLN A 267      -8.286  17.372 -19.541  1.00 37.66           C  
ATOM   1752  C   GLN A 267      -7.987  18.736 -20.160  1.00 41.74           C  
ATOM   1753  O   GLN A 267      -8.597  19.751 -19.803  1.00 41.26           O  
ATOM   1754  CB  GLN A 267      -9.559  16.679 -20.077  1.00 38.99           C  
ATOM   1755  CG  GLN A 267     -10.903  17.376 -19.826  1.00 50.37           C  
ATOM   1756  CD  GLN A 267     -12.079  16.544 -20.292  1.00 65.71           C  
ATOM   1757  OE1 GLN A 267     -11.999  15.771 -21.251  1.00 64.39           O  
ATOM   1758  NE2 GLN A 267     -13.208  16.686 -19.622  1.00 58.26           N  
ATOM   1759  N   VAL A 268      -6.959  18.762 -21.012  1.00 38.28           N  
ATOM   1760  CA  VAL A 268      -6.512  19.954 -21.733  1.00 37.88           C  
ATOM   1761  C   VAL A 268      -6.398  19.583 -23.219  1.00 41.98           C  
ATOM   1762  O   VAL A 268      -5.993  18.464 -23.538  1.00 41.94           O  
ATOM   1763  CB  VAL A 268      -5.202  20.557 -21.166  1.00 40.97           C  
ATOM   1764  CG1 VAL A 268      -4.826  21.829 -21.906  1.00 40.27           C  
ATOM   1765  CG2 VAL A 268      -5.309  20.835 -19.659  1.00 40.54           C  
ATOM   1766  N   THR A 269      -6.820  20.503 -24.110  1.00 37.34           N  
ATOM   1767  CA  THR A 269      -6.768  20.349 -25.558  1.00 36.83           C  
ATOM   1768  C   THR A 269      -5.395  20.797 -26.073  1.00 41.05           C  
ATOM   1769  O   THR A 269      -4.904  21.870 -25.720  1.00 40.33           O  
ATOM   1770  CB  THR A 269      -7.952  21.083 -26.235  1.00 41.20           C  
ATOM   1771  OG1 THR A 269      -9.172  20.410 -25.919  1.00 40.27           O  
ATOM   1772  CG2 THR A 269      -7.812  21.172 -27.753  1.00 36.71           C  
ATOM   1773  N   HIS A 270      -4.781  19.948 -26.893  1.00 38.90           N  
ATOM   1774  CA  HIS A 270      -3.486  20.193 -27.504  1.00 38.93           C  
ATOM   1775  C   HIS A 270      -3.669  20.156 -29.011  1.00 45.36           C  
ATOM   1776  O   HIS A 270      -4.335  19.256 -29.552  1.00 45.68           O  
ATOM   1777  CB  HIS A 270      -2.436  19.161 -27.046  1.00 39.35           C  
ATOM   1778  CG  HIS A 270      -2.464  18.869 -25.579  1.00 42.71           C  
ATOM   1779  ND1 HIS A 270      -3.118  17.760 -25.079  1.00 44.77           N  
ATOM   1780  CD2 HIS A 270      -1.970  19.584 -24.546  1.00 44.92           C  
ATOM   1781  CE1 HIS A 270      -2.976  17.819 -23.766  1.00 44.31           C  
ATOM   1782  NE2 HIS A 270      -2.294  18.899 -23.397  1.00 44.86           N  
ATOM   1783  N   LYS A 271      -3.131  21.185 -29.669  1.00 42.69           N  
ATOM   1784  CA  LYS A 271      -3.126  21.367 -31.111  1.00 43.28           C  
ATOM   1785  C   LYS A 271      -1.689  21.645 -31.532  1.00 49.03           C  
ATOM   1786  O   LYS A 271      -0.844  21.983 -30.699  1.00 49.38           O  
ATOM   1787  CB  LYS A 271      -4.057  22.523 -31.524  1.00 45.47           C  
ATOM   1788  CG  LYS A 271      -5.506  22.086 -31.737  1.00 58.91           C  
ATOM   1789  CD  LYS A 271      -6.349  23.189 -32.374  1.00 68.15           C  
ATOM   1790  CE  LYS A 271      -7.826  22.889 -32.277  1.00 69.21           C  
ATOM   1791  NZ  LYS A 271      -8.635  23.764 -33.164  1.00 67.75           N  
ATOM   1792  N   MET A 272      -1.411  21.458 -32.811  1.00 46.17           N  
ATOM   1793  CA  MET A 272      -0.112  21.731 -33.402  1.00 46.41           C  
ATOM   1794  C   MET A 272      -0.165  23.191 -33.876  1.00 46.60           C  
ATOM   1795  O   MET A 272      -0.820  23.487 -34.876  1.00 43.44           O  
ATOM   1796  CB  MET A 272       0.108  20.771 -34.580  1.00 49.65           C  
ATOM   1797  CG  MET A 272       1.526  20.621 -34.975  1.00 53.89           C  
ATOM   1798  SD  MET A 272       2.065  21.824 -36.176  1.00 59.04           S  
ATOM   1799  CE  MET A 272       3.713  21.863 -35.769  1.00 56.00           C  
ATOM   1800  N   ILE A 273       0.436  24.113 -33.099  1.00 44.17           N  
ATOM   1801  CA  ILE A 273       0.425  25.535 -33.449  1.00 43.93           C  
ATOM   1802  C   ILE A 273       1.802  25.997 -33.863  1.00 46.38           C  
ATOM   1803  O   ILE A 273       2.716  26.037 -33.054  1.00 46.23           O  
ATOM   1804  CB  ILE A 273      -0.218  26.452 -32.368  1.00 47.25           C  
ATOM   1805  CG1 ILE A 273      -1.621  25.963 -31.928  1.00 47.47           C  
ATOM   1806  CG2 ILE A 273      -0.265  27.905 -32.845  1.00 48.06           C  
ATOM   1807  CD1 ILE A 273      -2.648  25.626 -33.110  1.00 58.35           C  
ATOM   1808  N   MET A 274       1.940  26.357 -35.131  1.00 42.76           N  
ATOM   1809  CA  MET A 274       3.197  26.844 -35.702  1.00 41.98           C  
ATOM   1810  C   MET A 274       3.153  28.339 -35.963  1.00 44.65           C  
ATOM   1811  O   MET A 274       2.081  28.849 -36.299  1.00 43.33           O  
ATOM   1812  CB  MET A 274       3.395  26.202 -37.081  1.00 43.94           C  
ATOM   1813  CG  MET A 274       4.129  24.931 -37.064  1.00 46.81           C  
ATOM   1814  SD  MET A 274       4.145  24.254 -38.736  1.00 50.43           S  
ATOM   1815  CE  MET A 274       5.783  23.844 -38.841  1.00 47.11           C  
ATOM   1816  N   PRO A 275       4.330  29.020 -36.009  1.00 42.01           N  
ATOM   1817  CA  PRO A 275       4.356  30.421 -36.481  1.00 41.43           C  
ATOM   1818  C   PRO A 275       3.916  30.510 -37.945  1.00 45.19           C  
ATOM   1819  O   PRO A 275       4.123  29.561 -38.709  1.00 45.68           O  
ATOM   1820  CB  PRO A 275       5.837  30.805 -36.387  1.00 43.15           C  
ATOM   1821  CG  PRO A 275       6.465  29.793 -35.487  1.00 47.75           C  
ATOM   1822  CD  PRO A 275       5.688  28.541 -35.671  1.00 43.40           C  
ATOM   1823  N   TRP A 276       3.324  31.652 -38.340  1.00 40.85           N  
ATOM   1824  CA  TRP A 276       2.861  31.920 -39.706  1.00 39.37           C  
ATOM   1825  C   TRP A 276       3.910  31.665 -40.782  1.00 44.15           C  
ATOM   1826  O   TRP A 276       3.597  30.984 -41.756  1.00 45.21           O  
ATOM   1827  CB  TRP A 276       2.294  33.328 -39.820  1.00 37.14           C  
ATOM   1828  CG  TRP A 276       0.971  33.518 -39.133  1.00 37.57           C  
ATOM   1829  CD1 TRP A 276       0.186  32.557 -38.567  1.00 40.33           C  
ATOM   1830  CD2 TRP A 276       0.299  34.763 -38.917  1.00 37.34           C  
ATOM   1831  NE1 TRP A 276      -0.947  33.124 -38.034  1.00 39.61           N  
ATOM   1832  CE2 TRP A 276      -0.910  34.476 -38.245  1.00 40.96           C  
ATOM   1833  CE3 TRP A 276       0.595  36.097 -39.241  1.00 38.81           C  
ATOM   1834  CZ2 TRP A 276      -1.833  35.469 -37.911  1.00 40.33           C  
ATOM   1835  CZ3 TRP A 276      -0.320  37.084 -38.914  1.00 40.45           C  
ATOM   1836  CH2 TRP A 276      -1.513  36.770 -38.245  1.00 41.13           C  
ATOM   1837  N   SER A 277       5.160  32.127 -40.580  1.00 40.63           N  
ATOM   1838  CA  SER A 277       6.288  31.930 -41.516  1.00 40.49           C  
ATOM   1839  C   SER A 277       6.592  30.457 -41.830  1.00 44.51           C  
ATOM   1840  O   SER A 277       7.196  30.162 -42.859  1.00 44.54           O  
ATOM   1841  CB  SER A 277       7.547  32.613 -40.998  1.00 42.72           C  
ATOM   1842  OG  SER A 277       7.983  32.021 -39.787  1.00 48.59           O  
ATOM   1843  N   MET A 278       6.186  29.548 -40.942  1.00 41.19           N  
ATOM   1844  CA  MET A 278       6.353  28.108 -41.123  1.00 41.39           C  
ATOM   1845  C   MET A 278       5.213  27.550 -41.990  1.00 47.05           C  
ATOM   1846  O   MET A 278       5.440  26.623 -42.769  1.00 46.76           O  
ATOM   1847  CB  MET A 278       6.479  27.388 -39.775  1.00 43.59           C  
ATOM   1848  CG  MET A 278       7.758  27.743 -39.043  1.00 47.19           C  
ATOM   1849  SD  MET A 278       8.519  26.313 -38.270  1.00 51.62           S  
ATOM   1850  CE  MET A 278       7.815  26.360 -36.780  1.00 47.94           C  
ATOM   1851  N   TRP A 279       4.008  28.151 -41.908  1.00 45.15           N  
ATOM   1852  CA  TRP A 279       2.901  27.772 -42.785  1.00 45.95           C  
ATOM   1853  C   TRP A 279       3.167  28.314 -44.184  1.00 50.72           C  
ATOM   1854  O   TRP A 279       2.684  27.723 -45.143  1.00 51.58           O  
ATOM   1855  CB  TRP A 279       1.540  28.227 -42.251  1.00 45.05           C  
ATOM   1856  CG  TRP A 279       1.026  27.326 -41.175  1.00 46.38           C  
ATOM   1857  CD1 TRP A 279       0.990  27.587 -39.838  1.00 49.38           C  
ATOM   1858  CD2 TRP A 279       0.544  25.984 -41.336  1.00 46.59           C  
ATOM   1859  NE1 TRP A 279       0.518  26.490 -39.152  1.00 49.06           N  
ATOM   1860  CE2 TRP A 279       0.232  25.492 -40.047  1.00 50.49           C  
ATOM   1861  CE3 TRP A 279       0.364  25.137 -42.445  1.00 47.92           C  
ATOM   1862  CZ2 TRP A 279      -0.261  24.198 -39.838  1.00 49.77           C  
ATOM   1863  CZ3 TRP A 279      -0.114  23.851 -42.235  1.00 49.31           C  
ATOM   1864  CH2 TRP A 279      -0.412  23.389 -40.944  1.00 49.91           C  
ATOM   1865  N   LEU A 280       3.988  29.396 -44.303  1.00 47.11           N  
ATOM   1866  CA  LEU A 280       4.417  29.983 -45.579  1.00 47.40           C  
ATOM   1867  C   LEU A 280       5.385  29.020 -46.261  1.00 53.97           C  
ATOM   1868  O   LEU A 280       5.265  28.787 -47.468  1.00 53.46           O  
ATOM   1869  CB  LEU A 280       5.091  31.368 -45.382  1.00 47.15           C  
ATOM   1870  CG  LEU A 280       5.813  32.008 -46.605  1.00 51.15           C  
ATOM   1871  CD1 LEU A 280       4.839  32.383 -47.723  1.00 50.42           C  
ATOM   1872  CD2 LEU A 280       6.583  33.245 -46.202  1.00 53.79           C  
ATOM   1873  N   ALA A 281       6.330  28.453 -45.478  1.00 52.51           N  
ATOM   1874  CA  ALA A 281       7.330  27.489 -45.943  1.00 53.83           C  
ATOM   1875  C   ALA A 281       6.667  26.236 -46.531  1.00 59.93           C  
ATOM   1876  O   ALA A 281       7.167  25.696 -47.521  1.00 59.20           O  
ATOM   1877  CB  ALA A 281       8.269  27.116 -44.806  1.00 54.69           C  
ATOM   1878  N   VAL A 282       5.520  25.806 -45.940  1.00 57.99           N  
ATOM   1879  CA  VAL A 282       4.719  24.668 -46.413  1.00 58.46           C  
ATOM   1880  C   VAL A 282       4.174  25.039 -47.811  1.00 62.78           C  
ATOM   1881  O   VAL A 282       4.531  24.389 -48.797  1.00 62.27           O  
ATOM   1882  CB  VAL A 282       3.582  24.281 -45.412  1.00 62.16           C  
ATOM   1883  CG1 VAL A 282       2.658  23.210 -45.994  1.00 61.92           C  
ATOM   1884  CG2 VAL A 282       4.148  23.822 -44.074  1.00 61.65           C  
ATOM   1885  N   LYS A 283       3.368  26.128 -47.880  1.00 59.32           N  
ATOM   1886  CA  LYS A 283       2.758  26.704 -49.086  1.00 59.00           C  
ATOM   1887  C   LYS A 283       3.796  26.816 -50.218  1.00 63.85           C  
ATOM   1888  O   LYS A 283       3.512  26.398 -51.340  1.00 63.69           O  
ATOM   1889  CB  LYS A 283       2.159  28.083 -48.748  1.00 60.63           C  
ATOM   1890  CG  LYS A 283       1.084  28.571 -49.706  1.00 65.58           C  
ATOM   1891  CD  LYS A 283       1.588  29.719 -50.572  1.00 68.25           C  
ATOM   1892  CE  LYS A 283       0.473  30.569 -51.141  1.00 71.61           C  
ATOM   1893  NZ  LYS A 283      -0.306  29.860 -52.190  1.00 77.13           N  
ATOM   1894  N   LYS A 284       5.014  27.319 -49.896  1.00 60.32           N  
ATOM   1895  CA  LYS A 284       6.128  27.448 -50.830  1.00 60.01           C  
ATOM   1896  C   LYS A 284       6.644  26.079 -51.306  1.00 65.20           C  
ATOM   1897  O   LYS A 284       6.671  25.844 -52.516  1.00 65.05           O  
ATOM   1898  CB  LYS A 284       7.263  28.280 -50.220  1.00 61.92           C  
ATOM   1899  CG  LYS A 284       7.281  29.725 -50.689  1.00 75.18           C  
ATOM   1900  CD  LYS A 284       8.623  30.395 -50.393  1.00 85.78           C  
ATOM   1901  CE  LYS A 284       8.878  31.625 -51.238  1.00100.39           C  
ATOM   1902  NZ  LYS A 284       7.969  32.757 -50.894  1.00111.85           N  
ATOM   1903  N   TYR A 285       7.020  25.171 -50.364  1.00 62.19           N  
ATOM   1904  CA  TYR A 285       7.539  23.832 -50.681  1.00 61.84           C  
ATOM   1905  C   TYR A 285       6.562  22.982 -51.503  1.00 66.28           C  
ATOM   1906  O   TYR A 285       6.989  22.319 -52.446  1.00 65.38           O  
ATOM   1907  CB  TYR A 285       8.008  23.086 -49.423  1.00 62.58           C  
ATOM   1908  CG  TYR A 285       8.720  21.782 -49.717  1.00 64.03           C  
ATOM   1909  CD1 TYR A 285      10.090  21.753 -49.973  1.00 65.98           C  
ATOM   1910  CD2 TYR A 285       8.027  20.576 -49.738  1.00 64.80           C  
ATOM   1911  CE1 TYR A 285      10.748  20.557 -50.265  1.00 66.76           C  
ATOM   1912  CE2 TYR A 285       8.671  19.375 -50.036  1.00 65.95           C  
ATOM   1913  CZ  TYR A 285      10.034  19.367 -50.291  1.00 73.99           C  
ATOM   1914  OH  TYR A 285      10.664  18.172 -50.564  1.00 74.07           O  
ATOM   1915  N   ALA A 286       5.264  23.009 -51.154  1.00 63.71           N  
ATOM   1916  CA  ALA A 286       4.220  22.272 -51.865  1.00 63.76           C  
ATOM   1917  C   ALA A 286       4.066  22.783 -53.302  1.00 70.18           C  
ATOM   1918  O   ALA A 286       3.790  21.986 -54.201  1.00 70.43           O  
ATOM   1919  CB  ALA A 286       2.901  22.390 -51.124  1.00 64.36           C  
ATOM   1920  N   GLU A 287       4.276  24.097 -53.523  1.00 67.83           N  
ATOM   1921  CA  GLU A 287       4.183  24.719 -54.845  1.00 68.36           C  
ATOM   1922  C   GLU A 287       5.462  24.556 -55.693  1.00 74.26           C  
ATOM   1923  O   GLU A 287       5.378  24.505 -56.923  1.00 74.05           O  
ATOM   1924  CB  GLU A 287       3.765  26.186 -54.732  1.00 69.60           C  
ATOM   1925  CG  GLU A 287       2.277  26.351 -54.492  1.00 79.90           C  
ATOM   1926  CD  GLU A 287       1.793  27.786 -54.525  1.00101.74           C  
ATOM   1927  OE1 GLU A 287       0.919  28.095 -55.369  1.00102.32           O  
ATOM   1928  OE2 GLU A 287       2.289  28.602 -53.714  1.00 87.95           O  
ATOM   1929  N   MET A 288       6.632  24.461 -55.037  1.00 71.52           N  
ATOM   1930  CA  MET A 288       7.926  24.279 -55.696  1.00 71.73           C  
ATOM   1931  C   MET A 288       8.191  22.777 -55.944  1.00 76.14           C  
ATOM   1932  O   MET A 288       9.212  22.420 -56.542  1.00 76.33           O  
ATOM   1933  CB  MET A 288       9.066  24.921 -54.860  1.00 74.37           C  
ATOM   1934  CG  MET A 288       9.064  26.463 -54.861  1.00 78.30           C  
ATOM   1935  SD  MET A 288      10.447  27.224 -53.946  1.00 82.43           S  
ATOM   1936  CE  MET A 288       9.931  28.924 -53.921  1.00 78.97           C  
ATOM   1937  N   ASN A 289       7.278  21.896 -55.458  1.00 72.27           N  
ATOM   1938  CA  ASN A 289       7.378  20.436 -55.585  1.00 71.46           C  
ATOM   1939  C   ASN A 289       6.000  19.810 -55.883  1.00 75.19           C  
ATOM   1940  O   ASN A 289       5.183  19.632 -54.975  1.00 74.42           O  
ATOM   1941  CB  ASN A 289       8.041  19.816 -54.340  1.00 68.46           C  
ATOM   1942  CG  ASN A 289       9.418  20.358 -54.024  1.00 78.58           C  
ATOM   1943  OD1 ASN A 289      10.436  19.774 -54.390  1.00 84.44           O  
ATOM   1944  ND2 ASN A 289       9.490  21.479 -53.326  1.00 56.95           N  
ATOM   1945  N   LYS A 290       5.756  19.495 -57.178  1.00 71.95           N  
ATOM   1946  CA  LYS A 290       4.519  18.920 -57.742  1.00 71.79           C  
ATOM   1947  C   LYS A 290       4.071  17.577 -57.132  1.00 73.66           C  
ATOM   1948  O   LYS A 290       2.887  17.422 -56.813  1.00 72.29           O  
ATOM   1949  CB  LYS A 290       4.637  18.765 -59.278  1.00 75.07           C  
ATOM   1950  CG  LYS A 290       4.679  20.064 -60.078  1.00 87.18           C  
ATOM   1951  CD  LYS A 290       4.560  19.771 -61.576  1.00 93.40           C  
ATOM   1952  CE  LYS A 290       4.992  20.918 -62.457  1.00 98.93           C  
ATOM   1953  NZ  LYS A 290       6.473  21.051 -62.522  1.00103.21           N  
ATOM   1954  N   GLY A 291       5.005  16.623 -57.031  1.00 69.92           N  
ATOM   1955  CA  GLY A 291       4.767  15.281 -56.504  1.00 69.85           C  
ATOM   1956  C   GLY A 291       4.407  15.210 -55.032  1.00 74.38           C  
ATOM   1957  O   GLY A 291       3.516  14.444 -54.650  1.00 73.71           O  
ATOM   1958  N   SER A 292       5.108  16.023 -54.200  1.00 71.60           N  
ATOM   1959  CA  SER A 292       4.980  16.151 -52.737  1.00 71.16           C  
ATOM   1960  C   SER A 292       3.530  16.478 -52.249  1.00 74.34           C  
ATOM   1961  O   SER A 292       2.706  16.897 -53.079  1.00 74.48           O  
ATOM   1962  CB  SER A 292       5.979  17.187 -52.219  1.00 74.17           C  
ATOM   1963  OG  SER A 292       5.563  18.510 -52.510  1.00 83.03           O  
ATOM   1964  N   PRO A 293       3.177  16.289 -50.938  1.00 68.88           N  
ATOM   1965  CA  PRO A 293       1.801  16.611 -50.510  1.00 67.82           C  
ATOM   1966  C   PRO A 293       1.502  18.104 -50.559  1.00 69.69           C  
ATOM   1967  O   PRO A 293       2.337  18.921 -50.167  1.00 70.07           O  
ATOM   1968  CB  PRO A 293       1.707  16.069 -49.078  1.00 69.48           C  
ATOM   1969  CG  PRO A 293       2.994  15.400 -48.790  1.00 74.07           C  
ATOM   1970  CD  PRO A 293       3.998  15.820 -49.800  1.00 69.88           C  
ATOM   1971  N   SER A 294       0.312  18.452 -51.050  1.00 63.76           N  
ATOM   1972  CA  SER A 294      -0.138  19.834 -51.157  1.00 62.76           C  
ATOM   1973  C   SER A 294      -0.378  20.419 -49.767  1.00 65.61           C  
ATOM   1974  O   SER A 294      -0.352  19.679 -48.780  1.00 64.75           O  
ATOM   1975  CB  SER A 294      -1.404  19.926 -52.012  1.00 65.21           C  
ATOM   1976  OG  SER A 294      -2.580  19.489 -51.347  1.00 70.32           O  
ATOM   1977  N   LEU A 295      -0.597  21.749 -49.698  1.00 61.65           N  
ATOM   1978  CA  LEU A 295      -0.886  22.478 -48.469  1.00 61.03           C  
ATOM   1979  C   LEU A 295      -2.170  21.947 -47.840  1.00 64.17           C  
ATOM   1980  O   LEU A 295      -2.187  21.755 -46.630  1.00 63.46           O  
ATOM   1981  CB  LEU A 295      -0.957  23.997 -48.745  1.00 61.15           C  
ATOM   1982  CG  LEU A 295      -1.542  24.948 -47.668  1.00 65.87           C  
ATOM   1983  CD1 LEU A 295      -0.678  25.012 -46.404  1.00 65.68           C  
ATOM   1984  CD2 LEU A 295      -1.684  26.335 -48.222  1.00 68.68           C  
ATOM   1985  N   GLU A 296      -3.202  21.635 -48.663  1.00 60.89           N  
ATOM   1986  CA  GLU A 296      -4.491  21.076 -48.223  1.00 60.71           C  
ATOM   1987  C   GLU A 296      -4.328  19.732 -47.505  1.00 63.77           C  
ATOM   1988  O   GLU A 296      -5.033  19.477 -46.528  1.00 63.68           O  
ATOM   1989  CB  GLU A 296      -5.453  20.906 -49.411  1.00 62.28           C  
ATOM   1990  CG  GLU A 296      -6.203  22.174 -49.796  1.00 74.56           C  
ATOM   1991  CD  GLU A 296      -7.688  22.220 -49.481  1.00 91.01           C  
ATOM   1992  OE1 GLU A 296      -8.230  21.231 -48.934  1.00 84.45           O  
ATOM   1993  OE2 GLU A 296      -8.313  23.262 -49.787  1.00 80.77           O  
ATOM   1994  N   ASP A 297      -3.407  18.879 -47.999  1.00 58.69           N  
ATOM   1995  CA  ASP A 297      -3.109  17.556 -47.446  1.00 57.62           C  
ATOM   1996  C   ASP A 297      -2.464  17.664 -46.073  1.00 59.76           C  
ATOM   1997  O   ASP A 297      -2.775  16.872 -45.181  1.00 59.82           O  
ATOM   1998  CB  ASP A 297      -2.193  16.764 -48.401  1.00 59.45           C  
ATOM   1999  CG  ASP A 297      -2.804  16.463 -49.760  1.00 68.54           C  
ATOM   2000  OD1 ASP A 297      -3.926  15.902 -49.799  1.00 68.61           O  
ATOM   2001  OD2 ASP A 297      -2.143  16.747 -50.784  1.00 74.58           O  
ATOM   2002  N   LEU A 298      -1.573  18.646 -45.906  1.00 54.10           N  
ATOM   2003  CA  LEU A 298      -0.857  18.876 -44.660  1.00 53.16           C  
ATOM   2004  C   LEU A 298      -1.543  19.945 -43.805  1.00 55.75           C  
ATOM   2005  O   LEU A 298      -1.021  20.291 -42.750  1.00 54.74           O  
ATOM   2006  CB  LEU A 298       0.599  19.280 -44.954  1.00 53.18           C  
ATOM   2007  CG  LEU A 298       1.324  18.543 -46.076  1.00 57.53           C  
ATOM   2008  CD1 LEU A 298       2.353  19.431 -46.723  1.00 57.51           C  
ATOM   2009  CD2 LEU A 298       1.951  17.274 -45.582  1.00 59.74           C  
ATOM   2010  N   ALA A 299      -2.720  20.452 -44.237  1.00 52.19           N  
ATOM   2011  CA  ALA A 299      -3.454  21.500 -43.514  1.00 51.41           C  
ATOM   2012  C   ALA A 299      -4.217  20.975 -42.278  1.00 54.33           C  
ATOM   2013  O   ALA A 299      -5.433  21.121 -42.179  1.00 52.56           O  
ATOM   2014  CB  ALA A 299      -4.374  22.265 -44.464  1.00 51.88           C  
ATOM   2015  N   ALA A 300      -3.481  20.385 -41.321  1.00 51.92           N  
ATOM   2016  CA  ALA A 300      -4.061  19.836 -40.090  1.00 52.20           C  
ATOM   2017  C   ALA A 300      -3.284  20.263 -38.833  1.00 56.15           C  
ATOM   2018  O   ALA A 300      -2.091  20.550 -38.924  1.00 55.03           O  
ATOM   2019  CB  ALA A 300      -4.134  18.315 -40.178  1.00 52.77           C  
ATOM   2020  N   TYR A 301      -3.972  20.304 -37.668  1.00 53.69           N  
ATOM   2021  CA  TYR A 301      -3.382  20.654 -36.364  1.00 53.89           C  
ATOM   2022  C   TYR A 301      -3.369  19.454 -35.390  1.00 59.16           C  
ATOM   2023  O   TYR A 301      -2.981  19.595 -34.224  1.00 59.84           O  
ATOM   2024  CB  TYR A 301      -4.098  21.863 -35.726  1.00 54.83           C  
ATOM   2025  CG  TYR A 301      -4.485  22.975 -36.680  1.00 56.13           C  
ATOM   2026  CD1 TYR A 301      -3.528  23.612 -37.472  1.00 57.79           C  
ATOM   2027  CD2 TYR A 301      -5.792  23.447 -36.732  1.00 56.64           C  
ATOM   2028  CE1 TYR A 301      -3.878  24.650 -38.337  1.00 57.11           C  
ATOM   2029  CE2 TYR A 301      -6.152  24.488 -37.584  1.00 57.36           C  
ATOM   2030  CZ  TYR A 301      -5.193  25.087 -38.385  1.00 63.06           C  
ATOM   2031  OH  TYR A 301      -5.566  26.115 -39.211  1.00 63.14           O  
ATOM   2032  N   SER A 302      -3.796  18.275 -35.879  1.00 55.44           N  
ATOM   2033  CA  SER A 302      -3.849  17.022 -35.126  1.00 55.26           C  
ATOM   2034  C   SER A 302      -3.584  15.851 -36.064  1.00 56.43           C  
ATOM   2035  O   SER A 302      -3.842  15.947 -37.269  1.00 55.96           O  
ATOM   2036  CB  SER A 302      -5.208  16.857 -34.447  1.00 60.68           C  
ATOM   2037  OG  SER A 302      -5.202  15.772 -33.531  1.00 74.31           O  
ATOM   2038  N   GLY A 303      -3.065  14.766 -35.507  1.00 51.08           N  
ATOM   2039  CA  GLY A 303      -2.751  13.564 -36.269  1.00 50.79           C  
ATOM   2040  C   GLY A 303      -1.486  13.678 -37.101  1.00 53.21           C  
ATOM   2041  O   GLY A 303      -0.761  14.670 -37.003  1.00 52.85           O  
ATOM   2042  N   VAL A 304      -1.231  12.658 -37.938  1.00 48.89           N  
ATOM   2043  CA  VAL A 304      -0.045  12.509 -38.784  1.00 48.84           C  
ATOM   2044  C   VAL A 304       0.167  13.703 -39.755  1.00 53.80           C  
ATOM   2045  O   VAL A 304       1.316  14.089 -39.985  1.00 53.43           O  
ATOM   2046  CB  VAL A 304      -0.055  11.120 -39.505  1.00 52.45           C  
ATOM   2047  CG1 VAL A 304      -1.084  11.047 -40.635  1.00 51.81           C  
ATOM   2048  CG2 VAL A 304       1.342  10.703 -39.983  1.00 52.22           C  
ATOM   2049  N   ARG A 305      -0.925  14.302 -40.277  1.00 51.58           N  
ATOM   2050  CA  ARG A 305      -0.841  15.421 -41.223  1.00 52.29           C  
ATOM   2051  C   ARG A 305      -0.186  16.668 -40.589  1.00 54.93           C  
ATOM   2052  O   ARG A 305       0.582  17.348 -41.264  1.00 54.12           O  
ATOM   2053  CB  ARG A 305      -2.202  15.747 -41.882  1.00 54.95           C  
ATOM   2054  CG  ARG A 305      -3.056  14.552 -42.350  1.00 68.78           C  
ATOM   2055  CD  ARG A 305      -2.618  13.969 -43.684  1.00 81.67           C  
ATOM   2056  NE  ARG A 305      -3.742  13.771 -44.607  1.00 89.19           N  
ATOM   2057  CZ  ARG A 305      -3.612  13.385 -45.875  1.00101.99           C  
ATOM   2058  NH1 ARG A 305      -2.408  13.158 -46.390  1.00 88.80           N  
ATOM   2059  NH2 ARG A 305      -4.685  13.225 -46.638  1.00 86.20           N  
ATOM   2060  N   ALA A 306      -0.426  16.907 -39.282  1.00 50.61           N  
ATOM   2061  CA  ALA A 306       0.168  18.000 -38.504  1.00 49.71           C  
ATOM   2062  C   ALA A 306       1.679  17.792 -38.312  1.00 53.20           C  
ATOM   2063  O   ALA A 306       2.422  18.768 -38.212  1.00 53.13           O  
ATOM   2064  CB  ALA A 306      -0.512  18.101 -37.154  1.00 50.28           C  
ATOM   2065  N   PHE A 307       2.132  16.527 -38.257  1.00 49.25           N  
ATOM   2066  CA  PHE A 307       3.557  16.206 -38.117  1.00 48.54           C  
ATOM   2067  C   PHE A 307       4.268  16.335 -39.452  1.00 53.56           C  
ATOM   2068  O   PHE A 307       5.450  16.674 -39.492  1.00 53.12           O  
ATOM   2069  CB  PHE A 307       3.737  14.789 -37.571  1.00 49.43           C  
ATOM   2070  CG  PHE A 307       3.604  14.685 -36.074  1.00 49.47           C  
ATOM   2071  CD1 PHE A 307       2.359  14.518 -35.481  1.00 51.67           C  
ATOM   2072  CD2 PHE A 307       4.727  14.711 -35.259  1.00 50.31           C  
ATOM   2073  CE1 PHE A 307       2.242  14.399 -34.099  1.00 52.22           C  
ATOM   2074  CE2 PHE A 307       4.607  14.603 -33.879  1.00 52.71           C  
ATOM   2075  CZ  PHE A 307       3.367  14.445 -33.311  1.00 50.90           C  
ATOM   2076  N   MET A 308       3.547  16.034 -40.542  1.00 51.14           N  
ATOM   2077  CA  MET A 308       4.035  16.127 -41.912  1.00 51.18           C  
ATOM   2078  C   MET A 308       4.123  17.601 -42.265  1.00 54.30           C  
ATOM   2079  O   MET A 308       5.096  18.024 -42.890  1.00 53.96           O  
ATOM   2080  CB  MET A 308       3.095  15.372 -42.866  1.00 53.93           C  
ATOM   2081  CG  MET A 308       3.205  13.853 -42.765  1.00 57.92           C  
ATOM   2082  SD  MET A 308       1.890  12.983 -43.666  1.00 62.57           S  
ATOM   2083  CE  MET A 308       2.589  11.330 -43.688  1.00 59.52           C  
ATOM   2084  N   ALA A 309       3.125  18.395 -41.801  1.00 50.09           N  
ATOM   2085  CA  ALA A 309       3.051  19.851 -41.941  1.00 49.09           C  
ATOM   2086  C   ALA A 309       4.302  20.483 -41.315  1.00 52.81           C  
ATOM   2087  O   ALA A 309       4.910  21.369 -41.922  1.00 52.84           O  
ATOM   2088  CB  ALA A 309       1.818  20.369 -41.228  1.00 49.62           C  
ATOM   2089  N   PHE A 310       4.707  19.984 -40.125  1.00 47.93           N  
ATOM   2090  CA  PHE A 310       5.885  20.455 -39.417  1.00 47.63           C  
ATOM   2091  C   PHE A 310       7.158  20.163 -40.179  1.00 53.86           C  
ATOM   2092  O   PHE A 310       7.981  21.070 -40.335  1.00 54.41           O  
ATOM   2093  CB  PHE A 310       5.963  19.916 -37.966  1.00 48.89           C  
ATOM   2094  CG  PHE A 310       7.179  20.411 -37.217  1.00 50.15           C  
ATOM   2095  CD1 PHE A 310       7.151  21.621 -36.538  1.00 53.10           C  
ATOM   2096  CD2 PHE A 310       8.372  19.698 -37.244  1.00 52.53           C  
ATOM   2097  CE1 PHE A 310       8.292  22.110 -35.898  1.00 54.21           C  
ATOM   2098  CE2 PHE A 310       9.512  20.184 -36.597  1.00 55.32           C  
ATOM   2099  CZ  PHE A 310       9.467  21.391 -35.937  1.00 53.36           C  
ATOM   2100  N   ASN A 311       7.351  18.898 -40.603  1.00 50.92           N  
ATOM   2101  CA  ASN A 311       8.568  18.474 -41.303  1.00 51.23           C  
ATOM   2102  C   ASN A 311       8.737  19.130 -42.667  1.00 55.58           C  
ATOM   2103  O   ASN A 311       9.868  19.429 -43.049  1.00 55.25           O  
ATOM   2104  CB  ASN A 311       8.667  16.948 -41.396  1.00 52.65           C  
ATOM   2105  CG  ASN A 311       8.840  16.265 -40.056  1.00 74.40           C  
ATOM   2106  OD1 ASN A 311       9.694  16.633 -39.233  1.00 67.90           O  
ATOM   2107  ND2 ASN A 311       8.047  15.234 -39.816  1.00 67.01           N  
ATOM   2108  N   THR A 312       7.625  19.392 -43.382  1.00 52.41           N  
ATOM   2109  CA  THR A 312       7.685  20.050 -44.691  1.00 52.49           C  
ATOM   2110  C   THR A 312       7.954  21.555 -44.533  1.00 55.43           C  
ATOM   2111  O   THR A 312       8.537  22.176 -45.428  1.00 55.37           O  
ATOM   2112  CB  THR A 312       6.481  19.716 -45.573  1.00 65.29           C  
ATOM   2113  OG1 THR A 312       5.280  20.034 -44.875  1.00 71.93           O  
ATOM   2114  CG2 THR A 312       6.465  18.255 -46.003  1.00 63.46           C  
ATOM   2115  N   ALA A 313       7.584  22.124 -43.369  1.00 50.89           N  
ATOM   2116  CA  ALA A 313       7.866  23.522 -43.065  1.00 50.17           C  
ATOM   2117  C   ALA A 313       9.351  23.685 -42.806  1.00 53.89           C  
ATOM   2118  O   ALA A 313       9.917  24.720 -43.148  1.00 54.48           O  
ATOM   2119  CB  ALA A 313       7.087  23.961 -41.853  1.00 50.59           C  
ATOM   2120  N   CYS A 314       9.990  22.633 -42.270  1.00 49.59           N  
ATOM   2121  CA  CYS A 314      11.408  22.588 -41.927  1.00 49.56           C  
ATOM   2122  C   CYS A 314      12.362  22.560 -43.126  1.00 55.07           C  
ATOM   2123  O   CYS A 314      13.575  22.659 -42.926  1.00 55.02           O  
ATOM   2124  CB  CYS A 314      11.690  21.431 -40.977  1.00 49.73           C  
ATOM   2125  SG  CYS A 314      11.191  21.740 -39.268  1.00 53.29           S  
ATOM   2126  N   TYR A 315      11.844  22.423 -44.353  1.00 53.39           N  
ATOM   2127  CA  TYR A 315      12.691  22.400 -45.554  1.00 53.87           C  
ATOM   2128  C   TYR A 315      13.211  23.793 -45.901  1.00 56.50           C  
ATOM   2129  O   TYR A 315      14.392  23.944 -46.217  1.00 54.92           O  
ATOM   2130  CB  TYR A 315      11.941  21.801 -46.774  1.00 55.52           C  
ATOM   2131  CG  TYR A 315      11.655  20.312 -46.704  1.00 57.06           C  
ATOM   2132  CD1 TYR A 315      12.690  19.383 -46.651  1.00 59.57           C  
ATOM   2133  CD2 TYR A 315      10.357  19.828 -46.810  1.00 57.68           C  
ATOM   2134  CE1 TYR A 315      12.434  18.011 -46.621  1.00 61.45           C  
ATOM   2135  CE2 TYR A 315      10.086  18.460 -46.774  1.00 58.63           C  
ATOM   2136  CZ  TYR A 315      11.128  17.554 -46.676  1.00 67.50           C  
ATOM   2137  OH  TYR A 315      10.870  16.203 -46.651  1.00 70.84           O  
ATOM   2138  N   MET A 316      12.317  24.806 -45.819  1.00 53.65           N  
ATOM   2139  CA  MET A 316      12.570  26.207 -46.176  1.00 53.08           C  
ATOM   2140  C   MET A 316      12.698  27.194 -45.008  1.00 52.62           C  
ATOM   2141  O   MET A 316      13.148  28.324 -45.222  1.00 50.92           O  
ATOM   2142  CB  MET A 316      11.474  26.684 -47.140  1.00 56.06           C  
ATOM   2143  CG  MET A 316      11.761  26.314 -48.558  1.00 60.73           C  
ATOM   2144  SD  MET A 316      10.276  26.137 -49.553  1.00 66.11           S  
ATOM   2145  CE  MET A 316      10.946  25.210 -50.902  1.00 63.34           C  
ATOM   2146  N   SER A 317      12.258  26.796 -43.799  1.00 47.59           N  
ATOM   2147  CA  SER A 317      12.300  27.643 -42.611  1.00 46.36           C  
ATOM   2148  C   SER A 317      13.715  27.846 -42.079  1.00 49.81           C  
ATOM   2149  O   SER A 317      14.535  26.922 -42.109  1.00 49.39           O  
ATOM   2150  CB  SER A 317      11.401  27.081 -41.518  1.00 49.27           C  
ATOM   2151  OG  SER A 317      10.037  27.260 -41.859  1.00 57.52           O  
ATOM   2152  N   LYS A 318      13.991  29.068 -41.575  1.00 46.01           N  
ATOM   2153  CA  LYS A 318      15.280  29.476 -40.999  1.00 45.01           C  
ATOM   2154  C   LYS A 318      15.091  30.110 -39.633  1.00 48.70           C  
ATOM   2155  O   LYS A 318      14.043  30.684 -39.358  1.00 48.09           O  
ATOM   2156  CB  LYS A 318      15.989  30.499 -41.914  1.00 46.66           C  
ATOM   2157  CG  LYS A 318      16.264  29.999 -43.329  1.00 59.93           C  
ATOM   2158  CD  LYS A 318      16.587  31.127 -44.290  1.00 66.33           C  
ATOM   2159  CE  LYS A 318      15.410  31.603 -45.095  1.00 73.94           C  
ATOM   2160  NZ  LYS A 318      15.819  32.714 -45.986  1.00 82.28           N  
ATOM   2161  N   PHE A 319      16.110  30.011 -38.782  1.00 46.24           N  
ATOM   2162  CA  PHE A 319      16.152  30.680 -37.491  1.00 47.08           C  
ATOM   2163  C   PHE A 319      17.506  31.372 -37.337  1.00 50.21           C  
ATOM   2164  O   PHE A 319      18.416  31.107 -38.127  1.00 49.67           O  
ATOM   2165  CB  PHE A 319      15.768  29.772 -36.289  1.00 49.80           C  
ATOM   2166  CG  PHE A 319      16.561  28.505 -36.069  1.00 51.95           C  
ATOM   2167  CD1 PHE A 319      17.880  28.555 -35.627  1.00 54.87           C  
ATOM   2168  CD2 PHE A 319      15.969  27.260 -36.233  1.00 54.45           C  
ATOM   2169  CE1 PHE A 319      18.612  27.384 -35.426  1.00 55.68           C  
ATOM   2170  CE2 PHE A 319      16.701  26.088 -36.020  1.00 57.22           C  
ATOM   2171  CZ  PHE A 319      18.017  26.159 -35.621  1.00 55.25           C  
ATOM   2172  N   THR A 320      17.628  32.288 -36.373  1.00 46.36           N  
ATOM   2173  CA  THR A 320      18.883  33.013 -36.138  1.00 45.74           C  
ATOM   2174  C   THR A 320      19.721  32.302 -35.078  1.00 50.53           C  
ATOM   2175  O   THR A 320      19.170  31.539 -34.280  1.00 50.54           O  
ATOM   2176  CB  THR A 320      18.611  34.479 -35.782  1.00 47.24           C  
ATOM   2177  OG1 THR A 320      17.986  34.555 -34.505  1.00 43.48           O  
ATOM   2178  CG2 THR A 320      17.740  35.178 -36.801  1.00 47.41           C  
ATOM   2179  N   ILE A 321      21.049  32.530 -35.082  1.00 47.53           N  
ATOM   2180  CA  ILE A 321      22.001  31.963 -34.111  1.00 47.55           C  
ATOM   2181  C   ILE A 321      22.996  33.081 -33.772  1.00 52.05           C  
ATOM   2182  O   ILE A 321      23.656  33.607 -34.675  1.00 52.79           O  
ATOM   2183  CB  ILE A 321      22.701  30.667 -34.644  1.00 50.77           C  
ATOM   2184  CG1 ILE A 321      21.757  29.438 -34.674  1.00 52.12           C  
ATOM   2185  CG2 ILE A 321      23.994  30.345 -33.899  1.00 51.28           C  
ATOM   2186  CD1 ILE A 321      21.219  28.879 -33.293  1.00 61.74           C  
ATOM   2187  N   GLY A 322      23.074  33.445 -32.498  1.00 46.72           N  
ATOM   2188  CA  GLY A 322      23.967  34.498 -32.042  1.00 46.16           C  
ATOM   2189  C   GLY A 322      24.601  34.224 -30.700  1.00 49.82           C  
ATOM   2190  O   GLY A 322      24.414  33.148 -30.127  1.00 49.95           O  
ATOM   2191  N   LYS A 323      25.373  35.203 -30.203  1.00 46.24           N  
ATOM   2192  CA  LYS A 323      26.042  35.159 -28.906  1.00 45.85           C  
ATOM   2193  C   LYS A 323      25.012  35.483 -27.803  1.00 51.48           C  
ATOM   2194  O   LYS A 323      24.233  36.434 -27.930  1.00 52.38           O  
ATOM   2195  CB  LYS A 323      27.281  36.090 -28.916  1.00 48.12           C  
ATOM   2196  CG  LYS A 323      27.607  36.872 -27.626  1.00 55.46           C  
ATOM   2197  CD  LYS A 323      29.095  36.841 -27.271  1.00 52.45           C  
ATOM   2198  CE  LYS A 323      29.675  38.152 -26.781  1.00 52.10           C  
ATOM   2199  NZ  LYS A 323      28.878  38.797 -25.701  1.00 58.08           N  
ATOM   2200  N   GLY A 324      24.981  34.647 -26.775  1.00 47.69           N  
ATOM   2201  CA  GLY A 324      24.067  34.792 -25.650  1.00 48.01           C  
ATOM   2202  C   GLY A 324      22.965  33.754 -25.605  1.00 53.34           C  
ATOM   2203  O   GLY A 324      22.334  33.453 -26.626  1.00 53.27           O  
ATOM   2204  N   ILE A 325      22.743  33.183 -24.415  1.00 49.70           N  
ATOM   2205  CA  ILE A 325      21.667  32.219 -24.161  1.00 49.65           C  
ATOM   2206  C   ILE A 325      20.839  32.759 -22.976  1.00 54.43           C  
ATOM   2207  O   ILE A 325      21.167  33.832 -22.462  1.00 53.53           O  
ATOM   2208  CB  ILE A 325      22.185  30.754 -23.969  1.00 52.55           C  
ATOM   2209  CG1 ILE A 325      23.013  30.582 -22.671  1.00 53.33           C  
ATOM   2210  CG2 ILE A 325      22.962  30.270 -25.200  1.00 52.60           C  
ATOM   2211  CD1 ILE A 325      22.951  29.206 -22.046  1.00 55.57           C  
ATOM   2212  N   VAL A 326      19.788  32.049 -22.538  1.00 52.07           N  
ATOM   2213  CA  VAL A 326      19.009  32.525 -21.390  1.00 52.71           C  
ATOM   2214  C   VAL A 326      19.891  32.457 -20.117  1.00 57.25           C  
ATOM   2215  O   VAL A 326      20.325  31.372 -19.737  1.00 56.95           O  
ATOM   2216  CB  VAL A 326      17.659  31.767 -21.234  1.00 56.86           C  
ATOM   2217  CG1 VAL A 326      16.990  32.086 -19.896  1.00 56.71           C  
ATOM   2218  CG2 VAL A 326      16.714  32.072 -22.395  1.00 56.44           C  
ATOM   2219  N   GLY A 327      20.199  33.622 -19.543  1.00 54.95           N  
ATOM   2220  CA  GLY A 327      20.998  33.752 -18.320  1.00 55.49           C  
ATOM   2221  C   GLY A 327      22.520  33.772 -18.418  1.00 59.77           C  
ATOM   2222  O   GLY A 327      23.199  33.795 -17.388  1.00 58.20           O  
ATOM   2223  N   ASP A 328      23.073  33.743 -19.644  1.00 58.06           N  
ATOM   2224  CA  ASP A 328      24.518  33.777 -19.914  1.00 58.13           C  
ATOM   2225  C   ASP A 328      24.747  34.420 -21.288  1.00 60.92           C  
ATOM   2226  O   ASP A 328      24.557  33.773 -22.327  1.00 61.59           O  
ATOM   2227  CB  ASP A 328      25.150  32.362 -19.842  1.00 60.24           C  
ATOM   2228  CG  ASP A 328      26.675  32.315 -19.772  1.00 73.02           C  
ATOM   2229  OD1 ASP A 328      27.335  32.913 -20.653  1.00 73.11           O  
ATOM   2230  OD2 ASP A 328      27.208  31.599 -18.895  1.00 82.14           O  
ATOM   2231  N   ALA A 329      25.138  35.699 -21.279  1.00 55.12           N  
ATOM   2232  CA  ALA A 329      25.399  36.493 -22.480  1.00 53.88           C  
ATOM   2233  C   ALA A 329      26.661  36.068 -23.250  1.00 56.67           C  
ATOM   2234  O   ALA A 329      26.800  36.415 -24.421  1.00 56.04           O  
ATOM   2235  CB  ALA A 329      25.475  37.971 -22.116  1.00 54.25           C  
ATOM   2236  N   GLU A 330      27.569  35.324 -22.609  1.00 53.57           N  
ATOM   2237  CA  GLU A 330      28.839  34.920 -23.215  1.00 53.59           C  
ATOM   2238  C   GLU A 330      28.808  33.560 -23.931  1.00 58.58           C  
ATOM   2239  O   GLU A 330      29.750  33.260 -24.674  1.00 58.57           O  
ATOM   2240  CB  GLU A 330      29.972  34.969 -22.174  1.00 54.69           C  
ATOM   2241  CG  GLU A 330      30.617  36.338 -22.042  1.00 63.71           C  
ATOM   2242  CD  GLU A 330      30.018  37.229 -20.974  1.00 91.94           C  
ATOM   2243  OE1 GLU A 330      28.974  37.863 -21.244  1.00 81.58           O  
ATOM   2244  OE2 GLU A 330      30.611  37.317 -19.874  1.00 96.94           O  
ATOM   2245  N   ILE A 331      27.735  32.750 -23.733  1.00 55.09           N  
ATOM   2246  CA  ILE A 331      27.601  31.431 -24.378  1.00 54.62           C  
ATOM   2247  C   ILE A 331      26.953  31.551 -25.766  1.00 57.60           C  
ATOM   2248  O   ILE A 331      25.977  32.270 -25.927  1.00 56.39           O  
ATOM   2249  CB  ILE A 331      26.892  30.380 -23.456  1.00 57.60           C  
ATOM   2250  CG1 ILE A 331      27.728  30.033 -22.187  1.00 58.04           C  
ATOM   2251  CG2 ILE A 331      26.468  29.101 -24.203  1.00 58.16           C  
ATOM   2252  CD1 ILE A 331      29.265  29.718 -22.376  1.00 66.35           C  
ATOM   2253  N   MET A 332      27.499  30.835 -26.756  1.00 54.56           N  
ATOM   2254  CA  MET A 332      26.969  30.815 -28.114  1.00 54.40           C  
ATOM   2255  C   MET A 332      25.742  29.937 -28.198  1.00 58.05           C  
ATOM   2256  O   MET A 332      25.709  28.883 -27.561  1.00 58.06           O  
ATOM   2257  CB  MET A 332      28.027  30.292 -29.097  1.00 57.14           C  
ATOM   2258  CG  MET A 332      29.212  31.239 -29.299  1.00 61.24           C  
ATOM   2259  SD  MET A 332      28.775  32.935 -29.768  1.00 65.80           S  
ATOM   2260  CE  MET A 332      27.895  32.660 -31.337  1.00 61.99           C  
ATOM   2261  N   GLU A 333      24.743  30.347 -29.010  1.00 55.00           N  
ATOM   2262  CA  GLU A 333      23.515  29.576 -29.241  1.00 54.39           C  
ATOM   2263  C   GLU A 333      23.846  28.346 -30.094  1.00 57.46           C  
ATOM   2264  O   GLU A 333      24.589  28.467 -31.076  1.00 57.13           O  
ATOM   2265  CB  GLU A 333      22.482  30.420 -30.001  1.00 55.84           C  
ATOM   2266  CG  GLU A 333      21.486  31.186 -29.150  1.00 65.49           C  
ATOM   2267  CD  GLU A 333      20.360  31.806 -29.962  1.00 87.07           C  
ATOM   2268  OE1 GLU A 333      20.650  32.535 -30.940  1.00 84.22           O  
ATOM   2269  OE2 GLU A 333      19.182  31.557 -29.623  1.00 79.72           O  
ATOM   2270  N   ASN A 334      23.292  27.170 -29.725  1.00 52.90           N  
ATOM   2271  CA  ASN A 334      23.467  25.917 -30.465  1.00 51.34           C  
ATOM   2272  C   ASN A 334      22.232  25.637 -31.339  1.00 54.17           C  
ATOM   2273  O   ASN A 334      21.097  25.737 -30.858  1.00 52.94           O  
ATOM   2274  CB  ASN A 334      23.757  24.758 -29.525  1.00 48.50           C  
ATOM   2275  CG  ASN A 334      23.957  23.459 -30.258  1.00 69.74           C  
ATOM   2276  OD1 ASN A 334      23.012  22.694 -30.484  1.00 70.47           O  
ATOM   2277  ND2 ASN A 334      25.173  23.221 -30.720  1.00 56.57           N  
ATOM   2278  N   GLY A 335      22.482  25.301 -32.608  1.00 50.34           N  
ATOM   2279  CA  GLY A 335      21.459  25.042 -33.622  1.00 49.78           C  
ATOM   2280  C   GLY A 335      20.545  23.859 -33.368  1.00 53.56           C  
ATOM   2281  O   GLY A 335      19.359  23.907 -33.712  1.00 52.81           O  
ATOM   2282  N   ASN A 336      21.094  22.778 -32.789  1.00 50.43           N  
ATOM   2283  CA  ASN A 336      20.338  21.564 -32.460  1.00 49.89           C  
ATOM   2284  C   ASN A 336      19.465  21.764 -31.215  1.00 51.87           C  
ATOM   2285  O   ASN A 336      18.335  21.267 -31.163  1.00 50.54           O  
ATOM   2286  CB  ASN A 336      21.271  20.360 -32.311  1.00 51.62           C  
ATOM   2287  CG  ASN A 336      21.892  19.902 -33.613  1.00 73.89           C  
ATOM   2288  OD1 ASN A 336      23.113  19.733 -33.712  1.00 72.98           O  
ATOM   2289  ND2 ASN A 336      21.069  19.694 -34.643  1.00 61.56           N  
ATOM   2290  N   ASP A 337      19.989  22.523 -30.235  1.00 47.57           N  
ATOM   2291  CA  ASP A 337      19.298  22.881 -29.000  1.00 46.57           C  
ATOM   2292  C   ASP A 337      18.093  23.789 -29.314  1.00 48.91           C  
ATOM   2293  O   ASP A 337      17.017  23.601 -28.743  1.00 49.18           O  
ATOM   2294  CB  ASP A 337      20.281  23.568 -28.032  1.00 48.08           C  
ATOM   2295  CG  ASP A 337      21.476  22.725 -27.604  1.00 58.08           C  
ATOM   2296  OD1 ASP A 337      21.628  21.605 -28.123  1.00 61.11           O  
ATOM   2297  OD2 ASP A 337      22.268  23.198 -26.761  1.00 58.78           O  
ATOM   2298  N   LYS A 338      18.266  24.742 -30.246  1.00 43.91           N  
ATOM   2299  CA  LYS A 338      17.223  25.683 -30.661  1.00 43.67           C  
ATOM   2300  C   LYS A 338      16.055  24.958 -31.330  1.00 48.25           C  
ATOM   2301  O   LYS A 338      14.907  25.167 -30.940  1.00 47.53           O  
ATOM   2302  CB  LYS A 338      17.812  26.783 -31.564  1.00 45.57           C  
ATOM   2303  CG  LYS A 338      16.879  27.963 -31.806  1.00 47.82           C  
ATOM   2304  CD  LYS A 338      17.584  29.305 -31.646  1.00 47.82           C  
ATOM   2305  CE  LYS A 338      16.757  30.399 -32.278  1.00 53.53           C  
ATOM   2306  NZ  LYS A 338      17.258  31.756 -31.938  1.00 61.01           N  
ATOM   2307  N   MET A 339      16.376  24.063 -32.286  1.00 45.83           N  
ATOM   2308  CA  MET A 339      15.478  23.214 -33.068  1.00 46.13           C  
ATOM   2309  C   MET A 339      14.558  22.391 -32.167  1.00 49.09           C  
ATOM   2310  O   MET A 339      13.358  22.283 -32.452  1.00 48.94           O  
ATOM   2311  CB  MET A 339      16.311  22.353 -34.056  1.00 48.90           C  
ATOM   2312  CG  MET A 339      15.536  21.329 -34.904  1.00 53.20           C  
ATOM   2313  SD  MET A 339      14.084  21.782 -35.923  1.00 58.35           S  
ATOM   2314  CE  MET A 339      14.415  23.387 -36.282  1.00 54.65           C  
ATOM   2315  N   GLN A 340      15.110  21.882 -31.048  1.00 44.13           N  
ATOM   2316  CA  GLN A 340      14.386  21.115 -30.035  1.00 42.79           C  
ATOM   2317  C   GLN A 340      13.341  22.008 -29.378  1.00 44.01           C  
ATOM   2318  O   GLN A 340      12.190  21.610 -29.256  1.00 43.61           O  
ATOM   2319  CB  GLN A 340      15.365  20.571 -28.982  1.00 43.96           C  
ATOM   2320  CG  GLN A 340      14.788  19.419 -28.158  1.00 52.51           C  
ATOM   2321  CD  GLN A 340      15.648  19.099 -26.965  1.00 59.05           C  
ATOM   2322  OE1 GLN A 340      15.227  19.245 -25.817  1.00 50.30           O  
ATOM   2323  NE2 GLN A 340      16.882  18.673 -27.211  1.00 51.59           N  
ATOM   2324  N   ILE A 341      13.740  23.227 -29.008  1.00 39.63           N  
ATOM   2325  CA  ILE A 341      12.885  24.221 -28.368  1.00 39.55           C  
ATOM   2326  C   ILE A 341      11.786  24.697 -29.334  1.00 43.17           C  
ATOM   2327  O   ILE A 341      10.661  24.912 -28.884  1.00 43.74           O  
ATOM   2328  CB  ILE A 341      13.737  25.366 -27.730  1.00 42.44           C  
ATOM   2329  CG1 ILE A 341      14.530  24.818 -26.499  1.00 41.37           C  
ATOM   2330  CG2 ILE A 341      12.893  26.619 -27.405  1.00 43.50           C  
ATOM   2331  CD1 ILE A 341      14.941  25.826 -25.400  1.00 48.38           C  
ATOM   2332  N   LEU A 342      12.075  24.770 -30.650  1.00 39.01           N  
ATOM   2333  CA  LEU A 342      11.070  25.131 -31.664  1.00 38.84           C  
ATOM   2334  C   LEU A 342      10.007  24.047 -31.805  1.00 43.73           C  
ATOM   2335  O   LEU A 342       8.823  24.364 -31.759  1.00 44.28           O  
ATOM   2336  CB  LEU A 342      11.696  25.450 -33.032  1.00 38.41           C  
ATOM   2337  CG  LEU A 342      10.705  25.720 -34.154  1.00 42.28           C  
ATOM   2338  CD1 LEU A 342      10.253  27.148 -34.153  1.00 42.47           C  
ATOM   2339  CD2 LEU A 342      11.267  25.313 -35.476  1.00 44.54           C  
ATOM   2340  N   ALA A 343      10.433  22.773 -31.975  1.00 40.66           N  
ATOM   2341  CA  ALA A 343       9.568  21.593 -32.079  1.00 39.73           C  
ATOM   2342  C   ALA A 343       8.748  21.404 -30.800  1.00 42.74           C  
ATOM   2343  O   ALA A 343       7.605  20.966 -30.869  1.00 43.24           O  
ATOM   2344  CB  ALA A 343      10.412  20.370 -32.326  1.00 40.46           C  
ATOM   2345  N   MET A 344       9.324  21.751 -29.641  1.00 38.13           N  
ATOM   2346  CA  MET A 344       8.631  21.677 -28.364  1.00 38.02           C  
ATOM   2347  C   MET A 344       7.584  22.789 -28.247  1.00 42.74           C  
ATOM   2348  O   MET A 344       6.498  22.551 -27.722  1.00 42.65           O  
ATOM   2349  CB  MET A 344       9.623  21.750 -27.201  1.00 40.34           C  
ATOM   2350  CG  MET A 344      10.334  20.442 -26.928  1.00 43.88           C  
ATOM   2351  SD  MET A 344      11.433  20.580 -25.507  1.00 48.14           S  
ATOM   2352  CE  MET A 344      10.265  20.275 -24.172  1.00 44.89           C  
ATOM   2353  N   ALA A 345       7.915  23.998 -28.729  1.00 39.70           N  
ATOM   2354  CA  ALA A 345       7.037  25.164 -28.722  1.00 40.12           C  
ATOM   2355  C   ALA A 345       5.814  24.949 -29.600  1.00 45.98           C  
ATOM   2356  O   ALA A 345       4.709  25.311 -29.193  1.00 46.29           O  
ATOM   2357  CB  ALA A 345       7.797  26.376 -29.219  1.00 41.16           C  
ATOM   2358  N   CYS A 346       6.012  24.355 -30.807  1.00 42.41           N  
ATOM   2359  CA  CYS A 346       4.950  24.115 -31.780  1.00 42.29           C  
ATOM   2360  C   CYS A 346       3.915  23.107 -31.315  1.00 46.88           C  
ATOM   2361  O   CYS A 346       2.762  23.167 -31.760  1.00 45.11           O  
ATOM   2362  CB  CYS A 346       5.528  23.731 -33.137  1.00 42.38           C  
ATOM   2363  SG  CYS A 346       6.536  25.018 -33.901  1.00 46.08           S  
ATOM   2364  N   PHE A 347       4.326  22.180 -30.425  1.00 45.11           N  
ATOM   2365  CA  PHE A 347       3.477  21.105 -29.891  1.00 44.55           C  
ATOM   2366  C   PHE A 347       3.091  21.299 -28.418  1.00 47.21           C  
ATOM   2367  O   PHE A 347       2.226  20.573 -27.920  1.00 47.55           O  
ATOM   2368  CB  PHE A 347       4.139  19.728 -30.134  1.00 46.14           C  
ATOM   2369  CG  PHE A 347       4.127  19.282 -31.582  1.00 47.36           C  
ATOM   2370  CD1 PHE A 347       5.093  19.733 -32.478  1.00 50.26           C  
ATOM   2371  CD2 PHE A 347       3.139  18.426 -32.055  1.00 48.72           C  
ATOM   2372  CE1 PHE A 347       5.069  19.331 -33.821  1.00 50.62           C  
ATOM   2373  CE2 PHE A 347       3.129  18.011 -33.390  1.00 50.74           C  
ATOM   2374  CZ  PHE A 347       4.101  18.459 -34.262  1.00 48.82           C  
ATOM   2375  N   GLY A 348       3.695  22.296 -27.762  1.00 42.60           N  
ATOM   2376  CA  GLY A 348       3.469  22.605 -26.351  1.00 41.86           C  
ATOM   2377  C   GLY A 348       4.001  21.489 -25.466  1.00 43.78           C  
ATOM   2378  O   GLY A 348       3.276  20.986 -24.604  1.00 43.58           O  
ATOM   2379  N   LEU A 349       5.275  21.096 -25.685  1.00 37.88           N  
ATOM   2380  CA  LEU A 349       5.926  19.958 -25.045  1.00 37.25           C  
ATOM   2381  C   LEU A 349       6.649  20.206 -23.721  1.00 43.46           C  
ATOM   2382  O   LEU A 349       7.128  19.231 -23.137  1.00 45.74           O  
ATOM   2383  CB  LEU A 349       6.910  19.311 -26.039  1.00 36.76           C  
ATOM   2384  CG  LEU A 349       6.300  18.656 -27.296  1.00 40.41           C  
ATOM   2385  CD1 LEU A 349       7.353  17.949 -28.100  1.00 40.37           C  
ATOM   2386  CD2 LEU A 349       5.175  17.685 -26.952  1.00 40.93           C  
ATOM   2387  N   ALA A 350       6.731  21.464 -23.240  1.00 39.30           N  
ATOM   2388  CA  ALA A 350       7.426  21.860 -22.003  1.00 38.54           C  
ATOM   2389  C   ALA A 350       7.132  20.975 -20.770  1.00 42.98           C  
ATOM   2390  O   ALA A 350       8.057  20.672 -20.001  1.00 42.65           O  
ATOM   2391  CB  ALA A 350       7.136  23.318 -21.683  1.00 38.89           C  
ATOM   2392  N   TYR A 351       5.853  20.557 -20.596  1.00 39.20           N  
ATOM   2393  CA  TYR A 351       5.415  19.748 -19.457  1.00 39.18           C  
ATOM   2394  C   TYR A 351       5.209  18.281 -19.803  1.00 43.31           C  
ATOM   2395  O   TYR A 351       4.890  17.496 -18.921  1.00 42.93           O  
ATOM   2396  CB  TYR A 351       4.159  20.355 -18.780  1.00 40.78           C  
ATOM   2397  CG  TYR A 351       4.263  21.847 -18.534  1.00 41.67           C  
ATOM   2398  CD1 TYR A 351       5.472  22.431 -18.143  1.00 43.48           C  
ATOM   2399  CD2 TYR A 351       3.166  22.681 -18.709  1.00 41.26           C  
ATOM   2400  CE1 TYR A 351       5.593  23.806 -17.977  1.00 42.27           C  
ATOM   2401  CE2 TYR A 351       3.267  24.057 -18.500  1.00 41.73           C  
ATOM   2402  CZ  TYR A 351       4.491  24.615 -18.162  1.00 44.66           C  
ATOM   2403  OH  TYR A 351       4.621  25.958 -17.946  1.00 44.61           O  
ATOM   2404  N   GLU A 352       5.452  17.892 -21.058  1.00 40.83           N  
ATOM   2405  CA  GLU A 352       5.313  16.501 -21.491  1.00 41.21           C  
ATOM   2406  C   GLU A 352       6.446  15.627 -20.914  1.00 48.05           C  
ATOM   2407  O   GLU A 352       7.447  16.141 -20.391  1.00 47.76           O  
ATOM   2408  CB  GLU A 352       5.225  16.412 -23.040  1.00 42.28           C  
ATOM   2409  CG  GLU A 352       4.970  15.034 -23.657  1.00 49.60           C  
ATOM   2410  CD  GLU A 352       3.744  14.273 -23.178  1.00 67.51           C  
ATOM   2411  OE1 GLU A 352       2.833  14.035 -23.999  1.00 57.02           O  
ATOM   2412  OE2 GLU A 352       3.707  13.879 -21.992  1.00 62.38           O  
ATOM   2413  N   ASP A 353       6.249  14.305 -20.972  1.00 45.78           N  
ATOM   2414  CA  ASP A 353       7.203  13.311 -20.512  1.00 45.85           C  
ATOM   2415  C   ASP A 353       8.334  13.361 -21.517  1.00 48.76           C  
ATOM   2416  O   ASP A 353       8.106  13.148 -22.707  1.00 49.19           O  
ATOM   2417  CB  ASP A 353       6.513  11.927 -20.483  1.00 47.93           C  
ATOM   2418  CG  ASP A 353       7.260  10.799 -19.792  1.00 55.78           C  
ATOM   2419  OD1 ASP A 353       8.427  10.535 -20.170  1.00 56.96           O  
ATOM   2420  OD2 ASP A 353       6.654  10.130 -18.929  1.00 58.63           O  
ATOM   2421  N   THR A 354       9.537  13.695 -21.053  1.00 45.67           N  
ATOM   2422  CA  THR A 354      10.728  13.823 -21.905  1.00 46.01           C  
ATOM   2423  C   THR A 354      11.070  12.532 -22.666  1.00 51.57           C  
ATOM   2424  O   THR A 354      11.570  12.620 -23.788  1.00 51.00           O  
ATOM   2425  CB  THR A 354      11.913  14.373 -21.123  1.00 48.05           C  
ATOM   2426  OG1 THR A 354      12.086  13.617 -19.927  1.00 48.24           O  
ATOM   2427  CG2 THR A 354      11.741  15.840 -20.790  1.00 43.17           C  
ATOM   2428  N   GLY A 355      10.757  11.375 -22.066  1.00 49.00           N  
ATOM   2429  CA  GLY A 355      10.945  10.045 -22.644  1.00 48.73           C  
ATOM   2430  C   GLY A 355      10.088   9.821 -23.874  1.00 52.75           C  
ATOM   2431  O   GLY A 355      10.580   9.293 -24.878  1.00 52.09           O  
ATOM   2432  N   ILE A 356       8.798  10.273 -23.811  1.00 49.76           N  
ATOM   2433  CA  ILE A 356       7.833  10.219 -24.918  1.00 49.48           C  
ATOM   2434  C   ILE A 356       8.455  11.017 -26.060  1.00 55.61           C  
ATOM   2435  O   ILE A 356       8.552  10.509 -27.171  1.00 56.33           O  
ATOM   2436  CB  ILE A 356       6.425  10.807 -24.530  1.00 51.89           C  
ATOM   2437  CG1 ILE A 356       5.732  10.031 -23.356  1.00 52.17           C  
ATOM   2438  CG2 ILE A 356       5.479  10.951 -25.749  1.00 51.15           C  
ATOM   2439  CD1 ILE A 356       5.285   8.588 -23.530  1.00 54.08           C  
ATOM   2440  N   VAL A 357       8.917  12.250 -25.749  1.00 52.09           N  
ATOM   2441  CA  VAL A 357       9.515  13.204 -26.677  1.00 51.33           C  
ATOM   2442  C   VAL A 357      10.797  12.645 -27.295  1.00 54.69           C  
ATOM   2443  O   VAL A 357      10.950  12.732 -28.510  1.00 55.21           O  
ATOM   2444  CB  VAL A 357       9.702  14.609 -26.031  1.00 55.07           C  
ATOM   2445  CG1 VAL A 357      10.147  15.641 -27.062  1.00 54.85           C  
ATOM   2446  CG2 VAL A 357       8.419  15.077 -25.348  1.00 54.69           C  
ATOM   2447  N   ALA A 358      11.676  12.018 -26.485  1.00 49.23           N  
ATOM   2448  CA  ALA A 358      12.934  11.416 -26.944  1.00 48.37           C  
ATOM   2449  C   ALA A 358      12.718  10.366 -28.031  1.00 53.87           C  
ATOM   2450  O   ALA A 358      13.575  10.195 -28.900  1.00 53.75           O  
ATOM   2451  CB  ALA A 358      13.660  10.783 -25.773  1.00 48.60           C  
ATOM   2452  N   ALA A 359      11.570   9.660 -27.962  1.00 51.13           N  
ATOM   2453  CA  ALA A 359      11.183   8.575 -28.860  1.00 51.11           C  
ATOM   2454  C   ALA A 359      10.808   9.027 -30.263  1.00 56.86           C  
ATOM   2455  O   ALA A 359      10.973   8.252 -31.201  1.00 58.02           O  
ATOM   2456  CB  ALA A 359      10.045   7.771 -28.243  1.00 51.58           C  
ATOM   2457  N   MET A 360      10.300  10.257 -30.417  1.00 53.30           N  
ATOM   2458  CA  MET A 360       9.848  10.786 -31.709  1.00 53.29           C  
ATOM   2459  C   MET A 360      10.861  11.714 -32.391  1.00 57.43           C  
ATOM   2460  O   MET A 360      10.761  11.974 -33.596  1.00 58.30           O  
ATOM   2461  CB  MET A 360       8.507  11.510 -31.519  1.00 55.79           C  
ATOM   2462  CG  MET A 360       7.451  10.649 -30.825  1.00 59.27           C  
ATOM   2463  SD  MET A 360       5.989  11.528 -30.230  1.00 62.98           S  
ATOM   2464  CE  MET A 360       6.725  12.589 -29.037  1.00 59.53           C  
ATOM   2465  N   ILE A 361      11.835  12.189 -31.618  1.00 52.88           N  
ATOM   2466  CA  ILE A 361      12.855  13.150 -32.006  1.00 52.65           C  
ATOM   2467  C   ILE A 361      14.081  12.468 -32.660  1.00 57.32           C  
ATOM   2468  O   ILE A 361      14.514  11.394 -32.219  1.00 56.69           O  
ATOM   2469  CB  ILE A 361      13.159  14.026 -30.738  1.00 55.27           C  
ATOM   2470  CG1 ILE A 361      12.435  15.362 -30.801  1.00 55.82           C  
ATOM   2471  CG2 ILE A 361      14.611  14.250 -30.438  1.00 54.82           C  
ATOM   2472  CD1 ILE A 361      10.981  15.329 -30.611  1.00 65.86           C  
ATOM   2473  N   SER A 362      14.603  13.110 -33.741  1.00 54.21           N  
ATOM   2474  CA  SER A 362      15.751  12.668 -34.548  1.00 54.33           C  
ATOM   2475  C   SER A 362      17.137  13.090 -34.001  1.00 59.53           C  
ATOM   2476  O   SER A 362      18.164  12.805 -34.628  1.00 60.07           O  
ATOM   2477  CB  SER A 362      15.580  13.131 -35.989  1.00 57.26           C  
ATOM   2478  OG  SER A 362      14.480  12.460 -36.579  1.00 67.06           O  
ATOM   2479  N   GLN A 363      17.153  13.748 -32.828  1.00 54.99           N  
ATOM   2480  CA  GLN A 363      18.340  14.232 -32.128  1.00 54.27           C  
ATOM   2481  C   GLN A 363      18.285  13.758 -30.672  1.00 58.06           C  
ATOM   2482  O   GLN A 363      17.204  13.382 -30.232  1.00 56.71           O  
ATOM   2483  CB  GLN A 363      18.386  15.775 -32.173  1.00 55.44           C  
ATOM   2484  CG  GLN A 363      18.911  16.372 -33.479  1.00 61.25           C  
ATOM   2485  CD  GLN A 363      20.252  15.823 -33.920  1.00 76.40           C  
ATOM   2486  OE1 GLN A 363      20.369  15.241 -34.999  1.00 73.07           O  
ATOM   2487  NE2 GLN A 363      21.292  15.985 -33.103  1.00 65.68           N  
ATOM   2488  N   PRO A 364      19.391  13.735 -29.884  1.00 55.58           N  
ATOM   2489  CA  PRO A 364      19.252  13.302 -28.483  1.00 55.25           C  
ATOM   2490  C   PRO A 364      18.437  14.328 -27.703  1.00 57.99           C  
ATOM   2491  O   PRO A 364      18.585  15.530 -27.926  1.00 58.02           O  
ATOM   2492  CB  PRO A 364      20.701  13.195 -27.978  1.00 56.97           C  
ATOM   2493  CG  PRO A 364      21.571  13.327 -29.198  1.00 61.58           C  
ATOM   2494  CD  PRO A 364      20.783  14.133 -30.178  1.00 57.27           C  
ATOM   2495  N   MET A 365      17.512  13.845 -26.870  1.00 53.47           N  
ATOM   2496  CA  MET A 365      16.656  14.684 -26.044  1.00 52.78           C  
ATOM   2497  C   MET A 365      17.494  15.257 -24.901  1.00 55.05           C  
ATOM   2498  O   MET A 365      18.136  14.495 -24.170  1.00 55.33           O  
ATOM   2499  CB  MET A 365      15.474  13.859 -25.495  1.00 55.07           C  
ATOM   2500  CG  MET A 365      14.505  14.637 -24.626  1.00 58.82           C  
ATOM   2501  SD  MET A 365      13.592  15.888 -25.552  1.00 63.36           S  
ATOM   2502  CE  MET A 365      12.614  16.569 -24.272  1.00 60.05           C  
ATOM   2503  N   LYS A 366      17.494  16.593 -24.761  1.00 49.42           N  
ATOM   2504  CA  LYS A 366      18.222  17.279 -23.700  1.00 48.35           C  
ATOM   2505  C   LYS A 366      17.275  17.995 -22.770  1.00 50.66           C  
ATOM   2506  O   LYS A 366      16.282  18.551 -23.221  1.00 49.13           O  
ATOM   2507  CB  LYS A 366      19.255  18.255 -24.266  1.00 50.47           C  
ATOM   2508  CG  LYS A 366      20.568  17.598 -24.670  1.00 55.31           C  
ATOM   2509  CD  LYS A 366      21.709  18.610 -24.689  1.00 57.75           C  
ATOM   2510  CE  LYS A 366      22.024  19.091 -26.079  1.00 63.11           C  
ATOM   2511  NZ  LYS A 366      22.965  20.247 -26.057  1.00 75.01           N  
ATOM   2512  N   LYS A 367      17.578  17.974 -21.463  1.00 48.37           N  
ATOM   2513  CA  LYS A 367      16.758  18.644 -20.444  1.00 47.79           C  
ATOM   2514  C   LYS A 367      16.993  20.138 -20.566  1.00 50.97           C  
ATOM   2515  O   LYS A 367      18.026  20.545 -21.096  1.00 52.76           O  
ATOM   2516  CB  LYS A 367      17.013  18.123 -19.008  1.00 49.15           C  
ATOM   2517  CG  LYS A 367      17.091  16.584 -18.800  1.00 49.33           C  
ATOM   2518  CD  LYS A 367      16.075  15.702 -19.567  1.00 47.73           C  
ATOM   2519  CE  LYS A 367      14.840  15.343 -18.792  1.00 46.76           C  
ATOM   2520  NZ  LYS A 367      15.045  14.197 -17.882  1.00 51.18           N  
ATOM   2521  N   ARG A 368      16.014  20.945 -20.148  1.00 44.54           N  
ATOM   2522  CA  ARG A 368      16.009  22.394 -20.284  1.00 43.17           C  
ATOM   2523  C   ARG A 368      17.360  23.083 -20.129  1.00 47.08           C  
ATOM   2524  O   ARG A 368      17.773  23.806 -21.041  1.00 46.79           O  
ATOM   2525  CB  ARG A 368      14.985  23.035 -19.331  1.00 41.94           C  
ATOM   2526  CG  ARG A 368      14.907  24.560 -19.436  1.00 49.67           C  
ATOM   2527  CD  ARG A 368      14.627  25.039 -20.854  1.00 51.09           C  
ATOM   2528  NE  ARG A 368      14.862  26.472 -21.006  1.00 47.92           N  
ATOM   2529  CZ  ARG A 368      15.935  26.998 -21.583  1.00 56.63           C  
ATOM   2530  NH1 ARG A 368      16.879  26.214 -22.085  1.00 41.61           N  
ATOM   2531  NH2 ARG A 368      16.064  28.312 -21.681  1.00 42.71           N  
ATOM   2532  N   TYR A 369      18.034  22.884 -18.989  1.00 42.70           N  
ATOM   2533  CA  TYR A 369      19.259  23.611 -18.689  1.00 41.91           C  
ATOM   2534  C   TYR A 369      20.542  22.969 -19.284  1.00 45.50           C  
ATOM   2535  O   TYR A 369      21.638  23.476 -19.048  1.00 45.04           O  
ATOM   2536  CB  TYR A 369      19.341  23.883 -17.186  1.00 42.48           C  
ATOM   2537  CG  TYR A 369      18.050  24.493 -16.673  1.00 43.67           C  
ATOM   2538  CD1 TYR A 369      17.708  25.810 -16.977  1.00 45.75           C  
ATOM   2539  CD2 TYR A 369      17.131  23.731 -15.957  1.00 44.23           C  
ATOM   2540  CE1 TYR A 369      16.498  26.360 -16.558  1.00 46.30           C  
ATOM   2541  CE2 TYR A 369      15.914  24.269 -15.541  1.00 45.23           C  
ATOM   2542  CZ  TYR A 369      15.616  25.594 -15.817  1.00 51.74           C  
ATOM   2543  OH  TYR A 369      14.443  26.148 -15.372  1.00 51.80           O  
ATOM   2544  N   GLN A 370      20.384  21.955 -20.156  1.00 42.33           N  
ATOM   2545  CA  GLN A 370      21.485  21.365 -20.920  1.00 42.82           C  
ATOM   2546  C   GLN A 370      21.571  22.082 -22.306  1.00 50.10           C  
ATOM   2547  O   GLN A 370      22.629  22.070 -22.945  1.00 51.80           O  
ATOM   2548  CB  GLN A 370      21.282  19.861 -21.103  1.00 43.83           C  
ATOM   2549  CG  GLN A 370      21.458  19.046 -19.813  1.00 48.62           C  
ATOM   2550  CD  GLN A 370      21.024  17.598 -19.933  1.00 49.26           C  
ATOM   2551  OE1 GLN A 370      20.708  17.085 -21.007  1.00 36.03           O  
ATOM   2552  NE2 GLN A 370      20.994  16.904 -18.817  1.00 46.16           N  
ATOM   2553  N   LEU A 371      20.457  22.726 -22.739  1.00 44.96           N  
ATOM   2554  CA  LEU A 371      20.336  23.462 -23.999  1.00 43.78           C  
ATOM   2555  C   LEU A 371      20.930  24.868 -23.938  1.00 47.41           C  
ATOM   2556  O   LEU A 371      20.756  25.592 -22.957  1.00 45.82           O  
ATOM   2557  CB  LEU A 371      18.863  23.568 -24.442  1.00 43.51           C  
ATOM   2558  CG  LEU A 371      18.025  22.308 -24.368  1.00 46.97           C  
ATOM   2559  CD1 LEU A 371      16.582  22.642 -24.075  1.00 46.32           C  
ATOM   2560  CD2 LEU A 371      18.159  21.503 -25.630  1.00 49.84           C  
ATOM   2561  N   LYS A 372      21.574  25.264 -25.043  1.00 44.80           N  
ATOM   2562  CA  LYS A 372      22.204  26.563 -25.250  1.00 43.87           C  
ATOM   2563  C   LYS A 372      21.347  27.309 -26.295  1.00 48.02           C  
ATOM   2564  O   LYS A 372      21.593  27.226 -27.501  1.00 46.86           O  
ATOM   2565  CB  LYS A 372      23.655  26.367 -25.726  1.00 45.33           C  
ATOM   2566  CG  LYS A 372      24.566  25.704 -24.705  1.00 48.51           C  
ATOM   2567  CD  LYS A 372      25.988  25.533 -25.240  1.00 55.81           C  
ATOM   2568  CE  LYS A 372      26.874  24.742 -24.305  1.00 66.50           C  
ATOM   2569  NZ  LYS A 372      26.490  23.301 -24.244  1.00 76.79           N  
ATOM   2570  N   VAL A 373      20.277  27.972 -25.816  1.00 45.67           N  
ATOM   2571  CA  VAL A 373      19.283  28.682 -26.642  1.00 45.02           C  
ATOM   2572  C   VAL A 373      18.966  30.066 -26.052  1.00 46.92           C  
ATOM   2573  O   VAL A 373      18.862  30.204 -24.841  1.00 46.53           O  
ATOM   2574  CB  VAL A 373      17.975  27.842 -26.813  1.00 48.79           C  
ATOM   2575  CG1 VAL A 373      17.128  28.345 -27.983  1.00 48.82           C  
ATOM   2576  CG2 VAL A 373      18.274  26.361 -26.990  1.00 48.55           C  
ATOM   2577  N   GLY A 374      18.762  31.050 -26.919  1.00 43.06           N  
ATOM   2578  CA  GLY A 374      18.420  32.410 -26.520  1.00 42.92           C  
ATOM   2579  C   GLY A 374      16.937  32.726 -26.555  1.00 46.53           C  
ATOM   2580  O   GLY A 374      16.099  31.825 -26.661  1.00 45.37           O  
ATOM   2581  N   ASN A 375      16.631  34.034 -26.465  1.00 43.02           N  
ATOM   2582  CA  ASN A 375      15.320  34.702 -26.457  1.00 41.84           C  
ATOM   2583  C   ASN A 375      14.329  34.376 -27.587  1.00 45.00           C  
ATOM   2584  O   ASN A 375      13.120  34.480 -27.360  1.00 44.75           O  
ATOM   2585  CB  ASN A 375      15.542  36.227 -26.470  1.00 37.91           C  
ATOM   2586  CG  ASN A 375      15.314  36.930 -25.155  1.00 73.42           C  
ATOM   2587  OD1 ASN A 375      15.319  38.163 -25.092  1.00 69.97           O  
ATOM   2588  ND2 ASN A 375      15.115  36.185 -24.065  1.00 69.65           N  
ATOM   2589  N   PHE A 376      14.824  34.083 -28.808  1.00 41.30           N  
ATOM   2590  CA  PHE A 376      14.034  33.908 -30.047  1.00 41.45           C  
ATOM   2591  C   PHE A 376      13.615  35.300 -30.601  1.00 46.20           C  
ATOM   2592  O   PHE A 376      12.898  35.395 -31.598  1.00 46.55           O  
ATOM   2593  CB  PHE A 376      12.824  32.966 -29.880  1.00 43.28           C  
ATOM   2594  CG  PHE A 376      13.055  31.521 -30.242  1.00 45.08           C  
ATOM   2595  CD1 PHE A 376      13.510  30.612 -29.290  1.00 47.54           C  
ATOM   2596  CD2 PHE A 376      12.752  31.049 -31.517  1.00 46.71           C  
ATOM   2597  CE1 PHE A 376      13.692  29.267 -29.619  1.00 48.45           C  
ATOM   2598  CE2 PHE A 376      12.937  29.704 -31.846  1.00 49.20           C  
ATOM   2599  CZ  PHE A 376      13.396  28.818 -30.893  1.00 47.52           C  
ATOM   2600  N   ASN A 377      14.055  36.375 -29.934  1.00 43.15           N  
ATOM   2601  CA  ASN A 377      13.849  37.757 -30.362  1.00 43.31           C  
ATOM   2602  C   ASN A 377      14.972  38.038 -31.384  1.00 48.34           C  
ATOM   2603  O   ASN A 377      16.018  37.380 -31.282  1.00 48.62           O  
ATOM   2604  CB  ASN A 377      13.973  38.711 -29.171  1.00 43.34           C  
ATOM   2605  CG  ASN A 377      12.691  38.948 -28.415  1.00 74.26           C  
ATOM   2606  OD1 ASN A 377      11.932  38.019 -28.095  1.00 74.48           O  
ATOM   2607  ND2 ASN A 377      12.447  40.205 -28.067  1.00 65.93           N  
ATOM   2608  N   PRO A 378      14.819  38.962 -32.377  1.00 44.32           N  
ATOM   2609  CA  PRO A 378      15.907  39.162 -33.343  1.00 43.51           C  
ATOM   2610  C   PRO A 378      17.217  39.508 -32.650  1.00 48.76           C  
ATOM   2611  O   PRO A 378      17.219  40.423 -31.830  1.00 50.51           O  
ATOM   2612  CB  PRO A 378      15.391  40.303 -34.225  1.00 44.32           C  
ATOM   2613  CG  PRO A 378      13.929  40.214 -34.129  1.00 48.27           C  
ATOM   2614  CD  PRO A 378      13.668  39.837 -32.704  1.00 44.74           C  
ATOM   2615  N   PRO A 379      18.314  38.743 -32.860  1.00 44.37           N  
ATOM   2616  CA  PRO A 379      19.583  39.123 -32.215  1.00 44.13           C  
ATOM   2617  C   PRO A 379      20.141  40.376 -32.902  1.00 48.38           C  
ATOM   2618  O   PRO A 379      19.809  40.607 -34.062  1.00 46.73           O  
ATOM   2619  CB  PRO A 379      20.477  37.901 -32.441  1.00 45.58           C  
ATOM   2620  CG  PRO A 379      19.968  37.293 -33.709  1.00 49.94           C  
ATOM   2621  CD  PRO A 379      18.493  37.604 -33.785  1.00 45.60           C  
ATOM   2622  N   GLU A 380      20.975  41.181 -32.201  1.00 46.19           N  
ATOM   2623  CA  GLU A 380      21.565  42.390 -32.793  1.00 46.50           C  
ATOM   2624  C   GLU A 380      22.436  42.034 -33.990  1.00 51.13           C  
ATOM   2625  O   GLU A 380      22.402  42.716 -35.021  1.00 50.71           O  
ATOM   2626  CB  GLU A 380      22.351  43.200 -31.751  1.00 47.87           C  
ATOM   2627  CG  GLU A 380      21.549  44.362 -31.194  1.00 53.88           C  
ATOM   2628  CD  GLU A 380      21.415  45.572 -32.098  1.00 73.79           C  
ATOM   2629  OE1 GLU A 380      22.194  45.686 -33.070  1.00 66.07           O  
ATOM   2630  OE2 GLU A 380      20.528  46.413 -31.828  1.00 76.81           O  
ATOM   2631  N   GLU A 381      23.165  40.920 -33.857  1.00 48.02           N  
ATOM   2632  CA  GLU A 381      24.037  40.331 -34.862  1.00 47.91           C  
ATOM   2633  C   GLU A 381      23.959  38.827 -34.687  1.00 51.48           C  
ATOM   2634  O   GLU A 381      23.898  38.335 -33.555  1.00 51.96           O  
ATOM   2635  CB  GLU A 381      25.500  40.787 -34.665  1.00 49.54           C  
ATOM   2636  CG  GLU A 381      25.742  42.293 -34.748  1.00 58.86           C  
ATOM   2637  CD  GLU A 381      25.447  42.944 -36.084  1.00 74.43           C  
ATOM   2638  OE1 GLU A 381      25.520  42.250 -37.126  1.00 71.61           O  
ATOM   2639  OE2 GLU A 381      25.135  44.155 -36.086  1.00 66.86           O  
ATOM   2640  N   GLY A 382      23.979  38.111 -35.796  1.00 46.70           N  
ATOM   2641  CA  GLY A 382      23.963  36.664 -35.761  1.00 46.60           C  
ATOM   2642  C   GLY A 382      24.374  35.995 -37.050  1.00 51.41           C  
ATOM   2643  O   GLY A 382      25.213  36.502 -37.794  1.00 51.02           O  
ATOM   2644  N   THR A 383      23.768  34.833 -37.300  1.00 49.04           N  
ATOM   2645  CA  THR A 383      23.984  33.955 -38.446  1.00 49.42           C  
ATOM   2646  C   THR A 383      22.670  33.198 -38.707  1.00 53.92           C  
ATOM   2647  O   THR A 383      21.877  32.973 -37.797  1.00 53.12           O  
ATOM   2648  CB  THR A 383      25.205  33.041 -38.163  1.00 61.44           C  
ATOM   2649  OG1 THR A 383      26.367  33.862 -38.049  1.00 64.48           O  
ATOM   2650  CG2 THR A 383      25.448  31.990 -39.242  1.00 61.61           C  
ATOM   2651  N   ILE A 384      22.432  32.856 -39.959  1.00 52.65           N  
ATOM   2652  CA  ILE A 384      21.251  32.130 -40.395  1.00 53.82           C  
ATOM   2653  C   ILE A 384      21.526  30.612 -40.312  1.00 60.84           C  
ATOM   2654  O   ILE A 384      22.579  30.132 -40.762  1.00 61.72           O  
ATOM   2655  CB  ILE A 384      20.808  32.606 -41.817  1.00 56.60           C  
ATOM   2656  CG1 ILE A 384      20.415  34.118 -41.842  1.00 56.45           C  
ATOM   2657  CG2 ILE A 384      19.707  31.714 -42.423  1.00 57.62           C  
ATOM   2658  CD1 ILE A 384      19.132  34.547 -41.038  1.00 60.70           C  
ATOM   2659  N   LYS A 385      20.581  29.878 -39.711  1.00 56.95           N  
ATOM   2660  CA  LYS A 385      20.635  28.434 -39.583  1.00 56.82           C  
ATOM   2661  C   LYS A 385      19.277  27.906 -40.016  1.00 62.19           C  
ATOM   2662  O   LYS A 385      18.243  28.389 -39.551  1.00 62.28           O  
ATOM   2663  CB  LYS A 385      20.982  28.019 -38.141  1.00 59.24           C  
ATOM   2664  CG  LYS A 385      21.215  26.517 -37.940  1.00 73.29           C  
ATOM   2665  CD  LYS A 385      22.656  26.079 -38.194  1.00 83.56           C  
ATOM   2666  CE  LYS A 385      22.804  24.585 -38.039  1.00 95.87           C  
ATOM   2667  NZ  LYS A 385      24.159  24.112 -38.427  1.00104.74           N  
ATOM   2668  N   GLY A 386      19.291  26.958 -40.940  1.00 59.17           N  
ATOM   2669  CA  GLY A 386      18.070  26.338 -41.434  1.00 59.13           C  
ATOM   2670  C   GLY A 386      17.524  25.343 -40.431  1.00 63.38           C  
ATOM   2671  O   GLY A 386      18.234  24.927 -39.511  1.00 63.56           O  
ATOM   2672  N   THR A 387      16.267  24.952 -40.610  1.00 59.45           N  
ATOM   2673  CA  THR A 387      15.580  23.994 -39.749  1.00 59.17           C  
ATOM   2674  C   THR A 387      15.860  22.553 -40.188  1.00 63.73           C  
ATOM   2675  O   THR A 387      16.137  22.317 -41.360  1.00 63.46           O  
ATOM   2676  CB  THR A 387      14.080  24.312 -39.716  1.00 65.36           C  
ATOM   2677  OG1 THR A 387      13.653  24.568 -41.045  1.00 67.01           O  
ATOM   2678  CG2 THR A 387      13.751  25.526 -38.850  1.00 62.08           C  
ATOM   2679  N   SER A 388      15.788  21.595 -39.242  1.00 61.20           N  
ATOM   2680  CA  SER A 388      16.010  20.163 -39.479  1.00 61.51           C  
ATOM   2681  C   SER A 388      14.788  19.533 -40.175  1.00 67.84           C  
ATOM   2682  O   SER A 388      13.707  19.433 -39.582  1.00 67.83           O  
ATOM   2683  CB  SER A 388      16.343  19.444 -38.174  1.00 64.17           C  
ATOM   2684  OG  SER A 388      17.429  20.080 -37.519  1.00 72.58           O  
ATOM   2685  N   ALA A 389      14.984  19.118 -41.448  1.00 65.32           N  
ATOM   2686  CA  ALA A 389      14.001  18.571 -42.393  1.00 65.03           C  
ATOM   2687  C   ALA A 389      13.098  17.433 -41.863  1.00 68.30           C  
ATOM   2688  O   ALA A 389      11.877  17.513 -42.019  1.00 69.27           O  
ATOM   2689  CB  ALA A 389      14.704  18.128 -43.664  1.00 65.82           C  
ATOM   2690  N   GLY A 390      13.686  16.390 -41.282  1.00 61.92           N  
ATOM   2691  CA  GLY A 390      12.918  15.257 -40.783  1.00 60.27           C  
ATOM   2692  C   GLY A 390      13.058  15.067 -39.290  1.00 61.78           C  
ATOM   2693  O   GLY A 390      13.443  13.982 -38.841  1.00 61.09           O  
ATOM   2694  N   TYR A 391      12.734  16.122 -38.510  1.00 56.48           N  
ATOM   2695  CA  TYR A 391      12.842  16.104 -37.048  1.00 55.08           C  
ATOM   2696  C   TYR A 391      11.919  15.074 -36.401  1.00 57.34           C  
ATOM   2697  O   TYR A 391      12.388  14.277 -35.587  1.00 57.62           O  
ATOM   2698  CB  TYR A 391      12.653  17.508 -36.451  1.00 55.49           C  
ATOM   2699  CG  TYR A 391      13.272  17.668 -35.081  1.00 55.87           C  
ATOM   2700  CD1 TYR A 391      14.653  17.633 -34.909  1.00 57.61           C  
ATOM   2701  CD2 TYR A 391      12.480  17.876 -33.956  1.00 56.13           C  
ATOM   2702  CE1 TYR A 391      15.229  17.778 -33.648  1.00 58.12           C  
ATOM   2703  CE2 TYR A 391      13.047  18.046 -32.693  1.00 56.54           C  
ATOM   2704  CZ  TYR A 391      14.422  17.987 -32.543  1.00 64.24           C  
ATOM   2705  OH  TYR A 391      14.994  18.127 -31.301  1.00 66.76           O  
ATOM   2706  N   PHE A 392      10.625  15.074 -36.784  1.00 52.22           N  
ATOM   2707  CA  PHE A 392       9.616  14.115 -36.313  1.00 58.24           C  
ATOM   2708  C   PHE A 392       9.345  13.101 -37.410  1.00100.08           C  
ATOM   2709  O   PHE A 392      10.225  12.818 -38.217  1.00 71.14           O  
ATOM   2710  CB  PHE A 392       8.291  14.811 -35.980  1.00 59.62           C  
ATOM   2711  CG  PHE A 392       8.240  15.609 -34.700  1.00 60.48           C  
ATOM   2712  CD1 PHE A 392       8.148  14.972 -33.466  1.00 62.48           C  
ATOM   2713  CD2 PHE A 392       8.192  16.999 -34.731  1.00 61.86           C  
ATOM   2714  CE1 PHE A 392       8.046  15.709 -32.287  1.00 62.90           C  
ATOM   2715  CE2 PHE A 392       8.116  17.736 -33.548  1.00 64.42           C  
ATOM   2716  CZ  PHE A 392       8.038  17.085 -32.333  1.00 62.44           C  
ATOM   2717  N   HIS A 393      11.204  11.073 -36.247  1.00 64.50           N  
ATOM   2718  CA  HIS A 393      10.902   9.858 -37.009  1.00 64.11           C  
ATOM   2719  C   HIS A 393       9.527   9.236 -36.670  1.00 64.85           C  
ATOM   2720  O   HIS A 393       9.013   8.418 -37.437  1.00 64.35           O  
ATOM   2721  CB  HIS A 393      12.033   8.833 -36.869  1.00 65.57           C  
ATOM   2722  CG  HIS A 393      12.760   8.898 -35.563  1.00 69.75           C  
ATOM   2723  ND1 HIS A 393      12.198   8.404 -34.395  1.00 72.08           N  
ATOM   2724  CD2 HIS A 393      13.995   9.376 -35.288  1.00 72.07           C  
ATOM   2725  CE1 HIS A 393      13.105   8.600 -33.450  1.00 71.74           C  
ATOM   2726  NE2 HIS A 393      14.202   9.184 -33.938  1.00 72.13           N  
ATOM   2727  N   LYS A 394       8.935   9.637 -35.534  1.00 58.99           N  
ATOM   2728  CA  LYS A 394       7.635   9.154 -35.073  1.00 57.17           C  
ATOM   2729  C   LYS A 394       6.642  10.299 -34.829  1.00 58.31           C  
ATOM   2730  O   LYS A 394       7.048  11.451 -34.696  1.00 58.56           O  
ATOM   2731  CB  LYS A 394       7.790   8.284 -33.812  1.00 58.97           C  
ATOM   2732  CG  LYS A 394       8.210   6.855 -34.105  1.00 66.47           C  
ATOM   2733  CD  LYS A 394       9.465   6.494 -33.354  1.00 71.36           C  
ATOM   2734  CE  LYS A 394       9.920   5.084 -33.608  1.00 76.94           C  
ATOM   2735  NZ  LYS A 394      11.082   4.733 -32.754  1.00 82.26           N  
ATOM   2736  N   TRP A 395       5.345   9.962 -34.781  1.00 52.53           N  
ATOM   2737  CA  TRP A 395       4.208  10.843 -34.528  1.00 51.60           C  
ATOM   2738  C   TRP A 395       3.263  10.175 -33.533  1.00 54.03           C  
ATOM   2739  O   TRP A 395       3.430   8.993 -33.228  1.00 53.71           O  
ATOM   2740  CB  TRP A 395       3.470  11.193 -35.839  1.00 50.63           C  
ATOM   2741  CG  TRP A 395       2.668  10.079 -36.445  1.00 51.42           C  
ATOM   2742  CD1 TRP A 395       3.128   9.103 -37.274  1.00 54.35           C  
ATOM   2743  CD2 TRP A 395       1.256   9.870 -36.322  1.00 51.20           C  
ATOM   2744  NE1 TRP A 395       2.097   8.273 -37.647  1.00 53.80           N  
ATOM   2745  CE2 TRP A 395       0.940   8.706 -37.054  1.00 55.22           C  
ATOM   2746  CE3 TRP A 395       0.232  10.527 -35.621  1.00 52.40           C  
ATOM   2747  CZ2 TRP A 395      -0.364   8.198 -37.128  1.00 54.54           C  
ATOM   2748  CZ3 TRP A 395      -1.056  10.018 -35.687  1.00 53.93           C  
ATOM   2749  CH2 TRP A 395      -1.346   8.870 -36.435  1.00 54.54           C  
ATOM   2750  N   ALA A 396       2.280  10.938 -33.022  1.00 49.33           N  
ATOM   2751  CA  ALA A 396       1.284  10.477 -32.049  1.00 47.70           C  
ATOM   2752  C   ALA A 396       0.029  11.350 -32.070  1.00 50.51           C  
ATOM   2753  O   ALA A 396       0.082  12.516 -32.488  1.00 50.92           O  
ATOM   2754  CB  ALA A 396       1.882  10.484 -30.659  1.00 48.01           C  
ATOM   2755  N   GLU A 397      -1.101  10.789 -31.615  1.00 45.10           N  
ATOM   2756  CA  GLU A 397      -2.363  11.521 -31.511  1.00 44.75           C  
ATOM   2757  C   GLU A 397      -2.277  12.381 -30.241  1.00 49.34           C  
ATOM   2758  O   GLU A 397      -1.438  12.106 -29.367  1.00 48.87           O  
ATOM   2759  CB  GLU A 397      -3.570  10.559 -31.420  1.00 46.13           C  
ATOM   2760  CG  GLU A 397      -3.764   9.618 -32.610  1.00 56.76           C  
ATOM   2761  CD  GLU A 397      -4.422  10.135 -33.882  1.00 65.96           C  
ATOM   2762  OE1 GLU A 397      -5.246  11.075 -33.802  1.00 61.55           O  
ATOM   2763  OE2 GLU A 397      -4.175   9.531 -34.951  1.00 47.48           O  
ATOM   2764  N   PHE A 398      -3.129  13.412 -30.136  1.00 46.70           N  
ATOM   2765  CA  PHE A 398      -3.129  14.277 -28.963  1.00 47.09           C  
ATOM   2766  C   PHE A 398      -4.095  13.775 -27.884  1.00 52.32           C  
ATOM   2767  O   PHE A 398      -5.223  13.393 -28.194  1.00 51.84           O  
ATOM   2768  CB  PHE A 398      -3.446  15.723 -29.341  1.00 48.72           C  
ATOM   2769  CG  PHE A 398      -2.339  16.467 -30.054  1.00 50.36           C  
ATOM   2770  CD1 PHE A 398      -1.235  16.947 -29.355  1.00 53.06           C  
ATOM   2771  CD2 PHE A 398      -2.433  16.750 -31.413  1.00 51.91           C  
ATOM   2772  CE1 PHE A 398      -0.233  17.673 -30.007  1.00 53.69           C  
ATOM   2773  CE2 PHE A 398      -1.421  17.458 -32.067  1.00 54.69           C  
ATOM   2774  CZ  PHE A 398      -0.333  17.921 -31.358  1.00 52.73           C  
ATOM   2775  N   GLY A 399      -3.630  13.793 -26.632  1.00 49.44           N  
ATOM   2776  CA  GLY A 399      -4.410  13.420 -25.456  1.00 48.71           C  
ATOM   2777  C   GLY A 399      -5.240  14.600 -25.009  1.00 52.22           C  
ATOM   2778  O   GLY A 399      -4.893  15.268 -24.031  1.00 52.00           O  
ATOM   2779  N   ASN A 400      -6.328  14.879 -25.753  1.00 48.88           N  
ATOM   2780  CA  ASN A 400      -7.217  16.023 -25.544  1.00 49.22           C  
ATOM   2781  C   ASN A 400      -8.261  15.819 -24.451  1.00 54.59           C  
ATOM   2782  O   ASN A 400      -8.880  16.792 -23.996  1.00 54.90           O  
ATOM   2783  CB  ASN A 400      -7.874  16.439 -26.866  1.00 48.70           C  
ATOM   2784  CG  ASN A 400      -6.898  16.955 -27.909  1.00 67.39           C  
ATOM   2785  OD1 ASN A 400      -5.800  17.448 -27.598  1.00 57.25           O  
ATOM   2786  ND2 ASN A 400      -7.291  16.875 -29.178  1.00 58.86           N  
ATOM   2787  N   ARG A 401      -8.441  14.563 -24.020  1.00 51.41           N  
ATOM   2788  CA  ARG A 401      -9.377  14.175 -22.973  1.00 51.06           C  
ATOM   2789  C   ARG A 401      -8.615  13.647 -21.775  1.00 55.87           C  
ATOM   2790  O   ARG A 401      -7.382  13.556 -21.827  1.00 55.17           O  
ATOM   2791  CB  ARG A 401     -10.357  13.126 -23.496  1.00 51.81           C  
ATOM   2792  CG  ARG A 401     -11.560  13.701 -24.227  1.00 63.07           C  
ATOM   2793  CD  ARG A 401     -12.416  12.597 -24.830  1.00 77.47           C  
ATOM   2794  NE  ARG A 401     -11.931  12.167 -26.146  1.00 85.42           N  
ATOM   2795  CZ  ARG A 401     -11.109  11.142 -26.359  1.00 97.25           C  
ATOM   2796  NH1 ARG A 401     -10.663  10.414 -25.341  1.00 80.82           N  
ATOM   2797  NH2 ARG A 401     -10.731  10.834 -27.592  1.00 84.82           N  
ATOM   2798  N   LEU A 402      -9.354  13.297 -20.689  1.00 52.96           N  
ATOM   2799  CA  LEU A 402      -8.820  12.809 -19.416  1.00 52.41           C  
ATOM   2800  C   LEU A 402      -7.765  11.693 -19.571  1.00 57.06           C  
ATOM   2801  O   LEU A 402      -8.061  10.651 -20.181  1.00 56.38           O  
ATOM   2802  CB  LEU A 402      -9.938  12.377 -18.453  1.00 52.27           C  
ATOM   2803  CG  LEU A 402     -11.012  13.406 -18.086  1.00 56.34           C  
ATOM   2804  CD1 LEU A 402     -12.243  12.716 -17.560  1.00 56.05           C  
ATOM   2805  CD2 LEU A 402     -10.506  14.432 -17.073  1.00 56.98           C  
ATOM   2806  N   PRO A 403      -6.524  11.926 -19.045  1.00 53.28           N  
ATOM   2807  CA  PRO A 403      -5.457  10.913 -19.151  1.00 52.79           C  
ATOM   2808  C   PRO A 403      -5.783   9.571 -18.486  1.00 56.69           C  
ATOM   2809  O   PRO A 403      -5.396   8.527 -19.011  1.00 55.25           O  
ATOM   2810  CB  PRO A 403      -4.261  11.606 -18.494  1.00 54.58           C  
ATOM   2811  CG  PRO A 403      -4.562  13.059 -18.605  1.00 58.86           C  
ATOM   2812  CD  PRO A 403      -6.027  13.122 -18.339  1.00 54.42           C  
ATOM   2813  N   PHE A 404      -6.512   9.589 -17.356  1.00 54.99           N  
ATOM   2814  CA  PHE A 404      -6.893   8.351 -16.675  1.00 55.72           C  
ATOM   2815  C   PHE A 404      -8.155   7.718 -17.275  1.00 63.30           C  
ATOM   2816  O   PHE A 404      -8.379   6.523 -17.084  1.00 63.50           O  
ATOM   2817  CB  PHE A 404      -6.994   8.543 -15.163  1.00 57.30           C  
ATOM   2818  CG  PHE A 404      -5.645   8.784 -14.529  1.00 59.09           C  
ATOM   2819  CD1 PHE A 404      -4.736   7.741 -14.362  1.00 62.84           C  
ATOM   2820  CD2 PHE A 404      -5.273  10.053 -14.112  1.00 60.67           C  
ATOM   2821  CE1 PHE A 404      -3.482   7.967 -13.777  1.00 63.44           C  
ATOM   2822  CE2 PHE A 404      -4.023  10.274 -13.522  1.00 63.62           C  
ATOM   2823  CZ  PHE A 404      -3.140   9.230 -13.352  1.00 61.66           C  
ATOM   2824  N   ASN A 405      -8.931   8.501 -18.062  1.00 62.12           N  
ATOM   2825  CA  ASN A 405     -10.136   8.080 -18.790  1.00 62.42           C  
ATOM   2826  C   ASN A 405     -11.205   7.474 -17.860  1.00 69.61           C  
ATOM   2827  O   ASN A 405     -11.558   6.289 -17.969  1.00 69.61           O  
ATOM   2828  CB  ASN A 405      -9.776   7.152 -19.975  1.00 58.84           C  
ATOM   2829  CG  ASN A 405     -10.793   7.128 -21.085  1.00 71.18           C  
ATOM   2830  OD1 ASN A 405     -11.795   7.858 -21.068  1.00 70.65           O  
ATOM   2831  ND2 ASN A 405     -10.562   6.277 -22.080  1.00 53.68           N  
ATOM   2832  N   SER A 406     -11.713   8.321 -16.940  1.00 68.00           N  
ATOM   2833  CA  SER A 406     -12.750   8.015 -15.948  1.00 68.53           C  
ATOM   2834  C   SER A 406     -14.091   7.567 -16.584  1.00 73.97           C  
ATOM   2835  O   SER A 406     -14.921   6.975 -15.888  1.00 73.92           O  
ATOM   2836  CB  SER A 406     -12.964   9.214 -15.027  1.00 72.41           C  
ATOM   2837  OG  SER A 406     -13.839   8.921 -13.949  1.00 83.47           O  
ATOM   2838  N   PHE A 407     -14.288   7.836 -17.900  1.00 71.34           N  
ATOM   2839  CA  PHE A 407     -15.487   7.459 -18.665  1.00 71.31           C  
ATOM   2840  C   PHE A 407     -15.251   6.259 -19.613  1.00 75.85           C  
ATOM   2841  O   PHE A 407     -16.206   5.537 -19.920  1.00 75.32           O  
ATOM   2842  CB  PHE A 407     -16.058   8.659 -19.450  1.00 72.80           C  
ATOM   2843  CG  PHE A 407     -16.428   9.875 -18.629  1.00 74.06           C  
ATOM   2844  CD1 PHE A 407     -17.555   9.868 -17.811  1.00 76.78           C  
ATOM   2845  CD2 PHE A 407     -15.683  11.047 -18.717  1.00 75.88           C  
ATOM   2846  CE1 PHE A 407     -17.904  10.998 -17.062  1.00 77.55           C  
ATOM   2847  CE2 PHE A 407     -16.036  12.179 -17.971  1.00 78.63           C  
ATOM   2848  CZ  PHE A 407     -17.144  12.146 -17.150  1.00 76.72           C  
ATOM   2849  N   GLY A 408     -13.999   6.071 -20.059  1.00 72.59           N  
ATOM   2850  CA  GLY A 408     -13.602   5.006 -20.978  1.00 72.51           C  
ATOM   2851  C   GLY A 408     -14.289   5.103 -22.327  1.00 76.77           C  
ATOM   2852  O   GLY A 408     -14.697   4.083 -22.886  1.00 76.52           O  
ATOM   2853  N   THR A 409     -14.424   6.342 -22.846  1.00 73.56           N  
ATOM   2854  CA  THR A 409     -15.118   6.712 -24.094  1.00 73.70           C  
ATOM   2855  C   THR A 409     -14.639   5.940 -25.368  1.00 76.05           C  
ATOM   2856  O   THR A 409     -15.479   5.413 -26.113  1.00 75.46           O  
ATOM   2857  CB  THR A 409     -15.085   8.238 -24.295  1.00 83.06           C  
ATOM   2858  OG1 THR A 409     -13.803   8.754 -23.913  1.00 80.21           O  
ATOM   2859  CG2 THR A 409     -16.187   8.945 -23.508  1.00 82.47           C  
ATOM   2860  N   GLY A 410     -13.326   5.892 -25.593  1.00 71.08           N  
ATOM   2861  CA  GLY A 410     -12.729   5.173 -26.716  1.00 69.93           C  
ATOM   2862  C   GLY A 410     -11.986   3.935 -26.260  1.00 71.53           C  
ATOM   2863  O   GLY A 410     -11.068   3.466 -26.937  1.00 71.35           O  
ATOM   2864  N   GLU A 411     -12.381   3.419 -25.086  1.00 66.17           N  
ATOM   2865  CA  GLU A 411     -11.819   2.257 -24.400  1.00 65.35           C  
ATOM   2866  C   GLU A 411     -12.927   1.211 -24.181  1.00 66.94           C  
ATOM   2867  O   GLU A 411     -14.110   1.510 -24.401  1.00 67.17           O  
ATOM   2868  CB  GLU A 411     -11.292   2.700 -23.015  1.00 66.94           C  
ATOM   2869  CG  GLU A 411      -9.802   2.980 -22.921  1.00 79.50           C  
ATOM   2870  CD  GLU A 411      -9.269   2.891 -21.501  1.00107.46           C  
ATOM   2871  OE1 GLU A 411      -9.573   3.793 -20.683  1.00104.23           O  
ATOM   2872  OE2 GLU A 411      -8.566   1.898 -21.198  1.00101.60           O  
ATOM   2873  N   SER A 412     -12.544  -0.012 -23.749  1.00 60.09           N  
ATOM   2874  CA  SER A 412     -13.491  -1.072 -23.411  1.00 58.19           C  
ATOM   2875  C   SER A 412     -14.038  -0.764 -22.018  1.00 58.78           C  
ATOM   2876  O   SER A 412     -13.299  -0.298 -21.150  1.00 58.27           O  
ATOM   2877  CB  SER A 412     -12.805  -2.433 -23.424  1.00 61.94           C  
ATOM   2878  OG  SER A 412     -13.655  -3.451 -22.919  1.00 72.17           O  
ATOM   2879  N   LYS A 413     -15.332  -1.015 -21.810  1.00 53.18           N  
ATOM   2880  CA  LYS A 413     -16.005  -0.738 -20.540  1.00 51.01           C  
ATOM   2881  C   LYS A 413     -15.823  -1.837 -19.474  1.00 51.29           C  
ATOM   2882  O   LYS A 413     -16.071  -1.571 -18.292  1.00 50.05           O  
ATOM   2883  CB  LYS A 413     -17.497  -0.433 -20.787  1.00 52.66           C  
ATOM   2884  CG  LYS A 413     -17.755   0.729 -21.765  1.00 58.60           C  
ATOM   2885  CD  LYS A 413     -17.204   2.089 -21.293  1.00 62.93           C  
ATOM   2886  CE  LYS A 413     -17.826   3.267 -22.007  1.00 71.36           C  
ATOM   2887  NZ  LYS A 413     -17.362   3.385 -23.416  1.00 77.63           N  
ATOM   2888  N   GLN A 414     -15.354  -3.048 -19.877  1.00 45.50           N  
ATOM   2889  CA  GLN A 414     -15.153  -4.188 -18.976  1.00 44.17           C  
ATOM   2890  C   GLN A 414     -13.984  -3.989 -18.007  1.00 48.96           C  
ATOM   2891  O   GLN A 414     -12.820  -3.920 -18.411  1.00 49.62           O  
ATOM   2892  CB  GLN A 414     -15.034  -5.498 -19.755  1.00 44.91           C  
ATOM   2893  CG  GLN A 414     -15.047  -6.724 -18.856  1.00 41.99           C  
ATOM   2894  CD  GLN A 414     -15.276  -8.029 -19.580  1.00 46.39           C  
ATOM   2895  OE1 GLN A 414     -15.048  -8.167 -20.786  1.00 36.05           O  
ATOM   2896  NE2 GLN A 414     -15.638  -9.050 -18.826  1.00 39.17           N  
ATOM   2897  N   ILE A 415     -14.328  -3.903 -16.717  1.00 44.52           N  
ATOM   2898  CA  ILE A 415     -13.421  -3.662 -15.593  1.00 43.99           C  
ATOM   2899  C   ILE A 415     -13.271  -4.918 -14.710  1.00 45.54           C  
ATOM   2900  O   ILE A 415     -12.296  -5.031 -13.982  1.00 43.35           O  
ATOM   2901  CB  ILE A 415     -13.955  -2.409 -14.809  1.00 47.53           C  
ATOM   2902  CG1 ILE A 415     -13.872  -1.131 -15.653  1.00 47.71           C  
ATOM   2903  CG2 ILE A 415     -13.323  -2.199 -13.420  1.00 49.44           C  
ATOM   2904  CD1 ILE A 415     -12.682  -1.016 -16.518  1.00 53.89           C  
ATOM   2905  N   SER A 416     -14.228  -5.856 -14.794  1.00 41.46           N  
ATOM   2906  CA  SER A 416     -14.206  -7.068 -14.010  1.00 41.61           C  
ATOM   2907  C   SER A 416     -14.859  -8.238 -14.716  1.00 45.77           C  
ATOM   2908  O   SER A 416     -15.466  -8.094 -15.785  1.00 45.37           O  
ATOM   2909  CB  SER A 416     -14.865  -6.835 -12.649  1.00 46.42           C  
ATOM   2910  OG  SER A 416     -16.231  -6.486 -12.779  1.00 58.40           O  
ATOM   2911  N   ASN A 417     -14.723  -9.409 -14.097  1.00 42.15           N  
ATOM   2912  CA  ASN A 417     -15.327 -10.647 -14.554  1.00 42.07           C  
ATOM   2913  C   ASN A 417     -16.376 -11.109 -13.556  1.00 46.06           C  
ATOM   2914  O   ASN A 417     -16.201 -10.961 -12.345  1.00 45.80           O  
ATOM   2915  CB  ASN A 417     -14.274 -11.750 -14.678  1.00 42.55           C  
ATOM   2916  CG  ASN A 417     -13.409 -11.639 -15.886  1.00 54.12           C  
ATOM   2917  OD1 ASN A 417     -13.856 -11.759 -17.034  1.00 51.43           O  
ATOM   2918  ND2 ASN A 417     -12.141 -11.480 -15.636  1.00 37.01           N  
ATOM   2919  N   SER A 418     -17.440 -11.717 -14.067  1.00 42.04           N  
ATOM   2920  CA  SER A 418     -18.462 -12.331 -13.246  1.00 40.87           C  
ATOM   2921  C   SER A 418     -18.260 -13.817 -13.431  1.00 43.87           C  
ATOM   2922  O   SER A 418     -18.324 -14.325 -14.548  1.00 42.72           O  
ATOM   2923  CB  SER A 418     -19.853 -11.883 -13.676  1.00 43.73           C  
ATOM   2924  OG  SER A 418     -20.225 -10.729 -12.941  1.00 47.97           O  
ATOM   2925  N   GLY A 419     -17.913 -14.481 -12.339  1.00 41.01           N  
ATOM   2926  CA  GLY A 419     -17.629 -15.908 -12.328  1.00 39.86           C  
ATOM   2927  C   GLY A 419     -18.838 -16.759 -12.617  1.00 42.69           C  
ATOM   2928  O   GLY A 419     -19.888 -16.587 -11.984  1.00 43.02           O  
ATOM   2929  N   VAL A 420     -18.684 -17.680 -13.588  1.00 36.72           N  
ATOM   2930  CA  VAL A 420     -19.720 -18.628 -13.992  1.00 34.56           C  
ATOM   2931  C   VAL A 420     -19.363 -19.978 -13.394  1.00 39.61           C  
ATOM   2932  O   VAL A 420     -20.189 -20.580 -12.694  1.00 39.38           O  
ATOM   2933  CB  VAL A 420     -19.931 -18.711 -15.526  1.00 36.60           C  
ATOM   2934  CG1 VAL A 420     -21.051 -19.677 -15.860  1.00 35.67           C  
ATOM   2935  CG2 VAL A 420     -20.242 -17.343 -16.106  1.00 36.31           C  
ATOM   2936  N   PHE A 421     -18.125 -20.447 -13.634  1.00 36.00           N  
ATOM   2937  CA  PHE A 421     -17.714 -21.742 -13.100  1.00 35.41           C  
ATOM   2938  C   PHE A 421     -17.046 -21.641 -11.720  1.00 39.17           C  
ATOM   2939  O   PHE A 421     -16.420 -20.638 -11.400  1.00 37.61           O  
ATOM   2940  CB  PHE A 421     -16.850 -22.502 -14.120  1.00 36.88           C  
ATOM   2941  CG  PHE A 421     -17.550 -22.771 -15.438  1.00 37.55           C  
ATOM   2942  CD1 PHE A 421     -18.715 -23.536 -15.485  1.00 39.53           C  
ATOM   2943  CD2 PHE A 421     -17.043 -22.267 -16.627  1.00 39.55           C  
ATOM   2944  CE1 PHE A 421     -19.364 -23.779 -16.690  1.00 39.58           C  
ATOM   2945  CE2 PHE A 421     -17.690 -22.519 -17.839  1.00 42.82           C  
ATOM   2946  CZ  PHE A 421     -18.850 -23.274 -17.862  1.00 40.11           C  
ATOM   2947  N   ALA A 422     -17.218 -22.679 -10.888  1.00 38.15           N  
ATOM   2948  CA  ALA A 422     -16.609 -22.730  -9.561  1.00 38.36           C  
ATOM   2949  C   ALA A 422     -15.196 -23.240  -9.777  1.00 43.03           C  
ATOM   2950  O   ALA A 422     -14.921 -24.430  -9.588  1.00 40.85           O  
ATOM   2951  CB  ALA A 422     -17.399 -23.650  -8.639  1.00 38.81           C  
ATOM   2952  N   VAL A 423     -14.332 -22.330 -10.315  1.00 41.22           N  
ATOM   2953  CA  VAL A 423     -12.919 -22.564 -10.647  1.00 41.20           C  
ATOM   2954  C   VAL A 423     -12.095 -21.482  -9.989  1.00 45.72           C  
ATOM   2955  O   VAL A 423     -12.457 -20.312 -10.090  1.00 45.15           O  
ATOM   2956  CB  VAL A 423     -12.644 -22.606 -12.175  1.00 44.78           C  
ATOM   2957  CG1 VAL A 423     -11.194 -22.993 -12.466  1.00 44.59           C  
ATOM   2958  CG2 VAL A 423     -13.592 -23.559 -12.879  1.00 44.39           C  
ATOM   2959  N   GLN A 424     -10.970 -21.871  -9.348  1.00 43.59           N  
ATOM   2960  CA  GLN A 424     -10.052 -20.954  -8.672  1.00 43.39           C  
ATOM   2961  C   GLN A 424      -9.372 -19.985  -9.620  1.00 48.50           C  
ATOM   2962  O   GLN A 424      -8.787 -20.378 -10.636  1.00 48.76           O  
ATOM   2963  CB  GLN A 424      -9.030 -21.686  -7.806  1.00 44.38           C  
ATOM   2964  CG  GLN A 424      -8.575 -20.821  -6.650  1.00 54.82           C  
ATOM   2965  CD  GLN A 424      -7.372 -21.391  -5.975  1.00 65.41           C  
ATOM   2966  OE1 GLN A 424      -6.237 -20.980  -6.244  1.00 58.68           O  
ATOM   2967  NE2 GLN A 424      -7.596 -22.346  -5.080  1.00 50.80           N  
ATOM   2968  N   ARG A 425      -9.493 -18.705  -9.291  1.00 45.12           N  
ATOM   2969  CA  ARG A 425      -8.939 -17.610 -10.079  1.00 45.17           C  
ATOM   2970  C   ARG A 425      -8.641 -16.444  -9.174  1.00 45.61           C  
ATOM   2971  O   ARG A 425      -9.403 -16.222  -8.241  1.00 43.57           O  
ATOM   2972  CB  ARG A 425      -9.927 -17.165 -11.186  1.00 48.17           C  
ATOM   2973  CG  ARG A 425     -11.362 -16.891 -10.700  1.00 58.79           C  
ATOM   2974  CD  ARG A 425     -12.247 -16.524 -11.856  1.00 74.36           C  
ATOM   2975  NE  ARG A 425     -12.701 -17.710 -12.578  1.00 78.01           N  
ATOM   2976  CZ  ARG A 425     -13.919 -18.219 -12.465  1.00 87.33           C  
ATOM   2977  NH1 ARG A 425     -14.813 -17.641 -11.679  1.00 75.44           N  
ATOM   2978  NH2 ARG A 425     -14.259 -19.298 -13.153  1.00 72.60           N  
ATOM   2979  N   PRO A 426      -7.599 -15.636  -9.446  1.00 41.93           N  
ATOM   2980  CA  PRO A 426      -7.392 -14.436  -8.619  1.00 41.89           C  
ATOM   2981  C   PRO A 426      -8.437 -13.360  -8.962  1.00 48.09           C  
ATOM   2982  O   PRO A 426      -9.281 -13.571  -9.848  1.00 48.61           O  
ATOM   2983  CB  PRO A 426      -5.978 -13.990  -9.001  1.00 43.04           C  
ATOM   2984  CG  PRO A 426      -5.775 -14.482 -10.363  1.00 46.91           C  
ATOM   2985  CD  PRO A 426      -6.598 -15.728 -10.529  1.00 42.76           C  
ATOM   2986  N   SER A 427      -8.398 -12.215  -8.261  1.00 45.45           N  
ATOM   2987  CA  SER A 427      -9.282 -11.095  -8.584  1.00 44.98           C  
ATOM   2988  C   SER A 427      -8.726 -10.458  -9.849  1.00 47.15           C  
ATOM   2989  O   SER A 427      -7.524 -10.202  -9.925  1.00 47.59           O  
ATOM   2990  CB  SER A 427      -9.331 -10.073  -7.451  1.00 48.26           C  
ATOM   2991  OG  SER A 427     -10.122  -8.954  -7.822  1.00 52.93           O  
ATOM   2992  N   THR A 428      -9.589 -10.249 -10.846  1.00 43.00           N  
ATOM   2993  CA  THR A 428      -9.241  -9.676 -12.159  1.00 42.66           C  
ATOM   2994  C   THR A 428      -9.679  -8.189 -12.328  1.00 46.80           C  
ATOM   2995  O   THR A 428      -9.340  -7.540 -13.329  1.00 47.91           O  
ATOM   2996  CB  THR A 428      -9.806 -10.581 -13.277  1.00 43.60           C  
ATOM   2997  OG1 THR A 428     -11.218 -10.725 -13.100  1.00 31.93           O  
ATOM   2998  CG2 THR A 428      -9.145 -11.954 -13.308  1.00 40.56           C  
ATOM   2999  N   THR A 429     -10.418  -7.668 -11.333  1.00 41.25           N  
ATOM   3000  CA  THR A 429     -10.963  -6.316 -11.258  1.00 39.92           C  
ATOM   3001  C   THR A 429      -9.903  -5.223 -11.432  1.00 44.44           C  
ATOM   3002  O   THR A 429      -8.907  -5.212 -10.699  1.00 44.96           O  
ATOM   3003  CB  THR A 429     -11.712  -6.157  -9.937  1.00 41.62           C  
ATOM   3004  OG1 THR A 429     -12.611  -7.262  -9.772  1.00 39.07           O  
ATOM   3005  CG2 THR A 429     -12.426  -4.808  -9.817  1.00 36.24           C  
ATOM   3006  N   ASN A 430     -10.138  -4.288 -12.385  1.00 40.12           N  
ATOM   3007  CA  ASN A 430      -9.247  -3.158 -12.623  1.00 39.38           C  
ATOM   3008  C   ASN A 430      -9.428  -2.151 -11.480  1.00 44.44           C  
ATOM   3009  O   ASN A 430     -10.433  -1.434 -11.422  1.00 43.68           O  
ATOM   3010  CB  ASN A 430      -9.485  -2.538 -13.996  1.00 35.77           C  
ATOM   3011  CG  ASN A 430      -8.422  -1.550 -14.389  1.00 49.18           C  
ATOM   3012  OD1 ASN A 430      -8.231  -0.519 -13.749  1.00 43.73           O  
ATOM   3013  ND2 ASN A 430      -7.699  -1.838 -15.447  1.00 41.80           N  
ATOM   3014  N   ILE A 431      -8.459  -2.144 -10.545  1.00 42.42           N  
ATOM   3015  CA  ILE A 431      -8.475  -1.321  -9.323  1.00 41.83           C  
ATOM   3016  C   ILE A 431      -8.506   0.178  -9.607  1.00 45.08           C  
ATOM   3017  O   ILE A 431      -9.274   0.883  -8.938  1.00 44.26           O  
ATOM   3018  CB  ILE A 431      -7.327  -1.728  -8.353  1.00 44.02           C  
ATOM   3019  CG1 ILE A 431      -7.580  -3.133  -7.755  1.00 43.79           C  
ATOM   3020  CG2 ILE A 431      -7.057  -0.697  -7.243  1.00 44.11           C  
ATOM   3021  CD1 ILE A 431      -9.020  -3.490  -7.212  1.00 48.01           C  
ATOM   3022  N   GLN A 432      -7.704   0.670 -10.581  1.00 41.71           N  
ATOM   3023  CA  GLN A 432      -7.707   2.106 -10.848  1.00 41.46           C  
ATOM   3024  C   GLN A 432      -8.966   2.572 -11.542  1.00 43.40           C  
ATOM   3025  O   GLN A 432      -9.409   3.675 -11.238  1.00 43.45           O  
ATOM   3026  CB  GLN A 432      -6.453   2.615 -11.566  1.00 43.46           C  
ATOM   3027  CG  GLN A 432      -6.093   1.913 -12.860  1.00 56.81           C  
ATOM   3028  CD  GLN A 432      -5.138   2.758 -13.649  1.00 60.67           C  
ATOM   3029  OE1 GLN A 432      -5.329   3.974 -13.811  1.00 43.91           O  
ATOM   3030  NE2 GLN A 432      -4.115   2.114 -14.190  1.00 57.74           N  
ATOM   3031  N   ARG A 433      -9.574   1.737 -12.415  1.00 38.46           N  
ATOM   3032  CA  ARG A 433     -10.832   2.086 -13.102  1.00 37.17           C  
ATOM   3033  C   ARG A 433     -12.009   2.065 -12.123  1.00 36.34           C  
ATOM   3034  O   ARG A 433     -12.873   2.923 -12.211  1.00 34.63           O  
ATOM   3035  CB  ARG A 433     -11.100   1.195 -14.331  1.00 37.35           C  
ATOM   3036  CG  ARG A 433     -10.114   1.341 -15.499  1.00 37.04           C  
ATOM   3037  CD  ARG A 433     -10.373   2.493 -16.453  1.00 50.59           C  
ATOM   3038  NE  ARG A 433     -11.572   2.346 -17.296  1.00 60.03           N  
ATOM   3039  CZ  ARG A 433     -11.653   1.580 -18.384  1.00 72.28           C  
ATOM   3040  NH1 ARG A 433     -10.641   0.798 -18.735  1.00 60.40           N  
ATOM   3041  NH2 ARG A 433     -12.781   1.531 -19.083  1.00 54.48           N  
ATOM   3042  N   LEU A 434     -11.994   1.145 -11.145  1.00 33.26           N  
ATOM   3043  CA  LEU A 434     -12.992   1.054 -10.059  1.00 33.01           C  
ATOM   3044  C   LEU A 434     -12.922   2.297  -9.173  1.00 40.01           C  
ATOM   3045  O   LEU A 434     -13.965   2.831  -8.785  1.00 41.15           O  
ATOM   3046  CB  LEU A 434     -12.787  -0.216  -9.213  1.00 32.71           C  
ATOM   3047  CG  LEU A 434     -13.828  -0.487  -8.109  1.00 36.87           C  
ATOM   3048  CD1 LEU A 434     -15.193  -0.782  -8.697  1.00 37.39           C  
ATOM   3049  CD2 LEU A 434     -13.389  -1.610  -7.202  1.00 35.45           C  
ATOM   3050  N   ALA A 435     -11.693   2.782  -8.897  1.00 37.37           N  
ATOM   3051  CA  ALA A 435     -11.432   4.005  -8.141  1.00 37.20           C  
ATOM   3052  C   ALA A 435     -11.977   5.213  -8.905  1.00 42.20           C  
ATOM   3053  O   ALA A 435     -12.660   6.046  -8.314  1.00 41.72           O  
ATOM   3054  CB  ALA A 435      -9.934   4.161  -7.911  1.00 37.88           C  
ATOM   3055  N   GLU A 436     -11.704   5.283 -10.227  1.00 41.11           N  
ATOM   3056  CA  GLU A 436     -12.146   6.364 -11.126  1.00 42.13           C  
ATOM   3057  C   GLU A 436     -13.687   6.410 -11.184  1.00 48.73           C  
ATOM   3058  O   GLU A 436     -14.282   7.487 -11.045  1.00 49.65           O  
ATOM   3059  CB  GLU A 436     -11.545   6.179 -12.538  1.00 43.26           C  
ATOM   3060  CG  GLU A 436     -10.082   6.573 -12.665  1.00 49.83           C  
ATOM   3061  CD  GLU A 436      -9.244   5.750 -13.629  1.00 63.03           C  
ATOM   3062  OE1 GLU A 436      -9.760   5.372 -14.704  1.00 38.16           O  
ATOM   3063  OE2 GLU A 436      -8.059   5.495 -13.316  1.00 65.07           O  
ATOM   3064  N   LEU A 437     -14.319   5.225 -11.336  1.00 44.75           N  
ATOM   3065  CA  LEU A 437     -15.772   5.053 -11.391  1.00 44.33           C  
ATOM   3066  C   LEU A 437     -16.452   5.414 -10.061  1.00 48.99           C  
ATOM   3067  O   LEU A 437     -17.437   6.146 -10.083  1.00 49.18           O  
ATOM   3068  CB  LEU A 437     -16.121   3.619 -11.821  1.00 43.75           C  
ATOM   3069  CG  LEU A 437     -17.579   3.229 -11.774  1.00 47.41           C  
ATOM   3070  CD1 LEU A 437     -18.310   3.637 -13.058  1.00 47.95           C  
ATOM   3071  CD2 LEU A 437     -17.715   1.769 -11.487  1.00 47.01           C  
ATOM   3072  N   MET A 438     -15.949   4.906  -8.918  1.00 44.74           N  
ATOM   3073  CA  MET A 438     -16.554   5.210  -7.624  1.00 44.80           C  
ATOM   3074  C   MET A 438     -16.569   6.694  -7.268  1.00 52.60           C  
ATOM   3075  O   MET A 438     -17.544   7.153  -6.677  1.00 52.47           O  
ATOM   3076  CB  MET A 438     -15.913   4.408  -6.515  1.00 46.74           C  
ATOM   3077  CG  MET A 438     -16.324   2.978  -6.521  1.00 49.70           C  
ATOM   3078  SD  MET A 438     -15.362   2.090  -5.302  1.00 52.96           S  
ATOM   3079  CE  MET A 438     -16.552   1.927  -4.054  1.00 49.64           C  
ATOM   3080  N   ALA A 439     -15.508   7.444  -7.630  1.00 52.02           N  
ATOM   3081  CA  ALA A 439     -15.406   8.891  -7.372  1.00 53.05           C  
ATOM   3082  C   ALA A 439     -16.452   9.648  -8.197  1.00 59.66           C  
ATOM   3083  O   ALA A 439     -17.130  10.545  -7.681  1.00 60.76           O  
ATOM   3084  CB  ALA A 439     -14.018   9.382  -7.723  1.00 53.80           C  
ATOM   3085  N   ARG A 440     -16.599   9.233  -9.466  1.00 55.75           N  
ATOM   3086  CA  ARG A 440     -17.535   9.731 -10.465  1.00 55.55           C  
ATOM   3087  C   ARG A 440     -19.000   9.471  -9.999  1.00 61.86           C  
ATOM   3088  O   ARG A 440     -19.812  10.401  -9.980  1.00 61.16           O  
ATOM   3089  CB  ARG A 440     -17.242   8.967 -11.779  1.00 53.20           C  
ATOM   3090  CG  ARG A 440     -17.579   9.666 -13.074  1.00 59.74           C  
ATOM   3091  CD  ARG A 440     -17.369   8.711 -14.236  1.00 62.03           C  
ATOM   3092  NE  ARG A 440     -18.602   8.005 -14.604  1.00 66.48           N  
ATOM   3093  CZ  ARG A 440     -18.650   6.801 -15.173  1.00 75.16           C  
ATOM   3094  NH1 ARG A 440     -17.532   6.135 -15.434  1.00 53.34           N  
ATOM   3095  NH2 ARG A 440     -19.819   6.252 -15.482  1.00 63.75           N  
ATOM   3096  N   ASN A 441     -19.298   8.210  -9.581  1.00 60.29           N  
ATOM   3097  CA  ASN A 441     -20.605   7.647  -9.195  1.00 60.71           C  
ATOM   3098  C   ASN A 441     -21.146   7.925  -7.799  1.00 66.53           C  
ATOM   3099  O   ASN A 441     -22.361   8.047  -7.656  1.00 65.58           O  
ATOM   3100  CB  ASN A 441     -20.569   6.123  -9.351  1.00 60.16           C  
ATOM   3101  CG  ASN A 441     -21.377   5.559 -10.481  1.00 85.65           C  
ATOM   3102  OD1 ASN A 441     -22.181   6.241 -11.130  1.00 85.45           O  
ATOM   3103  ND2 ASN A 441     -21.190   4.275 -10.723  1.00 76.30           N  
ATOM   3104  N   THR A 442     -20.287   7.899  -6.765  1.00 65.82           N  
ATOM   3105  CA  THR A 442     -20.720   8.021  -5.370  1.00 66.75           C  
ATOM   3106  C   THR A 442     -20.565   9.441  -4.782  1.00 73.67           C  
ATOM   3107  O   THR A 442     -19.904   9.639  -3.752  1.00 73.17           O  
ATOM   3108  CB  THR A 442     -20.034   6.960  -4.512  1.00 74.72           C  
ATOM   3109  OG1 THR A 442     -19.548   5.890  -5.329  1.00 70.00           O  
ATOM   3110  CG2 THR A 442     -20.957   6.411  -3.473  1.00 77.82           C  
ATOM   3111  N   GLY A 443     -21.242  10.395  -5.412  1.00 72.64           N  
ATOM   3112  CA  GLY A 443     -21.234  11.790  -4.996  1.00 73.82           C  
ATOM   3113  C   GLY A 443     -22.459  12.173  -4.193  1.00 81.06           C  
ATOM   3114  O   GLY A 443     -23.591  11.974  -4.651  1.00 81.48           O  
ATOM   3115  N   GLU A 444     -22.239  12.726  -2.986  1.00 79.02           N  
ATOM   3116  CA  GLU A 444     -23.318  13.152  -2.085  1.00 79.13           C  
ATOM   3117  C   GLU A 444     -23.598  14.660  -2.274  1.00 82.81           C  
ATOM   3118  O   GLU A 444     -22.722  15.483  -2.015  1.00 81.64           O  
ATOM   3119  CB  GLU A 444     -23.003  12.794  -0.610  1.00 80.47           C  
ATOM   3120  CG  GLU A 444     -22.285  11.461  -0.416  1.00 90.11           C  
ATOM   3121  CD  GLU A 444     -22.114  10.920   0.993  1.00106.57           C  
ATOM   3122  OE1 GLU A 444     -22.982  11.187   1.856  1.00100.55           O  
ATOM   3123  OE2 GLU A 444     -21.140  10.163   1.211  1.00 96.19           O  
ATOM   3124  N   THR A 445     -24.805  15.001  -2.774  1.00 79.80           N  
ATOM   3125  CA  THR A 445     -25.252  16.376  -3.063  1.00 79.60           C  
ATOM   3126  C   THR A 445     -25.466  17.204  -1.791  1.00 83.13           C  
ATOM   3127  O   THR A 445     -25.393  18.434  -1.832  1.00 82.79           O  
ATOM   3128  CB  THR A 445     -26.522  16.371  -3.940  1.00 88.08           C  
ATOM   3129  OG1 THR A 445     -26.630  15.138  -4.658  1.00 88.40           O  
ATOM   3130  CG2 THR A 445     -26.579  17.557  -4.903  1.00 86.43           C  
ATOM   3131  N   SER A 446     -25.740  16.526  -0.674  1.00 79.61           N  
ATOM   3132  CA  SER A 446     -25.967  17.141   0.630  1.00 79.71           C  
ATOM   3133  C   SER A 446     -24.640  17.525   1.318  1.00 83.37           C  
ATOM   3134  O   SER A 446     -24.669  18.182   2.364  1.00 83.66           O  
ATOM   3135  CB  SER A 446     -26.763  16.189   1.523  1.00 83.55           C  
ATOM   3136  OG  SER A 446     -27.981  15.790   0.914  1.00 92.90           O  
ATOM   3137  N   ASP A 447     -23.488  17.119   0.730  1.00 78.61           N  
ATOM   3138  CA  ASP A 447     -22.146  17.341   1.270  1.00 77.94           C  
ATOM   3139  C   ASP A 447     -21.746  18.792   1.473  1.00 79.44           C  
ATOM   3140  O   ASP A 447     -21.934  19.640   0.597  1.00 79.08           O  
ATOM   3141  CB  ASP A 447     -21.073  16.634   0.436  1.00 80.28           C  
ATOM   3142  CG  ASP A 447     -20.902  15.161   0.740  1.00 95.00           C  
ATOM   3143  OD1 ASP A 447     -21.443  14.696   1.772  1.00 96.72           O  
ATOM   3144  OD2 ASP A 447     -20.220  14.469  -0.048  1.00102.13           O  
ATOM   3145  N   ASN A 448     -21.151  19.037   2.649  1.00 73.88           N  
ATOM   3146  CA  ASN A 448     -20.621  20.303   3.130  1.00 72.74           C  
ATOM   3147  C   ASN A 448     -19.239  20.500   2.499  1.00 74.38           C  
ATOM   3148  O   ASN A 448     -18.674  19.543   1.970  1.00 73.84           O  
ATOM   3149  CB  ASN A 448     -20.519  20.221   4.673  1.00 75.39           C  
ATOM   3150  CG  ASN A 448     -19.887  21.400   5.391  1.00112.74           C  
ATOM   3151  OD1 ASN A 448     -20.057  22.574   5.025  1.00109.55           O  
ATOM   3152  ND2 ASN A 448     -19.164  21.108   6.462  1.00106.96           N  
ATOM   3153  N   PHE A 449     -18.701  21.740   2.542  1.00 69.76           N  
ATOM   3154  CA  PHE A 449     -17.357  22.083   2.050  1.00 68.87           C  
ATOM   3155  C   PHE A 449     -16.323  21.128   2.683  1.00 68.91           C  
ATOM   3156  O   PHE A 449     -15.581  20.478   1.953  1.00 68.06           O  
ATOM   3157  CB  PHE A 449     -17.025  23.558   2.370  1.00 71.01           C  
ATOM   3158  CG  PHE A 449     -15.615  24.004   2.056  1.00 72.69           C  
ATOM   3159  CD1 PHE A 449     -15.241  24.323   0.755  1.00 75.67           C  
ATOM   3160  CD2 PHE A 449     -14.664  24.116   3.061  1.00 74.74           C  
ATOM   3161  CE1 PHE A 449     -13.939  24.730   0.462  1.00 76.28           C  
ATOM   3162  CE2 PHE A 449     -13.363  24.530   2.768  1.00 77.74           C  
ATOM   3163  CZ  PHE A 449     -13.009  24.833   1.469  1.00 75.68           C  
ATOM   3164  N   THR A 450     -16.357  20.985   4.025  1.00 63.23           N  
ATOM   3165  CA  THR A 450     -15.496  20.105   4.814  1.00 62.20           C  
ATOM   3166  C   THR A 450     -15.595  18.646   4.334  1.00 64.72           C  
ATOM   3167  O   THR A 450     -14.561  17.976   4.226  1.00 63.98           O  
ATOM   3168  CB  THR A 450     -15.795  20.301   6.315  1.00 69.78           C  
ATOM   3169  OG1 THR A 450     -15.468  21.648   6.678  1.00 68.81           O  
ATOM   3170  CG2 THR A 450     -15.030  19.332   7.216  1.00 67.10           C  
ATOM   3171  N   GLN A 451     -16.824  18.170   4.021  1.00 60.81           N  
ATOM   3172  CA  GLN A 451     -17.056  16.798   3.539  1.00 60.63           C  
ATOM   3173  C   GLN A 451     -16.337  16.564   2.205  1.00 63.47           C  
ATOM   3174  O   GLN A 451     -15.684  15.532   2.031  1.00 63.36           O  
ATOM   3175  CB  GLN A 451     -18.566  16.475   3.386  1.00 62.31           C  
ATOM   3176  CG  GLN A 451     -19.460  16.680   4.622  1.00 83.57           C  
ATOM   3177  CD  GLN A 451     -19.078  15.892   5.858  1.00110.33           C  
ATOM   3178  OE1 GLN A 451     -18.554  14.771   5.795  1.00108.51           O  
ATOM   3179  NE2 GLN A 451     -19.368  16.455   7.024  1.00103.15           N  
ATOM   3180  N   LEU A 452     -16.446  17.550   1.285  1.00 58.53           N  
ATOM   3181  CA  LEU A 452     -15.864  17.557  -0.062  1.00 57.07           C  
ATOM   3182  C   LEU A 452     -14.357  17.656  -0.038  1.00 58.75           C  
ATOM   3183  O   LEU A 452     -13.698  17.014  -0.863  1.00 58.08           O  
ATOM   3184  CB  LEU A 452     -16.440  18.712  -0.900  1.00 56.91           C  
ATOM   3185  CG  LEU A 452     -17.875  18.577  -1.377  1.00 61.04           C  
ATOM   3186  CD1 LEU A 452     -18.306  19.821  -2.108  1.00 61.43           C  
ATOM   3187  CD2 LEU A 452     -18.040  17.387  -2.287  1.00 62.75           C  
ATOM   3188  N   VAL A 453     -13.817  18.476   0.897  1.00 53.39           N  
ATOM   3189  CA  VAL A 453     -12.380  18.685   1.114  1.00 52.73           C  
ATOM   3190  C   VAL A 453     -11.735  17.340   1.496  1.00 57.17           C  
ATOM   3191  O   VAL A 453     -10.674  17.008   0.963  1.00 57.26           O  
ATOM   3192  CB  VAL A 453     -12.093  19.822   2.149  1.00 55.88           C  
ATOM   3193  CG1 VAL A 453     -10.604  19.945   2.466  1.00 55.41           C  
ATOM   3194  CG2 VAL A 453     -12.618  21.159   1.649  1.00 55.47           C  
ATOM   3195  N   GLN A 454     -12.410  16.549   2.362  1.00 53.36           N  
ATOM   3196  CA  GLN A 454     -11.937  15.231   2.774  1.00 53.15           C  
ATOM   3197  C   GLN A 454     -11.972  14.216   1.631  1.00 56.39           C  
ATOM   3198  O   GLN A 454     -10.988  13.502   1.433  1.00 57.30           O  
ATOM   3199  CB  GLN A 454     -12.677  14.716   4.022  1.00 54.64           C  
ATOM   3200  CG  GLN A 454     -12.033  15.158   5.347  1.00 67.13           C  
ATOM   3201  CD  GLN A 454     -10.587  14.722   5.498  1.00 79.08           C  
ATOM   3202  OE1 GLN A 454     -10.229  13.563   5.251  1.00 75.71           O  
ATOM   3203  NE2 GLN A 454      -9.723  15.649   5.895  1.00 63.02           N  
ATOM   3204  N   LYS A 455     -13.076  14.181   0.862  1.00 50.39           N  
ATOM   3205  CA  LYS A 455     -13.249  13.303  -0.298  1.00 49.16           C  
ATOM   3206  C   LYS A 455     -12.143  13.523  -1.370  1.00 52.22           C  
ATOM   3207  O   LYS A 455     -11.660  12.530  -1.928  1.00 53.01           O  
ATOM   3208  CB  LYS A 455     -14.654  13.470  -0.897  1.00 50.79           C  
ATOM   3209  CG  LYS A 455     -15.697  12.494  -0.365  1.00 61.94           C  
ATOM   3210  CD  LYS A 455     -16.189  11.535  -1.462  1.00 69.26           C  
ATOM   3211  CE  LYS A 455     -17.482  10.821  -1.115  1.00 76.66           C  
ATOM   3212  NZ  LYS A 455     -18.694  11.614  -1.474  1.00 77.58           N  
ATOM   3213  N   ILE A 456     -11.733  14.805  -1.636  1.00 45.85           N  
ATOM   3214  CA  ILE A 456     -10.643  15.146  -2.575  1.00 45.23           C  
ATOM   3215  C   ILE A 456      -9.312  14.595  -2.028  1.00 49.28           C  
ATOM   3216  O   ILE A 456      -8.590  13.919  -2.755  1.00 48.89           O  
ATOM   3217  CB  ILE A 456     -10.548  16.680  -2.917  1.00 47.84           C  
ATOM   3218  CG1 ILE A 456     -11.802  17.177  -3.663  1.00 47.60           C  
ATOM   3219  CG2 ILE A 456      -9.283  17.009  -3.745  1.00 47.59           C  
ATOM   3220  CD1 ILE A 456     -12.175  18.563  -3.394  1.00 50.41           C  
ATOM   3221  N   ARG A 457      -9.018  14.857  -0.745  1.00 46.29           N  
ATOM   3222  CA  ARG A 457      -7.803  14.380  -0.074  1.00 47.06           C  
ATOM   3223  C   ARG A 457      -7.680  12.869  -0.122  1.00 51.87           C  
ATOM   3224  O   ARG A 457      -6.586  12.353  -0.364  1.00 53.10           O  
ATOM   3225  CB  ARG A 457      -7.704  14.897   1.378  1.00 47.55           C  
ATOM   3226  CG  ARG A 457      -7.426  16.404   1.449  1.00 56.75           C  
ATOM   3227  CD  ARG A 457      -6.601  16.784   2.660  1.00 64.70           C  
ATOM   3228  NE  ARG A 457      -6.630  18.228   2.900  1.00 68.27           N  
ATOM   3229  CZ  ARG A 457      -7.429  18.815   3.783  1.00 84.56           C  
ATOM   3230  NH1 ARG A 457      -8.267  18.091   4.516  1.00 81.13           N  
ATOM   3231  NH2 ARG A 457      -7.396  20.131   3.942  1.00 66.37           N  
ATOM   3232  N   GLU A 458      -8.808  12.169   0.067  1.00 47.04           N  
ATOM   3233  CA  GLU A 458      -8.895  10.711   0.039  1.00 46.15           C  
ATOM   3234  C   GLU A 458      -8.897  10.165  -1.389  1.00 48.50           C  
ATOM   3235  O   GLU A 458      -8.623   8.982  -1.581  1.00 49.49           O  
ATOM   3236  CB  GLU A 458     -10.109  10.218   0.847  1.00 47.55           C  
ATOM   3237  CG  GLU A 458      -9.970  10.458   2.343  1.00 55.26           C  
ATOM   3238  CD  GLU A 458     -11.206  10.169   3.170  1.00 85.36           C  
ATOM   3239  OE1 GLU A 458     -11.084   9.440   4.182  1.00 96.46           O  
ATOM   3240  OE2 GLU A 458     -12.293  10.686   2.823  1.00 78.47           O  
ATOM   3241  N   GLN A 459      -9.196  11.018  -2.388  1.00 42.51           N  
ATOM   3242  CA  GLN A 459      -9.141  10.640  -3.795  1.00 41.17           C  
ATOM   3243  C   GLN A 459      -7.658  10.662  -4.200  1.00 45.94           C  
ATOM   3244  O   GLN A 459      -7.192   9.725  -4.849  1.00 46.39           O  
ATOM   3245  CB  GLN A 459     -10.005  11.572  -4.671  1.00 41.79           C  
ATOM   3246  CG  GLN A 459     -10.094  11.113  -6.136  1.00 48.66           C  
ATOM   3247  CD  GLN A 459     -11.014  11.904  -7.054  1.00 66.81           C  
ATOM   3248  OE1 GLN A 459     -11.609  11.339  -7.981  1.00 57.04           O  
ATOM   3249  NE2 GLN A 459     -11.079  13.232  -6.905  1.00 58.63           N  
ATOM   3250  N   VAL A 460      -6.917  11.709  -3.762  1.00 42.21           N  
ATOM   3251  CA  VAL A 460      -5.476  11.892  -3.971  1.00 42.18           C  
ATOM   3252  C   VAL A 460      -4.731  10.690  -3.387  1.00 46.98           C  
ATOM   3253  O   VAL A 460      -3.956  10.067  -4.103  1.00 47.64           O  
ATOM   3254  CB  VAL A 460      -4.948  13.224  -3.362  1.00 46.15           C  
ATOM   3255  CG1 VAL A 460      -3.438  13.350  -3.535  1.00 45.94           C  
ATOM   3256  CG2 VAL A 460      -5.649  14.436  -3.964  1.00 46.00           C  
ATOM   3257  N   GLY A 461      -4.985  10.389  -2.106  1.00 43.36           N  
ATOM   3258  CA  GLY A 461      -4.409   9.267  -1.370  1.00 42.50           C  
ATOM   3259  C   GLY A 461      -4.599   7.913  -2.028  1.00 45.89           C  
ATOM   3260  O   GLY A 461      -3.628   7.175  -2.162  1.00 45.80           O  
ATOM   3261  N   THR A 462      -5.837   7.586  -2.468  1.00 42.51           N  
ATOM   3262  CA  THR A 462      -6.177   6.329  -3.165  1.00 42.75           C  
ATOM   3263  C   THR A 462      -5.348   6.159  -4.465  1.00 48.68           C  
ATOM   3264  O   THR A 462      -4.854   5.065  -4.738  1.00 48.59           O  
ATOM   3265  CB  THR A 462      -7.701   6.227  -3.377  1.00 46.01           C  
ATOM   3266  OG1 THR A 462      -8.337   6.217  -2.104  1.00 43.30           O  
ATOM   3267  CG2 THR A 462      -8.126   4.973  -4.139  1.00 43.76           C  
ATOM   3268  N   PHE A 463      -5.172   7.233  -5.234  1.00 46.65           N  
ATOM   3269  CA  PHE A 463      -4.374   7.169  -6.451  1.00 47.80           C  
ATOM   3270  C   PHE A 463      -2.883   7.187  -6.148  1.00 54.29           C  
ATOM   3271  O   PHE A 463      -2.125   6.515  -6.841  1.00 54.50           O  
ATOM   3272  CB  PHE A 463      -4.785   8.255  -7.444  1.00 49.95           C  
ATOM   3273  CG  PHE A 463      -6.023   7.869  -8.219  1.00 52.24           C  
ATOM   3274  CD1 PHE A 463      -7.287   7.975  -7.644  1.00 56.11           C  
ATOM   3275  CD2 PHE A 463      -5.929   7.414  -9.528  1.00 55.35           C  
ATOM   3276  CE1 PHE A 463      -8.434   7.635  -8.368  1.00 57.42           C  
ATOM   3277  CE2 PHE A 463      -7.075   7.062 -10.246  1.00 58.73           C  
ATOM   3278  CZ  PHE A 463      -8.319   7.184  -9.662  1.00 56.83           C  
ATOM   3279  N   ALA A 464      -2.472   7.896  -5.079  1.00 52.33           N  
ATOM   3280  CA  ALA A 464      -1.083   7.950  -4.621  1.00 53.50           C  
ATOM   3281  C   ALA A 464      -0.629   6.621  -3.992  1.00 58.57           C  
ATOM   3282  O   ALA A 464       0.562   6.342  -3.988  1.00 58.82           O  
ATOM   3283  CB  ALA A 464      -0.897   9.084  -3.629  1.00 54.75           C  
ATOM   3284  N   ASP A 465      -1.563   5.811  -3.456  1.00 55.88           N  
ATOM   3285  CA  ASP A 465      -1.249   4.499  -2.869  1.00 56.27           C  
ATOM   3286  C   ASP A 465      -1.046   3.462  -3.991  1.00 61.37           C  
ATOM   3287  O   ASP A 465      -0.377   2.439  -3.780  1.00 61.51           O  
ATOM   3288  CB  ASP A 465      -2.374   4.036  -1.922  1.00 57.89           C  
ATOM   3289  CG  ASP A 465      -2.517   4.798  -0.610  1.00 67.34           C  
ATOM   3290  OD1 ASP A 465      -1.567   5.525  -0.231  1.00 68.35           O  
ATOM   3291  OD2 ASP A 465      -3.575   4.660   0.043  1.00 72.23           O  
ATOM   3292  N   GLN A 466      -1.634   3.748  -5.179  1.00 56.76           N  
ATOM   3293  CA  GLN A 466      -1.621   2.943  -6.395  1.00 56.26           C  
ATOM   3294  C   GLN A 466      -0.467   3.284  -7.341  1.00 61.07           C  
ATOM   3295  O   GLN A 466      -0.185   2.488  -8.241  1.00 61.09           O  
ATOM   3296  CB  GLN A 466      -2.927   3.172  -7.150  1.00 57.49           C  
ATOM   3297  CG  GLN A 466      -3.962   2.092  -6.966  1.00 72.14           C  
ATOM   3298  CD  GLN A 466      -4.909   2.118  -8.133  1.00 88.89           C  
ATOM   3299  OE1 GLN A 466      -4.664   1.482  -9.167  1.00 83.83           O  
ATOM   3300  NE2 GLN A 466      -5.988   2.885  -8.009  1.00 77.12           N  
ATOM   3301  N   LYS A 467       0.137   4.487  -7.173  1.00 57.39           N  
ATOM   3302  CA  LYS A 467       1.249   5.115  -7.919  1.00 57.97           C  
ATOM   3303  C   LYS A 467       1.935   4.244  -9.003  1.00 61.65           C  
ATOM   3304  O   LYS A 467       1.933   4.645 -10.175  1.00 62.22           O  
ATOM   3305  CB  LYS A 467       2.330   5.715  -6.977  1.00 61.57           C  
ATOM   3306  CG  LYS A 467       2.631   4.919  -5.690  1.00 91.02           C  
ATOM   3307  CD  LYS A 467       3.918   4.106  -5.731  1.00107.90           C  
ATOM   3308  CE  LYS A 467       4.001   3.179  -4.542  1.00124.81           C  
ATOM   3309  NZ  LYS A 467       5.036   2.124  -4.726  1.00135.67           N  
ATOM   3310  N   ALA A 468       2.523   3.087  -8.623  1.00 56.07           N  
ATOM   3311  CA  ALA A 468       3.223   2.193  -9.555  1.00 55.36           C  
ATOM   3312  C   ALA A 468       2.340   1.573 -10.659  1.00 57.88           C  
ATOM   3313  O   ALA A 468       2.789   1.446 -11.805  1.00 58.54           O  
ATOM   3314  CB  ALA A 468       3.945   1.105  -8.788  1.00 56.15           C  
ATOM   3315  N   ASN A 469       1.097   1.203 -10.321  1.00 51.92           N  
ATOM   3316  CA  ASN A 469       0.171   0.562 -11.258  1.00 51.07           C  
ATOM   3317  C   ASN A 469      -0.609   1.537 -12.149  1.00 52.62           C  
ATOM   3318  O   ASN A 469      -1.144   1.116 -13.176  1.00 51.14           O  
ATOM   3319  CB  ASN A 469      -0.782  -0.383 -10.515  1.00 50.64           C  
ATOM   3320  CG  ASN A 469      -0.085  -1.535  -9.839  1.00 69.81           C  
ATOM   3321  OD1 ASN A 469       0.578  -2.366 -10.474  1.00 68.29           O  
ATOM   3322  ND2 ASN A 469      -0.234  -1.613  -8.534  1.00 60.10           N  
ATOM   3323  N   LEU A 470      -0.655   2.833 -11.765  1.00 48.48           N  
ATOM   3324  CA  LEU A 470      -1.355   3.895 -12.492  1.00 46.98           C  
ATOM   3325  C   LEU A 470      -0.844   4.026 -13.904  1.00 51.28           C  
ATOM   3326  O   LEU A 470       0.372   4.074 -14.127  1.00 51.21           O  
ATOM   3327  CB  LEU A 470      -1.219   5.257 -11.793  1.00 46.22           C  
ATOM   3328  CG  LEU A 470      -1.847   5.443 -10.421  1.00 49.47           C  
ATOM   3329  CD1 LEU A 470      -1.667   6.888  -9.956  1.00 49.17           C  
ATOM   3330  CD2 LEU A 470      -3.317   5.074 -10.428  1.00 50.23           C  
ATOM   3331  N   ARG A 471      -1.773   4.074 -14.863  1.00 47.36           N  
ATOM   3332  CA  ARG A 471      -1.437   4.214 -16.275  1.00 46.53           C  
ATOM   3333  C   ARG A 471      -2.286   5.303 -16.902  1.00 48.98           C  
ATOM   3334  O   ARG A 471      -3.516   5.306 -16.753  1.00 47.62           O  
ATOM   3335  CB  ARG A 471      -1.576   2.876 -17.049  1.00 44.47           C  
ATOM   3336  CG  ARG A 471      -0.678   1.718 -16.611  1.00 53.39           C  
ATOM   3337  CD  ARG A 471       0.783   1.845 -17.044  1.00 64.68           C  
ATOM   3338  NE  ARG A 471       1.578   0.717 -16.546  1.00 72.54           N  
ATOM   3339  CZ  ARG A 471       2.240   0.702 -15.392  1.00 80.86           C  
ATOM   3340  NH1 ARG A 471       2.247   1.774 -14.608  1.00 70.89           N  
ATOM   3341  NH2 ARG A 471       2.905  -0.380 -15.017  1.00 62.38           N  
ATOM   3342  N   GLU A 472      -1.617   6.245 -17.584  1.00 45.22           N  
ATOM   3343  CA  GLU A 472      -2.268   7.345 -18.301  1.00 44.87           C  
ATOM   3344  C   GLU A 472      -2.295   7.003 -19.787  1.00 48.53           C  
ATOM   3345  O   GLU A 472      -1.340   6.410 -20.292  1.00 47.24           O  
ATOM   3346  CB  GLU A 472      -1.511   8.666 -18.099  1.00 46.04           C  
ATOM   3347  CG  GLU A 472      -1.684   9.310 -16.738  1.00 54.12           C  
ATOM   3348  CD  GLU A 472      -0.874  10.576 -16.531  1.00 70.99           C  
ATOM   3349  OE1 GLU A 472      -0.825  11.429 -17.449  1.00 46.61           O  
ATOM   3350  OE2 GLU A 472      -0.300  10.724 -15.429  1.00 73.58           O  
ATOM   3351  N   PHE A 473      -3.388   7.384 -20.477  1.00 46.27           N  
ATOM   3352  CA  PHE A 473      -3.627   7.203 -21.917  1.00 46.97           C  
ATOM   3353  C   PHE A 473      -3.444   5.757 -22.396  1.00 53.94           C  
ATOM   3354  O   PHE A 473      -2.907   5.533 -23.495  1.00 53.07           O  
ATOM   3355  CB  PHE A 473      -2.770   8.167 -22.781  1.00 48.52           C  
ATOM   3356  CG  PHE A 473      -2.674   9.611 -22.356  1.00 49.26           C  
ATOM   3357  CD1 PHE A 473      -3.738  10.481 -22.548  1.00 52.11           C  
ATOM   3358  CD2 PHE A 473      -1.488  10.123 -21.854  1.00 50.89           C  
ATOM   3359  CE1 PHE A 473      -3.632  11.827 -22.193  1.00 52.66           C  
ATOM   3360  CE2 PHE A 473      -1.379  11.470 -21.510  1.00 53.41           C  
ATOM   3361  CZ  PHE A 473      -2.455  12.309 -21.672  1.00 51.62           C  
ATOM   3362  N   THR A 474      -3.912   4.778 -21.578  1.00 52.85           N  
ATOM   3363  CA  THR A 474      -3.849   3.345 -21.891  1.00 52.98           C  
ATOM   3364  C   THR A 474      -4.464   3.100 -23.246  1.00 58.70           C  
ATOM   3365  O   THR A 474      -5.616   3.486 -23.484  1.00 58.94           O  
ATOM   3366  CB  THR A 474      -4.504   2.471 -20.812  1.00 57.51           C  
ATOM   3367  OG1 THR A 474      -5.923   2.618 -20.866  1.00 58.33           O  
ATOM   3368  CG2 THR A 474      -3.992   2.765 -19.427  1.00 52.63           C  
ATOM   3369  N   GLY A 475      -3.666   2.521 -24.131  1.00 56.07           N  
ATOM   3370  CA  GLY A 475      -4.079   2.228 -25.495  1.00 56.32           C  
ATOM   3371  C   GLY A 475      -3.438   3.128 -26.524  1.00 61.17           C  
ATOM   3372  O   GLY A 475      -3.574   2.879 -27.723  1.00 62.31           O  
ATOM   3373  N   GLY A 476      -2.753   4.171 -26.061  1.00 56.85           N  
ATOM   3374  CA  GLY A 476      -2.068   5.126 -26.927  1.00 55.93           C  
ATOM   3375  C   GLY A 476      -0.654   4.700 -27.260  1.00 58.17           C  
ATOM   3376  O   GLY A 476       0.105   4.293 -26.368  1.00 56.65           O  
ATOM   3377  N   TYR A 477      -0.296   4.801 -28.553  1.00 54.87           N  
ATOM   3378  CA  TYR A 477       1.017   4.399 -29.071  1.00 54.93           C  
ATOM   3379  C   TYR A 477       1.656   5.448 -29.971  1.00 58.88           C  
ATOM   3380  O   TYR A 477       0.974   6.357 -30.468  1.00 58.74           O  
ATOM   3381  CB  TYR A 477       0.912   3.081 -29.876  1.00 56.17           C  
ATOM   3382  CG  TYR A 477       0.314   1.912 -29.125  1.00 57.33           C  
ATOM   3383  CD1 TYR A 477       1.108   1.084 -28.336  1.00 58.99           C  
ATOM   3384  CD2 TYR A 477      -1.035   1.595 -29.252  1.00 58.08           C  
ATOM   3385  CE1 TYR A 477       0.564  -0.005 -27.655  1.00 60.09           C  
ATOM   3386  CE2 TYR A 477      -1.589   0.505 -28.582  1.00 59.40           C  
ATOM   3387  CZ  TYR A 477      -0.786  -0.293 -27.783  1.00 67.95           C  
ATOM   3388  OH  TYR A 477      -1.343  -1.365 -27.123  1.00 71.90           O  
ATOM   3389  N   ILE A 478       2.978   5.294 -30.186  1.00 54.89           N  
ATOM   3390  CA  ILE A 478       3.776   6.112 -31.090  1.00 54.54           C  
ATOM   3391  C   ILE A 478       3.829   5.364 -32.422  1.00 59.67           C  
ATOM   3392  O   ILE A 478       3.946   4.136 -32.421  1.00 59.62           O  
ATOM   3393  CB  ILE A 478       5.187   6.526 -30.547  1.00 57.19           C  
ATOM   3394  CG1 ILE A 478       6.070   5.320 -30.166  1.00 57.79           C  
ATOM   3395  CG2 ILE A 478       5.073   7.517 -29.395  1.00 56.95           C  
ATOM   3396  CD1 ILE A 478       7.578   5.615 -30.177  1.00 66.55           C  
ATOM   3397  N   TYR A 479       3.685   6.090 -33.542  1.00 56.98           N  
ATOM   3398  CA  TYR A 479       3.677   5.512 -34.886  1.00 57.74           C  
ATOM   3399  C   TYR A 479       4.730   6.185 -35.748  1.00 64.13           C  
ATOM   3400  O   TYR A 479       5.081   7.314 -35.460  1.00 64.64           O  
ATOM   3401  CB  TYR A 479       2.282   5.662 -35.525  1.00 59.15           C  
ATOM   3402  CG  TYR A 479       1.150   5.077 -34.704  1.00 61.61           C  
ATOM   3403  CD1 TYR A 479       0.843   3.718 -34.766  1.00 63.72           C  
ATOM   3404  CD2 TYR A 479       0.375   5.883 -33.874  1.00 62.54           C  
ATOM   3405  CE1 TYR A 479      -0.201   3.175 -34.015  1.00 64.35           C  
ATOM   3406  CE2 TYR A 479      -0.662   5.348 -33.107  1.00 63.67           C  
ATOM   3407  CZ  TYR A 479      -0.952   3.995 -33.187  1.00 71.37           C  
ATOM   3408  OH  TYR A 479      -1.983   3.473 -32.443  1.00 73.09           O  
ATOM   3409  N   ASP A 480       5.240   5.514 -36.793  1.00 62.21           N  
ATOM   3410  CA  ASP A 480       6.247   6.100 -37.695  1.00 62.59           C  
ATOM   3411  C   ASP A 480       5.551   7.043 -38.678  1.00 67.23           C  
ATOM   3412  O   ASP A 480       4.353   6.853 -38.908  1.00 66.64           O  
ATOM   3413  CB  ASP A 480       7.023   4.995 -38.440  1.00 64.58           C  
ATOM   3414  CG  ASP A 480       7.755   4.016 -37.527  1.00 75.86           C  
ATOM   3415  OD1 ASP A 480       8.405   4.474 -36.558  1.00 76.47           O  
ATOM   3416  OD2 ASP A 480       7.689   2.793 -37.792  1.00 81.09           O  
ATOM   3417  N   ILE A 481       6.271   8.057 -39.250  1.00 64.48           N  
ATOM   3418  CA  ILE A 481       5.662   9.022 -40.201  1.00 64.80           C  
ATOM   3419  C   ILE A 481       5.074   8.321 -41.432  1.00 69.91           C  
ATOM   3420  O   ILE A 481       4.029   8.741 -41.938  1.00 70.52           O  
ATOM   3421  CB  ILE A 481       6.530  10.242 -40.634  1.00 67.87           C  
ATOM   3422  CG1 ILE A 481       7.832  10.394 -39.820  1.00 68.66           C  
ATOM   3423  CG2 ILE A 481       5.694  11.528 -40.605  1.00 68.09           C  
ATOM   3424  CD1 ILE A 481       9.069  10.883 -40.658  1.00 75.58           C  
ATOM   3425  N   THR A 482       5.753   7.257 -41.899  1.00 65.92           N  
ATOM   3426  CA  THR A 482       5.366   6.414 -43.028  1.00 65.65           C  
ATOM   3427  C   THR A 482       4.035   5.708 -42.710  1.00 69.68           C  
ATOM   3428  O   THR A 482       3.186   5.565 -43.596  1.00 69.72           O  
ATOM   3429  CB  THR A 482       6.502   5.416 -43.302  1.00 75.43           C  
ATOM   3430  OG1 THR A 482       7.740   6.130 -43.412  1.00 73.65           O  
ATOM   3431  CG2 THR A 482       6.263   4.558 -44.548  1.00 75.73           C  
ATOM   3432  N   ASP A 483       3.856   5.309 -41.432  1.00 65.76           N  
ATOM   3433  CA  ASP A 483       2.689   4.608 -40.894  1.00 65.59           C  
ATOM   3434  C   ASP A 483       1.501   5.555 -40.675  1.00 69.08           C  
ATOM   3435  O   ASP A 483       1.176   5.914 -39.541  1.00 69.36           O  
ATOM   3436  CB  ASP A 483       3.087   3.845 -39.610  1.00 67.40           C  
ATOM   3437  CG  ASP A 483       2.055   2.903 -39.020  1.00 78.16           C  
ATOM   3438  OD1 ASP A 483       1.050   2.603 -39.713  1.00 78.87           O  
ATOM   3439  OD2 ASP A 483       2.260   2.449 -37.872  1.00 84.66           O  
ATOM   3440  N   VAL A 484       0.851   5.940 -41.776  1.00 64.88           N  
ATOM   3441  CA  VAL A 484      -0.298   6.847 -41.791  1.00 64.89           C  
ATOM   3442  C   VAL A 484      -1.523   6.182 -41.122  1.00 70.98           C  
ATOM   3443  O   VAL A 484      -2.160   6.793 -40.260  1.00 70.88           O  
ATOM   3444  CB  VAL A 484      -0.608   7.314 -43.246  1.00 68.20           C  
ATOM   3445  CG1 VAL A 484      -1.760   8.313 -43.285  1.00 68.03           C  
ATOM   3446  CG2 VAL A 484       0.628   7.904 -43.914  1.00 67.89           C  
ATOM   3447  N   THR A 485      -1.811   4.921 -41.510  1.00 68.35           N  
ATOM   3448  CA  THR A 485      -2.949   4.091 -41.091  1.00 68.14           C  
ATOM   3449  C   THR A 485      -2.937   3.594 -39.631  1.00 72.72           C  
ATOM   3450  O   THR A 485      -3.933   2.991 -39.210  1.00 73.29           O  
ATOM   3451  CB  THR A 485      -3.094   2.889 -42.046  1.00 74.00           C  
ATOM   3452  OG1 THR A 485      -1.801   2.335 -42.322  1.00 71.73           O  
ATOM   3453  CG2 THR A 485      -3.816   3.251 -43.341  1.00 71.49           C  
ATOM   3454  N   LYS A 486      -1.830   3.818 -38.869  1.00 68.44           N  
ATOM   3455  CA  LYS A 486      -1.648   3.382 -37.462  1.00 67.68           C  
ATOM   3456  C   LYS A 486      -1.629   1.832 -37.327  1.00 71.44           C  
ATOM   3457  O   LYS A 486      -1.867   1.285 -36.243  1.00 70.54           O  
ATOM   3458  CB  LYS A 486      -2.692   4.019 -36.503  1.00 68.85           C  
ATOM   3459  CG  LYS A 486      -2.717   5.543 -36.475  1.00 59.95           C  
ATOM   3460  CD  LYS A 486      -3.647   6.114 -35.400  1.00 58.69           C  
ATOM   3461  CE  LYS A 486      -5.119   6.070 -35.764  1.00 58.10           C  
ATOM   3462  NZ  LYS A 486      -5.960   6.819 -34.789  1.00 59.78           N  
ATOM   3463  N   SER A 487      -1.331   1.145 -38.449  1.00 68.56           N  
ATOM   3464  CA  SER A 487      -1.270  -0.314 -38.612  1.00 68.05           C  
ATOM   3465  C   SER A 487      -0.217  -1.016 -37.738  1.00 72.21           C  
ATOM   3466  O   SER A 487      -0.445  -2.153 -37.306  1.00 71.76           O  
ATOM   3467  CB  SER A 487      -1.068  -0.676 -40.084  1.00 70.23           C  
ATOM   3468  OG  SER A 487      -0.061   0.105 -40.709  1.00 76.91           O  
ATOM   3469  N   ASN A 488       0.925  -0.346 -37.482  1.00 68.66           N  
ATOM   3470  CA  ASN A 488       2.018  -0.903 -36.689  1.00 68.39           C  
ATOM   3471  C   ASN A 488       2.327  -0.069 -35.407  1.00 72.21           C  
ATOM   3472  O   ASN A 488       3.230   0.775 -35.426  1.00 71.33           O  
ATOM   3473  CB  ASN A 488       3.257  -1.119 -37.575  1.00 67.40           C  
ATOM   3474  CG  ASN A 488       4.466  -1.705 -36.891  1.00 82.82           C  
ATOM   3475  OD1 ASN A 488       4.385  -2.419 -35.876  1.00 76.17           O  
ATOM   3476  ND2 ASN A 488       5.622  -1.428 -37.464  1.00 72.62           N  
ATOM   3477  N   PRO A 489       1.607  -0.322 -34.278  1.00 69.39           N  
ATOM   3478  CA  PRO A 489       1.890   0.421 -33.032  1.00 69.61           C  
ATOM   3479  C   PRO A 489       3.258   0.104 -32.431  1.00 75.68           C  
ATOM   3480  O   PRO A 489       3.745  -1.022 -32.572  1.00 76.30           O  
ATOM   3481  CB  PRO A 489       0.770  -0.025 -32.084  1.00 70.95           C  
ATOM   3482  CG  PRO A 489      -0.240  -0.702 -32.940  1.00 75.06           C  
ATOM   3483  CD  PRO A 489       0.517  -1.292 -34.075  1.00 70.48           C  
ATOM   3484  N   LYS A 490       3.872   1.100 -31.757  1.00 72.60           N  
ATOM   3485  CA  LYS A 490       5.190   0.985 -31.110  1.00 72.23           C  
ATOM   3486  C   LYS A 490       5.166   1.552 -29.685  1.00 76.95           C  
ATOM   3487  O   LYS A 490       4.415   2.492 -29.405  1.00 76.13           O  
ATOM   3488  CB  LYS A 490       6.273   1.720 -31.934  1.00 73.94           C  
ATOM   3489  CG  LYS A 490       6.485   1.199 -33.355  1.00 82.37           C  
ATOM   3490  CD  LYS A 490       7.541   0.098 -33.424  1.00 90.92           C  
ATOM   3491  CE  LYS A 490       7.720  -0.441 -34.823  1.00 99.30           C  
ATOM   3492  NZ  LYS A 490       8.387   0.541 -35.724  1.00106.13           N  
ATOM   3493  N   ILE A 491       6.010   0.994 -28.796  1.00 74.76           N  
ATOM   3494  CA  ILE A 491       6.155   1.446 -27.405  1.00 75.21           C  
ATOM   3495  C   ILE A 491       7.358   2.419 -27.312  1.00 81.18           C  
ATOM   3496  O   ILE A 491       8.440   2.067 -27.798  1.00 81.20           O  
ATOM   3497  CB  ILE A 491       6.241   0.241 -26.409  1.00 78.16           C  
ATOM   3498  CG1 ILE A 491       4.866  -0.478 -26.242  1.00 78.40           C  
ATOM   3499  CG2 ILE A 491       6.864   0.616 -25.045  1.00 78.70           C  
ATOM   3500  CD1 ILE A 491       3.662   0.330 -25.532  1.00 84.08           C  
ATOM   3501  N   PRO A 492       7.197   3.629 -26.695  1.00 78.34           N  
ATOM   3502  CA  PRO A 492       8.323   4.580 -26.605  1.00 78.15           C  
ATOM   3503  C   PRO A 492       9.587   4.093 -25.893  1.00 82.88           C  
ATOM   3504  O   PRO A 492      10.665   4.624 -26.180  1.00 82.84           O  
ATOM   3505  CB  PRO A 492       7.715   5.784 -25.877  1.00 79.67           C  
ATOM   3506  CG  PRO A 492       6.532   5.245 -25.167  1.00 84.07           C  
ATOM   3507  CD  PRO A 492       5.982   4.203 -26.083  1.00 79.75           C  
ATOM   3508  N   GLN A 493       9.464   3.084 -24.992  1.00 79.57           N  
ATOM   3509  CA  GLN A 493      10.556   2.512 -24.182  1.00 79.38           C  
ATOM   3510  C   GLN A 493      11.147   3.606 -23.283  1.00 81.02           C  
ATOM   3511  O   GLN A 493      12.128   4.267 -23.638  1.00 80.68           O  
ATOM   3512  CB  GLN A 493      11.621   1.778 -25.035  1.00 81.14           C  
ATOM   3513  CG  GLN A 493      12.562   0.883 -24.217  1.00100.11           C  
ATOM   3514  CD  GLN A 493      13.645   0.205 -25.033  1.00117.82           C  
ATOM   3515  OE1 GLN A 493      13.943   0.572 -26.180  1.00111.74           O  
ATOM   3516  NE2 GLN A 493      14.282  -0.794 -24.436  1.00108.73           N  
ATOM   3517  N   LEU A 494      10.489   3.812 -22.131  1.00 75.86           N  
ATOM   3518  CA  LEU A 494      10.801   4.842 -21.142  1.00 74.79           C  
ATOM   3519  C   LEU A 494      11.389   4.306 -19.822  1.00 77.06           C  
ATOM   3520  O   LEU A 494      11.408   3.097 -19.577  1.00 77.13           O  
ATOM   3521  CB  LEU A 494       9.553   5.718 -20.878  1.00 74.84           C  
ATOM   3522  CG  LEU A 494       8.173   5.064 -21.061  1.00 79.64           C  
ATOM   3523  CD1 LEU A 494       7.703   4.375 -19.781  1.00 80.33           C  
ATOM   3524  CD2 LEU A 494       7.152   6.074 -21.514  1.00 80.80           C  
ATOM   3525  N   GLY A 495      11.874   5.235 -19.004  1.00 71.58           N  
ATOM   3526  CA  GLY A 495      12.476   4.981 -17.706  1.00 70.30           C  
ATOM   3527  C   GLY A 495      13.331   6.153 -17.275  1.00 72.52           C  
ATOM   3528  O   GLY A 495      13.995   6.780 -18.107  1.00 72.66           O  
ATOM   3529  N   GLY A 496      13.312   6.451 -15.980  1.00 66.70           N  
ATOM   3530  CA  GLY A 496      14.090   7.553 -15.423  1.00 65.05           C  
ATOM   3531  C   GLY A 496      13.354   8.874 -15.389  1.00 64.69           C  
ATOM   3532  O   GLY A 496      12.132   8.910 -15.560  1.00 64.97           O  
ATOM   3533  N   ASN A 497      14.094   9.970 -15.150  1.00 57.43           N  
ATOM   3534  CA  ASN A 497      13.525  11.314 -15.052  1.00 55.55           C  
ATOM   3535  C   ASN A 497      12.851  11.773 -16.362  1.00 55.77           C  
ATOM   3536  O   ASN A 497      13.461  11.765 -17.435  1.00 56.45           O  
ATOM   3537  CB  ASN A 497      14.551  12.328 -14.540  1.00 53.32           C  
ATOM   3538  CG  ASN A 497      13.940  13.447 -13.720  1.00 61.88           C  
ATOM   3539  OD1 ASN A 497      13.144  14.243 -14.208  1.00 47.66           O  
ATOM   3540  ND2 ASN A 497      14.327  13.560 -12.460  1.00 55.64           N  
ATOM   3541  N   SER A 498      11.564  12.116 -16.252  1.00 47.99           N  
ATOM   3542  CA  SER A 498      10.699  12.556 -17.346  1.00 45.79           C  
ATOM   3543  C   SER A 498      10.403  14.074 -17.255  1.00 46.56           C  
ATOM   3544  O   SER A 498       9.671  14.617 -18.089  1.00 43.41           O  
ATOM   3545  CB  SER A 498       9.411  11.740 -17.346  1.00 46.70           C  
ATOM   3546  OG  SER A 498       8.697  11.922 -16.136  1.00 49.75           O  
ATOM   3547  N   PHE A 499      10.995  14.744 -16.237  1.00 42.34           N  
ATOM   3548  CA  PHE A 499      10.822  16.172 -15.997  1.00 41.91           C  
ATOM   3549  C   PHE A 499      11.806  16.980 -16.836  1.00 45.79           C  
ATOM   3550  O   PHE A 499      13.015  16.791 -16.710  1.00 45.29           O  
ATOM   3551  CB  PHE A 499      10.953  16.529 -14.496  1.00 42.78           C  
ATOM   3552  CG  PHE A 499      10.056  15.805 -13.519  1.00 43.27           C  
ATOM   3553  CD1 PHE A 499       8.895  15.166 -13.949  1.00 45.88           C  
ATOM   3554  CD2 PHE A 499      10.361  15.778 -12.162  1.00 45.01           C  
ATOM   3555  CE1 PHE A 499       8.087  14.463 -13.047  1.00 47.25           C  
ATOM   3556  CE2 PHE A 499       9.536  15.099 -11.254  1.00 47.76           C  
ATOM   3557  CZ  PHE A 499       8.410  14.442 -11.703  1.00 46.22           C  
ATOM   3558  N   PHE A 500      11.277  17.863 -17.700  1.00 41.85           N  
ATOM   3559  CA  PHE A 500      12.066  18.742 -18.574  1.00 41.70           C  
ATOM   3560  C   PHE A 500      12.837  19.793 -17.772  1.00 47.19           C  
ATOM   3561  O   PHE A 500      13.992  20.080 -18.088  1.00 47.35           O  
ATOM   3562  CB  PHE A 500      11.154  19.406 -19.638  1.00 42.79           C  
ATOM   3563  CG  PHE A 500      11.841  20.317 -20.628  1.00 43.82           C  
ATOM   3564  CD1 PHE A 500      12.876  19.847 -21.434  1.00 46.51           C  
ATOM   3565  CD2 PHE A 500      11.410  21.629 -20.803  1.00 45.24           C  
ATOM   3566  CE1 PHE A 500      13.498  20.686 -22.367  1.00 47.13           C  
ATOM   3567  CE2 PHE A 500      12.029  22.465 -21.738  1.00 47.57           C  
ATOM   3568  CZ  PHE A 500      13.066  21.989 -22.516  1.00 45.64           C  
ATOM   3569  N   PHE A 501      12.209  20.327 -16.709  1.00 44.75           N  
ATOM   3570  CA  PHE A 501      12.769  21.356 -15.839  1.00 45.05           C  
ATOM   3571  C   PHE A 501      13.646  20.796 -14.698  1.00 53.75           C  
ATOM   3572  O   PHE A 501      13.856  21.465 -13.684  1.00 53.06           O  
ATOM   3573  CB  PHE A 501      11.652  22.291 -15.343  1.00 45.72           C  
ATOM   3574  CG  PHE A 501      11.200  23.169 -16.491  1.00 45.98           C  
ATOM   3575  CD1 PHE A 501      12.064  24.105 -17.057  1.00 47.48           C  
ATOM   3576  CD2 PHE A 501       9.953  22.990 -17.076  1.00 47.50           C  
ATOM   3577  CE1 PHE A 501      11.659  24.886 -18.140  1.00 47.97           C  
ATOM   3578  CE2 PHE A 501       9.549  23.780 -18.160  1.00 49.48           C  
ATOM   3579  CZ  PHE A 501      10.410  24.711 -18.689  1.00 46.84           C  
ATOM   3580  N   GLU A 502      14.245  19.606 -14.939  1.00 54.02           N  
ATOM   3581  CA  GLU A 502      15.170  18.896 -14.049  1.00 54.24           C  
ATOM   3582  C   GLU A 502      16.555  19.542 -14.127  1.00 58.93           C  
ATOM   3583  O   GLU A 502      16.997  19.956 -15.216  1.00 59.05           O  
ATOM   3584  CB  GLU A 502      15.296  17.418 -14.488  1.00 55.53           C  
ATOM   3585  CG  GLU A 502      15.872  16.489 -13.426  1.00 68.31           C  
ATOM   3586  CD  GLU A 502      17.001  15.549 -13.823  1.00 84.79           C  
ATOM   3587  OE1 GLU A 502      16.972  15.001 -14.950  1.00 52.11           O  
ATOM   3588  OE2 GLU A 502      17.899  15.326 -12.977  1.00 83.86           O  
ATOM   3589  N   PHE A 503      17.250  19.576 -12.974  1.00 54.73           N  
ATOM   3590  CA  PHE A 503      18.624  20.053 -12.868  1.00 53.90           C  
ATOM   3591  C   PHE A 503      19.518  18.809 -12.876  1.00 58.04           C  
ATOM   3592  O   PHE A 503      19.233  17.848 -12.168  1.00 57.55           O  
ATOM   3593  CB  PHE A 503      18.837  20.881 -11.592  1.00 55.21           C  
ATOM   3594  CG  PHE A 503      17.992  22.125 -11.396  1.00 56.04           C  
ATOM   3595  CD1 PHE A 503      17.495  22.830 -12.484  1.00 58.42           C  
ATOM   3596  CD2 PHE A 503      17.774  22.641 -10.126  1.00 58.09           C  
ATOM   3597  CE1 PHE A 503      16.727  23.980 -12.297  1.00 59.06           C  
ATOM   3598  CE2 PHE A 503      17.016  23.799  -9.942  1.00 60.57           C  
ATOM   3599  CZ  PHE A 503      16.490  24.454 -11.029  1.00 58.41           C  
ATOM   3600  N   THR A 504      20.542  18.802 -13.739  1.00 55.94           N  
ATOM   3601  CA  THR A 504      21.480  17.691 -13.940  1.00 56.65           C  
ATOM   3602  C   THR A 504      22.929  18.198 -13.834  1.00 63.51           C  
ATOM   3603  O   THR A 504      23.159  19.408 -13.922  1.00 63.32           O  
ATOM   3604  CB  THR A 504      21.275  17.085 -15.343  1.00 62.93           C  
ATOM   3605  OG1 THR A 504      21.597  18.064 -16.331  1.00 64.62           O  
ATOM   3606  CG2 THR A 504      19.867  16.574 -15.580  1.00 60.07           C  
ATOM   3607  N   GLY A 505      23.890  17.275 -13.717  1.00 61.46           N  
ATOM   3608  CA  GLY A 505      25.314  17.611 -13.672  1.00 61.67           C  
ATOM   3609  C   GLY A 505      25.801  18.245 -14.965  1.00 66.25           C  
ATOM   3610  O   GLY A 505      26.647  19.146 -14.944  1.00 65.45           O  
ATOM   3611  N   SER A 506      25.203  17.802 -16.096  1.00 63.63           N  
ATOM   3612  CA  SER A 506      25.444  18.212 -17.485  1.00 63.42           C  
ATOM   3613  C   SER A 506      25.013  19.650 -17.803  1.00 67.41           C  
ATOM   3614  O   SER A 506      25.382  20.162 -18.864  1.00 67.43           O  
ATOM   3615  CB  SER A 506      24.746  17.234 -18.430  1.00 67.31           C  
ATOM   3616  OG  SER A 506      24.836  17.600 -19.797  1.00 77.51           O  
ATOM   3617  N   ASP A 507      24.241  20.297 -16.898  1.00 63.80           N  
ATOM   3618  CA  ASP A 507      23.719  21.666 -17.041  1.00 63.34           C  
ATOM   3619  C   ASP A 507      24.766  22.710 -17.440  1.00 66.80           C  
ATOM   3620  O   ASP A 507      25.930  22.605 -17.048  1.00 66.12           O  
ATOM   3621  CB  ASP A 507      22.965  22.111 -15.773  1.00 64.93           C  
ATOM   3622  CG  ASP A 507      21.545  21.560 -15.638  1.00 70.51           C  
ATOM   3623  OD1 ASP A 507      21.122  20.762 -16.514  1.00 69.98           O  
ATOM   3624  OD2 ASP A 507      20.847  21.950 -14.678  1.00 72.94           O  
ATOM   3625  N   VAL A 508      24.339  23.695 -18.262  1.00 63.37           N  
ATOM   3626  CA  VAL A 508      25.172  24.777 -18.803  1.00 63.18           C  
ATOM   3627  C   VAL A 508      25.471  25.843 -17.715  1.00 68.20           C  
ATOM   3628  O   VAL A 508      24.548  26.194 -16.980  1.00 67.96           O  
ATOM   3629  CB  VAL A 508      24.529  25.368 -20.099  1.00 66.85           C  
ATOM   3630  CG1 VAL A 508      25.207  26.661 -20.552  1.00 66.70           C  
ATOM   3631  CG2 VAL A 508      24.528  24.341 -21.233  1.00 66.31           C  
ATOM   3632  N   PRO A 509      26.736  26.357 -17.596  1.00 65.02           N  
ATOM   3633  CA  PRO A 509      27.048  27.380 -16.574  1.00 64.82           C  
ATOM   3634  C   PRO A 509      26.025  28.506 -16.427  1.00 70.11           C  
ATOM   3635  O   PRO A 509      25.541  29.020 -17.444  1.00 70.90           O  
ATOM   3636  CB  PRO A 509      28.389  27.938 -17.049  1.00 66.42           C  
ATOM   3637  CG  PRO A 509      29.034  26.811 -17.729  1.00 70.84           C  
ATOM   3638  CD  PRO A 509      27.943  26.019 -18.385  1.00 66.48           C  
ATOM   3639  N   ARG A 510      25.699  28.876 -15.156  1.00 66.25           N  
ATOM   3640  CA  ARG A 510      24.744  29.915 -14.723  1.00 66.35           C  
ATOM   3641  C   ARG A 510      23.274  29.445 -14.723  1.00 71.12           C  
ATOM   3642  O   ARG A 510      22.417  30.170 -14.209  1.00 70.62           O  
ATOM   3643  CB  ARG A 510      24.893  31.249 -15.499  1.00 68.55           C  
ATOM   3644  CG  ARG A 510      26.177  32.030 -15.211  1.00 83.04           C  
ATOM   3645  CD  ARG A 510      26.045  33.479 -15.646  1.00 96.22           C  
ATOM   3646  NE  ARG A 510      27.324  34.187 -15.590  1.00109.90           N  
ATOM   3647  CZ  ARG A 510      27.851  34.873 -16.601  1.00127.70           C  
ATOM   3648  NH1 ARG A 510      27.209  34.961 -17.760  1.00116.66           N  
ATOM   3649  NH2 ARG A 510      29.021  35.482 -16.459  1.00114.28           N  
ATOM   3650  N   THR A 511      22.987  28.234 -15.285  1.00 68.85           N  
ATOM   3651  CA  THR A 511      21.647  27.607 -15.350  1.00 68.76           C  
ATOM   3652  C   THR A 511      21.664  26.206 -14.731  1.00 72.92           C  
ATOM   3653  O   THR A 511      22.511  25.389 -15.092  1.00 72.22           O  
ATOM   3654  CB  THR A 511      21.091  27.578 -16.784  1.00 74.36           C  
ATOM   3655  OG1 THR A 511      21.990  26.879 -17.651  1.00 69.53           O  
ATOM   3656  CG2 THR A 511      20.774  28.967 -17.320  1.00 75.24           C  
ATOM   3657  N   GLY A 512      20.758  25.960 -13.781  1.00 70.62           N  
ATOM   3658  CA  GLY A 512      20.669  24.696 -13.046  1.00 70.69           C  
ATOM   3659  C   GLY A 512      21.832  24.491 -12.092  1.00 75.81           C  
ATOM   3660  O   GLY A 512      21.877  23.501 -11.356  1.00 75.35           O  
ATOM   3661  N   ALA A 513      22.811  25.424 -12.163  1.00 73.62           N  
ATOM   3662  CA  ALA A 513      24.029  25.575 -11.366  1.00 73.47           C  
ATOM   3663  C   ALA A 513      23.797  26.881 -10.584  1.00 77.96           C  
ATOM   3664  O   ALA A 513      23.760  26.856  -9.350  1.00 78.31           O  
ATOM   3665  CB  ALA A 513      25.246  25.711 -12.285  1.00 73.83           C  
ATOM   3666  N   LYS A 514      23.553  27.998 -11.323  1.00 73.06           N  
ATOM   3667  CA  LYS A 514      23.216  29.348 -10.841  1.00 85.18           C  
ATOM   3668  C   LYS A 514      24.159  29.893  -9.766  1.00108.86           C  
ATOM   3669  O   LYS A 514      24.174  31.100  -9.521  1.00 69.04           O  
ATOM   3670  CB  LYS A 514      21.753  29.416 -10.363  1.00 87.14           C  
ATOM   3671  CG  LYS A 514      20.741  28.999 -11.429  1.00 94.29           C  
ATOM   3672  CD  LYS A 514      19.493  29.856 -11.398  1.00102.22           C  
ATOM   3673  CE  LYS A 514      19.560  31.017 -12.361  1.00108.86           C  
ATOM   3674  NZ  LYS A 514      18.369  31.896 -12.233  1.00115.97           N  
TER    3675      LYS A 514                                                      
ATOM   3676  N   THR B   8     -31.953 -38.272  -5.409  1.00 71.77           N  
ATOM   3677  CA  THR B   8     -32.372 -36.963  -5.904  1.00 71.71           C  
ATOM   3678  C   THR B   8     -31.535 -36.567  -7.165  1.00 74.79           C  
ATOM   3679  O   THR B   8     -32.175 -36.115  -8.113  1.00 74.22           O  
ATOM   3680  CB  THR B   8     -32.435 -35.920  -4.751  1.00 83.36           C  
ATOM   3681  OG1 THR B   8     -33.709 -36.059  -4.104  1.00 83.50           O  
ATOM   3682  CG2 THR B   8     -32.278 -34.461  -5.219  1.00 81.97           C  
ATOM   3683  N   PRO B   9     -30.184 -36.771  -7.272  1.00 71.35           N  
ATOM   3684  CA  PRO B   9     -29.479 -36.399  -8.522  1.00 70.81           C  
ATOM   3685  C   PRO B   9     -30.021 -37.061  -9.793  1.00 74.06           C  
ATOM   3686  O   PRO B   9     -30.084 -36.401 -10.833  1.00 73.72           O  
ATOM   3687  CB  PRO B   9     -28.032 -36.819  -8.261  1.00 72.66           C  
ATOM   3688  CG  PRO B   9     -27.901 -36.825  -6.782  1.00 77.61           C  
ATOM   3689  CD  PRO B   9     -29.228 -37.296  -6.273  1.00 73.30           C  
ATOM   3690  N   GLU B  10     -30.442 -38.338  -9.710  1.00 69.27           N  
ATOM   3691  CA  GLU B  10     -30.996 -39.037 -10.867  1.00 68.48           C  
ATOM   3692  C   GLU B  10     -32.532 -38.992 -10.883  1.00 70.95           C  
ATOM   3693  O   GLU B  10     -33.141 -39.299 -11.914  1.00 70.56           O  
ATOM   3694  CB  GLU B  10     -30.429 -40.460 -11.001  1.00 69.96           C  
ATOM   3695  CG  GLU B  10     -28.935 -40.495 -11.348  1.00 81.57           C  
ATOM   3696  CD  GLU B  10     -28.412 -39.601 -12.468  1.00 94.09           C  
ATOM   3697  OE1 GLU B  10     -28.938 -39.679 -13.603  1.00 71.11           O  
ATOM   3698  OE2 GLU B  10     -27.445 -38.847 -12.215  1.00 86.59           O  
ATOM   3699  N   GLU B  11     -33.148 -38.545  -9.761  1.00 66.04           N  
ATOM   3700  CA  GLU B  11     -34.598 -38.341  -9.636  1.00 64.75           C  
ATOM   3701  C   GLU B  11     -34.942 -37.000 -10.299  1.00 63.43           C  
ATOM   3702  O   GLU B  11     -36.056 -36.824 -10.795  1.00 62.70           O  
ATOM   3703  CB  GLU B  11     -35.033 -38.290  -8.160  1.00 66.59           C  
ATOM   3704  CG  GLU B  11     -34.996 -39.615  -7.412  1.00 82.71           C  
ATOM   3705  CD  GLU B  11     -35.589 -39.566  -6.013  1.00106.50           C  
ATOM   3706  OE1 GLU B  11     -35.121 -38.744  -5.191  1.00 97.84           O  
ATOM   3707  OE2 GLU B  11     -36.520 -40.357  -5.735  1.00 98.85           O  
ATOM   3708  N   GLN B  12     -33.986 -36.045 -10.259  1.00 56.70           N  
ATOM   3709  CA  GLN B  12     -34.105 -34.723 -10.865  1.00 54.82           C  
ATOM   3710  C   GLN B  12     -33.992 -34.873 -12.376  1.00 53.97           C  
ATOM   3711  O   GLN B  12     -34.782 -34.269 -13.091  1.00 53.27           O  
ATOM   3712  CB  GLN B  12     -33.032 -33.763 -10.334  1.00 56.34           C  
ATOM   3713  CG  GLN B  12     -33.596 -32.420  -9.838  1.00 76.08           C  
ATOM   3714  CD  GLN B  12     -34.019 -31.465 -10.941  1.00 90.67           C  
ATOM   3715  OE1 GLN B  12     -35.209 -31.333 -11.273  1.00 81.50           O  
ATOM   3716  NE2 GLN B  12     -33.056 -30.732 -11.491  1.00 81.59           N  
ATOM   3717  N   ARG B  13     -33.045 -35.721 -12.853  1.00 47.52           N  
ATOM   3718  CA  ARG B  13     -32.829 -36.047 -14.265  1.00 46.26           C  
ATOM   3719  C   ARG B  13     -34.133 -36.557 -14.881  1.00 49.55           C  
ATOM   3720  O   ARG B  13     -34.467 -36.179 -16.002  1.00 49.29           O  
ATOM   3721  CB  ARG B  13     -31.690 -37.074 -14.435  1.00 45.10           C  
ATOM   3722  CG  ARG B  13     -30.383 -36.501 -15.004  1.00 56.09           C  
ATOM   3723  CD  ARG B  13     -29.253 -36.430 -13.990  1.00 73.51           C  
ATOM   3724  NE  ARG B  13     -28.897 -35.052 -13.624  1.00 81.04           N  
ATOM   3725  CZ  ARG B  13     -27.960 -34.716 -12.737  1.00 81.87           C  
ATOM   3726  NH1 ARG B  13     -27.269 -35.655 -12.100  1.00 57.80           N  
ATOM   3727  NH2 ARG B  13     -27.715 -33.439 -12.473  1.00 64.52           N  
ATOM   3728  N   ALA B  14     -34.897 -37.354 -14.115  1.00 46.46           N  
ATOM   3729  CA  ALA B  14     -36.204 -37.894 -14.492  1.00 46.75           C  
ATOM   3730  C   ALA B  14     -37.241 -36.766 -14.680  1.00 51.18           C  
ATOM   3731  O   ALA B  14     -37.972 -36.794 -15.663  1.00 50.73           O  
ATOM   3732  CB  ALA B  14     -36.677 -38.877 -13.433  1.00 47.63           C  
ATOM   3733  N   LYS B  15     -37.275 -35.768 -13.757  1.00 48.43           N  
ATOM   3734  CA  LYS B  15     -38.153 -34.585 -13.797  1.00 48.25           C  
ATOM   3735  C   LYS B  15     -37.752 -33.623 -14.928  1.00 53.53           C  
ATOM   3736  O   LYS B  15     -38.604 -32.926 -15.490  1.00 54.29           O  
ATOM   3737  CB  LYS B  15     -38.119 -33.840 -12.455  1.00 50.19           C  
ATOM   3738  CG  LYS B  15     -38.884 -34.538 -11.341  1.00 65.38           C  
ATOM   3739  CD  LYS B  15     -38.877 -33.697 -10.066  1.00 74.67           C  
ATOM   3740  CE  LYS B  15     -39.712 -34.286  -8.955  1.00 78.99           C  
ATOM   3741  NZ  LYS B  15     -41.169 -34.116  -9.191  1.00 87.77           N  
ATOM   3742  N   ASN B  16     -36.445 -33.564 -15.235  1.00 49.43           N  
ATOM   3743  CA  ASN B  16     -35.894 -32.747 -16.313  1.00 48.27           C  
ATOM   3744  C   ASN B  16     -36.259 -33.367 -17.641  1.00 51.16           C  
ATOM   3745  O   ASN B  16     -36.725 -32.644 -18.516  1.00 51.70           O  
ATOM   3746  CB  ASN B  16     -34.382 -32.605 -16.175  1.00 46.12           C  
ATOM   3747  CG  ASN B  16     -33.960 -31.878 -14.932  1.00 54.56           C  
ATOM   3748  OD1 ASN B  16     -34.776 -31.225 -14.257  1.00 46.39           O  
ATOM   3749  ND2 ASN B  16     -32.677 -31.989 -14.597  1.00 42.12           N  
ATOM   3750  N   ALA B  17     -36.113 -34.710 -17.774  1.00 46.38           N  
ATOM   3751  CA  ALA B  17     -36.492 -35.469 -18.974  1.00 45.60           C  
ATOM   3752  C   ALA B  17     -37.963 -35.233 -19.293  1.00 47.64           C  
ATOM   3753  O   ALA B  17     -38.283 -34.927 -20.444  1.00 47.42           O  
ATOM   3754  CB  ALA B  17     -36.225 -36.956 -18.783  1.00 46.17           C  
ATOM   3755  N   LYS B  18     -38.839 -35.280 -18.266  1.00 42.65           N  
ATOM   3756  CA  LYS B  18     -40.270 -35.006 -18.430  1.00 42.54           C  
ATOM   3757  C   LYS B  18     -40.513 -33.576 -18.977  1.00 46.57           C  
ATOM   3758  O   LYS B  18     -41.278 -33.421 -19.931  1.00 46.89           O  
ATOM   3759  CB  LYS B  18     -41.065 -35.287 -17.127  1.00 44.57           C  
ATOM   3760  CG  LYS B  18     -42.588 -35.079 -17.209  1.00 66.47           C  
ATOM   3761  CD  LYS B  18     -43.327 -36.111 -18.108  1.00 83.06           C  
ATOM   3762  CE  LYS B  18     -43.830 -35.542 -19.428  1.00 88.91           C  
ATOM   3763  NZ  LYS B  18     -45.010 -34.650 -19.254  1.00 89.95           N  
ATOM   3764  N   THR B  19     -39.834 -32.563 -18.400  1.00 42.13           N  
ATOM   3765  CA  THR B  19     -39.937 -31.147 -18.785  1.00 41.80           C  
ATOM   3766  C   THR B  19     -39.379 -30.873 -20.203  1.00 44.73           C  
ATOM   3767  O   THR B  19     -40.020 -30.156 -20.962  1.00 44.77           O  
ATOM   3768  CB  THR B  19     -39.290 -30.272 -17.686  1.00 47.57           C  
ATOM   3769  OG1 THR B  19     -40.120 -30.325 -16.529  1.00 50.39           O  
ATOM   3770  CG2 THR B  19     -39.089 -28.816 -18.107  1.00 41.72           C  
ATOM   3771  N   ILE B  20     -38.179 -31.412 -20.529  1.00 40.39           N  
ATOM   3772  CA  ILE B  20     -37.490 -31.283 -21.821  1.00 39.44           C  
ATOM   3773  C   ILE B  20     -38.362 -31.870 -22.930  1.00 43.53           C  
ATOM   3774  O   ILE B  20     -38.481 -31.266 -23.992  1.00 43.90           O  
ATOM   3775  CB  ILE B  20     -36.062 -31.919 -21.756  1.00 42.01           C  
ATOM   3776  CG1 ILE B  20     -35.098 -31.028 -20.958  1.00 41.27           C  
ATOM   3777  CG2 ILE B  20     -35.484 -32.230 -23.146  1.00 42.92           C  
ATOM   3778  CD1 ILE B  20     -34.070 -31.752 -20.121  1.00 37.84           C  
ATOM   3779  N   LEU B  21     -39.011 -33.017 -22.659  1.00 40.23           N  
ATOM   3780  CA  LEU B  21     -39.914 -33.690 -23.600  1.00 39.17           C  
ATOM   3781  C   LEU B  21     -41.169 -32.895 -23.870  1.00 43.22           C  
ATOM   3782  O   LEU B  21     -41.568 -32.808 -25.031  1.00 43.34           O  
ATOM   3783  CB  LEU B  21     -40.236 -35.129 -23.171  1.00 38.61           C  
ATOM   3784  CG  LEU B  21     -39.080 -36.114 -23.325  1.00 41.71           C  
ATOM   3785  CD1 LEU B  21     -39.407 -37.462 -22.696  1.00 41.34           C  
ATOM   3786  CD2 LEU B  21     -38.654 -36.244 -24.772  1.00 40.26           C  
ATOM   3787  N   GLU B  22     -41.747 -32.257 -22.831  1.00 40.15           N  
ATOM   3788  CA  GLU B  22     -42.914 -31.373 -22.958  1.00 40.91           C  
ATOM   3789  C   GLU B  22     -42.549 -30.234 -23.928  1.00 45.54           C  
ATOM   3790  O   GLU B  22     -43.331 -29.896 -24.816  1.00 46.87           O  
ATOM   3791  CB  GLU B  22     -43.286 -30.760 -21.591  1.00 42.46           C  
ATOM   3792  CG  GLU B  22     -44.015 -31.690 -20.637  1.00 51.69           C  
ATOM   3793  CD  GLU B  22     -44.259 -31.081 -19.268  1.00 75.56           C  
ATOM   3794  OE1 GLU B  22     -43.282 -30.610 -18.641  1.00 73.30           O  
ATOM   3795  OE2 GLU B  22     -45.427 -31.081 -18.815  1.00 69.13           O  
ATOM   3796  N   ASN B  23     -41.337 -29.677 -23.763  1.00 40.22           N  
ATOM   3797  CA  ASN B  23     -40.789 -28.608 -24.580  1.00 38.81           C  
ATOM   3798  C   ASN B  23     -40.592 -29.094 -26.010  1.00 41.90           C  
ATOM   3799  O   ASN B  23     -40.981 -28.388 -26.936  1.00 41.39           O  
ATOM   3800  CB  ASN B  23     -39.457 -28.142 -23.992  1.00 34.94           C  
ATOM   3801  CG  ASN B  23     -39.564 -27.382 -22.707  1.00 47.52           C  
ATOM   3802  OD1 ASN B  23     -40.619 -26.879 -22.340  1.00 43.44           O  
ATOM   3803  ND2 ASN B  23     -38.443 -27.215 -22.034  1.00 39.02           N  
ATOM   3804  N   ILE B  24     -40.010 -30.302 -26.189  1.00 37.99           N  
ATOM   3805  CA  ILE B  24     -39.790 -30.905 -27.505  1.00 38.63           C  
ATOM   3806  C   ILE B  24     -41.131 -31.056 -28.230  1.00 45.24           C  
ATOM   3807  O   ILE B  24     -41.212 -30.722 -29.411  1.00 46.13           O  
ATOM   3808  CB  ILE B  24     -38.960 -32.218 -27.406  1.00 41.63           C  
ATOM   3809  CG1 ILE B  24     -37.463 -31.895 -27.240  1.00 41.32           C  
ATOM   3810  CG2 ILE B  24     -39.195 -33.177 -28.582  1.00 42.19           C  
ATOM   3811  CD1 ILE B  24     -36.604 -33.063 -26.776  1.00 47.07           C  
ATOM   3812  N   GLN B  25     -42.185 -31.482 -27.496  1.00 41.71           N  
ATOM   3813  CA  GLN B  25     -43.563 -31.633 -27.983  1.00 41.09           C  
ATOM   3814  C   GLN B  25     -44.144 -30.272 -28.377  1.00 45.99           C  
ATOM   3815  O   GLN B  25     -44.738 -30.168 -29.457  1.00 45.94           O  
ATOM   3816  CB  GLN B  25     -44.470 -32.282 -26.914  1.00 41.88           C  
ATOM   3817  CG  GLN B  25     -44.374 -33.800 -26.801  1.00 49.87           C  
ATOM   3818  CD  GLN B  25     -45.488 -34.352 -25.930  1.00 82.32           C  
ATOM   3819  OE1 GLN B  25     -45.533 -34.139 -24.707  1.00 77.45           O  
ATOM   3820  NE2 GLN B  25     -46.423 -35.076 -26.543  1.00 78.53           N  
ATOM   3821  N   ILE B  26     -44.000 -29.235 -27.496  1.00 41.20           N  
ATOM   3822  CA  ILE B  26     -44.509 -27.888 -27.788  1.00 40.61           C  
ATOM   3823  C   ILE B  26     -43.821 -27.416 -29.059  1.00 43.61           C  
ATOM   3824  O   ILE B  26     -44.509 -27.083 -30.023  1.00 42.73           O  
ATOM   3825  CB  ILE B  26     -44.315 -26.875 -26.610  1.00 43.95           C  
ATOM   3826  CG1 ILE B  26     -45.224 -27.221 -25.399  1.00 44.36           C  
ATOM   3827  CG2 ILE B  26     -44.549 -25.422 -27.082  1.00 43.88           C  
ATOM   3828  CD1 ILE B  26     -44.847 -26.510 -24.087  1.00 49.72           C  
ATOM   3829  N   TYR B  27     -42.460 -27.446 -29.068  1.00 39.34           N  
ATOM   3830  CA  TYR B  27     -41.602 -27.056 -30.187  1.00 37.63           C  
ATOM   3831  C   TYR B  27     -41.997 -27.711 -31.521  1.00 40.57           C  
ATOM   3832  O   TYR B  27     -42.351 -26.987 -32.436  1.00 39.17           O  
ATOM   3833  CB  TYR B  27     -40.109 -27.295 -29.867  1.00 37.89           C  
ATOM   3834  CG  TYR B  27     -39.190 -26.825 -30.975  1.00 39.24           C  
ATOM   3835  CD1 TYR B  27     -39.184 -25.494 -31.382  1.00 40.59           C  
ATOM   3836  CD2 TYR B  27     -38.348 -27.716 -31.640  1.00 39.85           C  
ATOM   3837  CE1 TYR B  27     -38.364 -25.057 -32.414  1.00 40.94           C  
ATOM   3838  CE2 TYR B  27     -37.511 -27.284 -32.671  1.00 40.69           C  
ATOM   3839  CZ  TYR B  27     -37.527 -25.951 -33.057  1.00 46.80           C  
ATOM   3840  OH  TYR B  27     -36.750 -25.485 -34.090  1.00 45.07           O  
ATOM   3841  N   GLU B  28     -41.964 -29.064 -31.620  1.00 39.14           N  
ATOM   3842  CA  GLU B  28     -42.296 -29.840 -32.835  1.00 39.88           C  
ATOM   3843  C   GLU B  28     -43.664 -29.477 -33.452  1.00 46.52           C  
ATOM   3844  O   GLU B  28     -43.828 -29.556 -34.669  1.00 47.87           O  
ATOM   3845  CB  GLU B  28     -42.240 -31.351 -32.558  1.00 40.98           C  
ATOM   3846  CG  GLU B  28     -40.859 -31.989 -32.500  1.00 49.94           C  
ATOM   3847  CD  GLU B  28     -40.858 -33.417 -31.958  1.00 82.97           C  
ATOM   3848  OE1 GLU B  28     -41.660 -33.708 -31.040  1.00 82.37           O  
ATOM   3849  OE2 GLU B  28     -40.054 -34.247 -32.444  1.00 80.69           O  
ATOM   3850  N   ARG B  29     -44.638 -29.102 -32.600  1.00 43.09           N  
ATOM   3851  CA  ARG B  29     -46.004 -28.707 -32.967  1.00 42.21           C  
ATOM   3852  C   ARG B  29     -46.023 -27.295 -33.535  1.00 45.01           C  
ATOM   3853  O   ARG B  29     -46.675 -27.057 -34.550  1.00 44.62           O  
ATOM   3854  CB  ARG B  29     -46.931 -28.807 -31.739  1.00 40.82           C  
ATOM   3855  CG  ARG B  29     -47.771 -30.075 -31.709  1.00 47.05           C  
ATOM   3856  CD  ARG B  29     -48.138 -30.529 -30.309  1.00 48.78           C  
ATOM   3857  NE  ARG B  29     -47.207 -31.562 -29.861  1.00 63.67           N  
ATOM   3858  CZ  ARG B  29     -47.481 -32.863 -29.822  1.00 77.77           C  
ATOM   3859  NH1 ARG B  29     -48.684 -33.306 -30.165  1.00 59.81           N  
ATOM   3860  NH2 ARG B  29     -46.561 -33.728 -29.416  1.00 67.19           N  
ATOM   3861  N   MET B  30     -45.317 -26.350 -32.868  1.00 41.43           N  
ATOM   3862  CA  MET B  30     -45.202 -24.949 -33.285  1.00 40.39           C  
ATOM   3863  C   MET B  30     -44.580 -24.896 -34.676  1.00 41.31           C  
ATOM   3864  O   MET B  30     -45.077 -24.179 -35.543  1.00 39.41           O  
ATOM   3865  CB  MET B  30     -44.351 -24.142 -32.288  1.00 43.12           C  
ATOM   3866  CG  MET B  30     -44.972 -23.934 -30.913  1.00 47.25           C  
ATOM   3867  SD  MET B  30     -46.677 -23.372 -30.926  1.00 51.98           S  
ATOM   3868  CE  MET B  30     -46.911 -23.020 -29.208  1.00 48.93           C  
ATOM   3869  N   CYS B  31     -43.523 -25.713 -34.892  1.00 37.38           N  
ATOM   3870  CA  CYS B  31     -42.805 -25.877 -36.152  1.00 36.85           C  
ATOM   3871  C   CYS B  31     -43.719 -26.415 -37.226  1.00 41.91           C  
ATOM   3872  O   CYS B  31     -43.509 -26.115 -38.386  1.00 42.28           O  
ATOM   3873  CB  CYS B  31     -41.581 -26.765 -35.966  1.00 37.03           C  
ATOM   3874  SG  CYS B  31     -40.184 -25.938 -35.164  1.00 40.83           S  
ATOM   3875  N   ASP B  32     -44.737 -27.198 -36.855  1.00 39.34           N  
ATOM   3876  CA  ASP B  32     -45.729 -27.691 -37.806  1.00 39.79           C  
ATOM   3877  C   ASP B  32     -46.707 -26.559 -38.144  1.00 46.75           C  
ATOM   3878  O   ASP B  32     -47.095 -26.397 -39.312  1.00 47.32           O  
ATOM   3879  CB  ASP B  32     -46.506 -28.855 -37.206  1.00 41.03           C  
ATOM   3880  CG  ASP B  32     -45.971 -30.219 -37.521  1.00 47.19           C  
ATOM   3881  OD1 ASP B  32     -44.983 -30.311 -38.287  1.00 45.77           O  
ATOM   3882  OD2 ASP B  32     -46.541 -31.200 -37.011  1.00 54.89           O  
ATOM   3883  N   LEU B  33     -47.114 -25.786 -37.108  1.00 43.00           N  
ATOM   3884  CA  LEU B  33     -48.015 -24.650 -37.263  1.00 42.71           C  
ATOM   3885  C   LEU B  33     -47.443 -23.592 -38.198  1.00 44.73           C  
ATOM   3886  O   LEU B  33     -48.209 -22.917 -38.871  1.00 44.01           O  
ATOM   3887  CB  LEU B  33     -48.301 -23.980 -35.905  1.00 42.90           C  
ATOM   3888  CG  LEU B  33     -49.308 -24.608 -34.954  1.00 46.97           C  
ATOM   3889  CD1 LEU B  33     -49.395 -23.786 -33.712  1.00 46.65           C  
ATOM   3890  CD2 LEU B  33     -50.702 -24.664 -35.565  1.00 47.77           C  
ATOM   3891  N   PHE B  34     -46.110 -23.423 -38.206  1.00 41.30           N  
ATOM   3892  CA  PHE B  34     -45.440 -22.384 -38.990  1.00 41.19           C  
ATOM   3893  C   PHE B  34     -44.734 -22.919 -40.242  1.00 47.17           C  
ATOM   3894  O   PHE B  34     -44.070 -22.153 -40.949  1.00 46.92           O  
ATOM   3895  CB  PHE B  34     -44.499 -21.555 -38.094  1.00 42.04           C  
ATOM   3896  CG  PHE B  34     -45.251 -20.661 -37.128  1.00 42.34           C  
ATOM   3897  CD1 PHE B  34     -45.658 -21.136 -35.886  1.00 43.91           C  
ATOM   3898  CD2 PHE B  34     -45.587 -19.360 -37.476  1.00 43.24           C  
ATOM   3899  CE1 PHE B  34     -46.387 -20.329 -35.016  1.00 44.13           C  
ATOM   3900  CE2 PHE B  34     -46.288 -18.542 -36.588  1.00 45.26           C  
ATOM   3901  CZ  PHE B  34     -46.674 -19.030 -35.362  1.00 43.41           C  
ATOM   3902  N   GLY B  35     -44.959 -24.203 -40.530  1.00 44.00           N  
ATOM   3903  CA  GLY B  35     -44.463 -24.894 -41.710  1.00 43.77           C  
ATOM   3904  C   GLY B  35     -42.965 -25.039 -41.815  1.00 49.70           C  
ATOM   3905  O   GLY B  35     -42.380 -24.707 -42.846  1.00 49.90           O  
ATOM   3906  N   VAL B  36     -42.341 -25.549 -40.766  1.00 48.72           N  
ATOM   3907  CA  VAL B  36     -40.904 -25.788 -40.721  1.00 49.82           C  
ATOM   3908  C   VAL B  36     -40.688 -27.268 -41.076  1.00 58.01           C  
ATOM   3909  O   VAL B  36     -41.255 -28.149 -40.416  1.00 57.99           O  
ATOM   3910  CB  VAL B  36     -40.301 -25.414 -39.340  1.00 53.48           C  
ATOM   3911  CG1 VAL B  36     -38.783 -25.389 -39.395  1.00 53.48           C  
ATOM   3912  CG2 VAL B  36     -40.830 -24.073 -38.845  1.00 53.15           C  
ATOM   3913  N   SER B  37     -39.921 -27.534 -42.154  1.00 56.54           N  
ATOM   3914  CA  SER B  37     -39.601 -28.887 -42.614  1.00 57.07           C  
ATOM   3915  C   SER B  37     -38.802 -29.628 -41.543  1.00 63.05           C  
ATOM   3916  O   SER B  37     -38.037 -28.995 -40.821  1.00 63.14           O  
ATOM   3917  CB  SER B  37     -38.805 -28.824 -43.912  1.00 60.92           C  
ATOM   3918  OG  SER B  37     -39.566 -28.216 -44.944  1.00 69.58           O  
ATOM   3919  N   GLU B  38     -38.992 -30.960 -41.429  1.00 61.60           N
[truncated: 888,409 more chars]
