# Supplementary material for: Using structure prediction of negative sense RNA virus nucleoproteins to assess evolutionary relationships
Source: bioRxiv. 2024 May 22:2024.02.16.580771. Originally published 2024 Feb 17. Preprint. [Version 2] doi: 10.1101/2024.02.16.580771 (PMC10888975; doi:10.1101/2024.02.16.580771)
Supplement: Supplement 3 — Supplementary File 1: Initial Dataset NP PDBs (.pdb files) [file media-3.zip › Initial Dataset NP PDBs/4XZC.pdb]

HEADER    RNA BINDING PROTEIN                     04-FEB-15   4XZC              
TITLE     THE CRYSTAL STRUCTURE OF KUPE VIRUS NUCLEOPROTEIN                     
COMPND    MOL_ID: 1;                                                            
COMPND   2 MOLECULE: NUCLEOPROTEIN;                                             
COMPND   3 CHAIN: A, B;                                                         
COMPND   4 SYNONYM: NUCLEOCAPSID PROTEIN;                                       
COMPND   5 ENGINEERED: YES                                                      
SOURCE    MOL_ID: 1;                                                            
SOURCE   2 ORGANISM_SCIENTIFIC: KUPE VIRUS;                                     
SOURCE   3 ORGANISM_TAXID: 498356;                                              
SOURCE   4 EXPRESSION_SYSTEM: ESCHERICHIA COLI;                                 
SOURCE   5 EXPRESSION_SYSTEM_TAXID: 562                                         
KEYWDS    NUCLEOPROTEIN, KUPE VIRUS, RNA BINDING PROTEIN                        
EXPDTA    X-RAY DIFFRACTION                                                     
AUTHOR    Y.GUO,W.WANG,X.LIU,X.WANG,J.WANG,T.HUO,B.LIU                          
REVDAT   3   05-FEB-20 4XZC    1       JRNL   REMARK                            
REVDAT   2   18-NOV-15 4XZC    1       JRNL                                     
REVDAT   1   02-SEP-15 4XZC    0                                                
JRNL        AUTH   W.WANG,X.LIU,X.WANG,H.DONG,C.MA,J.WANG,B.LIU,Y.MAO,Y.WANG,   
JRNL        AUTH 2 T.LI,C.YANG,Y.GUO                                            
JRNL        TITL   STRUCTURAL AND FUNCTIONAL DIVERSITY OF NAIROVIRUS-ENCODED    
JRNL        TITL 2 NUCLEOPROTEINS.                                              
JRNL        REF    J.VIROL.                      V.  89 11740 2015              
JRNL        REFN                   ESSN 1098-5514                               
JRNL        PMID   26246561                                                     
JRNL        DOI    10.1128/JVI.01680-15                                         
REMARK   2                                                                      
REMARK   2 RESOLUTION.    2.60 ANGSTROMS.                                       
REMARK   3                                                                      
REMARK   3 REFINEMENT.                                                          
REMARK   3   PROGRAM     : PHENIX (PHENIX.REFINE: 1.9_1692)                     
REMARK   3   AUTHORS     : PAUL ADAMS,PAVEL AFONINE,VINCENT CHEN,IAN            
REMARK   3               : DAVIS,KRESHNA GOPAL,RALF GROSSE-KUNSTLEVE,           
REMARK   3               : LI-WEI HUNG,ROBERT IMMORMINO,TOM IOERGER,            
REMARK   3               : AIRLIE MCCOY,ERIK MCKEE,NIGEL MORIARTY,              
REMARK   3               : REETAL PAI,RANDY READ,JANE RICHARDSON,               
REMARK   3               : DAVID RICHARDSON,TOD ROMO,JIM SACCHETTINI,           
REMARK   3               : NICHOLAS SAUTER,JACOB SMITH,LAURENT                  
REMARK   3               : STORONI,TOM TERWILLIGER,PETER ZWART                  
REMARK   3                                                                      
REMARK   3    REFINEMENT TARGET : ML                                            
REMARK   3                                                                      
REMARK   3  DATA USED IN REFINEMENT.                                            
REMARK   3   RESOLUTION RANGE HIGH (ANGSTROMS) : 2.60                           
REMARK   3   RESOLUTION RANGE LOW  (ANGSTROMS) : 49.06                          
REMARK   3   MIN(FOBS/SIGMA_FOBS)              : 1.340                          
REMARK   3   COMPLETENESS FOR RANGE        (%) : 98.5                           
REMARK   3   NUMBER OF REFLECTIONS             : 37162                          
REMARK   3                                                                      
REMARK   3  FIT TO DATA USED IN REFINEMENT.                                     
REMARK   3   R VALUE     (WORKING + TEST SET) : 0.215                           
REMARK   3   R VALUE            (WORKING SET) : 0.212                           
REMARK   3   FREE R VALUE                     : 0.280                           
REMARK   3   FREE R VALUE TEST SET SIZE   (%) : 5.380                           
REMARK   3   FREE R VALUE TEST SET COUNT      : 1999                            
REMARK   3                                                                      
REMARK   3  FIT TO DATA USED IN REFINEMENT (IN BINS).                           
REMARK   3   BIN  RESOLUTION RANGE  COMPL.    NWORK NFREE   RWORK  RFREE        
REMARK   3     1 49.0681 -  6.2641    0.99     2818   159  0.1730 0.2273        
REMARK   3     2  6.2641 -  4.9736    1.00     2626   150  0.1895 0.2553        
REMARK   3     3  4.9736 -  4.3453    1.00     2581   147  0.1753 0.2365        
REMARK   3     4  4.3453 -  3.9482    1.00     2589   147  0.1949 0.2397        
REMARK   3     5  3.9482 -  3.6653    1.00     2545   144  0.2049 0.3038        
REMARK   3     6  3.6653 -  3.4493    1.00     2535   145  0.2310 0.2960        
REMARK   3     7  3.4493 -  3.2766    1.00     2514   143  0.2387 0.3384        
REMARK   3     8  3.2766 -  3.1340    0.99     2485   141  0.2593 0.3571        
REMARK   3     9  3.1340 -  3.0133    0.99     2471   141  0.2615 0.3330        
REMARK   3    10  3.0133 -  2.9094    0.98     2447   139  0.2595 0.3393        
REMARK   3    11  2.9094 -  2.8184    0.97     2434   138  0.2508 0.3209        
REMARK   3    12  2.8184 -  2.7379    0.97     2400   136  0.2450 0.2917        
REMARK   3    13  2.7379 -  2.6658    0.96     2382   136  0.2543 0.3230        
REMARK   3    14  2.6658 -  2.6007    0.94     2336   133  0.2759 0.3645        
REMARK   3                                                                      
REMARK   3  BULK SOLVENT MODELLING.                                             
REMARK   3   METHOD USED        : FLAT BULK SOLVENT MODEL                       
REMARK   3   SOLVENT RADIUS     : 1.11                                          
REMARK   3   SHRINKAGE RADIUS   : 0.90                                          
REMARK   3   K_SOL              : NULL                                          
REMARK   3   B_SOL              : NULL                                          
REMARK   3                                                                      
REMARK   3  ERROR ESTIMATES.                                                    
REMARK   3   COORDINATE ERROR (MAXIMUM-LIKELIHOOD BASED)     : 0.400            
REMARK   3   PHASE ERROR (DEGREES, MAXIMUM-LIKELIHOOD BASED) : 27.250           
REMARK   3                                                                      
REMARK   3  B VALUES.                                                           
REMARK   3   FROM WILSON PLOT           (A**2) : NULL                           
REMARK   3   MEAN B VALUE      (OVERALL, A**2) : NULL                           
REMARK   3   OVERALL ANISOTROPIC B VALUE.                                       
REMARK   3    B11 (A**2) : NULL                                                 
REMARK   3    B22 (A**2) : NULL                                                 
REMARK   3    B33 (A**2) : NULL                                                 
REMARK   3    B12 (A**2) : NULL                                                 
REMARK   3    B13 (A**2) : NULL                                                 
REMARK   3    B23 (A**2) : NULL                                                 
REMARK   3                                                                      
REMARK   3  TWINNING INFORMATION.                                               
REMARK   3   FRACTION: NULL                                                     
REMARK   3   OPERATOR: NULL                                                     
REMARK   3                                                                      
REMARK   3  DEVIATIONS FROM IDEAL VALUES.                                       
REMARK   3                 RMSD          COUNT                                  
REMARK   3   BOND      :  0.009           7495                                  
REMARK   3   ANGLE     :  1.150          10118                                  
REMARK   3   CHIRALITY :  0.042           1097                                  
REMARK   3   PLANARITY :  0.005           1299                                  
REMARK   3   DIHEDRAL  : 15.660           2776                                  
REMARK   3                                                                      
REMARK   3  TLS DETAILS                                                         
REMARK   3   NUMBER OF TLS GROUPS  : NULL                                       
REMARK   3                                                                      
REMARK   3  NCS DETAILS                                                         
REMARK   3   NUMBER OF NCS GROUPS : NULL                                        
REMARK   3                                                                      
REMARK   3  OTHER REFINEMENT REMARKS: NULL                                      
REMARK   4                                                                      
REMARK   4 4XZC COMPLIES WITH FORMAT V. 3.30, 13-JUL-11                         
REMARK 100                                                                      
REMARK 100 THIS ENTRY HAS BEEN PROCESSED BY PDBJ ON 12-FEB-15.                  
REMARK 100 THE DEPOSITION ID IS D_1000206583.                                   
REMARK 200                                                                      
REMARK 200 EXPERIMENTAL DETAILS                                                 
REMARK 200  EXPERIMENT TYPE                : X-RAY DIFFRACTION                  
REMARK 200  DATE OF DATA COLLECTION        : 25-MAY-14                          
REMARK 200  TEMPERATURE           (KELVIN) : 100                                
REMARK 200  PH                             : 8.0                                
REMARK 200  NUMBER OF CRYSTALS USED        : NULL                               
REMARK 200                                                                      
REMARK 200  SYNCHROTRON              (Y/N) : Y                                  
REMARK 200  RADIATION SOURCE               : PHOTON FACTORY                     
REMARK 200  BEAMLINE                       : BL-17A                             
REMARK 200  X-RAY GENERATOR MODEL          : NULL                               
REMARK 200  MONOCHROMATIC OR LAUE    (M/L) : M                                  
REMARK 200  WAVELENGTH OR RANGE        (A) : 1.00                               
REMARK 200  MONOCHROMATOR                  : NULL                               
REMARK 200  OPTICS                         : NULL                               
REMARK 200                                                                      
REMARK 200  DETECTOR TYPE                  : CCD                                
REMARK 200  DETECTOR MANUFACTURER          : ADSC QUANTUM 270                   
REMARK 200  INTENSITY-INTEGRATION SOFTWARE : HKL-2000                           
REMARK 200  DATA SCALING SOFTWARE          : SCALEPACK                          
REMARK 200                                                                      
REMARK 200  NUMBER OF UNIQUE REFLECTIONS   : 37285                              
REMARK 200  RESOLUTION RANGE HIGH      (A) : 2.600                              
REMARK 200  RESOLUTION RANGE LOW       (A) : 50.000                             
REMARK 200  REJECTION CRITERIA  (SIGMA(I)) : NULL                               
REMARK 200                                                                      
REMARK 200 OVERALL.                                                             
REMARK 200  COMPLETENESS FOR RANGE     (%) : 98.5                               
REMARK 200  DATA REDUNDANCY                : 11.30                              
REMARK 200  R MERGE                    (I) : NULL                               
REMARK 200  R SYM                      (I) : NULL                               
REMARK 200  <I/SIGMA(I)> FOR THE DATA SET  : 20.9200                            
REMARK 200                                                                      
REMARK 200 IN THE HIGHEST RESOLUTION SHELL.                                     
REMARK 200  HIGHEST RESOLUTION SHELL, RANGE HIGH (A) : 2.60                     
REMARK 200  HIGHEST RESOLUTION SHELL, RANGE LOW  (A) : 2.64                     
REMARK 200  COMPLETENESS FOR SHELL     (%) : 93.9                               
REMARK 200  DATA REDUNDANCY IN SHELL       : 10.00                              
REMARK 200  R MERGE FOR SHELL          (I) : 0.42200                            
REMARK 200  R SYM FOR SHELL            (I) : 0.42000                            
REMARK 200  <I/SIGMA(I)> FOR SHELL         : 4.296                              
REMARK 200                                                                      
REMARK 200 DIFFRACTION PROTOCOL: SINGLE WAVELENGTH                              
REMARK 200 METHOD USED TO DETERMINE THE STRUCTURE: MOLECULAR REPLACEMENT        
REMARK 200 SOFTWARE USED: PHASER                                                
REMARK 200 STARTING MODEL: 3U3I                                                 
REMARK 200                                                                      
REMARK 200 REMARK: NULL                                                         
REMARK 280                                                                      
REMARK 280 CRYSTAL                                                              
REMARK 280 SOLVENT CONTENT, VS   (%): 54.04                                     
REMARK 280 MATTHEWS COEFFICIENT, VM (ANGSTROMS**3/DA): 2.68                     
REMARK 280                                                                      
REMARK 280 CRYSTALLIZATION CONDITIONS: 200MM SODIUM NITRATE (PH 8.0), 5MM       
REMARK 280  COBALT CHLORIDE, 8% (WT/VOL) PEG 3350, VAPOR DIFFUSION, HANGING     
REMARK 280  DROP, TEMPERATURE 277K                                              
REMARK 290                                                                      
REMARK 290 CRYSTALLOGRAPHIC SYMMETRY                                            
REMARK 290 SYMMETRY OPERATORS FOR SPACE GROUP: P 41 21 2                        
REMARK 290                                                                      
REMARK 290      SYMOP   SYMMETRY                                                
REMARK 290     NNNMMM   OPERATOR                                                
REMARK 290       1555   X,Y,Z                                                   
REMARK 290       2555   -X,-Y,Z+1/2                                             
REMARK 290       3555   -Y+1/2,X+1/2,Z+1/4                                      
REMARK 290       4555   Y+1/2,-X+1/2,Z+3/4                                      
REMARK 290       5555   -X+1/2,Y+1/2,-Z+1/4                                     
REMARK 290       6555   X+1/2,-Y+1/2,-Z+3/4                                     
REMARK 290       7555   Y,X,-Z                                                  
REMARK 290       8555   -Y,-X,-Z+1/2                                            
REMARK 290                                                                      
REMARK 290     WHERE NNN -> OPERATOR NUMBER                                     
REMARK 290           MMM -> TRANSLATION VECTOR                                  
REMARK 290                                                                      
REMARK 290 CRYSTALLOGRAPHIC SYMMETRY TRANSFORMATIONS                            
REMARK 290 THE FOLLOWING TRANSFORMATIONS OPERATE ON THE ATOM/HETATM             
REMARK 290 RECORDS IN THIS ENTRY TO PRODUCE CRYSTALLOGRAPHICALLY                
REMARK 290 RELATED MOLECULES.                                                   
REMARK 290   SMTRY1   1  1.000000  0.000000  0.000000        0.00000            
REMARK 290   SMTRY2   1  0.000000  1.000000  0.000000        0.00000            
REMARK 290   SMTRY3   1  0.000000  0.000000  1.000000        0.00000            
REMARK 290   SMTRY1   2 -1.000000  0.000000  0.000000        0.00000            
REMARK 290   SMTRY2   2  0.000000 -1.000000  0.000000        0.00000            
REMARK 290   SMTRY3   2  0.000000  0.000000  1.000000      211.98900            
REMARK 290   SMTRY1   3  0.000000 -1.000000  0.000000       36.99050            
REMARK 290   SMTRY2   3  1.000000  0.000000  0.000000       36.99050            
REMARK 290   SMTRY3   3  0.000000  0.000000  1.000000      105.99450            
REMARK 290   SMTRY1   4  0.000000  1.000000  0.000000       36.99050            
REMARK 290   SMTRY2   4 -1.000000  0.000000  0.000000       36.99050            
REMARK 290   SMTRY3   4  0.000000  0.000000  1.000000      317.98350            
REMARK 290   SMTRY1   5 -1.000000  0.000000  0.000000       36.99050            
REMARK 290   SMTRY2   5  0.000000  1.000000  0.000000       36.99050            
REMARK 290   SMTRY3   5  0.000000  0.000000 -1.000000      105.99450            
REMARK 290   SMTRY1   6  1.000000  0.000000  0.000000       36.99050            
REMARK 290   SMTRY2   6  0.000000 -1.000000  0.000000       36.99050            
REMARK 290   SMTRY3   6  0.000000  0.000000 -1.000000      317.98350            
REMARK 290   SMTRY1   7  0.000000  1.000000  0.000000        0.00000            
REMARK 290   SMTRY2   7  1.000000  0.000000  0.000000        0.00000            
REMARK 290   SMTRY3   7  0.000000  0.000000 -1.000000        0.00000            
REMARK 290   SMTRY1   8  0.000000 -1.000000  0.000000        0.00000            
REMARK 290   SMTRY2   8 -1.000000  0.000000  0.000000        0.00000            
REMARK 290   SMTRY3   8  0.000000  0.000000 -1.000000      211.98900            
REMARK 290                                                                      
REMARK 290 REMARK: NULL                                                         
REMARK 300                                                                      
REMARK 300 BIOMOLECULE: 1, 2                                                    
REMARK 300 SEE REMARK 350 FOR THE AUTHOR PROVIDED AND/OR PROGRAM                
REMARK 300 GENERATED ASSEMBLY INFORMATION FOR THE STRUCTURE IN                  
REMARK 300 THIS ENTRY. THE REMARK MAY ALSO PROVIDE INFORMATION ON               
REMARK 300 BURIED SURFACE AREA.                                                 
REMARK 350                                                                      
REMARK 350 COORDINATES FOR A COMPLETE MULTIMER REPRESENTING THE KNOWN           
REMARK 350 BIOLOGICALLY SIGNIFICANT OLIGOMERIZATION STATE OF THE                
REMARK 350 MOLECULE CAN BE GENERATED BY APPLYING BIOMT TRANSFORMATIONS          
REMARK 350 GIVEN BELOW.  BOTH NON-CRYSTALLOGRAPHIC AND                          
REMARK 350 CRYSTALLOGRAPHIC OPERATIONS ARE GIVEN.                               
REMARK 350                                                                      
REMARK 350 BIOMOLECULE: 1                                                       
REMARK 350 AUTHOR DETERMINED BIOLOGICAL UNIT: MONOMERIC                         
REMARK 350 APPLY THE FOLLOWING TO CHAINS: A                                     
REMARK 350   BIOMT1   1  1.000000  0.000000  0.000000        0.00000            
REMARK 350   BIOMT2   1  0.000000  1.000000  0.000000        0.00000            
REMARK 350   BIOMT3   1  0.000000  0.000000  1.000000        0.00000            
REMARK 350                                                                      
REMARK 350 BIOMOLECULE: 2                                                       
REMARK 350 AUTHOR DETERMINED BIOLOGICAL UNIT: MONOMERIC                         
REMARK 350 APPLY THE FOLLOWING TO CHAINS: B                                     
REMARK 350   BIOMT1   1  1.000000  0.000000  0.000000        0.00000            
REMARK 350   BIOMT2   1  0.000000  1.000000  0.000000        0.00000            
REMARK 350   BIOMT3   1  0.000000  0.000000  1.000000        0.00000            
REMARK 465                                                                      
REMARK 465 MISSING RESIDUES                                                     
REMARK 465 THE FOLLOWING RESIDUES WERE NOT LOCATED IN THE                       
REMARK 465 EXPERIMENT. (M=MODEL NUMBER; RES=RESIDUE NAME; C=CHAIN               
REMARK 465 IDENTIFIER; SSSEQ=SEQUENCE NUMBER; I=INSERTION CODE.)                
REMARK 465                                                                      
REMARK 465   M RES C SSSEQI                                                     
REMARK 465     GLY A   183                                                      
REMARK 465     ASN A   184                                                      
REMARK 465     GLY A   185                                                      
REMARK 465     ASP A   186                                                      
REMARK 465     ASP A   187                                                      
REMARK 465     ALA A   188                                                      
REMARK 465     GLY A   189                                                      
REMARK 465     LYS A   190                                                      
REMARK 465     LYS A   191                                                      
REMARK 465     GLY A   192                                                      
REMARK 465     PRO A   193                                                      
REMARK 465     VAL A   194                                                      
REMARK 465     SER A   195                                                      
REMARK 465     ARG A   196                                                      
REMARK 465     GLU A   197                                                      
REMARK 465     LEU B   180                                                      
REMARK 465     LEU B   181                                                      
REMARK 465     ASN B   182                                                      
REMARK 465     GLY B   183                                                      
REMARK 465     ASN B   184                                                      
REMARK 465     GLY B   185                                                      
REMARK 465     ASP B   186                                                      
REMARK 465     ASP B   187                                                      
REMARK 465     ALA B   188                                                      
REMARK 465     GLY B   189                                                      
REMARK 465     LYS B   190                                                      
REMARK 465     LYS B   191                                                      
REMARK 465     GLY B   192                                                      
REMARK 465     PRO B   193                                                      
REMARK 465     VAL B   194                                                      
REMARK 465     SER B   446                                                      
REMARK 465     ILE B   482                                                      
REMARK 465     VAL B   483                                                      
REMARK 470                                                                      
REMARK 470 MISSING ATOM                                                         
REMARK 470 THE FOLLOWING RESIDUES HAVE MISSING ATOMS (M=MODEL NUMBER;           
REMARK 470 RES=RESIDUE NAME; C=CHAIN IDENTIFIER; SSEQ=SEQUENCE NUMBER;          
REMARK 470 I=INSERTION CODE):                                                   
REMARK 470   M RES CSSEQI  ATOMS                                                
REMARK 470     ARG A 203    CG   CD   NE   CZ   NH1  NH2                        
REMARK 470     LYS A 246    CG   CD   CE   NZ                                   
REMARK 470     LYS A 266    CG   CD   CE   NZ                                   
REMARK 470     ASP A 271    CG   OD1  OD2                                       
REMARK 470     LYS B 253    CG   CD   CE   NZ                                   
REMARK 470     LYS B 266    CG   CD   CE   NZ                                   
REMARK 470     LYS B 294    CG   CD   CE   NZ                                   
REMARK 470     SER B 295    OG                                                  
REMARK 470     SER B 296    OG                                                  
REMARK 470     LYS B 343    CG   CD   CE   NZ                                   
REMARK 470     LYS B 344    CG   CD   CE   NZ                                   
REMARK 500                                                                      
REMARK 500 GEOMETRY AND STEREOCHEMISTRY                                         
REMARK 500 SUBTOPIC: CLOSE CONTACTS IN SAME ASYMMETRIC UNIT                     
REMARK 500                                                                      
REMARK 500 THE FOLLOWING ATOMS ARE IN CLOSE CONTACT.                            
REMARK 500                                                                      
REMARK 500  ATM1  RES C  SSEQI   ATM2  RES C  SSEQI           DISTANCE          
REMARK 500   OD1  ASP B    42     OG   SER B    44              2.06            
REMARK 500   NE2  GLN A   284     O    HOH A   559              2.13            
REMARK 500   NE2  GLN A   337     O    HOH A   501              2.16            
REMARK 500   OE2  GLU A   165     O    HOH A   560              2.18            
REMARK 500   O    GLY B   384     OG   SER B   387              2.19            
REMARK 500   O    LYS B    18     O    HOH B   519              2.19            
REMARK 500                                                                      
REMARK 500 REMARK: NULL                                                         
REMARK 500                                                                      
REMARK 500 GEOMETRY AND STEREOCHEMISTRY                                         
REMARK 500 SUBTOPIC: TORSION ANGLES                                             
REMARK 500                                                                      
REMARK 500 TORSION ANGLES OUTSIDE THE EXPECTED RAMACHANDRAN REGIONS:            
REMARK 500 (M=MODEL NUMBER; RES=RESIDUE NAME; C=CHAIN IDENTIFIER;               
REMARK 500 SSEQ=SEQUENCE NUMBER; I=INSERTION CODE).                             
REMARK 500                                                                      
REMARK 500 STANDARD TABLE:                                                      
REMARK 500 FORMAT:(10X,I3,1X,A3,1X,A1,I4,A1,4X,F7.2,3X,F7.2)                    
REMARK 500                                                                      
REMARK 500 EXPECTED VALUES: GJ KLEYWEGT AND TA JONES (1996). PHI/PSI-           
REMARK 500 CHOLOGY: RAMACHANDRAN REVISITED. STRUCTURE 4, 1395 - 1400            
REMARK 500                                                                      
REMARK 500  M RES CSSEQI        PSI       PHI                                   
REMARK 500    ASN A   3      107.45    -59.54                                   
REMARK 500    HIS A  25       70.35     53.68                                   
REMARK 500    ASN A  32      -72.39    -63.56                                   
REMARK 500    SER A  35     -165.69   -129.07                                   
REMARK 500    THR A  54      -69.34   -106.00                                   
REMARK 500    ASN A 142     -171.25   -172.83                                   
REMARK 500    HIS A 150      179.70    -59.14                                   
REMARK 500    VAL A 152      107.95    -50.46                                   
REMARK 500    ASN A 215       76.19   -153.83                                   
REMARK 500    ASN A 265       32.24   -152.00                                   
REMARK 500    PRO A 339       76.26    -66.05                                   
REMARK 500    ASN A 370       74.07    -62.44                                   
REMARK 500    PRO A 401      -36.05    -37.70                                   
REMARK 500    ASP A 420      122.36    -25.92                                   
REMARK 500    ASN A 425       70.16     24.31                                   
REMARK 500    CYS A 465      136.70   -170.94                                   
REMARK 500    ASN A 479       59.95   -105.17                                   
REMARK 500    SER B  35     -157.41   -125.39                                   
REMARK 500    LYS B  72      -53.81    -29.98                                   
REMARK 500    TRP B  95      -39.25    -38.00                                   
REMARK 500    ASN B  99       35.29   -152.53                                   
REMARK 500    HIS B 150      174.23    -57.81                                   
REMARK 500    ASP B 155     -125.86   -121.77                                   
REMARK 500    TYR B 156       89.33     87.71                                   
REMARK 500    LYS B 209       70.85    -68.37                                   
REMARK 500    HIS B 245        5.92    -68.44                                   
REMARK 500    LYS B 294        7.22   -151.58                                   
REMARK 500    PRO B 322       -3.44    -58.46                                   
REMARK 500    PRO B 339       69.79    -67.96                                   
REMARK 500    ASN B 370       93.44    -54.57                                   
REMARK 500    VAL B 395      -54.57   -120.39                                   
REMARK 500    ASN B 479     -155.94   -147.30                                   
REMARK 500                                                                      
REMARK 500 REMARK: NULL                                                         
REMARK 900                                                                      
REMARK 900 RELATED ENTRIES                                                      
REMARK 900 RELATED ID: 4XZ8   RELATED DB: PDB                                   
REMARK 900 RELATED ID: 4XZC   RELATED DB: PDB                                   
REMARK 900 RELATED ID: 4XZE   RELATED DB: PDB                                   
DBREF  4XZC A    1   483  UNP    B8PWH3   B8PWH3_DUGBV     1    483             
DBREF  4XZC B    1   483  UNP    B8PWH3   B8PWH3_DUGBV     1    483             
SEQRES   1 A  483  MET GLU ASN GLN ILE LYS ALA ASN THR LYS LYS GLU TYR          
SEQRES   2 A  483  ASP GLU TRP PHE LYS PRO TYR ALA GLU LYS THR HIS LEU          
SEQRES   3 A  483  LYS SER VAL LEU THR ASN SER ALA SER PHE CYS ASP ALA          
SEQRES   4 A  483  LEU PRO ASP LEU SER ILE PHE GLU VAL LYS MET GLY LEU          
SEQRES   5 A  483  ALA THR ASP ASP ARG GLU LYS ASP SER ILE TYR ALA CYS          
SEQRES   6 A  483  ALA MET VAL GLU ALA THR LYS PHE CYS ALA PRO ILE TYR          
SEQRES   7 A  483  GLU CYS GLY TRP ALA CYS CYS THR GLY MET VAL GLU ASN          
SEQRES   8 A  483  GLY LEU LYS TRP PHE ASP LYS ASN LYS ASP VAL ILE LYS          
SEQRES   9 A  483  LEU TRP ASP GLY LYS TYR SER ASP LEU MET LYS ASN VAL          
SEQRES  10 A  483  PRO GLU PRO GLU GLN LEU VAL ALA TYR GLN ARG ALA ALA          
SEQRES  11 A  483  GLN LYS TRP ARG GLN ASP ASN LYS PHE GLU ILE ASN GLN          
SEQRES  12 A  483  TYR THR ARG SER LEU THR HIS SER VAL GLN ALA ASP TYR          
SEQRES  13 A  483  LYS VAL PRO GLY GLU TYR ALA VAL GLU VAL LYS GLU MET          
SEQRES  14 A  483  LEU SER ASP MET VAL ARG ARG ARG ASN ILE LEU LEU ASN          
SEQRES  15 A  483  GLY ASN GLY ASP ASP ALA GLY LYS LYS GLY PRO VAL SER          
SEQRES  16 A  483  ARG GLU HIS VAL ASN TRP GLY ARG GLU LEU ALA ALA GLY          
SEQRES  17 A  483  LYS PHE GLN VAL VAL PHE ASN PRO PRO TRP GLY ASP ILE          
SEQRES  18 A  483  ASN LYS THR GLY ARG SER GLY ILE PRO LEU ALA VAL THR          
SEQRES  19 A  483  SER MET VAL LYS VAL ALA GLU LEU ASP GLY HIS LYS ARG          
SEQRES  20 A  483  LEU GLU ASP ILE ARG LYS THR LEU LEU ASP LEU LYS LYS          
SEQRES  21 A  483  TRP ILE GLU ASP ASN LYS ASP GLU LEU GLU ASP GLY LYS          
SEQRES  22 A  483  GLY ASP GLU LEU VAL LYS THR LEU THR LYS GLN LEU ALA          
SEQRES  23 A  483  ASP ALA ILE GLU LEU ALA LYS LYS SER SER ALA LEU ARG          
SEQRES  24 A  483  ALA GLN GLY ALA GLN ILE ASP SER ILE PHE SER SER TYR          
SEQRES  25 A  483  TYR TRP ALA TRP LYS ALA GLY ILE THR PRO VAL THR PHE          
SEQRES  26 A  483  PRO THR LEU SER GLN PHE LEU PHE GLU MET GLY GLN GLY          
SEQRES  27 A  483  PRO ARG GLY GLY LYS LYS MET ILE LYS ALA LEU THR ASN          
SEQRES  28 A  483  THR PRO LEU LYS TRP GLY LYS LYS ILE ILE SER LEU PHE          
SEQRES  29 A  483  ALA GLU ASP ASP PHE ASN GLY ASN LYS LEU TYR MET HIS          
SEQRES  30 A  483  PRO GLY VAL LEU THR ALA GLY ARG MET SER GLU MET GLY          
SEQRES  31 A  483  ALA CYS PHE GLY VAL VAL PRO VAL SER ASN PRO GLU ASP          
SEQRES  32 A  483  ALA VAL LEU GLY SER GLY HIS SER LYS SER LEU LEU ASN          
SEQRES  33 A  483  TYR LYS ILE ASP THR ASN ALA GLY ASN PRO CYS ALA LYS          
SEQRES  34 A  483  GLU ILE VAL GLN LEU PHE ARG ILE GLN LYS ALA GLY PHE          
SEQRES  35 A  483  ASP LEU ASP SER MET ASP ILE VAL ALA SER GLU HIS LEU          
SEQRES  36 A  483  LEU HIS GLN SER LEU VAL GLY LYS ARG CYS HIS PHE GLN          
SEQRES  37 A  483  ASN ALA TYR LYS VAL LYS GLY ASN ALA THR ASN VAL GLU          
SEQRES  38 A  483  ILE VAL                                                      
SEQRES   1 B  483  MET GLU ASN GLN ILE LYS ALA ASN THR LYS LYS GLU TYR          
SEQRES   2 B  483  ASP GLU TRP PHE LYS PRO TYR ALA GLU LYS THR HIS LEU          
SEQRES   3 B  483  LYS SER VAL LEU THR ASN SER ALA SER PHE CYS ASP ALA          
SEQRES   4 B  483  LEU PRO ASP LEU SER ILE PHE GLU VAL LYS MET GLY LEU          
SEQRES   5 B  483  ALA THR ASP ASP ARG GLU LYS ASP SER ILE TYR ALA CYS          
SEQRES   6 B  483  ALA MET VAL GLU ALA THR LYS PHE CYS ALA PRO ILE TYR          
SEQRES   7 B  483  GLU CYS GLY TRP ALA CYS CYS THR GLY MET VAL GLU ASN          
SEQRES   8 B  483  GLY LEU LYS TRP PHE ASP LYS ASN LYS ASP VAL ILE LYS          
SEQRES   9 B  483  LEU TRP ASP GLY LYS TYR SER ASP LEU MET LYS ASN VAL          
SEQRES  10 B  483  PRO GLU PRO GLU GLN LEU VAL ALA TYR GLN ARG ALA ALA          
SEQRES  11 B  483  GLN LYS TRP ARG GLN ASP ASN LYS PHE GLU ILE ASN GLN          
SEQRES  12 B  483  TYR THR ARG SER LEU THR HIS SER VAL GLN ALA ASP TYR          
SEQRES  13 B  483  LYS VAL PRO GLY GLU TYR ALA VAL GLU VAL LYS GLU MET          
SEQRES  14 B  483  LEU SER ASP MET VAL ARG ARG ARG ASN ILE LEU LEU ASN          
SEQRES  15 B  483  GLY ASN GLY ASP ASP ALA GLY LYS LYS GLY PRO VAL SER          
SEQRES  16 B  483  ARG GLU HIS VAL ASN TRP GLY ARG GLU LEU ALA ALA GLY          
SEQRES  17 B  483  LYS PHE GLN VAL VAL PHE ASN PRO PRO TRP GLY ASP ILE          
SEQRES  18 B  483  ASN LYS THR GLY ARG SER GLY ILE PRO LEU ALA VAL THR          
SEQRES  19 B  483  SER MET VAL LYS VAL ALA GLU LEU ASP GLY HIS LYS ARG          
SEQRES  20 B  483  LEU GLU ASP ILE ARG LYS THR LEU LEU ASP LEU LYS LYS          
SEQRES  21 B  483  TRP ILE GLU ASP ASN LYS ASP GLU LEU GLU ASP GLY LYS          
SEQRES  22 B  483  GLY ASP GLU LEU VAL LYS THR LEU THR LYS GLN LEU ALA          
SEQRES  23 B  483  ASP ALA ILE GLU LEU ALA LYS LYS SER SER ALA LEU ARG          
SEQRES  24 B  483  ALA GLN GLY ALA GLN ILE ASP SER ILE PHE SER SER TYR          
SEQRES  25 B  483  TYR TRP ALA TRP LYS ALA GLY ILE THR PRO VAL THR PHE          
SEQRES  26 B  483  PRO THR LEU SER GLN PHE LEU PHE GLU MET GLY GLN GLY          
SEQRES  27 B  483  PRO ARG GLY GLY LYS LYS MET ILE LYS ALA LEU THR ASN          
SEQRES  28 B  483  THR PRO LEU LYS TRP GLY LYS LYS ILE ILE SER LEU PHE          
SEQRES  29 B  483  ALA GLU ASP ASP PHE ASN GLY ASN LYS LEU TYR MET HIS          
SEQRES  30 B  483  PRO GLY VAL LEU THR ALA GLY ARG MET SER GLU MET GLY          
SEQRES  31 B  483  ALA CYS PHE GLY VAL VAL PRO VAL SER ASN PRO GLU ASP          
SEQRES  32 B  483  ALA VAL LEU GLY SER GLY HIS SER LYS SER LEU LEU ASN          
SEQRES  33 B  483  TYR LYS ILE ASP THR ASN ALA GLY ASN PRO CYS ALA LYS          
SEQRES  34 B  483  GLU ILE VAL GLN LEU PHE ARG ILE GLN LYS ALA GLY PHE          
SEQRES  35 B  483  ASP LEU ASP SER MET ASP ILE VAL ALA SER GLU HIS LEU          
SEQRES  36 B  483  LEU HIS GLN SER LEU VAL GLY LYS ARG CYS HIS PHE GLN          
SEQRES  37 B  483  ASN ALA TYR LYS VAL LYS GLY ASN ALA THR ASN VAL GLU          
SEQRES  38 B  483  ILE VAL                                                      
FORMUL   3  HOH   *92(H2 O)                                                     
HELIX    1 AA1 THR A    9  HIS A   25  1                                  17    
HELIX    2 AA2 LEU A   43  LEU A   52  1                                  10    
HELIX    3 AA3 ASP A   55  LYS A   72  1                                  18    
HELIX    4 AA4 PRO A   76  CYS A   85  1                                  10    
HELIX    5 AA5 CYS A   85  ASN A   99  1                                  15    
HELIX    6 AA6 ILE A  103  GLY A  108  1                                   6    
HELIX    7 AA7 LYS A  109  MET A  114  1                                   6    
HELIX    8 AA8 GLU A  119  ASN A  137  1                                  19    
HELIX    9 AA9 ASN A  142  ARG A  146  5                                   5    
HELIX   10 AB1 PRO A  159  ASN A  182  1                                  24    
HELIX   11 AB2 VAL A  199  ALA A  207  1                                   9    
HELIX   12 AB3 LYS A  209  ASN A  215  5                                   7    
HELIX   13 AB4 GLY A  225  ILE A  229  5                                   5    
HELIX   14 AB5 PRO A  230  GLY A  244  1                                  15    
HELIX   15 AB6 LYS A  246  ASN A  265  1                                  20    
HELIX   16 AB7 LYS A  266  LEU A  269  5                                   4    
HELIX   17 AB8 GLY A  274  GLY A  302  1                                  29    
HELIX   18 AB9 ASP A  306  GLY A  319  1                                  14    
HELIX   19 AC1 THR A  324  GLY A  336  1                                  13    
HELIX   20 AC2 GLY A  341  THR A  352  1                                  12    
HELIX   21 AC3 LYS A  355  SER A  362  1                                   8    
HELIX   22 AC4 ASN A  372  MET A  376  5                                   5    
HELIX   23 AC5 ARG A  385  GLY A  394  1                                  10    
HELIX   24 AC6 ASN A  400  GLY A  407  5                                   8    
HELIX   25 AC7 HIS A  410  TYR A  417  5                                   8    
HELIX   26 AC8 ASN A  425  PHE A  442  1                                  18    
HELIX   27 AC9 ASP A  443  MET A  447  5                                   5    
HELIX   28 AD1 VAL A  450  VAL A  461  1                                  12    
HELIX   29 AD2 THR B    9  LYS B   23  1                                  15    
HELIX   30 AD3 LEU B   43  ALA B   53  1                                  11    
HELIX   31 AD4 ASP B   55  LYS B   72  1                                  18    
HELIX   32 AD5 PRO B   76  ALA B   83  1                                   8    
HELIX   33 AD6 CYS B   85  TRP B   95  1                                  11    
HELIX   34 AD7 PHE B   96  LYS B   98  5                                   3    
HELIX   35 AD8 ASN B   99  GLY B  108  1                                  10    
HELIX   36 AD9 LYS B  109  MET B  114  1                                   6    
HELIX   37 AE1 GLU B  119  ASN B  137  1                                  19    
HELIX   38 AE2 ASN B  142  ARG B  146  5                                   5    
HELIX   39 AE3 PRO B  159  ASN B  178  1                                  20    
HELIX   40 AE4 ARG B  196  ALA B  207  1                                  12    
HELIX   41 AE5 GLY B  208  PHE B  214  5                                   7    
HELIX   42 AE6 PRO B  230  GLY B  244  1                                  15    
HELIX   43 AE7 LYS B  246  ASN B  265  1                                  20    
HELIX   44 AE8 LYS B  266  LEU B  269  5                                   4    
HELIX   45 AE9 GLY B  274  ALA B  292  1                                  19    
HELIX   46 AF1 SER B  295  ALA B  303  1                                   9    
HELIX   47 AF2 ASP B  306  GLY B  319  1                                  14    
HELIX   48 AF3 THR B  324  GLY B  336  1                                  13    
HELIX   49 AF4 GLY B  342  THR B  352  1                                  11    
HELIX   50 AF5 LYS B  355  LEU B  363  1                                   9    
HELIX   51 AF6 ARG B  385  GLY B  394  1                                  10    
HELIX   52 AF7 ASN B  400  GLY B  407  5                                   8    
HELIX   53 AF8 HIS B  410  TYR B  417  5                                   8    
HELIX   54 AF9 ASP B  420  GLY B  424  5                                   5    
HELIX   55 AG1 ASN B  425  PHE B  442  1                                  18    
HELIX   56 AG2 VAL B  450  GLY B  462  1                                  13    
SHEET    1 AA1 2 ASP A 155  LYS A 157  0                                        
SHEET    2 AA1 2 GLU A 481  VAL A 483  1  O  GLU A 481   N  TYR A 156           
CRYST1   73.981   73.981  423.978  90.00  90.00  90.00 P 41 21 2    16          
ORIGX1      1.000000  0.000000  0.000000        0.00000                         
ORIGX2      0.000000  1.000000  0.000000        0.00000                         
ORIGX3      0.000000  0.000000  1.000000        0.00000                         
SCALE1      0.013517  0.000000  0.000000        0.00000                         
SCALE2      0.000000  0.013517  0.000000        0.00000                         
SCALE3      0.000000  0.000000  0.002359        0.00000                         
ATOM      1  N   MET A   1      19.115  18.709  44.645  1.00 48.66           N  
ATOM      2  CA  MET A   1      18.790  20.031  44.105  1.00 51.34           C  
ATOM      3  C   MET A   1      17.711  20.705  44.952  1.00 51.24           C  
ATOM      4  O   MET A   1      17.406  20.243  46.044  1.00 50.73           O  
ATOM      5  CB  MET A   1      18.347  19.923  42.641  1.00 51.06           C  
ATOM      6  CG  MET A   1      19.500  19.928  41.636  1.00 63.76           C  
ATOM      7  SD  MET A   1      20.399  21.500  41.666  1.00 80.92           S  
ATOM      8  CE  MET A   1      19.024  22.634  41.451  1.00 60.80           C  
ATOM      9  N   GLU A   2      17.142  21.799  44.455  1.00 55.31           N  
ATOM     10  CA  GLU A   2      16.187  22.587  45.234  1.00 48.92           C  
ATOM     11  C   GLU A   2      14.798  22.625  44.607  1.00 45.14           C  
ATOM     12  O   GLU A   2      14.646  22.408  43.404  1.00 44.63           O  
ATOM     13  CB  GLU A   2      16.688  24.013  45.399  1.00 42.65           C  
ATOM     14  CG  GLU A   2      16.627  24.795  44.106  1.00 56.46           C  
ATOM     15  CD  GLU A   2      16.696  26.299  44.318  1.00 66.23           C  
ATOM     16  OE1 GLU A   2      17.089  26.728  45.426  1.00 68.38           O  
ATOM     17  OE2 GLU A   2      16.350  27.050  43.377  1.00 66.89           O  
ATOM     18  N   ASN A   3      13.793  22.903  45.439  1.00 40.47           N  
ATOM     19  CA  ASN A   3      12.393  23.048  45.018  1.00 37.01           C  
ATOM     20  C   ASN A   3      12.184  24.173  43.978  1.00 36.80           C  
ATOM     21  O   ASN A   3      12.266  25.366  44.305  1.00 33.90           O  
ATOM     22  CB  ASN A   3      11.537  23.301  46.269  1.00 39.16           C  
ATOM     23  CG  ASN A   3      10.051  23.105  46.033  1.00 36.05           C  
ATOM     24  OD1 ASN A   3       9.559  23.216  44.902  1.00 31.28           O  
ATOM     25  ND2 ASN A   3       9.323  22.813  47.117  1.00 25.39           N  
ATOM     26  N   GLN A   4      11.930  23.787  42.731  1.00 35.10           N  
ATOM     27  CA  GLN A   4      11.826  24.739  41.625  1.00 32.60           C  
ATOM     28  C   GLN A   4      10.478  25.408  41.523  1.00 35.80           C  
ATOM     29  O   GLN A   4      10.274  26.271  40.678  1.00 40.30           O  
ATOM     30  CB  GLN A   4      12.106  24.053  40.283  1.00 34.55           C  
ATOM     31  CG  GLN A   4      13.555  23.699  40.055  1.00 40.63           C  
ATOM     32  CD  GLN A   4      14.479  24.869  40.310  1.00 46.12           C  
ATOM     33  OE1 GLN A   4      15.301  24.832  41.231  1.00 44.66           O  
ATOM     34  NE2 GLN A   4      14.342  25.927  39.499  1.00 42.39           N  
ATOM     35  N   ILE A   5       9.529  24.980  42.341  1.00 36.61           N  
ATOM     36  CA  ILE A   5       8.204  25.564  42.272  1.00 36.79           C  
ATOM     37  C   ILE A   5       8.159  26.738  43.259  1.00 36.87           C  
ATOM     38  O   ILE A   5       7.587  26.665  44.350  1.00 41.02           O  
ATOM     39  CB  ILE A   5       7.132  24.504  42.546  1.00 34.91           C  
ATOM     40  CG1 ILE A   5       7.519  23.216  41.797  1.00 32.26           C  
ATOM     41  CG2 ILE A   5       5.760  25.037  42.147  1.00 34.85           C  
ATOM     42  CD1 ILE A   5       6.507  22.092  41.823  1.00 26.52           C  
ATOM     43  N   LYS A   6       8.820  27.822  42.880  1.00 40.83           N  
ATOM     44  CA  LYS A   6       8.979  28.933  43.798  1.00 40.21           C  
ATOM     45  C   LYS A   6       7.712  29.746  43.729  1.00 39.75           C  
ATOM     46  O   LYS A   6       7.417  30.362  42.713  1.00 47.61           O  
ATOM     47  CB  LYS A   6      10.207  29.779  43.459  1.00 33.96           C  
ATOM     48  CG  LYS A   6      11.527  29.091  43.668  1.00 34.63           C  
ATOM     49  CD  LYS A   6      12.548  29.679  42.696  1.00 45.62           C  
ATOM     50  CE  LYS A   6      13.888  28.955  42.711  1.00 41.27           C  
ATOM     51  NZ  LYS A   6      14.781  29.448  41.601  1.00 50.96           N  
ATOM     52  N   ALA A   7       6.950  29.714  44.812  1.00 44.36           N  
ATOM     53  CA  ALA A   7       5.681  30.414  44.875  1.00 41.61           C  
ATOM     54  C   ALA A   7       5.278  30.576  46.338  1.00 42.54           C  
ATOM     55  O   ALA A   7       5.324  29.620  47.101  1.00 46.21           O  
ATOM     56  CB  ALA A   7       4.637  29.671  44.098  1.00 28.90           C  
ATOM     57  N   ASN A   8       4.926  31.795  46.742  1.00 46.50           N  
ATOM     58  CA  ASN A   8       4.484  32.033  48.113  1.00 39.05           C  
ATOM     59  C   ASN A   8       3.013  32.412  48.190  1.00 36.83           C  
ATOM     60  O   ASN A   8       2.478  32.591  49.273  1.00 40.96           O  
ATOM     61  CB  ASN A   8       5.334  33.109  48.775  1.00 39.06           C  
ATOM     62  CG  ASN A   8       6.676  32.576  49.244  1.00 52.85           C  
ATOM     63  OD1 ASN A   8       6.765  31.961  50.310  1.00 56.76           O  
ATOM     64  ND2 ASN A   8       7.730  32.795  48.446  1.00 52.39           N  
ATOM     65  N   THR A   9       2.356  32.516  47.038  1.00 40.30           N  
ATOM     66  CA  THR A   9       0.926  32.827  46.977  1.00 37.61           C  
ATOM     67  C   THR A   9       0.290  32.114  45.800  1.00 36.49           C  
ATOM     68  O   THR A   9       0.983  31.691  44.877  1.00 40.80           O  
ATOM     69  CB  THR A   9       0.632  34.353  46.811  1.00 40.99           C  
ATOM     70  OG1 THR A   9       1.028  34.795  45.493  1.00 35.82           O  
ATOM     71  CG2 THR A   9       1.301  35.201  47.918  1.00 26.34           C  
ATOM     72  N   LYS A  10      -1.032  32.015  45.815  1.00 31.98           N  
ATOM     73  CA  LYS A  10      -1.767  31.528  44.661  1.00 34.05           C  
ATOM     74  C   LYS A  10      -1.410  32.342  43.422  1.00 41.30           C  
ATOM     75  O   LYS A  10      -1.341  31.801  42.310  1.00 44.08           O  
ATOM     76  CB  LYS A  10      -3.270  31.582  44.942  1.00 37.47           C  
ATOM     77  CG  LYS A  10      -4.169  31.551  43.712  1.00 40.18           C  
ATOM     78  CD  LYS A  10      -5.635  31.454  44.118  1.00 43.38           C  
ATOM     79  CE  LYS A  10      -6.522  31.280  42.906  1.00 36.70           C  
ATOM     80  NZ  LYS A  10      -5.937  30.267  42.006  1.00 37.25           N  
ATOM     81  N   LYS A  11      -1.178  33.647  43.616  1.00 49.62           N  
ATOM     82  CA  LYS A  11      -0.743  34.535  42.534  1.00 49.06           C  
ATOM     83  C   LYS A  11       0.608  34.046  41.980  1.00 45.36           C  
ATOM     84  O   LYS A  11       0.677  33.594  40.840  1.00 43.53           O  
ATOM     85  CB  LYS A  11      -0.652  35.992  43.019  1.00 53.13           C  
ATOM     86  CG  LYS A  11      -0.642  37.066  41.901  1.00 58.74           C  
ATOM     87  CD  LYS A  11      -2.058  37.488  41.467  1.00 69.51           C  
ATOM     88  CE  LYS A  11      -2.041  38.536  40.328  1.00 75.31           C  
ATOM     89  NZ  LYS A  11      -3.408  38.885  39.781  1.00 64.96           N  
ATOM     90  N   GLU A  12       1.660  34.104  42.798  1.00 44.76           N  
ATOM     91  CA  GLU A  12       2.988  33.624  42.402  1.00 42.89           C  
ATOM     92  C   GLU A  12       2.971  32.200  41.864  1.00 42.90           C  
ATOM     93  O   GLU A  12       3.703  31.890  40.918  1.00 50.22           O  
ATOM     94  CB  GLU A  12       3.971  33.686  43.574  1.00 45.85           C  
ATOM     95  CG  GLU A  12       4.232  35.074  44.127  1.00 38.09           C  
ATOM     96  CD  GLU A  12       5.184  35.038  45.312  1.00 50.11           C  
ATOM     97  OE1 GLU A  12       5.668  33.936  45.658  1.00 44.42           O  
ATOM     98  OE2 GLU A  12       5.451  36.108  45.903  1.00 62.02           O  
ATOM     99  N   TYR A  13       2.156  31.324  42.452  1.00 41.93           N  
ATOM    100  CA  TYR A  13       2.103  29.959  41.934  1.00 40.71           C  
ATOM    101  C   TYR A  13       1.534  29.965  40.506  1.00 35.60           C  
ATOM    102  O   TYR A  13       2.094  29.310  39.641  1.00 36.67           O  
ATOM    103  CB  TYR A  13       1.309  28.986  42.850  1.00 36.40           C  
ATOM    104  CG  TYR A  13       1.200  27.644  42.155  1.00 35.54           C  
ATOM    105  CD1 TYR A  13       2.316  26.842  41.999  1.00 31.87           C  
ATOM    106  CD2 TYR A  13       0.015  27.232  41.561  1.00 37.74           C  
ATOM    107  CE1 TYR A  13       2.253  25.658  41.310  1.00 29.16           C  
ATOM    108  CE2 TYR A  13      -0.055  26.042  40.864  1.00 36.29           C  
ATOM    109  CZ  TYR A  13       1.073  25.258  40.739  1.00 32.80           C  
ATOM    110  OH  TYR A  13       1.024  24.070  40.039  1.00 27.68           O  
ATOM    111  N   ASP A  14       0.448  30.707  40.262  1.00 40.01           N  
ATOM    112  CA  ASP A  14      -0.112  30.877  38.902  1.00 42.81           C  
ATOM    113  C   ASP A  14       0.915  31.406  37.901  1.00 40.58           C  
ATOM    114  O   ASP A  14       0.922  31.028  36.721  1.00 37.89           O  
ATOM    115  CB  ASP A  14      -1.302  31.848  38.898  1.00 45.09           C  
ATOM    116  CG  ASP A  14      -2.566  31.257  39.499  1.00 45.60           C  
ATOM    117  OD1 ASP A  14      -2.842  30.059  39.292  1.00 42.71           O  
ATOM    118  OD2 ASP A  14      -3.308  32.015  40.159  1.00 46.20           O  
ATOM    119  N   GLU A  15       1.757  32.318  38.383  1.00 41.44           N  
ATOM    120  CA  GLU A  15       2.776  32.951  37.558  1.00 42.97           C  
ATOM    121  C   GLU A  15       3.844  31.921  37.174  1.00 44.04           C  
ATOM    122  O   GLU A  15       4.432  31.990  36.088  1.00 39.42           O  
ATOM    123  CB  GLU A  15       3.385  34.147  38.300  1.00 42.98           C  
ATOM    124  CG  GLU A  15       2.424  35.323  38.455  1.00 45.54           C  
ATOM    125  CD  GLU A  15       2.908  36.392  39.442  1.00 57.47           C  
ATOM    126  OE1 GLU A  15       4.072  36.320  39.914  1.00 56.58           O  
ATOM    127  OE2 GLU A  15       2.109  37.308  39.754  1.00 62.52           O  
ATOM    128  N   TRP A  16       4.072  30.960  38.071  1.00 43.73           N  
ATOM    129  CA  TRP A  16       4.904  29.798  37.772  1.00 39.48           C  
ATOM    130  C   TRP A  16       4.239  28.836  36.783  1.00 40.44           C  
ATOM    131  O   TRP A  16       4.894  28.295  35.893  1.00 38.42           O  
ATOM    132  CB  TRP A  16       5.251  29.042  39.062  1.00 40.42           C  
ATOM    133  CG  TRP A  16       6.114  27.827  38.822  1.00 41.62           C  
ATOM    134  CD1 TRP A  16       7.476  27.790  38.768  1.00 42.72           C  
ATOM    135  CD2 TRP A  16       5.672  26.482  38.598  1.00 40.95           C  
ATOM    136  NE1 TRP A  16       7.909  26.511  38.529  1.00 40.71           N  
ATOM    137  CE2 TRP A  16       6.822  25.689  38.415  1.00 39.11           C  
ATOM    138  CE3 TRP A  16       4.413  25.870  38.523  1.00 39.01           C  
ATOM    139  CZ2 TRP A  16       6.754  24.318  38.174  1.00 40.10           C  
ATOM    140  CZ3 TRP A  16       4.349  24.517  38.288  1.00 35.31           C  
ATOM    141  CH2 TRP A  16       5.512  23.752  38.120  1.00 38.92           C  
ATOM    142  N   PHE A  17       2.935  28.625  36.940  1.00 42.67           N  
ATOM    143  CA  PHE A  17       2.273  27.495  36.287  1.00 40.61           C  
ATOM    144  C   PHE A  17       1.975  27.714  34.804  1.00 41.26           C  
ATOM    145  O   PHE A  17       1.984  26.749  34.021  1.00 39.79           O  
ATOM    146  CB  PHE A  17       0.974  27.142  37.029  1.00 35.89           C  
ATOM    147  CG  PHE A  17       0.231  25.975  36.430  1.00 32.43           C  
ATOM    148  CD1 PHE A  17       0.564  24.675  36.777  1.00 29.98           C  
ATOM    149  CD2 PHE A  17      -0.801  26.182  35.517  1.00 30.19           C  
ATOM    150  CE1 PHE A  17      -0.110  23.601  36.228  1.00 33.10           C  
ATOM    151  CE2 PHE A  17      -1.474  25.109  34.961  1.00 32.05           C  
ATOM    152  CZ  PHE A  17      -1.137  23.812  35.317  1.00 28.84           C  
ATOM    153  N   LYS A  18       1.693  28.962  34.420  1.00 44.94           N  
ATOM    154  CA  LYS A  18       1.365  29.276  33.018  1.00 44.91           C  
ATOM    155  C   LYS A  18       2.487  28.834  32.063  1.00 46.10           C  
ATOM    156  O   LYS A  18       2.216  28.117  31.093  1.00 44.67           O  
ATOM    157  CB  LYS A  18       1.058  30.778  32.852  1.00 48.34           C  
ATOM    158  CG  LYS A  18       1.242  31.331  31.437  1.00 52.61           C  
ATOM    159  CD  LYS A  18       0.097  30.921  30.509  1.00 60.17           C  
ATOM    160  CE  LYS A  18       0.151  31.671  29.180  1.00 60.58           C  
ATOM    161  NZ  LYS A  18      -1.076  31.480  28.360  1.00 56.07           N  
ATOM    162  N   PRO A  19       3.754  29.228  32.347  1.00 45.17           N  
ATOM    163  CA  PRO A  19       4.776  28.767  31.406  1.00 43.17           C  
ATOM    164  C   PRO A  19       5.011  27.277  31.510  1.00 44.24           C  
ATOM    165  O   PRO A  19       5.228  26.625  30.480  1.00 45.33           O  
ATOM    166  CB  PRO A  19       6.027  29.559  31.809  1.00 37.22           C  
ATOM    167  CG  PRO A  19       5.768  30.087  33.129  1.00 37.08           C  
ATOM    168  CD  PRO A  19       4.299  30.205  33.311  1.00 42.63           C  
ATOM    169  N   TYR A  20       4.942  26.751  32.731  1.00 42.40           N  
ATOM    170  CA  TYR A  20       5.148  25.329  32.962  1.00 40.70           C  
ATOM    171  C   TYR A  20       4.113  24.495  32.206  1.00 44.09           C  
ATOM    172  O   TYR A  20       4.472  23.507  31.562  1.00 44.46           O  
ATOM    173  CB  TYR A  20       5.112  25.015  34.467  1.00 37.82           C  
ATOM    174  CG  TYR A  20       5.163  23.536  34.775  1.00 44.80           C  
ATOM    175  CD1 TYR A  20       6.358  22.828  34.680  1.00 41.60           C  
ATOM    176  CD2 TYR A  20       4.014  22.842  35.168  1.00 37.53           C  
ATOM    177  CE1 TYR A  20       6.406  21.473  34.949  1.00 36.16           C  
ATOM    178  CE2 TYR A  20       4.062  21.490  35.444  1.00 35.68           C  
ATOM    179  CZ  TYR A  20       5.256  20.817  35.324  1.00 37.73           C  
ATOM    180  OH  TYR A  20       5.306  19.481  35.589  1.00 38.03           O  
ATOM    181  N   ALA A  21       2.840  24.899  32.267  1.00 44.00           N  
ATOM    182  CA  ALA A  21       1.766  24.136  31.623  1.00 41.58           C  
ATOM    183  C   ALA A  21       1.939  24.141  30.124  1.00 44.01           C  
ATOM    184  O   ALA A  21       1.692  23.137  29.446  1.00 44.62           O  
ATOM    185  CB  ALA A  21       0.406  24.696  31.985  1.00 38.11           C  
ATOM    186  N   GLU A  22       2.334  25.299  29.611  1.00 48.81           N  
ATOM    187  CA  GLU A  22       2.625  25.446  28.195  1.00 51.18           C  
ATOM    188  C   GLU A  22       3.762  24.532  27.770  1.00 45.76           C  
ATOM    189  O   GLU A  22       3.682  23.905  26.721  1.00 55.93           O  
ATOM    190  CB  GLU A  22       2.980  26.885  27.871  1.00 51.86           C  
ATOM    191  CG  GLU A  22       1.809  27.785  27.639  1.00 47.64           C  
ATOM    192  CD  GLU A  22       2.259  29.225  27.456  1.00 63.30           C  
ATOM    193  OE1 GLU A  22       1.923  29.818  26.409  1.00 67.44           O  
ATOM    194  OE2 GLU A  22       2.958  29.758  28.357  1.00 61.63           O  
ATOM    195  N   LYS A  23       4.815  24.463  28.584  1.00 42.04           N  
ATOM    196  CA  LYS A  23       5.961  23.595  28.301  1.00 45.89           C  
ATOM    197  C   LYS A  23       5.597  22.101  28.249  1.00 44.97           C  
ATOM    198  O   LYS A  23       5.918  21.410  27.279  1.00 43.84           O  
ATOM    199  CB  LYS A  23       7.055  23.824  29.342  1.00 49.87           C  
ATOM    200  CG  LYS A  23       8.434  23.364  28.925  1.00 55.06           C  
ATOM    201  CD  LYS A  23       9.496  24.127  29.713  1.00 61.80           C  
ATOM    202  CE  LYS A  23      10.622  24.650  28.817  1.00 67.27           C  
ATOM    203  NZ  LYS A  23      11.469  25.692  29.489  1.00 67.40           N  
ATOM    204  N   THR A  24       4.914  21.615  29.283  1.00 44.89           N  
ATOM    205  CA  THR A  24       4.606  20.192  29.413  1.00 42.59           C  
ATOM    206  C   THR A  24       3.403  19.690  28.588  1.00 39.23           C  
ATOM    207  O   THR A  24       3.117  18.497  28.580  1.00 41.58           O  
ATOM    208  CB  THR A  24       4.376  19.839  30.894  1.00 45.77           C  
ATOM    209  OG1 THR A  24       3.283  20.614  31.408  1.00 44.95           O  
ATOM    210  CG2 THR A  24       5.645  20.132  31.706  1.00 40.51           C  
ATOM    211  N   HIS A  25       2.726  20.587  27.878  1.00 44.26           N  
ATOM    212  CA  HIS A  25       1.629  20.217  26.966  1.00 44.72           C  
ATOM    213  C   HIS A  25       0.572  19.376  27.689  1.00 45.56           C  
ATOM    214  O   HIS A  25       0.437  18.177  27.438  1.00 49.65           O  
ATOM    215  CB  HIS A  25       2.158  19.462  25.717  1.00 47.63           C  
ATOM    216  CG  HIS A  25       3.354  20.100  25.062  1.00 50.62           C  
ATOM    217  ND1 HIS A  25       3.375  21.420  24.645  1.00 46.84           N  
ATOM    218  CD2 HIS A  25       4.573  19.598  24.740  1.00 55.32           C  
ATOM    219  CE1 HIS A  25       4.549  21.698  24.112  1.00 50.83           C  
ATOM    220  NE2 HIS A  25       5.299  20.609  24.160  1.00 50.50           N  
ATOM    221  N   LEU A  26      -0.172  20.017  28.590  1.00 42.35           N  
ATOM    222  CA  LEU A  26      -1.180  19.341  29.389  1.00 38.06           C  
ATOM    223  C   LEU A  26      -2.489  19.108  28.631  1.00 42.00           C  
ATOM    224  O   LEU A  26      -2.763  19.754  27.626  1.00 48.82           O  
ATOM    225  CB  LEU A  26      -1.450  20.147  30.649  1.00 41.38           C  
ATOM    226  CG  LEU A  26      -0.370  20.162  31.715  1.00 32.41           C  
ATOM    227  CD1 LEU A  26      -0.752  21.148  32.800  1.00 31.65           C  
ATOM    228  CD2 LEU A  26      -0.252  18.777  32.272  1.00 32.00           C  
ATOM    229  N   LYS A  27      -3.306  18.180  29.115  1.00 46.01           N  
ATOM    230  CA  LYS A  27      -4.535  17.803  28.404  1.00 45.84           C  
ATOM    231  C   LYS A  27      -5.758  17.691  29.315  1.00 46.16           C  
ATOM    232  O   LYS A  27      -5.642  17.370  30.504  1.00 43.12           O  
ATOM    233  CB  LYS A  27      -4.344  16.483  27.669  1.00 42.77           C  
ATOM    234  CG  LYS A  27      -3.534  16.606  26.400  1.00 49.50           C  
ATOM    235  CD  LYS A  27      -2.362  15.633  26.391  1.00 52.17           C  
ATOM    236  CE  LYS A  27      -1.646  15.686  25.046  1.00 68.23           C  
ATOM    237  NZ  LYS A  27      -1.327  17.088  24.622  1.00 67.30           N  
ATOM    238  N   SER A  28      -6.931  17.944  28.737  1.00 46.16           N  
ATOM    239  CA  SER A  28      -8.167  17.974  29.506  1.00 43.59           C  
ATOM    240  C   SER A  28      -9.217  17.059  28.908  1.00 43.68           C  
ATOM    241  O   SER A  28     -10.372  17.107  29.317  1.00 45.91           O  
ATOM    242  CB  SER A  28      -8.721  19.402  29.592  1.00 44.31           C  
ATOM    243  OG  SER A  28      -7.707  20.340  29.928  1.00 50.01           O  
ATOM    244  N   VAL A  29      -8.832  16.221  27.951  1.00 40.39           N  
ATOM    245  CA  VAL A  29      -9.838  15.436  27.258  1.00 43.12           C  
ATOM    246  C   VAL A  29     -10.463  14.424  28.229  1.00 47.73           C  
ATOM    247  O   VAL A  29     -11.686  14.396  28.386  1.00 47.33           O  
ATOM    248  CB  VAL A  29      -9.273  14.736  25.980  1.00 41.96           C  
ATOM    249  CG1 VAL A  29      -8.128  13.759  26.314  1.00 45.88           C  
ATOM    250  CG2 VAL A  29     -10.393  14.039  25.195  1.00 35.84           C  
ATOM    251  N   LEU A  30      -9.650  13.645  28.935  1.00 45.70           N  
ATOM    252  CA  LEU A  30     -10.217  12.575  29.752  1.00 44.59           C  
ATOM    253  C   LEU A  30     -10.187  12.827  31.268  1.00 39.32           C  
ATOM    254  O   LEU A  30     -10.631  11.982  32.018  1.00 45.60           O  
ATOM    255  CB  LEU A  30      -9.514  11.247  29.423  1.00 42.35           C  
ATOM    256  CG  LEU A  30      -9.789  10.670  28.022  1.00 39.62           C  
ATOM    257  CD1 LEU A  30      -8.808   9.572  27.648  1.00 40.21           C  
ATOM    258  CD2 LEU A  30     -11.194  10.133  27.929  1.00 39.96           C  
ATOM    259  N   THR A  31      -9.703  13.981  31.727  1.00 39.31           N  
ATOM    260  CA  THR A  31      -9.547  14.207  33.169  1.00 34.27           C  
ATOM    261  C   THR A  31     -10.008  15.594  33.606  1.00 35.93           C  
ATOM    262  O   THR A  31      -9.923  16.550  32.841  1.00 43.29           O  
ATOM    263  CB  THR A  31      -8.052  14.033  33.636  1.00 39.59           C  
ATOM    264  OG1 THR A  31      -7.249  15.131  33.173  1.00 30.59           O  
ATOM    265  CG2 THR A  31      -7.461  12.710  33.162  1.00 33.92           C  
ATOM    266  N   ASN A  32     -10.457  15.720  34.849  1.00 31.17           N  
ATOM    267  CA  ASN A  32     -11.019  16.982  35.325  1.00 35.34           C  
ATOM    268  C   ASN A  32      -9.979  18.106  35.323  1.00 37.58           C  
ATOM    269  O   ASN A  32     -10.053  19.009  34.487  1.00 40.27           O  
ATOM    270  CB  ASN A  32     -11.636  16.815  36.726  1.00 33.28           C  
ATOM    271  CG  ASN A  32     -12.419  15.511  36.869  1.00 37.59           C  
ATOM    272  OD1 ASN A  32     -13.004  15.025  35.911  1.00 39.26           O  
ATOM    273  ND2 ASN A  32     -12.421  14.940  38.068  1.00 38.32           N  
ATOM    274  N   SER A  33      -9.027  18.052  36.257  1.00 38.19           N  
ATOM    275  CA  SER A  33      -7.859  18.933  36.242  1.00 34.41           C  
ATOM    276  C   SER A  33      -6.919  18.453  35.144  1.00 34.85           C  
ATOM    277  O   SER A  33      -6.788  17.250  34.928  1.00 38.53           O  
ATOM    278  CB  SER A  33      -7.179  18.949  37.610  1.00 33.65           C  
ATOM    279  OG  SER A  33      -5.959  19.657  37.575  1.00 32.17           O  
ATOM    280  N   ALA A  34      -6.301  19.371  34.415  1.00 39.38           N  
ATOM    281  CA  ALA A  34      -5.542  18.971  33.219  1.00 36.38           C  
ATOM    282  C   ALA A  34      -4.346  18.070  33.546  1.00 38.13           C  
ATOM    283  O   ALA A  34      -3.572  18.341  34.469  1.00 36.04           O  
ATOM    284  CB  ALA A  34      -5.082  20.184  32.452  1.00 31.84           C  
ATOM    285  N   SER A  35      -4.207  17.002  32.764  1.00 37.26           N  
ATOM    286  CA  SER A  35      -3.259  15.950  33.060  1.00 33.90           C  
ATOM    287  C   SER A  35      -2.383  15.637  31.849  1.00 41.11           C  
ATOM    288  O   SER A  35      -2.344  16.418  30.896  1.00 40.59           O  
ATOM    289  CB  SER A  35      -3.997  14.690  33.510  1.00 34.65           C  
ATOM    290  OG  SER A  35      -4.548  14.012  32.401  1.00 35.70           O  
ATOM    291  N   PHE A  36      -1.679  14.501  31.895  1.00 37.98           N  
ATOM    292  CA  PHE A  36      -0.844  14.068  30.778  1.00 37.39           C  
ATOM    293  C   PHE A  36      -1.561  13.025  29.970  1.00 32.74           C  
ATOM    294  O   PHE A  36      -0.976  12.396  29.104  1.00 35.96           O  
ATOM    295  CB  PHE A  36       0.511  13.528  31.271  1.00 32.60           C  
ATOM    296  CG  PHE A  36       1.413  14.602  31.819  1.00 34.84           C  
ATOM    297  CD1 PHE A  36       1.761  15.696  31.032  1.00 35.20           C  
ATOM    298  CD2 PHE A  36       1.894  14.538  33.119  1.00 31.11           C  
ATOM    299  CE1 PHE A  36       2.556  16.691  31.532  1.00 34.31           C  
ATOM    300  CE2 PHE A  36       2.693  15.534  33.630  1.00 28.61           C  
ATOM    301  CZ  PHE A  36       3.030  16.607  32.838  1.00 35.62           C  
ATOM    302  N   CYS A  37      -2.839  12.848  30.255  1.00 31.58           N  
ATOM    303  CA  CYS A  37      -3.590  11.770  29.632  1.00 43.39           C  
ATOM    304  C   CYS A  37      -4.107  12.145  28.233  1.00 48.67           C  
ATOM    305  O   CYS A  37      -4.876  13.097  28.084  1.00 43.12           O  
ATOM    306  CB  CYS A  37      -4.761  11.347  30.531  1.00 40.47           C  
ATOM    307  SG  CYS A  37      -5.555   9.788  30.040  1.00 46.60           S  
ATOM    308  N   ASP A  38      -3.689  11.401  27.207  1.00 48.62           N  
ATOM    309  CA  ASP A  38      -4.225  11.655  25.870  1.00 52.40           C  
ATOM    310  C   ASP A  38      -5.163  10.536  25.469  1.00 53.73           C  
ATOM    311  O   ASP A  38      -5.978  10.702  24.554  1.00 55.61           O  
ATOM    312  CB  ASP A  38      -3.107  11.842  24.813  1.00 50.16           C  
ATOM    313  CG  ASP A  38      -2.182  10.634  24.680  1.00 59.19           C  
ATOM    314  OD1 ASP A  38      -2.680   9.485  24.635  1.00 58.34           O  
ATOM    315  OD2 ASP A  38      -0.943  10.844  24.597  1.00 63.05           O  
ATOM    316  N   ALA A  39      -5.050   9.410  26.170  1.00 45.45           N  
ATOM    317  CA  ALA A  39      -5.825   8.215  25.856  1.00 40.47           C  
ATOM    318  C   ALA A  39      -6.053   7.341  27.103  1.00 48.14           C  
ATOM    319  O   ALA A  39      -5.315   7.431  28.096  1.00 48.73           O  
ATOM    320  CB  ALA A  39      -5.140   7.424  24.766  1.00 35.27           C  
ATOM    321  N   LEU A  40      -7.080   6.499  27.041  1.00 40.84           N  
ATOM    322  CA  LEU A  40      -7.521   5.735  28.193  1.00 38.38           C  
ATOM    323  C   LEU A  40      -6.803   4.406  28.269  1.00 33.97           C  
ATOM    324  O   LEU A  40      -6.959   3.583  27.380  1.00 41.02           O  
ATOM    325  CB  LEU A  40      -9.031   5.516  28.138  1.00 34.29           C  
ATOM    326  CG  LEU A  40      -9.663   4.869  29.372  1.00 43.09           C  
ATOM    327  CD1 LEU A  40      -9.432   5.690  30.645  1.00 35.11           C  
ATOM    328  CD2 LEU A  40     -11.143   4.667  29.150  1.00 43.07           C  
ATOM    329  N   PRO A  41      -6.011   4.203  29.332  1.00 30.93           N  
ATOM    330  CA  PRO A  41      -5.226   2.986  29.541  1.00 31.17           C  
ATOM    331  C   PRO A  41      -6.067   1.731  29.418  1.00 38.64           C  
ATOM    332  O   PRO A  41      -7.133   1.644  30.019  1.00 42.75           O  
ATOM    333  CB  PRO A  41      -4.705   3.137  30.976  1.00 31.92           C  
ATOM    334  CG  PRO A  41      -4.737   4.582  31.250  1.00 30.19           C  
ATOM    335  CD  PRO A  41      -5.823   5.181  30.420  1.00 32.40           C  
ATOM    336  N   ASP A  42      -5.590   0.771  28.642  1.00 35.96           N  
ATOM    337  CA  ASP A  42      -6.252  -0.502  28.522  1.00 32.57           C  
ATOM    338  C   ASP A  42      -5.507  -1.474  29.437  1.00 42.32           C  
ATOM    339  O   ASP A  42      -4.366  -1.876  29.166  1.00 42.52           O  
ATOM    340  CB  ASP A  42      -6.274  -0.959  27.055  1.00 34.75           C  
ATOM    341  CG  ASP A  42      -6.771  -2.409  26.863  1.00 42.94           C  
ATOM    342  OD1 ASP A  42      -7.387  -3.025  27.759  1.00 39.86           O  
ATOM    343  OD2 ASP A  42      -6.550  -2.938  25.763  1.00 51.06           O  
ATOM    344  N   LEU A  43      -6.161  -1.846  30.533  1.00 40.76           N  
ATOM    345  CA  LEU A  43      -5.525  -2.661  31.546  1.00 40.64           C  
ATOM    346  C   LEU A  43      -5.758  -4.145  31.339  1.00 42.90           C  
ATOM    347  O   LEU A  43      -5.420  -4.925  32.222  1.00 44.56           O  
ATOM    348  CB  LEU A  43      -6.015  -2.253  32.939  1.00 38.09           C  
ATOM    349  CG  LEU A  43      -5.802  -0.792  33.348  1.00 35.93           C  
ATOM    350  CD1 LEU A  43      -6.378  -0.529  34.748  1.00 34.77           C  
ATOM    351  CD2 LEU A  43      -4.343  -0.478  33.321  1.00 33.21           C  
ATOM    352  N   SER A  44      -6.298  -4.537  30.178  1.00 44.17           N  
ATOM    353  CA  SER A  44      -6.715  -5.937  29.933  1.00 47.14           C  
ATOM    354  C   SER A  44      -5.582  -6.970  29.967  1.00 42.24           C  
ATOM    355  O   SER A  44      -5.749  -8.065  30.521  1.00 48.23           O  
ATOM    356  CB  SER A  44      -7.449  -6.053  28.591  1.00 41.93           C  
ATOM    357  OG  SER A  44      -6.731  -5.385  27.574  1.00 52.83           O  
ATOM    358  N   ILE A  45      -4.451  -6.635  29.366  1.00 38.14           N  
ATOM    359  CA  ILE A  45      -3.240  -7.443  29.462  1.00 36.84           C  
ATOM    360  C   ILE A  45      -3.006  -8.000  30.857  1.00 43.01           C  
ATOM    361  O   ILE A  45      -2.546  -9.128  31.028  1.00 46.30           O  
ATOM    362  CB  ILE A  45      -1.992  -6.639  29.092  1.00 39.39           C  
ATOM    363  CG1 ILE A  45      -2.207  -5.849  27.786  1.00 53.74           C  
ATOM    364  CG2 ILE A  45      -0.796  -7.574  28.993  1.00 32.31           C  
ATOM    365  CD1 ILE A  45      -2.796  -4.422  27.942  1.00 47.03           C  
ATOM    366  N   PHE A  46      -3.322  -7.199  31.866  1.00 45.43           N  
ATOM    367  CA  PHE A  46      -3.088  -7.609  33.243  1.00 40.88           C  
ATOM    368  C   PHE A  46      -4.079  -8.688  33.738  1.00 43.13           C  
ATOM    369  O   PHE A  46      -3.681  -9.553  34.515  1.00 45.32           O  
ATOM    370  CB  PHE A  46      -3.098  -6.386  34.154  1.00 37.07           C  
ATOM    371  CG  PHE A  46      -2.002  -5.398  33.847  1.00 37.79           C  
ATOM    372  CD1 PHE A  46      -0.686  -5.700  34.127  1.00 31.06           C  
ATOM    373  CD2 PHE A  46      -2.296  -4.168  33.259  1.00 38.31           C  
ATOM    374  CE1 PHE A  46       0.314  -4.799  33.852  1.00 33.35           C  
ATOM    375  CE2 PHE A  46      -1.295  -3.262  32.974  1.00 33.71           C  
ATOM    376  CZ  PHE A  46       0.010  -3.579  33.266  1.00 33.33           C  
ATOM    377  N   GLU A  47      -5.338  -8.671  33.296  1.00 42.16           N  
ATOM    378  CA  GLU A  47      -6.228  -9.820  33.553  1.00 43.92           C  
ATOM    379  C   GLU A  47      -5.558 -11.097  33.084  1.00 45.11           C  
ATOM    380  O   GLU A  47      -5.568 -12.118  33.776  1.00 51.00           O  
ATOM    381  CB  GLU A  47      -7.573  -9.712  32.833  1.00 42.52           C  
ATOM    382  CG  GLU A  47      -8.555  -8.691  33.333  1.00 40.93           C  
ATOM    383  CD  GLU A  47      -9.865  -8.781  32.566  1.00 48.41           C  
ATOM    384  OE1 GLU A  47     -10.369  -7.745  32.079  1.00 53.78           O  
ATOM    385  OE2 GLU A  47     -10.388  -9.907  32.437  1.00 56.33           O  
ATOM    386  N   VAL A  48      -4.994 -11.032  31.885  1.00 46.90           N  
ATOM    387  CA  VAL A  48      -4.387 -12.200  31.277  1.00 41.43           C  
ATOM    388  C   VAL A  48      -3.199 -12.648  32.100  1.00 42.11           C  
ATOM    389  O   VAL A  48      -3.123 -13.815  32.476  1.00 46.31           O  
ATOM    390  CB  VAL A  48      -3.955 -11.926  29.830  1.00 38.88           C  
ATOM    391  CG1 VAL A  48      -3.199 -13.095  29.295  1.00 45.72           C  
ATOM    392  CG2 VAL A  48      -5.168 -11.654  28.973  1.00 44.87           C  
ATOM    393  N   LYS A  49      -2.278 -11.725  32.383  1.00 44.12           N  
ATOM    394  CA  LYS A  49      -1.099 -12.034  33.202  1.00 40.60           C  
ATOM    395  C   LYS A  49      -1.532 -12.635  34.521  1.00 42.29           C  
ATOM    396  O   LYS A  49      -0.984 -13.634  34.977  1.00 51.33           O  
ATOM    397  CB  LYS A  49      -0.261 -10.783  33.476  1.00 41.15           C  
ATOM    398  CG  LYS A  49       0.836 -10.486  32.486  1.00 41.36           C  
ATOM    399  CD  LYS A  49       1.967  -9.752  33.180  1.00 45.78           C  
ATOM    400  CE  LYS A  49       3.337 -10.245  32.706  1.00 65.24           C  
ATOM    401  NZ  LYS A  49       4.433 -10.010  33.708  1.00 62.97           N  
ATOM    402  N   MET A  50      -2.529 -12.001  35.128  1.00 41.32           N  
ATOM    403  CA  MET A  50      -3.076 -12.428  36.395  1.00 43.18           C  
ATOM    404  C   MET A  50      -3.615 -13.850  36.310  1.00 47.37           C  
ATOM    405  O   MET A  50      -3.142 -14.744  37.016  1.00 49.92           O  
ATOM    406  CB  MET A  50      -4.178 -11.469  36.830  1.00 47.51           C  
ATOM    407  CG  MET A  50      -4.588 -11.630  38.256  1.00 44.17           C  
ATOM    408  SD  MET A  50      -3.223 -11.249  39.362  1.00 44.77           S  
ATOM    409  CE  MET A  50      -3.751  -9.633  39.927  1.00 36.68           C  
ATOM    410  N   GLY A  51      -4.600 -14.058  35.439  1.00 45.13           N  
ATOM    411  CA  GLY A  51      -5.153 -15.382  35.204  1.00 42.65           C  
ATOM    412  C   GLY A  51      -4.153 -16.483  34.886  1.00 39.71           C  
ATOM    413  O   GLY A  51      -4.528 -17.642  34.840  1.00 42.09           O  
ATOM    414  N   LEU A  52      -2.887 -16.129  34.675  1.00 41.27           N  
ATOM    415  CA  LEU A  52      -1.845 -17.106  34.373  1.00 46.36           C  
ATOM    416  C   LEU A  52      -0.742 -17.145  35.426  1.00 50.97           C  
ATOM    417  O   LEU A  52       0.386 -17.539  35.135  1.00 51.17           O  
ATOM    418  CB  LEU A  52      -1.206 -16.818  33.011  1.00 43.65           C  
ATOM    419  CG  LEU A  52      -2.122 -16.854  31.794  1.00 48.37           C  
ATOM    420  CD1 LEU A  52      -1.295 -16.921  30.524  1.00 50.21           C  
ATOM    421  CD2 LEU A  52      -3.075 -18.027  31.894  1.00 43.73           C  
ATOM    422  N   ALA A  53      -1.062 -16.737  36.647  1.00 56.47           N  
ATOM    423  CA  ALA A  53      -0.057 -16.677  37.706  1.00 53.81           C  
ATOM    424  C   ALA A  53      -0.362 -17.682  38.801  1.00 52.72           C  
ATOM    425  O   ALA A  53      -1.507 -18.082  38.988  1.00 49.86           O  
ATOM    426  CB  ALA A  53       0.017 -15.275  38.284  1.00 54.00           C  
ATOM    427  N   THR A  54       0.672 -18.072  39.535  1.00 55.22           N  
ATOM    428  CA  THR A  54       0.518 -19.055  40.597  1.00 59.79           C  
ATOM    429  C   THR A  54       0.579 -18.456  42.011  1.00 62.70           C  
ATOM    430  O   THR A  54      -0.440 -18.434  42.713  1.00 60.80           O  
ATOM    431  CB  THR A  54       1.580 -20.146  40.477  1.00 63.08           C  
ATOM    432  OG1 THR A  54       2.859 -19.534  40.239  1.00 60.00           O  
ATOM    433  CG2 THR A  54       1.221 -21.093  39.327  1.00 54.26           C  
ATOM    434  N   ASP A  55       1.756 -17.986  42.438  1.00 59.85           N  
ATOM    435  CA  ASP A  55       1.875 -17.456  43.798  1.00 60.69           C  
ATOM    436  C   ASP A  55       1.438 -15.999  43.866  1.00 62.14           C  
ATOM    437  O   ASP A  55       1.507 -15.258  42.877  1.00 59.90           O  
ATOM    438  CB  ASP A  55       3.296 -17.618  44.362  1.00 65.43           C  
ATOM    439  CG  ASP A  55       4.365 -17.026  43.468  1.00 69.83           C  
ATOM    440  OD1 ASP A  55       4.531 -15.790  43.469  1.00 67.70           O  
ATOM    441  OD2 ASP A  55       5.063 -17.803  42.786  1.00 66.46           O  
ATOM    442  N   ASP A  56       0.968 -15.615  45.051  1.00 63.75           N  
ATOM    443  CA  ASP A  56       0.254 -14.364  45.252  1.00 59.26           C  
ATOM    444  C   ASP A  56       1.167 -13.149  45.259  1.00 52.50           C  
ATOM    445  O   ASP A  56       0.702 -12.016  45.181  1.00 52.93           O  
ATOM    446  CB  ASP A  56      -0.543 -14.429  46.556  1.00 61.02           C  
ATOM    447  CG  ASP A  56      -1.729 -15.363  46.458  1.00 71.83           C  
ATOM    448  OD1 ASP A  56      -1.552 -16.493  45.940  1.00 77.81           O  
ATOM    449  OD2 ASP A  56      -2.840 -14.961  46.880  1.00 66.88           O  
ATOM    450  N   ARG A  57       2.464 -13.381  45.357  1.00 53.26           N  
ATOM    451  CA  ARG A  57       3.404 -12.285  45.324  1.00 50.12           C  
ATOM    452  C   ARG A  57       3.642 -11.872  43.868  1.00 56.77           C  
ATOM    453  O   ARG A  57       3.863 -10.697  43.584  1.00 56.80           O  
ATOM    454  CB  ARG A  57       4.704 -12.663  46.038  1.00 57.49           C  
ATOM    455  CG  ARG A  57       5.210 -14.079  45.778  1.00 69.99           C  
ATOM    456  CD  ARG A  57       4.765 -15.117  46.835  1.00 71.73           C  
ATOM    457  NE  ARG A  57       5.728 -16.221  46.948  1.00 78.88           N  
ATOM    458  CZ  ARG A  57       5.842 -17.032  48.002  1.00 85.07           C  
ATOM    459  NH1 ARG A  57       5.045 -16.884  49.056  1.00 83.75           N  
ATOM    460  NH2 ARG A  57       6.763 -17.995  48.007  1.00 79.76           N  
ATOM    461  N   GLU A  58       3.569 -12.831  42.944  1.00 59.22           N  
ATOM    462  CA  GLU A  58       3.497 -12.496  41.523  1.00 54.77           C  
ATOM    463  C   GLU A  58       2.216 -11.727  41.245  1.00 50.80           C  
ATOM    464  O   GLU A  58       2.222 -10.752  40.497  1.00 50.08           O  
ATOM    465  CB  GLU A  58       3.547 -13.740  40.629  1.00 57.25           C  
ATOM    466  CG  GLU A  58       3.420 -13.409  39.124  1.00 55.53           C  
ATOM    467  CD  GLU A  58       3.206 -14.633  38.214  1.00 57.32           C  
ATOM    468  OE1 GLU A  58       3.319 -15.791  38.684  1.00 59.23           O  
ATOM    469  OE2 GLU A  58       2.899 -14.428  37.019  1.00 60.38           O  
ATOM    470  N   LYS A  59       1.118 -12.162  41.857  1.00 53.26           N  
ATOM    471  CA  LYS A  59      -0.188 -11.540  41.619  1.00 49.09           C  
ATOM    472  C   LYS A  59      -0.225 -10.123  42.178  1.00 48.13           C  
ATOM    473  O   LYS A  59      -0.878  -9.240  41.620  1.00 44.04           O  
ATOM    474  CB  LYS A  59      -1.317 -12.375  42.235  1.00 45.75           C  
ATOM    475  CG  LYS A  59      -1.247 -13.876  41.939  1.00 51.05           C  
ATOM    476  CD  LYS A  59      -2.642 -14.489  41.971  1.00 58.28           C  
ATOM    477  CE  LYS A  59      -2.627 -16.002  41.775  1.00 53.79           C  
ATOM    478  NZ  LYS A  59      -4.012 -16.523  41.752  1.00 42.07           N  
ATOM    479  N   ASP A  60       0.483  -9.903  43.278  1.00 45.68           N  
ATOM    480  CA  ASP A  60       0.486  -8.596  43.901  1.00 43.05           C  
ATOM    481  C   ASP A  60       1.218  -7.637  43.004  1.00 46.11           C  
ATOM    482  O   ASP A  60       0.787  -6.489  42.817  1.00 45.50           O  
ATOM    483  CB  ASP A  60       1.136  -8.642  45.286  1.00 51.71           C  
ATOM    484  CG  ASP A  60       0.217  -9.234  46.356  1.00 49.46           C  
ATOM    485  OD1 ASP A  60      -1.021  -9.010  46.300  1.00 44.07           O  
ATOM    486  OD2 ASP A  60       0.754  -9.912  47.260  1.00 49.22           O  
ATOM    487  N   SER A  61       2.317  -8.131  42.435  1.00 47.66           N  
ATOM    488  CA  SER A  61       3.157  -7.366  41.514  1.00 41.21           C  
ATOM    489  C   SER A  61       2.382  -6.979  40.264  1.00 39.00           C  
ATOM    490  O   SER A  61       2.504  -5.846  39.767  1.00 35.15           O  
ATOM    491  CB  SER A  61       4.399  -8.172  41.138  1.00 46.57           C  
ATOM    492  OG  SER A  61       5.564  -7.370  41.166  1.00 57.57           O  
ATOM    493  N   ILE A  62       1.574  -7.923  39.776  1.00 38.87           N  
ATOM    494  CA  ILE A  62       0.740  -7.712  38.589  1.00 40.90           C  
ATOM    495  C   ILE A  62      -0.287  -6.590  38.792  1.00 36.99           C  
ATOM    496  O   ILE A  62      -0.400  -5.667  37.972  1.00 33.18           O  
ATOM    497  CB  ILE A  62      -0.005  -8.999  38.195  1.00 40.84           C  
ATOM    498  CG1 ILE A  62       0.985 -10.085  37.776  1.00 35.94           C  
ATOM    499  CG2 ILE A  62      -1.008  -8.712  37.089  1.00 37.23           C  
ATOM    500  CD1 ILE A  62       0.367 -11.453  37.619  1.00 38.66           C  
ATOM    501  N   TYR A  63      -1.021  -6.670  39.897  1.00 32.86           N  
ATOM    502  CA  TYR A  63      -1.976  -5.632  40.258  1.00 35.27           C  
ATOM    503  C   TYR A  63      -1.297  -4.268  40.453  1.00 33.85           C  
ATOM    504  O   TYR A  63      -1.804  -3.243  39.996  1.00 32.92           O  
ATOM    505  CB  TYR A  63      -2.743  -6.021  41.527  1.00 32.45           C  
ATOM    506  CG  TYR A  63      -3.711  -4.965  41.940  1.00 30.36           C  
ATOM    507  CD1 TYR A  63      -4.813  -4.664  41.149  1.00 32.93           C  
ATOM    508  CD2 TYR A  63      -3.515  -4.238  43.103  1.00 36.53           C  
ATOM    509  CE1 TYR A  63      -5.693  -3.678  41.506  1.00 36.32           C  
ATOM    510  CE2 TYR A  63      -4.393  -3.255  43.482  1.00 34.20           C  
ATOM    511  CZ  TYR A  63      -5.480  -2.977  42.680  1.00 42.90           C  
ATOM    512  OH  TYR A  63      -6.365  -1.993  43.065  1.00 50.30           O  
ATOM    513  N   ALA A  64      -0.151  -4.255  41.121  1.00 29.24           N  
ATOM    514  CA  ALA A  64       0.578  -3.013  41.305  1.00 26.61           C  
ATOM    515  C   ALA A  64       0.973  -2.413  39.962  1.00 36.65           C  
ATOM    516  O   ALA A  64       0.951  -1.194  39.813  1.00 36.66           O  
ATOM    517  CB  ALA A  64       1.808  -3.232  42.180  1.00 27.81           C  
ATOM    518  N   CYS A  65       1.306  -3.254  38.975  1.00 35.88           N  
ATOM    519  CA  CYS A  65       1.664  -2.734  37.649  1.00 31.02           C  
ATOM    520  C   CYS A  65       0.468  -2.147  36.914  1.00 33.39           C  
ATOM    521  O   CYS A  65       0.602  -1.184  36.134  1.00 36.08           O  
ATOM    522  CB  CYS A  65       2.294  -3.814  36.782  1.00 31.18           C  
ATOM    523  SG  CYS A  65       3.905  -4.343  37.339  1.00 29.45           S  
ATOM    524  N   ALA A  66      -0.700  -2.737  37.134  1.00 30.49           N  
ATOM    525  CA  ALA A  66      -1.898  -2.247  36.468  1.00 31.99           C  
ATOM    526  C   ALA A  66      -2.293  -0.913  37.094  1.00 38.20           C  
ATOM    527  O   ALA A  66      -2.799  -0.014  36.419  1.00 34.61           O  
ATOM    528  CB  ALA A  66      -3.028  -3.251  36.572  1.00 35.02           C  
ATOM    529  N   MET A  67      -2.041  -0.776  38.390  1.00 34.07           N  
ATOM    530  CA  MET A  67      -2.401   0.457  39.048  1.00 34.31           C  
ATOM    531  C   MET A  67      -1.503   1.580  38.547  1.00 32.87           C  
ATOM    532  O   MET A  67      -1.957   2.690  38.314  1.00 33.40           O  
ATOM    533  CB  MET A  67      -2.298   0.325  40.547  1.00 29.77           C  
ATOM    534  CG  MET A  67      -2.743   1.566  41.239  1.00 40.94           C  
ATOM    535  SD  MET A  67      -4.484   1.878  40.931  1.00 47.94           S  
ATOM    536  CE  MET A  67      -5.206   0.517  41.811  1.00 42.49           C  
ATOM    537  N   VAL A  68      -0.227   1.279  38.359  1.00 36.21           N  
ATOM    538  CA  VAL A  68       0.698   2.250  37.795  1.00 29.38           C  
ATOM    539  C   VAL A  68       0.250   2.657  36.390  1.00 31.13           C  
ATOM    540  O   VAL A  68       0.259   3.838  36.064  1.00 32.58           O  
ATOM    541  CB  VAL A  68       2.143   1.703  37.758  1.00 32.00           C  
ATOM    542  CG1 VAL A  68       3.107   2.684  37.047  1.00 24.93           C  
ATOM    543  CG2 VAL A  68       2.624   1.413  39.158  1.00 28.11           C  
ATOM    544  N   GLU A  69      -0.158   1.701  35.556  1.00 34.02           N  
ATOM    545  CA  GLU A  69      -0.575   2.054  34.189  1.00 30.97           C  
ATOM    546  C   GLU A  69      -1.836   2.890  34.140  1.00 28.99           C  
ATOM    547  O   GLU A  69      -1.980   3.777  33.294  1.00 35.56           O  
ATOM    548  CB  GLU A  69      -0.773   0.805  33.348  1.00 30.71           C  
ATOM    549  CG  GLU A  69       0.507   0.091  33.112  1.00 40.15           C  
ATOM    550  CD  GLU A  69       1.525   1.000  32.453  1.00 44.82           C  
ATOM    551  OE1 GLU A  69       1.157   1.648  31.436  1.00 39.31           O  
ATOM    552  OE2 GLU A  69       2.671   1.075  32.970  1.00 44.41           O  
ATOM    553  N   ALA A  70      -2.753   2.602  35.048  1.00 29.28           N  
ATOM    554  CA  ALA A  70      -4.002   3.318  35.090  1.00 28.72           C  
ATOM    555  C   ALA A  70      -3.800   4.769  35.511  1.00 25.19           C  
ATOM    556  O   ALA A  70      -4.559   5.628  35.103  1.00 31.50           O  
ATOM    557  CB  ALA A  70      -4.987   2.606  36.024  1.00 30.54           C  
ATOM    558  N   THR A  71      -2.779   5.056  36.306  1.00 27.61           N  
ATOM    559  CA  THR A  71      -2.685   6.381  36.923  1.00 29.51           C  
ATOM    560  C   THR A  71      -1.426   7.188  36.643  1.00 25.71           C  
ATOM    561  O   THR A  71      -1.300   8.323  37.097  1.00 27.33           O  
ATOM    562  CB  THR A  71      -2.801   6.269  38.446  1.00 29.05           C  
ATOM    563  OG1 THR A  71      -1.765   5.415  38.924  1.00 26.02           O  
ATOM    564  CG2 THR A  71      -4.166   5.714  38.852  1.00 25.89           C  
ATOM    565  N   LYS A  72      -0.496   6.575  35.929  1.00 29.18           N  
ATOM    566  CA  LYS A  72       0.777   7.166  35.511  1.00 30.32           C  
ATOM    567  C   LYS A  72       0.576   8.570  34.887  1.00 31.39           C  
ATOM    568  O   LYS A  72       1.325   9.496  35.148  1.00 29.45           O  
ATOM    569  CB  LYS A  72       1.444   6.191  34.506  1.00 34.92           C  
ATOM    570  CG  LYS A  72       2.952   6.196  34.304  1.00 27.08           C  
ATOM    571  CD  LYS A  72       3.233   5.590  32.932  1.00 38.29           C  
ATOM    572  CE  LYS A  72       4.715   5.354  32.604  1.00 42.64           C  
ATOM    573  NZ  LYS A  72       5.222   4.035  33.113  1.00 50.49           N  
ATOM    574  N   PHE A  73      -0.460   8.733  34.075  1.00 32.41           N  
ATOM    575  CA  PHE A  73      -0.599   9.971  33.327  1.00 32.78           C  
ATOM    576  C   PHE A  73      -1.866  10.754  33.611  1.00 38.07           C  
ATOM    577  O   PHE A  73      -2.194  11.663  32.829  1.00 38.68           O  
ATOM    578  CB  PHE A  73      -0.526   9.700  31.816  1.00 33.70           C  
ATOM    579  CG  PHE A  73       0.826   9.195  31.356  1.00 37.35           C  
ATOM    580  CD1 PHE A  73       1.970   9.980  31.517  1.00 36.69           C  
ATOM    581  CD2 PHE A  73       0.954   7.944  30.771  1.00 33.00           C  
ATOM    582  CE1 PHE A  73       3.216   9.523  31.103  1.00 36.15           C  
ATOM    583  CE2 PHE A  73       2.193   7.484  30.348  1.00 35.05           C  
ATOM    584  CZ  PHE A  73       3.323   8.273  30.516  1.00 36.84           C  
ATOM    585  N   CYS A  74      -2.569  10.452  34.710  1.00 28.61           N  
ATOM    586  CA  CYS A  74      -3.834  11.154  34.940  1.00 27.17           C  
ATOM    587  C   CYS A  74      -3.860  12.054  36.163  1.00 31.86           C  
ATOM    588  O   CYS A  74      -4.923  12.530  36.547  1.00 34.93           O  
ATOM    589  CB  CYS A  74      -4.981  10.161  35.037  1.00 28.59           C  
ATOM    590  SG  CYS A  74      -4.952   9.108  36.472  1.00 32.98           S  
ATOM    591  N   ALA A  75      -2.709  12.300  36.770  1.00 25.87           N  
ATOM    592  CA  ALA A  75      -2.679  13.101  37.988  1.00 31.98           C  
ATOM    593  C   ALA A  75      -2.959  14.588  37.707  1.00 34.94           C  
ATOM    594  O   ALA A  75      -2.576  15.120  36.655  1.00 30.35           O  
ATOM    595  CB  ALA A  75      -1.335  12.944  38.705  1.00 26.95           C  
ATOM    596  N   PRO A  76      -3.651  15.253  38.654  1.00 35.29           N  
ATOM    597  CA  PRO A  76      -3.959  16.687  38.553  1.00 28.60           C  
ATOM    598  C   PRO A  76      -2.694  17.526  38.742  1.00 31.02           C  
ATOM    599  O   PRO A  76      -2.271  17.790  39.889  1.00 29.91           O  
ATOM    600  CB  PRO A  76      -4.969  16.908  39.687  1.00 28.68           C  
ATOM    601  CG  PRO A  76      -4.680  15.797  40.675  1.00 28.01           C  
ATOM    602  CD  PRO A  76      -4.280  14.624  39.835  1.00 26.81           C  
ATOM    603  N   ILE A  77      -2.092  17.939  37.627  1.00 26.75           N  
ATOM    604  CA  ILE A  77      -0.784  18.582  37.674  1.00 24.89           C  
ATOM    605  C   ILE A  77      -0.835  19.916  38.398  1.00 29.33           C  
ATOM    606  O   ILE A  77      -0.036  20.171  39.322  1.00 28.21           O  
ATOM    607  CB  ILE A  77      -0.213  18.794  36.278  1.00 26.47           C  
ATOM    608  CG1 ILE A  77      -0.023  17.440  35.587  1.00 30.69           C  
ATOM    609  CG2 ILE A  77       1.089  19.609  36.359  1.00 22.36           C  
ATOM    610  CD1 ILE A  77       0.652  16.363  36.456  1.00 27.62           C  
ATOM    611  N   TYR A  78      -1.787  20.751  37.996  1.00 26.85           N  
ATOM    612  CA  TYR A  78      -1.980  22.052  38.617  1.00 28.62           C  
ATOM    613  C   TYR A  78      -2.091  21.966  40.139  1.00 31.93           C  
ATOM    614  O   TYR A  78      -1.452  22.744  40.849  1.00 35.63           O  
ATOM    615  CB  TYR A  78      -3.224  22.747  38.049  1.00 36.70           C  
ATOM    616  CG  TYR A  78      -3.455  24.119  38.662  1.00 33.65           C  
ATOM    617  CD1 TYR A  78      -2.675  25.208  38.287  1.00 32.60           C  
ATOM    618  CD2 TYR A  78      -4.436  24.317  39.620  1.00 28.76           C  
ATOM    619  CE1 TYR A  78      -2.860  26.446  38.848  1.00 29.12           C  
ATOM    620  CE2 TYR A  78      -4.630  25.553  40.189  1.00 33.19           C  
ATOM    621  CZ  TYR A  78      -3.842  26.618  39.791  1.00 38.02           C  
ATOM    622  OH  TYR A  78      -4.030  27.856  40.363  1.00 45.73           O  
ATOM    623  N   GLU A  79      -2.884  21.029  40.654  1.00 29.61           N  
ATOM    624  CA  GLU A  79      -3.044  20.947  42.109  1.00 29.57           C  
ATOM    625  C   GLU A  79      -1.793  20.351  42.753  1.00 29.30           C  
ATOM    626  O   GLU A  79      -1.355  20.806  43.807  1.00 27.41           O  
ATOM    627  CB  GLU A  79      -4.283  20.126  42.476  1.00 32.48           C  
ATOM    628  CG  GLU A  79      -5.615  20.770  42.074  1.00 26.68           C  
ATOM    629  CD  GLU A  79      -5.851  20.758  40.582  1.00 34.81           C  
ATOM    630  OE1 GLU A  79      -5.147  20.018  39.853  1.00 36.82           O  
ATOM    631  OE2 GLU A  79      -6.752  21.492  40.127  1.00 46.85           O  
ATOM    632  N   CYS A  80      -1.206  19.343  42.109  1.00 30.04           N  
ATOM    633  CA  CYS A  80       0.033  18.760  42.614  1.00 30.46           C  
ATOM    634  C   CYS A  80       1.151  19.803  42.744  1.00 33.47           C  
ATOM    635  O   CYS A  80       1.856  19.848  43.758  1.00 31.87           O  
ATOM    636  CB  CYS A  80       0.480  17.616  41.722  1.00 31.87           C  
ATOM    637  SG  CYS A  80      -0.564  16.162  41.865  1.00 37.15           S  
ATOM    638  N   GLY A  81       1.303  20.651  41.727  1.00 33.19           N  
ATOM    639  CA  GLY A  81       2.274  21.725  41.809  1.00 30.11           C  
ATOM    640  C   GLY A  81       2.022  22.570  43.041  1.00 33.96           C  
ATOM    641  O   GLY A  81       2.944  22.840  43.837  1.00 29.21           O  
ATOM    642  N   TRP A  82       0.753  22.949  43.208  1.00 32.89           N  
ATOM    643  CA  TRP A  82       0.317  23.832  44.292  1.00 34.51           C  
ATOM    644  C   TRP A  82       0.484  23.195  45.679  1.00 33.89           C  
ATOM    645  O   TRP A  82       0.796  23.876  46.666  1.00 30.27           O  
ATOM    646  CB  TRP A  82      -1.146  24.258  44.048  1.00 33.05           C  
ATOM    647  CG  TRP A  82      -1.842  24.927  45.221  1.00 34.82           C  
ATOM    648  CD1 TRP A  82      -2.870  24.406  45.965  1.00 33.71           C  
ATOM    649  CD2 TRP A  82      -1.556  26.225  45.786  1.00 32.74           C  
ATOM    650  NE1 TRP A  82      -3.233  25.295  46.960  1.00 41.76           N  
ATOM    651  CE2 TRP A  82      -2.447  26.417  46.871  1.00 36.64           C  
ATOM    652  CE3 TRP A  82      -0.622  27.228  45.498  1.00 33.77           C  
ATOM    653  CZ2 TRP A  82      -2.446  27.589  47.652  1.00 33.34           C  
ATOM    654  CZ3 TRP A  82      -0.621  28.397  46.282  1.00 32.44           C  
ATOM    655  CH2 TRP A  82      -1.529  28.562  47.343  1.00 28.45           C  
ATOM    656  N   ALA A  83       0.282  21.886  45.754  1.00 33.56           N  
ATOM    657  CA  ALA A  83       0.474  21.201  47.013  1.00 29.57           C  
ATOM    658  C   ALA A  83       1.954  21.185  47.322  1.00 28.60           C  
ATOM    659  O   ALA A  83       2.358  21.068  48.467  1.00 39.03           O  
ATOM    660  CB  ALA A  83      -0.081  19.803  46.952  1.00 26.28           C  
ATOM    661  N   CYS A  84       2.767  21.321  46.291  1.00 29.11           N  
ATOM    662  CA  CYS A  84       4.199  21.112  46.439  1.00 35.85           C  
ATOM    663  C   CYS A  84       5.061  22.383  46.307  1.00 37.50           C  
ATOM    664  O   CYS A  84       6.284  22.302  46.409  1.00 39.29           O  
ATOM    665  CB  CYS A  84       4.670  20.080  45.410  1.00 37.06           C  
ATOM    666  SG  CYS A  84       4.050  18.384  45.655  1.00 30.64           S  
ATOM    667  N   CYS A  85       4.433  23.540  46.099  1.00 34.45           N  
ATOM    668  CA  CYS A  85       5.145  24.797  45.883  1.00 31.66           C  
ATOM    669  C   CYS A  85       5.787  25.252  47.182  1.00 33.60           C  
ATOM    670  O   CYS A  85       5.393  24.813  48.259  1.00 33.39           O  
ATOM    671  CB  CYS A  85       4.197  25.874  45.328  1.00 30.32           C  
ATOM    672  SG  CYS A  85       3.161  26.655  46.572  1.00 28.16           S  
ATOM    673  N   THR A  86       6.773  26.139  47.076  1.00 33.67           N  
ATOM    674  CA  THR A  86       7.663  26.436  48.197  1.00 34.99           C  
ATOM    675  C   THR A  86       6.978  27.060  49.402  1.00 35.23           C  
ATOM    676  O   THR A  86       7.417  26.862  50.536  1.00 38.46           O  
ATOM    677  CB  THR A  86       8.817  27.373  47.758  1.00 35.97           C  
ATOM    678  OG1 THR A  86       8.289  28.457  46.986  1.00 36.39           O  
ATOM    679  CG2 THR A  86       9.822  26.603  46.923  1.00 31.89           C  
ATOM    680  N   GLY A  87       5.917  27.828  49.173  1.00 38.19           N  
ATOM    681  CA  GLY A  87       5.190  28.431  50.281  1.00 41.25           C  
ATOM    682  C   GLY A  87       4.422  27.366  51.039  1.00 35.97           C  
ATOM    683  O   GLY A  87       4.418  27.310  52.278  1.00 33.00           O  
ATOM    684  N   MET A  88       3.781  26.502  50.260  1.00 31.54           N  
ATOM    685  CA  MET A  88       3.029  25.401  50.806  1.00 31.16           C  
ATOM    686  C   MET A  88       3.917  24.479  51.630  1.00 34.28           C  
ATOM    687  O   MET A  88       3.518  24.060  52.714  1.00 30.05           O  
ATOM    688  CB  MET A  88       2.335  24.613  49.692  1.00 30.38           C  
ATOM    689  CG  MET A  88       1.181  23.761  50.215  1.00 39.05           C  
ATOM    690  SD  MET A  88      -0.075  24.778  51.050  1.00 34.01           S  
ATOM    691  CE  MET A  88      -0.908  25.365  49.602  1.00 32.20           C  
ATOM    692  N   VAL A  89       5.116  24.174  51.125  1.00 34.17           N  
ATOM    693  CA  VAL A  89       5.988  23.226  51.807  1.00 30.33           C  
ATOM    694  C   VAL A  89       6.392  23.822  53.133  1.00 33.99           C  
ATOM    695  O   VAL A  89       6.237  23.180  54.186  1.00 33.77           O  
ATOM    696  CB  VAL A  89       7.231  22.865  50.979  1.00 29.34           C  
ATOM    697  CG1 VAL A  89       8.295  22.210  51.866  1.00 26.01           C  
ATOM    698  CG2 VAL A  89       6.835  21.943  49.818  1.00 27.13           C  
ATOM    699  N   GLU A  90       6.876  25.061  53.070  1.00 32.13           N  
ATOM    700  CA  GLU A  90       7.281  25.824  54.244  1.00 32.49           C  
ATOM    701  C   GLU A  90       6.157  25.964  55.307  1.00 34.65           C  
ATOM    702  O   GLU A  90       6.376  25.748  56.513  1.00 33.19           O  
ATOM    703  CB  GLU A  90       7.777  27.205  53.790  1.00 33.32           C  
ATOM    704  CG  GLU A  90       8.865  27.799  54.663  1.00 41.99           C  
ATOM    705  CD  GLU A  90       9.660  28.903  53.977  1.00 60.54           C  
ATOM    706  OE1 GLU A  90      10.515  29.508  54.661  1.00 67.47           O  
ATOM    707  OE2 GLU A  90       9.442  29.165  52.769  1.00 61.51           O  
ATOM    708  N   ASN A  91       4.951  26.296  54.859  1.00 32.15           N  
ATOM    709  CA  ASN A  91       3.872  26.578  55.793  1.00 34.25           C  
ATOM    710  C   ASN A  91       3.108  25.339  56.245  1.00 37.14           C  
ATOM    711  O   ASN A  91       2.839  25.178  57.439  1.00 38.66           O  
ATOM    712  CB  ASN A  91       2.923  27.597  55.172  1.00 38.65           C  
ATOM    713  CG  ASN A  91       3.504  28.998  55.184  1.00 41.85           C  
ATOM    714  OD1 ASN A  91       4.423  29.301  55.965  1.00 41.16           O  
ATOM    715  ND2 ASN A  91       2.970  29.866  54.336  1.00 39.17           N  
ATOM    716  N   GLY A  92       2.757  24.474  55.291  1.00 35.82           N  
ATOM    717  CA  GLY A  92       2.169  23.174  55.582  1.00 29.06           C  
ATOM    718  C   GLY A  92       2.940  22.355  56.608  1.00 35.24           C  
ATOM    719  O   GLY A  92       2.346  21.635  57.417  1.00 34.06           O  
ATOM    720  N   LEU A  93       4.265  22.464  56.589  1.00 35.26           N  
ATOM    721  CA  LEU A  93       5.073  21.727  57.546  1.00 35.08           C  
ATOM    722  C   LEU A  93       5.133  22.448  58.888  1.00 39.00           C  
ATOM    723  O   LEU A  93       4.906  21.821  59.930  1.00 41.88           O  
ATOM    724  CB  LEU A  93       6.489  21.476  57.010  1.00 35.54           C  
ATOM    725  CG  LEU A  93       6.706  20.305  56.039  1.00 36.49           C  
ATOM    726  CD1 LEU A  93       8.147  20.252  55.541  1.00 41.02           C  
ATOM    727  CD2 LEU A  93       6.354  19.004  56.685  1.00 28.52           C  
ATOM    728  N   LYS A  94       5.424  23.752  58.888  1.00 42.54           N  
ATOM    729  CA  LYS A  94       5.540  24.475  60.171  1.00 43.03           C  
ATOM    730  C   LYS A  94       4.176  24.629  60.866  1.00 37.72           C  
ATOM    731  O   LYS A  94       4.133  24.763  62.077  1.00 40.09           O  
ATOM    732  CB  LYS A  94       6.234  25.843  59.982  1.00 39.84           C  
ATOM    733  CG  LYS A  94       5.355  27.030  59.639  1.00 40.07           C  
ATOM    734  CD  LYS A  94       6.155  28.126  58.886  1.00 48.53           C  
ATOM    735  CE  LYS A  94       7.632  28.236  59.354  1.00 49.35           C  
ATOM    736  NZ  LYS A  94       8.448  29.292  58.629  1.00 45.72           N  
ATOM    737  N   TRP A  95       3.077  24.550  60.111  1.00 39.03           N  
ATOM    738  CA  TRP A  95       1.736  24.557  60.689  1.00 36.33           C  
ATOM    739  C   TRP A  95       1.618  23.634  61.862  1.00 40.43           C  
ATOM    740  O   TRP A  95       0.981  23.975  62.849  1.00 48.07           O  
ATOM    741  CB  TRP A  95       0.663  24.154  59.685  1.00 41.65           C  
ATOM    742  CG  TRP A  95      -0.718  24.220  60.301  1.00 40.50           C  
ATOM    743  CD1 TRP A  95      -1.507  25.330  60.407  1.00 43.69           C  
ATOM    744  CD2 TRP A  95      -1.458  23.152  60.910  1.00 40.09           C  
ATOM    745  NE1 TRP A  95      -2.696  25.020  61.030  1.00 40.08           N  
ATOM    746  CE2 TRP A  95      -2.690  23.691  61.350  1.00 40.66           C  
ATOM    747  CE3 TRP A  95      -1.202  21.798  61.130  1.00 42.87           C  
ATOM    748  CZ2 TRP A  95      -3.659  22.922  61.992  1.00 39.23           C  
ATOM    749  CZ3 TRP A  95      -2.174  21.031  61.762  1.00 42.21           C  
ATOM    750  CH2 TRP A  95      -3.387  21.599  62.187  1.00 40.33           C  
ATOM    751  N   PHE A  96       2.231  22.462  61.767  1.00 42.82           N  
ATOM    752  CA  PHE A  96       2.112  21.480  62.840  1.00 38.90           C  
ATOM    753  C   PHE A  96       2.839  21.910  64.107  1.00 44.90           C  
ATOM    754  O   PHE A  96       2.358  21.639  65.208  1.00 49.78           O  
ATOM    755  CB  PHE A  96       2.605  20.117  62.366  1.00 34.50           C  
ATOM    756  CG  PHE A  96       1.713  19.499  61.341  1.00 38.81           C  
ATOM    757  CD1 PHE A  96       0.629  18.730  61.728  1.00 37.44           C  
ATOM    758  CD2 PHE A  96       1.924  19.731  59.989  1.00 32.96           C  
ATOM    759  CE1 PHE A  96      -0.210  18.193  60.787  1.00 34.32           C  
ATOM    760  CE2 PHE A  96       1.090  19.209  59.047  1.00 28.59           C  
ATOM    761  CZ  PHE A  96       0.022  18.439  59.435  1.00 36.59           C  
ATOM    762  N   ASP A  97       3.978  22.589  63.961  1.00 45.97           N  
ATOM    763  CA  ASP A  97       4.734  23.072  65.125  1.00 42.17           C  
ATOM    764  C   ASP A  97       3.972  24.144  65.911  1.00 46.13           C  
ATOM    765  O   ASP A  97       4.193  24.292  67.114  1.00 48.55           O  
ATOM    766  CB  ASP A  97       6.089  23.626  64.702  1.00 43.33           C  
ATOM    767  CG  ASP A  97       7.035  22.550  64.223  1.00 44.88           C  
ATOM    768  OD1 ASP A  97       7.385  21.664  65.029  1.00 44.14           O  
ATOM    769  OD2 ASP A  97       7.444  22.598  63.044  1.00 45.96           O  
ATOM    770  N   LYS A  98       3.099  24.888  65.224  1.00 42.56           N  
ATOM    771  CA  LYS A  98       2.264  25.919  65.846  1.00 45.09           C  
ATOM    772  C   LYS A  98       1.029  25.320  66.509  1.00 47.89           C  
ATOM    773  O   LYS A  98       0.489  25.903  67.441  1.00 52.66           O  
ATOM    774  CB  LYS A  98       1.779  26.966  64.831  1.00 37.10           C  
ATOM    775  CG  LYS A  98       2.813  27.761  64.104  1.00 42.94           C  
ATOM    776  CD  LYS A  98       2.228  28.274  62.795  1.00 39.68           C  
ATOM    777  CE  LYS A  98       2.710  29.667  62.438  1.00 42.83           C  
ATOM    778  NZ  LYS A  98       1.587  30.428  61.793  1.00 45.08           N  
ATOM    779  N   ASN A  99       0.574  24.176  66.004  1.00 46.53           N  
ATOM    780  CA  ASN A  99      -0.726  23.629  66.370  1.00 42.28           C  
ATOM    781  C   ASN A  99      -0.625  22.294  67.097  1.00 45.09           C  
ATOM    782  O   ASN A  99      -1.438  21.390  66.893  1.00 49.10           O  
ATOM    783  CB  ASN A  99      -1.600  23.486  65.123  1.00 34.78           C  
ATOM    784  CG  ASN A  99      -2.080  24.818  64.602  1.00 43.73           C  
ATOM    785  OD1 ASN A  99      -3.193  25.253  64.904  1.00 48.84           O  
ATOM    786  ND2 ASN A  99      -1.240  25.487  63.828  1.00 43.69           N  
ATOM    787  N   LYS A 100       0.366  22.178  67.967  1.00 44.72           N  
ATOM    788  CA  LYS A 100       0.544  20.969  68.752  1.00 49.35           C  
ATOM    789  C   LYS A 100      -0.686  20.586  69.568  1.00 52.78           C  
ATOM    790  O   LYS A 100      -0.871  19.417  69.901  1.00 62.47           O  
ATOM    791  CB  LYS A 100       1.746  21.134  69.673  1.00 49.49           C  
ATOM    792  CG  LYS A 100       3.061  21.002  68.940  1.00 53.39           C  
ATOM    793  CD  LYS A 100       3.221  19.594  68.389  1.00 50.39           C  
ATOM    794  CE  LYS A 100       3.094  18.532  69.503  1.00 61.44           C  
ATOM    795  NZ  LYS A 100       4.066  18.712  70.639  1.00 70.72           N  
ATOM    796  N   ASP A 101      -1.527  21.563  69.887  1.00 54.77           N  
ATOM    797  CA  ASP A 101      -2.696  21.318  70.732  1.00 57.90           C  
ATOM    798  C   ASP A 101      -3.902  20.827  69.937  1.00 55.98           C  
ATOM    799  O   ASP A 101      -4.654  19.975  70.416  1.00 60.47           O  
ATOM    800  CB  ASP A 101      -3.068  22.585  71.513  1.00 66.34           C  
ATOM    801  CG  ASP A 101      -2.840  22.437  73.013  1.00 73.16           C  
ATOM    802  OD1 ASP A 101      -1.933  21.667  73.409  1.00 75.97           O  
ATOM    803  OD2 ASP A 101      -3.568  23.090  73.796  1.00 75.89           O  
ATOM    804  N   VAL A 102      -4.083  21.374  68.733  1.00 56.40           N  
ATOM    805  CA  VAL A 102      -5.142  20.963  67.802  1.00 48.27           C  
ATOM    806  C   VAL A 102      -4.987  19.494  67.355  1.00 50.16           C  
ATOM    807  O   VAL A 102      -5.957  18.858  66.928  1.00 58.31           O  
ATOM    808  CB  VAL A 102      -5.158  21.909  66.565  1.00 42.88           C  
ATOM    809  CG1 VAL A 102      -6.087  21.421  65.473  1.00 41.24           C  
ATOM    810  CG2 VAL A 102      -5.572  23.290  66.986  1.00 44.65           C  
ATOM    811  N   ILE A 103      -3.781  18.941  67.481  1.00 46.89           N  
ATOM    812  CA  ILE A 103      -3.531  17.572  67.033  1.00 46.77           C  
ATOM    813  C   ILE A 103      -3.201  16.592  68.173  1.00 46.70           C  
ATOM    814  O   ILE A 103      -3.037  15.402  67.930  1.00 46.93           O  
ATOM    815  CB  ILE A 103      -2.375  17.524  65.989  1.00 41.92           C  
ATOM    816  CG1 ILE A 103      -1.029  17.826  66.657  1.00 49.02           C  
ATOM    817  CG2 ILE A 103      -2.653  18.485  64.827  1.00 36.79           C  
ATOM    818  CD1 ILE A 103       0.159  17.771  65.726  1.00 44.26           C  
ATOM    819  N   LYS A 104      -3.135  17.079  69.409  1.00 46.79           N  
ATOM    820  CA  LYS A 104      -2.700  16.262  70.548  1.00 46.28           C  
ATOM    821  C   LYS A 104      -3.487  14.963  70.787  1.00 45.16           C  
ATOM    822  O   LYS A 104      -2.928  13.975  71.265  1.00 50.46           O  
ATOM    823  CB  LYS A 104      -2.748  17.102  71.829  1.00 54.54           C  
ATOM    824  CG  LYS A 104      -2.227  16.383  73.093  1.00 57.03           C  
ATOM    825  CD  LYS A 104      -1.806  17.366  74.204  1.00 61.01           C  
ATOM    826  CE  LYS A 104      -0.618  18.242  73.773  1.00 58.92           C  
ATOM    827  NZ  LYS A 104      -0.298  19.300  74.767  1.00 58.88           N  
ATOM    828  N   LEU A 105      -4.777  14.959  70.471  1.00 44.61           N  
ATOM    829  CA  LEU A 105      -5.620  13.813  70.804  1.00 41.97           C  
ATOM    830  C   LEU A 105      -5.180  12.549  70.094  1.00 40.86           C  
ATOM    831  O   LEU A 105      -5.295  11.462  70.656  1.00 46.54           O  
ATOM    832  CB  LEU A 105      -7.092  14.109  70.491  1.00 48.76           C  
ATOM    833  CG  LEU A 105      -7.861  14.710  71.679  1.00 44.70           C  
ATOM    834  CD1 LEU A 105      -9.291  15.014  71.324  1.00 37.89           C  
ATOM    835  CD2 LEU A 105      -7.800  13.746  72.847  1.00 43.95           C  
ATOM    836  N   TRP A 106      -4.664  12.692  68.870  1.00 48.87           N  
ATOM    837  CA  TRP A 106      -4.173  11.549  68.091  1.00 42.61           C  
ATOM    838  C   TRP A 106      -2.659  11.523  67.993  1.00 43.85           C  
ATOM    839  O   TRP A 106      -2.037  10.493  68.234  1.00 45.91           O  
ATOM    840  CB  TRP A 106      -4.781  11.533  66.683  1.00 43.41           C  
ATOM    841  CG  TRP A 106      -4.895  12.851  66.007  1.00 45.60           C  
ATOM    842  CD1 TRP A 106      -5.762  13.866  66.319  1.00 47.86           C  
ATOM    843  CD2 TRP A 106      -4.156  13.296  64.862  1.00 46.87           C  
ATOM    844  NE1 TRP A 106      -5.596  14.927  65.446  1.00 49.94           N  
ATOM    845  CE2 TRP A 106      -4.616  14.603  64.543  1.00 45.42           C  
ATOM    846  CE3 TRP A 106      -3.135  12.734  64.092  1.00 37.63           C  
ATOM    847  CZ2 TRP A 106      -4.090  15.348  63.492  1.00 38.18           C  
ATOM    848  CZ3 TRP A 106      -2.629  13.468  63.042  1.00 40.62           C  
ATOM    849  CH2 TRP A 106      -3.106  14.764  62.748  1.00 37.44           C  
ATOM    850  N   ASP A 107      -2.072  12.660  67.650  1.00 40.25           N  
ATOM    851  CA  ASP A 107      -0.625  12.777  67.535  1.00 41.76           C  
ATOM    852  C   ASP A 107       0.071  12.315  68.817  1.00 46.15           C  
ATOM    853  O   ASP A 107       1.077  11.601  68.769  1.00 42.86           O  
ATOM    854  CB  ASP A 107      -0.267  14.223  67.195  1.00 44.50           C  
ATOM    855  CG  ASP A 107       1.218  14.471  67.113  1.00 48.59           C  
ATOM    856  OD1 ASP A 107       1.972  13.586  66.649  1.00 49.81           O  
ATOM    857  OD2 ASP A 107       1.624  15.585  67.506  1.00 51.95           O  
ATOM    858  N   GLY A 108      -0.496  12.700  69.958  1.00 49.75           N  
ATOM    859  CA  GLY A 108       0.083  12.410  71.255  1.00 42.26           C  
ATOM    860  C   GLY A 108      -0.198  10.993  71.680  1.00 45.48           C  
ATOM    861  O   GLY A 108       0.287  10.523  72.700  1.00 49.91           O  
ATOM    862  N   LYS A 109      -1.012  10.312  70.891  1.00 48.31           N  
ATOM    863  CA  LYS A 109      -1.339   8.921  71.159  1.00 52.88           C  
ATOM    864  C   LYS A 109      -1.050   8.116  69.908  1.00 51.07           C  
ATOM    865  O   LYS A 109      -1.705   7.111  69.625  1.00 48.31           O  
ATOM    866  CB  LYS A 109      -2.808   8.768  71.598  1.00 54.30           C  
ATOM    867  CG  LYS A 109      -3.020   9.025  73.104  1.00 62.56           C  
ATOM    868  CD  LYS A 109      -2.104   8.131  73.947  1.00 66.81           C  
ATOM    869  CE  LYS A 109      -2.002   8.586  75.399  1.00 72.72           C  
ATOM    870  NZ  LYS A 109      -1.065   7.706  76.175  1.00 66.57           N  
ATOM    871  N   TYR A 110      -0.055   8.584  69.160  1.00 51.17           N  
ATOM    872  CA  TYR A 110       0.277   7.995  67.877  1.00 46.84           C  
ATOM    873  C   TYR A 110       0.693   6.549  68.041  1.00 43.78           C  
ATOM    874  O   TYR A 110       0.214   5.678  67.325  1.00 44.77           O  
ATOM    875  CB  TYR A 110       1.394   8.787  67.174  1.00 48.10           C  
ATOM    876  CG  TYR A 110       1.638   8.322  65.748  1.00 42.32           C  
ATOM    877  CD1 TYR A 110       0.899   8.846  64.685  1.00 35.88           C  
ATOM    878  CD2 TYR A 110       2.577   7.349  65.471  1.00 34.26           C  
ATOM    879  CE1 TYR A 110       1.103   8.414  63.383  1.00 38.19           C  
ATOM    880  CE2 TYR A 110       2.784   6.912  64.175  1.00 47.25           C  
ATOM    881  CZ  TYR A 110       2.046   7.444  63.135  1.00 42.33           C  
ATOM    882  OH  TYR A 110       2.264   7.005  61.856  1.00 36.86           O  
ATOM    883  N   SER A 111       1.588   6.311  68.987  1.00 43.48           N  
ATOM    884  CA  SER A 111       2.142   4.990  69.204  1.00 44.98           C  
ATOM    885  C   SER A 111       1.033   3.978  69.486  1.00 46.26           C  
ATOM    886  O   SER A 111       1.092   2.829  69.035  1.00 51.61           O  
ATOM    887  CB  SER A 111       3.152   5.033  70.349  1.00 44.40           C  
ATOM    888  OG  SER A 111       3.755   3.770  70.541  1.00 56.35           O  
ATOM    889  N   ASP A 112       0.018   4.418  70.219  1.00 42.91           N  
ATOM    890  CA  ASP A 112      -1.130   3.576  70.531  1.00 47.89           C  
ATOM    891  C   ASP A 112      -2.006   3.303  69.287  1.00 45.17           C  
ATOM    892  O   ASP A 112      -2.527   2.204  69.122  1.00 44.84           O  
ATOM    893  CB  ASP A 112      -1.961   4.225  71.654  1.00 51.86           C  
ATOM    894  CG  ASP A 112      -3.250   3.451  71.978  1.00 60.06           C  
ATOM    895  OD1 ASP A 112      -3.184   2.217  72.215  1.00 61.68           O  
ATOM    896  OD2 ASP A 112      -4.335   4.089  71.997  1.00 52.79           O  
ATOM    897  N   LEU A 113      -2.158   4.295  68.411  1.00 46.89           N  
ATOM    898  CA  LEU A 113      -3.070   4.186  67.266  1.00 44.07           C  
ATOM    899  C   LEU A 113      -2.457   3.400  66.113  1.00 46.67           C  
ATOM    900  O   LEU A 113      -3.143   3.099  65.127  1.00 45.09           O  
ATOM    901  CB  LEU A 113      -3.504   5.576  66.783  1.00 43.64           C  
ATOM    902  CG  LEU A 113      -4.429   6.321  67.753  1.00 41.21           C  
ATOM    903  CD1 LEU A 113      -4.908   7.656  67.198  1.00 42.59           C  
ATOM    904  CD2 LEU A 113      -5.609   5.443  68.077  1.00 39.31           C  
ATOM    905  N   MET A 114      -1.170   3.074  66.246  1.00 40.49           N  
ATOM    906  CA  MET A 114      -0.522   2.082  65.394  1.00 41.96           C  
ATOM    907  C   MET A 114      -1.026   0.662  65.679  1.00 47.07           C  
ATOM    908  O   MET A 114      -0.791  -0.253  64.899  1.00 51.56           O  
ATOM    909  CB  MET A 114       0.997   2.120  65.584  1.00 43.17           C  
ATOM    910  CG  MET A 114       1.676   3.370  65.053  1.00 42.20           C  
ATOM    911  SD  MET A 114       3.321   3.585  65.742  1.00 43.22           S  
ATOM    912  CE  MET A 114       4.110   2.129  65.062  1.00 45.76           C  
ATOM    913  N   LYS A 115      -1.707   0.479  66.810  1.00 52.41           N  
ATOM    914  CA  LYS A 115      -2.084  -0.858  67.268  1.00 50.22           C  
ATOM    915  C   LYS A 115      -3.570  -1.031  67.538  1.00 45.29           C  
ATOM    916  O   LYS A 115      -4.074  -2.132  67.392  1.00 52.76           O  
ATOM    917  CB  LYS A 115      -1.295  -1.220  68.525  1.00 53.77           C  
ATOM    918  CG  LYS A 115       0.213  -1.155  68.337  1.00 53.49           C  
ATOM    919  CD  LYS A 115       0.937  -1.425  69.639  1.00 59.61           C  
ATOM    920  CE  LYS A 115       0.367  -0.604  70.764  1.00 48.78           C  
ATOM    921  NZ  LYS A 115       1.232  -0.690  71.975  1.00 58.91           N  
ATOM    922  N   ASN A 116      -4.272   0.044  67.902  1.00 46.38           N  
ATOM    923  CA  ASN A 116      -5.708  -0.040  68.228  1.00 47.65           C  
ATOM    924  C   ASN A 116      -6.638   0.985  67.541  1.00 44.97           C  
ATOM    925  O   ASN A 116      -6.231   2.086  67.180  1.00 43.86           O  
ATOM    926  CB  ASN A 116      -5.887   0.071  69.743  1.00 43.10           C  
ATOM    927  CG  ASN A 116      -5.059  -0.955  70.500  1.00 54.43           C  
ATOM    928  OD1 ASN A 116      -5.386  -2.142  70.502  1.00 58.05           O  
ATOM    929  ND2 ASN A 116      -3.981  -0.503  71.148  1.00 49.24           N  
ATOM    930  N   VAL A 117      -7.895   0.597  67.366  1.00 43.19           N  
ATOM    931  CA  VAL A 117      -8.924   1.460  66.783  1.00 46.89           C  
ATOM    932  C   VAL A 117      -9.119   2.756  67.587  1.00 51.36           C  
ATOM    933  O   VAL A 117      -9.138   2.723  68.811  1.00 59.91           O  
ATOM    934  CB  VAL A 117     -10.238   0.682  66.701  1.00 47.45           C  
ATOM    935  CG1 VAL A 117     -11.364   1.530  66.131  1.00 43.89           C  
ATOM    936  CG2 VAL A 117     -10.007  -0.590  65.897  1.00 45.57           C  
ATOM    937  N   PRO A 118      -9.241   3.910  66.912  1.00 47.08           N  
ATOM    938  CA  PRO A 118      -9.297   5.151  67.685  1.00 46.10           C  
ATOM    939  C   PRO A 118     -10.660   5.416  68.346  1.00 48.71           C  
ATOM    940  O   PRO A 118     -11.669   4.832  67.957  1.00 52.07           O  
ATOM    941  CB  PRO A 118      -9.005   6.211  66.629  1.00 39.29           C  
ATOM    942  CG  PRO A 118      -9.538   5.639  65.399  1.00 37.42           C  
ATOM    943  CD  PRO A 118      -9.265   4.176  65.466  1.00 38.82           C  
ATOM    944  N   GLU A 119     -10.682   6.294  69.341  1.00 47.78           N  
ATOM    945  CA  GLU A 119     -11.933   6.744  69.942  1.00 46.29           C  
ATOM    946  C   GLU A 119     -12.542   7.802  69.042  1.00 43.28           C  
ATOM    947  O   GLU A 119     -11.830   8.422  68.268  1.00 42.52           O  
ATOM    948  CB  GLU A 119     -11.690   7.311  71.337  1.00 50.53           C  
ATOM    949  CG  GLU A 119     -10.541   6.651  72.097  1.00 57.86           C  
ATOM    950  CD  GLU A 119     -10.948   5.359  72.800  1.00 62.24           C  
ATOM    951  OE1 GLU A 119     -12.118   4.914  72.648  1.00 55.26           O  
ATOM    952  OE2 GLU A 119     -10.082   4.802  73.514  1.00 66.56           O  
ATOM    953  N   PRO A 120     -13.859   8.019  69.138  1.00 44.38           N  
ATOM    954  CA  PRO A 120     -14.486   8.999  68.245  1.00 45.05           C  
ATOM    955  C   PRO A 120     -13.850  10.387  68.304  1.00 43.46           C  
ATOM    956  O   PRO A 120     -13.709  11.023  67.272  1.00 45.94           O  
ATOM    957  CB  PRO A 120     -15.927   9.051  68.744  1.00 41.63           C  
ATOM    958  CG  PRO A 120     -16.153   7.719  69.328  1.00 45.43           C  
ATOM    959  CD  PRO A 120     -14.853   7.305  69.950  1.00 43.62           C  
ATOM    960  N   GLU A 121     -13.462  10.844  69.485  1.00 45.10           N  
ATOM    961  CA  GLU A 121     -12.982  12.211  69.617  1.00 44.47           C  
ATOM    962  C   GLU A 121     -11.626  12.402  68.904  1.00 42.69           C  
ATOM    963  O   GLU A 121     -11.300  13.510  68.456  1.00 37.41           O  
ATOM    964  CB  GLU A 121     -12.905  12.615  71.105  1.00 40.96           C  
ATOM    965  CG  GLU A 121     -11.886  11.863  71.954  1.00 42.50           C  
ATOM    966  CD  GLU A 121     -12.443  10.607  72.593  1.00 47.76           C  
ATOM    967  OE1 GLU A 121     -13.443  10.054  72.071  1.00 40.70           O  
ATOM    968  OE2 GLU A 121     -11.864  10.166  73.615  1.00 52.88           O  
ATOM    969  N   GLN A 122     -10.857  11.324  68.782  1.00 37.53           N  
ATOM    970  CA  GLN A 122      -9.619  11.356  68.006  1.00 37.16           C  
ATOM    971  C   GLN A 122      -9.875  11.567  66.513  1.00 43.52           C  
ATOM    972  O   GLN A 122      -9.109  12.258  65.831  1.00 44.98           O  
ATOM    973  CB  GLN A 122      -8.828  10.078  68.219  1.00 31.46           C  
ATOM    974  CG  GLN A 122      -7.916  10.145  69.414  1.00 39.68           C  
ATOM    975  CD  GLN A 122      -7.420   8.787  69.855  1.00 41.73           C  
ATOM    976  OE1 GLN A 122      -8.128   7.772  69.721  1.00 38.00           O  
ATOM    977  NE2 GLN A 122      -6.197   8.755  70.393  1.00 35.62           N  
ATOM    978  N   LEU A 123     -10.954  10.974  66.012  1.00 39.67           N  
ATOM    979  CA  LEU A 123     -11.388  11.188  64.639  1.00 39.39           C  
ATOM    980  C   LEU A 123     -11.969  12.608  64.439  1.00 45.88           C  
ATOM    981  O   LEU A 123     -11.690  13.265  63.423  1.00 46.28           O  
ATOM    982  CB  LEU A 123     -12.424  10.135  64.236  1.00 40.64           C  
ATOM    983  CG  LEU A 123     -12.069   8.651  64.363  1.00 41.04           C  
ATOM    984  CD1 LEU A 123     -13.280   7.813  64.019  1.00 46.65           C  
ATOM    985  CD2 LEU A 123     -10.921   8.271  63.469  1.00 37.84           C  
ATOM    986  N   VAL A 124     -12.773  13.081  65.395  1.00 40.41           N  
ATOM    987  CA  VAL A 124     -13.286  14.454  65.345  1.00 39.77           C  
ATOM    988  C   VAL A 124     -12.127  15.464  65.365  1.00 39.25           C  
ATOM    989  O   VAL A 124     -12.154  16.484  64.667  1.00 41.95           O  
ATOM    990  CB  VAL A 124     -14.254  14.762  66.528  1.00 38.00           C  
ATOM    991  CG1 VAL A 124     -14.804  16.163  66.413  1.00 37.09           C  
ATOM    992  CG2 VAL A 124     -15.397  13.770  66.564  1.00 41.54           C  
ATOM    993  N   ALA A 125     -11.110  15.172  66.162  1.00 29.81           N  
ATOM    994  CA  ALA A 125      -9.961  16.041  66.245  1.00 34.54           C  
ATOM    995  C   ALA A 125      -9.226  16.085  64.904  1.00 40.52           C  
ATOM    996  O   ALA A 125      -8.922  17.160  64.405  1.00 41.36           O  
ATOM    997  CB  ALA A 125      -9.028  15.592  67.358  1.00 34.06           C  
ATOM    998  N   TYR A 126      -8.957  14.919  64.324  1.00 41.17           N  
ATOM    999  CA  TYR A 126      -8.243  14.835  63.056  1.00 40.46           C  
ATOM   1000  C   TYR A 126      -8.953  15.580  61.927  1.00 39.39           C  
ATOM   1001  O   TYR A 126      -8.305  16.284  61.159  1.00 38.60           O  
ATOM   1002  CB  TYR A 126      -8.037  13.364  62.643  1.00 45.19           C  
ATOM   1003  CG  TYR A 126      -7.504  13.206  61.228  1.00 37.77           C  
ATOM   1004  CD1 TYR A 126      -6.143  13.295  60.957  1.00 34.89           C  
ATOM   1005  CD2 TYR A 126      -8.368  12.995  60.157  1.00 40.85           C  
ATOM   1006  CE1 TYR A 126      -5.660  13.161  59.659  1.00 31.14           C  
ATOM   1007  CE2 TYR A 126      -7.895  12.873  58.867  1.00 35.19           C  
ATOM   1008  CZ  TYR A 126      -6.541  12.956  58.619  1.00 29.38           C  
ATOM   1009  OH  TYR A 126      -6.077  12.825  57.322  1.00 29.78           O  
ATOM   1010  N   GLN A 127     -10.270  15.416  61.806  1.00 41.42           N  
ATOM   1011  CA  GLN A 127     -11.017  16.051  60.706  1.00 41.15           C  
ATOM   1012  C   GLN A 127     -11.130  17.555  60.838  1.00 39.53           C  
ATOM   1013  O   GLN A 127     -11.235  18.277  59.854  1.00 39.55           O  
ATOM   1014  CB  GLN A 127     -12.422  15.485  60.611  1.00 44.07           C  
ATOM   1015  CG  GLN A 127     -12.472  14.044  60.228  1.00 47.72           C  
ATOM   1016  CD  GLN A 127     -11.882  13.800  58.877  1.00 44.22           C  
ATOM   1017  OE1 GLN A 127     -11.984  14.638  57.965  1.00 43.55           O  
ATOM   1018  NE2 GLN A 127     -11.255  12.651  58.729  1.00 35.84           N  
ATOM   1019  N   ARG A 128     -11.152  18.031  62.068  1.00 46.53           N  
ATOM   1020  CA  ARG A 128     -11.245  19.458  62.283  1.00 47.87           C  
ATOM   1021  C   ARG A 128      -9.856  20.078  62.151  1.00 42.44           C  
ATOM   1022  O   ARG A 128      -9.716  21.178  61.589  1.00 40.35           O  
ATOM   1023  CB  ARG A 128     -11.904  19.752  63.636  1.00 47.02           C  
ATOM   1024  CG  ARG A 128     -13.398  19.390  63.619  1.00 56.37           C  
ATOM   1025  CD  ARG A 128     -14.166  19.931  64.812  1.00 58.69           C  
ATOM   1026  NE  ARG A 128     -13.485  19.628  66.069  1.00 68.06           N  
ATOM   1027  CZ  ARG A 128     -14.098  19.427  67.234  1.00 66.64           C  
ATOM   1028  NH1 ARG A 128     -15.428  19.480  67.314  1.00 52.58           N  
ATOM   1029  NH2 ARG A 128     -13.371  19.161  68.319  1.00 61.75           N  
ATOM   1030  N   ALA A 129      -8.839  19.354  62.630  1.00 36.19           N  
ATOM   1031  CA  ALA A 129      -7.435  19.720  62.406  1.00 35.87           C  
ATOM   1032  C   ALA A 129      -7.159  19.945  60.915  1.00 35.48           C  
ATOM   1033  O   ALA A 129      -6.598  20.963  60.530  1.00 36.35           O  
ATOM   1034  CB  ALA A 129      -6.513  18.657  62.952  1.00 35.30           C  
ATOM   1035  N   ALA A 130      -7.597  19.003  60.084  1.00 35.05           N  
ATOM   1036  CA  ALA A 130      -7.452  19.092  58.638  1.00 28.58           C  
ATOM   1037  C   ALA A 130      -8.100  20.338  58.075  1.00 35.88           C  
ATOM   1038  O   ALA A 130      -7.574  20.967  57.157  1.00 37.05           O  
ATOM   1039  CB  ALA A 130      -8.042  17.861  57.976  1.00 29.48           C  
ATOM   1040  N   GLN A 131      -9.266  20.694  58.601  1.00 44.71           N  
ATOM   1041  CA  GLN A 131      -9.956  21.861  58.074  1.00 40.22           C  
ATOM   1042  C   GLN A 131      -9.156  23.093  58.455  1.00 36.96           C  
ATOM   1043  O   GLN A 131      -8.994  24.004  57.641  1.00 38.35           O  
ATOM   1044  CB  GLN A 131     -11.402  21.946  58.579  1.00 36.56           C  
ATOM   1045  CG  GLN A 131     -12.391  21.141  57.737  1.00 42.23           C  
ATOM   1046  CD  GLN A 131     -12.386  21.556  56.265  1.00 42.56           C  
ATOM   1047  OE1 GLN A 131     -12.629  22.719  55.933  1.00 48.40           O  
ATOM   1048  NE2 GLN A 131     -12.098  20.608  55.383  1.00 34.13           N  
ATOM   1049  N   LYS A 132      -8.635  23.104  59.681  1.00 36.92           N  
ATOM   1050  CA  LYS A 132      -7.880  24.260  60.159  1.00 36.09           C  
ATOM   1051  C   LYS A 132      -6.671  24.472  59.246  1.00 39.37           C  
ATOM   1052  O   LYS A 132      -6.457  25.577  58.733  1.00 36.21           O  
ATOM   1053  CB  LYS A 132      -7.455  24.076  61.607  1.00 31.58           C  
ATOM   1054  CG  LYS A 132      -7.075  25.357  62.314  1.00 33.23           C  
ATOM   1055  CD  LYS A 132      -6.734  25.056  63.769  1.00 38.02           C  
ATOM   1056  CE  LYS A 132      -6.392  26.292  64.552  1.00 34.47           C  
ATOM   1057  NZ  LYS A 132      -5.220  27.009  63.951  1.00 42.88           N  
ATOM   1058  N   TRP A 133      -5.927  23.391  59.015  1.00 36.72           N  
ATOM   1059  CA  TRP A 133      -4.823  23.368  58.062  1.00 33.48           C  
ATOM   1060  C   TRP A 133      -5.177  24.017  56.711  1.00 37.12           C  
ATOM   1061  O   TRP A 133      -4.473  24.924  56.247  1.00 36.84           O  
ATOM   1062  CB  TRP A 133      -4.364  21.924  57.862  1.00 33.70           C  
ATOM   1063  CG  TRP A 133      -2.995  21.818  57.257  1.00 37.19           C  
ATOM   1064  CD1 TRP A 133      -1.790  21.865  57.918  1.00 32.65           C  
ATOM   1065  CD2 TRP A 133      -2.685  21.674  55.863  1.00 29.71           C  
ATOM   1066  NE1 TRP A 133      -0.757  21.756  57.011  1.00 32.99           N  
ATOM   1067  CE2 TRP A 133      -1.279  21.650  55.743  1.00 25.45           C  
ATOM   1068  CE3 TRP A 133      -3.464  21.561  54.704  1.00 25.61           C  
ATOM   1069  CZ2 TRP A 133      -0.633  21.502  54.522  1.00 29.46           C  
ATOM   1070  CZ3 TRP A 133      -2.819  21.419  53.483  1.00 32.09           C  
ATOM   1071  CH2 TRP A 133      -1.411  21.393  53.400  1.00 26.87           C  
ATOM   1072  N   ARG A 134      -6.283  23.587  56.106  1.00 32.73           N  
ATOM   1073  CA  ARG A 134      -6.681  24.096  54.798  1.00 31.33           C  
ATOM   1074  C   ARG A 134      -7.112  25.569  54.816  1.00 39.23           C  
ATOM   1075  O   ARG A 134      -7.016  26.277  53.809  1.00 43.15           O  
ATOM   1076  CB  ARG A 134      -7.809  23.247  54.233  1.00 29.58           C  
ATOM   1077  CG  ARG A 134      -7.508  21.785  54.137  1.00 31.33           C  
ATOM   1078  CD  ARG A 134      -8.687  21.060  53.536  1.00 30.62           C  
ATOM   1079  NE  ARG A 134      -8.289  19.809  52.903  1.00 29.30           N  
ATOM   1080  CZ  ARG A 134      -8.404  19.569  51.606  1.00 34.72           C  
ATOM   1081  NH1 ARG A 134      -8.912  20.504  50.795  1.00 33.69           N  
ATOM   1082  NH2 ARG A 134      -8.013  18.398  51.114  1.00 32.97           N  
ATOM   1083  N   GLN A 135      -7.624  26.021  55.951  1.00 42.41           N  
ATOM   1084  CA  GLN A 135      -7.890  27.442  56.141  1.00 43.20           C  
ATOM   1085  C   GLN A 135      -6.560  28.166  56.414  1.00 39.02           C  
ATOM   1086  O   GLN A 135      -6.153  29.019  55.633  1.00 39.13           O  
ATOM   1087  CB  GLN A 135      -8.911  27.661  57.275  1.00 33.90           C  
ATOM   1088  CG  GLN A 135     -10.376  27.597  56.797  1.00 50.54           C  
ATOM   1089  CD  GLN A 135     -11.356  27.015  57.826  1.00 48.05           C  
ATOM   1090  OE1 GLN A 135     -11.284  27.308  59.023  1.00 48.97           O  
ATOM   1091  NE2 GLN A 135     -12.286  26.195  57.349  1.00 45.52           N  
ATOM   1092  N   ASP A 136      -5.869  27.784  57.487  1.00 31.33           N  
ATOM   1093  CA  ASP A 136      -4.625  28.442  57.872  1.00 36.28           C  
ATOM   1094  C   ASP A 136      -3.639  28.575  56.707  1.00 44.55           C  
ATOM   1095  O   ASP A 136      -3.017  29.633  56.541  1.00 47.27           O  
ATOM   1096  CB  ASP A 136      -3.951  27.702  59.036  1.00 32.02           C  
ATOM   1097  CG  ASP A 136      -4.666  27.921  60.346  1.00 37.66           C  
ATOM   1098  OD1 ASP A 136      -5.722  28.593  60.304  1.00 38.26           O  
ATOM   1099  OD2 ASP A 136      -4.186  27.438  61.403  1.00 34.55           O  
ATOM   1100  N   ASN A 137      -3.518  27.529  55.888  1.00 37.40           N  
ATOM   1101  CA  ASN A 137      -2.509  27.526  54.843  1.00 32.51           C  
ATOM   1102  C   ASN A 137      -3.061  27.946  53.492  1.00 37.10           C  
ATOM   1103  O   ASN A 137      -2.342  27.974  52.491  1.00 41.04           O  
ATOM   1104  CB  ASN A 137      -1.851  26.151  54.784  1.00 33.27           C  
ATOM   1105  CG  ASN A 137      -0.971  25.900  56.005  1.00 41.35           C  
ATOM   1106  OD1 ASN A 137      -0.205  26.775  56.398  1.00 43.18           O  
ATOM   1107  ND2 ASN A 137      -1.116  24.742  56.636  1.00 34.75           N  
ATOM   1108  N   LYS A 138      -4.337  28.300  53.476  1.00 33.84           N  
ATOM   1109  CA  LYS A 138      -4.959  28.875  52.284  1.00 42.36           C  
ATOM   1110  C   LYS A 138      -4.926  27.891  51.132  1.00 36.86           C  
ATOM   1111  O   LYS A 138      -4.775  28.262  49.966  1.00 36.60           O  
ATOM   1112  CB  LYS A 138      -4.270  30.185  51.886  1.00 44.68           C  
ATOM   1113  CG  LYS A 138      -4.285  31.266  52.959  1.00 36.74           C  
ATOM   1114  CD  LYS A 138      -3.806  32.576  52.371  1.00 46.68           C  
ATOM   1115  CE  LYS A 138      -4.095  33.720  53.307  1.00 55.84           C  
ATOM   1116  NZ  LYS A 138      -5.511  33.670  53.774  1.00 55.38           N  
ATOM   1117  N   PHE A 139      -5.106  26.625  51.468  1.00 36.25           N  
ATOM   1118  CA  PHE A 139      -4.964  25.583  50.481  1.00 36.55           C  
ATOM   1119  C   PHE A 139      -6.096  25.550  49.439  1.00 38.29           C  
ATOM   1120  O   PHE A 139      -5.855  25.228  48.272  1.00 42.83           O  
ATOM   1121  CB  PHE A 139      -4.847  24.226  51.173  1.00 38.58           C  
ATOM   1122  CG  PHE A 139      -4.650  23.103  50.214  1.00 39.16           C  
ATOM   1123  CD1 PHE A 139      -3.386  22.803  49.738  1.00 36.12           C  
ATOM   1124  CD2 PHE A 139      -5.735  22.375  49.748  1.00 31.23           C  
ATOM   1125  CE1 PHE A 139      -3.214  21.793  48.831  1.00 32.53           C  
ATOM   1126  CE2 PHE A 139      -5.558  21.363  48.848  1.00 29.96           C  
ATOM   1127  CZ  PHE A 139      -4.299  21.073  48.387  1.00 29.49           C  
ATOM   1128  N   GLU A 140      -7.325  25.867  49.833  1.00 35.68           N  
ATOM   1129  CA  GLU A 140      -8.446  25.666  48.911  1.00 36.73           C  
ATOM   1130  C   GLU A 140      -8.587  26.826  47.944  1.00 42.86           C  
ATOM   1131  O   GLU A 140      -9.097  27.888  48.296  1.00 50.61           O  
ATOM   1132  CB  GLU A 140      -9.739  25.451  49.678  1.00 33.58           C  
ATOM   1133  CG  GLU A 140      -9.556  24.405  50.762  1.00 34.65           C  
ATOM   1134  CD  GLU A 140     -10.846  23.866  51.266  1.00 30.15           C  
ATOM   1135  OE1 GLU A 140     -11.900  24.392  50.862  1.00 37.81           O  
ATOM   1136  OE2 GLU A 140     -10.802  22.907  52.051  1.00 30.85           O  
ATOM   1137  N   ILE A 141      -8.130  26.593  46.717  1.00 41.29           N  
ATOM   1138  CA  ILE A 141      -7.964  27.645  45.730  1.00 38.97           C  
ATOM   1139  C   ILE A 141      -8.798  27.395  44.480  1.00 37.70           C  
ATOM   1140  O   ILE A 141      -8.718  28.156  43.519  1.00 40.75           O  
ATOM   1141  CB  ILE A 141      -6.490  27.787  45.306  1.00 34.19           C  
ATOM   1142  CG1 ILE A 141      -5.980  26.456  44.756  1.00 35.26           C  
ATOM   1143  CG2 ILE A 141      -5.627  28.223  46.473  1.00 35.87           C  
ATOM   1144  CD1 ILE A 141      -4.697  26.585  43.961  1.00 39.69           C  
ATOM   1145  N   ASN A 142      -9.593  26.332  44.492  1.00 37.04           N  
ATOM   1146  CA  ASN A 142     -10.446  25.990  43.347  1.00 35.64           C  
ATOM   1147  C   ASN A 142     -11.382  24.831  43.692  1.00 32.71           C  
ATOM   1148  O   ASN A 142     -11.470  24.410  44.832  1.00 38.73           O  
ATOM   1149  CB  ASN A 142      -9.590  25.644  42.112  1.00 30.79           C  
ATOM   1150  CG  ASN A 142      -8.768  24.354  42.298  1.00 37.60           C  
ATOM   1151  OD1 ASN A 142      -8.656  23.809  43.414  1.00 37.03           O  
ATOM   1152  ND2 ASN A 142      -8.183  23.872  41.208  1.00 30.62           N  
ATOM   1153  N   GLN A 143     -12.080  24.301  42.708  1.00 36.61           N  
ATOM   1154  CA  GLN A 143     -13.010  23.220  42.983  1.00 38.52           C  
ATOM   1155  C   GLN A 143     -12.307  21.948  43.413  1.00 41.15           C  
ATOM   1156  O   GLN A 143     -12.781  21.240  44.303  1.00 46.88           O  
ATOM   1157  CB  GLN A 143     -13.856  22.936  41.757  1.00 46.31           C  
ATOM   1158  CG  GLN A 143     -13.094  23.042  40.460  1.00 42.48           C  
ATOM   1159  CD  GLN A 143     -14.000  22.819  39.278  1.00 46.82           C  
ATOM   1160  OE1 GLN A 143     -15.106  22.298  39.431  1.00 47.63           O  
ATOM   1161  NE2 GLN A 143     -13.550  23.221  38.094  1.00 42.45           N  
ATOM   1162  N   TYR A 144     -11.168  21.670  42.786  1.00 37.23           N  
ATOM   1163  CA  TYR A 144     -10.492  20.397  42.970  1.00 38.22           C  
ATOM   1164  C   TYR A 144      -9.599  20.368  44.223  1.00 34.94           C  
ATOM   1165  O   TYR A 144      -8.942  19.365  44.501  1.00 35.34           O  
ATOM   1166  CB  TYR A 144      -9.705  20.062  41.700  1.00 37.86           C  
ATOM   1167  CG  TYR A 144     -10.621  19.973  40.502  1.00 40.74           C  
ATOM   1168  CD1 TYR A 144     -11.753  19.164  40.538  1.00 39.80           C  
ATOM   1169  CD2 TYR A 144     -10.399  20.733  39.363  1.00 41.14           C  
ATOM   1170  CE1 TYR A 144     -12.615  19.086  39.475  1.00 33.39           C  
ATOM   1171  CE2 TYR A 144     -11.264  20.670  38.290  1.00 38.64           C  
ATOM   1172  CZ  TYR A 144     -12.373  19.847  38.352  1.00 42.66           C  
ATOM   1173  OH  TYR A 144     -13.239  19.769  37.283  1.00 40.59           O  
ATOM   1174  N   THR A 145      -9.616  21.446  44.999  1.00 32.41           N  
ATOM   1175  CA  THR A 145      -8.922  21.468  46.290  1.00 35.16           C  
ATOM   1176  C   THR A 145      -9.868  21.866  47.428  1.00 33.66           C  
ATOM   1177  O   THR A 145      -9.438  22.077  48.550  1.00 35.66           O  
ATOM   1178  CB  THR A 145      -7.708  22.426  46.272  1.00 33.70           C  
ATOM   1179  OG1 THR A 145      -8.118  23.725  45.834  1.00 37.50           O  
ATOM   1180  CG2 THR A 145      -6.661  21.915  45.316  1.00 31.05           C  
ATOM   1181  N   ARG A 146     -11.162  21.921  47.131  1.00 37.06           N  
ATOM   1182  CA  ARG A 146     -12.168  22.371  48.085  1.00 40.30           C  
ATOM   1183  C   ARG A 146     -12.680  21.241  48.983  1.00 37.87           C  
ATOM   1184  O   ARG A 146     -12.684  20.069  48.606  1.00 37.95           O  
ATOM   1185  CB  ARG A 146     -13.341  23.018  47.330  1.00 45.05           C  
ATOM   1186  CG  ARG A 146     -14.495  23.521  48.204  1.00 47.94           C  
ATOM   1187  CD  ARG A 146     -15.495  24.352  47.405  1.00 52.03           C  
ATOM   1188  NE  ARG A 146     -14.836  25.524  46.838  1.00 59.73           N  
ATOM   1189  CZ  ARG A 146     -15.056  25.989  45.615  1.00 55.91           C  
ATOM   1190  NH1 ARG A 146     -15.931  25.380  44.820  1.00 53.89           N  
ATOM   1191  NH2 ARG A 146     -14.393  27.061  45.190  1.00 53.15           N  
ATOM   1192  N   SER A 147     -13.082  21.603  50.193  1.00 36.75           N  
ATOM   1193  CA  SER A 147     -13.839  20.700  51.032  1.00 35.61           C  
ATOM   1194  C   SER A 147     -15.252  20.588  50.483  1.00 42.02           C  
ATOM   1195  O   SER A 147     -15.902  21.612  50.281  1.00 46.21           O  
ATOM   1196  CB  SER A 147     -13.856  21.203  52.465  1.00 34.10           C  
ATOM   1197  OG  SER A 147     -12.560  21.109  53.044  1.00 35.60           O  
ATOM   1198  N   LEU A 148     -15.725  19.367  50.219  1.00 39.05           N  
ATOM   1199  CA  LEU A 148     -17.081  19.177  49.689  1.00 44.34           C  
ATOM   1200  C   LEU A 148     -18.097  19.125  50.828  1.00 49.25           C  
ATOM   1201  O   LEU A 148     -17.847  18.480  51.846  1.00 45.83           O  
ATOM   1202  CB  LEU A 148     -17.181  17.897  48.855  1.00 42.39           C  
ATOM   1203  CG  LEU A 148     -16.148  17.573  47.775  1.00 39.41           C  
ATOM   1204  CD1 LEU A 148     -16.249  16.094  47.427  1.00 34.23           C  
ATOM   1205  CD2 LEU A 148     -16.298  18.446  46.518  1.00 30.94           C  
ATOM   1206  N   THR A 149     -19.237  19.799  50.671  1.00 52.11           N  
ATOM   1207  CA  THR A 149     -20.265  19.742  51.716  1.00 57.44           C  
ATOM   1208  C   THR A 149     -21.641  19.353  51.183  1.00 54.13           C  
ATOM   1209  O   THR A 149     -22.588  19.235  51.952  1.00 55.28           O  
ATOM   1210  CB  THR A 149     -20.398  21.084  52.498  1.00 51.12           C  
ATOM   1211  OG1 THR A 149     -20.584  22.166  51.587  1.00 53.40           O  
ATOM   1212  CG2 THR A 149     -19.163  21.348  53.361  1.00 48.91           C  
ATOM   1213  N   HIS A 150     -21.741  19.131  49.875  1.00 55.23           N  
ATOM   1214  CA  HIS A 150     -22.965  18.607  49.254  1.00 52.47           C  
ATOM   1215  C   HIS A 150     -23.366  17.241  49.823  1.00 57.15           C  
ATOM   1216  O   HIS A 150     -22.667  16.686  50.682  1.00 55.63           O  
ATOM   1217  CB  HIS A 150     -22.773  18.487  47.750  1.00 49.91           C  
ATOM   1218  CG  HIS A 150     -21.706  17.506  47.362  1.00 58.70           C  
ATOM   1219  ND1 HIS A 150     -21.941  16.151  47.259  1.00 59.53           N  
ATOM   1220  CD2 HIS A 150     -20.396  17.685  47.067  1.00 53.53           C  
ATOM   1221  CE1 HIS A 150     -20.826  15.539  46.905  1.00 50.48           C  
ATOM   1222  NE2 HIS A 150     -19.876  16.444  46.786  1.00 52.28           N  
ATOM   1223  N   SER A 151     -24.470  16.680  49.329  1.00 55.11           N  
ATOM   1224  CA  SER A 151     -24.924  15.388  49.838  1.00 54.62           C  
ATOM   1225  C   SER A 151     -24.962  14.329  48.735  1.00 54.11           C  
ATOM   1226  O   SER A 151     -25.223  14.640  47.574  1.00 55.29           O  
ATOM   1227  CB  SER A 151     -26.293  15.529  50.524  1.00 58.76           C  
ATOM   1228  OG  SER A 151     -26.176  16.189  51.788  1.00 55.14           O  
ATOM   1229  N   VAL A 152     -24.667  13.084  49.112  1.00 50.19           N  
ATOM   1230  CA  VAL A 152     -24.447  12.002  48.150  1.00 49.84           C  
ATOM   1231  C   VAL A 152     -25.579  11.936  47.150  1.00 57.63           C  
ATOM   1232  O   VAL A 152     -26.690  11.545  47.489  1.00 68.57           O  
ATOM   1233  CB  VAL A 152     -24.333  10.629  48.817  1.00 51.37           C  
ATOM   1234  CG1 VAL A 152     -24.276   9.538  47.771  1.00 48.86           C  
ATOM   1235  CG2 VAL A 152     -23.119  10.573  49.719  1.00 50.41           C  
ATOM   1236  N   GLN A 153     -25.293  12.343  45.922  1.00 58.65           N  
ATOM   1237  CA  GLN A 153     -26.240  12.272  44.824  1.00 56.33           C  
ATOM   1238  C   GLN A 153     -26.815  10.862  44.627  1.00 61.02           C  
ATOM   1239  O   GLN A 153     -26.080   9.869  44.580  1.00 65.47           O  
ATOM   1240  CB  GLN A 153     -25.554  12.747  43.554  1.00 59.82           C  
ATOM   1241  CG  GLN A 153     -26.266  12.384  42.280  1.00 68.69           C  
ATOM   1242  CD  GLN A 153     -25.563  12.948  41.067  1.00 73.60           C  
ATOM   1243  OE1 GLN A 153     -25.751  12.470  39.944  1.00 74.56           O  
ATOM   1244  NE2 GLN A 153     -24.742  13.975  41.286  1.00 66.96           N  
ATOM   1245  N   ALA A 154     -28.136  10.786  44.501  1.00 59.30           N  
ATOM   1246  CA  ALA A 154     -28.852   9.510  44.381  1.00 63.86           C  
ATOM   1247  C   ALA A 154     -28.585   8.813  43.053  1.00 61.86           C  
ATOM   1248  O   ALA A 154     -28.974   7.657  42.849  1.00 56.81           O  
ATOM   1249  CB  ALA A 154     -30.345   9.732  44.545  1.00 57.12           C  
ATOM   1250  N   ASP A 155     -27.906   9.525  42.161  1.00 63.77           N  
ATOM   1251  CA  ASP A 155     -27.760   9.112  40.779  1.00 62.89           C  
ATOM   1252  C   ASP A 155     -26.298   8.905  40.385  1.00 65.05           C  
ATOM   1253  O   ASP A 155     -25.442   9.714  40.735  1.00 63.24           O  
ATOM   1254  CB  ASP A 155     -28.398  10.166  39.882  1.00 63.67           C  
ATOM   1255  CG  ASP A 155     -29.184   9.559  38.764  1.00 66.89           C  
ATOM   1256  OD1 ASP A 155     -29.360   8.324  38.804  1.00 72.82           O  
ATOM   1257  OD2 ASP A 155     -29.631  10.302  37.859  1.00 70.29           O  
ATOM   1258  N   TYR A 156     -26.008   7.837  39.646  1.00 60.21           N  
ATOM   1259  CA  TYR A 156     -24.650   7.627  39.163  1.00 51.71           C  
ATOM   1260  C   TYR A 156     -24.609   6.919  37.809  1.00 52.25           C  
ATOM   1261  O   TYR A 156     -24.943   5.735  37.708  1.00 53.35           O  
ATOM   1262  CB  TYR A 156     -23.828   6.837  40.189  1.00 51.43           C  
ATOM   1263  CG  TYR A 156     -22.341   6.877  39.894  1.00 46.59           C  
ATOM   1264  CD1 TYR A 156     -21.574   7.981  40.246  1.00 40.56           C  
ATOM   1265  CD2 TYR A 156     -21.717   5.819  39.235  1.00 46.17           C  
ATOM   1266  CE1 TYR A 156     -20.228   8.027  39.967  1.00 44.47           C  
ATOM   1267  CE2 TYR A 156     -20.373   5.849  38.951  1.00 46.43           C  
ATOM   1268  CZ  TYR A 156     -19.631   6.952  39.315  1.00 49.00           C  
ATOM   1269  OH  TYR A 156     -18.291   6.974  39.020  1.00 40.88           O  
ATOM   1270  N   LYS A 157     -24.163   7.638  36.782  1.00 41.56           N  
ATOM   1271  CA  LYS A 157     -24.299   7.144  35.421  1.00 52.53           C  
ATOM   1272  C   LYS A 157     -23.049   6.477  34.850  1.00 54.75           C  
ATOM   1273  O   LYS A 157     -21.925   6.977  34.959  1.00 54.65           O  
ATOM   1274  CB  LYS A 157     -24.737   8.270  34.476  1.00 57.46           C  
ATOM   1275  CG  LYS A 157     -25.461   7.718  33.237  1.00 57.27           C  
ATOM   1276  CD  LYS A 157     -25.230   8.550  31.986  1.00 56.80           C  
ATOM   1277  CE  LYS A 157     -25.970   7.938  30.807  1.00 63.67           C  
ATOM   1278  NZ  LYS A 157     -26.008   6.443  30.901  1.00 68.26           N  
ATOM   1279  N   VAL A 158     -23.283   5.349  34.198  1.00 49.77           N  
ATOM   1280  CA  VAL A 158     -22.227   4.476  33.745  1.00 51.18           C  
ATOM   1281  C   VAL A 158     -22.624   3.928  32.366  1.00 59.03           C  
ATOM   1282  O   VAL A 158     -23.807   3.719  32.098  1.00 64.15           O  
ATOM   1283  CB  VAL A 158     -21.992   3.342  34.775  1.00 48.34           C  
ATOM   1284  CG1 VAL A 158     -21.142   2.246  34.202  1.00 53.29           C  
ATOM   1285  CG2 VAL A 158     -21.346   3.890  36.028  1.00 46.76           C  
ATOM   1286  N   PRO A 159     -21.647   3.756  31.464  1.00 54.16           N  
ATOM   1287  CA  PRO A 159     -21.897   3.134  30.157  1.00 51.85           C  
ATOM   1288  C   PRO A 159     -22.469   1.721  30.283  1.00 55.64           C  
ATOM   1289  O   PRO A 159     -22.178   1.029  31.265  1.00 51.49           O  
ATOM   1290  CB  PRO A 159     -20.509   3.099  29.516  1.00 52.10           C  
ATOM   1291  CG  PRO A 159     -19.794   4.246  30.127  1.00 59.58           C  
ATOM   1292  CD  PRO A 159     -20.301   4.353  31.543  1.00 61.51           C  
ATOM   1293  N   GLY A 160     -23.260   1.307  29.294  1.00 53.27           N  
ATOM   1294  CA  GLY A 160     -23.954   0.035  29.340  1.00 53.04           C  
ATOM   1295  C   GLY A 160     -23.076  -1.156  29.687  1.00 59.53           C  
ATOM   1296  O   GLY A 160     -23.320  -1.859  30.687  1.00 55.49           O  
ATOM   1297  N   GLU A 161     -22.056  -1.372  28.856  1.00 59.50           N  
ATOM   1298  CA  GLU A 161     -21.084  -2.456  29.019  1.00 52.00           C  
ATOM   1299  C   GLU A 161     -20.582  -2.596  30.444  1.00 55.76           C  
ATOM   1300  O   GLU A 161     -20.475  -3.700  30.979  1.00 61.12           O  
ATOM   1301  CB  GLU A 161     -19.908  -2.219  28.083  1.00 55.96           C  
ATOM   1302  CG  GLU A 161     -19.610  -0.739  27.871  1.00 64.03           C  
ATOM   1303  CD  GLU A 161     -18.948  -0.460  26.536  1.00 67.23           C  
ATOM   1304  OE1 GLU A 161     -17.705  -0.307  26.493  1.00 69.04           O  
ATOM   1305  OE2 GLU A 161     -19.678  -0.394  25.528  1.00 70.46           O  
ATOM   1306  N   TYR A 162     -20.296  -1.465  31.073  1.00 56.09           N  
ATOM   1307  CA  TYR A 162     -19.774  -1.489  32.424  1.00 55.20           C  
ATOM   1308  C   TYR A 162     -20.873  -1.449  33.492  1.00 57.42           C  
ATOM   1309  O   TYR A 162     -20.637  -1.876  34.623  1.00 59.71           O  
ATOM   1310  CB  TYR A 162     -18.802  -0.327  32.628  1.00 53.21           C  
ATOM   1311  CG  TYR A 162     -17.558  -0.374  31.754  1.00 55.33           C  
ATOM   1312  CD1 TYR A 162     -16.488  -1.207  32.070  1.00 54.71           C  
ATOM   1313  CD2 TYR A 162     -17.443   0.436  30.629  1.00 57.85           C  
ATOM   1314  CE1 TYR A 162     -15.348  -1.240  31.277  1.00 57.36           C  
ATOM   1315  CE2 TYR A 162     -16.310   0.407  29.837  1.00 52.72           C  
ATOM   1316  CZ  TYR A 162     -15.266  -0.427  30.163  1.00 52.41           C  
ATOM   1317  OH  TYR A 162     -14.139  -0.458  29.365  1.00 58.15           O  
ATOM   1318  N   ALA A 163     -22.069  -0.966  33.141  1.00 55.05           N  
ATOM   1319  CA  ALA A 163     -23.106  -0.715  34.150  1.00 51.71           C  
ATOM   1320  C   ALA A 163     -23.478  -1.979  34.907  1.00 57.77           C  
ATOM   1321  O   ALA A 163     -24.035  -1.913  35.996  1.00 67.21           O  
ATOM   1322  CB  ALA A 163     -24.333  -0.102  33.523  1.00 50.45           C  
ATOM   1323  N   VAL A 164     -23.158  -3.130  34.331  1.00 58.51           N  
ATOM   1324  CA  VAL A 164     -23.340  -4.412  35.002  1.00 55.44           C  
ATOM   1325  C   VAL A 164     -22.400  -4.569  36.182  1.00 50.90           C  
ATOM   1326  O   VAL A 164     -22.821  -4.682  37.329  1.00 49.00           O  
ATOM   1327  CB  VAL A 164     -23.081  -5.581  34.037  1.00 57.25           C  
ATOM   1328  CG1 VAL A 164     -23.661  -6.872  34.591  1.00 39.52           C  
ATOM   1329  CG2 VAL A 164     -23.628  -5.245  32.647  1.00 52.56           C  
ATOM   1330  N   GLU A 165     -21.110  -4.583  35.865  1.00 56.10           N  
ATOM   1331  CA  GLU A 165     -20.063  -4.908  36.819  1.00 50.86           C  
ATOM   1332  C   GLU A 165     -19.974  -3.902  37.941  1.00 47.58           C  
ATOM   1333  O   GLU A 165     -19.615  -4.254  39.068  1.00 43.84           O  
ATOM   1334  CB  GLU A 165     -18.727  -5.004  36.101  1.00 56.23           C  
ATOM   1335  CG  GLU A 165     -18.406  -6.401  35.617  1.00 48.72           C  
ATOM   1336  CD  GLU A 165     -17.658  -6.369  34.319  1.00 56.30           C  
ATOM   1337  OE1 GLU A 165     -17.949  -5.461  33.498  1.00 55.44           O  
ATOM   1338  OE2 GLU A 165     -16.778  -7.241  34.128  1.00 57.82           O  
ATOM   1339  N   VAL A 166     -20.295  -2.653  37.620  1.00 45.58           N  
ATOM   1340  CA  VAL A 166     -20.437  -1.606  38.622  1.00 46.60           C  
ATOM   1341  C   VAL A 166     -21.465  -2.006  39.686  1.00 49.75           C  
ATOM   1342  O   VAL A 166     -21.182  -1.984  40.885  1.00 50.93           O  
ATOM   1343  CB  VAL A 166     -20.865  -0.281  37.976  1.00 46.23           C  
ATOM   1344  CG1 VAL A 166     -21.057   0.790  39.041  1.00 43.53           C  
ATOM   1345  CG2 VAL A 166     -19.844   0.146  36.946  1.00 44.76           C  
ATOM   1346  N   LYS A 167     -22.657  -2.382  39.232  1.00 49.68           N  
ATOM   1347  CA  LYS A 167     -23.716  -2.840  40.118  1.00 48.19           C  
ATOM   1348  C   LYS A 167     -23.238  -4.063  40.901  1.00 44.96           C  
ATOM   1349  O   LYS A 167     -23.561  -4.213  42.082  1.00 46.61           O  
ATOM   1350  CB  LYS A 167     -25.001  -3.146  39.319  1.00 52.65           C  
ATOM   1351  CG  LYS A 167     -25.734  -1.893  38.800  1.00 48.85           C  
ATOM   1352  CD  LYS A 167     -26.832  -2.225  37.774  1.00 51.71           C  
ATOM   1353  CE  LYS A 167     -27.580  -0.964  37.301  1.00 51.73           C  
ATOM   1354  NZ  LYS A 167     -28.751  -1.173  36.371  1.00 51.45           N  
ATOM   1355  N   GLU A 168     -22.445  -4.918  40.262  1.00 42.26           N  
ATOM   1356  CA  GLU A 168     -21.846  -6.042  40.979  1.00 43.64           C  
ATOM   1357  C   GLU A 168     -20.917  -5.548  42.089  1.00 46.40           C  
ATOM   1358  O   GLU A 168     -20.859  -6.119  43.181  1.00 47.34           O  
ATOM   1359  CB  GLU A 168     -21.067  -6.958  40.038  1.00 40.26           C  
ATOM   1360  CG  GLU A 168     -20.343  -8.069  40.785  1.00 36.54           C  
ATOM   1361  CD  GLU A 168     -19.471  -8.947  39.900  1.00 52.53           C  
ATOM   1362  OE1 GLU A 168     -19.376  -8.671  38.678  1.00 53.98           O  
ATOM   1363  OE2 GLU A 168     -18.880  -9.920  40.436  1.00 51.78           O  
ATOM   1364  N   MET A 169     -20.177  -4.485  41.799  1.00 47.49           N  
ATOM   1365  CA  MET A 169     -19.328  -3.881  42.810  1.00 45.10           C  
ATOM   1366  C   MET A 169     -20.217  -3.326  43.910  1.00 48.04           C  
ATOM   1367  O   MET A 169     -19.956  -3.552  45.092  1.00 46.90           O  
ATOM   1368  CB  MET A 169     -18.446  -2.780  42.218  1.00 41.12           C  
ATOM   1369  CG  MET A 169     -17.357  -3.280  41.291  1.00 38.92           C  
ATOM   1370  SD  MET A 169     -16.350  -1.932  40.609  1.00 40.32           S  
ATOM   1371  CE  MET A 169     -15.323  -1.584  42.038  1.00 36.38           C  
ATOM   1372  N   LEU A 170     -21.272  -2.615  43.511  1.00 44.10           N  
ATOM   1373  CA  LEU A 170     -22.210  -2.054  44.470  1.00 43.96           C  
ATOM   1374  C   LEU A 170     -22.704  -3.134  45.421  1.00 44.81           C  
ATOM   1375  O   LEU A 170     -22.700  -2.945  46.632  1.00 45.13           O  
ATOM   1376  CB  LEU A 170     -23.375  -1.377  43.755  1.00 44.67           C  
ATOM   1377  CG  LEU A 170     -23.999  -0.176  44.472  1.00 52.49           C  
ATOM   1378  CD1 LEU A 170     -22.935   0.821  44.916  1.00 50.38           C  
ATOM   1379  CD2 LEU A 170     -25.032   0.524  43.588  1.00 52.73           C  
ATOM   1380  N   SER A 171     -23.087  -4.279  44.867  1.00 46.35           N  
ATOM   1381  CA  SER A 171     -23.634  -5.369  45.666  1.00 44.15           C  
ATOM   1382  C   SER A 171     -22.662  -5.822  46.745  1.00 41.05           C  
ATOM   1383  O   SER A 171     -23.051  -5.991  47.902  1.00 43.90           O  
ATOM   1384  CB  SER A 171     -24.016  -6.561  44.777  1.00 43.33           C  
ATOM   1385  OG  SER A 171     -23.757  -7.798  45.438  1.00 47.53           O  
ATOM   1386  N   ASP A 172     -21.400  -6.021  46.384  1.00 42.75           N  
ATOM   1387  CA  ASP A 172     -20.449  -6.523  47.370  1.00 42.15           C  
ATOM   1388  C   ASP A 172     -20.197  -5.461  48.424  1.00 38.63           C  
ATOM   1389  O   ASP A 172     -19.916  -5.772  49.573  1.00 45.49           O  
ATOM   1390  CB  ASP A 172     -19.133  -6.945  46.727  1.00 34.64           C  
ATOM   1391  CG  ASP A 172     -18.195  -7.606  47.714  1.00 40.22           C  
ATOM   1392  OD1 ASP A 172     -18.639  -8.500  48.470  1.00 47.15           O  
ATOM   1393  OD2 ASP A 172     -17.006  -7.228  47.754  1.00 44.10           O  
ATOM   1394  N   MET A 173     -20.302  -4.203  48.036  1.00 34.67           N  
ATOM   1395  CA  MET A 173     -20.044  -3.135  48.975  1.00 42.80           C  
ATOM   1396  C   MET A 173     -21.166  -3.081  50.014  1.00 46.15           C  
ATOM   1397  O   MET A 173     -20.929  -2.851  51.210  1.00 44.56           O  
ATOM   1398  CB  MET A 173     -19.890  -1.805  48.237  1.00 41.18           C  
ATOM   1399  CG  MET A 173     -18.670  -1.781  47.311  1.00 33.62           C  
ATOM   1400  SD  MET A 173     -18.470  -0.230  46.415  1.00 38.69           S  
ATOM   1401  CE  MET A 173     -19.680  -0.207  45.184  1.00 39.27           C  
ATOM   1402  N   VAL A 174     -22.382  -3.331  49.549  1.00 42.25           N  
ATOM   1403  CA  VAL A 174     -23.550  -3.352  50.409  1.00 41.78           C  
ATOM   1404  C   VAL A 174     -23.440  -4.529  51.390  1.00 47.84           C  
ATOM   1405  O   VAL A 174     -23.607  -4.375  52.613  1.00 46.48           O  
ATOM   1406  CB  VAL A 174     -24.835  -3.431  49.557  1.00 44.30           C  
ATOM   1407  CG1 VAL A 174     -26.027  -3.772  50.411  1.00 40.99           C  
ATOM   1408  CG2 VAL A 174     -25.046  -2.105  48.783  1.00 34.77           C  
ATOM   1409  N   ARG A 175     -23.116  -5.690  50.835  1.00 43.28           N  
ATOM   1410  CA  ARG A 175     -22.815  -6.890  51.601  1.00 38.28           C  
ATOM   1411  C   ARG A 175     -21.862  -6.557  52.739  1.00 45.76           C  
ATOM   1412  O   ARG A 175     -22.112  -6.885  53.911  1.00 49.73           O  
ATOM   1413  CB  ARG A 175     -22.203  -7.949  50.668  1.00 42.22           C  
ATOM   1414  CG  ARG A 175     -22.003  -9.341  51.233  1.00 39.99           C  
ATOM   1415  CD  ARG A 175     -21.137 -10.205  50.295  1.00 41.64           C  
ATOM   1416  NE  ARG A 175     -19.705  -9.892  50.396  1.00 41.47           N  
ATOM   1417  CZ  ARG A 175     -18.923 -10.312  51.390  1.00 44.88           C  
ATOM   1418  NH1 ARG A 175     -19.435 -11.053  52.367  1.00 46.32           N  
ATOM   1419  NH2 ARG A 175     -17.637  -9.991  51.421  1.00 45.65           N  
ATOM   1420  N   ARG A 176     -20.772  -5.889  52.369  1.00 47.32           N  
ATOM   1421  CA  ARG A 176     -19.685  -5.563  53.280  1.00 45.89           C  
ATOM   1422  C   ARG A 176     -20.125  -4.616  54.378  1.00 46.34           C  
ATOM   1423  O   ARG A 176     -19.748  -4.804  55.548  1.00 50.44           O  
ATOM   1424  CB  ARG A 176     -18.507  -4.964  52.507  1.00 40.86           C  
ATOM   1425  CG  ARG A 176     -17.696  -6.024  51.816  1.00 40.66           C  
ATOM   1426  CD  ARG A 176     -16.785  -5.486  50.742  1.00 39.43           C  
ATOM   1427  NE  ARG A 176     -15.942  -6.565  50.259  1.00 37.26           N  
ATOM   1428  CZ  ARG A 176     -14.880  -7.022  50.913  1.00 45.94           C  
ATOM   1429  NH1 ARG A 176     -14.517  -6.477  52.066  1.00 43.97           N  
ATOM   1430  NH2 ARG A 176     -14.167  -8.022  50.410  1.00 52.61           N  
ATOM   1431  N   ARG A 177     -20.919  -3.613  54.002  1.00 40.68           N  
ATOM   1432  CA  ARG A 177     -21.413  -2.609  54.947  1.00 45.88           C  
ATOM   1433  C   ARG A 177     -22.179  -3.277  56.098  1.00 47.37           C  
ATOM   1434  O   ARG A 177     -21.911  -3.001  57.271  1.00 42.85           O  
ATOM   1435  CB  ARG A 177     -22.301  -1.582  54.224  1.00 43.16           C  
ATOM   1436  CG  ARG A 177     -22.360  -0.206  54.885  1.00 43.74           C  
ATOM   1437  CD  ARG A 177     -23.199   0.787  54.073  1.00 45.07           C  
ATOM   1438  NE  ARG A 177     -23.981   1.690  54.921  1.00 43.26           N  
ATOM   1439  CZ  ARG A 177     -23.668   2.959  55.177  1.00 54.16           C  
ATOM   1440  NH1 ARG A 177     -22.580   3.505  54.645  1.00 63.44           N  
ATOM   1441  NH2 ARG A 177     -24.448   3.693  55.965  1.00 57.19           N  
ATOM   1442  N   ASN A 178     -23.105  -4.172  55.736  1.00 48.15           N  
ATOM   1443  CA  ASN A 178     -23.902  -4.972  56.673  1.00 41.63           C  
ATOM   1444  C   ASN A 178     -23.111  -5.808  57.678  1.00 46.16           C  
ATOM   1445  O   ASN A 178     -23.463  -5.860  58.867  1.00 45.87           O  
ATOM   1446  CB  ASN A 178     -24.825  -5.907  55.897  1.00 46.04           C  
ATOM   1447  CG  ASN A 178     -26.148  -5.262  55.558  1.00 62.76           C  
ATOM   1448  OD1 ASN A 178     -26.227  -4.042  55.369  1.00 64.81           O  
ATOM   1449  ND2 ASN A 178     -27.206  -6.071  55.496  1.00 68.79           N  
ATOM   1450  N   ILE A 179     -22.058  -6.471  57.209  1.00 41.61           N  
ATOM   1451  CA  ILE A 179     -21.216  -7.245  58.105  1.00 48.70           C  
ATOM   1452  C   ILE A 179     -20.430  -6.321  59.049  1.00 48.92           C  
ATOM   1453  O   ILE A 179     -19.947  -6.743  60.106  1.00 51.48           O  
ATOM   1454  CB  ILE A 179     -20.244  -8.145  57.324  1.00 49.38           C  
ATOM   1455  CG1 ILE A 179     -20.973  -8.837  56.173  1.00 45.73           C  
ATOM   1456  CG2 ILE A 179     -19.596  -9.157  58.249  1.00 47.61           C  
ATOM   1457  CD1 ILE A 179     -20.146  -9.914  55.499  1.00 41.45           C  
ATOM   1458  N   LEU A 180     -20.316  -5.052  58.685  1.00 39.47           N  
ATOM   1459  CA  LEU A 180     -19.660  -4.114  59.584  1.00 51.14           C  
ATOM   1460  C   LEU A 180     -20.648  -3.555  60.612  1.00 45.73           C  
ATOM   1461  O   LEU A 180     -20.316  -3.427  61.797  1.00 44.94           O  
ATOM   1462  CB  LEU A 180     -18.991  -2.988  58.790  1.00 52.16           C  
ATOM   1463  CG  LEU A 180     -17.886  -3.515  57.878  1.00 37.91           C  
ATOM   1464  CD1 LEU A 180     -17.283  -2.407  57.069  1.00 42.65           C  
ATOM   1465  CD2 LEU A 180     -16.859  -4.211  58.728  1.00 37.53           C  
ATOM   1466  N   LEU A 181     -21.859  -3.246  60.169  1.00 40.80           N  
ATOM   1467  CA  LEU A 181     -22.877  -2.774  61.094  1.00 43.36           C  
ATOM   1468  C   LEU A 181     -23.229  -3.879  62.078  1.00 49.28           C  
ATOM   1469  O   LEU A 181     -23.101  -3.692  63.281  1.00 62.95           O  
ATOM   1470  CB  LEU A 181     -24.126  -2.292  60.345  1.00 38.05           C  
ATOM   1471  CG  LEU A 181     -23.802  -1.214  59.303  1.00 46.11           C  
ATOM   1472  CD1 LEU A 181     -25.023  -0.878  58.441  1.00 43.53           C  
ATOM   1473  CD2 LEU A 181     -23.149   0.050  59.916  1.00 27.22           C  
ATOM   1474  N   ASN A 182     -23.631  -5.042  61.571  1.00 51.02           N  
ATOM   1475  CA  ASN A 182     -24.164  -6.112  62.420  1.00 46.21           C  
ATOM   1476  C   ASN A 182     -23.112  -6.922  63.165  1.00 43.53           C  
ATOM   1477  O   ASN A 182     -22.173  -6.376  63.724  1.00 44.39           O  
ATOM   1478  CB  ASN A 182     -25.012  -7.052  61.567  1.00 45.08           C  
ATOM   1479  CG  ASN A 182     -26.038  -6.308  60.740  1.00 44.97           C  
ATOM   1480  OD1 ASN A 182     -26.526  -5.254  61.141  1.00 47.01           O  
ATOM   1481  ND2 ASN A 182     -26.366  -6.848  59.578  1.00 48.31           N  
ATOM   1482  N   HIS A 198     -22.988   1.909  83.381  1.00 70.55           N  
ATOM   1483  CA  HIS A 198     -23.204   3.309  83.020  1.00 57.52           C  
ATOM   1484  C   HIS A 198     -23.827   3.386  81.625  1.00 56.70           C  
ATOM   1485  O   HIS A 198     -24.083   4.462  81.102  1.00 61.64           O  
ATOM   1486  CB  HIS A 198     -21.880   4.106  83.123  1.00 56.39           C  
ATOM   1487  CG  HIS A 198     -21.292   4.538  81.803  1.00 69.35           C  
ATOM   1488  ND1 HIS A 198     -21.363   5.839  81.343  1.00 66.54           N  
ATOM   1489  CD2 HIS A 198     -20.597   3.850  80.863  1.00 69.89           C  
ATOM   1490  CE1 HIS A 198     -20.756   5.931  80.172  1.00 53.80           C  
ATOM   1491  NE2 HIS A 198     -20.282   4.737  79.857  1.00 57.65           N  
ATOM   1492  N   VAL A 199     -24.111   2.229  81.045  1.00 51.98           N  
ATOM   1493  CA  VAL A 199     -24.747   2.154  79.735  1.00 48.25           C  
ATOM   1494  C   VAL A 199     -26.258   1.887  79.840  1.00 45.79           C  
ATOM   1495  O   VAL A 199     -27.024   2.205  78.929  1.00 49.49           O  
ATOM   1496  CB  VAL A 199     -24.045   1.065  78.861  1.00 57.98           C  
ATOM   1497  CG1 VAL A 199     -25.041   0.131  78.156  1.00 35.46           C  
ATOM   1498  CG2 VAL A 199     -23.101   1.728  77.864  1.00 52.39           C  
ATOM   1499  N   ASN A 200     -26.697   1.316  80.958  1.00 53.26           N  
ATOM   1500  CA  ASN A 200     -28.128   1.116  81.190  1.00 47.95           C  
ATOM   1501  C   ASN A 200     -28.825   2.450  81.534  1.00 49.94           C  
ATOM   1502  O   ASN A 200     -30.036   2.628  81.321  1.00 47.75           O  
ATOM   1503  CB  ASN A 200     -28.343   0.087  82.304  1.00 42.53           C  
ATOM   1504  CG  ASN A 200     -29.813  -0.322  82.460  1.00 46.33           C  
ATOM   1505  OD1 ASN A 200     -30.431  -0.068  83.495  1.00 43.85           O  
ATOM   1506  ND2 ASN A 200     -30.373  -0.952  81.427  1.00 49.46           N  
ATOM   1507  N   TRP A 201     -28.044   3.377  82.076  1.00 43.52           N  
ATOM   1508  CA  TRP A 201     -28.507   4.731  82.333  1.00 47.09           C  
ATOM   1509  C   TRP A 201     -29.033   5.342  81.058  1.00 50.79           C  
ATOM   1510  O   TRP A 201     -30.169   5.829  81.015  1.00 51.68           O  
ATOM   1511  CB  TRP A 201     -27.378   5.595  82.891  1.00 52.17           C  
ATOM   1512  CG  TRP A 201     -27.781   7.001  83.131  1.00 52.65           C  
ATOM   1513  CD1 TRP A 201     -28.463   7.480  84.208  1.00 54.39           C  
ATOM   1514  CD2 TRP A 201     -27.540   8.123  82.278  1.00 53.42           C  
ATOM   1515  NE1 TRP A 201     -28.653   8.831  84.085  1.00 53.50           N  
ATOM   1516  CE2 TRP A 201     -28.092   9.254  82.909  1.00 53.46           C  
ATOM   1517  CE3 TRP A 201     -26.905   8.285  81.045  1.00 52.14           C  
ATOM   1518  CZ2 TRP A 201     -28.035  10.530  82.348  1.00 58.63           C  
ATOM   1519  CZ3 TRP A 201     -26.839   9.560  80.490  1.00 55.29           C  
ATOM   1520  CH2 TRP A 201     -27.405  10.662  81.139  1.00 55.01           C  
ATOM   1521  N   GLY A 202     -28.195   5.290  80.022  1.00 51.01           N  
ATOM   1522  CA  GLY A 202     -28.544   5.765  78.701  1.00 44.65           C  
ATOM   1523  C   GLY A 202     -29.745   5.053  78.129  1.00 47.33           C  
ATOM   1524  O   GLY A 202     -30.642   5.685  77.558  1.00 49.78           O  
ATOM   1525  N   ARG A 203     -29.777   3.734  78.282  1.00 50.98           N  
ATOM   1526  CA  ARG A 203     -30.872   2.959  77.716  1.00 49.15           C  
ATOM   1527  C   ARG A 203     -32.180   3.265  78.474  1.00 49.40           C  
ATOM   1528  O   ARG A 203     -33.275   3.154  77.913  1.00 52.71           O  
ATOM   1529  CB  ARG A 203     -30.538   1.464  77.735  1.00 42.44           C  
ATOM   1530  N   GLU A 204     -32.073   3.666  79.738  1.00 44.02           N  
ATOM   1531  CA  GLU A 204     -33.274   3.984  80.507  1.00 48.40           C  
ATOM   1532  C   GLU A 204     -33.735   5.386  80.144  1.00 41.46           C  
ATOM   1533  O   GLU A 204     -34.922   5.652  79.979  1.00 39.70           O  
ATOM   1534  CB  GLU A 204     -33.035   3.867  82.026  1.00 49.40           C  
ATOM   1535  CG  GLU A 204     -33.089   2.428  82.612  1.00 53.49           C  
ATOM   1536  CD  GLU A 204     -34.437   1.703  82.421  1.00 49.68           C  
ATOM   1537  OE1 GLU A 204     -34.479   0.758  81.607  1.00 55.62           O  
ATOM   1538  OE2 GLU A 204     -35.440   2.043  83.094  1.00 53.79           O  
ATOM   1539  N   LEU A 205     -32.780   6.286  80.002  1.00 43.21           N  
ATOM   1540  CA  LEU A 205     -33.110   7.631  79.568  1.00 45.81           C  
ATOM   1541  C   LEU A 205     -33.807   7.627  78.212  1.00 47.53           C  
ATOM   1542  O   LEU A 205     -34.624   8.490  77.950  1.00 52.06           O  
ATOM   1543  CB  LEU A 205     -31.859   8.492  79.517  1.00 43.84           C  
ATOM   1544  CG  LEU A 205     -32.070   9.971  79.238  1.00 40.57           C  
ATOM   1545  CD1 LEU A 205     -33.118  10.514  80.168  1.00 43.44           C  
ATOM   1546  CD2 LEU A 205     -30.760  10.672  79.446  1.00 41.69           C  
ATOM   1547  N   ALA A 206     -33.507   6.639  77.370  1.00 47.90           N  
ATOM   1548  CA  ALA A 206     -34.091   6.556  76.035  1.00 47.24           C  
ATOM   1549  C   ALA A 206     -35.491   5.960  76.029  1.00 48.33           C  
ATOM   1550  O   ALA A 206     -36.295   6.232  75.140  1.00 48.46           O  
ATOM   1551  CB  ALA A 206     -33.185   5.750  75.131  1.00 52.03           C  
ATOM   1552  N   ALA A 207     -35.779   5.125  77.013  1.00 51.88           N  
ATOM   1553  CA  ALA A 207     -37.078   4.474  77.073  1.00 51.32           C  
ATOM   1554  C   ALA A 207     -38.073   5.356  77.811  1.00 57.89           C  
ATOM   1555  O   ALA A 207     -39.226   4.964  78.006  1.00 62.44           O  
ATOM   1556  CB  ALA A 207     -36.968   3.131  77.742  1.00 50.22           C  
ATOM   1557  N   GLY A 208     -37.617   6.534  78.240  1.00 52.72           N  
ATOM   1558  CA  GLY A 208     -38.510   7.551  78.779  1.00 54.45           C  
ATOM   1559  C   GLY A 208     -38.380   7.851  80.258  1.00 56.57           C  
ATOM   1560  O   GLY A 208     -39.078   8.720  80.790  1.00 57.61           O  
ATOM   1561  N   LYS A 209     -37.484   7.129  80.921  1.00 54.47           N  
ATOM   1562  CA  LYS A 209     -37.316   7.239  82.363  1.00 46.88           C  
ATOM   1563  C   LYS A 209     -36.395   8.385  82.695  1.00 41.04           C  
ATOM   1564  O   LYS A 209     -35.274   8.183  83.155  1.00 46.18           O  
ATOM   1565  CB  LYS A 209     -36.777   5.927  82.933  1.00 47.18           C  
ATOM   1566  CG  LYS A 209     -37.726   4.771  82.699  1.00 54.69           C  
ATOM   1567  CD  LYS A 209     -39.045   5.073  83.386  1.00 61.65           C  
ATOM   1568  CE  LYS A 209     -40.232   5.176  82.442  1.00 63.43           C  
ATOM   1569  NZ  LYS A 209     -41.442   5.524  83.261  1.00 61.25           N  
ATOM   1570  N   PHE A 210     -36.880   9.594  82.471  1.00 41.42           N  
ATOM   1571  CA  PHE A 210     -36.030  10.767  82.577  1.00 42.41           C  
ATOM   1572  C   PHE A 210     -35.513  10.951  83.993  1.00 39.38           C  
ATOM   1573  O   PHE A 210     -34.405  11.442  84.175  1.00 37.89           O  
ATOM   1574  CB  PHE A 210     -36.770  12.033  82.087  1.00 45.61           C  
ATOM   1575  CG  PHE A 210     -38.158  12.209  82.659  1.00 44.58           C  
ATOM   1576  CD1 PHE A 210     -39.256  11.675  82.019  1.00 42.07           C  
ATOM   1577  CD2 PHE A 210     -38.357  12.933  83.823  1.00 47.71           C  
ATOM   1578  CE1 PHE A 210     -40.528  11.838  82.537  1.00 50.30           C  
ATOM   1579  CE2 PHE A 210     -39.633  13.101  84.347  1.00 48.48           C  
ATOM   1580  CZ  PHE A 210     -40.717  12.551  83.703  1.00 47.16           C  
ATOM   1581  N   GLN A 211     -36.292  10.521  84.988  1.00 44.95           N  
ATOM   1582  CA  GLN A 211     -35.888  10.655  86.401  1.00 46.91           C  
ATOM   1583  C   GLN A 211     -34.513  10.040  86.697  1.00 41.06           C  
ATOM   1584  O   GLN A 211     -33.851  10.446  87.652  1.00 44.56           O  
ATOM   1585  CB  GLN A 211     -36.940  10.048  87.334  1.00 43.92           C  
ATOM   1586  CG  GLN A 211     -36.803   8.566  87.595  1.00 39.00           C  
ATOM   1587  CD  GLN A 211     -38.055   7.990  88.249  1.00 51.60           C  
ATOM   1588  OE1 GLN A 211     -38.335   8.246  89.423  1.00 47.84           O  
ATOM   1589  NE2 GLN A 211     -38.821   7.221  87.483  1.00 50.91           N  
ATOM   1590  N   VAL A 212     -34.054   9.119  85.856  1.00 33.32           N  
ATOM   1591  CA  VAL A 212     -32.693   8.626  85.987  1.00 37.24           C  
ATOM   1592  C   VAL A 212     -31.680   9.786  85.913  1.00 45.06           C  
ATOM   1593  O   VAL A 212     -30.555   9.658  86.414  1.00 51.27           O  
ATOM   1594  CB  VAL A 212     -32.342   7.533  84.911  1.00 43.87           C  
ATOM   1595  CG1 VAL A 212     -33.331   6.380  84.970  1.00 36.35           C  
ATOM   1596  CG2 VAL A 212     -32.288   8.117  83.494  1.00 45.95           C  
ATOM   1597  N   VAL A 213     -32.056  10.926  85.331  1.00 37.30           N  
ATOM   1598  CA  VAL A 213     -31.117  12.052  85.302  1.00 41.51           C  
ATOM   1599  C   VAL A 213     -30.983  12.743  86.671  1.00 45.35           C  
ATOM   1600  O   VAL A 213     -30.034  13.506  86.893  1.00 43.71           O  
ATOM   1601  CB  VAL A 213     -31.493  13.098  84.219  1.00 44.06           C  
ATOM   1602  CG1 VAL A 213     -31.662  12.397  82.864  1.00 47.13           C  
ATOM   1603  CG2 VAL A 213     -32.735  13.899  84.596  1.00 36.93           C  
ATOM   1604  N   PHE A 214     -31.913  12.457  87.590  1.00 48.25           N  
ATOM   1605  CA  PHE A 214     -31.830  12.973  88.969  1.00 52.96           C  
ATOM   1606  C   PHE A 214     -30.763  12.239  89.764  1.00 54.42           C  
ATOM   1607  O   PHE A 214     -30.252  12.741  90.769  1.00 57.09           O  
ATOM   1608  CB  PHE A 214     -33.168  12.835  89.697  1.00 45.73           C  
ATOM   1609  CG  PHE A 214     -34.296  13.549  89.028  1.00 46.57           C  
ATOM   1610  CD1 PHE A 214     -34.102  14.789  88.452  1.00 45.85           C  
ATOM   1611  CD2 PHE A 214     -35.549  12.981  88.974  1.00 44.39           C  
ATOM   1612  CE1 PHE A 214     -35.140  15.441  87.846  1.00 49.53           C  
ATOM   1613  CE2 PHE A 214     -36.587  13.627  88.360  1.00 44.93           C  
ATOM   1614  CZ  PHE A 214     -36.385  14.857  87.797  1.00 42.57           C  
ATOM   1615  N   ASN A 215     -30.436  11.042  89.298  1.00 51.96           N  
ATOM   1616  CA  ASN A 215     -29.628  10.120  90.067  1.00 53.59           C  
ATOM   1617  C   ASN A 215     -28.860   9.145  89.176  1.00 54.28           C  
ATOM   1618  O   ASN A 215     -29.256   7.982  89.027  1.00 47.47           O  
ATOM   1619  CB  ASN A 215     -30.533   9.358  91.027  1.00 50.52           C  
ATOM   1620  CG  ASN A 215     -29.763   8.529  92.004  1.00 50.33           C  
ATOM   1621  OD1 ASN A 215     -28.624   8.858  92.358  1.00 52.75           O  
ATOM   1622  ND2 ASN A 215     -30.377   7.438  92.456  1.00 47.12           N  
ATOM   1623  N   PRO A 216     -27.778   9.630  88.548  1.00 54.62           N  
ATOM   1624  CA  PRO A 216     -26.939   8.789  87.696  1.00 53.19           C  
ATOM   1625  C   PRO A 216     -26.136   7.778  88.518  1.00 55.37           C  
ATOM   1626  O   PRO A 216     -25.651   8.117  89.590  1.00 59.54           O  
ATOM   1627  CB  PRO A 216     -26.018   9.801  87.005  1.00 48.86           C  
ATOM   1628  CG  PRO A 216     -26.710  11.099  87.126  1.00 48.83           C  
ATOM   1629  CD  PRO A 216     -27.396  11.047  88.448  1.00 54.00           C  
ATOM   1630  N   PRO A 217     -25.989   6.547  88.016  1.00 56.40           N  
ATOM   1631  CA  PRO A 217     -25.274   5.534  88.793  1.00 56.17           C  
ATOM   1632  C   PRO A 217     -23.806   5.884  89.061  1.00 52.45           C  
ATOM   1633  O   PRO A 217     -23.264   5.413  90.052  1.00 65.45           O  
ATOM   1634  CB  PRO A 217     -25.389   4.282  87.918  1.00 51.44           C  
ATOM   1635  CG  PRO A 217     -25.641   4.806  86.538  1.00 48.09           C  
ATOM   1636  CD  PRO A 217     -26.473   6.021  86.730  1.00 49.34           C  
ATOM   1637  N   TRP A 218     -23.181   6.695  88.218  1.00 50.60           N  
ATOM   1638  CA  TRP A 218     -21.768   7.058  88.397  1.00 54.67           C  
ATOM   1639  C   TRP A 218     -21.551   8.296  89.259  1.00 54.19           C  
ATOM   1640  O   TRP A 218     -20.412   8.686  89.517  1.00 55.28           O  
ATOM   1641  CB  TRP A 218     -21.099   7.316  87.045  1.00 55.68           C  
ATOM   1642  CG  TRP A 218     -21.710   8.476  86.321  1.00 51.30           C  
ATOM   1643  CD1 TRP A 218     -21.442   9.801  86.514  1.00 51.25           C  
ATOM   1644  CD2 TRP A 218     -22.711   8.415  85.301  1.00 54.33           C  
ATOM   1645  NE1 TRP A 218     -22.212  10.564  85.674  1.00 48.39           N  
ATOM   1646  CE2 TRP A 218     -23.000   9.731  84.916  1.00 50.92           C  
ATOM   1647  CE3 TRP A 218     -23.393   7.365  84.672  1.00 51.52           C  
ATOM   1648  CZ2 TRP A 218     -23.929  10.029  83.937  1.00 49.58           C  
ATOM   1649  CZ3 TRP A 218     -24.317   7.666  83.708  1.00 47.88           C  
ATOM   1650  CH2 TRP A 218     -24.576   8.980  83.349  1.00 48.76           C  
ATOM   1651  N   GLY A 219     -22.635   8.941  89.668  1.00 54.90           N  
ATOM   1652  CA  GLY A 219     -22.510  10.167  90.426  1.00 51.76           C  
ATOM   1653  C   GLY A 219     -23.118  11.372  89.742  1.00 52.53           C  
ATOM   1654  O   GLY A 219     -24.197  11.300  89.150  1.00 50.38           O  
ATOM   1655  N   ASP A 220     -22.413  12.489  89.835  1.00 44.12           N  
ATOM   1656  CA  ASP A 220     -22.900  13.747  89.301  1.00 49.30           C  
ATOM   1657  C   ASP A 220     -23.124  13.749  87.768  1.00 58.26           C  
ATOM   1658  O   ASP A 220     -22.318  13.178  87.015  1.00 53.34           O  
ATOM   1659  CB  ASP A 220     -21.924  14.846  89.661  1.00 44.98           C  
ATOM   1660  CG  ASP A 220     -22.442  16.191  89.284  1.00 58.57           C  
ATOM   1661  OD1 ASP A 220     -23.652  16.412  89.530  1.00 59.77           O  
ATOM   1662  OD2 ASP A 220     -21.663  16.998  88.716  1.00 53.38           O  
ATOM   1663  N   ILE A 221     -24.194  14.412  87.310  1.00 53.70           N  
ATOM   1664  CA  ILE A 221     -24.546  14.418  85.884  1.00 50.96           C  
ATOM   1665  C   ILE A 221     -23.520  15.157  85.013  1.00 53.53           C  
ATOM   1666  O   ILE A 221     -23.365  14.856  83.826  1.00 59.34           O  
ATOM   1667  CB  ILE A 221     -25.944  15.039  85.643  1.00 47.68           C  
ATOM   1668  CG1 ILE A 221     -26.402  14.811  84.196  1.00 43.93           C  
ATOM   1669  CG2 ILE A 221     -25.927  16.522  85.974  1.00 48.22           C  
ATOM   1670  CD1 ILE A 221     -26.997  13.447  83.928  1.00 45.93           C  
ATOM   1671  N   ASN A 222     -22.801  16.103  85.597  1.00 50.53           N  
ATOM   1672  CA  ASN A 222     -21.812  16.844  84.835  1.00 46.19           C  
ATOM   1673  C   ASN A 222     -20.448  16.158  84.838  1.00 50.36           C  
ATOM   1674  O   ASN A 222     -19.493  16.688  84.279  1.00 50.90           O  
ATOM   1675  CB  ASN A 222     -21.695  18.277  85.370  1.00 41.90           C  
ATOM   1676  CG  ASN A 222     -22.789  19.196  84.826  1.00 56.55           C  
ATOM   1677  OD1 ASN A 222     -22.948  19.332  83.609  1.00 61.58           O  
ATOM   1678  ND2 ASN A 222     -23.556  19.819  85.723  1.00 44.37           N  
ATOM   1679  N   LYS A 223     -20.368  14.973  85.445  1.00 47.24           N  
ATOM   1680  CA  LYS A 223     -19.085  14.281  85.647  1.00 48.90           C  
ATOM   1681  C   LYS A 223     -18.463  13.664  84.378  1.00 52.19           C  
ATOM   1682  O   LYS A 223     -19.146  13.065  83.550  1.00 53.49           O  
ATOM   1683  CB  LYS A 223     -19.254  13.182  86.695  1.00 52.31           C  
ATOM   1684  CG  LYS A 223     -17.971  12.485  87.074  1.00 51.24           C  
ATOM   1685  CD  LYS A 223     -18.256  11.199  87.828  1.00 54.13           C  
ATOM   1686  CE  LYS A 223     -16.963  10.571  88.330  1.00 58.59           C  
ATOM   1687  NZ  LYS A 223     -17.161   9.201  88.891  1.00 61.44           N  
ATOM   1688  N   THR A 224     -17.146  13.783  84.265  1.00 58.62           N  
ATOM   1689  CA  THR A 224     -16.422  13.344  83.078  1.00 54.96           C  
ATOM   1690  C   THR A 224     -15.669  12.001  83.208  1.00 58.81           C  
ATOM   1691  O   THR A 224     -15.651  11.370  84.268  1.00 55.82           O  
ATOM   1692  CB  THR A 224     -15.415  14.416  82.675  1.00 54.95           C  
ATOM   1693  OG1 THR A 224     -14.281  14.355  83.548  1.00 52.70           O  
ATOM   1694  CG2 THR A 224     -16.061  15.780  82.770  1.00 42.27           C  
ATOM   1695  N   GLY A 225     -15.046  11.570  82.111  1.00 59.49           N  
ATOM   1696  CA  GLY A 225     -14.195  10.390  82.124  1.00 53.87           C  
ATOM   1697  C   GLY A 225     -12.958  10.537  81.248  1.00 60.64           C  
ATOM   1698  O   GLY A 225     -12.139  11.434  81.448  1.00 66.31           O  
ATOM   1699  N   ARG A 226     -12.831   9.633  80.281  1.00 62.37           N  
ATOM   1700  CA  ARG A 226     -11.802   9.677  79.249  1.00 55.50           C  
ATOM   1701  C   ARG A 226     -11.964  10.895  78.335  1.00 60.62           C  
ATOM   1702  O   ARG A 226     -13.081  11.259  77.971  1.00 58.85           O  
ATOM   1703  CB  ARG A 226     -11.859   8.392  78.417  1.00 60.29           C  
ATOM   1704  CG  ARG A 226     -10.968   8.364  77.187  1.00 60.02           C  
ATOM   1705  CD  ARG A 226     -11.541   7.421  76.133  1.00 62.95           C  
ATOM   1706  NE  ARG A 226     -12.659   8.019  75.400  1.00 64.83           N  
ATOM   1707  CZ  ARG A 226     -13.696   7.337  74.918  1.00 59.84           C  
ATOM   1708  NH1 ARG A 226     -13.766   6.024  75.093  1.00 65.90           N  
ATOM   1709  NH2 ARG A 226     -14.665   7.966  74.265  1.00 49.47           N  
ATOM   1710  N   SER A 227     -10.844  11.511  77.960  1.00 59.35           N  
ATOM   1711  CA  SER A 227     -10.838  12.723  77.146  1.00 55.90           C  
ATOM   1712  C   SER A 227     -11.726  13.807  77.741  1.00 60.59           C  
ATOM   1713  O   SER A 227     -12.207  14.671  77.025  1.00 60.37           O  
ATOM   1714  CB  SER A 227     -11.292  12.431  75.709  1.00 60.85           C  
ATOM   1715  OG  SER A 227     -10.258  11.863  74.919  1.00 63.99           O  
ATOM   1716  N   GLY A 228     -11.962  13.753  79.045  1.00 59.19           N  
ATOM   1717  CA  GLY A 228     -12.818  14.728  79.687  1.00 52.37           C  
ATOM   1718  C   GLY A 228     -14.234  14.805  79.133  1.00 61.91           C  
ATOM   1719  O   GLY A 228     -14.949  15.769  79.409  1.00 68.88           O  
ATOM   1720  N   ILE A 229     -14.651  13.819  78.341  1.00 52.91           N  
ATOM   1721  CA  ILE A 229     -16.044  13.769  77.900  1.00 51.85           C  
ATOM   1722  C   ILE A 229     -16.925  13.430  79.114  1.00 51.49           C  
ATOM   1723  O   ILE A 229     -16.554  12.578  79.931  1.00 51.36           O  
ATOM   1724  CB  ILE A 229     -16.264  12.718  76.758  1.00 54.07           C  
ATOM   1725  CG1 ILE A 229     -15.235  12.876  75.629  1.00 52.09           C  
ATOM   1726  CG2 ILE A 229     -17.686  12.769  76.214  1.00 44.25           C  
ATOM   1727  CD1 ILE A 229     -15.267  14.205  74.915  1.00 52.42           C  
ATOM   1728  N   PRO A 230     -18.080  14.110  79.258  1.00 52.85           N  
ATOM   1729  CA  PRO A 230     -19.033  13.725  80.312  1.00 46.94           C  
ATOM   1730  C   PRO A 230     -19.429  12.268  80.185  1.00 47.84           C  
ATOM   1731  O   PRO A 230     -19.629  11.812  79.057  1.00 47.74           O  
ATOM   1732  CB  PRO A 230     -20.239  14.631  80.058  1.00 41.74           C  
ATOM   1733  CG  PRO A 230     -19.651  15.834  79.403  1.00 49.04           C  
ATOM   1734  CD  PRO A 230     -18.494  15.342  78.565  1.00 50.76           C  
ATOM   1735  N   LEU A 231     -19.534  11.563  81.312  1.00 47.65           N  
ATOM   1736  CA  LEU A 231     -19.982  10.176  81.324  1.00 45.54           C  
ATOM   1737  C   LEU A 231     -21.384  10.066  80.738  1.00 42.96           C  
ATOM   1738  O   LEU A 231     -21.742   9.046  80.153  1.00 43.72           O  
ATOM   1739  CB  LEU A 231     -19.950   9.601  82.752  1.00 48.34           C  
ATOM   1740  CG  LEU A 231     -18.611   9.516  83.507  1.00 51.02           C  
ATOM   1741  CD1 LEU A 231     -18.771   8.704  84.768  1.00 49.60           C  
ATOM   1742  CD2 LEU A 231     -17.483   8.925  82.668  1.00 47.24           C  
ATOM   1743  N   ALA A 232     -22.167  11.128  80.910  1.00 45.70           N  
ATOM   1744  CA  ALA A 232     -23.509  11.233  80.341  1.00 46.77           C  
ATOM   1745  C   ALA A 232     -23.483  11.079  78.826  1.00 47.21           C  
ATOM   1746  O   ALA A 232     -24.327  10.399  78.239  1.00 45.27           O  
ATOM   1747  CB  ALA A 232     -24.131  12.558  80.710  1.00 38.94           C  
ATOM   1748  N   VAL A 233     -22.506  11.732  78.208  1.00 48.23           N  
ATOM   1749  CA  VAL A 233     -22.356  11.763  76.756  1.00 47.73           C  
ATOM   1750  C   VAL A 233     -21.833  10.430  76.211  1.00 50.18           C  
ATOM   1751  O   VAL A 233     -22.414   9.873  75.281  1.00 47.62           O  
ATOM   1752  CB  VAL A 233     -21.416  12.899  76.343  1.00 42.76           C  
ATOM   1753  CG1 VAL A 233     -21.389  13.039  74.850  1.00 50.21           C  
ATOM   1754  CG2 VAL A 233     -21.875  14.187  76.985  1.00 44.48           C  
ATOM   1755  N   THR A 234     -20.751   9.914  76.804  1.00 48.36           N  
ATOM   1756  CA  THR A 234     -20.219   8.613  76.410  1.00 47.54           C  
ATOM   1757  C   THR A 234     -21.241   7.508  76.622  1.00 45.21           C  
ATOM   1758  O   THR A 234     -21.265   6.545  75.876  1.00 49.14           O  
ATOM   1759  CB  THR A 234     -18.939   8.250  77.167  1.00 43.99           C  
ATOM   1760  OG1 THR A 234     -19.215   8.181  78.566  1.00 55.53           O  
ATOM   1761  CG2 THR A 234     -17.873   9.278  76.920  1.00 41.58           C  
ATOM   1762  N   SER A 235     -22.095   7.650  77.624  1.00 45.07           N  
ATOM   1763  CA  SER A 235     -23.158   6.682  77.819  1.00 44.75           C  
ATOM   1764  C   SER A 235     -24.129   6.715  76.666  1.00 49.35           C  
ATOM   1765  O   SER A 235     -24.603   5.661  76.222  1.00 53.08           O  
ATOM   1766  CB  SER A 235     -23.916   6.935  79.118  1.00 49.57           C  
ATOM   1767  OG  SER A 235     -25.083   6.125  79.168  1.00 46.97           O  
ATOM   1768  N   MET A 236     -24.432   7.927  76.191  1.00 50.79           N  
ATOM   1769  CA  MET A 236     -25.406   8.129  75.116  1.00 46.21           C  
ATOM   1770  C   MET A 236     -24.833   7.698  73.759  1.00 43.36           C  
ATOM   1771  O   MET A 236     -25.530   7.078  72.955  1.00 44.36           O  
ATOM   1772  CB  MET A 236     -25.873   9.595  75.078  1.00 43.53           C  
ATOM   1773  CG  MET A 236     -27.208   9.835  75.801  1.00 49.48           C  
ATOM   1774  SD  MET A 236     -27.858  11.532  75.852  1.00 49.37           S  
ATOM   1775  CE  MET A 236     -26.746  12.283  77.021  1.00 46.55           C  
ATOM   1776  N   VAL A 237     -23.567   8.015  73.509  1.00 42.64           N  
ATOM   1777  CA  VAL A 237     -22.891   7.540  72.305  1.00 45.65           C  
ATOM   1778  C   VAL A 237     -22.942   6.013  72.264  1.00 48.44           C  
ATOM   1779  O   VAL A 237     -23.411   5.450  71.285  1.00 54.18           O  
ATOM   1780  CB  VAL A 237     -21.417   8.020  72.229  1.00 49.61           C  
ATOM   1781  CG1 VAL A 237     -20.789   7.608  70.912  1.00 55.24           C  
ATOM   1782  CG2 VAL A 237     -21.326   9.530  72.378  1.00 49.35           C  
ATOM   1783  N   LYS A 238     -22.507   5.358  73.348  1.00 51.79           N  
ATOM   1784  CA  LYS A 238     -22.574   3.892  73.499  1.00 48.76           C  
ATOM   1785  C   LYS A 238     -23.986   3.286  73.305  1.00 51.58           C  
ATOM   1786  O   LYS A 238     -24.123   2.183  72.777  1.00 53.75           O  
ATOM   1787  CB  LYS A 238     -22.024   3.475  74.867  1.00 40.78           C  
ATOM   1788  CG  LYS A 238     -20.522   3.711  75.039  1.00 45.26           C  
ATOM   1789  CD  LYS A 238     -19.698   2.426  74.934  1.00 53.30           C  
ATOM   1790  CE  LYS A 238     -18.197   2.708  74.675  1.00 66.48           C  
ATOM   1791  NZ  LYS A 238     -17.451   3.437  75.770  1.00 55.72           N  
ATOM   1792  N   VAL A 239     -25.033   3.994  73.710  1.00 48.02           N  
ATOM   1793  CA  VAL A 239     -26.381   3.516  73.433  1.00 44.37           C  
ATOM   1794  C   VAL A 239     -26.705   3.656  71.940  1.00 49.00           C  
ATOM   1795  O   VAL A 239     -27.415   2.831  71.372  1.00 50.81           O  
ATOM   1796  CB  VAL A 239     -27.429   4.264  74.274  1.00 47.45           C  
ATOM   1797  CG1 VAL A 239     -28.828   3.896  73.838  1.00 46.10           C  
ATOM   1798  CG2 VAL A 239     -27.234   3.963  75.760  1.00 44.41           C  
ATOM   1799  N   ALA A 240     -26.168   4.683  71.290  1.00 48.30           N  
ATOM   1800  CA  ALA A 240     -26.373   4.842  69.850  1.00 52.36           C  
ATOM   1801  C   ALA A 240     -25.683   3.705  69.094  1.00 47.39           C  
ATOM   1802  O   ALA A 240     -26.256   3.091  68.192  1.00 43.74           O  
ATOM   1803  CB  ALA A 240     -25.848   6.196  69.379  1.00 53.30           C  
ATOM   1804  N   GLU A 241     -24.453   3.425  69.513  1.00 48.45           N  
ATOM   1805  CA  GLU A 241     -23.622   2.373  68.939  1.00 53.33           C  
ATOM   1806  C   GLU A 241     -24.216   0.974  69.025  1.00 52.37           C  
ATOM   1807  O   GLU A 241     -23.842   0.110  68.238  1.00 57.54           O  
ATOM   1808  CB  GLU A 241     -22.242   2.365  69.608  1.00 51.86           C  
ATOM   1809  CG  GLU A 241     -21.517   3.706  69.537  1.00 50.33           C  
ATOM   1810  CD  GLU A 241     -20.042   3.587  69.874  1.00 59.66           C  
ATOM   1811  OE1 GLU A 241     -19.556   2.441  70.058  1.00 65.20           O  
ATOM   1812  OE2 GLU A 241     -19.368   4.643  69.945  1.00 56.90           O  
ATOM   1813  N   LEU A 242     -25.134   0.749  69.966  1.00 52.48           N  
ATOM   1814  CA  LEU A 242     -25.676  -0.593  70.192  1.00 48.62           C  
ATOM   1815  C   LEU A 242     -27.141  -0.731  69.823  1.00 49.37           C  
ATOM   1816  O   LEU A 242     -27.543  -1.705  69.203  1.00 57.62           O  
ATOM   1817  CB  LEU A 242     -25.484  -1.002  71.647  1.00 46.98           C  
ATOM   1818  CG  LEU A 242     -24.199  -1.766  71.978  1.00 43.71           C  
ATOM   1819  CD1 LEU A 242     -22.986  -1.203  71.261  1.00 55.61           C  
ATOM   1820  CD2 LEU A 242     -23.962  -1.743  73.441  1.00 34.51           C  
ATOM   1821  N   ASP A 243     -27.949   0.242  70.198  1.00 53.12           N  
ATOM   1822  CA  ASP A 243     -29.374   0.154  69.906  1.00 57.95           C  
ATOM   1823  C   ASP A 243     -29.716   0.957  68.660  1.00 57.16           C  
ATOM   1824  O   ASP A 243     -30.890   1.151  68.329  1.00 62.96           O  
ATOM   1825  CB  ASP A 243     -30.199   0.629  71.106  1.00 62.25           C  
ATOM   1826  CG  ASP A 243     -29.946  -0.211  72.358  1.00 61.52           C  
ATOM   1827  OD1 ASP A 243     -28.982  -1.015  72.341  1.00 51.86           O  
ATOM   1828  OD2 ASP A 243     -30.708  -0.058  73.348  1.00 61.99           O  
ATOM   1829  N   GLY A 244     -28.680   1.422  67.970  1.00 52.81           N  
ATOM   1830  CA  GLY A 244     -28.877   2.085  66.701  1.00 58.50           C  
ATOM   1831  C   GLY A 244     -29.028   3.575  66.850  1.00 61.06           C  
ATOM   1832  O   GLY A 244     -29.260   4.081  67.944  1.00 61.92           O  
ATOM   1833  N   HIS A 245     -28.914   4.275  65.730  1.00 69.78           N  
ATOM   1834  CA  HIS A 245     -28.847   5.728  65.737  1.00 69.77           C  
ATOM   1835  C   HIS A 245     -30.128   6.388  66.234  1.00 63.31           C  
ATOM   1836  O   HIS A 245     -30.064   7.328  67.031  1.00 60.73           O  
ATOM   1837  CB  HIS A 245     -28.516   6.236  64.334  1.00 73.22           C  
ATOM   1838  CG  HIS A 245     -28.178   7.694  64.292  1.00 78.02           C  
ATOM   1839  ND1 HIS A 245     -27.291   8.271  65.170  1.00 78.28           N  
ATOM   1840  CD2 HIS A 245     -28.616   8.687  63.478  1.00 84.03           C  
ATOM   1841  CE1 HIS A 245     -27.193   9.568  64.904  1.00 79.69           C  
ATOM   1842  NE2 HIS A 245     -27.986   9.843  63.885  1.00 86.23           N  
ATOM   1843  N   LYS A 246     -31.282   5.881  65.793  1.00 59.67           N  
ATOM   1844  CA  LYS A 246     -32.574   6.542  66.039  1.00 53.71           C  
ATOM   1845  C   LYS A 246     -32.959   6.657  67.501  1.00 59.14           C  
ATOM   1846  O   LYS A 246     -33.975   7.225  67.849  1.00 58.41           O  
ATOM   1847  CB  LYS A 246     -33.681   5.812  65.262  1.00 53.37           C  
ATOM   1848  N   ARG A 247     -32.126   6.092  68.351  1.00 60.93           N  
ATOM   1849  CA  ARG A 247     -32.433   6.004  69.762  1.00 57.04           C  
ATOM   1850  C   ARG A 247     -32.117   7.314  70.488  1.00 53.96           C  
ATOM   1851  O   ARG A 247     -32.774   7.660  71.467  1.00 52.58           O  
ATOM   1852  CB  ARG A 247     -31.661   4.836  70.386  1.00 58.43           C  
ATOM   1853  CG  ARG A 247     -32.363   4.141  71.501  1.00 57.30           C  
ATOM   1854  CD  ARG A 247     -33.257   3.013  71.023  1.00 57.57           C  
ATOM   1855  NE  ARG A 247     -33.937   2.430  72.182  1.00 73.35           N  
ATOM   1856  CZ  ARG A 247     -35.197   2.689  72.535  1.00 62.68           C  
ATOM   1857  NH1 ARG A 247     -35.952   3.489  71.797  1.00 58.84           N  
ATOM   1858  NH2 ARG A 247     -35.710   2.130  73.623  1.00 60.72           N  
ATOM   1859  N   LEU A 248     -31.121   8.048  69.995  1.00 53.30           N  
ATOM   1860  CA  LEU A 248     -30.779   9.365  70.535  1.00 44.69           C  
ATOM   1861  C   LEU A 248     -31.928  10.358  70.377  1.00 52.43           C  
ATOM   1862  O   LEU A 248     -31.940  11.406  71.023  1.00 51.72           O  
ATOM   1863  CB  LEU A 248     -29.554   9.947  69.847  1.00 41.06           C  
ATOM   1864  CG  LEU A 248     -28.195   9.305  70.026  1.00 49.95           C  
ATOM   1865  CD1 LEU A 248     -27.307   9.700  68.848  1.00 51.18           C  
ATOM   1866  CD2 LEU A 248     -27.580   9.755  71.335  1.00 49.25           C  
ATOM   1867  N   GLU A 249     -32.875  10.046  69.496  1.00 52.62           N  
ATOM   1868  CA  GLU A 249     -34.019  10.912  69.287  1.00 50.57           C  
ATOM   1869  C   GLU A 249     -35.159  10.536  70.210  1.00 49.54           C  
ATOM   1870  O   GLU A 249     -36.008  11.362  70.524  1.00 54.07           O  
ATOM   1871  CB  GLU A 249     -34.459  10.869  67.827  1.00 58.30           C  
ATOM   1872  CG  GLU A 249     -33.781  11.943  66.994  1.00 60.20           C  
ATOM   1873  CD  GLU A 249     -33.783  11.633  65.520  1.00 78.92           C  
ATOM   1874  OE1 GLU A 249     -34.352  10.586  65.126  1.00 73.34           O  
ATOM   1875  OE2 GLU A 249     -33.211  12.444  64.755  1.00 85.24           O  
ATOM   1876  N   ASP A 250     -35.177   9.288  70.655  1.00 52.97           N  
ATOM   1877  CA  ASP A 250     -36.061   8.910  71.752  1.00 52.31           C  
ATOM   1878  C   ASP A 250     -35.649   9.681  73.003  1.00 50.73           C  
ATOM   1879  O   ASP A 250     -36.491  10.049  73.822  1.00 50.22           O  
ATOM   1880  CB  ASP A 250     -36.018   7.406  71.993  1.00 48.77           C  
ATOM   1881  CG  ASP A 250     -36.621   6.625  70.845  1.00 51.49           C  
ATOM   1882  OD1 ASP A 250     -37.866   6.571  70.740  1.00 43.61           O  
ATOM   1883  OD2 ASP A 250     -35.849   6.076  70.032  1.00 60.41           O  
ATOM   1884  N   ILE A 251     -34.349   9.944  73.119  1.00 46.11           N  
ATOM   1885  CA  ILE A 251     -33.796  10.707  74.231  1.00 48.48           C  
ATOM   1886  C   ILE A 251     -34.098  12.214  74.126  1.00 49.74           C  
ATOM   1887  O   ILE A 251     -34.212  12.890  75.141  1.00 52.54           O  
ATOM   1888  CB  ILE A 251     -32.278  10.479  74.344  1.00 46.48           C  
ATOM   1889  CG1 ILE A 251     -32.005   9.078  74.859  1.00 44.78           C  
ATOM   1890  CG2 ILE A 251     -31.634  11.441  75.305  1.00 47.59           C  
ATOM   1891  CD1 ILE A 251     -30.573   8.819  75.138  1.00 42.72           C  
ATOM   1892  N   ARG A 252     -34.262  12.743  72.918  1.00 50.71           N  
ATOM   1893  CA  ARG A 252     -34.742  14.118  72.790  1.00 46.96           C  
ATOM   1894  C   ARG A 252     -36.215  14.192  73.193  1.00 48.82           C  
ATOM   1895  O   ARG A 252     -36.634  15.137  73.851  1.00 52.13           O  
ATOM   1896  CB  ARG A 252     -34.563  14.669  71.374  1.00 49.44           C  
ATOM   1897  CG  ARG A 252     -35.039  16.121  71.265  1.00 52.89           C  
ATOM   1898  CD  ARG A 252     -35.003  16.686  69.862  1.00 47.99           C  
ATOM   1899  NE  ARG A 252     -33.652  16.805  69.347  1.00 45.08           N  
ATOM   1900  CZ  ARG A 252     -33.092  15.907  68.547  1.00 54.62           C  
ATOM   1901  NH1 ARG A 252     -33.780  14.829  68.187  1.00 56.96           N  
ATOM   1902  NH2 ARG A 252     -31.854  16.084  68.104  1.00 52.35           N  
ATOM   1903  N   LYS A 253     -36.998  13.191  72.817  1.00 47.16           N  
ATOM   1904  CA  LYS A 253     -38.395  13.146  73.232  1.00 46.79           C  
ATOM   1905  C   LYS A 253     -38.497  12.959  74.747  1.00 52.80           C  
ATOM   1906  O   LYS A 253     -39.441  13.433  75.389  1.00 54.07           O  
ATOM   1907  CB  LYS A 253     -39.139  12.023  72.503  1.00 44.73           C  
ATOM   1908  CG  LYS A 253     -40.604  12.346  72.231  1.00 53.37           C  
ATOM   1909  CD  LYS A 253     -41.272  11.341  71.282  1.00 62.34           C  
ATOM   1910  CE  LYS A 253     -40.511  11.184  69.965  1.00 59.06           C  
ATOM   1911  NZ  LYS A 253     -41.414  10.742  68.865  1.00 52.40           N  
ATOM   1912  N   THR A 254     -37.515  12.272  75.321  1.00 52.33           N  
ATOM   1913  CA  THR A 254     -37.515  12.021  76.753  1.00 52.41           C  
ATOM   1914  C   THR A 254     -37.157  13.293  77.505  1.00 50.15           C  
ATOM   1915  O   THR A 254     -37.796  13.639  78.490  1.00 51.27           O  
ATOM   1916  CB  THR A 254     -36.541  10.900  77.116  1.00 49.95           C  
ATOM   1917  OG1 THR A 254     -37.041   9.667  76.587  1.00 48.10           O  
ATOM   1918  CG2 THR A 254     -36.388  10.792  78.622  1.00 43.00           C  
ATOM   1919  N   LEU A 255     -36.139  13.998  77.026  1.00 48.98           N  
ATOM   1920  CA  LEU A 255     -35.802  15.294  77.584  1.00 50.54           C  
ATOM   1921  C   LEU A 255     -37.000  16.247  77.518  1.00 49.44           C  
ATOM   1922  O   LEU A 255     -37.166  17.117  78.367  1.00 53.84           O  
ATOM   1923  CB  LEU A 255     -34.604  15.905  76.849  1.00 49.99           C  
ATOM   1924  CG  LEU A 255     -33.275  15.160  76.865  1.00 42.33           C  
ATOM   1925  CD1 LEU A 255     -32.166  16.035  76.294  1.00 44.24           C  
ATOM   1926  CD2 LEU A 255     -32.929  14.663  78.266  1.00 49.05           C  
ATOM   1927  N   LEU A 256     -37.835  16.090  76.504  1.00 51.11           N  
ATOM   1928  CA  LEU A 256     -39.038  16.903  76.414  1.00 54.52           C  
ATOM   1929  C   LEU A 256     -39.978  16.590  77.567  1.00 50.14           C  
ATOM   1930  O   LEU A 256     -40.549  17.495  78.171  1.00 50.19           O  
ATOM   1931  CB  LEU A 256     -39.758  16.687  75.079  1.00 52.14           C  
ATOM   1932  CG  LEU A 256     -39.314  17.532  73.885  1.00 55.99           C  
ATOM   1933  CD1 LEU A 256     -40.290  17.352  72.733  1.00 51.26           C  
ATOM   1934  CD2 LEU A 256     -39.190  18.993  74.288  1.00 53.10           C  
ATOM   1935  N   ASP A 257     -40.146  15.305  77.857  1.00 49.74           N  
ATOM   1936  CA  ASP A 257     -40.997  14.886  78.961  1.00 49.33           C  
ATOM   1937  C   ASP A 257     -40.435  15.363  80.297  1.00 53.79           C  
ATOM   1938  O   ASP A 257     -41.203  15.753  81.195  1.00 49.02           O  
ATOM   1939  CB  ASP A 257     -41.159  13.376  78.952  1.00 46.75           C  
ATOM   1940  CG  ASP A 257     -42.207  12.934  77.988  1.00 55.26           C  
ATOM   1941  OD1 ASP A 257     -43.398  13.049  78.349  1.00 66.14           O  
ATOM   1942  OD2 ASP A 257     -41.851  12.501  76.870  1.00 57.81           O  
ATOM   1943  N   LEU A 258     -39.104  15.339  80.413  1.00 40.02           N  
ATOM   1944  CA  LEU A 258     -38.429  15.908  81.565  1.00 46.12           C  
ATOM   1945  C   LEU A 258     -38.770  17.395  81.745  1.00 55.11           C  
ATOM   1946  O   LEU A 258     -39.110  17.834  82.849  1.00 54.32           O  
ATOM   1947  CB  LEU A 258     -36.920  15.730  81.439  1.00 47.80           C  
ATOM   1948  CG  LEU A 258     -36.128  16.418  82.548  1.00 46.35           C  
ATOM   1949  CD1 LEU A 258     -36.631  15.913  83.868  1.00 49.07           C  
ATOM   1950  CD2 LEU A 258     -34.618  16.196  82.407  1.00 40.89           C  
ATOM   1951  N   LYS A 259     -38.672  18.156  80.653  1.00 60.13           N  
ATOM   1952  CA  LYS A 259     -38.908  19.604  80.661  1.00 56.87           C  
ATOM   1953  C   LYS A 259     -40.336  19.920  81.065  1.00 54.32           C  
ATOM   1954  O   LYS A 259     -40.568  20.812  81.877  1.00 56.10           O  
ATOM   1955  CB  LYS A 259     -38.599  20.209  79.284  1.00 57.98           C  
ATOM   1956  CG  LYS A 259     -38.722  21.728  79.197  1.00 54.47           C  
ATOM   1957  CD  LYS A 259     -37.940  22.266  78.009  1.00 58.94           C  
ATOM   1958  CE  LYS A 259     -38.352  23.682  77.619  1.00 64.95           C  
ATOM   1959  NZ  LYS A 259     -39.577  23.695  76.748  1.00 72.00           N  
ATOM   1960  N   LYS A 260     -41.287  19.184  80.500  1.00 47.72           N  
ATOM   1961  CA  LYS A 260     -42.691  19.325  80.875  1.00 51.38           C  
ATOM   1962  C   LYS A 260     -42.889  18.929  82.334  1.00 61.18           C  
ATOM   1963  O   LYS A 260     -43.811  19.406  82.985  1.00 64.32           O  
ATOM   1964  CB  LYS A 260     -43.586  18.474  79.972  1.00 55.24           C  
ATOM   1965  CG  LYS A 260     -45.082  18.552  80.269  1.00 65.14           C  
ATOM   1966  CD  LYS A 260     -45.717  19.866  79.803  1.00 65.72           C  
ATOM   1967  CE  LYS A 260     -47.193  19.929  80.194  1.00 66.36           C  
ATOM   1968  NZ  LYS A 260     -47.914  18.654  79.880  1.00 61.26           N  
ATOM   1969  N   TRP A 261     -42.028  18.055  82.851  1.00 58.93           N  
ATOM   1970  CA  TRP A 261     -42.134  17.662  84.246  1.00 49.35           C  
ATOM   1971  C   TRP A 261     -41.743  18.810  85.135  1.00 53.63           C  
ATOM   1972  O   TRP A 261     -42.447  19.154  86.077  1.00 58.88           O  
ATOM   1973  CB  TRP A 261     -41.248  16.459  84.586  1.00 53.71           C  
ATOM   1974  CG  TRP A 261     -41.423  16.041  86.017  1.00 50.51           C  
ATOM   1975  CD1 TRP A 261     -40.662  16.413  87.099  1.00 46.54           C  
ATOM   1976  CD2 TRP A 261     -42.461  15.211  86.525  1.00 46.12           C  
ATOM   1977  NE1 TRP A 261     -41.166  15.845  88.243  1.00 45.87           N  
ATOM   1978  CE2 TRP A 261     -42.268  15.101  87.913  1.00 44.49           C  
ATOM   1979  CE3 TRP A 261     -43.531  14.540  85.934  1.00 51.49           C  
ATOM   1980  CZ2 TRP A 261     -43.100  14.340  88.712  1.00 55.04           C  
ATOM   1981  CZ3 TRP A 261     -44.359  13.788  86.733  1.00 58.56           C  
ATOM   1982  CH2 TRP A 261     -44.142  13.694  88.105  1.00 56.44           C  
ATOM   1983  N   ILE A 262     -40.591  19.391  84.861  1.00 53.19           N  
ATOM   1984  CA  ILE A 262     -40.109  20.441  85.729  1.00 56.16           C  
ATOM   1985  C   ILE A 262     -41.073  21.625  85.675  1.00 60.12           C  
ATOM   1986  O   ILE A 262     -41.433  22.187  86.705  1.00 62.36           O  
ATOM   1987  CB  ILE A 262     -38.700  20.845  85.352  1.00 53.06           C  
ATOM   1988  CG1 ILE A 262     -37.758  19.678  85.651  1.00 50.34           C  
ATOM   1989  CG2 ILE A 262     -38.283  22.069  86.133  1.00 63.42           C  
ATOM   1990  CD1 ILE A 262     -36.579  19.583  84.720  1.00 51.99           C  
ATOM   1991  N   GLU A 263     -41.529  21.956  84.473  1.00 65.97           N  
ATOM   1992  CA  GLU A 263     -42.499  23.026  84.275  1.00 65.73           C  
ATOM   1993  C   GLU A 263     -43.803  22.743  85.029  1.00 62.66           C  
ATOM   1994  O   GLU A 263     -44.432  23.664  85.542  1.00 70.38           O  
ATOM   1995  CB  GLU A 263     -42.759  23.226  82.772  1.00 62.16           C  
ATOM   1996  CG  GLU A 263     -44.176  23.667  82.388  1.00 64.67           C  
ATOM   1997  CD  GLU A 263     -44.554  23.226  80.964  1.00 73.25           C  
ATOM   1998  OE1 GLU A 263     -43.640  22.832  80.198  1.00 73.01           O  
ATOM   1999  OE2 GLU A 263     -45.759  23.264  80.608  1.00 71.03           O  
ATOM   2000  N   ASP A 264     -44.200  21.479  85.125  1.00 57.08           N  
ATOM   2001  CA  ASP A 264     -45.468  21.142  85.781  1.00 59.78           C  
ATOM   2002  C   ASP A 264     -45.336  21.004  87.302  1.00 59.70           C  
ATOM   2003  O   ASP A 264     -46.332  20.816  88.001  1.00 45.17           O  
ATOM   2004  CB  ASP A 264     -46.044  19.847  85.204  1.00 54.25           C  
ATOM   2005  CG  ASP A 264     -46.745  20.061  83.882  1.00 65.31           C  
ATOM   2006  OD1 ASP A 264     -46.461  21.077  83.210  1.00 63.89           O  
ATOM   2007  OD2 ASP A 264     -47.581  19.211  83.510  1.00 72.05           O  
ATOM   2008  N   ASN A 265     -44.099  21.103  87.795  1.00 64.46           N  
ATOM   2009  CA  ASN A 265     -43.767  20.840  89.195  1.00 56.42           C  
ATOM   2010  C   ASN A 265     -42.555  21.627  89.657  1.00 55.65           C  
ATOM   2011  O   ASN A 265     -41.806  21.137  90.495  1.00 58.07           O  
ATOM   2012  CB  ASN A 265     -43.482  19.350  89.422  1.00 47.69           C  
ATOM   2013  CG  ASN A 265     -44.681  18.479  89.162  1.00 46.95           C  
ATOM   2014  OD1 ASN A 265     -45.625  18.479  89.941  1.00 57.66           O  
ATOM   2015  ND2 ASN A 265     -44.650  17.716  88.074  1.00 47.74           N  
ATOM   2016  N   LYS A 266     -42.357  22.829  89.112  1.00 58.92           N  
ATOM   2017  CA  LYS A 266     -41.205  23.678  89.451  1.00 60.12           C  
ATOM   2018  C   LYS A 266     -41.041  23.802  90.957  1.00 61.18           C  
ATOM   2019  O   LYS A 266     -39.937  24.041  91.459  1.00 61.67           O  
ATOM   2020  CB  LYS A 266     -41.357  25.074  88.836  1.00 54.57           C  
ATOM   2021  N   ASP A 267     -42.169  23.623  91.645  1.00 60.51           N  
ATOM   2022  CA  ASP A 267     -42.311  23.729  93.094  1.00 66.91           C  
ATOM   2023  C   ASP A 267     -41.363  22.787  93.849  1.00 66.47           C  
ATOM   2024  O   ASP A 267     -40.750  23.162  94.857  1.00 63.59           O  
ATOM   2025  CB  ASP A 267     -43.774  23.425  93.462  1.00 72.43           C  
ATOM   2026  CG  ASP A 267     -44.229  24.107  94.754  1.00 83.99           C  
ATOM   2027  OD1 ASP A 267     -43.397  24.335  95.661  1.00 88.41           O  
ATOM   2028  OD2 ASP A 267     -45.440  24.403  94.866  1.00 83.10           O  
ATOM   2029  N   GLU A 268     -41.242  21.561  93.349  1.00 63.85           N  
ATOM   2030  CA  GLU A 268     -40.503  20.527  94.049  1.00 56.95           C  
ATOM   2031  C   GLU A 268     -39.033  20.450  93.646  1.00 57.23           C  
ATOM   2032  O   GLU A 268     -38.376  19.434  93.854  1.00 59.32           O  
ATOM   2033  CB  GLU A 268     -41.186  19.186  93.827  1.00 53.95           C  
ATOM   2034  CG  GLU A 268     -41.710  18.607  95.112  1.00 55.02           C  
ATOM   2035  CD  GLU A 268     -43.151  18.186  95.015  1.00 57.86           C  
ATOM   2036  OE1 GLU A 268     -43.678  18.097  93.883  1.00 56.58           O  
ATOM   2037  OE2 GLU A 268     -43.750  17.931  96.082  1.00 65.58           O  
ATOM   2038  N   LEU A 269     -38.524  21.544  93.093  1.00 59.43           N  
ATOM   2039  CA  LEU A 269     -37.142  21.638  92.651  1.00 54.86           C  
ATOM   2040  C   LEU A 269     -36.507  22.919  93.174  1.00 57.40           C  
ATOM   2041  O   LEU A 269     -37.162  23.960  93.193  1.00 60.92           O  
ATOM   2042  CB  LEU A 269     -37.072  21.597  91.123  1.00 57.54           C  
ATOM   2043  CG  LEU A 269     -36.831  20.244  90.451  1.00 51.29           C  
ATOM   2044  CD1 LEU A 269     -38.101  19.631  89.888  1.00 47.22           C  
ATOM   2045  CD2 LEU A 269     -35.799  20.428  89.360  1.00 60.83           C  
ATOM   2046  N   GLU A 270     -35.242  22.846  93.593  1.00 56.27           N  
ATOM   2047  CA  GLU A 270     -34.522  24.016  94.110  1.00 58.61           C  
ATOM   2048  C   GLU A 270     -34.549  25.168  93.120  1.00 56.12           C  
ATOM   2049  O   GLU A 270     -34.670  24.953  91.921  1.00 61.83           O  
ATOM   2050  CB  GLU A 270     -33.072  23.659  94.451  1.00 57.21           C  
ATOM   2051  CG  GLU A 270     -32.925  22.259  95.014  1.00 64.03           C  
ATOM   2052  CD  GLU A 270     -31.866  22.154  96.098  1.00 69.69           C  
ATOM   2053  OE1 GLU A 270     -30.662  22.204  95.767  1.00 78.39           O  
ATOM   2054  OE2 GLU A 270     -32.245  22.013  97.283  1.00 74.43           O  
ATOM   2055  N   ASP A 271     -34.434  26.382  93.644  1.00 63.11           N  
ATOM   2056  CA  ASP A 271     -34.599  27.606  92.873  1.00 66.63           C  
ATOM   2057  C   ASP A 271     -33.937  27.537  91.491  1.00 67.66           C  
ATOM   2058  O   ASP A 271     -34.637  27.470  90.473  1.00 63.81           O  
ATOM   2059  CB  ASP A 271     -34.056  28.802  93.670  1.00 63.58           C  
ATOM   2060  N   GLY A 272     -32.606  27.515  91.454  1.00 58.54           N  
ATOM   2061  CA  GLY A 272     -31.895  27.623  90.193  1.00 65.15           C  
ATOM   2062  C   GLY A 272     -31.963  26.360  89.353  1.00 67.25           C  
ATOM   2063  O   GLY A 272     -32.068  26.397  88.123  1.00 61.46           O  
ATOM   2064  N   LYS A 273     -31.911  25.231  90.049  1.00 68.44           N  
ATOM   2065  CA  LYS A 273     -31.844  23.910  89.441  1.00 58.76           C  
ATOM   2066  C   LYS A 273     -33.118  23.581  88.673  1.00 61.47           C  
ATOM   2067  O   LYS A 273     -34.193  24.111  88.976  1.00 67.71           O  
ATOM   2068  CB  LYS A 273     -31.577  22.855  90.524  1.00 55.17           C  
ATOM   2069  CG  LYS A 273     -30.177  22.916  91.140  1.00 50.30           C  
ATOM   2070  CD  LYS A 273     -30.012  24.069  92.114  1.00 54.63           C  
ATOM   2071  CE  LYS A 273     -28.656  24.054  92.815  1.00 61.04           C  
ATOM   2072  NZ  LYS A 273     -27.501  24.256  91.899  1.00 61.36           N  
ATOM   2073  N   GLY A 274     -32.999  22.711  87.678  1.00 49.23           N  
ATOM   2074  CA  GLY A 274     -34.149  22.350  86.877  1.00 53.00           C  
ATOM   2075  C   GLY A 274     -34.028  22.911  85.473  1.00 55.83           C  
ATOM   2076  O   GLY A 274     -34.082  22.173  84.493  1.00 52.57           O  
ATOM   2077  N   ASP A 275     -33.874  24.228  85.375  1.00 60.43           N  
ATOM   2078  CA  ASP A 275     -33.579  24.862  84.094  1.00 54.62           C  
ATOM   2079  C   ASP A 275     -32.141  24.551  83.745  1.00 53.07           C  
ATOM   2080  O   ASP A 275     -31.815  24.255  82.595  1.00 44.39           O  
ATOM   2081  CB  ASP A 275     -33.803  26.385  84.143  1.00 55.32           C  
ATOM   2082  CG  ASP A 275     -35.273  26.761  84.064  1.00 53.79           C  
ATOM   2083  OD1 ASP A 275     -36.105  25.830  84.050  1.00 48.04           O  
ATOM   2084  OD2 ASP A 275     -35.593  27.972  84.024  1.00 51.36           O  
ATOM   2085  N   GLU A 276     -31.278  24.624  84.754  1.00 57.97           N  
ATOM   2086  CA  GLU A 276     -29.871  24.343  84.544  1.00 56.20           C  
ATOM   2087  C   GLU A 276     -29.682  22.859  84.228  1.00 54.99           C  
ATOM   2088  O   GLU A 276     -28.731  22.488  83.551  1.00 61.91           O  
ATOM   2089  CB  GLU A 276     -29.043  24.772  85.757  1.00 54.30           C  
ATOM   2090  CG  GLU A 276     -27.514  24.667  85.565  1.00 67.02           C  
ATOM   2091  CD  GLU A 276     -26.966  25.405  84.317  1.00 75.76           C  
ATOM   2092  OE1 GLU A 276     -27.628  26.330  83.787  1.00 68.77           O  
ATOM   2093  OE2 GLU A 276     -25.850  25.053  83.862  1.00 76.64           O  
ATOM   2094  N   LEU A 277     -30.602  22.012  84.680  1.00 50.52           N  
ATOM   2095  CA  LEU A 277     -30.491  20.589  84.379  1.00 54.05           C  
ATOM   2096  C   LEU A 277     -30.822  20.307  82.905  1.00 51.94           C  
ATOM   2097  O   LEU A 277     -30.022  19.704  82.190  1.00 50.14           O  
ATOM   2098  CB  LEU A 277     -31.395  19.749  85.294  1.00 53.05           C  
ATOM   2099  CG  LEU A 277     -31.251  18.242  85.045  1.00 44.94           C  
ATOM   2100  CD1 LEU A 277     -29.851  17.778  85.427  1.00 44.62           C  
ATOM   2101  CD2 LEU A 277     -32.313  17.433  85.763  1.00 44.95           C  
ATOM   2102  N   VAL A 278     -32.000  20.746  82.467  1.00 49.85           N  
ATOM   2103  CA  VAL A 278     -32.464  20.531  81.105  1.00 44.87           C  
ATOM   2104  C   VAL A 278     -31.495  21.120  80.074  1.00 52.73           C  
ATOM   2105  O   VAL A 278     -31.256  20.528  79.013  1.00 54.45           O  
ATOM   2106  CB  VAL A 278     -33.868  21.117  80.923  1.00 45.53           C  
ATOM   2107  CG1 VAL A 278     -34.268  21.193  79.446  1.00 45.47           C  
ATOM   2108  CG2 VAL A 278     -34.857  20.277  81.690  1.00 47.17           C  
ATOM   2109  N   LYS A 279     -30.912  22.266  80.395  1.00 50.85           N  
ATOM   2110  CA  LYS A 279     -29.942  22.880  79.504  1.00 45.12           C  
ATOM   2111  C   LYS A 279     -28.731  21.957  79.415  1.00 57.15           C  
ATOM   2112  O   LYS A 279     -28.269  21.643  78.308  1.00 54.84           O  
ATOM   2113  CB  LYS A 279     -29.547  24.274  79.993  1.00 44.45           C  
ATOM   2114  CG  LYS A 279     -28.597  25.045  79.091  1.00 50.98           C  
ATOM   2115  CD  LYS A 279     -28.231  26.422  79.685  1.00 51.03           C  
ATOM   2116  CE  LYS A 279     -29.461  27.320  79.816  1.00 56.63           C  
ATOM   2117  NZ  LYS A 279     -29.179  28.614  80.523  1.00 62.87           N  
ATOM   2118  N   THR A 280     -28.226  21.505  80.567  1.00 53.86           N  
ATOM   2119  CA  THR A 280     -27.036  20.654  80.569  1.00 50.88           C  
ATOM   2120  C   THR A 280     -27.274  19.405  79.723  1.00 47.10           C  
ATOM   2121  O   THR A 280     -26.424  19.037  78.928  1.00 39.37           O  
ATOM   2122  CB  THR A 280     -26.601  20.258  81.998  1.00 49.38           C  
ATOM   2123  OG1 THR A 280     -25.689  21.243  82.489  1.00 58.70           O  
ATOM   2124  CG2 THR A 280     -25.879  18.918  82.005  1.00 44.98           C  
ATOM   2125  N   LEU A 281     -28.456  18.807  79.863  1.00 48.52           N  
ATOM   2126  CA  LEU A 281     -28.801  17.556  79.192  1.00 46.07           C  
ATOM   2127  C   LEU A 281     -28.928  17.709  77.688  1.00 50.39           C  
ATOM   2128  O   LEU A 281     -28.333  16.945  76.929  1.00 58.10           O  
ATOM   2129  CB  LEU A 281     -30.104  16.998  79.757  1.00 46.82           C  
ATOM   2130  CG  LEU A 281     -29.958  15.729  80.588  1.00 41.03           C  
ATOM   2131  CD1 LEU A 281     -28.799  15.900  81.503  1.00 45.28           C  
ATOM   2132  CD2 LEU A 281     -31.214  15.500  81.383  1.00 41.62           C  
ATOM   2133  N   THR A 282     -29.726  18.689  77.274  1.00 55.14           N  
ATOM   2134  CA  THR A 282     -29.855  19.120  75.888  1.00 42.37           C  
ATOM   2135  C   THR A 282     -28.513  19.255  75.170  1.00 42.54           C  
ATOM   2136  O   THR A 282     -28.357  18.798  74.049  1.00 46.71           O  
ATOM   2137  CB  THR A 282     -30.587  20.474  75.839  1.00 53.02           C  
ATOM   2138  OG1 THR A 282     -31.855  20.351  76.502  1.00 52.25           O  
ATOM   2139  CG2 THR A 282     -30.776  20.959  74.390  1.00 50.20           C  
ATOM   2140  N   LYS A 283     -27.553  19.902  75.823  1.00 47.76           N  
ATOM   2141  CA  LYS A 283     -26.199  20.027  75.296  1.00 46.77           C  
ATOM   2142  C   LYS A 283     -25.532  18.670  75.139  1.00 51.14           C  
ATOM   2143  O   LYS A 283     -24.922  18.378  74.112  1.00 54.71           O  
ATOM   2144  CB  LYS A 283     -25.341  20.893  76.202  1.00 43.21           C  
ATOM   2145  CG  LYS A 283     -23.878  20.928  75.803  1.00 47.99           C  
ATOM   2146  CD  LYS A 283     -23.553  22.177  74.993  1.00 54.83           C  
ATOM   2147  CE  LYS A 283     -22.363  21.945  74.057  1.00 57.63           C  
ATOM   2148  NZ  LYS A 283     -22.782  21.396  72.728  1.00 54.24           N  
ATOM   2149  N   GLN A 284     -25.642  17.852  76.177  1.00 46.70           N  
ATOM   2150  CA  GLN A 284     -25.083  16.511  76.184  1.00 46.19           C  
ATOM   2151  C   GLN A 284     -25.687  15.629  75.096  1.00 45.18           C  
ATOM   2152  O   GLN A 284     -25.025  14.752  74.562  1.00 45.76           O  
ATOM   2153  CB  GLN A 284     -25.291  15.864  77.549  1.00 44.87           C  
ATOM   2154  CG  GLN A 284     -24.442  16.451  78.665  1.00 41.87           C  
ATOM   2155  CD  GLN A 284     -24.830  15.868  80.000  1.00 43.04           C  
ATOM   2156  OE1 GLN A 284     -25.947  15.391  80.157  1.00 45.57           O  
ATOM   2157  NE2 GLN A 284     -23.906  15.874  80.960  1.00 42.55           N  
ATOM   2158  N   LEU A 285     -26.943  15.854  74.758  1.00 42.77           N  
ATOM   2159  CA  LEU A 285     -27.518  15.110  73.645  1.00 50.26           C  
ATOM   2160  C   LEU A 285     -26.896  15.551  72.321  1.00 47.26           C  
ATOM   2161  O   LEU A 285     -26.545  14.726  71.497  1.00 52.17           O  
ATOM   2162  CB  LEU A 285     -29.035  15.279  73.594  1.00 44.83           C  
ATOM   2163  CG  LEU A 285     -29.718  14.351  72.595  1.00 43.98           C  
ATOM   2164  CD1 LEU A 285     -29.197  12.943  72.766  1.00 44.28           C  
ATOM   2165  CD2 LEU A 285     -31.226  14.383  72.768  1.00 48.35           C  
ATOM   2166  N   ALA A 286     -26.779  16.859  72.122  1.00 50.54           N  
ATOM   2167  CA  ALA A 286     -26.163  17.398  70.919  1.00 49.24           C  
ATOM   2168  C   ALA A 286     -24.740  16.867  70.732  1.00 46.84           C  
ATOM   2169  O   ALA A 286     -24.332  16.512  69.622  1.00 53.34           O  
ATOM   2170  CB  ALA A 286     -26.156  18.912  70.967  1.00 36.47           C  
ATOM   2171  N   ASP A 287     -23.997  16.814  71.826  1.00 43.63           N  
ATOM   2172  CA  ASP A 287     -22.635  16.329  71.810  1.00 47.53           C  
ATOM   2173  C   ASP A 287     -22.564  14.864  71.446  1.00 52.50           C  
ATOM   2174  O   ASP A 287     -21.664  14.442  70.728  1.00 51.50           O  
ATOM   2175  CB  ASP A 287     -21.987  16.556  73.169  1.00 53.70           C  
ATOM   2176  CG  ASP A 287     -21.718  18.018  73.429  1.00 61.03           C  
ATOM   2177  OD1 ASP A 287     -21.355  18.724  72.457  1.00 62.97           O  
ATOM   2178  OD2 ASP A 287     -21.888  18.466  74.585  1.00 65.42           O  
ATOM   2179  N   ALA A 288     -23.521  14.096  71.950  1.00 52.49           N  
ATOM   2180  CA  ALA A 288     -23.569  12.668  71.706  1.00 49.48           C  
ATOM   2181  C   ALA A 288     -23.884  12.359  70.247  1.00 49.74           C  
ATOM   2182  O   ALA A 288     -23.245  11.500  69.643  1.00 53.14           O  
ATOM   2183  CB  ALA A 288     -24.596  12.021  72.613  1.00 45.91           C  
ATOM   2184  N   ILE A 289     -24.876  13.047  69.692  1.00 46.60           N  
ATOM   2185  CA  ILE A 289     -25.270  12.835  68.308  1.00 49.96           C  
ATOM   2186  C   ILE A 289     -24.085  13.089  67.373  1.00 54.49           C  
ATOM   2187  O   ILE A 289     -23.810  12.314  66.450  1.00 49.71           O  
ATOM   2188  CB  ILE A 289     -26.427  13.744  67.922  1.00 50.36           C  
ATOM   2189  CG1 ILE A 289     -27.683  13.359  68.689  1.00 50.64           C  
ATOM   2190  CG2 ILE A 289     -26.691  13.651  66.443  1.00 50.10           C  
ATOM   2191  CD1 ILE A 289     -28.866  14.180  68.298  1.00 50.93           C  
ATOM   2192  N   GLU A 290     -23.371  14.173  67.651  1.00 50.78           N  
ATOM   2193  CA  GLU A 290     -22.182  14.534  66.894  1.00 53.43           C  
ATOM   2194  C   GLU A 290     -21.003  13.542  67.046  1.00 54.97           C  
ATOM   2195  O   GLU A 290     -20.188  13.386  66.125  1.00 55.98           O  
ATOM   2196  CB  GLU A 290     -21.747  15.947  67.296  1.00 47.69           C  
ATOM   2197  CG  GLU A 290     -20.370  16.349  66.793  1.00 53.00           C  
ATOM   2198  CD  GLU A 290     -20.292  16.449  65.280  1.00 55.58           C  
ATOM   2199  OE1 GLU A 290     -21.357  16.384  64.619  1.00 57.66           O  
ATOM   2200  OE2 GLU A 290     -19.161  16.598  64.760  1.00 53.75           O  
ATOM   2201  N   LEU A 291     -20.918  12.872  68.195  1.00 52.52           N  
ATOM   2202  CA  LEU A 291     -19.872  11.877  68.444  1.00 49.24           C  
ATOM   2203  C   LEU A 291     -20.232  10.506  67.875  1.00 57.84           C  
ATOM   2204  O   LEU A 291     -19.357   9.796  67.339  1.00 49.44           O  
ATOM   2205  CB  LEU A 291     -19.601  11.755  69.936  1.00 53.50           C  
ATOM   2206  CG  LEU A 291     -18.665  12.809  70.528  1.00 57.12           C  
ATOM   2207  CD1 LEU A 291     -18.847  12.860  72.042  1.00 51.91           C  
ATOM   2208  CD2 LEU A 291     -17.209  12.516  70.153  1.00 42.38           C  
ATOM   2209  N   ALA A 292     -21.516  10.154  68.020  1.00 52.64           N  
ATOM   2210  CA  ALA A 292     -22.091   8.928  67.485  1.00 42.86           C  
ATOM   2211  C   ALA A 292     -21.944   8.881  65.983  1.00 50.99           C  
ATOM   2212  O   ALA A 292     -21.486   7.887  65.425  1.00 59.24           O  
ATOM   2213  CB  ALA A 292     -23.558   8.816  67.858  1.00 48.32           C  
ATOM   2214  N   LYS A 293     -22.337   9.970  65.335  1.00 53.11           N  
ATOM   2215  CA  LYS A 293     -22.339  10.055  63.886  1.00 51.31           C  
ATOM   2216  C   LYS A 293     -20.922   9.876  63.304  1.00 54.45           C  
ATOM   2217  O   LYS A 293     -20.762   9.403  62.168  1.00 50.58           O  
ATOM   2218  CB  LYS A 293     -22.949  11.388  63.447  1.00 54.04           C  
ATOM   2219  CG  LYS A 293     -23.856  11.294  62.224  1.00 68.72           C  
ATOM   2220  CD  LYS A 293     -25.339  11.186  62.582  1.00 73.59           C  
ATOM   2221  CE  LYS A 293     -26.224  10.915  61.346  1.00 74.48           C  
ATOM   2222  NZ  LYS A 293     -26.134   9.518  60.804  1.00 56.34           N  
ATOM   2223  N   LYS A 294     -19.898  10.240  64.078  1.00 52.14           N  
ATOM   2224  CA  LYS A 294     -18.523   9.975  63.664  1.00 44.29           C  
ATOM   2225  C   LYS A 294     -18.267   8.482  63.731  1.00 52.04           C  
ATOM   2226  O   LYS A 294     -17.567   7.910  62.883  1.00 54.53           O  
ATOM   2227  CB  LYS A 294     -17.507  10.710  64.535  1.00 46.70           C  
ATOM   2228  CG  LYS A 294     -16.793  11.876  63.862  1.00 45.56           C  
ATOM   2229  CD  LYS A 294     -17.767  13.011  63.548  1.00 50.35           C  
ATOM   2230  CE  LYS A 294     -17.049  14.347  63.382  1.00 44.75           C  
ATOM   2231  NZ  LYS A 294     -17.963  15.499  63.065  1.00 42.28           N  
ATOM   2232  N   SER A 295     -18.846   7.846  64.742  1.00 56.37           N  
ATOM   2233  CA  SER A 295     -18.623   6.428  64.952  1.00 52.02           C  
ATOM   2234  C   SER A 295     -19.381   5.590  63.944  1.00 48.19           C  
ATOM   2235  O   SER A 295     -18.806   4.674  63.348  1.00 47.99           O  
ATOM   2236  CB  SER A 295     -18.999   6.037  66.366  1.00 48.14           C  
ATOM   2237  OG  SER A 295     -17.878   6.281  67.191  1.00 59.61           O  
ATOM   2238  N   SER A 296     -20.654   5.905  63.733  1.00 44.16           N  
ATOM   2239  CA  SER A 296     -21.430   5.156  62.749  1.00 47.77           C  
ATOM   2240  C   SER A 296     -20.775   5.250  61.367  1.00 46.12           C  
ATOM   2241  O   SER A 296     -20.828   4.295  60.612  1.00 51.05           O  
ATOM   2242  CB  SER A 296     -22.878   5.642  62.682  1.00 35.87           C  
ATOM   2243  OG  SER A 296     -23.116   6.669  63.621  1.00 53.11           O  
ATOM   2244  N   ALA A 297     -20.135   6.378  61.063  1.00 42.20           N  
ATOM   2245  CA  ALA A 297     -19.506   6.574  59.762  1.00 45.89           C  
ATOM   2246  C   ALA A 297     -18.212   5.801  59.674  1.00 43.07           C  
ATOM   2247  O   ALA A 297     -17.895   5.238  58.628  1.00 44.46           O  
ATOM   2248  CB  ALA A 297     -19.252   8.056  59.483  1.00 37.54           C  
ATOM   2249  N   LEU A 298     -17.462   5.767  60.766  1.00 42.00           N  
ATOM   2250  CA  LEU A 298     -16.203   5.058  60.731  1.00 37.52           C  
ATOM   2251  C   LEU A 298     -16.496   3.579  60.568  1.00 43.40           C  
ATOM   2252  O   LEU A 298     -15.886   2.914  59.738  1.00 44.08           O  
ATOM   2253  CB  LEU A 298     -15.376   5.312  61.988  1.00 41.97           C  
ATOM   2254  CG  LEU A 298     -14.074   4.495  61.960  1.00 44.49           C  
ATOM   2255  CD1 LEU A 298     -13.059   5.087  60.960  1.00 41.20           C  
ATOM   2256  CD2 LEU A 298     -13.445   4.307  63.348  1.00 42.26           C  
ATOM   2257  N   ARG A 299     -17.446   3.084  61.363  1.00 44.65           N  
ATOM   2258  CA  ARG A 299     -17.911   1.697  61.305  1.00 46.29           C  
ATOM   2259  C   ARG A 299     -18.329   1.315  59.887  1.00 44.34           C  
ATOM   2260  O   ARG A 299     -17.855   0.337  59.326  1.00 43.98           O  
ATOM   2261  CB  ARG A 299     -19.086   1.505  62.271  1.00 52.10           C  
ATOM   2262  CG  ARG A 299     -19.496   0.053  62.550  1.00 50.68           C  
ATOM   2263  CD  ARG A 299     -18.470  -0.681  63.419  1.00 53.17           C  
ATOM   2264  NE  ARG A 299     -19.080  -1.350  64.572  1.00 62.76           N  
ATOM   2265  CZ  ARG A 299     -18.435  -2.167  65.407  1.00 61.43           C  
ATOM   2266  NH1 ARG A 299     -17.148  -2.447  65.223  1.00 54.77           N  
ATOM   2267  NH2 ARG A 299     -19.084  -2.720  66.425  1.00 62.73           N  
ATOM   2268  N   ALA A 300     -19.211   2.116  59.314  1.00 38.24           N  
ATOM   2269  CA  ALA A 300     -19.700   1.903  57.964  1.00 40.55           C  
ATOM   2270  C   ALA A 300     -18.591   1.867  56.897  1.00 50.57           C  
ATOM   2271  O   ALA A 300     -18.418   0.843  56.231  1.00 53.09           O  
ATOM   2272  CB  ALA A 300     -20.712   2.982  57.617  1.00 42.01           C  
ATOM   2273  N   GLN A 301     -17.847   2.971  56.736  1.00 41.67           N  
ATOM   2274  CA  GLN A 301     -16.979   3.136  55.576  1.00 37.72           C  
ATOM   2275  C   GLN A 301     -15.465   3.212  55.848  1.00 38.78           C  
ATOM   2276  O   GLN A 301     -14.647   3.377  54.921  1.00 42.21           O  
ATOM   2277  CB  GLN A 301     -17.416   4.377  54.797  1.00 41.95           C  
ATOM   2278  CG  GLN A 301     -17.296   5.699  55.522  1.00 40.59           C  
ATOM   2279  CD  GLN A 301     -17.479   6.877  54.563  1.00 50.38           C  
ATOM   2280  OE1 GLN A 301     -16.725   7.028  53.588  1.00 52.35           O  
ATOM   2281  NE2 GLN A 301     -18.492   7.706  54.825  1.00 44.98           N  
ATOM   2282  N   GLY A 302     -15.084   3.061  57.103  1.00 33.59           N  
ATOM   2283  CA  GLY A 302     -13.691   3.140  57.459  1.00 35.06           C  
ATOM   2284  C   GLY A 302     -13.174   4.569  57.483  1.00 39.96           C  
ATOM   2285  O   GLY A 302     -13.891   5.536  57.159  1.00 34.76           O  
ATOM   2286  N   ALA A 303     -11.909   4.688  57.875  1.00 41.06           N  
ATOM   2287  CA  ALA A 303     -11.213   5.963  57.979  1.00 31.10           C  
ATOM   2288  C   ALA A 303     -11.339   6.763  56.708  1.00 31.35           C  
ATOM   2289  O   ALA A 303     -11.391   6.198  55.611  1.00 39.51           O  
ATOM   2290  CB  ALA A 303      -9.772   5.733  58.294  1.00 29.82           C  
ATOM   2291  N   GLN A 304     -11.429   8.075  56.851  1.00 30.34           N  
ATOM   2292  CA  GLN A 304     -11.371   8.943  55.686  1.00 34.93           C  
ATOM   2293  C   GLN A 304     -10.102   9.777  55.767  1.00 35.91           C  
ATOM   2294  O   GLN A 304     -10.008  10.716  56.557  1.00 39.11           O  
ATOM   2295  CB  GLN A 304     -12.630   9.806  55.583  1.00 37.83           C  
ATOM   2296  CG  GLN A 304     -13.872   8.994  55.173  1.00 36.26           C  
ATOM   2297  CD  GLN A 304     -15.138   9.824  55.088  1.00 43.03           C  
ATOM   2298  OE1 GLN A 304     -15.936   9.871  56.031  1.00 42.37           O  
ATOM   2299  NE2 GLN A 304     -15.338  10.480  53.944  1.00 48.00           N  
ATOM   2300  N   ILE A 305      -9.099   9.372  54.992  1.00 34.01           N  
ATOM   2301  CA  ILE A 305      -7.845  10.110  54.901  1.00 29.62           C  
ATOM   2302  C   ILE A 305      -7.958  11.349  54.041  1.00 24.77           C  
ATOM   2303  O   ILE A 305      -8.354  11.291  52.883  1.00 24.28           O  
ATOM   2304  CB  ILE A 305      -6.731   9.245  54.325  1.00 27.70           C  
ATOM   2305  CG1 ILE A 305      -6.479   8.059  55.248  1.00 33.00           C  
ATOM   2306  CG2 ILE A 305      -5.447  10.075  54.135  1.00 23.68           C  
ATOM   2307  CD1 ILE A 305      -5.527   7.036  54.689  1.00 27.35           C  
ATOM   2308  N   ASP A 306      -7.594  12.473  54.626  1.00 26.04           N  
ATOM   2309  CA  ASP A 306      -7.386  13.695  53.865  1.00 28.42           C  
ATOM   2310  C   ASP A 306      -5.952  13.620  53.348  1.00 27.71           C  
ATOM   2311  O   ASP A 306      -5.015  13.875  54.106  1.00 29.54           O  
ATOM   2312  CB  ASP A 306      -7.627  14.924  54.765  1.00 30.35           C  
ATOM   2313  CG  ASP A 306      -7.725  16.223  53.999  1.00 29.23           C  
ATOM   2314  OD1 ASP A 306      -7.125  16.347  52.929  1.00 29.95           O  
ATOM   2315  OD2 ASP A 306      -8.395  17.149  54.489  1.00 36.59           O  
ATOM   2316  N   SER A 307      -5.779  13.255  52.075  1.00 27.24           N  
ATOM   2317  CA  SER A 307      -4.453  12.935  51.540  1.00 23.72           C  
ATOM   2318  C   SER A 307      -3.393  13.976  51.845  1.00 26.91           C  
ATOM   2319  O   SER A 307      -2.428  13.680  52.557  1.00 29.77           O  
ATOM   2320  CB  SER A 307      -4.525  12.715  50.039  1.00 29.52           C  
ATOM   2321  OG  SER A 307      -5.314  11.576  49.757  1.00 36.66           O  
ATOM   2322  N   ILE A 308      -3.575  15.194  51.344  1.00 32.27           N  
ATOM   2323  CA  ILE A 308      -2.564  16.232  51.540  1.00 30.29           C  
ATOM   2324  C   ILE A 308      -2.297  16.557  53.005  1.00 28.96           C  
ATOM   2325  O   ILE A 308      -1.148  16.785  53.376  1.00 29.73           O  
ATOM   2326  CB  ILE A 308      -2.924  17.537  50.800  1.00 30.93           C  
ATOM   2327  CG1 ILE A 308      -1.735  18.526  50.869  1.00 27.63           C  
ATOM   2328  CG2 ILE A 308      -4.202  18.141  51.342  1.00 29.90           C  
ATOM   2329  CD1 ILE A 308      -0.495  18.038  50.153  1.00 23.17           C  
ATOM   2330  N   PHE A 309      -3.328  16.537  53.850  1.00 30.27           N  
ATOM   2331  CA  PHE A 309      -3.131  16.916  55.241  1.00 23.82           C  
ATOM   2332  C   PHE A 309      -2.358  15.849  56.004  1.00 28.17           C  
ATOM   2333  O   PHE A 309      -1.539  16.155  56.877  1.00 28.52           O  
ATOM   2334  CB  PHE A 309      -4.469  17.178  55.951  1.00 31.13           C  
ATOM   2335  CG  PHE A 309      -4.321  17.330  57.440  1.00 32.58           C  
ATOM   2336  CD1 PHE A 309      -3.741  18.472  57.972  1.00 27.85           C  
ATOM   2337  CD2 PHE A 309      -4.702  16.307  58.301  1.00 28.56           C  
ATOM   2338  CE1 PHE A 309      -3.563  18.607  59.348  1.00 31.14           C  
ATOM   2339  CE2 PHE A 309      -4.533  16.435  59.671  1.00 30.64           C  
ATOM   2340  CZ  PHE A 309      -3.961  17.588  60.198  1.00 32.18           C  
ATOM   2341  N   SER A 310      -2.639  14.587  55.700  1.00 29.20           N  
ATOM   2342  CA  SER A 310      -1.883  13.501  56.314  1.00 27.61           C  
ATOM   2343  C   SER A 310      -0.480  13.438  55.713  1.00 26.99           C  
ATOM   2344  O   SER A 310       0.489  13.270  56.433  1.00 27.77           O  
ATOM   2345  CB  SER A 310      -2.614  12.171  56.164  1.00 29.21           C  
ATOM   2346  OG  SER A 310      -3.586  12.035  57.184  1.00 27.11           O  
ATOM   2347  N   SER A 311      -0.363  13.608  54.397  1.00 31.17           N  
ATOM   2348  CA  SER A 311       0.960  13.691  53.780  1.00 26.45           C  
ATOM   2349  C   SER A 311       1.851  14.710  54.501  1.00 27.98           C  
ATOM   2350  O   SER A 311       2.964  14.370  54.881  1.00 27.17           O  
ATOM   2351  CB  SER A 311       0.847  14.029  52.302  1.00 26.07           C  
ATOM   2352  OG  SER A 311       0.274  12.954  51.570  1.00 25.32           O  
ATOM   2353  N   TYR A 312       1.364  15.927  54.748  1.00 27.63           N  
ATOM   2354  CA  TYR A 312       2.213  16.920  55.420  1.00 28.39           C  
ATOM   2355  C   TYR A 312       2.413  16.562  56.884  1.00 28.15           C  
ATOM   2356  O   TYR A 312       3.484  16.819  57.434  1.00 29.14           O  
ATOM   2357  CB  TYR A 312       1.653  18.347  55.299  1.00 29.62           C  
ATOM   2358  CG  TYR A 312       2.153  19.133  54.081  1.00 31.75           C  
ATOM   2359  CD1 TYR A 312       3.354  19.819  54.116  1.00 30.15           C  
ATOM   2360  CD2 TYR A 312       1.403  19.208  52.914  1.00 24.86           C  
ATOM   2361  CE1 TYR A 312       3.795  20.535  53.020  1.00 30.86           C  
ATOM   2362  CE2 TYR A 312       1.833  19.926  51.832  1.00 25.71           C  
ATOM   2363  CZ  TYR A 312       3.028  20.583  51.884  1.00 31.99           C  
ATOM   2364  OH  TYR A 312       3.458  21.291  50.793  1.00 31.51           O  
ATOM   2365  N   TYR A 313       1.414  15.952  57.519  1.00 28.32           N  
ATOM   2366  CA  TYR A 313       1.611  15.450  58.883  1.00 26.99           C  
ATOM   2367  C   TYR A 313       2.741  14.405  58.927  1.00 30.33           C  
ATOM   2368  O   TYR A 313       3.646  14.495  59.765  1.00 33.92           O  
ATOM   2369  CB  TYR A 313       0.317  14.852  59.454  1.00 28.56           C  
ATOM   2370  CG  TYR A 313       0.486  14.145  60.796  1.00 30.80           C  
ATOM   2371  CD1 TYR A 313       0.943  14.831  61.915  1.00 33.24           C  
ATOM   2372  CD2 TYR A 313       0.190  12.816  60.940  1.00 28.01           C  
ATOM   2373  CE1 TYR A 313       1.093  14.216  63.130  1.00 31.57           C  
ATOM   2374  CE2 TYR A 313       0.351  12.175  62.165  1.00 30.46           C  
ATOM   2375  CZ  TYR A 313       0.796  12.883  63.252  1.00 34.05           C  
ATOM   2376  OH  TYR A 313       0.959  12.263  64.468  1.00 35.03           O  
ATOM   2377  N   TRP A 314       2.698  13.415  58.035  1.00 27.72           N  
ATOM   2378  CA  TRP A 314       3.756  12.399  57.999  1.00 31.47           C  
ATOM   2379  C   TRP A 314       5.113  12.987  57.636  1.00 29.16           C  
ATOM   2380  O   TRP A 314       6.105  12.647  58.281  1.00 33.95           O  
ATOM   2381  CB  TRP A 314       3.390  11.260  57.038  1.00 36.84           C  
ATOM   2382  CG  TRP A 314       2.169  10.530  57.510  1.00 31.90           C  
ATOM   2383  CD1 TRP A 314       1.815  10.267  58.813  1.00 26.18           C  
ATOM   2384  CD2 TRP A 314       1.112  10.023  56.693  1.00 27.58           C  
ATOM   2385  NE1 TRP A 314       0.612   9.617  58.846  1.00 27.43           N  
ATOM   2386  CE2 TRP A 314       0.154   9.457  57.560  1.00 28.11           C  
ATOM   2387  CE3 TRP A 314       0.881  10.001  55.318  1.00 25.39           C  
ATOM   2388  CZ2 TRP A 314      -1.009   8.864  57.089  1.00 25.59           C  
ATOM   2389  CZ3 TRP A 314      -0.283   9.425  54.847  1.00 24.96           C  
ATOM   2390  CH2 TRP A 314      -1.216   8.863  55.730  1.00 30.13           C  
ATOM   2391  N   ALA A 315       5.162  13.864  56.628  1.00 28.31           N  
ATOM   2392  CA  ALA A 315       6.391  14.602  56.328  1.00 29.55           C  
ATOM   2393  C   ALA A 315       6.938  15.309  57.576  1.00 32.70           C  
ATOM   2394  O   ALA A 315       8.118  15.226  57.882  1.00 35.95           O  
ATOM   2395  CB  ALA A 315       6.162  15.606  55.226  1.00 28.13           C  
ATOM   2396  N   TRP A 316       6.064  15.987  58.305  1.00 34.87           N  
ATOM   2397  CA  TRP A 316       6.467  16.736  59.486  1.00 31.84           C  
ATOM   2398  C   TRP A 316       6.999  15.818  60.610  1.00 37.48           C  
ATOM   2399  O   TRP A 316       8.059  16.090  61.195  1.00 35.59           O  
ATOM   2400  CB  TRP A 316       5.284  17.592  59.956  1.00 28.93           C  
ATOM   2401  CG  TRP A 316       5.473  18.228  61.275  1.00 37.50           C  
ATOM   2402  CD1 TRP A 316       6.200  19.355  61.550  1.00 40.38           C  
ATOM   2403  CD2 TRP A 316       4.927  17.788  62.523  1.00 33.62           C  
ATOM   2404  NE1 TRP A 316       6.142  19.637  62.892  1.00 38.03           N  
ATOM   2405  CE2 TRP A 316       5.366  18.690  63.513  1.00 39.40           C  
ATOM   2406  CE3 TRP A 316       4.101  16.727  62.897  1.00 30.92           C  
ATOM   2407  CZ2 TRP A 316       5.004  18.563  64.857  1.00 43.35           C  
ATOM   2408  CZ3 TRP A 316       3.749  16.593  64.214  1.00 38.27           C  
ATOM   2409  CH2 TRP A 316       4.202  17.507  65.189  1.00 44.39           C  
ATOM   2410  N   LYS A 317       6.286  14.727  60.897  1.00 34.57           N  
ATOM   2411  CA  LYS A 317       6.743  13.777  61.902  1.00 31.87           C  
ATOM   2412  C   LYS A 317       8.058  13.097  61.512  1.00 35.41           C  
ATOM   2413  O   LYS A 317       8.882  12.809  62.370  1.00 38.03           O  
ATOM   2414  CB  LYS A 317       5.668  12.729  62.158  1.00 36.28           C  
ATOM   2415  CG  LYS A 317       4.723  13.088  63.291  1.00 34.11           C  
ATOM   2416  CD  LYS A 317       4.005  11.862  63.829  1.00 34.16           C  
ATOM   2417  CE  LYS A 317       4.667  11.307  65.083  1.00 36.25           C  
ATOM   2418  NZ  LYS A 317       4.239  12.069  66.294  1.00 35.79           N  
ATOM   2419  N   ALA A 318       8.251  12.841  60.219  1.00 37.59           N  
ATOM   2420  CA  ALA A 318       9.527  12.335  59.705  1.00 35.62           C  
ATOM   2421  C   ALA A 318      10.646  13.384  59.836  1.00 41.28           C  
ATOM   2422  O   ALA A 318      11.844  13.056  59.869  1.00 46.01           O  
ATOM   2423  CB  ALA A 318       9.378  11.899  58.253  1.00 31.73           C  
ATOM   2424  N   GLY A 319      10.258  14.651  59.915  1.00 36.80           N  
ATOM   2425  CA  GLY A 319      11.221  15.716  60.099  1.00 29.59           C  
ATOM   2426  C   GLY A 319      11.673  16.342  58.801  1.00 32.88           C  
ATOM   2427  O   GLY A 319      12.734  16.950  58.756  1.00 40.00           O  
ATOM   2428  N   ILE A 320      10.876  16.201  57.752  1.00 25.93           N  
ATOM   2429  CA  ILE A 320      11.185  16.805  56.473  1.00 31.41           C  
ATOM   2430  C   ILE A 320      11.289  18.326  56.601  1.00 36.36           C  
ATOM   2431  O   ILE A 320      10.573  18.929  57.393  1.00 35.65           O  
ATOM   2432  CB  ILE A 320      10.127  16.426  55.420  1.00 33.42           C  
ATOM   2433  CG1 ILE A 320      10.175  14.922  55.141  1.00 29.63           C  
ATOM   2434  CG2 ILE A 320      10.336  17.192  54.136  1.00 30.27           C  
ATOM   2435  CD1 ILE A 320      11.269  14.508  54.191  1.00 26.66           C  
ATOM   2436  N   THR A 321      12.208  18.946  55.859  1.00 35.76           N  
ATOM   2437  CA  THR A 321      12.298  20.407  55.850  1.00 37.44           C  
ATOM   2438  C   THR A 321      12.110  20.873  54.424  1.00 39.61           C  
ATOM   2439  O   THR A 321      12.135  20.053  53.503  1.00 43.13           O  
ATOM   2440  CB  THR A 321      13.644  20.914  56.399  1.00 37.83           C  
ATOM   2441  OG1 THR A 321      14.698  20.520  55.511  1.00 45.88           O  
ATOM   2442  CG2 THR A 321      13.900  20.336  57.771  1.00 29.94           C  
ATOM   2443  N   PRO A 322      11.890  22.180  54.217  1.00 38.20           N  
ATOM   2444  CA  PRO A 322      11.838  22.607  52.816  1.00 35.11           C  
ATOM   2445  C   PRO A 322      13.131  22.251  52.076  1.00 35.80           C  
ATOM   2446  O   PRO A 322      13.137  22.067  50.857  1.00 33.23           O  
ATOM   2447  CB  PRO A 322      11.650  24.117  52.926  1.00 35.06           C  
ATOM   2448  CG  PRO A 322      10.900  24.295  54.192  1.00 32.44           C  
ATOM   2449  CD  PRO A 322      11.324  23.192  55.124  1.00 33.87           C  
ATOM   2450  N   VAL A 323      14.220  22.149  52.827  1.00 37.92           N  
ATOM   2451  CA  VAL A 323      15.507  21.805  52.246  1.00 43.60           C  
ATOM   2452  C   VAL A 323      15.501  20.353  51.793  1.00 38.79           C  
ATOM   2453  O   VAL A 323      16.024  19.997  50.745  1.00 35.06           O  
ATOM   2454  CB  VAL A 323      16.652  22.030  53.247  1.00 38.58           C  
ATOM   2455  CG1 VAL A 323      17.986  21.647  52.618  1.00 32.64           C  
ATOM   2456  CG2 VAL A 323      16.659  23.480  53.678  1.00 38.68           C  
ATOM   2457  N   THR A 324      14.877  19.517  52.596  1.00 38.98           N  
ATOM   2458  CA  THR A 324      14.963  18.098  52.395  1.00 33.71           C  
ATOM   2459  C   THR A 324      13.709  17.566  51.716  1.00 35.78           C  
ATOM   2460  O   THR A 324      13.674  16.424  51.287  1.00 38.89           O  
ATOM   2461  CB  THR A 324      15.195  17.420  53.724  1.00 36.36           C  
ATOM   2462  OG1 THR A 324      16.192  16.420  53.574  1.00 45.10           O  
ATOM   2463  CG2 THR A 324      13.926  16.823  54.253  1.00 38.69           C  
ATOM   2464  N   PHE A 325      12.690  18.413  51.591  1.00 36.36           N  
ATOM   2465  CA  PHE A 325      11.456  18.048  50.890  1.00 33.84           C  
ATOM   2466  C   PHE A 325      11.673  17.559  49.454  1.00 34.61           C  
ATOM   2467  O   PHE A 325      11.039  16.584  49.051  1.00 35.45           O  
ATOM   2468  CB  PHE A 325      10.463  19.221  50.881  1.00 31.75           C  
ATOM   2469  CG  PHE A 325       9.173  18.887  50.231  1.00 31.21           C  
ATOM   2470  CD1 PHE A 325       8.164  18.265  50.948  1.00 34.75           C  
ATOM   2471  CD2 PHE A 325       8.965  19.155  48.893  1.00 31.45           C  
ATOM   2472  CE1 PHE A 325       6.959  17.912  50.326  1.00 33.83           C  
ATOM   2473  CE2 PHE A 325       7.761  18.814  48.269  1.00 29.31           C  
ATOM   2474  CZ  PHE A 325       6.765  18.190  48.981  1.00 25.16           C  
ATOM   2475  N   PRO A 326      12.558  18.222  48.669  1.00 35.66           N  
ATOM   2476  CA  PRO A 326      12.743  17.706  47.299  1.00 31.00           C  
ATOM   2477  C   PRO A 326      13.229  16.255  47.223  1.00 31.18           C  
ATOM   2478  O   PRO A 326      12.969  15.600  46.219  1.00 34.49           O  
ATOM   2479  CB  PRO A 326      13.792  18.659  46.707  1.00 36.81           C  
ATOM   2480  CG  PRO A 326      13.628  19.928  47.487  1.00 36.07           C  
ATOM   2481  CD  PRO A 326      13.266  19.503  48.871  1.00 28.77           C  
ATOM   2482  N   THR A 327      13.917  15.752  48.245  1.00 33.57           N  
ATOM   2483  CA  THR A 327      14.296  14.342  48.236  1.00 32.82           C  
ATOM   2484  C   THR A 327      13.084  13.444  48.493  1.00 33.18           C  
ATOM   2485  O   THR A 327      13.070  12.303  48.033  1.00 32.31           O  
ATOM   2486  CB  THR A 327      15.406  13.983  49.284  1.00 33.52           C  
ATOM   2487  OG1 THR A 327      14.858  13.975  50.600  1.00 30.68           O  
ATOM   2488  CG2 THR A 327      16.578  14.942  49.216  1.00 30.79           C  
ATOM   2489  N   LEU A 328      12.075  13.944  49.218  1.00 32.72           N  
ATOM   2490  CA  LEU A 328      10.862  13.157  49.492  1.00 28.96           C  
ATOM   2491  C   LEU A 328      10.059  13.042  48.214  1.00 32.50           C  
ATOM   2492  O   LEU A 328       9.642  11.946  47.803  1.00 29.57           O  
ATOM   2493  CB  LEU A 328      10.028  13.799  50.597  1.00 29.69           C  
ATOM   2494  CG  LEU A 328       8.698  13.181  51.048  1.00 32.40           C  
ATOM   2495  CD1 LEU A 328       8.872  11.798  51.698  1.00 25.83           C  
ATOM   2496  CD2 LEU A 328       7.984  14.139  52.009  1.00 28.25           C  
ATOM   2497  N   SER A 329       9.872  14.199  47.587  1.00 29.96           N  
ATOM   2498  CA  SER A 329       9.259  14.310  46.282  1.00 25.84           C  
ATOM   2499  C   SER A 329       9.931  13.383  45.257  1.00 27.19           C  
ATOM   2500  O   SER A 329       9.260  12.620  44.556  1.00 26.84           O  
ATOM   2501  CB  SER A 329       9.318  15.772  45.834  1.00 28.78           C  
ATOM   2502  OG  SER A 329       8.600  15.989  44.642  1.00 27.66           O  
ATOM   2503  N   GLN A 330      11.255  13.427  45.162  1.00 28.42           N  
ATOM   2504  CA  GLN A 330      11.945  12.545  44.212  1.00 28.61           C  
ATOM   2505  C   GLN A 330      11.753  11.059  44.584  1.00 27.27           C  
ATOM   2506  O   GLN A 330      11.458  10.243  43.718  1.00 27.04           O  
ATOM   2507  CB  GLN A 330      13.442  12.901  44.135  1.00 29.28           C  
ATOM   2508  CG  GLN A 330      14.172  12.462  42.867  1.00 22.97           C  
ATOM   2509  CD  GLN A 330      13.621  13.100  41.592  1.00 36.51           C  
ATOM   2510  OE1 GLN A 330      13.416  14.318  41.523  1.00 29.19           O  
ATOM   2511  NE2 GLN A 330      13.376  12.266  40.568  1.00 31.41           N  
ATOM   2512  N   PHE A 331      11.915  10.713  45.865  1.00 24.88           N  
ATOM   2513  CA  PHE A 331      11.709   9.337  46.301  1.00 25.56           C  
ATOM   2514  C   PHE A 331      10.331   8.837  45.839  1.00 32.58           C  
ATOM   2515  O   PHE A 331      10.242   7.823  45.125  1.00 31.90           O  
ATOM   2516  CB  PHE A 331      11.843   9.195  47.822  1.00 25.70           C  
ATOM   2517  CG  PHE A 331      11.685   7.781  48.306  1.00 31.95           C  
ATOM   2518  CD1 PHE A 331      10.421   7.244  48.555  1.00 33.75           C  
ATOM   2519  CD2 PHE A 331      12.796   6.971  48.488  1.00 34.01           C  
ATOM   2520  CE1 PHE A 331      10.279   5.924  48.966  1.00 32.84           C  
ATOM   2521  CE2 PHE A 331      12.667   5.658  48.909  1.00 30.51           C  
ATOM   2522  CZ  PHE A 331      11.412   5.131  49.143  1.00 32.21           C  
ATOM   2523  N   LEU A 332       9.276   9.572  46.222  1.00 29.50           N  
ATOM   2524  CA  LEU A 332       7.881   9.213  45.915  1.00 29.89           C  
ATOM   2525  C   LEU A 332       7.553   9.238  44.416  1.00 28.46           C  
ATOM   2526  O   LEU A 332       6.733   8.468  43.954  1.00 29.88           O  
ATOM   2527  CB  LEU A 332       6.922  10.147  46.662  1.00 31.46           C  
ATOM   2528  CG  LEU A 332       6.952  10.019  48.186  1.00 25.37           C  
ATOM   2529  CD1 LEU A 332       6.323  11.234  48.802  1.00 23.40           C  
ATOM   2530  CD2 LEU A 332       6.234   8.759  48.587  1.00 22.29           C  
ATOM   2531  N   PHE A 333       8.189  10.134  43.671  1.00 26.63           N  
ATOM   2532  CA  PHE A 333       8.164  10.091  42.220  1.00 23.86           C  
ATOM   2533  C   PHE A 333       8.771   8.787  41.671  1.00 28.88           C  
ATOM   2534  O   PHE A 333       8.157   8.131  40.824  1.00 28.06           O  
ATOM   2535  CB  PHE A 333       8.896  11.316  41.653  1.00 25.23           C  
ATOM   2536  CG  PHE A 333       8.787  11.470  40.163  1.00 22.52           C  
ATOM   2537  CD1 PHE A 333       7.561  11.705  39.566  1.00 26.22           C  
ATOM   2538  CD2 PHE A 333       9.909  11.403  39.369  1.00 22.23           C  
ATOM   2539  CE1 PHE A 333       7.451  11.855  38.184  1.00 28.92           C  
ATOM   2540  CE2 PHE A 333       9.827  11.547  38.006  1.00 25.29           C  
ATOM   2541  CZ  PHE A 333       8.590  11.777  37.396  1.00 30.99           C  
ATOM   2542  N   GLU A 334       9.967   8.407  42.135  1.00 33.09           N  
ATOM   2543  CA  GLU A 334      10.584   7.144  41.675  1.00 34.58           C  
ATOM   2544  C   GLU A 334       9.657   5.968  42.012  1.00 34.36           C  
ATOM   2545  O   GLU A 334       9.442   5.081  41.193  1.00 34.51           O  
ATOM   2546  CB  GLU A 334      11.978   6.897  42.311  1.00 36.77           C  
ATOM   2547  CG  GLU A 334      13.093   7.894  41.983  1.00 32.69           C  
ATOM   2548  CD  GLU A 334      13.170   8.233  40.514  1.00 40.54           C  
ATOM   2549  OE1 GLU A 334      13.159   7.304  39.665  1.00 49.33           O  
ATOM   2550  OE2 GLU A 334      13.236   9.443  40.207  1.00 45.14           O  
ATOM   2551  N   MET A 335       9.109   5.984  43.230  1.00 32.38           N  
ATOM   2552  CA  MET A 335       8.266   4.911  43.720  1.00 31.82           C  
ATOM   2553  C   MET A 335       7.075   4.619  42.797  1.00 27.57           C  
ATOM   2554  O   MET A 335       6.600   3.492  42.734  1.00 28.91           O  
ATOM   2555  CB  MET A 335       7.786   5.255  45.123  1.00 31.66           C  
ATOM   2556  CG  MET A 335       6.806   4.265  45.763  1.00 30.44           C  
ATOM   2557  SD  MET A 335       6.166   4.952  47.316  1.00 36.45           S  
ATOM   2558  CE  MET A 335       4.745   5.887  46.720  1.00 30.49           C  
ATOM   2559  N   GLY A 336       6.617   5.625  42.061  1.00 26.62           N  
ATOM   2560  CA  GLY A 336       5.476   5.456  41.174  1.00 29.88           C  
ATOM   2561  C   GLY A 336       5.791   5.075  39.730  1.00 35.91           C  
ATOM   2562  O   GLY A 336       4.883   4.994  38.904  1.00 36.55           O  
ATOM   2563  N   GLN A 337       7.067   4.838  39.421  1.00 37.09           N  
ATOM   2564  CA  GLN A 337       7.485   4.507  38.064  1.00 34.54           C  
ATOM   2565  C   GLN A 337       7.563   3.010  37.830  1.00 35.27           C  
ATOM   2566  O   GLN A 337       8.181   2.556  36.886  1.00 48.72           O  
ATOM   2567  CB  GLN A 337       8.826   5.189  37.770  1.00 32.84           C  
ATOM   2568  CG  GLN A 337       8.665   6.692  37.575  1.00 28.47           C  
ATOM   2569  CD  GLN A 337       9.963   7.385  37.302  1.00 45.05           C  
ATOM   2570  OE1 GLN A 337       9.953   8.477  36.754  1.00 46.41           O  
ATOM   2571  NE2 GLN A 337      11.099   6.775  37.699  1.00 39.85           N  
ATOM   2572  N   GLY A 338       6.925   2.253  38.708  1.00 33.41           N  
ATOM   2573  CA  GLY A 338       6.816   0.811  38.581  1.00 34.54           C  
ATOM   2574  C   GLY A 338       6.469   0.212  39.934  1.00 36.34           C  
ATOM   2575  O   GLY A 338       6.303   0.940  40.899  1.00 37.57           O  
ATOM   2576  N   PRO A 339       6.364  -1.120  40.026  1.00 42.41           N  
ATOM   2577  CA  PRO A 339       6.108  -1.741  41.340  1.00 37.38           C  
ATOM   2578  C   PRO A 339       7.262  -1.568  42.334  1.00 39.03           C  
ATOM   2579  O   PRO A 339       8.008  -2.509  42.594  1.00 34.52           O  
ATOM   2580  CB  PRO A 339       5.905  -3.230  40.997  1.00 39.70           C  
ATOM   2581  CG  PRO A 339       6.535  -3.408  39.650  1.00 46.07           C  
ATOM   2582  CD  PRO A 339       6.326  -2.101  38.927  1.00 40.96           C  
ATOM   2583  N   ARG A 340       7.388  -0.373  42.901  1.00 41.13           N  
ATOM   2584  CA  ARG A 340       8.474  -0.082  43.818  1.00 38.35           C  
ATOM   2585  C   ARG A 340       7.955   0.295  45.202  1.00 36.63           C  
ATOM   2586  O   ARG A 340       8.649   0.956  45.981  1.00 36.44           O  
ATOM   2587  CB  ARG A 340       9.344   1.033  43.256  1.00 37.29           C  
ATOM   2588  CG  ARG A 340       9.796   0.772  41.847  1.00 35.14           C  
ATOM   2589  CD  ARG A 340      10.483   1.985  41.308  1.00 38.69           C  
ATOM   2590  NE  ARG A 340      11.211   1.723  40.079  1.00 45.59           N  
ATOM   2591  CZ  ARG A 340      11.955   2.628  39.458  1.00 38.83           C  
ATOM   2592  NH1 ARG A 340      12.058   3.841  39.974  1.00 34.88           N  
ATOM   2593  NH2 ARG A 340      12.596   2.315  38.334  1.00 41.61           N  
ATOM   2594  N   GLY A 341       6.728  -0.119  45.497  1.00 29.70           N  
ATOM   2595  CA  GLY A 341       6.186   0.013  46.841  1.00 36.73           C  
ATOM   2596  C   GLY A 341       6.647  -1.132  47.740  1.00 39.83           C  
ATOM   2597  O   GLY A 341       7.693  -1.739  47.493  1.00 41.87           O  
ATOM   2598  N   GLY A 342       5.878  -1.416  48.791  1.00 40.74           N  
ATOM   2599  CA  GLY A 342       6.111  -2.573  49.654  1.00 42.43           C  
ATOM   2600  C   GLY A 342       7.510  -2.756  50.226  1.00 46.56           C  
ATOM   2601  O   GLY A 342       8.070  -1.844  50.847  1.00 49.77           O  
ATOM   2602  N   LYS A 343       8.091  -3.933  50.016  1.00 44.96           N  
ATOM   2603  CA  LYS A 343       9.385  -4.221  50.620  1.00 37.41           C  
ATOM   2604  C   LYS A 343      10.525  -3.531  49.874  1.00 42.02           C  
ATOM   2605  O   LYS A 343      11.564  -3.244  50.482  1.00 42.61           O  
ATOM   2606  CB  LYS A 343       9.617  -5.732  50.699  1.00 44.75           C  
ATOM   2607  CG  LYS A 343       8.553  -6.468  51.514  1.00 49.66           C  
ATOM   2608  CD  LYS A 343       9.158  -7.461  52.513  1.00 67.59           C  
ATOM   2609  CE  LYS A 343       9.821  -8.668  51.833  1.00 66.89           C  
ATOM   2610  NZ  LYS A 343      10.498  -9.565  52.831  1.00 59.32           N  
ATOM   2611  N   LYS A 344      10.331  -3.237  48.582  1.00 39.71           N  
ATOM   2612  CA  LYS A 344      11.332  -2.477  47.819  1.00 40.01           C  
ATOM   2613  C   LYS A 344      11.450  -1.071  48.389  1.00 36.83           C  
ATOM   2614  O   LYS A 344      12.534  -0.509  48.503  1.00 42.17           O  
ATOM   2615  CB  LYS A 344      10.992  -2.415  46.317  1.00 41.07           C  
ATOM   2616  CG  LYS A 344      12.168  -1.900  45.443  1.00 44.38           C  
ATOM   2617  CD  LYS A 344      11.949  -1.999  43.907  1.00 44.32           C  
ATOM   2618  CE  LYS A 344      12.846  -0.962  43.144  1.00 57.98           C  
ATOM   2619  NZ  LYS A 344      12.854  -1.004  41.619  1.00 44.86           N  
ATOM   2620  N   MET A 345      10.319  -0.509  48.772  1.00 38.43           N  
ATOM   2621  CA  MET A 345      10.303   0.828  49.331  1.00 36.06           C  
ATOM   2622  C   MET A 345      10.923   0.883  50.733  1.00 41.49           C  
ATOM   2623  O   MET A 345      11.757   1.757  51.028  1.00 38.64           O  
ATOM   2624  CB  MET A 345       8.873   1.334  49.366  1.00 36.62           C  
ATOM   2625  CG  MET A 345       8.706   2.603  50.131  1.00 30.68           C  
ATOM   2626  SD  MET A 345       6.980   2.750  50.513  1.00 44.16           S  
ATOM   2627  CE  MET A 345       6.722   1.315  51.582  1.00 28.57           C  
ATOM   2628  N   ILE A 346      10.506  -0.053  51.588  1.00 39.75           N  
ATOM   2629  CA  ILE A 346      11.029  -0.160  52.942  1.00 38.49           C  
ATOM   2630  C   ILE A 346      12.537  -0.284  52.900  1.00 40.04           C  
ATOM   2631  O   ILE A 346      13.258   0.418  53.638  1.00 39.35           O  
ATOM   2632  CB  ILE A 346      10.430  -1.372  53.696  1.00 40.09           C  
ATOM   2633  CG1 ILE A 346       8.939  -1.149  53.962  1.00 37.90           C  
ATOM   2634  CG2 ILE A 346      11.166  -1.593  54.992  1.00 30.67           C  
ATOM   2635  CD1 ILE A 346       8.175  -2.404  54.324  1.00 37.51           C  
ATOM   2636  N   LYS A 347      13.008  -1.169  52.021  1.00 35.49           N  
ATOM   2637  CA  LYS A 347      14.443  -1.378  51.843  1.00 34.75           C  
ATOM   2638  C   LYS A 347      15.128  -0.095  51.383  1.00 38.56           C  
ATOM   2639  O   LYS A 347      16.203   0.236  51.876  1.00 37.72           O  
ATOM   2640  CB  LYS A 347      14.698  -2.509  50.847  1.00 34.97           C  
ATOM   2641  CG  LYS A 347      16.107  -3.014  50.831  1.00 38.62           C  
ATOM   2642  CD  LYS A 347      16.143  -4.502  50.496  1.00 52.34           C  
ATOM   2643  CE  LYS A 347      17.220  -5.236  51.315  1.00 51.58           C  
ATOM   2644  NZ  LYS A 347      16.802  -5.486  52.730  1.00 44.02           N  
ATOM   2645  N   ALA A 348      14.509   0.632  50.448  1.00 35.97           N  
ATOM   2646  CA  ALA A 348      15.106   1.870  49.963  1.00 32.60           C  
ATOM   2647  C   ALA A 348      15.155   2.917  51.081  1.00 35.87           C  
ATOM   2648  O   ALA A 348      16.164   3.605  51.252  1.00 32.97           O  
ATOM   2649  CB  ALA A 348      14.354   2.386  48.778  1.00 27.80           C  
ATOM   2650  N   LEU A 349      14.070   3.005  51.853  1.00 32.18           N  
ATOM   2651  CA  LEU A 349      13.988   3.933  52.973  1.00 35.50           C  
ATOM   2652  C   LEU A 349      14.960   3.557  54.100  1.00 37.29           C  
ATOM   2653  O   LEU A 349      15.509   4.425  54.786  1.00 36.09           O  
ATOM   2654  CB  LEU A 349      12.557   3.980  53.522  1.00 39.99           C  
ATOM   2655  CG  LEU A 349      11.388   4.370  52.618  1.00 31.95           C  
ATOM   2656  CD1 LEU A 349      10.126   3.870  53.265  1.00 34.44           C  
ATOM   2657  CD2 LEU A 349      11.311   5.841  52.418  1.00 26.30           C  
ATOM   2658  N   THR A 350      15.145   2.255  54.299  1.00 37.68           N  
ATOM   2659  CA  THR A 350      16.156   1.731  55.216  1.00 38.09           C  
ATOM   2660  C   THR A 350      17.590   2.033  54.743  1.00 35.26           C  
ATOM   2661  O   THR A 350      18.511   2.126  55.539  1.00 40.41           O  
ATOM   2662  CB  THR A 350      15.978   0.189  55.391  1.00 41.63           C  
ATOM   2663  OG1 THR A 350      14.732  -0.077  56.041  1.00 37.29           O  
ATOM   2664  CG2 THR A 350      17.106  -0.429  56.204  1.00 38.04           C  
ATOM   2665  N   ASN A 351      17.780   2.193  53.446  1.00 35.24           N  
ATOM   2666  CA  ASN A 351      19.128   2.321  52.928  1.00 38.32           C  
ATOM   2667  C   ASN A 351      19.553   3.745  52.730  1.00 36.29           C  
ATOM   2668  O   ASN A 351      20.735   4.031  52.734  1.00 44.21           O  
ATOM   2669  CB  ASN A 351      19.275   1.560  51.602  1.00 40.76           C  
ATOM   2670  CG  ASN A 351      19.361   0.041  51.807  1.00 44.71           C  
ATOM   2671  OD1 ASN A 351      19.529  -0.434  52.934  1.00 47.13           O  
ATOM   2672  ND2 ASN A 351      19.251  -0.721  50.718  1.00 48.07           N  
ATOM   2673  N   THR A 352      18.600   4.645  52.550  1.00 40.15           N  
ATOM   2674  CA  THR A 352      18.951   6.022  52.222  1.00 35.60           C  
ATOM   2675  C   THR A 352      19.753   6.681  53.330  1.00 37.63           C  
ATOM   2676  O   THR A 352      19.484   6.496  54.514  1.00 37.71           O  
ATOM   2677  CB  THR A 352      17.716   6.873  51.930  1.00 33.44           C  
ATOM   2678  OG1 THR A 352      18.127   8.221  51.674  1.00 37.64           O  
ATOM   2679  CG2 THR A 352      16.740   6.853  53.106  1.00 28.63           C  
ATOM   2680  N   PRO A 353      20.769   7.441  52.938  1.00 38.77           N  
ATOM   2681  CA  PRO A 353      21.599   8.141  53.919  1.00 38.08           C  
ATOM   2682  C   PRO A 353      20.833   9.285  54.596  1.00 41.73           C  
ATOM   2683  O   PRO A 353      21.222   9.756  55.670  1.00 45.14           O  
ATOM   2684  CB  PRO A 353      22.766   8.659  53.075  1.00 40.73           C  
ATOM   2685  CG  PRO A 353      22.209   8.721  51.653  1.00 35.31           C  
ATOM   2686  CD  PRO A 353      21.238   7.611  51.551  1.00 34.32           C  
ATOM   2687  N   LEU A 354      19.748   9.722  53.966  1.00 42.55           N  
ATOM   2688  CA  LEU A 354      18.890  10.771  54.519  1.00 42.15           C  
ATOM   2689  C   LEU A 354      18.187  10.303  55.795  1.00 40.33           C  
ATOM   2690  O   LEU A 354      17.656   9.192  55.850  1.00 34.09           O  
ATOM   2691  CB  LEU A 354      17.867  11.213  53.468  1.00 34.60           C  
ATOM   2692  CG  LEU A 354      18.547  11.739  52.196  1.00 37.62           C  
ATOM   2693  CD1 LEU A 354      17.738  11.415  50.959  1.00 39.49           C  
ATOM   2694  CD2 LEU A 354      18.733  13.226  52.309  1.00 36.61           C  
ATOM   2695  N   LYS A 355      18.200  11.155  56.819  1.00 43.43           N  
ATOM   2696  CA  LYS A 355      17.629  10.811  58.121  1.00 41.04           C  
ATOM   2697  C   LYS A 355      16.143  10.451  58.093  1.00 39.03           C  
ATOM   2698  O   LYS A 355      15.702   9.621  58.891  1.00 39.02           O  
ATOM   2699  CB  LYS A 355      17.825  11.964  59.108  1.00 43.57           C  
ATOM   2700  CG  LYS A 355      19.233  12.142  59.595  1.00 47.20           C  
ATOM   2701  CD  LYS A 355      19.285  13.120  60.755  1.00 47.30           C  
ATOM   2702  CE  LYS A 355      20.686  13.182  61.363  1.00 47.86           C  
ATOM   2703  NZ  LYS A 355      20.834  14.322  62.312  1.00 59.21           N  
ATOM   2704  N   TRP A 356      15.376  11.083  57.198  1.00 39.25           N  
ATOM   2705  CA  TRP A 356      13.921  10.960  57.232  1.00 30.23           C  
ATOM   2706  C   TRP A 356      13.484   9.589  56.795  1.00 34.66           C  
ATOM   2707  O   TRP A 356      12.388   9.136  57.154  1.00 33.77           O  
ATOM   2708  CB  TRP A 356      13.229  12.030  56.375  1.00 29.34           C  
ATOM   2709  CG  TRP A 356      13.536  12.048  54.917  1.00 32.30           C  
ATOM   2710  CD1 TRP A 356      14.368  12.911  54.278  1.00 35.23           C  
ATOM   2711  CD2 TRP A 356      12.989  11.189  53.895  1.00 33.71           C  
ATOM   2712  NE1 TRP A 356      14.393  12.639  52.929  1.00 33.70           N  
ATOM   2713  CE2 TRP A 356      13.550  11.589  52.669  1.00 32.73           C  
ATOM   2714  CE3 TRP A 356      12.089  10.127  53.901  1.00 30.78           C  
ATOM   2715  CZ2 TRP A 356      13.247  10.957  51.462  1.00 31.27           C  
ATOM   2716  CZ3 TRP A 356      11.792   9.507  52.702  1.00 34.00           C  
ATOM   2717  CH2 TRP A 356      12.370   9.927  51.502  1.00 31.20           C  
ATOM   2718  N   GLY A 357      14.353   8.929  56.036  1.00 32.76           N  
ATOM   2719  CA  GLY A 357      14.106   7.577  55.575  1.00 35.10           C  
ATOM   2720  C   GLY A 357      13.688   6.619  56.668  1.00 34.37           C  
ATOM   2721  O   GLY A 357      12.593   6.057  56.635  1.00 32.97           O  
ATOM   2722  N   LYS A 358      14.549   6.441  57.656  1.00 34.71           N  
ATOM   2723  CA  LYS A 358      14.232   5.511  58.731  1.00 36.34           C  
ATOM   2724  C   LYS A 358      13.176   6.088  59.676  1.00 37.78           C  
ATOM   2725  O   LYS A 358      12.434   5.329  60.307  1.00 37.63           O  
ATOM   2726  CB  LYS A 358      15.496   5.122  59.505  1.00 35.37           C  
ATOM   2727  CG  LYS A 358      16.385   4.123  58.763  1.00 34.33           C  
ATOM   2728  CD  LYS A 358      17.368   3.427  59.709  1.00 40.14           C  
ATOM   2729  CE  LYS A 358      18.543   2.785  58.962  1.00 33.60           C  
ATOM   2730  NZ  LYS A 358      19.520   3.799  58.457  1.00 30.12           N  
ATOM   2731  N   LYS A 359      13.099   7.423  59.762  1.00 38.10           N  
ATOM   2732  CA  LYS A 359      12.069   8.092  60.568  1.00 33.64           C  
ATOM   2733  C   LYS A 359      10.676   7.852  59.997  1.00 36.82           C  
ATOM   2734  O   LYS A 359       9.722   7.718  60.753  1.00 39.46           O  
ATOM   2735  CB  LYS A 359      12.332   9.604  60.669  1.00 35.10           C  
ATOM   2736  CG  LYS A 359      13.131  10.039  61.896  1.00 36.94           C  
ATOM   2737  CD  LYS A 359      13.828  11.401  61.698  1.00 43.66           C  
ATOM   2738  CE  LYS A 359      14.747  11.722  62.890  1.00 50.23           C  
ATOM   2739  NZ  LYS A 359      15.328  13.097  62.888  1.00 49.27           N  
ATOM   2740  N   ILE A 360      10.559   7.811  58.665  1.00 36.48           N  
ATOM   2741  CA  ILE A 360       9.290   7.471  57.998  1.00 32.72           C  
ATOM   2742  C   ILE A 360       8.904   6.030  58.309  1.00 35.69           C  
ATOM   2743  O   ILE A 360       7.746   5.737  58.623  1.00 34.62           O  
ATOM   2744  CB  ILE A 360       9.380   7.696  56.456  1.00 30.64           C  
ATOM   2745  CG1 ILE A 360       8.836   9.068  56.084  1.00 28.71           C  
ATOM   2746  CG2 ILE A 360       8.629   6.644  55.680  1.00 27.94           C  
ATOM   2747  CD1 ILE A 360       7.386   9.038  55.720  1.00 34.74           C  
ATOM   2748  N   ILE A 361       9.893   5.138  58.241  1.00 40.48           N  
ATOM   2749  CA  ILE A 361       9.677   3.714  58.475  1.00 39.97           C  
ATOM   2750  C   ILE A 361       9.121   3.452  59.859  1.00 36.94           C  
ATOM   2751  O   ILE A 361       8.220   2.631  60.029  1.00 39.19           O  
ATOM   2752  CB  ILE A 361      10.980   2.906  58.302  1.00 39.45           C  
ATOM   2753  CG1 ILE A 361      11.441   2.969  56.852  1.00 38.74           C  
ATOM   2754  CG2 ILE A 361      10.781   1.445  58.705  1.00 31.28           C  
ATOM   2755  CD1 ILE A 361      12.644   2.138  56.617  1.00 42.12           C  
ATOM   2756  N   SER A 362       9.645   4.166  60.848  1.00 38.92           N  
ATOM   2757  CA  SER A 362       9.211   3.972  62.226  1.00 37.66           C  
ATOM   2758  C   SER A 362       7.771   4.505  62.451  1.00 37.76           C  
ATOM   2759  O   SER A 362       7.115   4.177  63.441  1.00 41.01           O  
ATOM   2760  CB  SER A 362      10.203   4.632  63.181  1.00 29.04           C  
ATOM   2761  OG  SER A 362      10.006   6.027  63.203  1.00 33.79           O  
ATOM   2762  N   LEU A 363       7.268   5.298  61.521  1.00 33.66           N  
ATOM   2763  CA  LEU A 363       5.868   5.686  61.569  1.00 39.33           C  
ATOM   2764  C   LEU A 363       4.922   4.572  61.111  1.00 40.04           C  
ATOM   2765  O   LEU A 363       3.703   4.695  61.290  1.00 40.43           O  
ATOM   2766  CB  LEU A 363       5.637   6.933  60.716  1.00 33.78           C  
ATOM   2767  CG  LEU A 363       6.308   8.185  61.257  1.00 31.40           C  
ATOM   2768  CD1 LEU A 363       6.346   9.274  60.213  1.00 35.40           C  
ATOM   2769  CD2 LEU A 363       5.540   8.643  62.461  1.00 38.96           C  
ATOM   2770  N   PHE A 364       5.458   3.499  60.523  1.00 38.64           N  
ATOM   2771  CA  PHE A 364       4.599   2.473  59.905  1.00 37.35           C  
ATOM   2772  C   PHE A 364       3.907   1.611  60.957  1.00 44.29           C  
ATOM   2773  O   PHE A 364       4.553   0.967  61.774  1.00 45.83           O  
ATOM   2774  CB  PHE A 364       5.383   1.559  58.966  1.00 33.19           C  
ATOM   2775  CG  PHE A 364       5.855   2.217  57.687  1.00 36.46           C  
ATOM   2776  CD1 PHE A 364       5.603   3.558  57.420  1.00 40.23           C  
ATOM   2777  CD2 PHE A 364       6.539   1.477  56.742  1.00 27.76           C  
ATOM   2778  CE1 PHE A 364       6.049   4.141  56.246  1.00 33.45           C  
ATOM   2779  CE2 PHE A 364       6.971   2.040  55.578  1.00 32.48           C  
ATOM   2780  CZ  PHE A 364       6.737   3.381  55.325  1.00 34.57           C  
ATOM   2781  N   ALA A 365       2.586   1.599  60.938  1.00 45.10           N  
ATOM   2782  CA  ALA A 365       1.870   0.725  61.837  1.00 50.70           C  
ATOM   2783  C   ALA A 365       2.193  -0.714  61.469  1.00 59.88           C  
ATOM   2784  O   ALA A 365       2.030  -1.127  60.318  1.00 53.18           O  
ATOM   2785  CB  ALA A 365       0.379   0.980  61.773  1.00 47.27           C  
ATOM   2786  N   GLU A 366       2.689  -1.458  62.453  1.00 72.21           N  
ATOM   2787  CA  GLU A 366       2.900  -2.895  62.318  1.00 73.56           C  
ATOM   2788  C   GLU A 366       1.619  -3.540  61.834  1.00 72.24           C  
ATOM   2789  O   GLU A 366       0.530  -3.054  62.149  1.00 74.02           O  
ATOM   2790  CB  GLU A 366       3.320  -3.489  63.656  1.00 74.82           C  
ATOM   2791  CG  GLU A 366       2.522  -2.912  64.822  1.00 73.87           C  
ATOM   2792  CD  GLU A 366       3.177  -3.186  66.162  1.00 86.32           C  
ATOM   2793  OE1 GLU A 366       3.788  -4.273  66.312  1.00 94.09           O  
ATOM   2794  OE2 GLU A 366       3.088  -2.312  67.057  1.00 77.09           O  
ATOM   2795  N   ASP A 367       1.727  -4.627  61.075  1.00 70.02           N  
ATOM   2796  CA  ASP A 367       0.522  -5.326  60.628  1.00 72.59           C  
ATOM   2797  C   ASP A 367      -0.115  -6.049  61.822  1.00 72.13           C  
ATOM   2798  O   ASP A 367      -1.163  -6.679  61.688  1.00 69.06           O  
ATOM   2799  CB  ASP A 367       0.836  -6.299  59.482  1.00 75.05           C  
ATOM   2800  CG  ASP A 367       1.156  -5.578  58.158  1.00 82.81           C  
ATOM   2801  OD1 ASP A 367       2.303  -5.095  57.998  1.00 80.36           O  
ATOM   2802  OD2 ASP A 367       0.269  -5.509  57.270  1.00 75.88           O  
ATOM   2803  N   ASP A 368       0.532  -5.922  62.984  1.00 71.04           N  
ATOM   2804  CA  ASP A 368       0.042  -6.397  64.282  1.00 75.72           C  
ATOM   2805  C   ASP A 368      -1.150  -5.575  64.827  1.00 71.70           C  
ATOM   2806  O   ASP A 368      -1.134  -5.137  65.983  1.00 71.10           O  
ATOM   2807  CB  ASP A 368       1.196  -6.360  65.298  1.00 80.90           C  
ATOM   2808  CG  ASP A 368       1.495  -7.716  65.909  1.00 87.55           C  
ATOM   2809  OD1 ASP A 368       1.232  -8.747  65.247  1.00 91.50           O  
ATOM   2810  OD2 ASP A 368       2.006  -7.751  67.052  1.00 84.05           O  
ATOM   2811  N   PHE A 369      -2.186  -5.381  64.014  1.00 65.07           N  
ATOM   2812  CA  PHE A 369      -3.222  -4.404  64.344  1.00 62.77           C  
ATOM   2813  C   PHE A 369      -4.524  -5.003  64.911  1.00 59.82           C  
ATOM   2814  O   PHE A 369      -5.256  -5.727  64.222  1.00 54.04           O  
ATOM   2815  CB  PHE A 369      -3.535  -3.540  63.110  1.00 59.23           C  
ATOM   2816  CG  PHE A 369      -4.400  -2.346  63.411  1.00 46.30           C  
ATOM   2817  CD1 PHE A 369      -3.866  -1.226  64.029  1.00 46.12           C  
ATOM   2818  CD2 PHE A 369      -5.750  -2.348  63.084  1.00 47.17           C  
ATOM   2819  CE1 PHE A 369      -4.664  -0.121  64.313  1.00 44.93           C  
ATOM   2820  CE2 PHE A 369      -6.557  -1.250  63.371  1.00 48.19           C  
ATOM   2821  CZ  PHE A 369      -6.004  -0.127  63.984  1.00 40.31           C  
ATOM   2822  N   ASN A 370      -4.792  -4.654  66.175  1.00 58.12           N  
ATOM   2823  CA  ASN A 370      -6.005  -5.039  66.896  1.00 53.34           C  
ATOM   2824  C   ASN A 370      -7.295  -4.505  66.290  1.00 51.62           C  
ATOM   2825  O   ASN A 370      -7.898  -3.589  66.847  1.00 53.05           O  
ATOM   2826  CB  ASN A 370      -5.940  -4.561  68.347  1.00 54.75           C  
ATOM   2827  CG  ASN A 370      -4.920  -5.317  69.169  1.00 66.86           C  
ATOM   2828  OD1 ASN A 370      -5.209  -6.384  69.716  1.00 80.26           O  
ATOM   2829  ND2 ASN A 370      -3.717  -4.761  69.275  1.00 66.70           N  
ATOM   2830  N   GLY A 371      -7.733  -5.075  65.170  1.00 48.62           N  
ATOM   2831  CA  GLY A 371      -9.030  -4.728  64.611  1.00 43.82           C  
ATOM   2832  C   GLY A 371      -8.990  -4.625  63.104  1.00 41.63           C  
ATOM   2833  O   GLY A 371      -7.915  -4.702  62.518  1.00 48.23           O  
ATOM   2834  N   ASN A 372     -10.155  -4.469  62.481  1.00 43.60           N  
ATOM   2835  CA  ASN A 372     -10.245  -4.301  61.027  1.00 45.28           C  
ATOM   2836  C   ASN A 372      -9.414  -3.098  60.577  1.00 49.93           C  
ATOM   2837  O   ASN A 372      -9.502  -1.998  61.153  1.00 45.27           O  
ATOM   2838  CB  ASN A 372     -11.704  -4.143  60.592  1.00 32.59           C  
ATOM   2839  CG  ASN A 372     -11.893  -4.233  59.095  1.00 49.76           C  
ATOM   2840  OD1 ASN A 372     -10.997  -3.906  58.314  1.00 60.31           O  
ATOM   2841  ND2 ASN A 372     -13.080  -4.664  58.678  1.00 50.30           N  
ATOM   2842  N   LYS A 373      -8.598  -3.327  59.554  1.00 48.26           N  
ATOM   2843  CA  LYS A 373      -7.673  -2.318  59.062  1.00 47.27           C  
ATOM   2844  C   LYS A 373      -8.406  -1.084  58.554  1.00 43.76           C  
ATOM   2845  O   LYS A 373      -7.827  -0.001  58.562  1.00 41.39           O  
ATOM   2846  CB  LYS A 373      -6.779  -2.896  57.958  1.00 51.81           C  
ATOM   2847  CG  LYS A 373      -5.288  -2.874  58.282  1.00 43.22           C  
ATOM   2848  CD  LYS A 373      -4.887  -4.052  59.153  1.00 44.61           C  
ATOM   2849  CE  LYS A 373      -3.366  -4.229  59.161  1.00 56.12           C  
ATOM   2850  NZ  LYS A 373      -2.924  -5.436  59.931  1.00 61.79           N  
ATOM   2851  N   LEU A 374      -9.665  -1.253  58.127  1.00 42.78           N  
ATOM   2852  CA  LEU A 374     -10.565  -0.135  57.773  1.00 42.47           C  
ATOM   2853  C   LEU A 374     -10.585   0.996  58.814  1.00 39.45           C  
ATOM   2854  O   LEU A 374     -10.732   2.173  58.491  1.00 31.23           O  
ATOM   2855  CB  LEU A 374     -12.004  -0.639  57.582  1.00 35.11           C  
ATOM   2856  CG  LEU A 374     -12.359  -1.105  56.174  1.00 46.57           C  
ATOM   2857  CD1 LEU A 374     -13.861  -1.188  55.972  1.00 43.32           C  
ATOM   2858  CD2 LEU A 374     -11.745  -0.161  55.173  1.00 49.19           C  
ATOM   2859  N   TYR A 375     -10.434   0.621  60.073  1.00 39.00           N  
ATOM   2860  CA  TYR A 375     -10.649   1.561  61.148  1.00 40.25           C  
ATOM   2861  C   TYR A 375      -9.348   2.086  61.712  1.00 38.56           C  
ATOM   2862  O   TYR A 375      -9.358   2.740  62.743  1.00 39.47           O  
ATOM   2863  CB  TYR A 375     -11.450   0.920  62.277  1.00 32.99           C  
ATOM   2864  CG  TYR A 375     -12.741   0.253  61.875  1.00 32.03           C  
ATOM   2865  CD1 TYR A 375     -13.546   0.776  60.883  1.00 34.00           C  
ATOM   2866  CD2 TYR A 375     -13.164  -0.902  62.528  1.00 35.66           C  
ATOM   2867  CE1 TYR A 375     -14.744   0.161  60.544  1.00 41.38           C  
ATOM   2868  CE2 TYR A 375     -14.346  -1.519  62.203  1.00 38.92           C  
ATOM   2869  CZ  TYR A 375     -15.135  -0.987  61.215  1.00 41.83           C  
ATOM   2870  OH  TYR A 375     -16.318  -1.615  60.915  1.00 44.07           O  
ATOM   2871  N   MET A 376      -8.225   1.782  61.075  1.00 37.95           N  
ATOM   2872  CA  MET A 376      -6.990   2.471  61.435  1.00 33.20           C  
ATOM   2873  C   MET A 376      -7.141   3.992  61.277  1.00 34.78           C  
ATOM   2874  O   MET A 376      -7.600   4.478  60.231  1.00 32.76           O  
ATOM   2875  CB  MET A 376      -5.832   1.968  60.594  1.00 32.03           C  
ATOM   2876  CG  MET A 376      -4.505   2.605  60.949  1.00 37.24           C  
ATOM   2877  SD  MET A 376      -3.112   1.722  60.242  1.00 42.70           S  
ATOM   2878  CE  MET A 376      -3.670   0.032  60.503  1.00 33.86           C  
ATOM   2879  N   HIS A 377      -6.784   4.728  62.328  1.00 29.04           N  
ATOM   2880  CA  HIS A 377      -6.947   6.168  62.340  1.00 31.57           C  
ATOM   2881  C   HIS A 377      -6.248   6.779  61.118  1.00 38.24           C  
ATOM   2882  O   HIS A 377      -5.111   6.413  60.811  1.00 37.41           O  
ATOM   2883  CB  HIS A 377      -6.386   6.739  63.635  1.00 36.63           C  
ATOM   2884  CG  HIS A 377      -6.665   8.197  63.831  1.00 41.87           C  
ATOM   2885  ND1 HIS A 377      -5.755   9.180  63.508  1.00 42.68           N  
ATOM   2886  CD2 HIS A 377      -7.747   8.837  64.336  1.00 39.04           C  
ATOM   2887  CE1 HIS A 377      -6.263  10.363  63.804  1.00 42.80           C  
ATOM   2888  NE2 HIS A 377      -7.471  10.182  64.306  1.00 41.90           N  
ATOM   2889  N   PRO A 378      -6.923   7.709  60.417  1.00 38.83           N  
ATOM   2890  CA  PRO A 378      -6.408   8.222  59.142  1.00 39.38           C  
ATOM   2891  C   PRO A 378      -5.157   9.127  59.287  1.00 36.20           C  
ATOM   2892  O   PRO A 378      -4.674   9.692  58.297  1.00 32.43           O  
ATOM   2893  CB  PRO A 378      -7.607   9.000  58.579  1.00 36.78           C  
ATOM   2894  CG  PRO A 378      -8.312   9.479  59.776  1.00 35.96           C  
ATOM   2895  CD  PRO A 378      -8.182   8.376  60.801  1.00 37.33           C  
ATOM   2896  N   GLY A 379      -4.624   9.226  60.497  1.00 30.73           N  
ATOM   2897  CA  GLY A 379      -3.398   9.956  60.709  1.00 27.53           C  
ATOM   2898  C   GLY A 379      -2.234   9.046  61.000  1.00 28.76           C  
ATOM   2899  O   GLY A 379      -1.126   9.519  61.241  1.00 31.05           O  
ATOM   2900  N   VAL A 380      -2.476   7.739  60.990  1.00 30.75           N  
ATOM   2901  CA  VAL A 380      -1.401   6.751  61.168  1.00 34.57           C  
ATOM   2902  C   VAL A 380      -0.853   6.255  59.823  1.00 32.50           C  
ATOM   2903  O   VAL A 380      -1.626   5.942  58.925  1.00 31.87           O  
ATOM   2904  CB  VAL A 380      -1.895   5.546  61.996  1.00 37.24           C  
ATOM   2905  CG1 VAL A 380      -0.819   4.476  62.090  1.00 35.61           C  
ATOM   2906  CG2 VAL A 380      -2.309   6.004  63.384  1.00 31.72           C  
ATOM   2907  N   LEU A 381       0.475   6.196  59.677  1.00 35.31           N  
ATOM   2908  CA  LEU A 381       1.083   5.843  58.393  1.00 31.55           C  
ATOM   2909  C   LEU A 381       1.298   4.348  58.311  1.00 40.37           C  
ATOM   2910  O   LEU A 381       1.558   3.704  59.335  1.00 43.26           O  
ATOM   2911  CB  LEU A 381       2.416   6.576  58.185  1.00 33.15           C  
ATOM   2912  CG  LEU A 381       3.125   6.448  56.824  1.00 30.75           C  
ATOM   2913  CD1 LEU A 381       2.185   6.802  55.715  1.00 26.42           C  
ATOM   2914  CD2 LEU A 381       4.388   7.327  56.736  1.00 26.94           C  
ATOM   2915  N   THR A 382       1.161   3.794  57.105  1.00 33.77           N  
ATOM   2916  CA  THR A 382       1.554   2.416  56.845  1.00 31.34           C  
ATOM   2917  C   THR A 382       2.338   2.390  55.565  1.00 30.17           C  
ATOM   2918  O   THR A 382       2.241   3.321  54.782  1.00 33.71           O  
ATOM   2919  CB  THR A 382       0.354   1.445  56.714  1.00 34.47           C  
ATOM   2920  OG1 THR A 382      -0.427   1.782  55.560  1.00 29.03           O  
ATOM   2921  CG2 THR A 382      -0.509   1.459  57.975  1.00 31.53           C  
ATOM   2922  N   ALA A 383       3.109   1.329  55.350  1.00 29.50           N  
ATOM   2923  CA  ALA A 383       3.825   1.142  54.090  1.00 29.72           C  
ATOM   2924  C   ALA A 383       2.890   1.369  52.913  1.00 28.58           C  
ATOM   2925  O   ALA A 383       3.283   1.982  51.921  1.00 32.66           O  
ATOM   2926  CB  ALA A 383       4.450  -0.254  54.010  1.00 22.97           C  
ATOM   2927  N   GLY A 384       1.648   0.903  53.039  1.00 21.45           N  
ATOM   2928  CA  GLY A 384       0.676   0.984  51.964  1.00 24.06           C  
ATOM   2929  C   GLY A 384       0.084   2.374  51.813  1.00 30.99           C  
ATOM   2930  O   GLY A 384      -0.275   2.823  50.720  1.00 31.00           O  
ATOM   2931  N   ARG A 385      -0.022   3.077  52.927  1.00 30.29           N  
ATOM   2932  CA  ARG A 385      -0.566   4.413  52.891  1.00 30.02           C  
ATOM   2933  C   ARG A 385       0.440   5.400  52.313  1.00 32.36           C  
ATOM   2934  O   ARG A 385       0.147   6.589  52.227  1.00 28.38           O  
ATOM   2935  CB  ARG A 385      -1.019   4.840  54.291  1.00 28.73           C  
ATOM   2936  CG  ARG A 385      -2.382   4.262  54.656  1.00 29.87           C  
ATOM   2937  CD  ARG A 385      -2.745   4.514  56.115  1.00 31.01           C  
ATOM   2938  NE  ARG A 385      -4.148   4.204  56.330  1.00 31.00           N  
ATOM   2939  CZ  ARG A 385      -4.832   4.450  57.441  1.00 27.89           C  
ATOM   2940  NH1 ARG A 385      -4.248   5.030  58.473  1.00 25.81           N  
ATOM   2941  NH2 ARG A 385      -6.118   4.116  57.504  1.00 28.97           N  
ATOM   2942  N   MET A 386       1.614   4.916  51.898  1.00 30.71           N  
ATOM   2943  CA  MET A 386       2.567   5.795  51.240  1.00 24.54           C  
ATOM   2944  C   MET A 386       2.037   6.214  49.871  1.00 24.94           C  
ATOM   2945  O   MET A 386       2.520   7.159  49.260  1.00 27.23           O  
ATOM   2946  CB  MET A 386       3.919   5.131  51.123  1.00 23.70           C  
ATOM   2947  CG  MET A 386       4.645   5.007  52.433  1.00 24.27           C  
ATOM   2948  SD  MET A 386       5.216   6.586  53.062  1.00 31.06           S  
ATOM   2949  CE  MET A 386       6.629   6.899  52.005  1.00 29.74           C  
ATOM   2950  N   SER A 387       1.012   5.532  49.397  1.00 24.27           N  
ATOM   2951  CA  SER A 387       0.405   5.932  48.150  1.00 20.42           C  
ATOM   2952  C   SER A 387      -0.268   7.281  48.323  1.00 29.08           C  
ATOM   2953  O   SER A 387      -0.396   8.044  47.365  1.00 28.17           O  
ATOM   2954  CB  SER A 387      -0.588   4.878  47.667  1.00 18.78           C  
ATOM   2955  OG  SER A 387      -1.533   4.573  48.666  1.00 30.87           O  
ATOM   2956  N   GLU A 388      -0.712   7.577  49.547  1.00 30.37           N  
ATOM   2957  CA  GLU A 388      -1.260   8.896  49.848  1.00 23.69           C  
ATOM   2958  C   GLU A 388      -0.206   9.986  49.608  1.00 22.97           C  
ATOM   2959  O   GLU A 388      -0.474  10.947  48.897  1.00 26.95           O  
ATOM   2960  CB  GLU A 388      -1.784   8.968  51.294  1.00 26.49           C  
ATOM   2961  CG  GLU A 388      -2.917   7.975  51.662  1.00 25.47           C  
ATOM   2962  CD  GLU A 388      -4.209   8.266  50.946  1.00 30.04           C  
ATOM   2963  OE1 GLU A 388      -4.570   9.450  50.831  1.00 30.97           O  
ATOM   2964  OE2 GLU A 388      -4.863   7.315  50.471  1.00 36.56           O  
ATOM   2965  N   MET A 389       0.988   9.833  50.182  1.00 23.44           N  
ATOM   2966  CA  MET A 389       2.064  10.814  49.992  1.00 23.70           C  
ATOM   2967  C   MET A 389       2.579  10.845  48.551  1.00 26.97           C  
ATOM   2968  O   MET A 389       3.044  11.879  48.083  1.00 30.28           O  
ATOM   2969  CB  MET A 389       3.229  10.547  50.932  1.00 22.63           C  
ATOM   2970  CG  MET A 389       2.856  10.262  52.370  1.00 18.43           C  
ATOM   2971  SD  MET A 389       4.350  10.156  53.408  1.00 29.33           S  
ATOM   2972  CE  MET A 389       4.983  11.831  53.288  1.00 23.09           C  
ATOM   2973  N   GLY A 390       2.498   9.719  47.849  1.00 23.98           N  
ATOM   2974  CA  GLY A 390       2.775   9.697  46.428  1.00 23.15           C  
ATOM   2975  C   GLY A 390       1.847  10.557  45.574  1.00 26.74           C  
ATOM   2976  O   GLY A 390       2.318  11.384  44.787  1.00 24.52           O  
ATOM   2977  N   ALA A 391       0.533  10.360  45.703  1.00 27.55           N  
ATOM   2978  CA  ALA A 391      -0.442  11.145  44.929  1.00 25.00           C  
ATOM   2979  C   ALA A 391      -0.340  12.637  45.192  1.00 26.79           C  
ATOM   2980  O   ALA A 391      -0.790  13.429  44.374  1.00 29.58           O  
ATOM   2981  CB  ALA A 391      -1.860  10.681  45.206  1.00 23.25           C  
ATOM   2982  N   CYS A 392       0.217  13.030  46.338  1.00 28.25           N  
ATOM   2983  CA  CYS A 392       0.368  14.458  46.622  1.00 27.39           C  
ATOM   2984  C   CYS A 392       1.770  14.953  46.257  1.00 32.03           C  
ATOM   2985  O   CYS A 392       1.912  15.935  45.512  1.00 35.70           O  
ATOM   2986  CB  CYS A 392       0.074  14.781  48.088  1.00 27.78           C  
ATOM   2987  SG  CYS A 392      -1.570  14.328  48.741  1.00 27.47           S  
ATOM   2988  N   PHE A 393       2.802  14.265  46.747  1.00 30.13           N  
ATOM   2989  CA  PHE A 393       4.175  14.762  46.615  1.00 26.29           C  
ATOM   2990  C   PHE A 393       4.981  14.179  45.453  1.00 23.75           C  
ATOM   2991  O   PHE A 393       6.021  14.705  45.089  1.00 31.93           O  
ATOM   2992  CB  PHE A 393       4.937  14.507  47.917  1.00 26.44           C  
ATOM   2993  CG  PHE A 393       4.355  15.216  49.122  1.00 29.42           C  
ATOM   2994  CD1 PHE A 393       3.672  16.412  48.983  1.00 23.86           C  
ATOM   2995  CD2 PHE A 393       4.511  14.688  50.392  1.00 27.14           C  
ATOM   2996  CE1 PHE A 393       3.165  17.063  50.075  1.00 21.49           C  
ATOM   2997  CE2 PHE A 393       3.997  15.351  51.499  1.00 29.43           C  
ATOM   2998  CZ  PHE A 393       3.327  16.532  51.337  1.00 25.53           C  
ATOM   2999  N   GLY A 394       4.530  13.082  44.882  1.00 26.84           N  
ATOM   3000  CA  GLY A 394       5.365  12.342  43.953  1.00 23.34           C  
ATOM   3001  C   GLY A 394       4.865  12.325  42.534  1.00 23.50           C  
ATOM   3002  O   GLY A 394       5.075  11.357  41.810  1.00 24.25           O  
ATOM   3003  N   VAL A 395       4.207  13.404  42.131  1.00 24.90           N  
ATOM   3004  CA  VAL A 395       3.678  13.521  40.784  1.00 26.36           C  
ATOM   3005  C   VAL A 395       4.538  14.487  39.986  1.00 24.19           C  
ATOM   3006  O   VAL A 395       4.980  14.171  38.896  1.00 23.26           O  
ATOM   3007  CB  VAL A 395       2.195  13.999  40.814  1.00 32.51           C  
ATOM   3008  CG1 VAL A 395       1.765  14.567  39.451  1.00 28.22           C  
ATOM   3009  CG2 VAL A 395       1.296  12.868  41.243  1.00 25.42           C  
ATOM   3010  N   VAL A 396       4.760  15.662  40.564  1.00 23.96           N  
ATOM   3011  CA  VAL A 396       5.665  16.672  40.043  1.00 26.73           C  
ATOM   3012  C   VAL A 396       6.911  16.605  40.904  1.00 24.71           C  
ATOM   3013  O   VAL A 396       6.851  16.919  42.082  1.00 25.49           O  
ATOM   3014  CB  VAL A 396       5.020  18.099  40.099  1.00 27.47           C  
ATOM   3015  CG1 VAL A 396       5.961  19.208  39.534  1.00 25.09           C  
ATOM   3016  CG2 VAL A 396       3.692  18.098  39.370  1.00 26.89           C  
ATOM   3017  N   PRO A 397       8.047  16.154  40.352  1.00 29.01           N  
ATOM   3018  CA  PRO A 397       9.167  16.130  41.299  1.00 26.10           C  
ATOM   3019  C   PRO A 397       9.781  17.529  41.395  1.00 30.74           C  
ATOM   3020  O   PRO A 397      10.375  18.014  40.437  1.00 32.61           O  
ATOM   3021  CB  PRO A 397      10.111  15.099  40.696  1.00 21.20           C  
ATOM   3022  CG  PRO A 397       9.806  15.088  39.280  1.00 21.60           C  
ATOM   3023  CD  PRO A 397       8.416  15.593  39.047  1.00 23.93           C  
ATOM   3024  N   VAL A 398       9.596  18.187  42.532  1.00 29.66           N  
ATOM   3025  CA  VAL A 398       9.909  19.610  42.643  1.00 32.07           C  
ATOM   3026  C   VAL A 398      11.351  20.002  42.289  1.00 31.89           C  
ATOM   3027  O   VAL A 398      11.588  21.134  41.878  1.00 34.18           O  
ATOM   3028  CB  VAL A 398       9.594  20.137  44.053  1.00 30.09           C  
ATOM   3029  CG1 VAL A 398       8.129  19.906  44.358  1.00 31.77           C  
ATOM   3030  CG2 VAL A 398      10.486  19.496  45.102  1.00 26.79           C  
ATOM   3031  N   SER A 399      12.304  19.083  42.412  1.00 33.54           N  
ATOM   3032  CA  SER A 399      13.661  19.368  41.935  1.00 37.47           C  
ATOM   3033  C   SER A 399      13.746  19.540  40.409  1.00 36.71           C  
ATOM   3034  O   SER A 399      14.573  20.303  39.920  1.00 38.50           O  
ATOM   3035  CB  SER A 399      14.624  18.283  42.383  1.00 38.08           C  
ATOM   3036  OG  SER A 399      14.880  18.405  43.771  1.00 48.04           O  
ATOM   3037  N   ASN A 400      12.911  18.828  39.655  1.00 36.04           N  
ATOM   3038  CA  ASN A 400      12.858  19.012  38.202  1.00 33.40           C  
ATOM   3039  C   ASN A 400      11.456  18.832  37.669  1.00 35.44           C  
ATOM   3040  O   ASN A 400      11.175  17.840  37.000  1.00 32.45           O  
ATOM   3041  CB  ASN A 400      13.794  18.038  37.479  1.00 36.27           C  
ATOM   3042  CG  ASN A 400      14.951  17.601  38.343  1.00 52.01           C  
ATOM   3043  OD1 ASN A 400      16.024  18.231  38.335  1.00 51.35           O  
ATOM   3044  ND2 ASN A 400      14.730  16.533  39.137  1.00 46.05           N  
ATOM   3045  N   PRO A 401      10.571  19.805  37.956  1.00 40.00           N  
ATOM   3046  CA  PRO A 401       9.142  19.779  37.613  1.00 32.74           C  
ATOM   3047  C   PRO A 401       8.836  19.157  36.257  1.00 35.93           C  
ATOM   3048  O   PRO A 401       7.842  18.440  36.076  1.00 37.92           O  
ATOM   3049  CB  PRO A 401       8.772  21.258  37.625  1.00 34.96           C  
ATOM   3050  CG  PRO A 401       9.647  21.821  38.709  1.00 33.25           C  
ATOM   3051  CD  PRO A 401      10.948  21.076  38.615  1.00 33.40           C  
ATOM   3052  N   GLU A 402       9.719  19.393  35.307  1.00 34.76           N  
ATOM   3053  CA  GLU A 402       9.381  19.094  33.934  1.00 38.96           C  
ATOM   3054  C   GLU A 402       9.582  17.618  33.641  1.00 32.70           C  
ATOM   3055  O   GLU A 402       9.229  17.144  32.566  1.00 33.67           O  
ATOM   3056  CB  GLU A 402      10.201  20.001  33.009  1.00 46.32           C  
ATOM   3057  CG  GLU A 402      10.334  21.415  33.613  1.00 53.32           C  
ATOM   3058  CD  GLU A 402      10.456  22.526  32.585  1.00 61.05           C  
ATOM   3059  OE1 GLU A 402      11.233  22.358  31.612  1.00 59.80           O  
ATOM   3060  OE2 GLU A 402       9.777  23.568  32.770  1.00 59.92           O  
ATOM   3061  N   ASP A 403      10.120  16.888  34.616  1.00 36.75           N  
ATOM   3062  CA  ASP A 403      10.203  15.429  34.526  1.00 31.73           C  
ATOM   3063  C   ASP A 403       8.845  14.775  34.773  1.00 34.75           C  
ATOM   3064  O   ASP A 403       8.688  13.585  34.509  1.00 37.70           O  
ATOM   3065  CB  ASP A 403      11.220  14.854  35.517  1.00 32.16           C  
ATOM   3066  CG  ASP A 403      12.666  15.149  35.128  1.00 37.65           C  
ATOM   3067  OD1 ASP A 403      12.919  15.464  33.958  1.00 45.04           O  
ATOM   3068  OD2 ASP A 403      13.560  15.060  35.992  1.00 43.30           O  
ATOM   3069  N   ALA A 404       7.866  15.536  35.271  1.00 33.70           N  
ATOM   3070  CA  ALA A 404       6.534  14.985  35.511  1.00 26.25           C  
ATOM   3071  C   ALA A 404       5.961  14.318  34.273  1.00 30.61           C  
ATOM   3072  O   ALA A 404       5.192  13.367  34.392  1.00 30.85           O  
ATOM   3073  CB  ALA A 404       5.600  16.040  36.008  1.00 27.24           C  
ATOM   3074  N   VAL A 405       6.359  14.781  33.088  1.00 31.81           N  
ATOM   3075  CA  VAL A 405       5.821  14.256  31.826  1.00 31.25           C  
ATOM   3076  C   VAL A 405       6.127  12.778  31.651  1.00 30.17           C  
ATOM   3077  O   VAL A 405       5.558  12.113  30.802  1.00 38.48           O  
ATOM   3078  CB  VAL A 405       6.389  15.009  30.608  1.00 39.21           C  
ATOM   3079  CG1 VAL A 405       5.585  14.677  29.366  1.00 45.14           C  
ATOM   3080  CG2 VAL A 405       6.380  16.521  30.850  1.00 38.08           C  
ATOM   3081  N   LEU A 406       7.052  12.269  32.450  1.00 32.57           N  
ATOM   3082  CA  LEU A 406       7.430  10.860  32.393  1.00 37.15           C  
ATOM   3083  C   LEU A 406       6.316  10.011  32.983  1.00 35.06           C  
ATOM   3084  O   LEU A 406       6.066   8.898  32.533  1.00 36.54           O  
ATOM   3085  CB  LEU A 406       8.750  10.618  33.148  1.00 40.51           C  
ATOM   3086  CG  LEU A 406      10.098  10.747  32.398  1.00 47.82           C  
ATOM   3087  CD1 LEU A 406      10.141  11.968  31.485  1.00 32.26           C  
ATOM   3088  CD2 LEU A 406      11.294  10.751  33.363  1.00 35.62           C  
ATOM   3089  N   GLY A 407       5.644  10.571  33.986  1.00 32.25           N  
ATOM   3090  CA  GLY A 407       4.571   9.894  34.683  1.00 31.18           C  
ATOM   3091  C   GLY A 407       4.991   9.329  36.023  1.00 26.28           C  
ATOM   3092  O   GLY A 407       6.168   9.082  36.261  1.00 26.42           O  
ATOM   3093  N   SER A 408       4.011   9.130  36.892  1.00 27.98           N  
ATOM   3094  CA  SER A 408       4.200   8.453  38.176  1.00 29.27           C  
ATOM   3095  C   SER A 408       2.825   8.011  38.678  1.00 28.30           C  
ATOM   3096  O   SER A 408       1.918   8.830  38.780  1.00 31.06           O  
ATOM   3097  CB  SER A 408       4.887   9.369  39.189  1.00 26.19           C  
ATOM   3098  OG  SER A 408       5.444   8.614  40.239  1.00 29.81           O  
ATOM   3099  N   GLY A 409       2.656   6.721  38.953  1.00 28.95           N  
ATOM   3100  CA  GLY A 409       1.335   6.172  39.224  1.00 28.20           C  
ATOM   3101  C   GLY A 409       0.948   6.038  40.689  1.00 25.19           C  
ATOM   3102  O   GLY A 409       1.496   5.236  41.415  1.00 26.46           O  
ATOM   3103  N   HIS A 410      -0.002   6.843  41.129  1.00 29.36           N  
ATOM   3104  CA  HIS A 410      -0.537   6.705  42.477  1.00 28.11           C  
ATOM   3105  C   HIS A 410      -2.046   6.557  42.367  1.00 31.52           C  
ATOM   3106  O   HIS A 410      -2.670   7.209  41.524  1.00 30.52           O  
ATOM   3107  CB  HIS A 410      -0.106   7.894  43.331  1.00 28.34           C  
ATOM   3108  CG  HIS A 410       1.349   8.194  43.182  1.00 31.19           C  
ATOM   3109  ND1 HIS A 410       2.326   7.452  43.816  1.00 28.22           N  
ATOM   3110  CD2 HIS A 410       1.998   9.097  42.408  1.00 22.67           C  
ATOM   3111  CE1 HIS A 410       3.512   7.908  43.463  1.00 24.80           C  
ATOM   3112  NE2 HIS A 410       3.342   8.902  42.610  1.00 26.61           N  
ATOM   3113  N   SER A 411      -2.628   5.686  43.192  1.00 30.35           N  
ATOM   3114  CA  SER A 411      -3.993   5.226  42.935  1.00 31.88           C  
ATOM   3115  C   SER A 411      -5.049   6.321  43.046  1.00 24.45           C  
ATOM   3116  O   SER A 411      -5.968   6.360  42.239  1.00 30.72           O  
ATOM   3117  CB  SER A 411      -4.351   4.067  43.865  1.00 31.60           C  
ATOM   3118  OG  SER A 411      -4.054   4.392  45.204  1.00 29.72           O  
ATOM   3119  N   LYS A 412      -4.916   7.226  44.001  1.00 25.10           N  
ATOM   3120  CA  LYS A 412      -5.935   8.266  44.170  1.00 28.01           C  
ATOM   3121  C   LYS A 412      -5.908   9.244  43.014  1.00 28.86           C  
ATOM   3122  O   LYS A 412      -6.780  10.092  42.915  1.00 33.19           O  
ATOM   3123  CB  LYS A 412      -5.765   9.026  45.491  1.00 27.41           C  
ATOM   3124  CG  LYS A 412      -6.271   8.274  46.680  1.00 29.86           C  
ATOM   3125  CD  LYS A 412      -7.352   9.059  47.401  1.00 34.24           C  
ATOM   3126  CE  LYS A 412      -8.012   8.207  48.459  1.00 33.54           C  
ATOM   3127  NZ  LYS A 412      -7.050   7.704  49.494  1.00 39.77           N  
ATOM   3128  N   SER A 413      -4.918   9.130  42.136  1.00 28.66           N  
ATOM   3129  CA  SER A 413      -4.897   9.957  40.938  1.00 26.60           C  
ATOM   3130  C   SER A 413      -6.082   9.621  40.056  1.00 29.19           C  
ATOM   3131  O   SER A 413      -6.579  10.456  39.308  1.00 32.93           O  
ATOM   3132  CB  SER A 413      -3.590   9.772  40.160  1.00 30.75           C  
ATOM   3133  OG  SER A 413      -2.497  10.481  40.749  1.00 34.83           O  
ATOM   3134  N   LEU A 414      -6.534   8.386  40.133  1.00 24.88           N  
ATOM   3135  CA  LEU A 414      -7.662   7.956  39.325  1.00 30.16           C  
ATOM   3136  C   LEU A 414      -8.960   8.819  39.497  1.00 32.52           C  
ATOM   3137  O   LEU A 414      -9.754   8.927  38.571  1.00 35.05           O  
ATOM   3138  CB  LEU A 414      -7.914   6.482  39.639  1.00 30.47           C  
ATOM   3139  CG  LEU A 414      -8.982   5.709  38.898  1.00 32.75           C  
ATOM   3140  CD1 LEU A 414      -8.455   4.343  38.569  1.00 30.39           C  
ATOM   3141  CD2 LEU A 414     -10.182   5.626  39.834  1.00 34.03           C  
ATOM   3142  N   LEU A 415      -9.150   9.463  40.650  1.00 28.17           N  
ATOM   3143  CA  LEU A 415     -10.331  10.310  40.868  1.00 34.68           C  
ATOM   3144  C   LEU A 415     -10.345  11.523  39.922  1.00 43.54           C  
ATOM   3145  O   LEU A 415     -11.399  12.156  39.710  1.00 46.64           O  
ATOM   3146  CB  LEU A 415     -10.422  10.797  42.325  1.00 27.45           C  
ATOM   3147  CG  LEU A 415     -10.373   9.747  43.448  1.00 30.87           C  
ATOM   3148  CD1 LEU A 415     -10.269  10.392  44.846  1.00 24.65           C  
ATOM   3149  CD2 LEU A 415     -11.565   8.830  43.376  1.00 28.99           C  
ATOM   3150  N   ASN A 416      -9.183  11.835  39.350  1.00 38.29           N  
ATOM   3151  CA  ASN A 416      -9.050  12.952  38.427  1.00 35.37           C  
ATOM   3152  C   ASN A 416      -9.591  12.612  37.044  1.00 35.84           C  
ATOM   3153  O   ASN A 416      -9.835  13.510  36.251  1.00 38.35           O  
ATOM   3154  CB  ASN A 416      -7.589  13.391  38.316  1.00 35.63           C  
ATOM   3155  CG  ASN A 416      -7.433  14.725  37.591  1.00 38.73           C  
ATOM   3156  OD1 ASN A 416      -8.235  15.645  37.765  1.00 30.25           O  
ATOM   3157  ND2 ASN A 416      -6.402  14.823  36.758  1.00 37.89           N  
ATOM   3158  N   TYR A 417      -9.766  11.326  36.750  1.00 29.00           N  
ATOM   3159  CA  TYR A 417     -10.527  10.930  35.564  1.00 38.01           C  
ATOM   3160  C   TYR A 417     -11.939  11.526  35.566  1.00 40.13           C  
ATOM   3161  O   TYR A 417     -12.648  11.510  36.579  1.00 47.05           O  
ATOM   3162  CB  TYR A 417     -10.642   9.413  35.463  1.00 40.04           C  
ATOM   3163  CG  TYR A 417      -9.441   8.736  34.884  1.00 41.50           C  
ATOM   3164  CD1 TYR A 417      -8.807   9.252  33.771  1.00 38.77           C  
ATOM   3165  CD2 TYR A 417      -8.931   7.562  35.455  1.00 45.94           C  
ATOM   3166  CE1 TYR A 417      -7.689   8.622  33.235  1.00 41.57           C  
ATOM   3167  CE2 TYR A 417      -7.808   6.922  34.920  1.00 37.40           C  
ATOM   3168  CZ  TYR A 417      -7.198   7.464  33.819  1.00 35.92           C  
ATOM   3169  OH  TYR A 417      -6.104   6.854  33.283  1.00 37.71           O  
ATOM   3170  N   LYS A 418     -12.348  12.030  34.413  1.00 45.91           N  
ATOM   3171  CA  LYS A 418     -13.697  12.549  34.214  1.00 42.46           C  
ATOM   3172  C   LYS A 418     -14.821  11.537  34.496  1.00 46.35           C  
ATOM   3173  O   LYS A 418     -14.761  10.374  34.083  1.00 43.37           O  
ATOM   3174  CB  LYS A 418     -13.831  13.065  32.783  1.00 42.43           C  
ATOM   3175  CG  LYS A 418     -13.464  14.526  32.612  1.00 37.45           C  
ATOM   3176  CD  LYS A 418     -13.357  14.908  31.143  1.00 38.75           C  
ATOM   3177  CE  LYS A 418     -13.097  16.401  31.034  1.00 48.47           C  
ATOM   3178  NZ  LYS A 418     -12.568  16.812  29.699  1.00 49.32           N  
ATOM   3179  N   ILE A 419     -15.844  12.004  35.205  1.00 43.24           N  
ATOM   3180  CA  ILE A 419     -17.086  11.260  35.349  1.00 45.48           C  
ATOM   3181  C   ILE A 419     -17.957  11.403  34.086  1.00 52.14           C  
ATOM   3182  O   ILE A 419     -18.597  10.431  33.674  1.00 52.76           O  
ATOM   3183  CB  ILE A 419     -17.873  11.723  36.593  1.00 42.36           C  
ATOM   3184  CG1 ILE A 419     -17.226  11.166  37.845  1.00 48.57           C  
ATOM   3185  CG2 ILE A 419     -19.247  11.154  36.598  1.00 54.19           C  
ATOM   3186  CD1 ILE A 419     -17.017   9.681  37.767  1.00 47.01           C  
ATOM   3187  N   ASP A 420     -17.941  12.604  33.485  1.00 49.57           N  
ATOM   3188  CA  ASP A 420     -18.725  12.990  32.296  1.00 58.51           C  
ATOM   3189  C   ASP A 420     -19.113  11.838  31.383  1.00 62.18           C  
ATOM   3190  O   ASP A 420     -18.243  11.123  30.870  1.00 55.58           O  
ATOM   3191  CB  ASP A 420     -17.958  14.006  31.426  1.00 61.80           C  
ATOM   3192  CG  ASP A 420     -17.342  15.146  32.226  1.00 64.70           C  
ATOM   3193  OD1 ASP A 420     -16.921  14.921  33.380  1.00 56.43           O  
ATOM   3194  OD2 ASP A 420     -17.256  16.270  31.677  1.00 71.71           O  
ATOM   3195  N   THR A 421     -20.418  11.682  31.167  1.00 65.30           N  
ATOM   3196  CA  THR A 421     -20.935  10.694  30.229  1.00 64.33           C  
ATOM   3197  C   THR A 421     -20.441  11.073  28.824  1.00 67.72           C  
ATOM   3198  O   THR A 421     -20.314  10.220  27.942  1.00 68.46           O  
ATOM   3199  CB  THR A 421     -22.482  10.613  30.301  1.00 70.71           C  
ATOM   3200  OG1 THR A 421     -23.070  11.262  29.170  1.00 72.33           O  
ATOM   3201  CG2 THR A 421     -22.991  11.286  31.575  1.00 65.84           C  
ATOM   3202  N   ASN A 422     -20.161  12.368  28.655  1.00 68.22           N  
ATOM   3203  CA  ASN A 422     -19.393  12.939  27.538  1.00 68.09           C  
ATOM   3204  C   ASN A 422     -18.146  12.123  27.142  1.00 70.28           C  
ATOM   3205  O   ASN A 422     -18.056  11.601  26.022  1.00 72.17           O  
ATOM   3206  CB  ASN A 422     -18.973  14.366  27.915  1.00 70.27           C  
ATOM   3207  CG  ASN A 422     -18.346  15.131  26.768  1.00 76.19           C  
ATOM   3208  OD1 ASN A 422     -18.096  14.583  25.693  1.00 83.08           O  
ATOM   3209  ND2 ASN A 422     -18.078  16.415  26.998  1.00 72.57           N  
ATOM   3210  N   ALA A 423     -17.182  12.034  28.060  1.00 62.69           N  
ATOM   3211  CA  ALA A 423     -15.958  11.272  27.832  1.00 55.79           C  
ATOM   3212  C   ALA A 423     -16.219   9.771  27.928  1.00 61.47           C  
ATOM   3213  O   ALA A 423     -15.332   8.956  27.648  1.00 60.80           O  
ATOM   3214  CB  ALA A 423     -14.896  11.683  28.814  1.00 50.96           C  
ATOM   3215  N   GLY A 424     -17.441   9.416  28.323  1.00 62.03           N  
ATOM   3216  CA  GLY A 424     -17.832   8.030  28.485  1.00 58.79           C  
ATOM   3217  C   GLY A 424     -17.398   7.459  29.814  1.00 55.54           C  
ATOM   3218  O   GLY A 424     -16.917   6.326  29.862  1.00 51.67           O  
ATOM   3219  N   ASN A 425     -17.595   8.245  30.878  1.00 56.65           N  
ATOM   3220  CA  ASN A 425     -17.085   7.975  32.244  1.00 51.92           C  
ATOM   3221  C   ASN A 425     -15.852   7.077  32.342  1.00 47.98           C  
ATOM   3222  O   ASN A 425     -15.939   5.946  32.807  1.00 49.24           O  
ATOM   3223  CB  ASN A 425     -18.206   7.391  33.122  1.00 52.75           C  
ATOM   3224  CG  ASN A 425     -17.931   7.546  34.617  1.00 49.87           C  
ATOM   3225  OD1 ASN A 425     -16.957   8.170  35.020  1.00 47.23           O  
ATOM   3226  ND2 ASN A 425     -18.805   6.977  35.445  1.00 53.03           N  
ATOM   3227  N   PRO A 426     -14.692   7.599  31.904  1.00 44.25           N  
ATOM   3228  CA  PRO A 426     -13.414   6.888  32.000  1.00 43.16           C  
ATOM   3229  C   PRO A 426     -13.051   6.494  33.434  1.00 44.00           C  
ATOM   3230  O   PRO A 426     -12.493   5.419  33.641  1.00 41.21           O  
ATOM   3231  CB  PRO A 426     -12.403   7.908  31.443  1.00 41.16           C  
ATOM   3232  CG  PRO A 426     -13.065   9.215  31.652  1.00 46.65           C  
ATOM   3233  CD  PRO A 426     -14.503   8.956  31.370  1.00 47.37           C  
ATOM   3234  N   CYS A 427     -13.372   7.344  34.404  1.00 40.95           N  
ATOM   3235  CA  CYS A 427     -13.139   6.994  35.794  1.00 42.56           C  
ATOM   3236  C   CYS A 427     -13.748   5.635  36.149  1.00 43.64           C  
ATOM   3237  O   CYS A 427     -13.090   4.790  36.769  1.00 42.92           O  
ATOM   3238  CB  CYS A 427     -13.691   8.070  36.727  1.00 47.03           C  
ATOM   3239  SG  CYS A 427     -13.267   7.782  38.469  1.00 43.24           S  
ATOM   3240  N   ALA A 428     -14.985   5.408  35.722  1.00 45.83           N  
ATOM   3241  CA  ALA A 428     -15.672   4.169  36.066  1.00 43.47           C  
ATOM   3242  C   ALA A 428     -15.173   3.010  35.229  1.00 41.88           C  
ATOM   3243  O   ALA A 428     -15.143   1.877  35.697  1.00 45.07           O  
ATOM   3244  CB  ALA A 428     -17.154   4.327  35.900  1.00 52.07           C  
ATOM   3245  N   LYS A 429     -14.781   3.295  33.991  1.00 44.21           N  
ATOM   3246  CA  LYS A 429     -14.152   2.283  33.154  1.00 42.86           C  
ATOM   3247  C   LYS A 429     -12.900   1.734  33.831  1.00 42.74           C  
ATOM   3248  O   LYS A 429     -12.737   0.511  33.944  1.00 42.09           O  
ATOM   3249  CB  LYS A 429     -13.798   2.850  31.776  1.00 52.03           C  
ATOM   3250  CG  LYS A 429     -14.990   3.347  30.949  1.00 54.22           C  
ATOM   3251  CD  LYS A 429     -14.553   3.862  29.568  1.00 48.67           C  
ATOM   3252  CE  LYS A 429     -15.705   3.850  28.564  1.00 51.82           C  
ATOM   3253  NZ  LYS A 429     -15.303   4.326  27.204  1.00 52.96           N  
ATOM   3254  N   GLU A 430     -12.023   2.633  34.287  1.00 40.09           N  
ATOM   3255  CA  GLU A 430     -10.758   2.215  34.890  1.00 39.11           C  
ATOM   3256  C   GLU A 430     -11.005   1.458  36.171  1.00 37.48           C  
ATOM   3257  O   GLU A 430     -10.342   0.463  36.433  1.00 39.28           O  
ATOM   3258  CB  GLU A 430      -9.834   3.404  35.169  1.00 40.72           C  
ATOM   3259  CG  GLU A 430      -9.160   3.986  33.932  1.00 39.92           C  
ATOM   3260  CD  GLU A 430      -8.343   2.959  33.157  1.00 41.72           C  
ATOM   3261  OE1 GLU A 430      -7.528   2.234  33.775  1.00 43.72           O  
ATOM   3262  OE2 GLU A 430      -8.510   2.884  31.928  1.00 33.84           O  
ATOM   3263  N   ILE A 431     -11.950   1.929  36.977  1.00 38.21           N  
ATOM   3264  CA  ILE A 431     -12.272   1.220  38.214  1.00 38.04           C  
ATOM   3265  C   ILE A 431     -12.707  -0.223  37.915  1.00 35.89           C  
ATOM   3266  O   ILE A 431     -12.246  -1.151  38.544  1.00 32.56           O  
ATOM   3267  CB  ILE A 431     -13.362   1.955  39.015  1.00 38.95           C  
ATOM   3268  CG1 ILE A 431     -12.841   3.308  39.479  1.00 32.19           C  
ATOM   3269  CG2 ILE A 431     -13.772   1.152  40.235  1.00 35.49           C  
ATOM   3270  CD1 ILE A 431     -13.910   4.303  39.797  1.00 31.41           C  
ATOM   3271  N   VAL A 432     -13.564  -0.413  36.918  1.00 41.89           N  
ATOM   3272  CA  VAL A 432     -14.017  -1.757  36.569  1.00 38.46           C  
ATOM   3273  C   VAL A 432     -12.862  -2.631  36.111  1.00 42.31           C  
ATOM   3274  O   VAL A 432     -12.711  -3.767  36.581  1.00 39.00           O  
ATOM   3275  CB  VAL A 432     -15.110  -1.718  35.469  1.00 48.01           C  
ATOM   3276  CG1 VAL A 432     -15.173  -3.046  34.714  1.00 43.53           C  
ATOM   3277  CG2 VAL A 432     -16.486  -1.346  36.081  1.00 44.58           C  
ATOM   3278  N   GLN A 433     -12.041  -2.094  35.207  1.00 40.02           N  
ATOM   3279  CA  GLN A 433     -10.885  -2.820  34.705  1.00 35.78           C  
ATOM   3280  C   GLN A 433     -10.005  -3.308  35.846  1.00 35.52           C  
ATOM   3281  O   GLN A 433      -9.621  -4.477  35.897  1.00 40.99           O  
ATOM   3282  CB  GLN A 433     -10.089  -1.949  33.740  1.00 40.62           C  
ATOM   3283  CG  GLN A 433     -10.829  -1.688  32.432  1.00 46.98           C  
ATOM   3284  CD  GLN A 433      -9.958  -1.040  31.378  1.00 44.27           C  
ATOM   3285  OE1 GLN A 433      -8.905  -1.557  31.026  1.00 45.96           O  
ATOM   3286  NE2 GLN A 433     -10.396   0.099  30.868  1.00 46.53           N  
ATOM   3287  N   LEU A 434      -9.716  -2.413  36.779  1.00 37.69           N  
ATOM   3288  CA  LEU A 434      -8.944  -2.765  37.959  1.00 33.97           C  
ATOM   3289  C   LEU A 434      -9.670  -3.824  38.770  1.00 37.28           C  
ATOM   3290  O   LEU A 434      -9.062  -4.786  39.237  1.00 33.69           O  
ATOM   3291  CB  LEU A 434      -8.693  -1.538  38.807  1.00 34.18           C  
ATOM   3292  CG  LEU A 434      -7.655  -0.539  38.319  1.00 31.71           C  
ATOM   3293  CD1 LEU A 434      -7.864   0.748  39.086  1.00 31.41           C  
ATOM   3294  CD2 LEU A 434      -6.252  -1.094  38.559  1.00 33.05           C  
ATOM   3295  N   PHE A 435     -10.985  -3.646  38.920  1.00 45.88           N  
ATOM   3296  CA  PHE A 435     -11.837  -4.625  39.601  1.00 42.46           C  
ATOM   3297  C   PHE A 435     -11.704  -6.027  38.983  1.00 41.61           C  
ATOM   3298  O   PHE A 435     -11.385  -6.988  39.692  1.00 39.75           O  
ATOM   3299  CB  PHE A 435     -13.295  -4.177  39.577  1.00 39.43           C  
ATOM   3300  CG  PHE A 435     -14.202  -5.065  40.360  1.00 41.56           C  
ATOM   3301  CD1 PHE A 435     -14.266  -4.965  41.736  1.00 41.33           C  
ATOM   3302  CD2 PHE A 435     -14.976  -6.025  39.725  1.00 43.23           C  
ATOM   3303  CE1 PHE A 435     -15.099  -5.793  42.463  1.00 42.62           C  
ATOM   3304  CE2 PHE A 435     -15.815  -6.854  40.455  1.00 39.01           C  
ATOM   3305  CZ  PHE A 435     -15.872  -6.738  41.820  1.00 36.88           C  
ATOM   3306  N   ARG A 436     -11.924  -6.128  37.668  1.00 44.27           N  
ATOM   3307  CA  ARG A 436     -11.689  -7.380  36.928  1.00 41.85           C  
ATOM   3308  C   ARG A 436     -10.342  -8.009  37.263  1.00 39.41           C  
ATOM   3309  O   ARG A 436     -10.280  -9.185  37.586  1.00 47.61           O  
ATOM   3310  CB  ARG A 436     -11.750  -7.156  35.416  1.00 47.35           C  
ATOM   3311  CG  ARG A 436     -13.102  -6.797  34.832  1.00 45.16           C  
ATOM   3312  CD  ARG A 436     -12.922  -6.427  33.366  1.00 48.05           C  
ATOM   3313  NE  ARG A 436     -14.090  -5.774  32.778  1.00 55.61           N  
ATOM   3314  CZ  ARG A 436     -14.053  -5.062  31.652  1.00 62.98           C  
ATOM   3315  NH1 ARG A 436     -12.902  -4.904  31.000  1.00 61.93           N  
ATOM   3316  NH2 ARG A 436     -15.162  -4.502  31.173  1.00 58.46           N  
ATOM   3317  N   ILE A 437      -9.266  -7.226  37.189  1.00 40.89           N  
ATOM   3318  CA  ILE A 437      -7.918  -7.737  37.476  1.00 39.60           C  
ATOM   3319  C   ILE A 437      -7.791  -8.268  38.904  1.00 32.43           C  
ATOM   3320  O   ILE A 437      -7.066  -9.212  39.146  1.00 36.16           O  
ATOM   3321  CB  ILE A 437      -6.831  -6.640  37.225  1.00 32.69           C  
ATOM   3322  CG1 ILE A 437      -6.844  -6.201  35.764  1.00 35.88           C  
ATOM   3323  CG2 ILE A 437      -5.453  -7.128  37.593  1.00 30.21           C  
ATOM   3324  CD1 ILE A 437      -6.023  -4.960  35.500  1.00 38.19           C  
ATOM   3325  N   GLN A 438      -8.502  -7.655  39.846  1.00 39.40           N  
ATOM   3326  CA  GLN A 438      -8.469  -8.076  41.253  1.00 39.91           C  
ATOM   3327  C   GLN A 438      -9.237  -9.390  41.459  1.00 45.78           C  
ATOM   3328  O   GLN A 438      -8.787 -10.278  42.197  1.00 47.23           O  
ATOM   3329  CB  GLN A 438      -9.047  -6.979  42.159  1.00 44.43           C  
ATOM   3330  CG  GLN A 438      -8.018  -6.170  42.976  1.00 43.31           C  
ATOM   3331  CD  GLN A 438      -8.672  -5.064  43.793  1.00 42.32           C  
ATOM   3332  OE1 GLN A 438      -9.616  -4.418  43.343  1.00 40.09           O  
ATOM   3333  NE2 GLN A 438      -8.179  -4.851  44.999  1.00 47.71           N  
ATOM   3334  N   LYS A 439     -10.394  -9.500  40.808  1.00 41.74           N  
ATOM   3335  CA  LYS A 439     -11.160 -10.742  40.762  1.00 43.02           C  
ATOM   3336  C   LYS A 439     -10.323 -11.929  40.289  1.00 48.70           C  
ATOM   3337  O   LYS A 439     -10.285 -12.977  40.956  1.00 45.55           O  
ATOM   3338  CB  LYS A 439     -12.372 -10.581  39.844  1.00 39.83           C  
ATOM   3339  CG  LYS A 439     -13.665 -10.477  40.590  1.00 44.93           C  
ATOM   3340  CD  LYS A 439     -14.849 -10.754  39.701  1.00 43.30           C  
ATOM   3341  CE  LYS A 439     -15.111  -9.597  38.766  1.00 40.38           C  
ATOM   3342  NZ  LYS A 439     -16.365  -9.823  37.983  1.00 45.68           N  
ATOM   3343  N   ALA A 440      -9.650 -11.746  39.147  1.00 42.40           N  
ATOM   3344  CA  ALA A 440      -8.868 -12.803  38.493  1.00 42.17           C  
ATOM   3345  C   ALA A 440      -7.794 -13.419  39.379  1.00 44.42           C  
ATOM   3346  O   ALA A 440      -7.511 -14.609  39.281  1.00 56.50           O  
ATOM   3347  CB  ALA A 440      -8.226 -12.270  37.213  1.00 41.09           C  
ATOM   3348  N   GLY A 441      -7.186 -12.622  40.241  1.00 41.88           N  
ATOM   3349  CA  GLY A 441      -6.095 -13.128  41.038  1.00 45.58           C  
ATOM   3350  C   GLY A 441      -6.474 -13.520  42.445  1.00 57.10           C  
ATOM   3351  O   GLY A 441      -5.742 -14.287  43.090  1.00 56.80           O  
ATOM   3352  N   PHE A 442      -7.601 -12.994  42.932  1.00 54.01           N  
ATOM   3353  CA  PHE A 442      -7.961 -13.184  44.343  1.00 58.32           C  
ATOM   3354  C   PHE A 442      -9.414 -13.603  44.626  1.00 59.78           C  
ATOM   3355  O   PHE A 442     -10.334 -13.381  43.822  1.00 49.57           O  
ATOM   3356  CB  PHE A 442      -7.684 -11.905  45.139  1.00 53.96           C  
ATOM   3357  CG  PHE A 442      -6.305 -11.353  44.957  1.00 51.44           C  
ATOM   3358  CD1 PHE A 442      -5.251 -11.797  45.751  1.00 54.64           C  
ATOM   3359  CD2 PHE A 442      -6.061 -10.368  44.011  1.00 47.46           C  
ATOM   3360  CE1 PHE A 442      -3.965 -11.280  45.597  1.00 47.73           C  
ATOM   3361  CE2 PHE A 442      -4.782  -9.851  43.845  1.00 51.29           C  
ATOM   3362  CZ  PHE A 442      -3.730 -10.307  44.642  1.00 49.42           C  
ATOM   3363  N   ASP A 443      -9.576 -14.251  45.780  1.00 69.12           N  
ATOM   3364  CA  ASP A 443     -10.859 -14.362  46.457  1.00 66.35           C  
ATOM   3365  C   ASP A 443     -10.957 -13.130  47.342  1.00 66.93           C  
ATOM   3366  O   ASP A 443     -10.172 -12.957  48.291  1.00 59.75           O  
ATOM   3367  CB  ASP A 443     -10.962 -15.656  47.270  1.00 75.74           C  
ATOM   3368  CG  ASP A 443     -12.020 -15.583  48.375  1.00 77.75           C  
ATOM   3369  OD1 ASP A 443     -13.228 -15.691  48.051  1.00 79.56           O  
ATOM   3370  OD2 ASP A 443     -11.635 -15.431  49.565  1.00 69.06           O  
ATOM   3371  N   LEU A 444     -11.905 -12.263  46.998  1.00 63.10           N  
ATOM   3372  CA  LEU A 444     -11.970 -10.926  47.568  1.00 59.14           C  
ATOM   3373  C   LEU A 444     -12.617 -10.928  48.963  1.00 60.81           C  
ATOM   3374  O   LEU A 444     -12.342 -10.056  49.798  1.00 51.61           O  
ATOM   3375  CB  LEU A 444     -12.722 -10.004  46.605  1.00 53.12           C  
ATOM   3376  CG  LEU A 444     -12.039  -9.816  45.240  1.00 53.34           C  
ATOM   3377  CD1 LEU A 444     -12.775  -8.820  44.357  1.00 49.81           C  
ATOM   3378  CD2 LEU A 444     -10.594  -9.395  45.412  1.00 54.62           C  
ATOM   3379  N   ASP A 445     -13.453 -11.935  49.207  1.00 61.42           N  
ATOM   3380  CA  ASP A 445     -14.124 -12.100  50.483  1.00 54.90           C  
ATOM   3381  C   ASP A 445     -13.135 -12.181  51.621  1.00 56.65           C  
ATOM   3382  O   ASP A 445     -13.491 -11.905  52.763  1.00 66.44           O  
ATOM   3383  CB  ASP A 445     -15.001 -13.352  50.472  1.00 54.96           C  
ATOM   3384  CG  ASP A 445     -16.088 -13.284  49.428  1.00 59.49           C  
ATOM   3385  OD1 ASP A 445     -16.272 -12.195  48.834  1.00 53.25           O  
ATOM   3386  OD2 ASP A 445     -16.755 -14.316  49.203  1.00 63.57           O  
ATOM   3387  N   SER A 446     -11.895 -12.551  51.313  1.00 54.62           N  
ATOM   3388  CA  SER A 446     -10.865 -12.711  52.337  1.00 55.68           C  
ATOM   3389  C   SER A 446     -10.178 -11.395  52.731  1.00 58.69           C  
ATOM   3390  O   SER A 446      -9.490 -11.317  53.756  1.00 60.44           O  
ATOM   3391  CB  SER A 446      -9.813 -13.698  51.858  1.00 60.52           C  
ATOM   3392  OG  SER A 446      -8.972 -13.084  50.902  1.00 66.24           O  
ATOM   3393  N   MET A 447     -10.366 -10.360  51.923  1.00 56.17           N  
ATOM   3394  CA  MET A 447      -9.700  -9.090  52.171  1.00 56.91           C  
ATOM   3395  C   MET A 447     -10.638  -8.104  52.828  1.00 51.42           C  
ATOM   3396  O   MET A 447     -11.784  -7.967  52.403  1.00 54.26           O  
ATOM   3397  CB  MET A 447      -9.163  -8.487  50.867  1.00 58.20           C  
ATOM   3398  CG  MET A 447      -8.337  -9.432  50.008  1.00 55.23           C  
ATOM   3399  SD  MET A 447      -8.042  -8.717  48.377  1.00 77.11           S  
ATOM   3400  CE  MET A 447      -9.479  -7.665  48.219  1.00 55.84           C  
ATOM   3401  N   ASP A 448     -10.140  -7.407  53.848  1.00 55.75           N  
ATOM   3402  CA  ASP A 448     -10.909  -6.365  54.539  1.00 60.11           C  
ATOM   3403  C   ASP A 448     -11.132  -5.146  53.649  1.00 60.04           C  
ATOM   3404  O   ASP A 448     -12.010  -4.324  53.914  1.00 65.94           O  
ATOM   3405  CB  ASP A 448     -10.206  -5.927  55.832  1.00 55.36           C  
ATOM   3406  CG  ASP A 448     -10.312  -6.953  56.927  1.00 49.14           C  
ATOM   3407  OD1 ASP A 448     -11.432  -7.419  57.210  1.00 54.33           O  
ATOM   3408  OD2 ASP A 448      -9.268  -7.300  57.499  1.00 51.80           O  
ATOM   3409  N   ILE A 449     -10.305  -5.016  52.617  1.00 57.15           N  
ATOM   3410  CA  ILE A 449     -10.391  -3.891  51.706  1.00 53.65           C  
ATOM   3411  C   ILE A 449     -10.204  -4.369  50.265  1.00 52.57           C  
ATOM   3412  O   ILE A 449      -9.249  -5.068  49.957  1.00 52.23           O  
ATOM   3413  CB  ILE A 449      -9.334  -2.803  52.038  1.00 58.16           C  
ATOM   3414  CG1 ILE A 449      -9.324  -2.476  53.540  1.00 56.94           C  
ATOM   3415  CG2 ILE A 449      -9.593  -1.537  51.219  1.00 57.60           C  
ATOM   3416  CD1 ILE A 449      -8.355  -1.377  53.930  1.00 57.20           C  
ATOM   3417  N   VAL A 450     -11.148  -4.017  49.400  1.00 45.44           N  
ATOM   3418  CA  VAL A 450     -10.960  -4.129  47.964  1.00 44.67           C  
ATOM   3419  C   VAL A 450     -10.691  -2.723  47.408  1.00 42.13           C  
ATOM   3420  O   VAL A 450     -11.557  -1.851  47.464  1.00 44.30           O  
ATOM   3421  CB  VAL A 450     -12.186  -4.741  47.270  1.00 43.63           C  
ATOM   3422  CG1 VAL A 450     -11.800  -5.288  45.922  1.00 42.32           C  
ATOM   3423  CG2 VAL A 450     -12.781  -5.832  48.131  1.00 44.03           C  
ATOM   3424  N   ALA A 451      -9.491  -2.516  46.877  1.00 39.81           N  
ATOM   3425  CA  ALA A 451      -9.042  -1.206  46.433  1.00 34.55           C  
ATOM   3426  C   ALA A 451      -9.984  -0.544  45.436  1.00 36.96           C  
ATOM   3427  O   ALA A 451     -10.291   0.641  45.564  1.00 34.90           O  
ATOM   3428  CB  ALA A 451      -7.666  -1.319  45.837  1.00 37.35           C  
ATOM   3429  N   SER A 452     -10.449  -1.309  44.451  1.00 38.95           N  
ATOM   3430  CA  SER A 452     -11.337  -0.763  43.426  1.00 37.56           C  
ATOM   3431  C   SER A 452     -12.692  -0.378  43.984  1.00 33.34           C  
ATOM   3432  O   SER A 452     -13.349   0.515  43.458  1.00 32.29           O  
ATOM   3433  CB  SER A 452     -11.525  -1.759  42.279  1.00 38.51           C  
ATOM   3434  OG  SER A 452     -11.902  -3.026  42.761  1.00 44.62           O  
ATOM   3435  N   GLU A 453     -13.109  -1.053  45.048  1.00 34.27           N  
ATOM   3436  CA  GLU A 453     -14.393  -0.758  45.662  1.00 34.64           C  
ATOM   3437  C   GLU A 453     -14.289   0.552  46.440  1.00 38.16           C  
ATOM   3438  O   GLU A 453     -15.180   1.406  46.352  1.00 32.96           O  
ATOM   3439  CB  GLU A 453     -14.844  -1.923  46.541  1.00 32.25           C  
ATOM   3440  CG  GLU A 453     -15.500  -3.034  45.721  1.00 38.99           C  
ATOM   3441  CD  GLU A 453     -15.914  -4.254  46.554  1.00 44.24           C  
ATOM   3442  OE1 GLU A 453     -15.508  -4.347  47.725  1.00 40.35           O  
ATOM   3443  OE2 GLU A 453     -16.661  -5.119  46.030  1.00 46.75           O  
ATOM   3444  N   HIS A 454     -13.170   0.726  47.147  1.00 34.02           N  
ATOM   3445  CA  HIS A 454     -12.893   1.976  47.838  1.00 33.33           C  
ATOM   3446  C   HIS A 454     -12.774   3.168  46.903  1.00 33.70           C  
ATOM   3447  O   HIS A 454     -13.137   4.275  47.267  1.00 36.38           O  
ATOM   3448  CB  HIS A 454     -11.617   1.864  48.673  1.00 39.26           C  
ATOM   3449  CG  HIS A 454     -11.410   3.029  49.592  1.00 40.97           C  
ATOM   3450  ND1 HIS A 454     -10.460   4.005  49.365  1.00 49.65           N  
ATOM   3451  CD2 HIS A 454     -12.059   3.392  50.724  1.00 37.91           C  
ATOM   3452  CE1 HIS A 454     -10.522   4.911  50.325  1.00 41.05           C  
ATOM   3453  NE2 HIS A 454     -11.487   4.567  51.156  1.00 42.48           N  
ATOM   3454  N   LEU A 455     -12.270   2.948  45.697  1.00 34.23           N  
ATOM   3455  CA  LEU A 455     -12.121   4.043  44.746  1.00 34.02           C  
ATOM   3456  C   LEU A 455     -13.473   4.474  44.212  1.00 34.05           C  
ATOM   3457  O   LEU A 455     -13.792   5.662  44.183  1.00 36.35           O  
ATOM   3458  CB  LEU A 455     -11.212   3.639  43.590  1.00 33.54           C  
ATOM   3459  CG  LEU A 455      -9.740   3.788  43.908  1.00 30.02           C  
ATOM   3460  CD1 LEU A 455      -8.896   2.996  42.929  1.00 28.01           C  
ATOM   3461  CD2 LEU A 455      -9.367   5.267  43.906  1.00 25.29           C  
ATOM   3462  N   LEU A 456     -14.255   3.485  43.789  1.00 33.33           N  
ATOM   3463  CA  LEU A 456     -15.622   3.685  43.311  1.00 35.94           C  
ATOM   3464  C   LEU A 456     -16.507   4.348  44.354  1.00 35.52           C  
ATOM   3465  O   LEU A 456     -17.303   5.227  44.045  1.00 35.61           O  
ATOM   3466  CB  LEU A 456     -16.233   2.360  42.920  1.00 34.82           C  
ATOM   3467  CG  LEU A 456     -17.682   2.444  42.532  1.00 32.61           C  
ATOM   3468  CD1 LEU A 456     -17.757   3.288  41.288  1.00 38.50           C  
ATOM   3469  CD2 LEU A 456     -18.161   1.028  42.281  1.00 38.43           C  
ATOM   3470  N   HIS A 457     -16.356   3.924  45.595  1.00 32.80           N  
ATOM   3471  CA  HIS A 457     -17.047   4.581  46.676  1.00 35.91           C  
ATOM   3472  C   HIS A 457     -16.718   6.077  46.694  1.00 39.37           C  
ATOM   3473  O   HIS A 457     -17.599   6.906  46.908  1.00 40.66           O  
ATOM   3474  CB  HIS A 457     -16.694   3.926  48.008  1.00 30.80           C  
ATOM   3475  CG  HIS A 457     -17.376   4.553  49.182  1.00 46.87           C  
ATOM   3476  ND1 HIS A 457     -16.964   5.754  49.735  1.00 51.27           N  
ATOM   3477  CD2 HIS A 457     -18.445   4.158  49.912  1.00 40.63           C  
ATOM   3478  CE1 HIS A 457     -17.739   6.057  50.753  1.00 45.68           C  
ATOM   3479  NE2 HIS A 457     -18.652   5.104  50.884  1.00 43.63           N  
ATOM   3480  N   GLN A 458     -15.460   6.435  46.449  1.00 41.47           N  
ATOM   3481  CA  GLN A 458     -15.095   7.849  46.506  1.00 39.12           C  
ATOM   3482  C   GLN A 458     -15.633   8.606  45.306  1.00 36.74           C  
ATOM   3483  O   GLN A 458     -15.989   9.776  45.403  1.00 36.69           O  
ATOM   3484  CB  GLN A 458     -13.598   8.014  46.605  1.00 31.60           C  
ATOM   3485  CG  GLN A 458     -13.055   7.536  47.919  1.00 39.34           C  
ATOM   3486  CD  GLN A 458     -11.577   7.783  48.018  1.00 36.36           C  
ATOM   3487  OE1 GLN A 458     -11.151   8.828  48.501  1.00 42.90           O  
ATOM   3488  NE2 GLN A 458     -10.781   6.841  47.525  1.00 36.82           N  
ATOM   3489  N   SER A 459     -15.704   7.936  44.170  1.00 34.74           N  
ATOM   3490  CA  SER A 459     -16.353   8.543  43.025  1.00 39.64           C  
ATOM   3491  C   SER A 459     -17.842   8.813  43.343  1.00 40.94           C  
ATOM   3492  O   SER A 459     -18.325   9.914  43.114  1.00 36.26           O  
ATOM   3493  CB  SER A 459     -16.195   7.652  41.799  1.00 39.40           C  
ATOM   3494  OG  SER A 459     -16.560   8.344  40.629  1.00 41.69           O  
ATOM   3495  N   LEU A 460     -18.538   7.815  43.902  1.00 41.76           N  
ATOM   3496  CA  LEU A 460     -19.940   7.938  44.336  1.00 41.81           C  
ATOM   3497  C   LEU A 460     -20.207   9.132  45.247  1.00 41.12           C  
ATOM   3498  O   LEU A 460     -21.176   9.870  45.061  1.00 42.70           O  
ATOM   3499  CB  LEU A 460     -20.391   6.659  45.058  1.00 36.53           C  
ATOM   3500  CG  LEU A 460     -20.557   5.476  44.113  1.00 35.43           C  
ATOM   3501  CD1 LEU A 460     -20.936   4.217  44.813  1.00 29.87           C  
ATOM   3502  CD2 LEU A 460     -21.559   5.840  43.058  1.00 43.32           C  
ATOM   3503  N   VAL A 461     -19.344   9.306  46.236  1.00 38.88           N  
ATOM   3504  CA  VAL A 461     -19.468  10.391  47.201  1.00 40.70           C  
ATOM   3505  C   VAL A 461     -19.223  11.768  46.535  1.00 41.35           C  
ATOM   3506  O   VAL A 461     -19.478  12.826  47.114  1.00 45.16           O  
ATOM   3507  CB  VAL A 461     -18.508  10.099  48.400  1.00 40.84           C  
ATOM   3508  CG1 VAL A 461     -17.972  11.327  49.060  1.00 36.17           C  
ATOM   3509  CG2 VAL A 461     -19.218   9.226  49.420  1.00 38.84           C  
ATOM   3510  N   GLY A 462     -18.767  11.757  45.290  1.00 42.54           N  
ATOM   3511  CA  GLY A 462     -18.494  12.998  44.581  1.00 41.01           C  
ATOM   3512  C   GLY A 462     -17.075  13.577  44.539  1.00 38.17           C  
ATOM   3513  O   GLY A 462     -16.930  14.732  44.158  1.00 34.44           O  
ATOM   3514  N   LYS A 463     -16.043  12.815  44.930  1.00 38.64           N  
ATOM   3515  CA  LYS A 463     -14.645  13.286  44.785  1.00 40.83           C  
ATOM   3516  C   LYS A 463     -14.219  13.208  43.331  1.00 37.15           C  
ATOM   3517  O   LYS A 463     -14.134  12.120  42.749  1.00 37.33           O  
ATOM   3518  CB  LYS A 463     -13.646  12.493  45.647  1.00 31.46           C  
ATOM   3519  CG  LYS A 463     -13.769  12.784  47.117  1.00 29.40           C  
ATOM   3520  CD  LYS A 463     -12.933  11.844  47.952  1.00 36.14           C  
ATOM   3521  CE  LYS A 463     -11.454  12.177  47.854  1.00 39.50           C  
ATOM   3522  NZ  LYS A 463     -10.749  11.751  49.103  1.00 43.25           N  
ATOM   3523  N   ARG A 464     -13.963  14.383  42.764  1.00 36.57           N  
ATOM   3524  CA  ARG A 464     -13.562  14.528  41.382  1.00 35.27           C  
ATOM   3525  C   ARG A 464     -12.057  14.794  41.346  1.00 38.72           C  
ATOM   3526  O   ARG A 464     -11.462  14.996  40.286  1.00 32.50           O  
ATOM   3527  CB  ARG A 464     -14.351  15.662  40.730  1.00 37.46           C  
ATOM   3528  CG  ARG A 464     -15.840  15.696  41.098  1.00 33.93           C  
ATOM   3529  CD  ARG A 464     -16.702  14.954  40.072  1.00 35.86           C  
ATOM   3530  NE  ARG A 464     -16.767  13.520  40.335  1.00 47.29           N  
ATOM   3531  CZ  ARG A 464     -17.823  12.875  40.847  1.00 49.12           C  
ATOM   3532  NH1 ARG A 464     -18.955  13.515  41.138  1.00 39.58           N  
ATOM   3533  NH2 ARG A 464     -17.745  11.566  41.061  1.00 42.03           N  
ATOM   3534  N   CYS A 465     -11.463  14.800  42.537  1.00 38.24           N  
ATOM   3535  CA  CYS A 465     -10.043  15.012  42.723  1.00 30.94           C  
ATOM   3536  C   CYS A 465      -9.680  14.732  44.175  1.00 28.44           C  
ATOM   3537  O   CYS A 465     -10.385  15.174  45.078  1.00 29.91           O  
ATOM   3538  CB  CYS A 465      -9.645  16.440  42.341  1.00 35.26           C  
ATOM   3539  SG  CYS A 465      -7.842  16.781  42.524  1.00 29.68           S  
ATOM   3540  N   HIS A 466      -8.569  14.030  44.394  1.00 29.30           N  
ATOM   3541  CA  HIS A 466      -8.171  13.583  45.730  1.00 29.89           C  
ATOM   3542  C   HIS A 466      -7.707  14.709  46.662  1.00 27.46           C  
ATOM   3543  O   HIS A 466      -7.481  14.474  47.843  1.00 29.06           O  
ATOM   3544  CB  HIS A 466      -7.065  12.518  45.629  1.00 28.44           C  
ATOM   3545  CG  HIS A 466      -5.746  13.060  45.172  1.00 28.84           C  
ATOM   3546  ND1 HIS A 466      -4.690  13.292  46.035  1.00 27.69           N  
ATOM   3547  CD2 HIS A 466      -5.313  13.432  43.948  1.00 28.28           C  
ATOM   3548  CE1 HIS A 466      -3.675  13.787  45.363  1.00 24.87           C  
ATOM   3549  NE2 HIS A 466      -4.028  13.886  44.093  1.00 30.87           N  
ATOM   3550  N   PHE A 467      -7.554  15.921  46.147  1.00 27.78           N  
ATOM   3551  CA  PHE A 467      -7.194  17.047  47.014  1.00 29.54           C  
ATOM   3552  C   PHE A 467      -8.436  17.678  47.651  1.00 30.46           C  
ATOM   3553  O   PHE A 467      -8.336  18.635  48.432  1.00 28.61           O  
ATOM   3554  CB  PHE A 467      -6.406  18.115  46.250  1.00 28.93           C  
ATOM   3555  CG  PHE A 467      -4.977  17.740  45.946  1.00 27.17           C  
ATOM   3556  CD1 PHE A 467      -4.033  17.640  46.953  1.00 22.74           C  
ATOM   3557  CD2 PHE A 467      -4.566  17.543  44.632  1.00 29.95           C  
ATOM   3558  CE1 PHE A 467      -2.710  17.337  46.653  1.00 24.77           C  
ATOM   3559  CE2 PHE A 467      -3.241  17.236  44.325  1.00 26.38           C  
ATOM   3560  CZ  PHE A 467      -2.313  17.142  45.342  1.00 25.68           C  
ATOM   3561  N   GLN A 468      -9.592  17.113  47.313  1.00 30.53           N  
ATOM   3562  CA  GLN A 468     -10.873  17.433  47.932  1.00 28.56           C  
ATOM   3563  C   GLN A 468     -11.057  16.694  49.247  1.00 35.11           C  
ATOM   3564  O   GLN A 468     -10.853  15.482  49.333  1.00 36.41           O  
ATOM   3565  CB  GLN A 468     -12.015  17.074  46.990  1.00 32.49           C  
ATOM   3566  CG  GLN A 468     -12.083  17.931  45.743  1.00 28.39           C  
ATOM   3567  CD  GLN A 468     -13.115  17.440  44.771  1.00 33.06           C  
ATOM   3568  OE1 GLN A 468     -13.520  16.284  44.814  1.00 34.72           O  
ATOM   3569  NE2 GLN A 468     -13.556  18.319  43.884  1.00 37.18           N  
ATOM   3570  N   ASN A 469     -11.419  17.440  50.283  1.00 35.60           N  
ATOM   3571  CA  ASN A 469     -11.833  16.859  51.542  1.00 28.31           C  
ATOM   3572  C   ASN A 469     -13.334  16.598  51.438  1.00 34.92           C  
ATOM   3573  O   ASN A 469     -14.114  17.529  51.216  1.00 36.06           O  
ATOM   3574  CB  ASN A 469     -11.475  17.794  52.694  1.00 34.30           C  
ATOM   3575  CG  ASN A 469     -12.007  17.331  54.034  1.00 32.30           C  
ATOM   3576  OD1 ASN A 469     -13.168  16.944  54.171  1.00 35.82           O  
ATOM   3577  ND2 ASN A 469     -11.160  17.401  55.042  1.00 31.30           N  
ATOM   3578  N   ALA A 470     -13.730  15.331  51.572  1.00 36.95           N  
ATOM   3579  CA  ALA A 470     -15.126  14.923  51.393  1.00 34.63           C  
ATOM   3580  C   ALA A 470     -15.799  14.445  52.688  1.00 33.67           C  
ATOM   3581  O   ALA A 470     -16.850  13.818  52.643  1.00 33.55           O  
ATOM   3582  CB  ALA A 470     -15.216  13.849  50.344  1.00 30.48           C  
ATOM   3583  N   TYR A 471     -15.219  14.771  53.840  1.00 38.37           N  
ATOM   3584  CA  TYR A 471     -15.758  14.256  55.100  1.00 45.47           C  
ATOM   3585  C   TYR A 471     -17.163  14.760  55.412  1.00 46.22           C  
ATOM   3586  O   TYR A 471     -18.001  14.005  55.885  1.00 45.20           O  
ATOM   3587  CB  TYR A 471     -14.870  14.589  56.301  1.00 41.71           C  
ATOM   3588  CG  TYR A 471     -15.397  13.832  57.489  1.00 42.46           C  
ATOM   3589  CD1 TYR A 471     -15.273  12.459  57.546  1.00 43.14           C  
ATOM   3590  CD2 TYR A 471     -16.099  14.467  58.502  1.00 51.16           C  
ATOM   3591  CE1 TYR A 471     -15.787  11.733  58.597  1.00 49.30           C  
ATOM   3592  CE2 TYR A 471     -16.615  13.746  59.579  1.00 50.24           C  
ATOM   3593  CZ  TYR A 471     -16.457  12.372  59.619  1.00 48.19           C  
ATOM   3594  OH  TYR A 471     -16.968  11.617  60.660  1.00 44.19           O  
ATOM   3595  N   LYS A 472     -17.399  16.041  55.156  1.00 50.10           N  
ATOM   3596  CA  LYS A 472     -18.695  16.657  55.380  1.00 45.41           C  
ATOM   3597  C   LYS A 472     -19.708  16.340  54.274  1.00 48.23           C  
ATOM   3598  O   LYS A 472     -20.706  17.049  54.131  1.00 58.11           O  
ATOM   3599  CB  LYS A 472     -18.540  18.178  55.511  1.00 49.38           C  
ATOM   3600  CG  LYS A 472     -18.019  18.659  56.871  1.00 49.10           C  
ATOM   3601  CD  LYS A 472     -18.595  20.038  57.208  1.00 50.61           C  
ATOM   3602  CE  LYS A 472     -18.240  20.488  58.621  1.00 52.56           C  
ATOM   3603  NZ  LYS A 472     -16.771  20.713  58.807  1.00 49.54           N  
ATOM   3604  N   VAL A 473     -19.471  15.299  53.482  1.00 44.27           N  
ATOM   3605  CA  VAL A 473     -20.485  14.909  52.507  1.00 46.53           C  
ATOM   3606  C   VAL A 473     -21.495  13.981  53.193  1.00 52.15           C  
ATOM   3607  O   VAL A 473     -21.132  12.954  53.766  1.00 50.79           O  
ATOM   3608  CB  VAL A 473     -19.882  14.217  51.278  1.00 41.90           C  
ATOM   3609  CG1 VAL A 473     -20.983  13.744  50.360  1.00 46.78           C  
ATOM   3610  CG2 VAL A 473     -18.972  15.163  50.525  1.00 40.54           C  
ATOM   3611  N   LYS A 474     -22.763  14.365  53.166  1.00 50.12           N  
ATOM   3612  CA  LYS A 474     -23.794  13.577  53.827  1.00 54.75           C  
ATOM   3613  C   LYS A 474     -24.401  12.594  52.839  1.00 49.20           C  
ATOM   3614  O   LYS A 474     -24.593  12.910  51.664  1.00 46.99           O  
ATOM   3615  CB  LYS A 474     -24.875  14.488  54.446  1.00 46.75           C  
ATOM   3616  CG  LYS A 474     -24.322  15.438  55.512  1.00 51.45           C  
ATOM   3617  CD  LYS A 474     -25.418  16.089  56.359  1.00 65.12           C  
ATOM   3618  CE  LYS A 474     -26.357  15.060  57.015  1.00 60.90           C  
ATOM   3619  NZ  LYS A 474     -27.663  14.929  56.283  1.00 59.31           N  
ATOM   3620  N   GLY A 475     -24.673  11.386  53.313  1.00 45.20           N  
ATOM   3621  CA  GLY A 475     -25.338  10.396  52.486  1.00 42.58           C  
ATOM   3622  C   GLY A 475     -24.880   8.975  52.716  1.00 45.84           C  
ATOM   3623  O   GLY A 475     -24.157   8.673  53.664  1.00 55.15           O  
ATOM   3624  N   ASN A 476     -25.333   8.088  51.848  1.00 49.44           N  
ATOM   3625  CA  ASN A 476     -24.860   6.723  51.842  1.00 44.40           C  
ATOM   3626  C   ASN A 476     -24.476   6.432  50.421  1.00 49.52           C  
ATOM   3627  O   ASN A 476     -25.319   6.479  49.526  1.00 55.83           O  
ATOM   3628  CB  ASN A 476     -25.930   5.756  52.338  1.00 49.18           C  
ATOM   3629  CG  ASN A 476     -25.470   4.316  52.323  1.00 51.50           C  
ATOM   3630  OD1 ASN A 476     -24.276   4.036  52.291  1.00 57.05           O  
ATOM   3631  ND2 ASN A 476     -26.420   3.392  52.351  1.00 51.19           N  
ATOM   3632  N   ALA A 477     -23.196   6.169  50.205  1.00 48.41           N  
ATOM   3633  CA  ALA A 477     -22.703   5.986  48.855  1.00 48.02           C  
ATOM   3634  C   ALA A 477     -23.126   4.629  48.318  1.00 47.56           C  
ATOM   3635  O   ALA A 477     -23.397   4.505  47.123  1.00 47.42           O  
ATOM   3636  CB  ALA A 477     -21.189   6.142  48.812  1.00 49.58           C  
ATOM   3637  N   THR A 478     -23.211   3.627  49.200  1.00 50.05           N  
ATOM   3638  CA  THR A 478     -23.566   2.259  48.779  1.00 49.79           C  
ATOM   3639  C   THR A 478     -25.022   2.166  48.356  1.00 51.57           C  
ATOM   3640  O   THR A 478     -25.419   1.215  47.680  1.00 56.13           O  
ATOM   3641  CB  THR A 478     -23.315   1.190  49.878  1.00 40.11           C  
ATOM   3642  OG1 THR A 478     -23.916   1.594  51.109  1.00 49.25           O  
ATOM   3643  CG2 THR A 478     -21.839   0.970  50.103  1.00 42.35           C  
ATOM   3644  N   ASN A 479     -25.818   3.157  48.739  1.00 51.43           N  
ATOM   3645  CA  ASN A 479     -27.217   3.163  48.342  1.00 57.42           C  
ATOM   3646  C   ASN A 479     -27.497   4.178  47.240  1.00 55.87           C  
ATOM   3647  O   ASN A 479     -28.291   5.095  47.421  1.00 65.54           O  
ATOM   3648  CB  ASN A 479     -28.119   3.430  49.565  1.00 62.89           C  
ATOM   3649  CG  ASN A 479     -29.607   3.285  49.245  1.00 69.87           C  
ATOM   3650  OD1 ASN A 479     -30.342   4.279  49.199  1.00 72.65           O  
ATOM   3651  ND2 ASN A 479     -30.051   2.048  49.001  1.00 62.79           N  
ATOM   3652  N   VAL A 480     -26.845   4.035  46.091  1.00 57.22           N  
ATOM   3653  CA  VAL A 480     -27.201   4.910  44.988  1.00 53.84           C  
ATOM   3654  C   VAL A 480     -27.567   4.102  43.759  1.00 56.08           C  
ATOM   3655  O   VAL A 480     -27.342   2.891  43.692  1.00 57.92           O  
ATOM   3656  CB  VAL A 480     -26.081   5.919  44.644  1.00 57.18           C  
ATOM   3657  CG1 VAL A 480     -25.751   6.792  45.855  1.00 53.33           C  
ATOM   3658  CG2 VAL A 480     -24.852   5.212  44.141  1.00 53.65           C  
ATOM   3659  N   GLU A 481     -28.145   4.803  42.792  1.00 58.19           N  
ATOM   3660  CA  GLU A 481     -28.744   4.193  41.617  1.00 59.47           C  
ATOM   3661  C   GLU A 481     -27.791   4.242  40.426  1.00 58.20           C  
ATOM   3662  O   GLU A 481     -27.419   5.330  39.960  1.00 58.92           O  
ATOM   3663  CB  GLU A 481     -30.061   4.914  41.271  1.00 61.49           C  
ATOM   3664  CG  GLU A 481     -31.255   4.008  40.994  1.00 58.78           C  
ATOM   3665  CD  GLU A 481     -31.805   3.377  42.256  1.00 68.23           C  
ATOM   3666  OE1 GLU A 481     -32.796   3.919  42.799  1.00 62.62           O  
ATOM   3667  OE2 GLU A 481     -31.245   2.342  42.704  1.00 67.35           O  
ATOM   3668  N   ILE A 482     -27.404   3.072  39.925  1.00 59.29           N  
ATOM   3669  CA  ILE A 482     -26.540   3.009  38.745  1.00 56.92           C  
ATOM   3670  C   ILE A 482     -27.333   3.085  37.441  1.00 58.37           C  
ATOM   3671  O   ILE A 482     -27.905   2.092  36.995  1.00 61.01           O  
ATOM   3672  CB  ILE A 482     -25.706   1.726  38.720  1.00 50.70           C  
ATOM   3673  CG1 ILE A 482     -25.039   1.487  40.068  1.00 49.05           C  
ATOM   3674  CG2 ILE A 482     -24.670   1.800  37.609  1.00 58.84           C  
ATOM   3675  CD1 ILE A 482     -24.215   2.644  40.551  1.00 52.56           C  
ATOM   3676  N   VAL A 483     -27.360   4.259  36.824  1.00 59.52           N  
ATOM   3677  CA  VAL A 483     -28.135   4.444  35.606  1.00 58.87           C  
ATOM   3678  C   VAL A 483     -27.532   3.687  34.433  1.00 58.69           C  
ATOM   3679  O   VAL A 483     -26.381   3.916  34.077  1.00 64.78           O  
ATOM   3680  CB  VAL A 483     -28.245   5.929  35.243  1.00 62.64           C  
ATOM   3681  CG1 VAL A 483     -28.583   6.111  33.747  1.00 61.64           C  
ATOM   3682  CG2 VAL A 483     -29.264   6.599  36.138  1.00 51.63           C  
TER    3683      VAL A 483                                                      
ATOM   3684  N   MET B   1       4.897  47.122  18.679  1.00 41.84           N  
ATOM   3685  CA  MET B   1       5.938  46.415  19.431  1.00 58.51           C  
ATOM   3686  C   MET B   1       6.912  45.743  18.467  1.00 65.26           C  
ATOM   3687  O   MET B   1       6.491  45.165  17.470  1.00 62.10           O  
ATOM   3688  CB  MET B   1       5.327  45.379  20.378  1.00 59.99           C  
ATOM   3689  CG  MET B   1       6.341  44.473  21.071  1.00 61.32           C  
ATOM   3690  SD  MET B   1       6.843  45.031  22.719  1.00 75.00           S  
ATOM   3691  CE  MET B   1       5.258  45.480  23.423  1.00 62.66           C  
ATOM   3692  N   GLU B   2       8.207  45.809  18.781  1.00 68.25           N  
ATOM   3693  CA  GLU B   2       9.280  45.487  17.829  1.00 66.54           C  
ATOM   3694  C   GLU B   2       9.233  44.079  17.208  1.00 63.28           C  
ATOM   3695  O   GLU B   2       8.821  43.112  17.847  1.00 60.91           O  
ATOM   3696  CB  GLU B   2      10.649  45.693  18.499  1.00 68.52           C  
ATOM   3697  CG  GLU B   2      10.866  44.909  19.798  1.00 80.74           C  
ATOM   3698  CD  GLU B   2      12.253  45.130  20.400  1.00 86.74           C  
ATOM   3699  OE1 GLU B   2      13.197  45.387  19.617  1.00 85.13           O  
ATOM   3700  OE2 GLU B   2      12.397  45.052  21.647  1.00 85.33           O  
ATOM   3701  N   ASN B   3       9.664  44.000  15.946  1.00 63.91           N  
ATOM   3702  CA  ASN B   3       9.781  42.748  15.191  1.00 54.25           C  
ATOM   3703  C   ASN B   3      10.741  41.770  15.858  1.00 57.81           C  
ATOM   3704  O   ASN B   3      11.960  41.997  15.884  1.00 59.72           O  
ATOM   3705  CB  ASN B   3      10.244  43.054  13.766  1.00 51.62           C  
ATOM   3706  CG  ASN B   3      10.289  41.823  12.864  1.00 58.95           C  
ATOM   3707  OD1 ASN B   3      10.190  40.673  13.315  1.00 53.40           O  
ATOM   3708  ND2 ASN B   3      10.465  42.070  11.562  1.00 50.75           N  
ATOM   3709  N   GLN B   4      10.200  40.677  16.387  1.00 55.33           N  
ATOM   3710  CA  GLN B   4      11.011  39.768  17.195  1.00 56.27           C  
ATOM   3711  C   GLN B   4      11.811  38.779  16.365  1.00 52.61           C  
ATOM   3712  O   GLN B   4      12.609  38.018  16.913  1.00 49.23           O  
ATOM   3713  CB  GLN B   4      10.134  39.012  18.196  1.00 53.70           C  
ATOM   3714  CG  GLN B   4       9.789  39.824  19.448  1.00 62.07           C  
ATOM   3715  CD  GLN B   4      11.015  40.142  20.302  1.00 67.19           C  
ATOM   3716  OE1 GLN B   4      11.954  39.344  20.391  1.00 67.79           O  
ATOM   3717  NE2 GLN B   4      11.014  41.317  20.928  1.00 71.79           N  
ATOM   3718  N   ILE B   5      11.587  38.788  15.051  1.00 56.92           N  
ATOM   3719  CA  ILE B   5      12.246  37.837  14.157  1.00 59.14           C  
ATOM   3720  C   ILE B   5      13.534  38.452  13.627  1.00 57.99           C  
ATOM   3721  O   ILE B   5      13.596  38.967  12.508  1.00 57.91           O  
ATOM   3722  CB  ILE B   5      11.345  37.417  12.983  1.00 53.99           C  
ATOM   3723  CG1 ILE B   5       9.883  37.361  13.423  1.00 55.88           C  
ATOM   3724  CG2 ILE B   5      11.801  36.069  12.427  1.00 52.29           C  
ATOM   3725  CD1 ILE B   5       9.007  36.511  12.519  1.00 56.95           C  
ATOM   3726  N   LYS B   6      14.567  38.387  14.455  1.00 57.89           N  
ATOM   3727  CA  LYS B   6      15.761  39.179  14.245  1.00 55.28           C  
ATOM   3728  C   LYS B   6      16.801  38.380  13.469  1.00 63.02           C  
ATOM   3729  O   LYS B   6      17.399  37.437  14.008  1.00 58.89           O  
ATOM   3730  CB  LYS B   6      16.302  39.657  15.601  1.00 61.50           C  
ATOM   3731  CG  LYS B   6      15.279  40.484  16.423  1.00 56.43           C  
ATOM   3732  CD  LYS B   6      15.727  40.700  17.860  1.00 47.02           C  
ATOM   3733  CE  LYS B   6      14.740  41.587  18.615  1.00 61.81           C  
ATOM   3734  NZ  LYS B   6      14.935  41.562  20.094  1.00 67.08           N  
ATOM   3735  N   ALA B   7      16.986  38.750  12.197  1.00 59.17           N  
ATOM   3736  CA  ALA B   7      17.994  38.130  11.334  1.00 64.07           C  
ATOM   3737  C   ALA B   7      18.259  38.972  10.084  1.00 73.03           C  
ATOM   3738  O   ALA B   7      17.358  39.670   9.576  1.00 68.57           O  
ATOM   3739  CB  ALA B   7      17.576  36.719  10.937  1.00 63.20           C  
ATOM   3740  N   ASN B   8      19.506  38.899   9.608  1.00 73.71           N  
ATOM   3741  CA  ASN B   8      19.954  39.589   8.393  1.00 75.01           C  
ATOM   3742  C   ASN B   8      20.255  38.593   7.269  1.00 70.46           C  
ATOM   3743  O   ASN B   8      19.779  38.746   6.145  1.00 74.58           O  
ATOM   3744  CB  ASN B   8      21.208  40.437   8.668  1.00 74.93           C  
ATOM   3745  CG  ASN B   8      20.975  41.545   9.688  1.00 70.95           C  
ATOM   3746  OD1 ASN B   8      19.897  42.143   9.755  1.00 69.88           O  
ATOM   3747  ND2 ASN B   8      22.006  41.839  10.475  1.00 69.38           N  
ATOM   3748  N   THR B   9      21.065  37.585   7.585  1.00 66.25           N  
ATOM   3749  CA  THR B   9      21.377  36.522   6.644  1.00 69.19           C  
ATOM   3750  C   THR B   9      20.497  35.304   6.891  1.00 75.75           C  
ATOM   3751  O   THR B   9      19.905  35.173   7.959  1.00 75.85           O  
ATOM   3752  CB  THR B   9      22.852  36.091   6.741  1.00 74.26           C  
ATOM   3753  OG1 THR B   9      23.144  35.669   8.079  1.00 75.61           O  
ATOM   3754  CG2 THR B   9      23.775  37.235   6.353  1.00 72.40           C  
ATOM   3755  N   LYS B  10      20.420  34.409   5.909  1.00 75.72           N  
ATOM   3756  CA  LYS B  10      19.738  33.132   6.102  1.00 71.69           C  
ATOM   3757  C   LYS B  10      20.402  32.333   7.212  1.00 69.31           C  
ATOM   3758  O   LYS B  10      19.725  31.658   7.981  1.00 73.61           O  
ATOM   3759  CB  LYS B  10      19.712  32.311   4.808  1.00 67.52           C  
ATOM   3760  CG  LYS B  10      19.763  30.801   5.035  1.00 70.10           C  
ATOM   3761  CD  LYS B  10      19.098  30.040   3.900  1.00 69.48           C  
ATOM   3762  CE  LYS B  10      19.473  28.563   3.887  1.00 61.11           C  
ATOM   3763  NZ  LYS B  10      18.948  27.831   5.051  1.00 66.26           N  
ATOM   3764  N   LYS B  11      21.726  32.416   7.301  1.00 75.12           N  
ATOM   3765  CA  LYS B  11      22.453  31.711   8.353  1.00 77.07           C  
ATOM   3766  C   LYS B  11      21.934  32.132   9.730  1.00 77.15           C  
ATOM   3767  O   LYS B  11      21.655  31.288  10.577  1.00 71.24           O  
ATOM   3768  CB  LYS B  11      23.954  31.967   8.237  1.00 73.35           C  
ATOM   3769  CG  LYS B  11      24.816  30.823   8.759  1.00 73.08           C  
ATOM   3770  CD  LYS B  11      25.039  30.926  10.244  1.00 74.49           C  
ATOM   3771  CE  LYS B  11      25.569  32.299  10.620  1.00 77.27           C  
ATOM   3772  NZ  LYS B  11      25.964  32.355  12.058  1.00 71.80           N  
ATOM   3773  N   GLU B  12      21.788  33.439   9.928  1.00 78.12           N  
ATOM   3774  CA  GLU B  12      21.214  33.990  11.157  1.00 76.74           C  
ATOM   3775  C   GLU B  12      19.809  33.446  11.449  1.00 75.84           C  
ATOM   3776  O   GLU B  12      19.563  32.898  12.526  1.00 72.68           O  
ATOM   3777  CB  GLU B  12      21.167  35.524  11.087  1.00 72.82           C  
ATOM   3778  CG  GLU B  12      22.508  36.205  11.315  1.00 70.70           C  
ATOM   3779  CD  GLU B  12      22.365  37.692  11.567  1.00 67.13           C  
ATOM   3780  OE1 GLU B  12      21.239  38.207  11.437  1.00 70.04           O  
ATOM   3781  OE2 GLU B  12      23.374  38.347  11.900  1.00 71.48           O  
ATOM   3782  N   TYR B  13      18.897  33.617  10.491  1.00 76.82           N  
ATOM   3783  CA  TYR B  13      17.523  33.123  10.592  1.00 66.24           C  
ATOM   3784  C   TYR B  13      17.463  31.622  10.885  1.00 69.77           C  
ATOM   3785  O   TYR B  13      16.663  31.169  11.700  1.00 71.51           O  
ATOM   3786  CB  TYR B  13      16.771  33.427   9.301  1.00 66.16           C  
ATOM   3787  CG  TYR B  13      15.338  32.942   9.286  1.00 71.02           C  
ATOM   3788  CD1 TYR B  13      15.025  31.619   8.973  1.00 66.89           C  
ATOM   3789  CD2 TYR B  13      14.296  33.811   9.566  1.00 66.02           C  
ATOM   3790  CE1 TYR B  13      13.726  31.181   8.964  1.00 62.24           C  
ATOM   3791  CE2 TYR B  13      12.992  33.380   9.553  1.00 63.21           C  
ATOM   3792  CZ  TYR B  13      12.715  32.066   9.254  1.00 59.93           C  
ATOM   3793  OH  TYR B  13      11.415  31.643   9.241  1.00 53.44           O  
ATOM   3794  N   ASP B  14      18.309  30.858  10.207  1.00 71.51           N  
ATOM   3795  CA  ASP B  14      18.423  29.421  10.426  1.00 66.25           C  
ATOM   3796  C   ASP B  14      18.604  29.056  11.904  1.00 73.18           C  
ATOM   3797  O   ASP B  14      18.227  27.960  12.332  1.00 76.53           O  
ATOM   3798  CB  ASP B  14      19.597  28.872   9.611  1.00 72.43           C  
ATOM   3799  CG  ASP B  14      19.168  27.842   8.590  1.00 76.95           C  
ATOM   3800  OD1 ASP B  14      17.949  27.741   8.326  1.00 75.66           O  
ATOM   3801  OD2 ASP B  14      20.050  27.136   8.049  1.00 75.88           O  
ATOM   3802  N   GLU B  15      19.188  29.976  12.672  1.00 74.59           N  
ATOM   3803  CA  GLU B  15      19.508  29.742  14.077  1.00 72.07           C  
ATOM   3804  C   GLU B  15      18.413  30.293  14.992  1.00 74.11           C  
ATOM   3805  O   GLU B  15      18.267  29.843  16.127  1.00 80.40           O  
ATOM   3806  CB  GLU B  15      20.860  30.366  14.438  1.00 74.31           C  
ATOM   3807  CG  GLU B  15      22.076  29.697  13.802  1.00 78.74           C  
ATOM   3808  CD  GLU B  15      23.378  30.440  14.097  1.00 81.34           C  
ATOM   3809  OE1 GLU B  15      23.520  30.990  15.209  1.00 87.23           O  
ATOM   3810  OE2 GLU B  15      24.262  30.481  13.217  1.00 82.47           O  
ATOM   3811  N   TRP B  16      17.654  31.268  14.505  1.00 65.38           N  
ATOM   3812  CA  TRP B  16      16.439  31.712  15.187  1.00 62.61           C  
ATOM   3813  C   TRP B  16      15.369  30.634  15.111  1.00 67.48           C  
ATOM   3814  O   TRP B  16      14.642  30.369  16.075  1.00 65.92           O  
ATOM   3815  CB  TRP B  16      15.909  33.001  14.563  1.00 61.40           C  
ATOM   3816  CG  TRP B  16      14.588  33.475  15.103  1.00 56.69           C  
ATOM   3817  CD1 TRP B  16      14.396  34.362  16.115  1.00 61.00           C  
ATOM   3818  CD2 TRP B  16      13.284  33.117  14.634  1.00 58.74           C  
ATOM   3819  NE1 TRP B  16      13.057  34.577  16.316  1.00 54.50           N  
ATOM   3820  CE2 TRP B  16      12.349  33.822  15.422  1.00 60.18           C  
ATOM   3821  CE3 TRP B  16      12.813  32.269  13.625  1.00 58.87           C  
ATOM   3822  CZ2 TRP B  16      10.966  33.701  15.241  1.00 61.94           C  
ATOM   3823  CZ3 TRP B  16      11.439  32.152  13.443  1.00 59.80           C  
ATOM   3824  CH2 TRP B  16      10.532  32.867  14.248  1.00 57.47           C  
ATOM   3825  N   PHE B  17      15.293  30.016  13.940  1.00 67.83           N  
ATOM   3826  CA  PHE B  17      14.265  29.043  13.629  1.00 61.11           C  
ATOM   3827  C   PHE B  17      14.407  27.747  14.419  1.00 60.45           C  
ATOM   3828  O   PHE B  17      13.412  27.085  14.710  1.00 62.04           O  
ATOM   3829  CB  PHE B  17      14.293  28.743  12.127  1.00 61.47           C  
ATOM   3830  CG  PHE B  17      13.196  27.833  11.669  1.00 51.09           C  
ATOM   3831  CD1 PHE B  17      11.924  28.334  11.429  1.00 45.13           C  
ATOM   3832  CD2 PHE B  17      13.439  26.487  11.470  1.00 49.55           C  
ATOM   3833  CE1 PHE B  17      10.915  27.514  11.007  1.00 44.00           C  
ATOM   3834  CE2 PHE B  17      12.434  25.651  11.048  1.00 52.23           C  
ATOM   3835  CZ  PHE B  17      11.166  26.164  10.813  1.00 54.34           C  
ATOM   3836  N   LYS B  18      15.641  27.378  14.747  1.00 61.49           N  
ATOM   3837  CA  LYS B  18      15.913  26.091  15.392  1.00 63.87           C  
ATOM   3838  C   LYS B  18      15.173  25.926  16.737  1.00 70.56           C  
ATOM   3839  O   LYS B  18      14.461  24.930  16.930  1.00 70.99           O  
ATOM   3840  CB  LYS B  18      17.426  25.904  15.572  1.00 59.43           C  
ATOM   3841  CG  LYS B  18      17.830  24.715  16.412  1.00 61.88           C  
ATOM   3842  CD  LYS B  18      19.337  24.700  16.622  1.00 68.77           C  
ATOM   3843  CE  LYS B  18      19.805  25.990  17.284  1.00 76.72           C  
ATOM   3844  NZ  LYS B  18      21.282  26.181  17.185  1.00 82.65           N  
ATOM   3845  N   PRO B  19      15.318  26.893  17.667  1.00 64.63           N  
ATOM   3846  CA  PRO B  19      14.538  26.703  18.886  1.00 66.92           C  
ATOM   3847  C   PRO B  19      13.047  26.898  18.635  1.00 66.51           C  
ATOM   3848  O   PRO B  19      12.253  26.134  19.178  1.00 65.35           O  
ATOM   3849  CB  PRO B  19      15.088  27.782  19.819  1.00 66.25           C  
ATOM   3850  CG  PRO B  19      15.553  28.843  18.915  1.00 66.90           C  
ATOM   3851  CD  PRO B  19      16.130  28.121  17.740  1.00 67.48           C  
ATOM   3852  N   TYR B  20      12.692  27.886  17.813  1.00 59.03           N  
ATOM   3853  CA  TYR B  20      11.298  28.209  17.526  1.00 56.93           C  
ATOM   3854  C   TYR B  20      10.504  27.013  17.041  1.00 62.75           C  
ATOM   3855  O   TYR B  20       9.381  26.796  17.487  1.00 64.74           O  
ATOM   3856  CB  TYR B  20      11.201  29.321  16.480  1.00 53.76           C  
ATOM   3857  CG  TYR B  20       9.777  29.759  16.150  1.00 55.36           C  
ATOM   3858  CD1 TYR B  20       8.993  29.053  15.247  1.00 52.42           C  
ATOM   3859  CD2 TYR B  20       9.225  30.895  16.733  1.00 54.58           C  
ATOM   3860  CE1 TYR B  20       7.704  29.465  14.938  1.00 45.18           C  
ATOM   3861  CE2 TYR B  20       7.935  31.312  16.430  1.00 47.55           C  
ATOM   3862  CZ  TYR B  20       7.180  30.595  15.528  1.00 46.10           C  
ATOM   3863  OH  TYR B  20       5.890  31.010  15.227  1.00 43.64           O  
ATOM   3864  N   ALA B  21      11.065  26.258  16.104  1.00 66.01           N  
ATOM   3865  CA  ALA B  21      10.376  25.079  15.589  1.00 66.71           C  
ATOM   3866  C   ALA B  21      10.262  24.017  16.679  1.00 64.91           C  
ATOM   3867  O   ALA B  21       9.247  23.338  16.795  1.00 65.95           O  
ATOM   3868  CB  ALA B  21      11.095  24.527  14.369  1.00 62.95           C  
ATOM   3869  N   GLU B  22      11.308  23.888  17.484  1.00 70.28           N  
ATOM   3870  CA  GLU B  22      11.283  22.966  18.610  1.00 73.32           C  
ATOM   3871  C   GLU B  22      10.186  23.331  19.612  1.00 70.18           C  
ATOM   3872  O   GLU B  22       9.573  22.461  20.223  1.00 74.99           O  
ATOM   3873  CB  GLU B  22      12.642  22.946  19.305  1.00 77.23           C  
ATOM   3874  CG  GLU B  22      12.688  22.029  20.510  1.00 83.97           C  
ATOM   3875  CD  GLU B  22      14.105  21.663  20.902  1.00 98.22           C  
ATOM   3876  OE1 GLU B  22      15.051  22.286  20.362  1.00 90.86           O  
ATOM   3877  OE2 GLU B  22      14.269  20.748  21.744  1.00 99.32           O  
ATOM   3878  N   LYS B  23       9.931  24.625  19.759  1.00 67.01           N  
ATOM   3879  CA  LYS B  23       8.990  25.108  20.753  1.00 62.57           C  
ATOM   3880  C   LYS B  23       7.609  25.371  20.166  1.00 64.75           C  
ATOM   3881  O   LYS B  23       6.742  25.899  20.850  1.00 69.55           O  
ATOM   3882  CB  LYS B  23       9.526  26.383  21.410  1.00 62.22           C  
ATOM   3883  CG  LYS B  23      10.910  26.220  22.033  1.00 67.61           C  
ATOM   3884  CD  LYS B  23      11.579  27.566  22.312  1.00 69.66           C  
ATOM   3885  CE  LYS B  23      13.050  27.379  22.692  1.00 69.58           C  
ATOM   3886  NZ  LYS B  23      13.828  28.658  22.748  1.00 53.71           N  
ATOM   3887  N   THR B  24       7.401  25.018  18.903  1.00 57.29           N  
ATOM   3888  CA  THR B  24       6.065  25.129  18.305  1.00 61.49           C  
ATOM   3889  C   THR B  24       5.643  23.780  17.714  1.00 60.01           C  
ATOM   3890  O   THR B  24       4.602  23.671  17.057  1.00 52.85           O  
ATOM   3891  CB  THR B  24       5.974  26.245  17.210  1.00 63.80           C  
ATOM   3892  OG1 THR B  24       7.010  26.071  16.231  1.00 65.36           O  
ATOM   3893  CG2 THR B  24       6.071  27.653  17.828  1.00 50.43           C  
ATOM   3894  N   HIS B  25       6.477  22.772  17.973  1.00 65.66           N  
ATOM   3895  CA  HIS B  25       6.157  21.363  17.770  1.00 62.05           C  
ATOM   3896  C   HIS B  25       5.461  21.182  16.366  1.00 66.32           C  
ATOM   3897  O   HIS B  25       4.322  20.724  16.284  1.00 71.51           O  
ATOM   3898  CB  HIS B  25       5.296  20.832  18.990  1.00 57.26           C  
ATOM   3899  CG  HIS B  25       5.998  20.827  20.348  1.00 49.93           C  
ATOM   3900  ND1 HIS B  25       6.264  21.974  21.076  1.00 67.18           N  
ATOM   3901  CD2 HIS B  25       6.427  19.801  21.132  1.00 54.30           C  
ATOM   3902  CE1 HIS B  25       6.870  21.663  22.214  1.00 56.36           C  
ATOM   3903  NE2 HIS B  25       6.970  20.348  22.280  1.00 51.50           N  
ATOM   3904  N   LEU B  26       6.164  21.556  15.277  1.00 68.87           N  
ATOM   3905  CA  LEU B  26       5.631  21.637  13.872  1.00 61.98           C  
ATOM   3906  C   LEU B  26       5.456  20.316  13.061  1.00 60.88           C  
ATOM   3907  O   LEU B  26       6.149  19.324  13.320  1.00 60.03           O  
ATOM   3908  CB  LEU B  26       6.537  22.549  13.032  1.00 54.90           C  
ATOM   3909  CG  LEU B  26       6.423  24.076  13.033  1.00 55.20           C  
ATOM   3910  CD1 LEU B  26       7.641  24.698  12.365  1.00 47.63           C  
ATOM   3911  CD2 LEU B  26       5.174  24.519  12.319  1.00 51.93           C  
ATOM   3912  N   LYS B  27       4.585  20.333  12.040  1.00 50.26           N  
ATOM   3913  CA  LYS B  27       4.109  19.080  11.405  1.00 60.73           C  
ATOM   3914  C   LYS B  27       4.245  18.951   9.875  1.00 59.27           C  
ATOM   3915  O   LYS B  27       3.704  19.762   9.115  1.00 53.49           O  
ATOM   3916  CB  LYS B  27       2.632  18.856  11.762  1.00 60.87           C  
ATOM   3917  CG  LYS B  27       2.411  18.514  13.226  1.00 67.09           C  
ATOM   3918  CD  LYS B  27       0.988  18.801  13.684  1.00 65.66           C  
ATOM   3919  CE  LYS B  27       0.872  18.632  15.197  1.00 77.05           C  
ATOM   3920  NZ  LYS B  27      -0.397  19.188  15.758  1.00 83.47           N  
ATOM   3921  N   SER B  28       4.917  17.887   9.439  1.00 56.07           N  
ATOM   3922  CA  SER B  28       5.175  17.657   8.011  1.00 61.55           C  
ATOM   3923  C   SER B  28       4.152  16.762   7.309  1.00 61.77           C  
ATOM   3924  O   SER B  28       4.141  16.674   6.077  1.00 53.64           O  
ATOM   3925  CB  SER B  28       6.563  17.043   7.822  1.00 57.42           C  
ATOM   3926  OG  SER B  28       7.565  18.032   7.948  1.00 66.87           O  
ATOM   3927  N   VAL B  29       3.296  16.117   8.098  1.00 61.62           N  
ATOM   3928  CA  VAL B  29       2.414  15.049   7.624  1.00 55.56           C  
ATOM   3929  C   VAL B  29       1.457  15.437   6.481  1.00 63.11           C  
ATOM   3930  O   VAL B  29       1.229  14.635   5.569  1.00 66.12           O  
ATOM   3931  CB  VAL B  29       1.570  14.494   8.793  1.00 59.88           C  
ATOM   3932  CG1 VAL B  29       0.878  13.206   8.385  1.00 53.06           C  
ATOM   3933  CG2 VAL B  29       2.445  14.272  10.027  1.00 59.78           C  
ATOM   3934  N   LEU B  30       0.909  16.653   6.512  1.00 55.23           N  
ATOM   3935  CA  LEU B  30      -0.108  17.036   5.524  1.00 52.56           C  
ATOM   3936  C   LEU B  30       0.270  18.189   4.572  1.00 53.35           C  
ATOM   3937  O   LEU B  30      -0.332  18.364   3.509  1.00 52.21           O  
ATOM   3938  CB  LEU B  30      -1.405  17.402   6.246  1.00 54.74           C  
ATOM   3939  CG  LEU B  30      -2.383  16.274   6.549  1.00 53.22           C  
ATOM   3940  CD1 LEU B  30      -3.818  16.796   6.453  1.00 50.30           C  
ATOM   3941  CD2 LEU B  30      -2.159  15.133   5.572  1.00 63.74           C  
ATOM   3942  N   THR B  31       1.260  18.980   4.953  1.00 55.96           N  
ATOM   3943  CA  THR B  31       1.609  20.175   4.194  1.00 49.36           C  
ATOM   3944  C   THR B  31       3.057  20.073   3.716  1.00 45.69           C  
ATOM   3945  O   THR B  31       3.838  19.304   4.279  1.00 52.91           O  
ATOM   3946  CB  THR B  31       1.421  21.462   5.045  1.00 45.30           C  
ATOM   3947  OG1 THR B  31       2.182  21.342   6.247  1.00 45.89           O  
ATOM   3948  CG2 THR B  31      -0.043  21.671   5.405  1.00 41.75           C  
ATOM   3949  N   ASN B  32       3.423  20.857   2.708  1.00 38.33           N  
ATOM   3950  CA  ASN B  32       4.769  20.772   2.123  1.00 46.43           C  
ATOM   3951  C   ASN B  32       5.942  21.202   3.018  1.00 46.94           C  
ATOM   3952  O   ASN B  32       6.854  20.420   3.275  1.00 42.33           O  
ATOM   3953  CB  ASN B  32       4.788  21.569   0.829  1.00 47.79           C  
ATOM   3954  CG  ASN B  32       4.132  20.819  -0.288  1.00 43.58           C  
ATOM   3955  OD1 ASN B  32       4.387  19.624  -0.453  1.00 51.97           O  
ATOM   3956  ND2 ASN B  32       3.260  21.483  -1.037  1.00 41.83           N  
ATOM   3957  N   SER B  33       5.943  22.448   3.469  1.00 49.71           N  
ATOM   3958  CA  SER B  33       6.815  22.818   4.583  1.00 51.07           C  
ATOM   3959  C   SER B  33       6.003  22.626   5.859  1.00 45.15           C  
ATOM   3960  O   SER B  33       4.793  22.824   5.836  1.00 45.53           O  
ATOM   3961  CB  SER B  33       7.311  24.262   4.462  1.00 50.27           C  
ATOM   3962  OG  SER B  33       8.209  24.563   5.519  1.00 55.56           O  
ATOM   3963  N   ALA B  34       6.644  22.241   6.958  1.00 43.08           N  
ATOM   3964  CA  ALA B  34       5.909  21.954   8.192  1.00 44.20           C  
ATOM   3965  C   ALA B  34       4.993  23.113   8.611  1.00 51.28           C  
ATOM   3966  O   ALA B  34       5.386  24.291   8.572  1.00 53.41           O  
ATOM   3967  CB  ALA B  34       6.853  21.617   9.285  1.00 42.88           C  
ATOM   3968  N   SER B  35       3.751  22.774   8.955  1.00 45.71           N  
ATOM   3969  CA  SER B  35       2.781  23.770   9.374  1.00 45.96           C  
ATOM   3970  C   SER B  35       2.208  23.402  10.735  1.00 52.39           C  
ATOM   3971  O   SER B  35       2.816  22.644  11.506  1.00 48.54           O  
ATOM   3972  CB  SER B  35       1.657  23.892   8.355  1.00 45.94           C  
ATOM   3973  OG  SER B  35       0.846  22.735   8.381  1.00 48.44           O  
ATOM   3974  N   PHE B  36       1.024  23.931  11.016  1.00 48.90           N  
ATOM   3975  CA  PHE B  36       0.279  23.529  12.208  1.00 55.40           C  
ATOM   3976  C   PHE B  36      -0.833  22.548  11.873  1.00 52.31           C  
ATOM   3977  O   PHE B  36      -1.693  22.298  12.703  1.00 55.51           O  
ATOM   3978  CB  PHE B  36      -0.320  24.751  12.913  1.00 51.00           C  
ATOM   3979  CG  PHE B  36       0.706  25.684  13.466  1.00 53.18           C  
ATOM   3980  CD1 PHE B  36       1.733  25.200  14.285  1.00 48.36           C  
ATOM   3981  CD2 PHE B  36       0.667  27.042  13.154  1.00 45.97           C  
ATOM   3982  CE1 PHE B  36       2.689  26.052  14.798  1.00 49.16           C  
ATOM   3983  CE2 PHE B  36       1.630  27.905  13.661  1.00 48.04           C  
ATOM   3984  CZ  PHE B  36       2.642  27.407  14.485  1.00 50.71           C  
ATOM   3985  N   CYS B  37      -0.834  22.004  10.660  1.00 50.18           N  
ATOM   3986  CA  CYS B  37      -1.906  21.093  10.284  1.00 56.50           C  
ATOM   3987  C   CYS B  37      -1.664  19.671  10.799  1.00 60.40           C  
ATOM   3988  O   CYS B  37      -0.723  18.991  10.375  1.00 63.23           O  
ATOM   3989  CB  CYS B  37      -2.094  21.070   8.768  1.00 50.10           C  
ATOM   3990  SG  CYS B  37      -3.811  20.779   8.267  1.00 55.19           S  
ATOM   3991  N   ASP B  38      -2.514  19.226  11.720  1.00 60.87           N  
ATOM   3992  CA  ASP B  38      -2.504  17.819  12.113  1.00 66.27           C  
ATOM   3993  C   ASP B  38      -3.694  17.079  11.493  1.00 59.51           C  
ATOM   3994  O   ASP B  38      -3.640  15.863  11.309  1.00 52.00           O  
ATOM   3995  CB  ASP B  38      -2.486  17.653  13.646  1.00 70.33           C  
ATOM   3996  CG  ASP B  38      -3.608  18.398  14.349  1.00 74.21           C  
ATOM   3997  OD1 ASP B  38      -4.274  19.250  13.714  1.00 83.17           O  
ATOM   3998  OD2 ASP B  38      -3.807  18.137  15.556  1.00 76.77           O  
ATOM   3999  N   ALA B  39      -4.747  17.814  11.134  1.00 60.31           N  
ATOM   4000  CA  ALA B  39      -5.873  17.207  10.428  1.00 53.58           C  
ATOM   4001  C   ALA B  39      -6.370  18.043   9.259  1.00 50.31           C  
ATOM   4002  O   ALA B  39      -6.271  19.263   9.261  1.00 52.06           O  
ATOM   4003  CB  ALA B  39      -7.006  16.948  11.385  1.00 54.54           C  
ATOM   4004  N   LEU B  40      -6.936  17.363   8.269  1.00 53.35           N  
ATOM   4005  CA  LEU B  40      -7.512  18.021   7.107  1.00 50.19           C  
ATOM   4006  C   LEU B  40      -8.884  18.619   7.431  1.00 49.14           C  
ATOM   4007  O   LEU B  40      -9.816  17.900   7.757  1.00 50.58           O  
ATOM   4008  CB  LEU B  40      -7.613  17.018   5.946  1.00 57.22           C  
ATOM   4009  CG  LEU B  40      -8.019  17.459   4.532  1.00 54.69           C  
ATOM   4010  CD1 LEU B  40      -7.249  18.677   4.097  1.00 54.85           C  
ATOM   4011  CD2 LEU B  40      -7.755  16.315   3.565  1.00 63.61           C  
ATOM   4012  N   PRO B  41      -9.006  19.945   7.343  1.00 49.77           N  
ATOM   4013  CA  PRO B  41     -10.272  20.642   7.595  1.00 52.96           C  
ATOM   4014  C   PRO B  41     -11.459  20.072   6.822  1.00 50.86           C  
ATOM   4015  O   PRO B  41     -11.319  19.801   5.639  1.00 50.47           O  
ATOM   4016  CB  PRO B  41      -9.978  22.072   7.123  1.00 49.55           C  
ATOM   4017  CG  PRO B  41      -8.509  22.219   7.274  1.00 47.07           C  
ATOM   4018  CD  PRO B  41      -7.910  20.874   7.031  1.00 48.29           C  
ATOM   4019  N   ASP B  42     -12.606  19.917   7.483  1.00 55.05           N  
ATOM   4020  CA  ASP B  42     -13.862  19.543   6.826  1.00 47.41           C  
ATOM   4021  C   ASP B  42     -14.788  20.751   6.791  1.00 49.59           C  
ATOM   4022  O   ASP B  42     -15.043  21.363   7.820  1.00 54.97           O  
ATOM   4023  CB  ASP B  42     -14.531  18.371   7.559  1.00 49.91           C  
ATOM   4024  CG  ASP B  42     -15.876  17.950   6.932  1.00 58.31           C  
ATOM   4025  OD1 ASP B  42     -16.743  18.809   6.657  1.00 46.74           O  
ATOM   4026  OD2 ASP B  42     -16.069  16.734   6.717  1.00 65.91           O  
ATOM   4027  N   LEU B  43     -15.341  21.061   5.625  1.00 47.53           N  
ATOM   4028  CA  LEU B  43     -16.063  22.318   5.454  1.00 48.52           C  
ATOM   4029  C   LEU B  43     -17.586  22.171   5.319  1.00 50.51           C  
ATOM   4030  O   LEU B  43     -18.274  23.163   5.033  1.00 45.42           O  
ATOM   4031  CB  LEU B  43     -15.514  23.070   4.230  1.00 49.53           C  
ATOM   4032  CG  LEU B  43     -13.993  23.215   4.050  1.00 45.97           C  
ATOM   4033  CD1 LEU B  43     -13.675  24.218   2.951  1.00 48.52           C  
ATOM   4034  CD2 LEU B  43     -13.309  23.611   5.335  1.00 46.60           C  
ATOM   4035  N   SER B  44     -18.101  20.955   5.540  1.00 53.57           N  
ATOM   4036  CA  SER B  44     -19.535  20.638   5.382  1.00 48.82           C  
ATOM   4037  C   SER B  44     -20.435  21.709   5.953  1.00 52.78           C  
ATOM   4038  O   SER B  44     -21.387  22.163   5.314  1.00 50.82           O  
ATOM   4039  CB  SER B  44     -19.890  19.321   6.063  1.00 42.43           C  
ATOM   4040  OG  SER B  44     -18.755  18.520   6.315  1.00 48.40           O  
ATOM   4041  N   ILE B  45     -20.095  22.096   7.176  1.00 52.27           N  
ATOM   4042  CA  ILE B  45     -20.827  23.060   7.973  1.00 49.86           C  
ATOM   4043  C   ILE B  45     -21.100  24.329   7.186  1.00 53.70           C  
ATOM   4044  O   ILE B  45     -22.210  24.858   7.217  1.00 54.66           O  
ATOM   4045  CB  ILE B  45     -20.049  23.393   9.275  1.00 65.93           C  
ATOM   4046  CG1 ILE B  45     -19.494  22.107   9.935  1.00 66.86           C  
ATOM   4047  CG2 ILE B  45     -20.929  24.195  10.245  1.00 57.29           C  
ATOM   4048  CD1 ILE B  45     -18.183  21.508   9.303  1.00 52.85           C  
ATOM   4049  N   PHE B  46     -20.093  24.803   6.454  1.00 57.13           N  
ATOM   4050  CA  PHE B  46     -20.240  26.035   5.666  1.00 56.80           C  
ATOM   4051  C   PHE B  46     -21.006  25.761   4.373  1.00 58.36           C  
ATOM   4052  O   PHE B  46     -21.748  26.622   3.883  1.00 56.20           O  
ATOM   4053  CB  PHE B  46     -18.868  26.666   5.367  1.00 52.11           C  
ATOM   4054  CG  PHE B  46     -17.996  26.820   6.589  1.00 51.49           C  
ATOM   4055  CD1 PHE B  46     -18.227  27.853   7.495  1.00 47.80           C  
ATOM   4056  CD2 PHE B  46     -16.969  25.917   6.844  1.00 43.12           C  
ATOM   4057  CE1 PHE B  46     -17.455  27.983   8.616  1.00 44.35           C  
ATOM   4058  CE2 PHE B  46     -16.185  26.038   7.964  1.00 43.56           C  
ATOM   4059  CZ  PHE B  46     -16.425  27.074   8.858  1.00 47.06           C  
ATOM   4060  N   GLU B  47     -20.834  24.557   3.831  1.00 54.34           N  
ATOM   4061  CA  GLU B  47     -21.576  24.159   2.641  1.00 57.61           C  
ATOM   4062  C   GLU B  47     -23.074  24.157   2.945  1.00 57.37           C  
ATOM   4063  O   GLU B  47     -23.871  24.705   2.180  1.00 59.60           O  
ATOM   4064  CB  GLU B  47     -21.115  22.781   2.145  1.00 59.67           C  
ATOM   4065  CG  GLU B  47     -21.458  22.494   0.681  1.00 61.69           C  
ATOM   4066  CD  GLU B  47     -20.678  21.321   0.101  1.00 60.37           C  
ATOM   4067  OE1 GLU B  47     -19.628  20.938   0.669  1.00 60.75           O  
ATOM   4068  OE2 GLU B  47     -21.124  20.784  -0.930  1.00 53.25           O  
ATOM   4069  N   VAL B  48     -23.448  23.557   4.073  1.00 55.64           N  
ATOM   4070  CA  VAL B  48     -24.846  23.523   4.485  1.00 59.25           C  
ATOM   4071  C   VAL B  48     -25.387  24.952   4.698  1.00 62.16           C  
ATOM   4072  O   VAL B  48     -26.424  25.328   4.133  1.00 66.65           O  
ATOM   4073  CB  VAL B  48     -25.046  22.683   5.781  1.00 48.52           C  
ATOM   4074  CG1 VAL B  48     -26.510  22.596   6.110  1.00 53.28           C  
ATOM   4075  CG2 VAL B  48     -24.468  21.293   5.634  1.00 41.32           C  
ATOM   4076  N   LYS B  49     -24.680  25.742   5.502  1.00 58.07           N  
ATOM   4077  CA  LYS B  49     -25.041  27.142   5.720  1.00 62.89           C  
ATOM   4078  C   LYS B  49     -25.208  27.882   4.396  1.00 62.83           C  
ATOM   4079  O   LYS B  49     -26.202  28.561   4.169  1.00 63.88           O  
ATOM   4080  CB  LYS B  49     -23.981  27.850   6.569  1.00 67.47           C  
ATOM   4081  CG  LYS B  49     -23.890  27.392   8.019  1.00 64.70           C  
ATOM   4082  CD  LYS B  49     -23.919  28.584   8.968  1.00 67.22           C  
ATOM   4083  CE  LYS B  49     -22.876  29.632   8.587  1.00 69.72           C  
ATOM   4084  NZ  LYS B  49     -23.055  30.935   9.290  1.00 67.00           N  
ATOM   4085  N   MET B  50     -24.210  27.743   3.532  1.00 65.09           N  
ATOM   4086  CA  MET B  50     -24.230  28.337   2.200  1.00 68.31           C  
ATOM   4087  C   MET B  50     -25.519  28.026   1.432  1.00 68.91           C  
ATOM   4088  O   MET B  50     -26.130  28.926   0.843  1.00 68.02           O  
ATOM   4089  CB  MET B  50     -23.014  27.855   1.397  1.00 65.64           C  
ATOM   4090  CG  MET B  50     -22.842  28.552   0.069  1.00 67.08           C  
ATOM   4091  SD  MET B  50     -22.641  30.328   0.271  1.00 72.32           S  
ATOM   4092  CE  MET B  50     -20.908  30.394   0.728  1.00 69.31           C  
ATOM   4093  N   GLY B  51     -25.920  26.753   1.431  1.00 66.51           N  
ATOM   4094  CA  GLY B  51     -27.173  26.344   0.815  1.00 63.83           C  
ATOM   4095  C   GLY B  51     -28.368  27.081   1.406  1.00 73.95           C  
ATOM   4096  O   GLY B  51     -29.217  27.611   0.679  1.00 72.67           O  
ATOM   4097  N   LEU B  52     -28.426  27.128   2.734  1.00 70.09           N  
ATOM   4098  CA  LEU B  52     -29.486  27.842   3.430  1.00 63.71           C  
ATOM   4099  C   LEU B  52     -29.397  29.366   3.271  1.00 70.50           C  
ATOM   4100  O   LEU B  52     -30.391  30.061   3.474  1.00 77.19           O  
ATOM   4101  CB  LEU B  52     -29.473  27.483   4.924  1.00 62.95           C  
ATOM   4102  CG  LEU B  52     -30.307  26.296   5.410  1.00 61.01           C  
ATOM   4103  CD1 LEU B  52     -29.914  25.006   4.703  1.00 60.98           C  
ATOM   4104  CD2 LEU B  52     -30.149  26.152   6.901  1.00 57.86           C  
ATOM   4105  N   ALA B  53     -28.220  29.886   2.920  1.00 69.94           N  
ATOM   4106  CA  ALA B  53     -27.997  31.339   2.897  1.00 71.63           C  
ATOM   4107  C   ALA B  53     -28.957  32.082   1.971  1.00 75.33           C  
ATOM   4108  O   ALA B  53     -29.290  31.610   0.880  1.00 74.85           O  
ATOM   4109  CB  ALA B  53     -26.565  31.649   2.506  1.00 73.00           C  
ATOM   4110  N   THR B  54     -29.389  33.256   2.423  1.00 84.19           N  
ATOM   4111  CA  THR B  54     -30.409  34.044   1.729  1.00 88.38           C  
ATOM   4112  C   THR B  54     -29.811  34.998   0.691  1.00 89.56           C  
ATOM   4113  O   THR B  54     -30.024  34.849  -0.519  1.00 84.13           O  
ATOM   4114  CB  THR B  54     -31.259  34.868   2.741  1.00 90.75           C  
ATOM   4115  OG1 THR B  54     -30.437  35.275   3.848  1.00 91.31           O  
ATOM   4116  CG2 THR B  54     -32.422  34.043   3.273  1.00 83.88           C  
ATOM   4117  N   ASP B  55     -29.057  35.975   1.189  1.00 94.34           N  
ATOM   4118  CA  ASP B  55     -28.483  37.037   0.373  1.00 91.30           C  
ATOM   4119  C   ASP B  55     -26.980  36.852   0.199  1.00 85.30           C  
ATOM   4120  O   ASP B  55     -26.388  35.934   0.769  1.00 75.96           O  
ATOM   4121  CB  ASP B  55     -28.768  38.385   1.017  1.00 88.09           C  
ATOM   4122  CG  ASP B  55     -28.325  38.424   2.458  1.00 92.23           C  
ATOM   4123  OD1 ASP B  55     -29.048  37.884   3.325  1.00 93.11           O  
ATOM   4124  OD2 ASP B  55     -27.238  38.972   2.721  1.00 94.81           O  
ATOM   4125  N   ASP B  56     -26.363  37.735  -0.579  1.00 89.60           N  
ATOM   4126  CA  ASP B  56     -24.954  37.575  -0.920  1.00 84.54           C  
ATOM   4127  C   ASP B  56     -24.017  38.090   0.176  1.00 87.44           C  
ATOM   4128  O   ASP B  56     -22.845  37.712   0.223  1.00 83.88           O  
ATOM   4129  CB  ASP B  56     -24.652  38.265  -2.252  1.00 83.11           C  
ATOM   4130  CG  ASP B  56     -24.834  37.334  -3.443  1.00 84.79           C  
ATOM   4131  OD1 ASP B  56     -25.804  36.542  -3.441  1.00 79.08           O  
ATOM   4132  OD2 ASP B  56     -23.997  37.383  -4.374  1.00 84.33           O  
ATOM   4133  N   ARG B  57     -24.532  38.941   1.059  1.00 90.66           N  
ATOM   4134  CA  ARG B  57     -23.752  39.402   2.206  1.00 85.47           C  
ATOM   4135  C   ARG B  57     -23.380  38.214   3.084  1.00 83.32           C  
ATOM   4136  O   ARG B  57     -22.217  38.049   3.459  1.00 82.00           O  
ATOM   4137  CB  ARG B  57     -24.532  40.435   3.019  1.00 91.73           C  
ATOM   4138  CG  ARG B  57     -25.257  41.471   2.174  1.00 94.73           C  
ATOM   4139  CD  ARG B  57     -26.247  42.253   3.014  1.00 95.99           C  
ATOM   4140  NE  ARG B  57     -25.965  43.685   2.994  1.00 97.52           N  
ATOM   4141  CZ  ARG B  57     -26.664  44.577   2.299  1.00 98.27           C  
ATOM   4142  NH1 ARG B  57     -27.703  44.189   1.566  1.00 92.95           N  
ATOM   4143  NH2 ARG B  57     -26.329  45.859   2.345  1.00 92.20           N  
ATOM   4144  N   GLU B  58     -24.376  37.382   3.389  1.00 79.91           N  
ATOM   4145  CA  GLU B  58     -24.174  36.202   4.219  1.00 75.31           C  
ATOM   4146  C   GLU B  58     -23.431  35.079   3.495  1.00 75.73           C  
ATOM   4147  O   GLU B  58     -22.663  34.342   4.107  1.00 74.72           O  
ATOM   4148  CB  GLU B  58     -25.506  35.672   4.729  1.00 77.53           C  
ATOM   4149  CG  GLU B  58     -25.346  34.462   5.620  1.00 75.47           C  
ATOM   4150  CD  GLU B  58     -26.655  34.001   6.182  1.00 80.16           C  
ATOM   4151  OE1 GLU B  58     -27.700  34.511   5.722  1.00 84.27           O  
ATOM   4152  OE2 GLU B  58     -26.638  33.136   7.082  1.00 77.63           O  
ATOM   4153  N   LYS B  59     -23.663  34.934   2.196  1.00 78.32           N  
ATOM   4154  CA  LYS B  59     -22.895  33.973   1.413  1.00 69.69           C  
ATOM   4155  C   LYS B  59     -21.438  34.414   1.432  1.00 68.07           C  
ATOM   4156  O   LYS B  59     -20.525  33.594   1.485  1.00 63.82           O  
ATOM   4157  CB  LYS B  59     -23.427  33.876  -0.023  1.00 68.95           C  
ATOM   4158  CG  LYS B  59     -24.785  33.176  -0.159  1.00 70.18           C  
ATOM   4159  CD  LYS B  59     -25.474  33.485  -1.492  1.00 65.60           C  
ATOM   4160  CE  LYS B  59     -26.733  32.651  -1.688  1.00 65.11           C  
ATOM   4161  NZ  LYS B  59     -27.490  33.021  -2.918  1.00 72.37           N  
ATOM   4162  N   ASP B  60     -21.234  35.729   1.414  1.00 75.73           N  
ATOM   4163  CA  ASP B  60     -19.893  36.299   1.440  1.00 74.49           C  
ATOM   4164  C   ASP B  60     -19.171  35.938   2.737  1.00 69.70           C  
ATOM   4165  O   ASP B  60     -18.062  35.403   2.698  1.00 67.36           O  
ATOM   4166  CB  ASP B  60     -19.946  37.823   1.256  1.00 80.21           C  
ATOM   4167  CG  ASP B  60     -19.741  38.246  -0.193  1.00 75.45           C  
ATOM   4168  OD1 ASP B  60     -19.010  37.530  -0.915  1.00 63.16           O  
ATOM   4169  OD2 ASP B  60     -20.307  39.288  -0.604  1.00 75.33           O  
ATOM   4170  N   SER B  61     -19.804  36.218   3.877  1.00 69.31           N  
ATOM   4171  CA  SER B  61     -19.245  35.874   5.187  1.00 61.87           C  
ATOM   4172  C   SER B  61     -18.898  34.398   5.307  1.00 61.11           C  
ATOM   4173  O   SER B  61     -17.802  34.051   5.764  1.00 58.10           O  
ATOM   4174  CB  SER B  61     -20.219  36.242   6.303  1.00 57.22           C  
ATOM   4175  OG  SER B  61     -21.139  37.222   5.862  1.00 68.72           O  
ATOM   4176  N   ILE B  62     -19.837  33.541   4.897  1.00 60.39           N  
ATOM   4177  CA  ILE B  62     -19.721  32.094   5.082  1.00 60.08           C  
ATOM   4178  C   ILE B  62     -18.530  31.556   4.314  1.00 61.41           C  
ATOM   4179  O   ILE B  62     -17.740  30.741   4.821  1.00 56.22           O  
ATOM   4180  CB  ILE B  62     -20.993  31.334   4.610  1.00 65.97           C  
ATOM   4181  CG1 ILE B  62     -22.224  31.738   5.423  1.00 67.70           C  
ATOM   4182  CG2 ILE B  62     -20.789  29.839   4.751  1.00 63.80           C  
ATOM   4183  CD1 ILE B  62     -23.534  31.271   4.825  1.00 61.79           C  
ATOM   4184  N   TYR B  63     -18.408  32.013   3.075  1.00 58.64           N  
ATOM   4185  CA  TYR B  63     -17.320  31.559   2.246  1.00 58.02           C  
ATOM   4186  C   TYR B  63     -16.005  31.975   2.911  1.00 57.31           C  
ATOM   4187  O   TYR B  63     -15.099  31.151   3.099  1.00 53.97           O  
ATOM   4188  CB  TYR B  63     -17.443  32.106   0.820  1.00 56.38           C  
ATOM   4189  CG  TYR B  63     -16.257  31.714  -0.010  1.00 63.66           C  
ATOM   4190  CD1 TYR B  63     -15.936  30.377  -0.196  1.00 60.94           C  
ATOM   4191  CD2 TYR B  63     -15.423  32.674  -0.566  1.00 69.55           C  
ATOM   4192  CE1 TYR B  63     -14.830  30.005  -0.928  1.00 59.24           C  
ATOM   4193  CE2 TYR B  63     -14.312  32.309  -1.299  1.00 67.17           C  
ATOM   4194  CZ  TYR B  63     -14.025  30.972  -1.471  1.00 61.86           C  
ATOM   4195  OH  TYR B  63     -12.928  30.606  -2.197  1.00 68.74           O  
ATOM   4196  N   ALA B  64     -15.925  33.245   3.307  1.00 59.20           N  
ATOM   4197  CA  ALA B  64     -14.758  33.758   4.033  1.00 58.38           C  
ATOM   4198  C   ALA B  64     -14.390  32.870   5.221  1.00 52.42           C  
ATOM   4199  O   ALA B  64     -13.207  32.602   5.449  1.00 53.57           O  
ATOM   4200  CB  ALA B  64     -15.007  35.193   4.498  1.00 57.68           C  
ATOM   4201  N   CYS B  65     -15.399  32.400   5.958  1.00 47.87           N  
ATOM   4202  CA  CYS B  65     -15.158  31.533   7.113  1.00 49.20           C  
ATOM   4203  C   CYS B  65     -14.603  30.180   6.694  1.00 48.06           C  
ATOM   4204  O   CYS B  65     -13.666  29.658   7.316  1.00 42.60           O  
ATOM   4205  CB  CYS B  65     -16.440  31.337   7.925  1.00 51.48           C  
ATOM   4206  SG  CYS B  65     -17.192  32.869   8.491  1.00 48.41           S  
ATOM   4207  N   ALA B  66     -15.183  29.618   5.633  1.00 50.75           N  
ATOM   4208  CA  ALA B  66     -14.734  28.326   5.110  1.00 49.61           C  
ATOM   4209  C   ALA B  66     -13.263  28.373   4.710  1.00 47.90           C  
ATOM   4210  O   ALA B  66     -12.485  27.451   5.027  1.00 44.98           O  
ATOM   4211  CB  ALA B  66     -15.584  27.909   3.932  1.00 51.36           C  
ATOM   4212  N   MET B  67     -12.882  29.453   4.025  1.00 49.00           N  
ATOM   4213  CA  MET B  67     -11.497  29.596   3.594  1.00 50.53           C  
ATOM   4214  C   MET B  67     -10.595  29.706   4.807  1.00 47.08           C  
ATOM   4215  O   MET B  67      -9.535  29.074   4.849  1.00 48.92           O  
ATOM   4216  CB  MET B  67     -11.311  30.799   2.673  1.00 53.57           C  
ATOM   4217  CG  MET B  67      -9.873  30.940   2.158  1.00 53.25           C  
ATOM   4218  SD  MET B  67      -9.345  29.756   0.891  1.00 52.38           S  
ATOM   4219  CE  MET B  67     -10.196  30.471  -0.522  1.00 46.15           C  
ATOM   4220  N   VAL B  68     -11.024  30.471   5.808  1.00 45.40           N  
ATOM   4221  CA  VAL B  68     -10.222  30.585   7.020  1.00 45.22           C  
ATOM   4222  C   VAL B  68      -9.986  29.211   7.639  1.00 45.39           C  
ATOM   4223  O   VAL B  68      -8.848  28.895   7.964  1.00 48.53           O  
ATOM   4224  CB  VAL B  68     -10.856  31.543   8.068  1.00 50.50           C  
ATOM   4225  CG1 VAL B  68     -10.254  31.312   9.463  1.00 42.32           C  
ATOM   4226  CG2 VAL B  68     -10.671  32.985   7.645  1.00 38.43           C  
ATOM   4227  N   GLU B  69     -11.030  28.382   7.759  1.00 46.08           N  
ATOM   4228  CA  GLU B  69     -10.876  27.042   8.360  1.00 47.16           C  
ATOM   4229  C   GLU B  69      -9.992  26.105   7.536  1.00 44.23           C  
ATOM   4230  O   GLU B  69      -9.240  25.291   8.092  1.00 39.36           O  
ATOM   4231  CB  GLU B  69     -12.239  26.370   8.577  1.00 49.43           C  
ATOM   4232  CG  GLU B  69     -13.057  26.928   9.735  1.00 48.91           C  
ATOM   4233  CD  GLU B  69     -12.218  27.254  10.955  1.00 48.06           C  
ATOM   4234  OE1 GLU B  69     -11.492  26.370  11.452  1.00 53.33           O  
ATOM   4235  OE2 GLU B  69     -12.278  28.411  11.413  1.00 50.97           O  
ATOM   4236  N   ALA B  70     -10.091  26.231   6.211  1.00 46.53           N  
ATOM   4237  CA  ALA B  70      -9.297  25.417   5.282  1.00 46.94           C  
ATOM   4238  C   ALA B  70      -7.804  25.726   5.358  1.00 49.15           C  
ATOM   4239  O   ALA B  70      -6.967  24.826   5.174  1.00 45.94           O  
ATOM   4240  CB  ALA B  70      -9.796  25.611   3.854  1.00 47.15           C  
ATOM   4241  N   THR B  71      -7.479  26.989   5.653  1.00 46.80           N  
ATOM   4242  CA  THR B  71      -6.091  27.473   5.651  1.00 52.35           C  
ATOM   4243  C   THR B  71      -5.464  27.843   7.021  1.00 52.47           C  
ATOM   4244  O   THR B  71      -4.231  27.907   7.149  1.00 45.66           O  
ATOM   4245  CB  THR B  71      -5.996  28.693   4.779  1.00 51.43           C  
ATOM   4246  OG1 THR B  71      -6.846  29.706   5.339  1.00 46.89           O  
ATOM   4247  CG2 THR B  71      -6.443  28.342   3.339  1.00 44.70           C  
ATOM   4248  N   LYS B  72      -6.321  28.086   8.017  1.00 51.34           N  
ATOM   4249  CA  LYS B  72      -5.937  28.460   9.385  1.00 43.58           C  
ATOM   4250  C   LYS B  72      -4.605  27.918   9.873  1.00 44.29           C  
ATOM   4251  O   LYS B  72      -3.763  28.690  10.317  1.00 47.89           O  
ATOM   4252  CB  LYS B  72      -7.022  27.999  10.353  1.00 47.06           C  
ATOM   4253  CG  LYS B  72      -7.131  28.827  11.607  1.00 47.47           C  
ATOM   4254  CD  LYS B  72      -8.523  28.685  12.212  1.00 52.74           C  
ATOM   4255  CE  LYS B  72      -8.792  29.697  13.320  1.00 48.49           C  
ATOM   4256  NZ  LYS B  72     -10.125  29.429  13.908  1.00 54.28           N  
ATOM   4257  N   PHE B  73      -4.418  26.599   9.789  1.00 42.67           N  
ATOM   4258  CA  PHE B  73      -3.211  25.945  10.309  1.00 43.92           C  
ATOM   4259  C   PHE B  73      -2.313  25.293   9.260  1.00 41.24           C  
ATOM   4260  O   PHE B  73      -1.453  24.495   9.612  1.00 43.12           O  
ATOM   4261  CB  PHE B  73      -3.597  24.875  11.345  1.00 53.14           C  
ATOM   4262  CG  PHE B  73      -4.451  25.404  12.455  1.00 51.71           C  
ATOM   4263  CD1 PHE B  73      -3.877  26.059  13.537  1.00 51.21           C  
ATOM   4264  CD2 PHE B  73      -5.826  25.286  12.400  1.00 50.98           C  
ATOM   4265  CE1 PHE B  73      -4.656  26.576  14.551  1.00 49.20           C  
ATOM   4266  CE2 PHE B  73      -6.616  25.801  13.409  1.00 55.44           C  
ATOM   4267  CZ  PHE B  73      -6.029  26.447  14.489  1.00 52.94           C  
ATOM   4268  N   CYS B  74      -2.487  25.621   7.984  1.00 40.58           N  
ATOM   4269  CA  CYS B  74      -1.721  24.916   6.947  1.00 47.59           C  
ATOM   4270  C   CYS B  74      -0.575  25.740   6.343  1.00 51.48           C  
ATOM   4271  O   CYS B  74       0.291  25.181   5.666  1.00 49.27           O  
ATOM   4272  CB  CYS B  74      -2.643  24.459   5.824  1.00 38.87           C  
ATOM   4273  SG  CYS B  74      -3.157  25.783   4.690  1.00 45.81           S  
ATOM   4274  N   ALA B  75      -0.579  27.053   6.592  1.00 48.74           N  
ATOM   4275  CA  ALA B  75       0.429  27.982   6.063  1.00 48.51           C  
ATOM   4276  C   ALA B  75       1.890  27.503   6.260  1.00 50.70           C  
ATOM   4277  O   ALA B  75       2.198  26.795   7.225  1.00 47.82           O  
ATOM   4278  CB  ALA B  75       0.243  29.343   6.689  1.00 38.10           C  
ATOM   4279  N   PRO B  76       2.786  27.871   5.319  1.00 49.81           N  
ATOM   4280  CA  PRO B  76       4.204  27.490   5.416  1.00 47.43           C  
ATOM   4281  C   PRO B  76       4.957  28.386   6.398  1.00 50.93           C  
ATOM   4282  O   PRO B  76       5.153  29.589   6.150  1.00 53.31           O  
ATOM   4283  CB  PRO B  76       4.714  27.671   3.986  1.00 46.23           C  
ATOM   4284  CG  PRO B  76       3.827  28.763   3.416  1.00 42.15           C  
ATOM   4285  CD  PRO B  76       2.483  28.606   4.072  1.00 42.77           C  
ATOM   4286  N   ILE B  77       5.378  27.798   7.512  1.00 47.96           N  
ATOM   4287  CA  ILE B  77       5.840  28.591   8.648  1.00 48.23           C  
ATOM   4288  C   ILE B  77       7.286  29.039   8.461  1.00 49.76           C  
ATOM   4289  O   ILE B  77       7.597  30.227   8.606  1.00 47.17           O  
ATOM   4290  CB  ILE B  77       5.675  27.806   9.989  1.00 48.65           C  
ATOM   4291  CG1 ILE B  77       4.181  27.643  10.344  1.00 49.00           C  
ATOM   4292  CG2 ILE B  77       6.421  28.484  11.108  1.00 42.11           C  
ATOM   4293  CD1 ILE B  77       3.318  28.897  10.127  1.00 40.38           C  
ATOM   4294  N   TYR B  78       8.168  28.099   8.126  1.00 52.78           N  
ATOM   4295  CA  TYR B  78       9.553  28.447   7.829  1.00 50.32           C  
ATOM   4296  C   TYR B  78       9.616  29.565   6.789  1.00 51.89           C  
ATOM   4297  O   TYR B  78      10.407  30.489   6.904  1.00 58.87           O  
ATOM   4298  CB  TYR B  78      10.328  27.233   7.331  1.00 50.03           C  
ATOM   4299  CG  TYR B  78      11.806  27.485   7.120  1.00 54.54           C  
ATOM   4300  CD1 TYR B  78      12.275  28.167   5.999  1.00 56.10           C  
ATOM   4301  CD2 TYR B  78      12.740  27.009   8.030  1.00 56.99           C  
ATOM   4302  CE1 TYR B  78      13.632  28.387   5.812  1.00 58.46           C  
ATOM   4303  CE2 TYR B  78      14.098  27.218   7.850  1.00 59.27           C  
ATOM   4304  CZ  TYR B  78      14.535  27.910   6.743  1.00 63.69           C  
ATOM   4305  OH  TYR B  78      15.883  28.111   6.574  1.00 68.27           O  
ATOM   4306  N   GLU B  79       8.767  29.486   5.780  1.00 47.42           N  
ATOM   4307  CA  GLU B  79       8.846  30.434   4.686  1.00 53.69           C  
ATOM   4308  C   GLU B  79       8.256  31.764   5.117  1.00 52.29           C  
ATOM   4309  O   GLU B  79       8.783  32.822   4.774  1.00 53.03           O  
ATOM   4310  CB  GLU B  79       8.130  29.891   3.426  1.00 50.15           C  
ATOM   4311  CG  GLU B  79       8.873  28.762   2.716  1.00 41.07           C  
ATOM   4312  CD  GLU B  79       8.928  27.494   3.542  1.00 45.19           C  
ATOM   4313  OE1 GLU B  79       8.036  27.317   4.398  1.00 54.03           O  
ATOM   4314  OE2 GLU B  79       9.845  26.674   3.345  1.00 38.56           O  
ATOM   4315  N   CYS B  80       7.164  31.713   5.873  1.00 52.16           N  
ATOM   4316  CA  CYS B  80       6.483  32.943   6.260  1.00 55.49           C  
ATOM   4317  C   CYS B  80       7.377  33.777   7.178  1.00 51.29           C  
ATOM   4318  O   CYS B  80       7.372  35.008   7.124  1.00 54.87           O  
ATOM   4319  CB  CYS B  80       5.146  32.633   6.937  1.00 52.40           C  
ATOM   4320  SG  CYS B  80       3.701  32.728   5.849  1.00 49.58           S  
ATOM   4321  N   GLY B  81       8.147  33.086   8.007  1.00 48.93           N  
ATOM   4322  CA  GLY B  81       9.053  33.735   8.928  1.00 56.58           C  
ATOM   4323  C   GLY B  81      10.121  34.472   8.163  1.00 56.36           C  
ATOM   4324  O   GLY B  81      10.370  35.650   8.423  1.00 54.34           O  
ATOM   4325  N   TRP B  82      10.739  33.773   7.212  1.00 57.36           N  
ATOM   4326  CA  TRP B  82      11.772  34.356   6.350  1.00 57.74           C  
ATOM   4327  C   TRP B  82      11.296  35.665   5.716  1.00 55.49           C  
ATOM   4328  O   TRP B  82      11.886  36.725   5.930  1.00 51.08           O  
ATOM   4329  CB  TRP B  82      12.192  33.355   5.267  1.00 58.97           C  
ATOM   4330  CG  TRP B  82      13.161  33.919   4.265  1.00 67.84           C  
ATOM   4331  CD1 TRP B  82      12.918  34.177   2.943  1.00 63.57           C  
ATOM   4332  CD2 TRP B  82      14.521  34.308   4.504  1.00 67.28           C  
ATOM   4333  NE1 TRP B  82      14.040  34.696   2.348  1.00 61.66           N  
ATOM   4334  CE2 TRP B  82      15.041  34.787   3.282  1.00 67.29           C  
ATOM   4335  CE3 TRP B  82      15.353  34.293   5.628  1.00 67.77           C  
ATOM   4336  CZ2 TRP B  82      16.358  35.254   3.155  1.00 65.59           C  
ATOM   4337  CZ3 TRP B  82      16.664  34.758   5.497  1.00 71.03           C  
ATOM   4338  CH2 TRP B  82      17.150  35.227   4.269  1.00 66.06           C  
ATOM   4339  N   ALA B  83      10.188  35.599   4.983  1.00 54.82           N  
ATOM   4340  CA  ALA B  83       9.625  36.778   4.323  1.00 52.61           C  
ATOM   4341  C   ALA B  83       9.332  37.935   5.280  1.00 50.22           C  
ATOM   4342  O   ALA B  83       9.033  39.046   4.846  1.00 49.04           O  
ATOM   4343  CB  ALA B  83       8.349  36.389   3.576  1.00 49.75           C  
ATOM   4344  N   CYS B  84       9.412  37.663   6.582  1.00 54.78           N  
ATOM   4345  CA  CYS B  84       8.976  38.611   7.601  1.00 56.14           C  
ATOM   4346  C   CYS B  84      10.104  39.022   8.568  1.00 53.76           C  
ATOM   4347  O   CYS B  84       9.921  39.917   9.387  1.00 49.22           O  
ATOM   4348  CB  CYS B  84       7.801  38.019   8.387  1.00 48.47           C  
ATOM   4349  SG  CYS B  84       6.168  38.324   7.678  1.00 45.80           S  
ATOM   4350  N   CYS B  85      11.265  38.380   8.466  1.00 49.54           N  
ATOM   4351  CA  CYS B  85      12.367  38.687   9.372  1.00 50.54           C  
ATOM   4352  C   CYS B  85      12.909  40.102   9.124  1.00 60.94           C  
ATOM   4353  O   CYS B  85      12.663  40.697   8.057  1.00 54.61           O  
ATOM   4354  CB  CYS B  85      13.475  37.651   9.237  1.00 53.95           C  
ATOM   4355  SG  CYS B  85      14.538  37.861   7.816  1.00 57.45           S  
ATOM   4356  N   THR B  86      13.629  40.638  10.116  1.00 54.79           N  
ATOM   4357  CA  THR B  86      13.961  42.074  10.157  1.00 58.81           C  
ATOM   4358  C   THR B  86      14.777  42.554   8.949  1.00 57.69           C  
ATOM   4359  O   THR B  86      14.484  43.605   8.379  1.00 50.93           O  
ATOM   4360  CB  THR B  86      14.733  42.440  11.449  1.00 49.65           C  
ATOM   4361  OG1 THR B  86      15.634  41.376  11.796  1.00 51.01           O  
ATOM   4362  CG2 THR B  86      13.755  42.692  12.593  1.00 50.57           C  
ATOM   4363  N   GLY B  87      15.793  41.777   8.571  1.00 56.35           N  
ATOM   4364  CA  GLY B  87      16.609  42.102   7.421  1.00 59.69           C  
ATOM   4365  C   GLY B  87      15.780  42.179   6.151  1.00 60.00           C  
ATOM   4366  O   GLY B  87      15.989  43.062   5.309  1.00 60.18           O  
ATOM   4367  N   MET B  88      14.827  41.256   6.025  1.00 56.96           N  
ATOM   4368  CA  MET B  88      13.995  41.148   4.833  1.00 53.09           C  
ATOM   4369  C   MET B  88      12.885  42.202   4.799  1.00 48.95           C  
ATOM   4370  O   MET B  88      12.413  42.583   3.734  1.00 52.50           O  
ATOM   4371  CB  MET B  88      13.406  39.741   4.751  1.00 51.51           C  
ATOM   4372  CG  MET B  88      12.570  39.486   3.523  1.00 55.38           C  
ATOM   4373  SD  MET B  88      13.552  39.469   2.011  1.00 45.27           S  
ATOM   4374  CE  MET B  88      14.709  38.159   2.396  1.00 48.24           C  
ATOM   4375  N   VAL B  89      12.471  42.674   5.967  1.00 55.07           N  
ATOM   4376  CA  VAL B  89      11.478  43.737   6.035  1.00 50.29           C  
ATOM   4377  C   VAL B  89      12.175  45.038   5.695  1.00 58.08           C  
ATOM   4378  O   VAL B  89      11.610  45.917   5.033  1.00 58.03           O  
ATOM   4379  CB  VAL B  89      10.830  43.822   7.424  1.00 48.70           C  
ATOM   4380  CG1 VAL B  89       9.886  44.997   7.510  1.00 51.06           C  
ATOM   4381  CG2 VAL B  89      10.103  42.552   7.728  1.00 48.08           C  
ATOM   4382  N   GLU B  90      13.423  45.143   6.147  1.00 55.37           N  
ATOM   4383  CA  GLU B  90      14.249  46.298   5.849  1.00 59.28           C  
ATOM   4384  C   GLU B  90      14.620  46.317   4.366  1.00 56.43           C  
ATOM   4385  O   GLU B  90      14.359  47.294   3.664  1.00 50.37           O  
ATOM   4386  CB  GLU B  90      15.503  46.302   6.726  1.00 58.26           C  
ATOM   4387  CG  GLU B  90      16.253  47.623   6.697  1.00 69.60           C  
ATOM   4388  CD  GLU B  90      17.011  47.902   7.983  1.00 75.04           C  
ATOM   4389  OE1 GLU B  90      18.240  48.133   7.908  1.00 77.15           O  
ATOM   4390  OE2 GLU B  90      16.375  47.902   9.062  1.00 67.59           O  
ATOM   4391  N   ASN B  91      15.207  45.225   3.890  1.00 53.26           N  
ATOM   4392  CA  ASN B  91      15.674  45.169   2.515  1.00 49.73           C  
ATOM   4393  C   ASN B  91      14.548  45.185   1.505  1.00 53.97           C  
ATOM   4394  O   ASN B  91      14.642  45.858   0.482  1.00 55.05           O  
ATOM   4395  CB  ASN B  91      16.548  43.941   2.305  1.00 49.26           C  
ATOM   4396  CG  ASN B  91      17.950  44.159   2.808  1.00 56.86           C  
ATOM   4397  OD1 ASN B  91      18.373  45.305   2.981  1.00 61.91           O  
ATOM   4398  ND2 ASN B  91      18.686  43.074   3.040  1.00 55.87           N  
ATOM   4399  N   GLY B  92      13.485  44.444   1.790  1.00 55.01           N  
ATOM   4400  CA  GLY B  92      12.365  44.356   0.875  1.00 47.60           C  
ATOM   4401  C   GLY B  92      11.643  45.678   0.711  1.00 49.30           C  
ATOM   4402  O   GLY B  92      11.088  45.962  -0.335  1.00 52.84           O  
ATOM   4403  N   LEU B  93      11.651  46.504   1.746  1.00 54.92           N  
ATOM   4404  CA  LEU B  93      10.936  47.771   1.675  1.00 53.82           C  
ATOM   4405  C   LEU B  93      11.732  48.878   0.972  1.00 55.11           C  
ATOM   4406  O   LEU B  93      11.177  49.645   0.173  1.00 52.80           O  
ATOM   4407  CB  LEU B  93      10.552  48.241   3.079  1.00 52.01           C  
ATOM   4408  CG  LEU B  93       9.350  47.618   3.775  1.00 48.46           C  
ATOM   4409  CD1 LEU B  93       9.330  48.132   5.192  1.00 57.87           C  
ATOM   4410  CD2 LEU B  93       8.055  47.974   3.063  1.00 44.65           C  
ATOM   4411  N   LYS B  94      13.021  48.979   1.274  1.00 47.42           N  
ATOM   4412  CA  LYS B  94      13.756  50.151   0.833  1.00 58.84           C  
ATOM   4413  C   LYS B  94      14.319  49.923  -0.572  1.00 58.74           C  
ATOM   4414  O   LYS B  94      14.533  50.893  -1.307  1.00 56.63           O  
ATOM   4415  CB  LYS B  94      14.850  50.534   1.844  1.00 51.57           C  
ATOM   4416  CG  LYS B  94      15.928  49.505   2.067  1.00 50.61           C  
ATOM   4417  CD  LYS B  94      16.785  49.910   3.271  1.00 61.14           C  
ATOM   4418  CE  LYS B  94      17.972  48.969   3.483  1.00 65.11           C
[truncated: 244,459 more chars]
