# Supplementary material for: Using structure prediction of negative sense RNA virus nucleoproteins to assess evolutionary relationships
Source: bioRxiv. 2024 May 22:2024.02.16.580771. Originally published 2024 Feb 17. Preprint. [Version 2] doi: 10.1101/2024.02.16.580771 (PMC10888975; doi:10.1101/2024.02.16.580771)
Supplement: Supplement 3 — Supplementary File 1: Initial Dataset NP PDBs (.pdb files) [file media-3.zip › Initial Dataset NP PDBs/5IP1.pdb]

HEADER    VIRAL PROTEIN                           09-MAR-16   5IP1              
TITLE     TOMATO SPOTTED WILT TOSPOVIRUS NUCLEOCAPSID PROTEIN                   
COMPND    MOL_ID: 1;                                                            
COMPND   2 MOLECULE: NUCLEOPROTEIN;                                             
COMPND   3 CHAIN: A, B, C;                                                      
COMPND   4 SYNONYM: NUCLEOCAPSID PROTEIN;                                       
COMPND   5 ENGINEERED: YES                                                      
SOURCE    MOL_ID: 1;                                                            
SOURCE   2 ORGANISM_SCIENTIFIC: TOMATO SPOTTED WILT VIRUS;                      
SOURCE   3 ORGANISM_COMMON: TSWV;                                               
SOURCE   4 ORGANISM_TAXID: 11613;                                               
SOURCE   5 EXPRESSION_SYSTEM: ESCHERICHIA COLI;                                 
SOURCE   6 EXPRESSION_SYSTEM_TAXID: 562;                                        
SOURCE   7 EXPRESSION_SYSTEM_STRAIN: B834 (DE3) PRARE2;                         
SOURCE   8 EXPRESSION_SYSTEM_VECTOR_TYPE: PLASMID;                              
SOURCE   9 EXPRESSION_SYSTEM_PLASMID: PET28A                                    
KEYWDS    VIRAL PROTEIN, NUCLEOCAPSID PROTEIN, BUNYAVIRUS, TOSPOVIRUS           
EXPDTA    X-RAY DIFFRACTION                                                     
AUTHOR    K.KOMODA,M.NARITA,K.YAMASHITA,I.TANAKA,M.YAO                          
REVDAT   2   21-MAR-18 5IP1    1       JRNL   REMARK                            
REVDAT   1   22-MAR-17 5IP1    0                                                
JRNL        AUTH   K.KOMODA,M.NARITA,K.YAMASHITA,I.TANAKA,M.YAO                 
JRNL        TITL   ASYMMETRIC TRIMERIC RING STRUCTURE OF THE NUCLEOCAPSID       
JRNL        TITL 2 PROTEIN OF TOSPOVIRUS.                                       
JRNL        REF    J. VIROL.                     V.  91       2017              
JRNL        REFN                   ESSN 1098-5514                               
JRNL        PMID   28768868                                                     
JRNL        DOI    10.1128/JVI.01002-17                                         
REMARK   2                                                                      
REMARK   2 RESOLUTION.    2.70 ANGSTROMS.                                       
REMARK   3                                                                      
REMARK   3 REFINEMENT.                                                          
REMARK   3   PROGRAM     : PHENIX DEV_1426                                      
REMARK   3   AUTHORS     : PAUL ADAMS,PAVEL AFONINE,VINCENT CHEN,IAN            
REMARK   3               : DAVIS,KRESHNA GOPAL,RALF GROSSE-KUNSTLEVE,           
REMARK   3               : LI-WEI HUNG,ROBERT IMMORMINO,TOM IOERGER,            
REMARK   3               : AIRLIE MCCOY,ERIK MCKEE,NIGEL MORIARTY,              
REMARK   3               : REETAL PAI,RANDY READ,JANE RICHARDSON,               
REMARK   3               : DAVID RICHARDSON,TOD ROMO,JIM SACCHETTINI,           
REMARK   3               : NICHOLAS SAUTER,JACOB SMITH,LAURENT                  
REMARK   3               : STORONI,TOM TERWILLIGER,PETER ZWART                  
REMARK   3                                                                      
REMARK   3    REFINEMENT TARGET : ML                                            
REMARK   3                                                                      
REMARK   3  DATA USED IN REFINEMENT.                                            
REMARK   3   RESOLUTION RANGE HIGH (ANGSTROMS) : 2.70                           
REMARK   3   RESOLUTION RANGE LOW  (ANGSTROMS) : 35.19                          
REMARK   3   MIN(FOBS/SIGMA_FOBS)              : 1.930                          
REMARK   3   COMPLETENESS FOR RANGE        (%) : 92.6                           
REMARK   3   NUMBER OF REFLECTIONS             : 41171                          
REMARK   3                                                                      
REMARK   3  FIT TO DATA USED IN REFINEMENT.                                     
REMARK   3   R VALUE     (WORKING + TEST SET) : 0.214                           
REMARK   3   R VALUE            (WORKING SET) : 0.210                           
REMARK   3   FREE R VALUE                     : 0.255                           
REMARK   3   FREE R VALUE TEST SET SIZE   (%) : 7.270                           
REMARK   3   FREE R VALUE TEST SET COUNT      : 2995                            
REMARK   3                                                                      
REMARK   3  FIT TO DATA USED IN REFINEMENT (IN BINS).                           
REMARK   3   BIN  RESOLUTION RANGE  COMPL.    NWORK NFREE   RWORK  RFREE        
REMARK   3     1  2.7469 -  2.7026    0.96     1961   115  0.3068 0.3797        
REMARK   3                                                                      
REMARK   3  BULK SOLVENT MODELLING.                                             
REMARK   3   METHOD USED        : FLAT BULK SOLVENT MODEL                       
REMARK   3   SOLVENT RADIUS     : 1.11                                          
REMARK   3   SHRINKAGE RADIUS   : 0.90                                          
REMARK   3   K_SOL              : NULL                                          
REMARK   3   B_SOL              : NULL                                          
REMARK   3                                                                      
REMARK   3  ERROR ESTIMATES.                                                    
REMARK   3   COORDINATE ERROR (MAXIMUM-LIKELIHOOD BASED)     : 0.410            
REMARK   3   PHASE ERROR (DEGREES, MAXIMUM-LIKELIHOOD BASED) : 27.630           
REMARK   3                                                                      
REMARK   3  B VALUES.                                                           
REMARK   3   FROM WILSON PLOT           (A**2) : 61.57                          
REMARK   3   MEAN B VALUE      (OVERALL, A**2) : 77.67                          
REMARK   3   OVERALL ANISOTROPIC B VALUE.                                       
REMARK   3    B11 (A**2) : NULL                                                 
REMARK   3    B22 (A**2) : NULL                                                 
REMARK   3    B33 (A**2) : NULL                                                 
REMARK   3    B12 (A**2) : NULL                                                 
REMARK   3    B13 (A**2) : NULL                                                 
REMARK   3    B23 (A**2) : NULL                                                 
REMARK   3                                                                      
REMARK   3  TWINNING INFORMATION.                                               
REMARK   3   FRACTION: NULL                                                     
REMARK   3   OPERATOR: NULL                                                     
REMARK   3                                                                      
REMARK   3  DEVIATIONS FROM IDEAL VALUES.                                       
REMARK   3                 RMSD          COUNT                                  
REMARK   3   BOND      :  0.003           6040                                  
REMARK   3   ANGLE     :  0.783           8098                                  
REMARK   3   CHIRALITY :  0.033            949                                  
REMARK   3   PLANARITY :  0.003           1013                                  
REMARK   3   DIHEDRAL  : 12.250           2324                                  
REMARK   3                                                                      
REMARK   3  TLS DETAILS                                                         
REMARK   3   NUMBER OF TLS GROUPS  : 3                                          
REMARK   3   TLS GROUP : 1                                                      
REMARK   3    SELECTION: CHAIN A                                                
REMARK   3    ORIGIN FOR THE GROUP (A):  12.7428  48.2872  58.0860              
REMARK   3    T TENSOR                                                          
REMARK   3      T11:   0.3925 T22:   0.3645                                     
REMARK   3      T33:   0.3885 T12:   0.0195                                     
REMARK   3      T13:   0.0083 T23:  -0.0293                                     
REMARK   3    L TENSOR                                                          
REMARK   3      L11:   1.2752 L22:   0.9163                                     
REMARK   3      L33:   1.1787 L12:   0.6726                                     
REMARK   3      L13:  -0.0598 L23:  -0.1126                                     
REMARK   3    S TENSOR                                                          
REMARK   3      S11:   0.0823 S12:   0.1354 S13:  -0.0472                       
REMARK   3      S21:   0.0029 S22:  -0.0799 S23:   0.1257                       
REMARK   3      S31:  -0.0847 S32:   0.0188 S33:  -0.0144                       
REMARK   3   TLS GROUP : 2                                                      
REMARK   3    SELECTION: CHAIN B                                                
REMARK   3    ORIGIN FOR THE GROUP (A):  14.2974  49.9825  25.4993              
REMARK   3    T TENSOR                                                          
REMARK   3      T11:   0.2487 T22:   0.3119                                     
REMARK   3      T33:   0.3685 T12:   0.0140                                     
REMARK   3      T13:   0.0086 T23:   0.0105                                     
REMARK   3    L TENSOR                                                          
REMARK   3      L11:   0.0339 L22:   0.0699                                     
REMARK   3      L33:   1.1670 L12:   0.2564                                     
REMARK   3      L13:   0.0086 L23:   0.0785                                     
REMARK   3    S TENSOR                                                          
REMARK   3      S11:   0.0233 S12:  -0.0094 S13:   0.0301                       
REMARK   3      S21:  -0.0257 S22:   0.0164 S23:   0.1629                       
REMARK   3      S31:   0.0349 S32:   0.1292 S33:  -0.0184                       
REMARK   3   TLS GROUP : 3                                                      
REMARK   3    SELECTION: CHAIN C                                                
REMARK   3    ORIGIN FOR THE GROUP (A):  -6.4740  63.4289  38.3527              
REMARK   3    T TENSOR                                                          
REMARK   3      T11:   0.5644 T22:   0.4688                                     
REMARK   3      T33:   0.7594 T12:   0.0341                                     
REMARK   3      T13:  -0.0220 T23:  -0.0544                                     
REMARK   3    L TENSOR                                                          
REMARK   3      L11:   0.3136 L22:   0.2954                                     
REMARK   3      L33:   0.9688 L12:   0.0733                                     
REMARK   3      L13:  -0.3260 L23:   0.4302                                     
REMARK   3    S TENSOR                                                          
REMARK   3      S11:   0.0018 S12:   0.1002 S13:   0.0815                       
REMARK   3      S21:   0.1133 S22:  -0.1573 S23:   0.3326                       
REMARK   3      S31:  -0.0806 S32:  -0.4160 S33:   0.1052                       
REMARK   3                                                                      
REMARK   3  NCS DETAILS                                                         
REMARK   3   NUMBER OF NCS GROUPS : 1                                           
REMARK   3   NCS GROUP : 1                                                      
REMARK   3    NCS OPERATOR : 1                                                  
REMARK   3     REFERENCE SELECTION: CHAIN A AND (RESID 2:23 OR RESID 34:223)    
REMARK   3     SELECTION          : CHAIN B AND (RESID 2:23 OR RESID 34:223)    
REMARK   3     ATOM PAIRS NUMBER  : 2914                                        
REMARK   3     RMSD               : NULL                                        
REMARK   3    NCS OPERATOR : 2                                                  
REMARK   3     REFERENCE SELECTION: CHAIN A AND (RESID 2:23 OR RESID 34:223)    
REMARK   3     SELECTION          : CHAIN C AND (RESID 2:23 OR RESID 34:223)    
REMARK   3     ATOM PAIRS NUMBER  : 2914                                        
REMARK   3     RMSD               : NULL                                        
REMARK   3                                                                      
REMARK   3  OTHER REFINEMENT REMARKS: THE ENTRY CONTAINS FRIEDEL PAIRS IN       
REMARK   3  F_PLUS/MINUS COLUMNS AND I_PLUS/MINUS COLUMNS                       
REMARK   4                                                                      
REMARK   4 5IP1 COMPLIES WITH FORMAT V. 3.30, 13-JUL-11                         
REMARK 100                                                                      
REMARK 100 THIS ENTRY HAS BEEN PROCESSED BY PDBJ ON 11-MAR-16.                  
REMARK 100 THE DEPOSITION ID IS D_1000219207.                                   
REMARK 200                                                                      
REMARK 200 EXPERIMENTAL DETAILS                                                 
REMARK 200  EXPERIMENT TYPE                : X-RAY DIFFRACTION                  
REMARK 200  DATE OF DATA COLLECTION        : 13-NOV-11                          
REMARK 200  TEMPERATURE           (KELVIN) : 100                                
REMARK 200  PH                             : 7.5                                
REMARK 200  NUMBER OF CRYSTALS USED        : 1                                  
REMARK 200                                                                      
REMARK 200  SYNCHROTRON              (Y/N) : Y                                  
REMARK 200  RADIATION SOURCE               : SPRING-8                           
REMARK 200  BEAMLINE                       : BL41XU                             
REMARK 200  X-RAY GENERATOR MODEL          : NULL                               
REMARK 200  MONOCHROMATIC OR LAUE    (M/L) : M                                  
REMARK 200  WAVELENGTH OR RANGE        (A) : 0.97906                            
REMARK 200  MONOCHROMATOR                  : SI (111)                           
REMARK 200  OPTICS                         : NULL                               
REMARK 200                                                                      
REMARK 200  DETECTOR TYPE                  : CCD                                
REMARK 200  DETECTOR MANUFACTURER          : RAYONIX MX225HE                    
REMARK 200  INTENSITY-INTEGRATION SOFTWARE : NULL                               
REMARK 200  DATA SCALING SOFTWARE          : NULL                               
REMARK 200                                                                      
REMARK 200  NUMBER OF UNIQUE REFLECTIONS   : 41185                              
REMARK 200  RESOLUTION RANGE HIGH      (A) : 2.700                              
REMARK 200  RESOLUTION RANGE LOW       (A) : 47.980                             
REMARK 200  REJECTION CRITERIA  (SIGMA(I)) : -3.000                             
REMARK 200                                                                      
REMARK 200 OVERALL.                                                             
REMARK 200  COMPLETENESS FOR RANGE     (%) : 92.3                               
REMARK 200  DATA REDUNDANCY                : 3.800                              
REMARK 200  R MERGE                    (I) : 0.08400                            
REMARK 200  R SYM                      (I) : NULL                               
REMARK 200  <I/SIGMA(I)> FOR THE DATA SET  : 10.8000                            
REMARK 200                                                                      
REMARK 200 IN THE HIGHEST RESOLUTION SHELL.                                     
REMARK 200  HIGHEST RESOLUTION SHELL, RANGE HIGH (A) : 2.70                     
REMARK 200  HIGHEST RESOLUTION SHELL, RANGE LOW  (A) : 2.87                     
REMARK 200  COMPLETENESS FOR SHELL     (%) : 98.5                               
REMARK 200  DATA REDUNDANCY IN SHELL       : NULL                               
REMARK 200  R MERGE FOR SHELL          (I) : 0.65700                            
REMARK 200  R SYM FOR SHELL            (I) : NULL                               
REMARK 200  <I/SIGMA(I)> FOR SHELL         : 2.130                              
REMARK 200                                                                      
REMARK 200 DIFFRACTION PROTOCOL: SINGLE WAVELENGTH                              
REMARK 200 METHOD USED TO DETERMINE THE STRUCTURE: SAD                          
REMARK 200 SOFTWARE USED: SHELXDE                                               
REMARK 200 STARTING MODEL: NULL                                                 
REMARK 200                                                                      
REMARK 200 REMARK: THE ENTRY CONTAINS FRIEDEL PAIRS IN F_PLUS/MINUS COLUMNS     
REMARK 200  AND I_PLUS/MINUS COLUMNS                                            
REMARK 280                                                                      
REMARK 280 CRYSTAL                                                              
REMARK 280 SOLVENT CONTENT, VS   (%): 43.83                                     
REMARK 280 MATTHEWS COEFFICIENT, VM (ANGSTROMS**3/DA): 2.39                     
REMARK 280                                                                      
REMARK 280 CRYSTALLIZATION CONDITIONS: 0.1M HEPES PH7.5, 25% (W/V) PEG 1000,    
REMARK 280  0.05M NACL, VAPOR DIFFUSION, HANGING DROP, TEMPERATURE 298K         
REMARK 290                                                                      
REMARK 290 CRYSTALLOGRAPHIC SYMMETRY                                            
REMARK 290 SYMMETRY OPERATORS FOR SPACE GROUP: P 1 21 1                         
REMARK 290                                                                      
REMARK 290      SYMOP   SYMMETRY                                                
REMARK 290     NNNMMM   OPERATOR                                                
REMARK 290       1555   X,Y,Z                                                   
REMARK 290       2555   -X,Y+1/2,-Z                                             
REMARK 290                                                                      
REMARK 290     WHERE NNN -> OPERATOR NUMBER                                     
REMARK 290           MMM -> TRANSLATION VECTOR                                  
REMARK 290                                                                      
REMARK 290 CRYSTALLOGRAPHIC SYMMETRY TRANSFORMATIONS                            
REMARK 290 THE FOLLOWING TRANSFORMATIONS OPERATE ON THE ATOM/HETATM             
REMARK 290 RECORDS IN THIS ENTRY TO PRODUCE CRYSTALLOGRAPHICALLY                
REMARK 290 RELATED MOLECULES.                                                   
REMARK 290   SMTRY1   1  1.000000  0.000000  0.000000        0.00000            
REMARK 290   SMTRY2   1  0.000000  1.000000  0.000000        0.00000            
REMARK 290   SMTRY3   1  0.000000  0.000000  1.000000        0.00000            
REMARK 290   SMTRY1   2 -1.000000  0.000000  0.000000        0.00000            
REMARK 290   SMTRY2   2  0.000000  1.000000  0.000000       47.98000            
REMARK 290   SMTRY3   2  0.000000  0.000000 -1.000000        0.00000            
REMARK 290                                                                      
REMARK 290 REMARK: NULL                                                         
REMARK 300                                                                      
REMARK 300 BIOMOLECULE: 1                                                       
REMARK 300 SEE REMARK 350 FOR THE AUTHOR PROVIDED AND/OR PROGRAM                
REMARK 300 GENERATED ASSEMBLY INFORMATION FOR THE STRUCTURE IN                  
REMARK 300 THIS ENTRY. THE REMARK MAY ALSO PROVIDE INFORMATION ON               
REMARK 300 BURIED SURFACE AREA.                                                 
REMARK 350                                                                      
REMARK 350 COORDINATES FOR A COMPLETE MULTIMER REPRESENTING THE KNOWN           
REMARK 350 BIOLOGICALLY SIGNIFICANT OLIGOMERIZATION STATE OF THE                
REMARK 350 MOLECULE CAN BE GENERATED BY APPLYING BIOMT TRANSFORMATIONS          
REMARK 350 GIVEN BELOW.  BOTH NON-CRYSTALLOGRAPHIC AND                          
REMARK 350 CRYSTALLOGRAPHIC OPERATIONS ARE GIVEN.                               
REMARK 350                                                                      
REMARK 350 BIOMOLECULE: 1                                                       
REMARK 350 AUTHOR DETERMINED BIOLOGICAL UNIT: TRIMERIC                          
REMARK 350 SOFTWARE DETERMINED QUATERNARY STRUCTURE: TRIMERIC                   
REMARK 350 SOFTWARE USED: PISA                                                  
REMARK 350 TOTAL BURIED SURFACE AREA: 10890 ANGSTROM**2                         
REMARK 350 SURFACE AREA OF THE COMPLEX: 38030 ANGSTROM**2                       
REMARK 350 CHANGE IN SOLVENT FREE ENERGY: -92.0 KCAL/MOL                        
REMARK 350 APPLY THE FOLLOWING TO CHAINS: A, B, C                               
REMARK 350   BIOMT1   1  1.000000  0.000000  0.000000        0.00000            
REMARK 350   BIOMT2   1  0.000000  1.000000  0.000000        0.00000            
REMARK 350   BIOMT3   1  0.000000  0.000000  1.000000        0.00000            
REMARK 465                                                                      
REMARK 465 MISSING RESIDUES                                                     
REMARK 465 THE FOLLOWING RESIDUES WERE NOT LOCATED IN THE                       
REMARK 465 EXPERIMENT. (M=MODEL NUMBER; RES=RESIDUE NAME; C=CHAIN               
REMARK 465 IDENTIFIER; SSSEQ=SEQUENCE NUMBER; I=INSERTION CODE.)                
REMARK 465                                                                      
REMARK 465   M RES C SSSEQI                                                     
REMARK 465     MSE A   -20                                                      
REMARK 465     ASN A   -19                                                      
REMARK 465     HIS A   -18                                                      
REMARK 465     LYS A   -17                                                      
REMARK 465     HIS A   -16                                                      
REMARK 465     HIS A   -15                                                      
REMARK 465     HIS A   -14                                                      
REMARK 465     HIS A   -13                                                      
REMARK 465     HIS A   -12                                                      
REMARK 465     HIS A   -11                                                      
REMARK 465     SER A   -10                                                      
REMARK 465     SER A    -9                                                      
REMARK 465     GLY A    -8                                                      
REMARK 465     GLU A    -7                                                      
REMARK 465     ASN A    -6                                                      
REMARK 465     LEU A    -5                                                      
REMARK 465     TYR A    -4                                                      
REMARK 465     PHE A    -3                                                      
REMARK 465     GLN A    -2                                                      
REMARK 465     GLY A    -1                                                      
REMARK 465     HIS A     0                                                      
REMARK 465     MSE A     1                                                      
REMARK 465     VAL A   248                                                      
REMARK 465     LYS A   249                                                      
REMARK 465     LYS A   250                                                      
REMARK 465     GLN A   251                                                      
REMARK 465     ALA A   252                                                      
REMARK 465     LYS A   253                                                      
REMARK 465     LEU A   254                                                      
REMARK 465     ALA A   255                                                      
REMARK 465     GLU A   256                                                      
REMARK 465     LEU A   257                                                      
REMARK 465     ALA A   258                                                      
REMARK 465     MSE B   -20                                                      
REMARK 465     ASN B   -19                                                      
REMARK 465     HIS B   -18                                                      
REMARK 465     LYS B   -17                                                      
REMARK 465     HIS B   -16                                                      
REMARK 465     HIS B   -15                                                      
REMARK 465     HIS B   -14                                                      
REMARK 465     HIS B   -13                                                      
REMARK 465     HIS B   -12                                                      
REMARK 465     HIS B   -11                                                      
REMARK 465     SER B   -10                                                      
REMARK 465     SER B    -9                                                      
REMARK 465     GLY B    -8                                                      
REMARK 465     GLU B    -7                                                      
REMARK 465     ASN B    -6                                                      
REMARK 465     LEU B    -5                                                      
REMARK 465     TYR B    -4                                                      
REMARK 465     PHE B    -3                                                      
REMARK 465     GLN B    -2                                                      
REMARK 465     GLY B    -1                                                      
REMARK 465     HIS B     0                                                      
REMARK 465     MSE B     1                                                      
REMARK 465     MSE C   -20                                                      
REMARK 465     ASN C   -19                                                      
REMARK 465     HIS C   -18                                                      
REMARK 465     LYS C   -17                                                      
REMARK 465     HIS C   -16                                                      
REMARK 465     HIS C   -15                                                      
REMARK 465     HIS C   -14                                                      
REMARK 465     HIS C   -13                                                      
REMARK 465     HIS C   -12                                                      
REMARK 465     HIS C   -11                                                      
REMARK 465     SER C   -10                                                      
REMARK 465     SER C    -9                                                      
REMARK 465     GLY C    -8                                                      
REMARK 465     GLU C    -7                                                      
REMARK 465     ASN C    -6                                                      
REMARK 465     LEU C    -5                                                      
REMARK 465     TYR C    -4                                                      
REMARK 465     PHE C    -3                                                      
REMARK 465     GLN C    -2                                                      
REMARK 465     GLY C    -1                                                      
REMARK 465     HIS C     0                                                      
REMARK 465     MSE C     1                                                      
REMARK 500                                                                      
REMARK 500 GEOMETRY AND STEREOCHEMISTRY                                         
REMARK 500 SUBTOPIC: TORSION ANGLES                                             
REMARK 500                                                                      
REMARK 500 TORSION ANGLES OUTSIDE THE EXPECTED RAMACHANDRAN REGIONS:            
REMARK 500 (M=MODEL NUMBER; RES=RESIDUE NAME; C=CHAIN IDENTIFIER;               
REMARK 500 SSEQ=SEQUENCE NUMBER; I=INSERTION CODE).                             
REMARK 500                                                                      
REMARK 500 STANDARD TABLE:                                                      
REMARK 500 FORMAT:(10X,I3,1X,A3,1X,A1,I4,A1,4X,F7.2,3X,F7.2)                    
REMARK 500                                                                      
REMARK 500 EXPECTED VALUES: GJ KLEYWEGT AND TA JONES (1996). PHI/PSI-           
REMARK 500 CHOLOGY: RAMACHANDRAN REVISITED. STRUCTURE 4, 1395 - 1400            
REMARK 500                                                                      
REMARK 500  M RES CSSEQI        PSI       PHI                                   
REMARK 500    VAL A  30       75.48     34.39                                   
REMARK 500    ASP A  71      107.24    -56.01                                   
REMARK 500    THR A  82       61.88     34.13                                   
REMARK 500    ASP A  84       -3.91     77.34                                   
REMARK 500    ASP A 135      -72.03    -93.00                                   
REMARK 500    ASN A 225       62.93   -161.87                                   
REMARK 500    LEU B  29      -50.70   -121.30                                   
REMARK 500    ASP B  71      107.65    -54.12                                   
REMARK 500    THR B  82      104.50    -59.12                                   
REMARK 500    ARG B  85       72.57     58.67                                   
REMARK 500    LEU B 134       72.29   -109.98                                   
REMARK 500    ASP B 135      -69.14    -95.49                                   
REMARK 500    GLU B 256       78.51     56.54                                   
REMARK 500    VAL C  30     -112.41     50.84                                   
REMARK 500    ASP C  71      106.66    -55.45                                   
REMARK 500    THR C  82       93.23    -69.42                                   
REMARK 500    ASP C  84      -85.97   -127.41                                   
REMARK 500    ASP C 135      -70.78    -98.31                                   
REMARK 500    ALA C 201       43.89    -85.44                                   
REMARK 500                                                                      
REMARK 500 REMARK: NULL                                                         
REMARK 900                                                                      
REMARK 900 RELATED ENTRIES                                                      
REMARK 900 RELATED ID: 4YBX   RELATED DB: PDB                                   
REMARK 900 RELATED ID: 4YBY   RELATED DB: PDB                                   
REMARK 900 RELATED ID: 5IP2   RELATED DB: PDB                                   
REMARK 900 RELATED ID: 5IP3   RELATED DB: PDB                                   
DBREF  5IP1 A    1   258  UNP    F4ZD19   F4ZD19_TSWV      1    258             
DBREF  5IP1 B    1   258  UNP    F4ZD19   F4ZD19_TSWV      1    258             
DBREF  5IP1 C    1   258  UNP    F4ZD19   F4ZD19_TSWV      1    258             
SEQADV 5IP1 MSE A  -20  UNP  F4ZD19              EXPRESSION TAG                 
SEQADV 5IP1 ASN A  -19  UNP  F4ZD19              EXPRESSION TAG                 
SEQADV 5IP1 HIS A  -18  UNP  F4ZD19              EXPRESSION TAG                 
SEQADV 5IP1 LYS A  -17  UNP  F4ZD19              EXPRESSION TAG                 
SEQADV 5IP1 HIS A  -16  UNP  F4ZD19              EXPRESSION TAG                 
SEQADV 5IP1 HIS A  -15  UNP  F4ZD19              EXPRESSION TAG                 
SEQADV 5IP1 HIS A  -14  UNP  F4ZD19              EXPRESSION TAG                 
SEQADV 5IP1 HIS A  -13  UNP  F4ZD19              EXPRESSION TAG                 
SEQADV 5IP1 HIS A  -12  UNP  F4ZD19              EXPRESSION TAG                 
SEQADV 5IP1 HIS A  -11  UNP  F4ZD19              EXPRESSION TAG                 
SEQADV 5IP1 SER A  -10  UNP  F4ZD19              EXPRESSION TAG                 
SEQADV 5IP1 SER A   -9  UNP  F4ZD19              EXPRESSION TAG                 
SEQADV 5IP1 GLY A   -8  UNP  F4ZD19              EXPRESSION TAG                 
SEQADV 5IP1 GLU A   -7  UNP  F4ZD19              EXPRESSION TAG                 
SEQADV 5IP1 ASN A   -6  UNP  F4ZD19              EXPRESSION TAG                 
SEQADV 5IP1 LEU A   -5  UNP  F4ZD19              EXPRESSION TAG                 
SEQADV 5IP1 TYR A   -4  UNP  F4ZD19              EXPRESSION TAG                 
SEQADV 5IP1 PHE A   -3  UNP  F4ZD19              EXPRESSION TAG                 
SEQADV 5IP1 GLN A   -2  UNP  F4ZD19              EXPRESSION TAG                 
SEQADV 5IP1 GLY A   -1  UNP  F4ZD19              EXPRESSION TAG                 
SEQADV 5IP1 HIS A    0  UNP  F4ZD19              EXPRESSION TAG                 
SEQADV 5IP1 MSE B  -20  UNP  F4ZD19              EXPRESSION TAG                 
SEQADV 5IP1 ASN B  -19  UNP  F4ZD19              EXPRESSION TAG                 
SEQADV 5IP1 HIS B  -18  UNP  F4ZD19              EXPRESSION TAG                 
SEQADV 5IP1 LYS B  -17  UNP  F4ZD19              EXPRESSION TAG                 
SEQADV 5IP1 HIS B  -16  UNP  F4ZD19              EXPRESSION TAG                 
SEQADV 5IP1 HIS B  -15  UNP  F4ZD19              EXPRESSION TAG                 
SEQADV 5IP1 HIS B  -14  UNP  F4ZD19              EXPRESSION TAG                 
SEQADV 5IP1 HIS B  -13  UNP  F4ZD19              EXPRESSION TAG                 
SEQADV 5IP1 HIS B  -12  UNP  F4ZD19              EXPRESSION TAG                 
SEQADV 5IP1 HIS B  -11  UNP  F4ZD19              EXPRESSION TAG                 
SEQADV 5IP1 SER B  -10  UNP  F4ZD19              EXPRESSION TAG                 
SEQADV 5IP1 SER B   -9  UNP  F4ZD19              EXPRESSION TAG                 
SEQADV 5IP1 GLY B   -8  UNP  F4ZD19              EXPRESSION TAG                 
SEQADV 5IP1 GLU B   -7  UNP  F4ZD19              EXPRESSION TAG                 
SEQADV 5IP1 ASN B   -6  UNP  F4ZD19              EXPRESSION TAG                 
SEQADV 5IP1 LEU B   -5  UNP  F4ZD19              EXPRESSION TAG                 
SEQADV 5IP1 TYR B   -4  UNP  F4ZD19              EXPRESSION TAG                 
SEQADV 5IP1 PHE B   -3  UNP  F4ZD19              EXPRESSION TAG                 
SEQADV 5IP1 GLN B   -2  UNP  F4ZD19              EXPRESSION TAG                 
SEQADV 5IP1 GLY B   -1  UNP  F4ZD19              EXPRESSION TAG                 
SEQADV 5IP1 HIS B    0  UNP  F4ZD19              EXPRESSION TAG                 
SEQADV 5IP1 MSE C  -20  UNP  F4ZD19              EXPRESSION TAG                 
SEQADV 5IP1 ASN C  -19  UNP  F4ZD19              EXPRESSION TAG                 
SEQADV 5IP1 HIS C  -18  UNP  F4ZD19              EXPRESSION TAG                 
SEQADV 5IP1 LYS C  -17  UNP  F4ZD19              EXPRESSION TAG                 
SEQADV 5IP1 HIS C  -16  UNP  F4ZD19              EXPRESSION TAG                 
SEQADV 5IP1 HIS C  -15  UNP  F4ZD19              EXPRESSION TAG                 
SEQADV 5IP1 HIS C  -14  UNP  F4ZD19              EXPRESSION TAG                 
SEQADV 5IP1 HIS C  -13  UNP  F4ZD19              EXPRESSION TAG                 
SEQADV 5IP1 HIS C  -12  UNP  F4ZD19              EXPRESSION TAG                 
SEQADV 5IP1 HIS C  -11  UNP  F4ZD19              EXPRESSION TAG                 
SEQADV 5IP1 SER C  -10  UNP  F4ZD19              EXPRESSION TAG                 
SEQADV 5IP1 SER C   -9  UNP  F4ZD19              EXPRESSION TAG                 
SEQADV 5IP1 GLY C   -8  UNP  F4ZD19              EXPRESSION TAG                 
SEQADV 5IP1 GLU C   -7  UNP  F4ZD19              EXPRESSION TAG                 
SEQADV 5IP1 ASN C   -6  UNP  F4ZD19              EXPRESSION TAG                 
SEQADV 5IP1 LEU C   -5  UNP  F4ZD19              EXPRESSION TAG                 
SEQADV 5IP1 TYR C   -4  UNP  F4ZD19              EXPRESSION TAG                 
SEQADV 5IP1 PHE C   -3  UNP  F4ZD19              EXPRESSION TAG                 
SEQADV 5IP1 GLN C   -2  UNP  F4ZD19              EXPRESSION TAG                 
SEQADV 5IP1 GLY C   -1  UNP  F4ZD19              EXPRESSION TAG                 
SEQADV 5IP1 HIS C    0  UNP  F4ZD19              EXPRESSION TAG                 
SEQRES   1 A  279  MSE ASN HIS LYS HIS HIS HIS HIS HIS HIS SER SER GLY          
SEQRES   2 A  279  GLU ASN LEU TYR PHE GLN GLY HIS MSE SER LYS VAL LYS          
SEQRES   3 A  279  LEU THR LYS GLU ASN ILE VAL ALA LEU LEU THR GLN GLY          
SEQRES   4 A  279  LYS ASP LEU GLU PHE GLU GLU ASN GLN ASN LEU VAL ALA          
SEQRES   5 A  279  PHE ASN PHE LYS THR PHE CYS LEU GLU ASN LEU ASP GLN          
SEQRES   6 A  279  ILE LYS LYS MSE SER ILE ILE SER CYS LEU THR PHE LEU          
SEQRES   7 A  279  LYS ASN ARG GLN SER ILE MSE LYS VAL ILE LYS GLN SER          
SEQRES   8 A  279  ASP PHE THR PHE GLY LYS ILE THR ILE LYS LYS THR SER          
SEQRES   9 A  279  ASP ARG ILE GLY ALA THR ASP MSE THR PHE ARG ARG LEU          
SEQRES  10 A  279  ASP SER LEU ILE ARG VAL ARG LEU VAL GLU GLU THR GLY          
SEQRES  11 A  279  ASN SER GLU ASN LEU ASN THR ILE LYS SER LYS ILE ALA          
SEQRES  12 A  279  SER HIS PRO LEU ILE GLN ALA TYR GLY LEU PRO LEU ASP          
SEQRES  13 A  279  ASP ALA LYS SER VAL ARG LEU ALA ILE MSE LEU GLY GLY          
SEQRES  14 A  279  SER LEU PRO LEU ILE ALA SER VAL ASP SER PHE GLU MSE          
SEQRES  15 A  279  ILE SER VAL VAL LEU ALA ILE TYR GLN ASP ALA LYS TYR          
SEQRES  16 A  279  LYS ASP LEU GLY ILE ASP PRO LYS LYS TYR ASP THR LYS          
SEQRES  17 A  279  GLU ALA LEU GLY LYS VAL CYS THR VAL LEU LYS SER LYS          
SEQRES  18 A  279  ALA PHE GLU MSE ASN GLU ASP GLN VAL LYS LYS GLY LYS          
SEQRES  19 A  279  GLU TYR ALA ALA ILE LEU SER SER SER ASN PRO ASN ALA          
SEQRES  20 A  279  LYS GLY SER VAL ALA MSE GLU HIS TYR SER GLU THR LEU          
SEQRES  21 A  279  ASN LYS PHE TYR GLU MSE PHE GLY VAL LYS LYS GLN ALA          
SEQRES  22 A  279  LYS LEU ALA GLU LEU ALA                                      
SEQRES   1 B  279  MSE ASN HIS LYS HIS HIS HIS HIS HIS HIS SER SER GLY          
SEQRES   2 B  279  GLU ASN LEU TYR PHE GLN GLY HIS MSE SER LYS VAL LYS          
SEQRES   3 B  279  LEU THR LYS GLU ASN ILE VAL ALA LEU LEU THR GLN GLY          
SEQRES   4 B  279  LYS ASP LEU GLU PHE GLU GLU ASN GLN ASN LEU VAL ALA          
SEQRES   5 B  279  PHE ASN PHE LYS THR PHE CYS LEU GLU ASN LEU ASP GLN          
SEQRES   6 B  279  ILE LYS LYS MSE SER ILE ILE SER CYS LEU THR PHE LEU          
SEQRES   7 B  279  LYS ASN ARG GLN SER ILE MSE LYS VAL ILE LYS GLN SER          
SEQRES   8 B  279  ASP PHE THR PHE GLY LYS ILE THR ILE LYS LYS THR SER          
SEQRES   9 B  279  ASP ARG ILE GLY ALA THR ASP MSE THR PHE ARG ARG LEU          
SEQRES  10 B  279  ASP SER LEU ILE ARG VAL ARG LEU VAL GLU GLU THR GLY          
SEQRES  11 B  279  ASN SER GLU ASN LEU ASN THR ILE LYS SER LYS ILE ALA          
SEQRES  12 B  279  SER HIS PRO LEU ILE GLN ALA TYR GLY LEU PRO LEU ASP          
SEQRES  13 B  279  ASP ALA LYS SER VAL ARG LEU ALA ILE MSE LEU GLY GLY          
SEQRES  14 B  279  SER LEU PRO LEU ILE ALA SER VAL ASP SER PHE GLU MSE          
SEQRES  15 B  279  ILE SER VAL VAL LEU ALA ILE TYR GLN ASP ALA LYS TYR          
SEQRES  16 B  279  LYS ASP LEU GLY ILE ASP PRO LYS LYS TYR ASP THR LYS          
SEQRES  17 B  279  GLU ALA LEU GLY LYS VAL CYS THR VAL LEU LYS SER LYS          
SEQRES  18 B  279  ALA PHE GLU MSE ASN GLU ASP GLN VAL LYS LYS GLY LYS          
SEQRES  19 B  279  GLU TYR ALA ALA ILE LEU SER SER SER ASN PRO ASN ALA          
SEQRES  20 B  279  LYS GLY SER VAL ALA MSE GLU HIS TYR SER GLU THR LEU          
SEQRES  21 B  279  ASN LYS PHE TYR GLU MSE PHE GLY VAL LYS LYS GLN ALA          
SEQRES  22 B  279  LYS LEU ALA GLU LEU ALA                                      
SEQRES   1 C  279  MSE ASN HIS LYS HIS HIS HIS HIS HIS HIS SER SER GLY          
SEQRES   2 C  279  GLU ASN LEU TYR PHE GLN GLY HIS MSE SER LYS VAL LYS          
SEQRES   3 C  279  LEU THR LYS GLU ASN ILE VAL ALA LEU LEU THR GLN GLY          
SEQRES   4 C  279  LYS ASP LEU GLU PHE GLU GLU ASN GLN ASN LEU VAL ALA          
SEQRES   5 C  279  PHE ASN PHE LYS THR PHE CYS LEU GLU ASN LEU ASP GLN          
SEQRES   6 C  279  ILE LYS LYS MSE SER ILE ILE SER CYS LEU THR PHE LEU          
SEQRES   7 C  279  LYS ASN ARG GLN SER ILE MSE LYS VAL ILE LYS GLN SER          
SEQRES   8 C  279  ASP PHE THR PHE GLY LYS ILE THR ILE LYS LYS THR SER          
SEQRES   9 C  279  ASP ARG ILE GLY ALA THR ASP MSE THR PHE ARG ARG LEU          
SEQRES  10 C  279  ASP SER LEU ILE ARG VAL ARG LEU VAL GLU GLU THR GLY          
SEQRES  11 C  279  ASN SER GLU ASN LEU ASN THR ILE LYS SER LYS ILE ALA          
SEQRES  12 C  279  SER HIS PRO LEU ILE GLN ALA TYR GLY LEU PRO LEU ASP          
SEQRES  13 C  279  ASP ALA LYS SER VAL ARG LEU ALA ILE MSE LEU GLY GLY          
SEQRES  14 C  279  SER LEU PRO LEU ILE ALA SER VAL ASP SER PHE GLU MSE          
SEQRES  15 C  279  ILE SER VAL VAL LEU ALA ILE TYR GLN ASP ALA LYS TYR          
SEQRES  16 C  279  LYS ASP LEU GLY ILE ASP PRO LYS LYS TYR ASP THR LYS          
SEQRES  17 C  279  GLU ALA LEU GLY LYS VAL CYS THR VAL LEU LYS SER LYS          
SEQRES  18 C  279  ALA PHE GLU MSE ASN GLU ASP GLN VAL LYS LYS GLY LYS          
SEQRES  19 C  279  GLU TYR ALA ALA ILE LEU SER SER SER ASN PRO ASN ALA          
SEQRES  20 C  279  LYS GLY SER VAL ALA MSE GLU HIS TYR SER GLU THR LEU          
SEQRES  21 C  279  ASN LYS PHE TYR GLU MSE PHE GLY VAL LYS LYS GLN ALA          
SEQRES  22 C  279  LYS LEU ALA GLU LEU ALA                                      
MODRES 5IP1 MSE A   48  MET  MODIFIED RESIDUE                                   
MODRES 5IP1 MSE A   64  MET  MODIFIED RESIDUE                                   
MODRES 5IP1 MSE A   91  MET  MODIFIED RESIDUE                                   
MODRES 5IP1 MSE A  145  MET  MODIFIED RESIDUE                                   
MODRES 5IP1 MSE A  161  MET  MODIFIED RESIDUE                                   
MODRES 5IP1 MSE A  204  MET  MODIFIED RESIDUE                                   
MODRES 5IP1 MSE A  232  MET  MODIFIED RESIDUE                                   
MODRES 5IP1 MSE A  245  MET  MODIFIED RESIDUE                                   
MODRES 5IP1 MSE B   48  MET  MODIFIED RESIDUE                                   
MODRES 5IP1 MSE B   64  MET  MODIFIED RESIDUE                                   
MODRES 5IP1 MSE B   91  MET  MODIFIED RESIDUE                                   
MODRES 5IP1 MSE B  145  MET  MODIFIED RESIDUE                                   
MODRES 5IP1 MSE B  161  MET  MODIFIED RESIDUE                                   
MODRES 5IP1 MSE B  204  MET  MODIFIED RESIDUE                                   
MODRES 5IP1 MSE B  232  MET  MODIFIED RESIDUE                                   
MODRES 5IP1 MSE B  245  MET  MODIFIED RESIDUE                                   
MODRES 5IP1 MSE C   48  MET  MODIFIED RESIDUE                                   
MODRES 5IP1 MSE C   64  MET  MODIFIED RESIDUE                                   
MODRES 5IP1 MSE C   91  MET  MODIFIED RESIDUE                                   
MODRES 5IP1 MSE C  145  MET  MODIFIED RESIDUE                                   
MODRES 5IP1 MSE C  161  MET  MODIFIED RESIDUE                                   
MODRES 5IP1 MSE C  204  MET  MODIFIED RESIDUE                                   
MODRES 5IP1 MSE C  232  MET  MODIFIED RESIDUE                                   
MODRES 5IP1 MSE C  245  MET  MODIFIED RESIDUE                                   
HET    MSE  A  48       8                                                       
HET    MSE  A  64       8                                                       
HET    MSE  A  91       8                                                       
HET    MSE  A 145       8                                                       
HET    MSE  A 161       8                                                       
HET    MSE  A 204       8                                                       
HET    MSE  A 232       8                                                       
HET    MSE  A 245       8                                                       
HET    MSE  B  48       8                                                       
HET    MSE  B  64       8                                                       
HET    MSE  B  91       8                                                       
HET    MSE  B 145       8                                                       
HET    MSE  B 161       8                                                       
HET    MSE  B 204       8                                                       
HET    MSE  B 232       8                                                       
HET    MSE  B 245       8                                                       
HET    MSE  C  48       8                                                       
HET    MSE  C  64       8                                                       
HET    MSE  C  91       8                                                       
HET    MSE  C 145       8                                                       
HET    MSE  C 161       8                                                       
HET    MSE  C 204       8                                                       
HET    MSE  C 232       8                                                       
HET    MSE  C 245       8                                                       
HETNAM     MSE SELENOMETHIONINE                                                 
FORMUL   1  MSE    24(C5 H11 N O2 SE)                                           
HELIX    1 AA1 THR A    7  GLN A   17  1                                  11    
HELIX    2 AA2 ASN A   33  LYS A   46  1                                  14    
HELIX    3 AA3 SER A   49  ASN A   59  1                                  11    
HELIX    4 AA4 ASN A   59  SER A   70  1                                  12    
HELIX    5 AA5 THR A   92  GLU A  107  1                                  16    
HELIX    6 AA6 ASN A  110  ALA A  122  1                                  13    
HELIX    7 AA7 HIS A  124  GLY A  131  1                                   8    
HELIX    8 AA8 ASP A  136  LEU A  146  1                                  11    
HELIX    9 AA9 SER A  149  ALA A  154  1                                   6    
HELIX   10 AB1 PHE A  159  LYS A  173  1                                  15    
HELIX   11 AB2 ASP A  185  LYS A  200  1                                  16    
HELIX   12 AB3 ASN A  205  SER A  221  1                                  17    
HELIX   13 AB4 SER A  229  GLY A  247  1                                  19    
HELIX   14 AB5 THR B    7  GLN B   17  1                                  11    
HELIX   15 AB6 ASN B   33  LYS B   46  1                                  14    
HELIX   16 AB7 SER B   49  ASN B   59  1                                  11    
HELIX   17 AB8 ASN B   59  SER B   70  1                                  12    
HELIX   18 AB9 THR B   92  GLU B  107  1                                  16    
HELIX   19 AC1 ASN B  110  ALA B  122  1                                  13    
HELIX   20 AC2 HIS B  124  GLY B  131  1                                   8    
HELIX   21 AC3 ASP B  136  LEU B  146  1                                  11    
HELIX   22 AC4 SER B  149  ALA B  154  1                                   6    
HELIX   23 AC5 PHE B  159  LYS B  173  1                                  15    
HELIX   24 AC6 ASP B  185  LYS B  200  1                                  16    
HELIX   25 AC7 ASN B  205  SER B  221  1                                  17    
HELIX   26 AC8 ALA B  226  HIS B  234  1                                   9    
HELIX   27 AC9 TYR B  235  PHE B  246  1                                  12    
HELIX   28 AD1 THR C    7  GLN C   17  1                                  11    
HELIX   29 AD2 ASN C   33  LYS C   46  1                                  14    
HELIX   30 AD3 SER C   49  ASN C   59  1                                  11    
HELIX   31 AD4 ASN C   59  SER C   70  1                                  12    
HELIX   32 AD5 THR C   92  GLU C  107  1                                  16    
HELIX   33 AD6 ASN C  110  ALA C  122  1                                  13    
HELIX   34 AD7 HIS C  124  GLY C  131  1                                   8    
HELIX   35 AD8 ASP C  136  LEU C  146  1                                  11    
HELIX   36 AD9 SER C  149  ALA C  154  1                                   6    
HELIX   37 AE1 PHE C  159  LYS C  173  1                                  15    
HELIX   38 AE2 ASP C  185  LYS C  200  1                                  16    
HELIX   39 AE3 ASN C  205  SER C  222  1                                  18    
HELIX   40 AE4 SER C  229  TYR C  235  1                                   7    
HELIX   41 AE5 TYR C  235  PHE C  246  1                                  12    
SHEET    1 AA1 2 LYS A   3  VAL A   4  0                                        
SHEET    2 AA1 2 GLU A  22  PHE A  23  1  O  GLU A  22   N  VAL A   4           
SHEET    1 AA2 2 PHE A  72  PHE A  74  0                                        
SHEET    2 AA2 2 ILE A  77  ILE A  79 -1  O  ILE A  79   N  PHE A  72           
SHEET    1 AA3 2 PHE B  72  PHE B  74  0                                        
SHEET    2 AA3 2 ILE B  77  ILE B  79 -1  O  ILE B  79   N  PHE B  72           
SHEET    1 AA4 2 LYS C   3  VAL C   4  0                                        
SHEET    2 AA4 2 GLU C  22  PHE C  23  1  O  GLU C  22   N  VAL C   4           
SHEET    1 AA5 2 PHE C  72  PHE C  74  0                                        
SHEET    2 AA5 2 ILE C  77  ILE C  79 -1  O  ILE C  79   N  PHE C  72           
LINK         C   LYS A  47                 N   MSE A  48     1555   1555  1.33  
LINK         C   MSE A  48                 N   SER A  49     1555   1555  1.33  
LINK         C   ILE A  63                 N   MSE A  64     1555   1555  1.33  
LINK         C   MSE A  64                 N   LYS A  65     1555   1555  1.33  
LINK         C   ASP A  90                 N   MSE A  91     1555   1555  1.33  
LINK         C   MSE A  91                 N   THR A  92     1555   1555  1.33  
LINK         C   ILE A 144                 N   MSE A 145     1555   1555  1.33  
LINK         C   MSE A 145                 N   LEU A 146     1555   1555  1.33  
LINK         C   GLU A 160                 N   MSE A 161     1555   1555  1.33  
LINK         C   MSE A 161                 N   ILE A 162     1555   1555  1.33  
LINK         C   GLU A 203                 N   MSE A 204     1555   1555  1.33  
LINK         C   MSE A 204                 N   ASN A 205     1555   1555  1.33  
LINK         C   ALA A 231                 N   MSE A 232     1555   1555  1.33  
LINK         C   MSE A 232                 N   GLU A 233     1555   1555  1.33  
LINK         C   GLU A 244                 N   MSE A 245     1555   1555  1.33  
LINK         C   MSE A 245                 N   PHE A 246     1555   1555  1.33  
LINK         C   LYS B  47                 N   MSE B  48     1555   1555  1.33  
LINK         C   MSE B  48                 N   SER B  49     1555   1555  1.33  
LINK         C   ILE B  63                 N   MSE B  64     1555   1555  1.33  
LINK         C   MSE B  64                 N   LYS B  65     1555   1555  1.33  
LINK         C   ASP B  90                 N   MSE B  91     1555   1555  1.33  
LINK         C   MSE B  91                 N   THR B  92     1555   1555  1.33  
LINK         C   ILE B 144                 N   MSE B 145     1555   1555  1.33  
LINK         C   MSE B 145                 N   LEU B 146     1555   1555  1.33  
LINK         C   GLU B 160                 N   MSE B 161     1555   1555  1.33  
LINK         C   MSE B 161                 N   ILE B 162     1555   1555  1.33  
LINK         C   GLU B 203                 N   MSE B 204     1555   1555  1.33  
LINK         C   MSE B 204                 N   ASN B 205     1555   1555  1.33  
LINK         C   ALA B 231                 N   MSE B 232     1555   1555  1.33  
LINK         C   MSE B 232                 N   GLU B 233     1555   1555  1.33  
LINK         C   GLU B 244                 N   MSE B 245     1555   1555  1.33  
LINK         C   MSE B 245                 N   PHE B 246     1555   1555  1.33  
LINK         C   LYS C  47                 N   MSE C  48     1555   1555  1.33  
LINK         C   MSE C  48                 N   SER C  49     1555   1555  1.33  
LINK         C   ILE C  63                 N   MSE C  64     1555   1555  1.33  
LINK         C   MSE C  64                 N   LYS C  65     1555   1555  1.33  
LINK         C   ASP C  90                 N   MSE C  91     1555   1555  1.33  
LINK         C   MSE C  91                 N   THR C  92     1555   1555  1.33  
LINK         C   ILE C 144                 N   MSE C 145     1555   1555  1.33  
LINK         C   MSE C 145                 N   LEU C 146     1555   1555  1.33  
LINK         C   GLU C 160                 N   MSE C 161     1555   1555  1.33  
LINK         C   MSE C 161                 N   ILE C 162     1555   1555  1.33  
LINK         C   GLU C 203                 N   MSE C 204     1555   1555  1.33  
LINK         C   MSE C 204                 N   ASN C 205     1555   1555  1.33  
LINK         C   ALA C 231                 N   MSE C 232     1555   1555  1.33  
LINK         C   MSE C 232                 N   GLU C 233     1555   1555  1.33  
LINK         C   GLU C 244                 N   MSE C 245     1555   1555  1.33  
LINK         C   MSE C 245                 N   PHE C 246     1555   1555  1.33  
CRYST1   66.188   95.960   71.840  90.00 113.37  90.00 P 1 21 1      6          
ORIGX1      1.000000  0.000000  0.000000        0.00000                         
ORIGX2      0.000000  1.000000  0.000000        0.00000                         
ORIGX3      0.000000  0.000000  1.000000        0.00000                         
SCALE1      0.015108  0.000000  0.006528        0.00000                         
SCALE2      0.000000  0.010421  0.000000        0.00000                         
SCALE3      0.000000  0.000000  0.015164        0.00000                         
ATOM      1  N   SER A   2     -24.998  56.014  59.589  1.00117.08           N  
ANISOU    1  N   SER A   2    11335  15381  17769   1745    542   -229       N  
ATOM      2  CA  SER A   2     -23.914  56.474  60.449  1.00121.61           C  
ANISOU    2  CA  SER A   2    12125  15794  18286   1736    670   -313       C  
ATOM      3  C   SER A   2     -22.564  55.947  59.953  1.00122.21           C  
ANISOU    3  C   SER A   2    12429  15837  18170   1623    571   -288       C  
ATOM      4  O   SER A   2     -22.472  55.381  58.864  1.00124.53           O  
ANISOU    4  O   SER A   2    12714  16216  18387   1575    405   -202       O  
ATOM      5  CB  SER A   2     -24.166  56.043  61.897  1.00117.06           C  
ANISOU    5  CB  SER A   2    11547  15232  17699   1648    862   -462       C  
ATOM      6  OG  SER A   2     -23.245  56.649  62.787  1.00115.77           O  
ANISOU    6  OG  SER A   2    11570  14915  17500   1653    996   -544       O  
ATOM      7  N   LYS A   3     -21.522  56.132  60.758  1.00106.70           N  
ANISOU    7  N   LYS A   3    10663  13752  16125   1578    676   -367       N  
ATOM      8  CA  LYS A   3     -20.171  55.701  60.397  1.00 97.14           C  
ANISOU    8  CA  LYS A   3     9667  12500  14741   1480    600   -351       C  
ATOM      9  C   LYS A   3     -19.969  54.192  60.525  1.00 93.00           C  
ANISOU    9  C   LYS A   3     9185  12083  14069   1296    565   -393       C  
ATOM     10  O   LYS A   3     -20.452  53.569  61.469  1.00 93.25           O  
ANISOU   10  O   LYS A   3     9168  12166  14096   1214    667   -479       O  
ATOM     11  CB  LYS A   3     -19.135  56.436  61.248  1.00 96.62           C  
ANISOU   11  CB  LYS A   3     9791  12275  14646   1492    724   -417       C  
ATOM     12  CG  LYS A   3     -18.958  57.895  60.864  1.00100.39           C  
ANISOU   12  CG  LYS A   3    10289  12618  15236   1657    723   -356       C  
ATOM     13  CD  LYS A   3     -17.905  58.574  61.719  1.00104.37           C  
ANISOU   13  CD  LYS A   3    10988  12969  15699   1648    844   -429       C  
ATOM     14  CE  LYS A   3     -17.628  59.980  61.218  1.00109.08           C  
ANISOU   14  CE  LYS A   3    11627  13423  16396   1798    827   -358       C  
ATOM     15  NZ  LYS A   3     -16.959  59.962  59.887  1.00109.56           N  
ANISOU   15  NZ  LYS A   3    11754  13495  16379   1798    646   -230       N  
ATOM     16  N   VAL A   4     -19.245  53.614  59.571  1.00 95.47           N  
ANISOU   16  N   VAL A   4     9591  12424  14260   1231    422   -334       N  
ATOM     17  CA  VAL A   4     -19.040  52.172  59.536  1.00 93.06           C  
ANISOU   17  CA  VAL A   4     9327  12209  13822   1065    373   -367       C  
ATOM     18  C   VAL A   4     -17.541  51.865  59.438  1.00 88.28           C  
ANISOU   18  C   VAL A   4     8945  11527  13068    991    344   -376       C  
ATOM     19  O   VAL A   4     -16.740  52.759  59.166  1.00 90.33           O  
ANISOU   19  O   VAL A   4     9311  11689  13324   1067    335   -340       O  
ATOM     20  CB  VAL A   4     -19.810  51.541  58.344  1.00 89.74           C  
ANISOU   20  CB  VAL A   4     8768  11929  13401   1041    216   -292       C  
ATOM     21  CG1 VAL A   4     -19.111  51.853  57.027  1.00 86.38           C  
ANISOU   21  CG1 VAL A   4     8418  11489  12914   1079     67   -196       C  
ATOM     22  CG2 VAL A   4     -19.993  50.038  58.527  1.00 92.33           C  
ANISOU   22  CG2 VAL A   4     9092  12355  13633    871    197   -346       C  
ATOM     23  N   LYS A   5     -17.166  50.606  59.651  1.00 85.49           N  
ANISOU   23  N   LYS A   5     8663  11219  12601    845    329   -421       N  
ATOM     24  CA  LYS A   5     -15.761  50.209  59.630  1.00 91.63           C  
ANISOU   24  CA  LYS A   5     9639  11930  13245    773    308   -434       C  
ATOM     25  C   LYS A   5     -15.237  50.040  58.207  1.00 96.89           C  
ANISOU   25  C   LYS A   5    10348  12626  13842    777    152   -360       C  
ATOM     26  O   LYS A   5     -15.895  49.442  57.354  1.00 97.33           O  
ANISOU   26  O   LYS A   5    10304  12786  13893    746     49   -326       O  
ATOM     27  CB  LYS A   5     -15.575  48.914  60.430  1.00 96.89           C  
ANISOU   27  CB  LYS A   5    10362  12624  13828    620    352   -506       C  
ATOM     28  CG  LYS A   5     -14.168  48.326  60.414  1.00104.51           C  
ANISOU   28  CG  LYS A   5    11516  13529  14663    541    323   -517       C  
ATOM     29  CD  LYS A   5     -14.136  46.981  61.142  1.00111.81           C  
ANISOU   29  CD  LYS A   5    12476  14483  15523    394    353   -574       C  
ATOM     30  CE  LYS A   5     -12.844  46.207  60.883  1.00114.36           C  
ANISOU   30  CE  LYS A   5    12961  14761  15730    320    296   -575       C  
ATOM     31  NZ  LYS A   5     -11.644  47.078  60.784  1.00116.29           N  
ANISOU   31  NZ  LYS A   5    13332  14914  15937    386    303   -553       N  
ATOM     32  N   LEU A   6     -14.040  50.566  57.963  1.00 89.33           N  
ANISOU   32  N   LEU A   6     9539  11580  12823    805    139   -338       N  
ATOM     33  CA  LEU A   6     -13.435  50.509  56.639  1.00 85.85           C  
ANISOU   33  CA  LEU A   6     9149  11163  12306    808      5   -271       C  
ATOM     34  C   LEU A   6     -12.956  49.087  56.356  1.00 83.49           C  
ANISOU   34  C   LEU A   6     8916  10917  11889    674    -50   -310       C  
ATOM     35  O   LEU A   6     -11.911  48.658  56.843  1.00 82.44           O  
ANISOU   35  O   LEU A   6     8921  10724  11678    613    -10   -354       O  
ATOM     36  CB  LEU A   6     -12.290  51.528  56.538  1.00 85.81           C  
ANISOU   36  CB  LEU A   6     9281  11048  12273    872     20   -240       C  
ATOM     37  CG  LEU A   6     -11.456  51.686  55.258  1.00 83.72           C  
ANISOU   37  CG  LEU A   6     9094  10793  11922    879    -97   -170       C  
ATOM     38  CD1 LEU A   6     -10.282  50.715  55.171  1.00 83.10           C  
ANISOU   38  CD1 LEU A   6     9154  10713  11707    772   -116   -214       C  
ATOM     39  CD2 LEU A   6     -12.335  51.619  54.013  1.00 82.51           C  
ANISOU   39  CD2 LEU A   6     8813  10749  11788    904   -227    -94       C  
ATOM     40  N   THR A   7     -13.746  48.350  55.584  1.00100.79           N  
ANISOU   40  N   THR A   7    11003  13219  14074    628   -143   -293       N  
ATOM     41  CA  THR A   7     -13.427  46.970  55.234  1.00103.79           C  
ANISOU   41  CA  THR A   7    11436  13647  14354    500   -198   -335       C  
ATOM     42  C   THR A   7     -13.665  46.735  53.751  1.00103.65           C  
ANISOU   42  C   THR A   7    11370  13725  14287    487   -342   -283       C  
ATOM     43  O   THR A   7     -14.296  47.553  53.084  1.00108.34           O  
ANISOU   43  O   THR A   7    11863  14366  14936    569   -401   -208       O  
ATOM     44  CB  THR A   7     -14.271  45.953  56.036  1.00105.14           C  
ANISOU   44  CB  THR A   7    11532  13865  14553    405   -149   -397       C  
ATOM     45  OG1 THR A   7     -15.650  46.074  55.659  1.00104.59           O  
ANISOU   45  OG1 THR A   7    11278  13900  14563    428   -191   -364       O  
ATOM     46  CG2 THR A   7     -14.142  46.190  57.529  1.00105.94           C  
ANISOU   46  CG2 THR A   7    11671  13888  14694    407     -5   -447       C  
ATOM     47  N   LYS A   8     -13.168  45.613  53.242  1.00 70.67           N  
ANISOU   47  N   LYS A   8     7266   9577  10009    382   -397   -322       N  
ATOM     48  CA  LYS A   8     -13.393  45.247  51.848  1.00 64.45           C  
ANISOU   48  CA  LYS A   8     6442   8890   9157    344   -528   -290       C  
ATOM     49  C   LYS A   8     -14.883  45.098  51.538  1.00 70.99           C  
ANISOU   49  C   LYS A   8     7086   9837  10050    329   -585   -261       C  
ATOM     50  O   LYS A   8     -15.356  45.559  50.498  1.00 67.77           O  
ANISOU   50  O   LYS A   8     6597   9514   9640    364   -688   -187       O  
ATOM     51  CB  LYS A   8     -12.661  43.945  51.515  1.00 63.98           C  
ANISOU   51  CB  LYS A   8     6492   8829   8988    224   -555   -361       C  
ATOM     52  CG  LYS A   8     -12.873  43.460  50.092  1.00 63.45           C  
ANISOU   52  CG  LYS A   8     6399   8870   8840    164   -682   -347       C  
ATOM     53  CD  LYS A   8     -11.992  42.262  49.778  1.00 64.32           C  
ANISOU   53  CD  LYS A   8     6636   8956   8848     60   -692   -429       C  
ATOM     54  CE  LYS A   8     -12.100  41.877  48.312  1.00 70.02           C  
ANISOU   54  CE  LYS A   8     7347   9784   9475     -2   -811   -425       C  
ATOM     55  NZ  LYS A   8     -11.143  40.794  47.963  1.00 74.37           N  
ANISOU   55  NZ  LYS A   8     8029  10298   9930    -90   -809   -513       N  
ATOM     56  N   GLU A   9     -15.622  44.469  52.449  1.00 83.62           N  
ANISOU   56  N   GLU A   9     8616  11450  11705    274   -520   -313       N  
ATOM     57  CA  GLU A   9     -17.053  44.248  52.254  1.00 87.50           C  
ANISOU   57  CA  GLU A   9     8923  12062  12261    248   -565   -293       C  
ATOM     58  C   GLU A   9     -17.834  45.557  52.312  1.00 83.26           C  
ANISOU   58  C   GLU A   9     8245  11544  11844    388   -557   -213       C  
ATOM     59  O   GLU A   9     -18.857  45.712  51.648  1.00 84.48           O  
ANISOU   59  O   GLU A   9     8243  11813  12044    403   -641   -155       O  
ATOM     60  CB  GLU A   9     -17.608  43.271  53.297  1.00 97.44           C  
ANISOU   60  CB  GLU A   9    10147  13326  13549    148   -485   -369       C  
ATOM     61  CG  GLU A   9     -16.985  41.878  53.278  1.00105.61           C  
ANISOU   61  CG  GLU A   9    11307  14336  14484      6   -496   -445       C  
ATOM     62  CD  GLU A   9     -15.654  41.813  54.008  1.00113.12           C  
ANISOU   62  CD  GLU A   9    12439  15149  15393     13   -413   -486       C  
ATOM     63  OE1 GLU A   9     -15.308  42.788  54.709  1.00114.32           O  
ANISOU   63  OE1 GLU A   9    12616  15229  15592    110   -333   -467       O  
ATOM     64  OE2 GLU A   9     -14.955  40.786  53.881  1.00115.87           O  
ANISOU   64  OE2 GLU A   9    12903  15459  15663    -80   -428   -539       O  
ATOM     65  N   ASN A  10     -17.369  46.495  53.126  1.00 76.59           N  
ANISOU   65  N   ASN A  10     7454  10588  11059    490   -454   -211       N  
ATOM     66  CA  ASN A  10     -18.066  47.767  53.238  1.00 83.82           C  
ANISOU   66  CA  ASN A  10     8246  11499  12104    632   -433   -143       C  
ATOM     67  C   ASN A  10     -17.757  48.681  52.052  1.00 84.16           C  
ANISOU   67  C   ASN A  10     8298  11546  12131    721   -543    -39       C  
ATOM     68  O   ASN A  10     -18.554  49.556  51.711  1.00 81.05           O  
ANISOU   68  O   ASN A  10     7769  11188  11839    826   -582     44       O  
ATOM     69  CB  ASN A  10     -17.718  48.453  54.559  1.00 85.00           C  
ANISOU   69  CB  ASN A  10     8452  11523  12322    701   -276   -189       C  
ATOM     70  CG  ASN A  10     -18.368  47.772  55.754  1.00 84.66           C  
ANISOU   70  CG  ASN A  10     8349  11499  12321    629   -166   -273       C  
ATOM     71  OD1 ASN A  10     -19.421  47.143  55.629  1.00 81.54           O  
ANISOU   71  OD1 ASN A  10     7810  11215  11955    572   -199   -277       O  
ATOM     72  ND2 ASN A  10     -17.747  47.903  56.922  1.00 81.25           N  
ANISOU   72  ND2 ASN A  10     8025  10964  11885    623    -35   -337       N  
ATOM     73  N   ILE A  11     -16.597  48.477  51.430  1.00 72.79           N  
ANISOU   73  N   ILE A  11     7018  10073  10567    679   -592    -39       N  
ATOM     74  CA  ILE A  11     -16.249  49.210  50.213  1.00 63.71           C  
ANISOU   74  CA  ILE A  11     5889   8942   9375    736   -705     61       C  
ATOM     75  C   ILE A  11     -17.062  48.746  48.997  1.00 64.73           C  
ANISOU   75  C   ILE A  11     5900   9230   9464    679   -855    118       C  
ATOM     76  O   ILE A  11     -17.521  49.571  48.202  1.00 69.31           O  
ANISOU   76  O   ILE A  11     6392   9860  10083    757   -947    230       O  
ATOM     77  CB  ILE A  11     -14.747  49.091  49.889  1.00 57.21           C  
ANISOU   77  CB  ILE A  11     5267   8050   8422    696   -706     37       C  
ATOM     78  CG1 ILE A  11     -13.912  49.773  50.969  1.00 58.35           C  
ANISOU   78  CG1 ILE A  11     5523   8043   8604    761   -575      3       C  
ATOM     79  CG2 ILE A  11     -14.433  49.754  48.564  1.00 60.10           C  
ANISOU   79  CG2 ILE A  11     5651   8456   8728    733   -828    140       C  
ATOM     80  CD1 ILE A  11     -12.417  49.601  50.771  1.00 56.27           C  
ANISOU   80  CD1 ILE A  11     5447   7715   8218    718   -568    -25       C  
ATOM     81  N   VAL A  12     -17.246  47.435  48.850  1.00 53.35           N  
ANISOU   81  N   VAL A  12     4458   7868   7945    540   -883     46       N  
ATOM     82  CA  VAL A  12     -18.064  46.919  47.751  1.00 60.81           C  
ANISOU   82  CA  VAL A  12     5290   8971   8844    466  -1023     88       C  
ATOM     83  C   VAL A  12     -19.495  47.439  47.906  1.00 61.84           C  
ANISOU   83  C   VAL A  12     5199   9180   9117    538  -1045    157       C  
ATOM     84  O   VAL A  12     -20.177  47.702  46.916  1.00 63.49           O  
ANISOU   84  O   VAL A  12     5291   9507   9327    548  -1174    252       O  
ATOM     85  CB  VAL A  12     -18.037  45.358  47.650  1.00 57.40           C  
ANISOU   85  CB  VAL A  12     4903   8597   8311    293  -1038    -17       C  
ATOM     86  CG1 VAL A  12     -16.603  44.850  47.594  1.00 50.29           C  
ANISOU   86  CG1 VAL A  12     4212   7605   7290    237  -1002    -90       C  
ATOM     87  CG2 VAL A  12     -18.786  44.696  48.788  1.00 61.98           C  
ANISOU   87  CG2 VAL A  12     5404   9174   8973    246   -945    -90       C  
ATOM     88  N   ALA A  13     -19.947  47.578  49.149  1.00 59.68           N  
ANISOU   88  N   ALA A  13     4866   8848   8963    585   -918    110       N  
ATOM     89  CA  ALA A  13     -21.259  48.154  49.427  1.00 62.04           C  
ANISOU   89  CA  ALA A  13     4950   9208   9415    672   -913    167       C  
ATOM     90  C   ALA A  13     -21.287  49.630  49.036  1.00 62.50           C  
ANISOU   90  C   ALA A  13     4963   9219   9564    843   -948    287       C  
ATOM     91  O   ALA A  13     -22.290  50.128  48.523  1.00 65.91           O  
ANISOU   91  O   ALA A  13     5216   9742  10086    910  -1031    385       O  
ATOM     92  CB  ALA A  13     -21.619  47.984  50.895  1.00 61.96           C  
ANISOU   92  CB  ALA A  13     4903   9139   9500    679   -751     76       C  
ATOM     93  N   LEU A  14     -20.178  50.320  49.293  1.00 63.65           N  
ANISOU   93  N   LEU A  14     5274   9221   9691    910   -885    283       N  
ATOM     94  CA  LEU A  14     -20.029  51.730  48.941  1.00 64.45           C  
ANISOU   94  CA  LEU A  14     5369   9250   9870   1064   -911    395       C  
ATOM     95  C   LEU A  14     -20.191  51.965  47.442  1.00 73.60           C  
ANISOU   95  C   LEU A  14     6482  10516  10968   1061  -1095    525       C  
ATOM     96  O   LEU A  14     -20.742  52.983  47.019  1.00 73.94           O  
ANISOU   96  O   LEU A  14     6416  10563  11114   1184  -1157    648       O  
ATOM     97  CB  LEU A  14     -18.660  52.245  49.397  1.00 65.65           C  
ANISOU   97  CB  LEU A  14     5731   9237   9975   1097   -820    357       C  
ATOM     98  CG  LEU A  14     -18.375  53.747  49.328  1.00 64.27           C  
ANISOU   98  CG  LEU A  14     5582   8945   9892   1253   -808    450       C  
ATOM     99  CD1 LEU A  14     -19.209  54.483  50.353  1.00 68.11           C  
ANISOU   99  CD1 LEU A  14     5947   9364  10570   1378   -692    436       C  
ATOM    100  CD2 LEU A  14     -16.898  54.013  49.562  1.00 63.80           C  
ANISOU  100  CD2 LEU A  14     5745   8755   9739   1239   -746    410       C  
ATOM    101  N   LEU A  15     -19.722  51.007  46.647  1.00 67.87           N  
ANISOU  101  N   LEU A  15     5839   9875  10072    917  -1181    497       N  
ATOM    102  CA  LEU A  15     -19.666  51.153  45.195  1.00 59.56           C  
ANISOU  102  CA  LEU A  15     4781   8928   8921    886  -1350    607       C  
ATOM    103  C   LEU A  15     -20.872  50.556  44.468  1.00 62.76           C  
ANISOU  103  C   LEU A  15     5004   9523   9320    813  -1480    653       C  
ATOM    104  O   LEU A  15     -21.150  50.917  43.326  1.00 68.36           O  
ANISOU  104  O   LEU A  15     5654  10333   9987    815  -1630    775       O  
ATOM    105  CB  LEU A  15     -18.379  50.520  44.661  1.00 57.25           C  
ANISOU  105  CB  LEU A  15     4694   8622   8438    770  -1366    545       C  
ATOM    106  CG  LEU A  15     -17.068  51.104  45.196  1.00 59.25           C  
ANISOU  106  CG  LEU A  15     5133   8706   8673    827  -1260    512       C  
ATOM    107  CD1 LEU A  15     -15.876  50.269  44.751  1.00 52.83           C  
ANISOU  107  CD1 LEU A  15     4499   7894   7678    702  -1266    432       C  
ATOM    108  CD2 LEU A  15     -16.908  52.541  44.720  1.00 56.40           C  
ANISOU  108  CD2 LEU A  15     4773   8288   8368    959  -1309    653       C  
ATOM    109  N   THR A  16     -21.580  49.636  45.119  1.00 75.85           N  
ANISOU  109  N   THR A  16     6572  11235  11011    737  -1427    560       N  
ATOM    110  CA  THR A  16     -22.658  48.905  44.450  1.00 75.31           C  
ANISOU  110  CA  THR A  16     6343  11354  10916    636  -1547    586       C  
ATOM    111  C   THR A  16     -24.053  49.263  44.964  1.00 78.13           C  
ANISOU  111  C   THR A  16     6458  11773  11456    720  -1534    634       C  
ATOM    112  O   THR A  16     -25.051  48.897  44.344  1.00 79.86           O  
ANISOU  112  O   THR A  16     6511  12157  11675    660  -1650    687       O  
ATOM    113  CB  THR A  16     -22.473  47.378  44.582  1.00 74.87           C  
ANISOU  113  CB  THR A  16     6363  11345  10738    447  -1523    444       C  
ATOM    114  OG1 THR A  16     -22.450  47.012  45.968  1.00 80.67           O  
ANISOU  114  OG1 THR A  16     7122  11980  11550    451  -1358    331       O  
ATOM    115  CG2 THR A  16     -21.175  46.936  43.919  1.00 69.29           C  
ANISOU  115  CG2 THR A  16     5875  10602   9850    358  -1549    396       C  
ATOM    116  N   GLN A  17     -24.130  49.980  46.083  1.00 92.49           N  
ANISOU  116  N   GLN A  17     8252  13464  13428    855  -1392    612       N  
ATOM    117  CA  GLN A  17     -25.431  50.330  46.651  1.00 94.79           C  
ANISOU  117  CA  GLN A  17     8309  13805  13901    943  -1358    644       C  
ATOM    118  C   GLN A  17     -25.690  51.833  46.621  1.00 95.73           C  
ANISOU  118  C   GLN A  17     8342  13849  14183   1152  -1362    768       C  
ATOM    119  O   GLN A  17     -24.783  52.629  46.376  1.00100.54           O  
ANISOU  119  O   GLN A  17     9094  14338  14769   1230  -1363    816       O  
ATOM    120  CB  GLN A  17     -25.542  49.827  48.093  1.00 89.76           C  
ANISOU  120  CB  GLN A  17     7681  13100  13326    918  -1174    500       C  
ATOM    121  CG  GLN A  17     -25.380  48.328  48.256  1.00 92.85           C  
ANISOU  121  CG  GLN A  17     8147  13552  13582    716  -1160    379       C  
ATOM    122  CD  GLN A  17     -25.400  47.901  49.711  1.00103.59           C  
ANISOU  122  CD  GLN A  17     9532  14832  14995    690   -978    251       C  
ATOM    123  OE1 GLN A  17     -25.869  48.637  50.579  1.00109.41           O  
ANISOU  123  OE1 GLN A  17    10174  15514  15881    811   -867    249       O  
ATOM    124  NE2 GLN A  17     -24.888  46.706  49.985  1.00104.53           N  
ANISOU  124  NE2 GLN A  17     9782  14943  14993    531   -944    143       N  
ATOM    125  N   GLY A  18     -26.938  52.213  46.875  1.00104.05           N  
ANISOU  125  N   GLY A  18     9157  14970  15406   1243  -1361    821       N  
ATOM    126  CA  GLY A  18     -27.334  53.608  46.835  1.00103.37           C  
ANISOU  126  CA  GLY A  18     8961  14814  15500   1451  -1369    944       C  
ATOM    127  C   GLY A  18     -27.470  54.232  48.208  1.00106.43           C  
ANISOU  127  C   GLY A  18     9326  15055  16059   1583  -1167    862       C  
ATOM    128  O   GLY A  18     -27.780  55.419  48.337  1.00111.75           O  
ANISOU  128  O   GLY A  18     9917  15640  16902   1767  -1142    942       O  
ATOM    129  N   LYS A  19     -27.260  53.423  49.240  1.00 95.07           N  
ANISOU  129  N   LYS A  19     7958  13588  14575   1484  -1021    702       N  
ATOM    130  CA  LYS A  19     -27.369  53.902  50.612  1.00 92.19           C  
ANISOU  130  CA  LYS A  19     7583  13098  14349   1580   -818    605       C  
ATOM    131  C   LYS A  19     -26.170  54.774  51.003  1.00 81.73           C  
ANISOU  131  C   LYS A  19     6475  11562  13016   1667   -727    584       C  
ATOM    132  O   LYS A  19     -25.046  54.542  50.556  1.00 77.99           O  
ANISOU  132  O   LYS A  19     6207  11042  12385   1590   -774    580       O  
ATOM    133  CB  LYS A  19     -27.569  52.710  51.556  1.00 99.85           C  
ANISOU  133  CB  LYS A  19     8555  14122  15260   1429   -704    453       C  
ATOM    134  CG  LYS A  19     -27.903  53.076  52.993  1.00106.81           C  
ANISOU  134  CG  LYS A  19     9388  14916  16277   1504   -495    349       C  
ATOM    135  CD  LYS A  19     -28.389  51.851  53.747  1.00109.49           C  
ANISOU  135  CD  LYS A  19     9677  15357  16567   1344   -417    231       C  
ATOM    136  CE  LYS A  19     -29.799  51.511  53.221  1.00111.79           C  
ANISOU  136  CE  LYS A  19     9692  15846  16937   1327   -516    298       C  
ATOM    137  NZ  LYS A  19     -30.475  50.375  53.911  1.00111.16           N  
ANISOU  137  NZ  LYS A  19     9524  15882  16830   1173   -446    198       N  
ATOM    138  N   ASP A  20     -26.429  55.794  51.819  1.00 74.76           N  
ANISOU  138  N   ASP A  20     5541  10557  12308   1827   -595    568       N  
ATOM    139  CA  ASP A  20     -25.380  56.698  52.288  1.00 72.66           C  
ANISOU  139  CA  ASP A  20     5470  10086  12053   1911   -495    541       C  
ATOM    140  C   ASP A  20     -24.431  56.008  53.264  1.00 75.50           C  
ANISOU  140  C   ASP A  20     6029  10374  12282   1784   -358    385       C  
ATOM    141  O   ASP A  20     -24.851  55.516  54.311  1.00 83.96           O  
ANISOU  141  O   ASP A  20     7051  11466  13385   1737   -224    269       O  
ATOM    142  CB  ASP A  20     -25.994  57.938  52.953  1.00 69.56           C  
ANISOU  142  CB  ASP A  20     4961   9578  11890   2111   -379    551       C  
ATOM    143  CG  ASP A  20     -26.785  58.802  51.979  1.00 75.81           C  
ANISOU  143  CG  ASP A  20     5573  10404  12827   2263   -519    726       C  
ATOM    144  OD1 ASP A  20     -26.610  58.645  50.752  1.00 78.93           O  
ANISOU  144  OD1 ASP A  20     5982  10883  13126   2219   -707    850       O  
ATOM    145  OD2 ASP A  20     -27.578  59.649  52.445  1.00 80.80           O  
ANISOU  145  OD2 ASP A  20     6051  10979  13672   2427   -439    739       O  
ATOM    146  N   LEU A  21     -23.148  55.982  52.920  1.00 81.76           N  
ANISOU  146  N   LEU A  21     7046  11090  12930   1727   -393    387       N  
ATOM    147  CA  LEU A  21     -22.143  55.320  53.744  1.00 79.18           C  
ANISOU  147  CA  LEU A  21     6916  10698  12473   1607   -284    256       C  
ATOM    148  C   LEU A  21     -20.960  56.234  54.046  1.00 79.88           C  
ANISOU  148  C   LEU A  21     7204  10604  12544   1669   -214    247       C  
ATOM    149  O   LEU A  21     -20.407  56.868  53.146  1.00 86.51           O  
ANISOU  149  O   LEU A  21     8115  11400  13356   1720   -315    349       O  
ATOM    150  CB  LEU A  21     -21.639  54.042  53.071  1.00 78.12           C  
ANISOU  150  CB  LEU A  21     6866  10669  12145   1431   -392    243       C  
ATOM    151  CG  LEU A  21     -22.525  52.798  53.153  1.00 84.00           C  
ANISOU  151  CG  LEU A  21     7480  11572  12863   1307   -414    194       C  
ATOM    152  CD1 LEU A  21     -21.724  51.568  52.744  1.00 85.21           C  
ANISOU  152  CD1 LEU A  21     7781  11773  12823   1133   -478    147       C  
ATOM    153  CD2 LEU A  21     -23.115  52.633  54.545  1.00 85.77           C  
ANISOU  153  CD2 LEU A  21     7632  11779  13178   1304   -242     84       C  
ATOM    154  N   GLU A  22     -20.589  56.317  55.319  1.00 75.69           N  
ANISOU  154  N   GLU A  22     6759   9972  12026   1658    -42    128       N  
ATOM    155  CA  GLU A  22     -19.409  57.074  55.714  1.00 74.78           C  
ANISOU  155  CA  GLU A  22     6844   9691  11878   1689     32    103       C  
ATOM    156  C   GLU A  22     -18.470  56.195  56.532  1.00 75.10           C  
ANISOU  156  C   GLU A  22     7053   9712  11771   1542    116    -15       C  
ATOM    157  O   GLU A  22     -18.911  55.296  57.248  1.00 74.81           O  
ANISOU  157  O   GLU A  22     6964   9746  11715   1451    183   -102       O  
ATOM    158  CB  GLU A  22     -19.801  58.322  56.511  1.00 76.09           C  
ANISOU  158  CB  GLU A  22     6965   9724  12221   1841    167     80       C  
ATOM    159  CG  GLU A  22     -20.596  59.339  55.711  1.00 83.93           C  
ANISOU  159  CG  GLU A  22     7809  10703  13376   2008     84    210       C  
ATOM    160  CD  GLU A  22     -20.699  60.685  56.407  1.00 93.29           C  
ANISOU  160  CD  GLU A  22     8999  11716  14730   2164    217    188       C  
ATOM    161  OE1 GLU A  22     -20.886  60.710  57.643  1.00 97.57           O  
ANISOU  161  OE1 GLU A  22     9540  12210  15322   2160    392     58       O  
ATOM    162  OE2 GLU A  22     -20.597  61.721  55.716  1.00 97.61           O  
ANISOU  162  OE2 GLU A  22     9554  12173  15359   2286    146    302       O  
ATOM    163  N   PHE A  23     -17.173  56.467  56.428  1.00 81.16           N  
ANISOU  163  N   PHE A  23     8017  10383  12437   1516    112    -13       N  
ATOM    164  CA  PHE A  23     -16.170  55.687  57.142  1.00 80.23           C  
ANISOU  164  CA  PHE A  23     8062  10240  12180   1383    179   -109       C  
ATOM    165  C   PHE A  23     -15.713  56.410  58.399  1.00 87.72           C  
ANISOU  165  C   PHE A  23     9109  11053  13169   1413    345   -192       C  
ATOM    166  O   PHE A  23     -15.462  57.616  58.377  1.00 86.86           O  
ANISOU  166  O   PHE A  23     9042  10827  13133   1520    376   -159       O  
ATOM    167  CB  PHE A  23     -14.963  55.397  56.245  1.00 75.16           C  
ANISOU  167  CB  PHE A  23     7573   9596  11388   1319     69    -61       C  
ATOM    168  CG  PHE A  23     -15.245  54.428  55.133  1.00 73.63           C  
ANISOU  168  CG  PHE A  23     7317   9544  11116   1247    -79    -11       C  
ATOM    169  CD1 PHE A  23     -16.044  53.319  55.349  1.00 77.11           C  
ANISOU  169  CD1 PHE A  23     7652  10098  11550   1162    -83    -61       C  
ATOM    170  CD2 PHE A  23     -14.699  54.618  53.876  1.00 72.85           C  
ANISOU  170  CD2 PHE A  23     7270   9466  10942   1252   -213     81       C  
ATOM    171  CE1 PHE A  23     -16.298  52.420  54.328  1.00 76.25           C  
ANISOU  171  CE1 PHE A  23     7493  10115  11364   1085   -216    -24       C  
ATOM    172  CE2 PHE A  23     -14.951  53.726  52.852  1.00 73.76           C  
ANISOU  172  CE2 PHE A  23     7335   9716  10975   1175   -344    115       C  
ATOM    173  CZ  PHE A  23     -15.750  52.625  53.079  1.00 74.98           C  
ANISOU  173  CZ  PHE A  23     7387   9975  11126   1091   -346     60       C  
ATOM    174  N   GLU A  24     -15.611  55.664  59.493  1.00100.79           N  
ANISOU  174  N   GLU A  24    10802  12722  14770   1309    451   -299       N  
ATOM    175  CA  GLU A  24     -15.143  56.216  60.756  1.00112.14           C  
ANISOU  175  CA  GLU A  24    12342  14048  16219   1307    611   -389       C  
ATOM    176  C   GLU A  24     -13.711  56.710  60.617  1.00112.27           C  
ANISOU  176  C   GLU A  24    12557  13958  16142   1293    596   -371       C  
ATOM    177  O   GLU A  24     -12.943  56.194  59.805  1.00108.01           O  
ANISOU  177  O   GLU A  24    12095  13452  15492   1236    482   -320       O  
ATOM    178  CB  GLU A  24     -15.237  55.175  61.874  1.00119.70           C  
ANISOU  178  CB  GLU A  24    13310  15060  17108   1173    706   -493       C  
ATOM    179  CG  GLU A  24     -14.414  53.920  61.626  1.00124.29           C  
ANISOU  179  CG  GLU A  24    13995  15699  17530   1031    625   -492       C  
ATOM    180  CD  GLU A  24     -14.479  52.940  62.783  1.00129.52           C  
ANISOU  180  CD  GLU A  24    14679  16402  18132    899    717   -583       C  
ATOM    181  OE1 GLU A  24     -14.006  53.287  63.887  1.00127.68           O  
ANISOU  181  OE1 GLU A  24    14539  16096  17876    869    840   -650       O  
ATOM    182  OE2 GLU A  24     -15.006  51.823  62.590  1.00132.96           O  
ANISOU  182  OE2 GLU A  24    15040  16942  18538    817    665   -584       O  
ATOM    183  N   GLU A  25     -13.360  57.719  61.406  1.00117.61           N  
ANISOU  183  N   GLU A  25    13313  14509  16866   1342    715   -417       N  
ATOM    184  CA  GLU A  25     -12.008  58.261  61.391  1.00123.53           C  
ANISOU  184  CA  GLU A  25    14250  15156  17532   1321    714   -406       C  
ATOM    185  C   GLU A  25     -11.050  57.323  62.117  1.00120.66           C  
ANISOU  185  C   GLU A  25    14016  14815  17015   1168    747   -473       C  
ATOM    186  O   GLU A  25     -11.381  56.783  63.173  1.00121.24           O  
ANISOU  186  O   GLU A  25    14070  14919  17076   1097    846   -559       O  
ATOM    187  CB  GLU A  25     -11.980  59.651  62.031  1.00131.52           C  
ANISOU  187  CB  GLU A  25    15307  16020  18646   1414    833   -440       C  
ATOM    188  CG  GLU A  25     -10.612  60.322  62.023  1.00139.31           C  
ANISOU  188  CG  GLU A  25    16484  16894  19552   1390    835   -427       C  
ATOM    189  CD  GLU A  25     -10.218  60.857  60.655  1.00145.59           C  
ANISOU  189  CD  GLU A  25    17303  17666  20350   1458    695   -299       C  
ATOM    190  OE1 GLU A  25     -10.163  62.096  60.498  1.00149.81           O  
ANISOU  190  OE1 GLU A  25    17869  18077  20974   1557    717   -262       O  
ATOM    191  OE2 GLU A  25      -9.954  60.047  59.740  1.00143.91           O  
ANISOU  191  OE2 GLU A  25    17081  17554  20046   1407    565   -236       O  
ATOM    192  N   ASN A  26      -9.865  57.125  61.546  1.00117.62           N  
ANISOU  192  N   ASN A  26    13757  14419  16513   1117    664   -429       N  
ATOM    193  CA  ASN A  26      -8.868  56.252  62.154  1.00117.79           C  
ANISOU  193  CA  ASN A  26    13900  14460  16397    982    683   -478       C  
ATOM    194  C   ASN A  26      -7.518  56.933  62.339  1.00106.96           C  
ANISOU  194  C   ASN A  26    12696  12991  14953    961    703   -475       C  
ATOM    195  O   ASN A  26      -6.622  56.805  61.503  1.00 96.85           O  
ANISOU  195  O   ASN A  26    11487  11718  13593    943    607   -416       O  
ATOM    196  CB  ASN A  26      -8.698  54.980  61.324  1.00127.85           C  
ANISOU  196  CB  ASN A  26    15153  15840  17583    912    559   -441       C  
ATOM    197  CG  ASN A  26      -9.827  53.990  61.541  1.00141.34           C  
ANISOU  197  CG  ASN A  26    16729  17649  19326    873    562   -474       C  
ATOM    198  OD1 ASN A  26      -9.844  53.258  62.531  1.00143.72           O  
ANISOU  198  OD1 ASN A  26    17048  17972  19587    780    633   -541       O  
ATOM    199  ND2 ASN A  26     -10.776  53.959  60.611  1.00147.52           N  
ANISOU  199  ND2 ASN A  26    17376  18498  20177    936    480   -420       N  
ATOM    200  N   GLN A  27      -7.381  57.653  63.448  1.00105.49           N  
ANISOU  200  N   GLN A  27    12570  12719  14791    956    833   -543       N  
ATOM    201  CA  GLN A  27      -6.130  58.320  63.777  1.00 97.18           C  
ANISOU  201  CA  GLN A  27    11677  11577  13668    920    865   -550       C  
ATOM    202  C   GLN A  27      -5.052  57.295  64.111  1.00 91.14           C  
ANISOU  202  C   GLN A  27    11008  10864  12755    786    837   -564       C  
ATOM    203  O   GLN A  27      -5.355  56.156  64.466  1.00 84.69           O  
ANISOU  203  O   GLN A  27    10148  10130  11902    715    833   -593       O  
ATOM    204  CB  GLN A  27      -6.317  59.281  64.956  1.00 94.68           C  
ANISOU  204  CB  GLN A  27    11401  11163  13410    933   1019   -634       C  
ATOM    205  CG  GLN A  27      -7.541  60.185  64.868  1.00100.14           C  
ANISOU  205  CG  GLN A  27    11978  11800  14269   1069   1075   -641       C  
ATOM    206  CD  GLN A  27      -8.785  59.553  65.468  1.00102.30           C  
ANISOU  206  CD  GLN A  27    12111  12153  14605   1066   1142   -703       C  
ATOM    207  OE1 GLN A  27      -8.946  58.333  65.454  1.00 99.91           O  
ANISOU  207  OE1 GLN A  27    11761  11964  14237    987   1094   -703       O  
ATOM    208  NE2 GLN A  27      -9.670  60.387  66.008  1.00 99.09           N  
ANISOU  208  NE2 GLN A  27    11635  11685  14330   1151   1258   -760       N  
ATOM    209  N   ASN A  28      -3.793  57.703  63.989  1.00 93.06           N  
ANISOU  209  N   ASN A  28    11381  11058  12920    753    815   -540       N  
ATOM    210  CA  ASN A  28      -2.675  56.866  64.406  1.00 93.29           C  
ANISOU  210  CA  ASN A  28    11503  11124  12817    633    798   -552       C  
ATOM    211  C   ASN A  28      -2.386  57.095  65.884  1.00 91.00           C  
ANISOU  211  C   ASN A  28    11290  10794  12492    551    921   -631       C  
ATOM    212  O   ASN A  28      -1.733  58.071  66.254  1.00 94.72           O  
ANISOU  212  O   ASN A  28    11858  11183  12947    544    973   -646       O  
ATOM    213  CB  ASN A  28      -1.429  57.161  63.565  1.00 92.25           C  
ANISOU  213  CB  ASN A  28    11463  10973  12613    628    715   -486       C  
ATOM    214  CG  ASN A  28      -0.307  56.154  63.793  1.00 85.21           C  
ANISOU  214  CG  ASN A  28    10642  10135  11599    520    677   -487       C  
ATOM    215  OD1 ASN A  28      -0.299  55.417  64.780  1.00 80.91           O  
ANISOU  215  OD1 ASN A  28    10106   9619  11017    438    724   -535       O  
ATOM    216  ND2 ASN A  28       0.653  56.127  62.874  1.00 80.60           N  
ANISOU  216  ND2 ASN A  28    10104   9564  10954    519    592   -429       N  
ATOM    217  N   LEU A  29      -2.879  56.191  66.724  1.00 77.55           N  
ANISOU  217  N   LEU A  29     9546   9151  10770    480    967   -682       N  
ATOM    218  CA  LEU A  29      -2.724  56.323  68.167  1.00 69.44           C  
ANISOU  218  CA  LEU A  29     8583   8103   9699    389   1086   -759       C  
ATOM    219  C   LEU A  29      -1.639  55.396  68.695  1.00 68.90           C  
ANISOU  219  C   LEU A  29     8599   8080   9498    259   1052   -749       C  
ATOM    220  O   LEU A  29      -1.493  55.238  69.908  1.00 73.64           O  
ANISOU  220  O   LEU A  29     9250   8690  10042    160   1133   -801       O  
ATOM    221  CB  LEU A  29      -4.048  56.027  68.872  1.00 75.63           C  
ANISOU  221  CB  LEU A  29     9263   8925  10548    388   1174   -824       C  
ATOM    222  CG  LEU A  29      -4.980  57.198  69.186  1.00 78.25           C  
ANISOU  222  CG  LEU A  29     9546   9188  10998    478   1287   -882       C  
ATOM    223  CD1 LEU A  29      -4.972  58.235  68.075  1.00 81.66           C  
ANISOU  223  CD1 LEU A  29     9967   9543  11517    613   1234   -825       C  
ATOM    224  CD2 LEU A  29      -6.389  56.691  69.454  1.00 77.04           C  
ANISOU  224  CD2 LEU A  29     9247   9101  10923    498   1337   -922       C  
ATOM    225  N   VAL A  30      -0.868  54.827  67.767  1.00 67.17           N  
ANISOU  225  N   VAL A  30     8397   7890   9233    262    934   -679       N  
ATOM    226  CA  VAL A  30       0.065  53.720  68.011  1.00 67.15           C  
ANISOU  226  CA  VAL A  30     8446   7939   9130    163    878   -654       C  
ATOM    227  C   VAL A  30      -0.480  52.760  69.084  1.00 48.52           C  
ANISOU  227  C   VAL A  30     6059   5631   6747     70    927   -694       C  
ATOM    228  O   VAL A  30      -0.056  52.752  70.238  1.00 56.17           O  
ANISOU  228  O   VAL A  30     7096   6598   7648    -28    990   -724       O  
ATOM    229  CB  VAL A  30       1.511  54.238  68.361  1.00 79.34           C  
ANISOU  229  CB  VAL A  30    10114   9446  10583    103    878   -639       C  
ATOM    230  CG1 VAL A  30       1.540  55.131  69.591  1.00 77.27           C  
ANISOU  230  CG1 VAL A  30     9921   9137  10301     47    998   -701       C  
ATOM    231  CG2 VAL A  30       2.494  53.075  68.495  1.00 79.38           C  
ANISOU  231  CG2 VAL A  30    10157   9506  10500     18    808   -600       C  
ATOM    232  N   ALA A  31      -1.453  51.954  68.674  1.00 41.67           N  
ANISOU  232  N   ALA A  31     5088   4813   5933     95    896   -692       N  
ATOM    233  CA  ALA A  31      -2.081  50.979  69.559  1.00 47.56           C  
ANISOU  233  CA  ALA A  31     5798   5611   6663      7    935   -722       C  
ATOM    234  C   ALA A  31      -1.095  49.908  69.997  1.00 37.93           C  
ANISOU  234  C   ALA A  31     4649   4415   5348   -100    883   -687       C  
ATOM    235  O   ALA A  31      -0.856  49.712  71.190  1.00 39.12           O  
ANISOU  235  O   ALA A  31     4853   4576   5435   -204    941   -706       O  
ATOM    236  CB  ALA A  31      -3.266  50.337  68.874  1.00 37.14           C  
ANISOU  236  CB  ALA A  31     4351   4340   5420     54    897   -719       C  
ATOM    237  N   PHE A  32      -0.532  49.216  69.015  1.00 40.92           N  
ANISOU  237  N   PHE A  32     5026   4805   5718    -74    773   -635       N  
ATOM    238  CA  PHE A  32       0.424  48.150  69.263  1.00 43.44           C  
ANISOU  238  CA  PHE A  32     5401   5137   5966   -153    713   -596       C  
ATOM    239  C   PHE A  32       1.784  48.700  69.687  1.00 51.36           C  
ANISOU  239  C   PHE A  32     6508   6112   6893   -189    715   -573       C  
ATOM    240  O   PHE A  32       2.438  49.435  68.942  1.00 50.23           O  
ANISOU  240  O   PHE A  32     6392   5943   6749   -126    685   -555       O  
ATOM    241  CB  PHE A  32       0.565  47.278  68.015  1.00 36.48           C  
ANISOU  241  CB  PHE A  32     4481   4272   5108   -105    605   -560       C  
ATOM    242  CG  PHE A  32       1.663  46.264  68.100  1.00 38.04           C  
ANISOU  242  CG  PHE A  32     4735   4468   5250   -162    539   -519       C  
ATOM    243  CD1 PHE A  32       1.530  45.143  68.903  1.00 35.51           C  
ANISOU  243  CD1 PHE A  32     4420   4161   4912   -254    538   -510       C  
ATOM    244  CD2 PHE A  32       2.820  46.416  67.352  1.00 32.84           C  
ANISOU  244  CD2 PHE A  32     4119   3796   4564   -122    479   -486       C  
ATOM    245  CE1 PHE A  32       2.540  44.199  68.972  1.00 36.22           C  
ANISOU  245  CE1 PHE A  32     4557   4239   4967   -295    474   -465       C  
ATOM    246  CE2 PHE A  32       3.832  45.478  67.414  1.00 32.41           C  
ANISOU  246  CE2 PHE A  32     4104   3738   4472   -163    421   -449       C  
ATOM    247  CZ  PHE A  32       3.693  44.368  68.227  1.00 36.47           C  
ANISOU  247  CZ  PHE A  32     4623   4255   4979   -245    417   -437       C  
ATOM    248  N   ASN A  33       2.192  48.339  70.898  1.00 59.59           N  
ANISOU  248  N   ASN A  33     7607   7167   7869   -300    749   -571       N  
ATOM    249  CA  ASN A  33       3.491  48.719  71.432  1.00 54.71           C  
ANISOU  249  CA  ASN A  33     7082   6537   7169   -357    744   -544       C  
ATOM    250  C   ASN A  33       4.490  47.589  71.198  1.00 49.37           C  
ANISOU  250  C   ASN A  33     6424   5876   6459   -386    646   -477       C  
ATOM    251  O   ASN A  33       4.437  46.567  71.879  1.00 53.42           O  
ANISOU  251  O   ASN A  33     6939   6409   6949   -464    631   -454       O  
ATOM    252  CB  ASN A  33       3.374  49.041  72.926  1.00 46.24           C  
ANISOU  252  CB  ASN A  33     6060   5476   6034   -469    838   -577       C  
ATOM    253  CG  ASN A  33       4.611  49.714  73.481  1.00 51.12           C  
ANISOU  253  CG  ASN A  33     6773   6084   6566   -530    844   -560       C  
ATOM    254  OD1 ASN A  33       5.666  49.712  72.853  1.00 66.51           O  
ANISOU  254  OD1 ASN A  33     8748   8026   8498   -501    770   -511       O  
ATOM    255  ND2 ASN A  33       4.486  50.294  74.671  1.00 54.17           N  
ANISOU  255  ND2 ASN A  33     7211   6476   6894   -622    937   -604       N  
ATOM    256  N   PHE A  34       5.389  47.763  70.233  1.00 51.54           N  
ANISOU  256  N   PHE A  34     6711   6138   6733   -323    580   -446       N  
ATOM    257  CA  PHE A  34       6.351  46.711  69.916  1.00 50.47           C  
ANISOU  257  CA  PHE A  34     6583   6013   6580   -334    492   -390       C  
ATOM    258  C   PHE A  34       7.373  46.512  71.027  1.00 53.37           C  
ANISOU  258  C   PHE A  34     7015   6393   6870   -435    487   -346       C  
ATOM    259  O   PHE A  34       7.925  45.424  71.169  1.00 51.74           O  
ANISOU  259  O   PHE A  34     6808   6194   6657   -466    426   -297       O  
ATOM    260  CB  PHE A  34       7.076  46.995  68.600  1.00 49.25           C  
ANISOU  260  CB  PHE A  34     6420   5852   6439   -244    433   -374       C  
ATOM    261  CG  PHE A  34       8.037  45.910  68.202  1.00 53.28           C  
ANISOU  261  CG  PHE A  34     6929   6371   6944   -243    353   -328       C  
ATOM    262  CD1 PHE A  34       7.573  44.684  67.752  1.00 56.14           C  
ANISOU  262  CD1 PHE A  34     7246   6730   7355   -225    308   -330       C  
ATOM    263  CD2 PHE A  34       9.404  46.108  68.297  1.00 52.98           C  
ANISOU  263  CD2 PHE A  34     6933   6342   6856   -261    324   -287       C  
ATOM    264  CE1 PHE A  34       8.457  43.678  67.395  1.00 50.74           C  
ANISOU  264  CE1 PHE A  34     6562   6040   6677   -217    241   -296       C  
ATOM    265  CE2 PHE A  34      10.292  45.107  67.945  1.00 54.44           C  
ANISOU  265  CE2 PHE A  34     7106   6532   7048   -250    256   -247       C  
ATOM    266  CZ  PHE A  34       9.818  43.891  67.494  1.00 49.60           C  
ANISOU  266  CZ  PHE A  34     6451   5904   6490   -224    217   -254       C  
ATOM    267  N   LYS A  35       7.620  47.554  71.814  1.00 56.35           N  
ANISOU  267  N   LYS A  35     7447   6772   7191   -489    550   -364       N  
ATOM    268  CA  LYS A  35       8.524  47.444  72.953  1.00 60.80           C  
ANISOU  268  CA  LYS A  35     8072   7361   7669   -602    547   -322       C  
ATOM    269  C   LYS A  35       8.068  46.346  73.897  1.00 60.50           C  
ANISOU  269  C   LYS A  35     8028   7344   7615   -691    544   -299       C  
ATOM    270  O   LYS A  35       8.867  45.531  74.345  1.00 62.05           O  
ANISOU  270  O   LYS A  35     8242   7557   7776   -749    482   -229       O  
ATOM    271  CB  LYS A  35       8.605  48.764  73.719  1.00 62.21           C  
ANISOU  271  CB  LYS A  35     8313   7537   7786   -661    631   -365       C  
ATOM    272  CG  LYS A  35       9.481  48.683  74.957  1.00 63.61           C  
ANISOU  272  CG  LYS A  35     8556   7753   7860   -796    628   -324       C  
ATOM    273  CD  LYS A  35       9.532  50.001  75.703  1.00 71.85           C  
ANISOU  273  CD  LYS A  35     9669   8792   8839   -864    718   -380       C  
ATOM    274  CE  LYS A  35      10.319  49.857  76.995  1.00 74.69           C  
ANISOU  274  CE  LYS A  35    10092   9204   9082  -1018    712   -340       C  
ATOM    275  NZ  LYS A  35      10.442  51.143  77.732  1.00 78.70           N  
ANISOU  275  NZ  LYS A  35    10678   9707   9516  -1098    802   -403       N  
ATOM    276  N   THR A  36       6.772  46.337  74.187  1.00 74.42           N  
ANISOU  276  N   THR A  36     9762   9108   9409   -700    611   -352       N  
ATOM    277  CA  THR A  36       6.173  45.334  75.057  1.00 83.12           C  
ANISOU  277  CA  THR A  36    10855  10232  10496   -791    618   -335       C  
ATOM    278  C   THR A  36       6.245  43.950  74.433  1.00 74.01           C  
ANISOU  278  C   THR A  36     9659   9062   9398   -757    525   -282       C  
ATOM    279  O   THR A  36       6.638  42.982  75.080  1.00 67.46           O  
ANISOU  279  O   THR A  36     8851   8240   8542   -834    479   -217       O  
ATOM    280  CB  THR A  36       4.705  45.669  75.358  1.00 85.69           C  
ANISOU  280  CB  THR A  36    11141  10566  10851   -797    716   -412       C  
ATOM    281  OG1 THR A  36       4.623  46.979  75.930  1.00 83.76           O  
ANISOU  281  OG1 THR A  36    10937  10323  10564   -822    812   -473       O  
ATOM    282  CG2 THR A  36       4.103  44.651  76.319  1.00 80.69           C  
ANISOU  282  CG2 THR A  36    10502   9965  10191   -909    729   -391       C  
ATOM    283  N   PHE A  37       5.858  43.877  73.165  1.00 58.09           N  
ANISOU  283  N   PHE A  37     7588   7022   7463   -643    498   -310       N  
ATOM    284  CA  PHE A  37       5.882  42.637  72.402  1.00 58.81           C  
ANISOU  284  CA  PHE A  37     7642   7091   7614   -601    418   -280       C  
ATOM    285  C   PHE A  37       7.298  42.076  72.309  1.00 64.30           C  
ANISOU  285  C   PHE A  37     8369   7772   8291   -600    336   -208       C  
ATOM    286  O   PHE A  37       7.500  40.864  72.382  1.00 57.66           O  
ANISOU  286  O   PHE A  37     7524   6909   7477   -621    278   -161       O  
ATOM    287  CB  PHE A  37       5.300  42.878  71.006  1.00 57.23           C  
ANISOU  287  CB  PHE A  37     7382   6879   7485   -484    407   -329       C  
ATOM    288  CG  PHE A  37       5.302  41.665  70.121  1.00 62.40           C  
ANISOU  288  CG  PHE A  37     8001   7510   8197   -442    330   -315       C  
ATOM    289  CD1 PHE A  37       6.340  41.437  69.233  1.00 65.97           C  
ANISOU  289  CD1 PHE A  37     8461   7944   8660   -377    265   -294       C  
ATOM    290  CD2 PHE A  37       4.250  40.768  70.158  1.00 64.42           C  
ANISOU  290  CD2 PHE A  37     8218   7762   8496   -473    329   -331       C  
ATOM    291  CE1 PHE A  37       6.335  40.328  68.410  1.00 67.18           C  
ANISOU  291  CE1 PHE A  37     8587   8071   8867   -340    205   -295       C  
ATOM    292  CE2 PHE A  37       4.240  39.656  69.340  1.00 68.72           C  
ANISOU  292  CE2 PHE A  37     8739   8278   9094   -442    263   -327       C  
ATOM    293  CZ  PHE A  37       5.284  39.436  68.465  1.00 70.65           C  
ANISOU  293  CZ  PHE A  37     8995   8498   9350   -374    203   -313       C  
ATOM    294  N   CYS A  38       8.271  42.968  72.139  1.00 63.69           N  
ANISOU  294  N   CYS A  38     8320   7705   8174   -574    334   -200       N  
ATOM    295  CA  CYS A  38       9.665  42.569  71.994  1.00 64.88           C  
ANISOU  295  CA  CYS A  38     8488   7853   8311   -565    261   -134       C  
ATOM    296  C   CYS A  38      10.224  41.987  73.288  1.00 68.29           C  
ANISOU  296  C   CYS A  38     8959   8300   8689   -677    237    -58       C  
ATOM    297  O   CYS A  38      10.930  40.983  73.265  1.00 63.83           O  
ANISOU  297  O   CYS A  38     8387   7716   8151   -674    163      8       O  
ATOM    298  CB  CYS A  38      10.522  43.752  71.543  1.00 61.27           C  
ANISOU  298  CB  CYS A  38     8050   7413   7818   -524    271   -144       C  
ATOM    299  SG  CYS A  38      12.210  43.302  71.065  1.00 53.22           S  
ANISOU  299  SG  CYS A  38     7025   6401   6797   -489    184    -75       S  
ATOM    300  N   LEU A  39       9.905  42.617  74.414  1.00 92.48           N  
ANISOU  300  N   LEU A  39    12064  11396  11678   -778    299    -67       N  
ATOM    301  CA  LEU A  39      10.393  42.156  75.711  1.00103.63           C  
ANISOU  301  CA  LEU A  39    13517  12836  13020   -903    276      9       C  
ATOM    302  C   LEU A  39       9.889  40.754  76.043  1.00103.28           C  
ANISOU  302  C   LEU A  39    13458  12768  13017   -942    236     57       C  
ATOM    303  O   LEU A  39      10.538  40.011  76.777  1.00104.22           O  
ANISOU  303  O   LEU A  39    13599  12892  13109  -1013    176    150       O  
ATOM    304  CB  LEU A  39       9.985  43.132  76.818  1.00108.83           C  
ANISOU  304  CB  LEU A  39    14226  13540  13584  -1012    365    -29       C  
ATOM    305  CG  LEU A  39      10.671  44.501  76.782  1.00116.94           C  
ANISOU  305  CG  LEU A  39    15291  14587  14555  -1009    401    -61       C  
ATOM    306  CD1 LEU A  39      10.038  45.460  77.782  1.00119.79           C  
ANISOU  306  CD1 LEU A  39    15701  14977  14837  -1107    508   -126       C  
ATOM    307  CD2 LEU A  39      12.169  44.371  77.024  1.00118.40           C  
ANISOU  307  CD2 LEU A  39    15497  14800  14690  -1045    321     28       C  
ATOM    308  N   GLU A  40       8.725  40.405  75.507  1.00 98.87           N  
ANISOU  308  N   GLU A  40    12860  12182  12523   -899    265     -1       N  
ATOM    309  CA  GLU A  40       8.099  39.117  75.783  1.00102.13           C  
ANISOU  309  CA  GLU A  40    13261  12567  12977   -944    235     35       C  
ATOM    310  C   GLU A  40       8.499  38.018  74.797  1.00 99.17           C  
ANISOU  310  C   GLU A  40    12854  12127  12698   -855    150     64       C  
ATOM    311  O   GLU A  40       8.370  36.832  75.101  1.00106.01           O  
ANISOU  311  O   GLU A  40    13725  12955  13600   -896    104    119       O  
ATOM    312  CB  GLU A  40       6.578  39.270  75.797  1.00109.54           C  
ANISOU  312  CB  GLU A  40    14169  13518  13934   -961    314    -44       C  
ATOM    313  CG  GLU A  40       6.072  40.216  76.878  1.00118.97           C  
ANISOU  313  CG  GLU A  40    15393  14772  15040  -1058    412    -82       C  
ATOM    314  CD  GLU A  40       4.568  40.409  76.832  1.00122.88           C  
ANISOU  314  CD  GLU A  40    15841  15282  15565  -1061    496   -165       C  
ATOM    315  OE1 GLU A  40       3.926  39.884  75.897  1.00126.62           O  
ANISOU  315  OE1 GLU A  40    16258  15727  16125   -986    473   -192       O  
ATOM    316  OE2 GLU A  40       4.028  41.091  77.728  1.00121.15           O  
ANISOU  316  OE2 GLU A  40    15639  15110  15283  -1140    588   -207       O  
ATOM    317  N   ASN A  41       8.984  38.408  73.621  1.00 80.35           N  
ANISOU  317  N   ASN A  41    10444   9730  10356   -736    133     25       N  
ATOM    318  CA  ASN A  41       9.256  37.444  72.558  1.00 69.49           C  
ANISOU  318  CA  ASN A  41     9037   8296   9071   -646     69     26       C  
ATOM    319  C   ASN A  41      10.728  37.337  72.155  1.00 67.82           C  
ANISOU  319  C   ASN A  41     8824   8071   8872   -584      8     74       C  
ATOM    320  O   ASN A  41      11.089  36.467  71.363  1.00 67.89           O  
ANISOU  320  O   ASN A  41     8809   8027   8957   -513    -41     76       O  
ATOM    321  CB  ASN A  41       8.427  37.785  71.315  1.00 69.18           C  
ANISOU  321  CB  ASN A  41     8954   8254   9079   -558     99    -70       C  
ATOM    322  CG  ASN A  41       6.944  37.549  71.516  1.00 73.10           C  
ANISOU  322  CG  ASN A  41     9428   8754   9592   -604    143   -114       C  
ATOM    323  OD1 ASN A  41       6.463  36.423  71.414  1.00 80.31           O  
ANISOU  323  OD1 ASN A  41    10331   9626  10559   -624    113   -106       O  
ATOM    324  ND2 ASN A  41       6.209  38.616  71.797  1.00 74.48           N  
ANISOU  324  ND2 ASN A  41     9594   8977   9727   -622    218   -163       N  
ATOM    325  N   LEU A  42      11.574  38.218  72.682  1.00 66.72           N  
ANISOU  325  N   LEU A  42     8709   7983   8661   -614     16    107       N  
ATOM    326  CA  LEU A  42      12.974  38.257  72.259  1.00 67.87           C  
ANISOU  326  CA  LEU A  42     8841   8132   8815   -555    -36    149       C  
ATOM    327  C   LEU A  42      13.794  37.055  72.709  1.00 76.50           C  
ANISOU  327  C   LEU A  42     9929   9186   9950   -569   -115    248       C  
ATOM    328  O   LEU A  42      14.612  36.547  71.944  1.00 75.94           O  
ANISOU  328  O   LEU A  42     9824   9083   9945   -480   -161    259       O  
ATOM    329  CB  LEU A  42      13.655  39.529  72.764  1.00 61.67           C  
ANISOU  329  CB  LEU A  42     8082   7415   7935   -599     -9    162       C  
ATOM    330  CG  LEU A  42      14.965  39.868  72.049  1.00 60.96           C  
ANISOU  330  CG  LEU A  42     7966   7344   7850   -527    -45    178       C  
ATOM    331  CD1 LEU A  42      14.789  39.812  70.540  1.00 57.29           C  
ANISOU  331  CD1 LEU A  42     7462   6853   7453   -405    -39    104       C  
ATOM    332  CD2 LEU A  42      15.489  41.228  72.475  1.00 65.33           C  
ANISOU  332  CD2 LEU A  42     8551   7962   8308   -579    -10    177       C  
ATOM    333  N   ASP A  43      13.583  36.609  73.945  1.00 95.45           N  
ANISOU  333  N   ASP A  43    12363  11588  12316   -679   -131    322       N  
ATOM    334  CA  ASP A  43      14.320  35.468  74.485  1.00102.65           C  
ANISOU  334  CA  ASP A  43    13273  12458  13270   -699   -214    434       C  
ATOM    335  C   ASP A  43      14.127  34.232  73.619  1.00 97.82           C  
ANISOU  335  C   ASP A  43    12634  11748  12785   -611   -250    418       C  
ATOM    336  O   ASP A  43      15.030  33.410  73.472  1.00 96.90           O  
ANISOU  336  O   ASP A  43    12496  11581  12740   -559   -316    482       O  
ATOM    337  CB  ASP A  43      13.880  35.172  75.921  1.00114.47           C  
ANISOU  337  CB  ASP A  43    14817  13974  14701   -846   -220    512       C  
ATOM    338  CG  ASP A  43      14.379  36.204  76.910  1.00121.46           C  
ANISOU  338  CG  ASP A  43    15735  14955  15459   -946   -202    550       C  
ATOM    339  OD1 ASP A  43      15.269  37.000  76.542  1.00123.38           O  
ANISOU  339  OD1 ASP A  43    15963  15240  15678   -901   -204    538       O  
ATOM    340  OD2 ASP A  43      13.883  36.219  78.057  1.00123.04           O  
ANISOU  340  OD2 ASP A  43    15979  15191  15580  -1079   -184    587       O  
ATOM    341  N   GLN A  44      12.934  34.114  73.050  1.00 92.93           N  
ANISOU  341  N   GLN A  44    12013  11101  12193   -596   -204    328       N  
ATOM    342  CA  GLN A  44      12.588  32.978  72.210  1.00 93.45           C  
ANISOU  342  CA  GLN A  44    12061  11075  12369   -529   -229    294       C  
ATOM    343  C   GLN A  44      13.320  33.024  70.873  1.00 95.17           C  
ANISOU  343  C   GLN A  44    12238  11276  12645   -396   -238    234       C  
ATOM    344  O   GLN A  44      13.632  31.990  70.303  1.00103.18           O  
ANISOU  344  O   GLN A  44    13238  12209  13757   -332   -275    233       O  
ATOM    345  CB  GLN A  44      11.076  32.912  71.987  1.00 98.69           C  
ANISOU  345  CB  GLN A  44    12729  11732  13035   -564   -178    214       C  
ATOM    346  CG  GLN A  44      10.612  31.599  71.380  1.00108.03           C  
ANISOU  346  CG  GLN A  44    13907  12816  14323   -535   -208    192       C  
ATOM    347  CD  GLN A  44      10.971  30.398  72.243  1.00116.14           C  
ANISOU  347  CD  GLN A  44    14964  13764  15399   -590   -272    304       C  
ATOM    348  OE1 GLN A  44      11.101  30.509  73.463  1.00120.84           O  
ANISOU  348  OE1 GLN A  44    15589  14393  15933   -688   -284    397       O  
ATOM    349  NE2 GLN A  44      11.137  29.244  71.609  1.00116.79           N  
ANISOU  349  NE2 GLN A  44    15044  13739  15592   -532   -313    298       N  
ATOM    350  N   ILE A  45      13.573  34.224  70.361  1.00 87.05           N  
ANISOU  350  N   ILE A  45    11194  10322  11558   -357   -198    181       N  
ATOM    351  CA  ILE A  45      14.277  34.367  69.091  1.00 79.29           C  
ANISOU  351  CA  ILE A  45    10173   9339  10613   -243   -201    124       C  
ATOM    352  C   ILE A  45      15.786  34.325  69.343  1.00 78.72           C  
ANISOU  352  C   ILE A  45    10079   9281  10549   -213   -246    202       C  
ATOM    353  O   ILE A  45      16.594  34.215  68.421  1.00 78.60           O  
ANISOU  353  O   ILE A  45    10025   9261  10577   -120   -255    173       O  
ATOM    354  CB  ILE A  45      13.862  35.680  68.380  1.00 76.10           C  
ANISOU  354  CB  ILE A  45     9762   9008  10144   -218   -143     40       C  
ATOM    355  CG1 ILE A  45      12.340  35.740  68.264  1.00 77.19           C  
ANISOU  355  CG1 ILE A  45     9909   9141  10279   -252   -102    -25       C  
ATOM    356  CG2 ILE A  45      14.487  35.801  67.000  1.00 77.46           C  
ANISOU  356  CG2 ILE A  45     9897   9188  10345   -112   -143    -22       C  
ATOM    357  CD1 ILE A  45      11.758  34.605  67.452  1.00 73.22           C  
ANISOU  357  CD1 ILE A  45     9391   8569   9860   -212   -121    -76       C  
ATOM    358  N   LYS A  46      16.154  34.360  70.617  1.00 86.15           N  
ANISOU  358  N   LYS A  46    11043  10244  11447   -298   -275    305       N  
ATOM    359  CA  LYS A  46      17.554  34.330  71.018  1.00 89.92           C  
ANISOU  359  CA  LYS A  46    11493  10746  11926   -286   -327    397       C  
ATOM    360  C   LYS A  46      18.097  32.903  70.934  1.00 91.02           C  
ANISOU  360  C   LYS A  46    11605  10790  12188   -227   -391    455       C  
ATOM    361  O   LYS A  46      19.301  32.688  71.055  1.00 87.14           O  
ANISOU  361  O   LYS A  46    11073  10306  11731   -187   -439    527       O  
ATOM    362  CB  LYS A  46      17.728  34.909  72.425  1.00 94.24           C  
ANISOU  362  CB  LYS A  46    12075  11361  12371   -412   -340    488       C  
ATOM    363  CG  LYS A  46      17.738  36.438  72.458  1.00 95.89           C  
ANISOU  363  CG  LYS A  46    12301  11665  12467   -451   -283    441       C  
ATOM    364  CD  LYS A  46      18.192  36.986  73.804  1.00 99.77           C  
ANISOU  364  CD  LYS A  46    12825  12228  12856   -575   -301    530       C  
ATOM    365  CE  LYS A  46      19.708  36.998  73.935  1.00100.96           C  
ANISOU  365  CE  LYS A  46    12933  12421  13008   -557   -364    617       C  
ATOM    366  NZ  LYS A  46      20.340  38.052  73.092  1.00101.23           N  
ANISOU  366  NZ  LYS A  46    12939  12512  13010   -502   -330    555       N  
ATOM    367  N   LYS A  47      17.207  31.931  70.736  1.00100.03           N  
ANISOU  367  N   LYS A  47    12768  11838  13401   -223   -391    424       N  
ATOM    368  CA  LYS A  47      17.619  30.533  70.628  1.00101.54           C  
ANISOU  368  CA  LYS A  47    12943  11915  13721   -166   -447    471       C  
ATOM    369  C   LYS A  47      18.133  30.255  69.222  1.00 94.55           C  
ANISOU  369  C   LYS A  47    12011  10994  12920    -30   -429    376       C  
ATOM    370  O   LYS A  47      18.749  29.222  68.972  1.00100.90           O  
ANISOU  370  O   LYS A  47    12789  11706  13840     45   -465    401       O  
ATOM    371  CB  LYS A  47      16.460  29.575  70.915  1.00108.26           C  
ANISOU  371  CB  LYS A  47    13842  12674  14619   -222   -452    468       C  
ATOM    372  CG  LYS A  47      15.381  29.616  69.846  1.00114.09           C  
ANISOU  372  CG  LYS A  47    14587  13395  15368   -193   -393    326       C  
ATOM    373  CD  LYS A  47      14.182  28.747  70.177  1.00117.69           C  
ANISOU  373  CD  LYS A  47    15085  13773  15857   -266   -395    323       C  
ATOM    374  CE  LYS A  47      13.132  28.839  69.073  1.00117.84           C  
ANISOU  374  CE  LYS A  47    15101  13791  15881   -241   -342    183       C  
ATOM    375  NZ  LYS A  47      12.597  30.218  68.895  1.00117.11           N  
ANISOU  375  NZ  LYS A  47    14999  13819  15679   -262   -284    122       N  
HETATM  376  N   MSE A  48      17.851  31.172  68.301  1.00 76.18           N  
ANISOU  376  N   MSE A  48     9675   8736  10534      1   -369    267       N  
HETATM  377  CA  MSE A  48      18.314  31.047  66.924  1.00 66.02           C  
ANISOU  377  CA  MSE A  48     8347   7438   9301    115   -343    168       C  
HETATM  378  C   MSE A  48      19.810  31.298  66.811  1.00 62.38           C  
ANISOU  378  C   MSE A  48     7825   7023   8854    180   -363    214       C  
HETATM  379  O   MSE A  48      20.400  31.995  67.635  1.00 59.04           O  
ANISOU  379  O   MSE A  48     7393   6675   8363    129   -384    301       O  
HETATM  380  CB  MSE A  48      17.576  32.023  66.009  1.00 67.35           C  
ANISOU  380  CB  MSE A  48     8522   7678   9389    117   -282     54       C  
HETATM  381  CG  MSE A  48      16.115  31.711  65.766  1.00 75.83           C  
ANISOU  381  CG  MSE A  48     9634   8711  10466     76   -259    -14       C  
HETATM  382 SE   MSE A  48      15.317  33.092  64.635  1.00 77.26          SE  
ANISOU  382 SE   MSE A  48     9811   8997  10546     86   -195   -133      SE  
HETATM  383  CE  MSE A  48      16.643  33.085  63.204  1.00 39.95           C  
ANISOU  383  CE  MSE A  48     5033   4295   5850    209   -184   -198       C  
ATOM    384  N   SER A  49      20.419  30.736  65.775  1.00 76.54           N  
ANISOU  384  N   SER A  49     9574   8776  10732    289   -351    149       N  
ATOM    385  CA  SER A  49      21.820  30.999  65.484  1.00 74.29           C  
ANISOU  385  CA  SER A  49     9217   8546  10463    360   -356    173       C  
ATOM    386  C   SER A  49      22.002  32.396  64.899  1.00 69.67           C  
ANISOU  386  C   SER A  49     8620   8091   9760    349   -309    119       C  
ATOM    387  O   SER A  49      21.136  32.889  64.178  1.00 63.85           O  
ANISOU  387  O   SER A  49     7916   7378   8967    337   -263     23       O  
ATOM    388  CB  SER A  49      22.369  29.949  64.519  1.00 73.88           C  
ANISOU  388  CB  SER A  49     9120   8409  10542    480   -345    106       C  
ATOM    389  OG  SER A  49      23.508  30.437  63.833  1.00 82.48           O  
ANISOU  389  OG  SER A  49    10136   9578  11623    552   -319     78       O  
ATOM    390  N   ILE A  50      23.121  33.036  65.228  1.00 72.47           N  
ANISOU  390  N   ILE A  50     8927   8530  10076    348   -325    186       N  
ATOM    391  CA  ILE A  50      23.467  34.328  64.640  1.00 73.14           C  
ANISOU  391  CA  ILE A  50     8999   8734  10059    339   -282    142       C  
ATOM    392  C   ILE A  50      23.533  34.209  63.118  1.00 72.57           C  
ANISOU  392  C   ILE A  50     8898   8665  10012    427   -229     16       C  
ATOM    393  O   ILE A  50      23.024  35.067  62.398  1.00 76.85           O  
ANISOU  393  O   ILE A  50     9466   9264  10470    410   -185    -58       O  
ATOM    394  CB  ILE A  50      24.803  34.880  65.181  1.00 76.91           C  
ANISOU  394  CB  ILE A  50     9418   9299  10505    326   -311    236       C  
ATOM    395  CG1 ILE A  50      24.714  35.139  66.689  1.00 84.41           C  
ANISOU  395  CG1 ILE A  50    10404  10266  11403    217   -363    357       C  
ATOM    396  CG2 ILE A  50      25.150  36.184  64.492  1.00 69.88           C  
ANISOU  396  CG2 ILE A  50     8519   8522   9512    312   -264    186       C  
ATOM    397  CD1 ILE A  50      25.073  33.954  67.566  1.00 90.66           C  
ANISOU  397  CD1 ILE A  50    11173  10982  12293    227   -434    465       C  
ATOM    398  N   ILE A  51      24.158  33.137  62.638  1.00 63.48           N  
ANISOU  398  N   ILE A  51     7694   7450   8975    521   -232     -9       N  
ATOM    399  CA  ILE A  51      24.225  32.857  61.208  1.00 61.03           C  
ANISOU  399  CA  ILE A  51     7360   7136   8693    600   -177   -139       C  
ATOM    400  C   ILE A  51      22.823  32.669  60.634  1.00 59.20           C  
ANISOU  400  C   ILE A  51     7198   6855   8441    576   -152   -234       C  
ATOM    401  O   ILE A  51      22.525  33.130  59.532  1.00 51.18           O  
ANISOU  401  O   ILE A  51     6188   5891   7366    587   -106   -333       O  
ATOM    402  CB  ILE A  51      25.066  31.599  60.911  1.00 66.11           C  
ANISOU  402  CB  ILE A  51     7940   7697   9483    707   -181   -154       C  
ATOM    403  CG1 ILE A  51      26.493  31.773  61.426  1.00 65.47           C  
ANISOU  403  CG1 ILE A  51     7772   7675   9430    738   -209    -55       C  
ATOM    404  CG2 ILE A  51      25.111  31.327  59.417  1.00 62.47           C  
ANISOU  404  CG2 ILE A  51     7460   7238   9038    778   -113   -304       C  
ATOM    405  CD1 ILE A  51      27.268  32.829  60.679  1.00 65.12           C  
ANISOU  405  CD1 ILE A  51     7676   7771   9295    745   -163    -94       C  
ATOM    406  N   SER A  52      21.962  32.002  61.397  1.00 64.50           N  
ANISOU  406  N   SER A  52     7918   7433   9156    535   -186   -198       N  
ATOM    407  CA  SER A  52      20.595  31.746  60.962  1.00 64.80           C  
ANISOU  407  CA  SER A  52     8014   7424   9182    502   -169   -278       C  
ATOM    408  C   SER A  52      19.803  33.044  60.840  1.00 63.91           C  
ANISOU  408  C   SER A  52     7935   7408   8940    435   -147   -296       C  
ATOM    409  O   SER A  52      19.004  33.208  59.917  1.00 58.74           O  
ANISOU  409  O   SER A  52     7300   6769   8250    434   -118   -388       O  
ATOM    410  CB  SER A  52      19.896  30.794  61.936  1.00 67.03           C  
ANISOU  410  CB  SER A  52     8338   7594   9536    460   -211   -220       C  
ATOM    411  OG  SER A  52      20.426  29.484  61.844  1.00 66.45           O  
ANISOU  411  OG  SER A  52     8244   7406   9599    530   -228   -222       O  
ATOM    412  N   CYS A  53      20.038  33.965  61.770  1.00 63.51           N  
ANISOU  412  N   CYS A  53     7890   7419   8821    378   -162   -205       N  
ATOM    413  CA  CYS A  53      19.402  35.277  61.731  1.00 55.05           C  
ANISOU  413  CA  CYS A  53     6850   6430   7637    320   -137   -216       C  
ATOM    414  C   CYS A  53      19.819  36.050  60.488  1.00 56.88           C  
ANISOU  414  C   CYS A  53     7057   6744   7810    361   -100   -285       C  
ATOM    415  O   CYS A  53      18.996  36.690  59.833  1.00 51.01           O  
ANISOU  415  O   CYS A  53     6338   6037   7007    345    -76   -341       O  
ATOM    416  CB  CYS A  53      19.755  36.080  62.981  1.00 57.28           C  
ANISOU  416  CB  CYS A  53     7145   6757   7861    250   -156   -112       C  
ATOM    417  SG  CYS A  53      19.050  35.435  64.514  1.00 71.17           S  
ANISOU  417  SG  CYS A  53     8948   8445   9649    170   -194    -26       S  
ATOM    418  N   LEU A  54      21.104  35.967  60.162  1.00 60.49           N  
ANISOU  418  N   LEU A  54     7461   7235   8287    413    -96   -276       N  
ATOM    419  CA  LEU A  54      21.656  36.634  58.992  1.00 57.12           C  
ANISOU  419  CA  LEU A  54     7006   6894   7803    446    -58   -337       C  
ATOM    420  C   LEU A  54      21.123  36.014  57.708  1.00 56.97           C  
ANISOU  420  C   LEU A  54     6989   6852   7805    492    -30   -455       C  
ATOM    421  O   LEU A  54      20.917  36.707  56.711  1.00 52.61           O  
ANISOU  421  O   LEU A  54     6442   6370   7176    488     -2   -512       O  
ATOM    422  CB  LEU A  54      23.181  36.572  59.027  1.00 58.78           C  
ANISOU  422  CB  LEU A  54     7148   7147   8039    489    -58   -298       C  
ATOM    423  CG  LEU A  54      23.803  37.357  60.182  1.00 58.43           C  
ANISOU  423  CG  LEU A  54     7098   7152   7950    430    -87   -184       C  
ATOM    424  CD1 LEU A  54      25.288  37.058  60.318  1.00 56.68           C  
ANISOU  424  CD1 LEU A  54     6795   6966   7776    474    -99   -136       C  
ATOM    425  CD2 LEU A  54      23.561  38.851  60.001  1.00 58.20           C  
ANISOU  425  CD2 LEU A  54     7107   7209   7798    367    -64   -183       C  
ATOM    426  N   THR A  55      20.897  34.705  57.743  1.00 54.31           N  
ANISOU  426  N   THR A  55     6651   6415   7569    527    -41   -487       N  
ATOM    427  CA  THR A  55      20.293  33.993  56.625  1.00 55.36           C  
ANISOU  427  CA  THR A  55     6796   6514   7725    555    -17   -605       C  
ATOM    428  C   THR A  55      18.866  34.483  56.393  1.00 54.75           C  
ANISOU  428  C   THR A  55     6769   6452   7580    495    -21   -634       C  
ATOM    429  O   THR A  55      18.435  34.657  55.251  1.00 50.65           O  
ANISOU  429  O   THR A  55     6256   5979   7011    497      1   -720       O  
ATOM    430  CB  THR A  55      20.293  32.471  56.866  1.00 58.77           C  
ANISOU  430  CB  THR A  55     7227   6814   8290    595    -30   -627       C  
ATOM    431  OG1 THR A  55      21.641  31.987  56.858  1.00 63.30           O  
ANISOU  431  OG1 THR A  55     7741   7374   8937    670    -20   -615       O  
ATOM    432  CG2 THR A  55      19.508  31.751  55.785  1.00 54.29           C  
ANISOU  432  CG2 THR A  55     6685   6206   7738    604     -6   -755       C  
ATOM    433  N   PHE A  56      18.142  34.711  57.487  1.00 47.89           N  
ANISOU  433  N   PHE A  56     5932   5555   6710    439    -49   -561       N  
ATOM    434  CA  PHE A  56      16.791  35.262  57.419  1.00 47.87           C  
ANISOU  434  CA  PHE A  56     5965   5572   6652    385    -52   -576       C  
ATOM    435  C   PHE A  56      16.774  36.618  56.715  1.00 43.94           C  
ANISOU  435  C   PHE A  56     5465   5181   6049    377    -33   -585       C  
ATOM    436  O   PHE A  56      16.005  36.828  55.778  1.00 43.14           O  
ANISOU  436  O   PHE A  56     5371   5115   5907    371    -27   -647       O  
ATOM    437  CB  PHE A  56      16.196  35.394  58.824  1.00 46.02           C  
ANISOU  437  CB  PHE A  56     5757   5299   6428    325    -74   -491       C  
ATOM    438  CG  PHE A  56      14.744  35.773  58.836  1.00 43.48           C  
ANISOU  438  CG  PHE A  56     5461   4987   6073    275    -73   -510       C  
ATOM    439  CD1 PHE A  56      14.354  37.099  58.723  1.00 46.61           C  
ANISOU  439  CD1 PHE A  56     5863   5459   6388    255    -58   -497       C  
ATOM    440  CD2 PHE A  56      13.768  34.805  58.973  1.00 47.35           C  
ANISOU  440  CD2 PHE A  56     5965   5408   6619    249    -87   -539       C  
ATOM    441  CE1 PHE A  56      13.019  37.448  58.735  1.00 45.58           C  
ANISOU  441  CE1 PHE A  56     5742   5337   6239    219    -56   -512       C  
ATOM    442  CE2 PHE A  56      12.429  35.147  58.988  1.00 46.76           C  
ANISOU  442  CE2 PHE A  56     5899   5351   6516    203    -85   -556       C  
ATOM    443  CZ  PHE A  56      12.055  36.470  58.870  1.00 48.39           C  
ANISOU  443  CZ  PHE A  56     6101   5636   6649    193    -69   -542       C  
ATOM    444  N   LEU A  57      17.641  37.525  57.159  1.00 44.31           N  
ANISOU  444  N   LEU A  57     5503   5281   6052    372    -27   -519       N  
ATOM    445  CA  LEU A  57      17.730  38.864  56.580  1.00 47.96           C  
ANISOU  445  CA  LEU A  57     5970   5834   6419    359    -10   -514       C  
ATOM    446  C   LEU A  57      18.056  38.817  55.093  1.00 53.01           C  
ANISOU  446  C   LEU A  57     6589   6532   7021    395     10   -594       C  
ATOM    447  O   LEU A  57      17.445  39.520  54.289  1.00 51.59           O  
ANISOU  447  O   LEU A  57     6422   6405   6774    381     14   -619       O  
ATOM    448  CB  LEU A  57      18.797  39.698  57.296  1.00 46.54           C  
ANISOU  448  CB  LEU A  57     5784   5696   6205    342     -6   -435       C  
ATOM    449  CG  LEU A  57      18.420  40.561  58.499  1.00 47.76           C  
ANISOU  449  CG  LEU A  57     5974   5844   6329    282    -12   -359       C  
ATOM    450  CD1 LEU A  57      17.864  39.724  59.639  1.00 48.29           C  
ANISOU  450  CD1 LEU A  57     6055   5832   6460    256    -33   -328       C  
ATOM    451  CD2 LEU A  57      19.629  41.363  58.954  1.00 54.50           C  
ANISOU  451  CD2 LEU A  57     6818   6751   7137    260     -8   -296       C  
ATOM    452  N   LYS A  58      19.030  37.986  54.743  1.00 59.74           N  
ANISOU  452  N   LYS A  58     7405   7374   7919    441     25   -631       N  
ATOM    453  CA  LYS A  58      19.537  37.894  53.381  1.00 60.65           C  
ANISOU  453  CA  LYS A  58     7497   7552   7996    472     56   -712       C  
ATOM    454  C   LYS A  58      18.470  37.393  52.408  1.00 60.58           C  
ANISOU  454  C   LYS A  58     7509   7535   7974    465     55   -804       C  
ATOM    455  O   LYS A  58      18.420  37.817  51.254  1.00 64.42           O  
ANISOU  455  O   LYS A  58     7994   8101   8381    457     70   -855       O  
ATOM    456  CB  LYS A  58      20.760  36.975  53.357  1.00 66.02           C  
ANISOU  456  CB  LYS A  58     8127   8207   8750    531     78   -738       C  
ATOM    457  CG  LYS A  58      21.623  37.070  52.110  1.00 65.98           C  
ANISOU  457  CG  LYS A  58     8084   8287   8697    560    124   -811       C  
ATOM    458  CD  LYS A  58      22.633  35.936  52.080  1.00 66.88           C  
ANISOU  458  CD  LYS A  58     8145   8355   8912    631    151   -855       C  
ATOM    459  CE  LYS A  58      23.854  36.295  51.260  1.00 70.28           C  
ANISOU  459  CE  LYS A  58     8518   8889   9296    658    201   -889       C  
ATOM    460  NZ  LYS A  58      24.831  35.174  51.230  1.00 74.77           N  
ANISOU  460  NZ  LYS A  58     9023   9408   9978    739    234   -936       N  
ATOM    461  N   ASN A  59      17.614  36.496  52.889  1.00 55.08           N  
ANISOU  461  N   ASN A  59     6831   6747   7350    457     33   -820       N  
ATOM    462  CA  ASN A  59      16.558  35.907  52.073  1.00 52.00           C  
ANISOU  462  CA  ASN A  59     6460   6343   6956    439     27   -906       C  
ATOM    463  C   ASN A  59      15.168  36.373  52.484  1.00 56.27           C  
ANISOU  463  C   ASN A  59     7025   6878   7476    389     -7   -868       C  
ATOM    464  O   ASN A  59      14.218  35.592  52.462  1.00 60.71           O  
ANISOU  464  O   ASN A  59     7600   7388   8079    367    -24   -910       O  
ATOM    465  CB  ASN A  59      16.616  34.380  52.146  1.00 54.42           C  
ANISOU  465  CB  ASN A  59     6766   6542   7367    466     32   -971       C  
ATOM    466  CG  ASN A  59      17.948  33.822  51.693  1.00 57.47           C  
ANISOU  466  CG  ASN A  59     7119   6924   7791    528     72  -1022       C  
ATOM    467  OD1 ASN A  59      18.117  33.453  50.530  1.00 59.25           O  
ANISOU  467  OD1 ASN A  59     7340   7183   7991    541    105  -1127       O  
ATOM    468  ND2 ASN A  59      18.902  33.752  52.613  1.00 57.24           N  
ANISOU  468  ND2 ASN A  59     7063   6860   7824    564     71   -947       N  
ATOM    469  N   ARG A  60      15.055  37.641  52.868  1.00 55.77           N  
ANISOU  469  N   ARG A  60     6966   6867   7355    370    -14   -791       N  
ATOM    470  CA  ARG A  60      13.804  38.181  53.399  1.00 56.04           C  
ANISOU  470  CA  ARG A  60     7015   6894   7382    332    -37   -748       C  
ATOM    471  C   ARG A  60      12.592  37.973  52.481  1.00 62.16           C  
ANISOU  471  C   ARG A  60     7789   7696   8133    309    -58   -808       C  
ATOM    472  O   ARG A  60      11.588  37.407  52.903  1.00 56.32           O  
ANISOU  472  O   ARG A  60     7050   6907   7440    282    -75   -817       O  
ATOM    473  CB  ARG A  60      13.956  39.672  53.702  1.00 51.75           C  
ANISOU  473  CB  ARG A  60     6479   6405   6776    323    -32   -672       C  
ATOM    474  CG  ARG A  60      12.843  40.216  54.580  1.00 48.59           C  
ANISOU  474  CG  ARG A  60     6092   5980   6391    292    -42   -622       C  
ATOM    475  CD  ARG A  60      12.874  41.728  54.690  1.00 49.74           C  
ANISOU  475  CD  ARG A  60     6250   6171   6478    287    -34   -562       C  
ATOM    476  NE  ARG A  60      11.758  42.205  55.500  1.00 60.36           N  
ANISOU  476  NE  ARG A  60     7601   7487   7846    264    -34   -528       N  
ATOM    477  CZ  ARG A  60      10.539  42.449  55.027  1.00 61.57           C  
ANISOU  477  CZ  ARG A  60     7737   7658   7998    263    -50   -542       C  
ATOM    478  NH1 ARG A  60      10.276  42.267  53.739  1.00 57.48           N  
ANISOU  478  NH1 ARG A  60     7202   7192   7448    274    -75   -585       N  
ATOM    479  NH2 ARG A  60       9.583  42.875  55.843  1.00 64.23           N  
ANISOU  479  NH2 ARG A  60     8070   7968   8365    247    -40   -515       N  
ATOM    480  N   GLN A  61      12.688  38.433  51.235  1.00 77.23           N  
ANISOU  480  N   GLN A  61     9691   9689   9963    312    -58   -845       N  
ATOM    481  CA  GLN A  61      11.556  38.384  50.306  1.00 81.84           C  
ANISOU  481  CA  GLN A  61    10269  10319  10508    282    -88   -889       C  
ATOM    482  C   GLN A  61      11.114  36.962  49.962  1.00 81.00           C  
ANISOU  482  C   GLN A  61    10165  10164  10448    264    -93   -982       C  
ATOM    483  O   GLN A  61       9.920  36.693  49.824  1.00 78.33           O  
ANISOU  483  O   GLN A  61     9819   9825  10116    226   -124  -1001       O  
ATOM    484  CB  GLN A  61      11.892  39.149  49.021  1.00 89.15           C  
ANISOU  484  CB  GLN A  61    11192  11353  11328    280    -90   -902       C  
ATOM    485  CG  GLN A  61      11.891  40.665  49.181  1.00101.68           C  
ANISOU  485  CG  GLN A  61    12782  12989  12864    284    -99   -807       C  
ATOM    486  CD  GLN A  61      13.101  41.183  49.935  1.00111.76           C  
ANISOU  486  CD  GLN A  61    14069  14246  14149    307    -64   -754       C  
ATOM    487  OE1 GLN A  61      14.045  40.440  50.207  1.00116.73           O  
ANISOU  487  OE1 GLN A  61    14695  14842  14816    327    -37   -785       O  
ATOM    488  NE2 GLN A  61      13.069  42.462  50.294  1.00112.05           N  
ANISOU  488  NE2 GLN A  61    14117  14300  14156    305    -68   -672       N  
ATOM    489  N   SER A  62      12.075  36.058  49.815  1.00 77.44           N  
ANISOU  489  N   SER A  62     9721   9669  10033    290    -63  -1042       N  
ATOM    490  CA  SER A  62      11.766  34.665  49.507  1.00 75.41           C  
ANISOU  490  CA  SER A  62     9476   9347   9832    274    -61  -1138       C  
ATOM    491  C   SER A  62      11.138  33.939  50.696  1.00 73.83           C  
ANISOU  491  C   SER A  62     9285   9036   9731    257    -77  -1106       C  
ATOM    492  O   SER A  62      10.188  33.174  50.531  1.00 76.01           O  
ANISOU  492  O   SER A  62     9568   9277  10033    213    -97  -1156       O  
ATOM    493  CB  SER A  62      13.021  33.935  49.045  1.00 77.64           C  
ANISOU  493  CB  SER A  62     9760   9603  10138    318    -16  -1211       C  
ATOM    494  OG  SER A  62      13.530  34.522  47.861  1.00 87.97           O  
ANISOU  494  OG  SER A  62    11060  11023  11343    320      4  -1253       O  
ATOM    495  N   ILE A  63      11.681  34.171  51.887  1.00 67.50           N  
ANISOU  495  N   ILE A  63     8483   8185   8978    282    -69  -1021       N  
ATOM    496  CA  ILE A  63      11.148  33.573  53.109  1.00 62.27           C  
ANISOU  496  CA  ILE A  63     7831   7428   8399    257    -84   -975       C  
ATOM    497  C   ILE A  63       9.740  34.084  53.389  1.00 63.77           C  
ANISOU  497  C   ILE A  63     8013   7652   8566    204   -109   -943       C  
ATOM    498  O   ILE A  63       8.870  33.333  53.830  1.00 63.28           O  
ANISOU  498  O   ILE A  63     7957   7532   8556    160   -124   -953       O  
ATOM    499  CB  ILE A  63      12.051  33.864  54.328  1.00 55.11           C  
ANISOU  499  CB  ILE A  63     6926   6483   7529    284    -74   -881       C  
ATOM    500  CG1 ILE A  63      13.336  33.039  54.247  1.00 48.86           C  
ANISOU  500  CG1 ILE A  63     6133   5634   6798    338    -55   -907       C  
ATOM    501  CG2 ILE A  63      11.331  33.543  55.632  1.00 54.61           C  
ANISOU  501  CG2 ILE A  63     6876   6351   7522    239    -91   -817       C  
ATOM    502  CD1 ILE A  63      14.399  33.474  55.228  1.00 49.50           C  
ANISOU  502  CD1 ILE A  63     6202   5709   6895    366    -51   -813       C  
HETATM  503  N   MSE A  64       9.518  35.362  53.108  1.00 67.61           N  
ANISOU  503  N   MSE A  64     8481   8229   8977    209   -113   -904       N  
HETATM  504  CA  MSE A  64       8.206  35.971  53.289  1.00 73.17           C  
ANISOU  504  CA  MSE A  64     9165   8972   9664    172   -134   -873       C  
HETATM  505  C   MSE A  64       7.143  35.294  52.423  1.00 81.37           C  
ANISOU  505  C   MSE A  64    10189  10032  10697    130   -163   -946       C  
HETATM  506  O   MSE A  64       6.080  34.923  52.922  1.00 79.07           O  
ANISOU  506  O   MSE A  64     9882   9715  10445     85   -177   -940       O  
HETATM  507  CB  MSE A  64       8.270  37.461  52.965  1.00 67.31           C  
ANISOU  507  CB  MSE A  64     8408   8316   8849    196   -133   -822       C  
HETATM  508  CG  MSE A  64       7.064  38.263  53.419  1.00 58.47           C  
ANISOU  508  CG  MSE A  64     7263   7223   7731    178   -144   -772       C  
HETATM  509 SE   MSE A  64       7.180  40.081  52.732  1.00 75.67          SE  
ANISOU  509 SE   MSE A  64     9430   9496   9826    215   -150   -714      SE  
HETATM  510  CE  MSE A  64       6.028  40.981  54.033  1.00130.59           C  
ANISOU  510  CE  MSE A  64    16361  16427  16831    209   -133   -643       C  
ATOM    511  N   LYS A  65       7.434  35.129  51.134  1.00 83.17           N  
ANISOU  511  N   LYS A  65    10419  10312  10871    134   -170  -1016       N  
ATOM    512  CA  LYS A  65       6.478  34.523  50.209  1.00 80.22           C  
ANISOU  512  CA  LYS A  65    10034   9972  10475     83   -201  -1090       C  
ATOM    513  C   LYS A  65       6.037  33.142  50.676  1.00 78.49           C  
ANISOU  513  C   LYS A  65     9832   9653  10338     39   -202  -1140       C  
ATOM    514  O   LYS A  65       4.859  32.803  50.590  1.00 86.84           O  
ANISOU  514  O   LYS A  65    10870  10723  11404    -20   -232  -1158       O  
ATOM    515  CB  LYS A  65       7.053  34.424  48.792  1.00 84.27           C  
ANISOU  515  CB  LYS A  65    10558  10551  10910     86   -199  -1170       C  
ATOM    516  CG  LYS A  65       7.173  35.751  48.062  1.00 91.30           C  
ANISOU  516  CG  LYS A  65    11430  11559  11702    104   -213  -1123       C  
ATOM    517  CD  LYS A  65       7.990  35.608  46.785  1.00 97.25           C  
ANISOU  517  CD  LYS A  65    12202  12375  12374    104   -198  -1200       C  
ATOM    518  CE  LYS A  65       7.301  34.650  45.818  1.00 99.93           C  
ANISOU  518  CE  LYS A  65    12547  12739  12684     39   -220  -1307       C  
ATOM    519  NZ  LYS A  65       8.057  34.461  44.550  1.00101.22           N  
ANISOU  519  NZ  LYS A  65    12731  12970  12759     29   -197  -1396       N  
ATOM    520  N   VAL A  66       6.980  32.345  51.166  1.00 68.33           N  
ANISOU  520  N   VAL A  66     8580   8265   9115     67   -172  -1157       N  
ATOM    521  CA  VAL A  66       6.655  31.002  51.634  1.00 63.40           C  
ANISOU  521  CA  VAL A  66     7982   7528   8579     28   -174  -1196       C  
ATOM    522  C   VAL A  66       5.811  31.038  52.907  1.00 64.61           C  
ANISOU  522  C   VAL A  66     8123   7643   8782    -12   -186  -1116       C  
ATOM    523  O   VAL A  66       4.851  30.280  53.042  1.00 72.24           O  
ANISOU  523  O   VAL A  66     9090   8574   9784    -79   -205  -1143       O  
ATOM    524  CB  VAL A  66       7.933  30.169  51.889  1.00 62.73           C  
ANISOU  524  CB  VAL A  66     7934   7337   8565     79   -142  -1220       C  
ATOM    525  CG1 VAL A  66       7.576  28.778  52.396  1.00 57.74           C  
ANISOU  525  CG1 VAL A  66     7334   6571   8032     38   -148  -1251       C  
ATOM    526  CG2 VAL A  66       8.770  30.078  50.617  1.00 56.41           C  
ANISOU  526  CG2 VAL A  66     7140   6577   7716    116   -117  -1314       C  
ATOM    527  N   ILE A  67       6.162  31.922  53.836  1.00 74.15           N  
ANISOU  527  N   ILE A  67     9321   8863   9988     20   -173  -1022       N  
ATOM    528  CA  ILE A  67       5.383  32.085  55.062  1.00 78.59           C  
ANISOU  528  CA  ILE A  67     9871   9404  10584    -21   -174   -948       C  
ATOM    529  C   ILE A  67       3.974  32.623  54.787  1.00 77.66           C  
ANISOU  529  C   ILE A  67     9704   9371  10432    -65   -194   -949       C  
ATOM    530  O   ILE A  67       3.020  32.239  55.462  1.00 79.11           O  
ANISOU  530  O   ILE A  67     9872   9532  10652   -125   -199   -933       O  
ATOM    531  CB  ILE A  67       6.116  33.001  56.069  1.00 78.71           C  
ANISOU  531  CB  ILE A  67     9891   9423  10591     18   -150   -857       C  
ATOM    532  CG1 ILE A  67       7.453  32.368  56.464  1.00 75.90           C  
ANISOU  532  CG1 ILE A  67     9572   8985  10281     56   -139   -843       C  
ATOM    533  CG2 ILE A  67       5.293  33.194  57.327  1.00 76.87           C  
ANISOU  533  CG2 ILE A  67     9648   9178  10382    -33   -143   -791       C  
ATOM    534  CD1 ILE A  67       8.158  33.059  57.608  1.00 71.62           C  
ANISOU  534  CD1 ILE A  67     9038   8440   9735     73   -123   -748       C  
ATOM    535  N   LYS A  68       3.837  33.483  53.782  1.00 81.55           N  
ANISOU  535  N   LYS A  68    10167   9963  10854    -39   -208   -965       N  
ATOM    536  CA  LYS A  68       2.535  34.070  53.463  1.00 89.66           C  
ANISOU  536  CA  LYS A  68    11136  11077  11854    -69   -234   -955       C  
ATOM    537  C   LYS A  68       1.595  33.102  52.751  1.00 98.16           C  
ANISOU  537  C   LYS A  68    12195  12164  12935   -141   -269  -1028       C  
ATOM    538  O   LYS A  68       0.386  33.326  52.719  1.00 99.45           O  
ANISOU  538  O   LYS A  68    12302  12387  13097   -181   -293  -1015       O  
ATOM    539  CB  LYS A  68       2.694  35.325  52.602  1.00 93.11           C  
ANISOU  539  CB  LYS A  68    11548  11613  12216    -20   -246   -933       C  
ATOM    540  CG  LYS A  68       3.450  36.472  53.250  1.00100.93           C  
ANISOU  540  CG  LYS A  68    12550  12604  13195     40   -214   -858       C  
ATOM    541  CD  LYS A  68       2.695  37.051  54.434  1.00102.64           C  
ANISOU  541  CD  LYS A  68    12739  12810  13451     31   -193   -795       C  
ATOM    542  CE  LYS A  68       3.284  38.390  54.843  1.00101.55           C  
ANISOU  542  CE  LYS A  68    12610  12688  13288     85   -164   -730       C  
ATOM    543  NZ  LYS A  68       3.186  39.384  53.744  1.00101.83           N  
ANISOU  543  NZ  LYS A  68    12622  12805  13266    123   -191   -718       N  
ATOM    544  N   GLN A  69       2.143  32.034  52.177  1.00101.36           N  
ANISOU  544  N   GLN A  69    12648  12514  13349   -157   -271  -1107       N  
ATOM    545  CA  GLN A  69       1.335  31.096  51.401  1.00102.59           C  
ANISOU  545  CA  GLN A  69    12799  12679  13500   -233   -303  -1190       C  
ATOM    546  C   GLN A  69       0.267  30.426  52.260  1.00102.33           C  
ANISOU  546  C   GLN A  69    12747  12600  13532   -310   -311  -1175       C  
ATOM    547  O   GLN A  69      -0.860  30.224  51.809  1.00106.42           O  
ANISOU  547  O   GLN A  69    13222  13179  14035   -380   -346  -1203       O  
ATOM    548  CB  GLN A  69       2.214  30.040  50.727  1.00104.65           C  
ANISOU  548  CB  GLN A  69    13125  12868  13771   -233   -290  -1287       C  
ATOM    549  CG  GLN A  69       2.904  30.544  49.468  1.00109.94           C  
ANISOU  549  CG  GLN A  69    13800  13620  14353   -193   -290  -1335       C  
ATOM    550  CD  GLN A  69       3.902  29.553  48.899  1.00112.39           C  
ANISOU  550  CD  GLN A  69    14170  13853  14679   -179   -258  -1437       C  
ATOM    551  OE1 GLN A  69       4.075  28.453  49.424  1.00112.91           O  
ANISOU  551  OE1 GLN A  69    14276  13793  14832   -194   -241  -1470       O  
ATOM    552  NE2 GLN A  69       4.571  29.944  47.820  1.00112.82           N  
ANISOU  552  NE2 GLN A  69    14232  13984  14652   -151   -248  -1486       N  
ATOM    553  N   SER A  70       0.619  30.080  53.493  1.00 95.32           N  
ANISOU  553  N   SER A  70    11890  11614  12712   -306   -281  -1126       N  
ATOM    554  CA  SER A  70      -0.337  29.452  54.398  1.00 90.36           C  
ANISOU  554  CA  SER A  70    11249  10944  12141   -387   -282  -1103       C  
ATOM    555  C   SER A  70       0.007  29.744  55.852  1.00 88.86           C  
ANISOU  555  C   SER A  70    11072  10700  11991   -368   -247  -1012       C  
ATOM    556  O   SER A  70       1.038  30.350  56.143  1.00 93.91           O  
ANISOU  556  O   SER A  70    11735  11328  12619   -294   -225   -971       O  
ATOM    557  CB  SER A  70      -0.384  27.942  54.172  1.00 89.39           C  
ANISOU  557  CB  SER A  70    11179  10717  12067   -456   -294  -1177       C  
ATOM    558  OG  SER A  70       0.850  27.341  54.522  1.00 90.55           O  
ANISOU  558  OG  SER A  70    11398  10742  12264   -408   -270  -1178       O  
ATOM    559  N   ASP A  71      -0.870  29.322  56.757  1.00 79.88           N  
ANISOU  559  N   ASP A  71     9919   9539  10893   -445   -242   -981       N  
ATOM    560  CA  ASP A  71      -0.621  29.449  58.186  1.00 80.96           C  
ANISOU  560  CA  ASP A  71    10075   9627  11061   -452   -209   -898       C  
ATOM    561  C   ASP A  71       0.691  28.774  58.567  1.00 83.12           C  
ANISOU  561  C   ASP A  71    10427   9781  11373   -417   -203   -882       C  
ATOM    562  O   ASP A  71       0.800  27.546  58.583  1.00 87.41           O  
ANISOU  562  O   ASP A  71    11018  10222  11972   -460   -218   -909       O  
ATOM    563  CB  ASP A  71      -1.784  28.866  58.991  1.00 87.85           C  
ANISOU  563  CB  ASP A  71    10922  10489  11966   -559   -205   -879       C  
ATOM    564  CG  ASP A  71      -2.957  29.826  59.099  1.00 90.46           C  
ANISOU  564  CG  ASP A  71    11159  10943  12267   -575   -191   -862       C  
ATOM    565  OD1 ASP A  71      -2.963  30.849  58.381  1.00 89.91           O  
ANISOU  565  OD1 ASP A  71    11046  10960  12156   -505   -197   -870       O  
ATOM    566  OD2 ASP A  71      -3.876  29.554  59.899  1.00 90.78           O  
ANISOU  566  OD2 ASP A  71    11169  10994  12331   -657   -174   -838       O  
ATOM    567  N   PHE A  72       1.686  29.602  58.863  1.00 78.06           N  
ANISOU  567  N   PHE A  72     9798   9153  10708   -340   -184   -835       N  
ATOM    568  CA  PHE A  72       3.037  29.146  59.155  1.00 73.50           C  
ANISOU  568  CA  PHE A  72     9279   8484  10165   -291   -182   -811       C  
ATOM    569  C   PHE A  72       3.230  28.953  60.653  1.00 69.23           C  
ANISOU  569  C   PHE A  72     8765   7886   9655   -330   -170   -717       C  
ATOM    570  O   PHE A  72       3.044  29.885  61.433  1.00 72.21           O  
ANISOU  570  O   PHE A  72     9120   8324   9991   -337   -146   -659       O  
ATOM    571  CB  PHE A  72       4.055  30.147  58.606  1.00 73.28           C  
ANISOU  571  CB  PHE A  72     9243   8512  10086   -195   -170   -811       C  
ATOM    572  CG  PHE A  72       5.487  29.730  58.788  1.00 75.69           C  
ANISOU  572  CG  PHE A  72     9592   8739  10428   -137   -168   -790       C  
ATOM    573  CD1 PHE A  72       6.099  28.888  57.875  1.00 77.03           C  
ANISOU  573  CD1 PHE A  72     9785   8850  10633   -101   -176   -865       C  
ATOM    574  CD2 PHE A  72       6.226  30.194  59.864  1.00 74.70           C  
ANISOU  574  CD2 PHE A  72     9479   8603  10301   -120   -157   -700       C  
ATOM    575  CE1 PHE A  72       7.419  28.507  58.038  1.00 79.89           C  
ANISOU  575  CE1 PHE A  72    10174   9142  11040    -38   -172   -846       C  
ATOM    576  CE2 PHE A  72       7.545  29.817  60.032  1.00 78.71           C  
ANISOU  576  CE2 PHE A  72    10013   9048  10846    -65   -161   -673       C  
ATOM    577  CZ  PHE A  72       8.142  28.973  59.118  1.00 80.68           C  
ANISOU  577  CZ  PHE A  72    10277   9237  11142    -19   -168   -745       C  
ATOM    578  N   THR A  73       3.602  27.745  61.056  1.00 63.99           N  
ANISOU  578  N   THR A  73     8151   7101   9060   -358   -188   -702       N  
ATOM    579  CA  THR A  73       3.779  27.452  62.472  1.00 67.07           C  
ANISOU  579  CA  THR A  73     8572   7436   9475   -408   -187   -603       C  
ATOM    580  C   THR A  73       5.210  27.030  62.795  1.00 69.50           C  
ANISOU  580  C   THR A  73     8923   7656   9829   -347   -203   -552       C  
ATOM    581  O   THR A  73       5.758  26.123  62.170  1.00 71.36           O  
ANISOU  581  O   THR A  73     9185   7798  10129   -308   -221   -596       O  
ATOM    582  CB  THR A  73       2.820  26.339  62.932  1.00 66.93           C  
ANISOU  582  CB  THR A  73     8575   7349   9507   -518   -201   -597       C  
ATOM    583  OG1 THR A  73       1.467  26.749  62.708  1.00 70.49           O  
ANISOU  583  OG1 THR A  73     8971   7894   9917   -578   -186   -637       O  
ATOM    584  CG2 THR A  73       3.024  26.029  64.411  1.00 64.31           C  
ANISOU  584  CG2 THR A  73     8279   6966   9191   -579   -203   -485       C  
ATOM    585  N   PHE A  74       5.811  27.693  63.775  1.00 74.18           N  
ANISOU  585  N   PHE A  74     9519   8278  10389   -340   -195   -462       N  
ATOM    586  CA  PHE A  74       7.128  27.304  64.257  1.00 73.22           C  
ANISOU  586  CA  PHE A  74     9427   8083  10311   -293   -218   -393       C  
ATOM    587  C   PHE A  74       7.162  27.414  65.780  1.00 71.10           C  
ANISOU  587  C   PHE A  74     9179   7815  10020   -367   -224   -273       C  
ATOM    588  O   PHE A  74       6.940  28.484  66.347  1.00 66.73           O  
ANISOU  588  O   PHE A  74     8608   7359   9386   -394   -195   -244       O  
ATOM    589  CB  PHE A  74       8.231  28.147  63.597  1.00 79.00           C  
ANISOU  589  CB  PHE A  74    10135   8872  11010   -188   -207   -414       C  
ATOM    590  CG  PHE A  74       8.203  29.611  63.956  1.00 74.25           C  
ANISOU  590  CG  PHE A  74     9508   8392  10313   -189   -178   -385       C  
ATOM    591  CD1 PHE A  74       7.279  30.465  63.378  1.00 72.47           C  
ANISOU  591  CD1 PHE A  74     9249   8256  10028   -195   -150   -445       C  
ATOM    592  CD2 PHE A  74       9.130  30.136  64.842  1.00 72.84           C  
ANISOU  592  CD2 PHE A  74     9337   8233  10105   -181   -181   -297       C  
ATOM    593  CE1 PHE A  74       7.261  31.809  63.697  1.00 70.93           C  
ANISOU  593  CE1 PHE A  74     9036   8156   9758   -190   -120   -421       C  
ATOM    594  CE2 PHE A  74       9.118  31.481  65.165  1.00 71.12           C  
ANISOU  594  CE2 PHE A  74     9105   8117   9802   -187   -150   -278       C  
ATOM    595  CZ  PHE A  74       8.182  32.318  64.590  1.00 69.57           C  
ANISOU  595  CZ  PHE A  74     8882   7996   9558   -188   -117   -342       C  
ATOM    596  N   GLY A  75       7.436  26.289  66.434  1.00 69.54           N  
ANISOU  596  N   GLY A  75     9023   7505   9894   -404   -261   -205       N  
ATOM    597  CA  GLY A  75       7.360  26.195  67.881  1.00 68.81           C  
ANISOU  597  CA  GLY A  75     8957   7408   9778   -496   -274    -87       C  
ATOM    598  C   GLY A  75       5.934  26.359  68.378  1.00 74.37           C  
ANISOU  598  C   GLY A  75     9657   8169  10433   -612   -243    -97       C  
ATOM    599  O   GLY A  75       5.004  25.789  67.805  1.00 73.13           O  
ANISOU  599  O   GLY A  75     9494   7983  10308   -645   -238   -165       O  
ATOM    600  N   LYS A  76       5.755  27.153  69.430  1.00 81.50           N  
ANISOU  600  N   LYS A  76    10556   9156  11252   -676   -216    -35       N  
ATOM    601  CA  LYS A  76       4.427  27.421  69.976  1.00 83.49           C  
ANISOU  601  CA  LYS A  76    10794   9477  11453   -784   -173    -48       C  
ATOM    602  C   LYS A  76       3.724  28.492  69.157  1.00 83.27           C  
ANISOU  602  C   LYS A  76    10706   9551  11381   -738   -123   -150       C  
ATOM    603  O   LYS A  76       2.512  28.686  69.268  1.00 80.88           O  
ANISOU  603  O   LYS A  76    10370   9305  11055   -803    -85   -186       O  
ATOM    604  CB  LYS A  76       4.514  27.883  71.432  1.00 83.01           C  
ANISOU  604  CB  LYS A  76    10755   9470  11315   -875   -155     49       C  
ATOM    605  CG  LYS A  76       5.015  26.857  72.429  1.00 85.44           C  
ANISOU  605  CG  LYS A  76    11120   9692  11652   -948   -209    171       C  
ATOM    606  CD  LYS A  76       5.124  27.508  73.800  1.00 90.65           C  
ANISOU  606  CD  LYS A  76    11799  10434  12210  -1043   -186    256       C  
ATOM    607  CE  LYS A  76       5.598  26.541  74.865  1.00 94.51           C  
ANISOU  607  CE  LYS A  76    12346  10852  12713  -1130   -247    395       C  
ATOM    608  NZ  LYS A  76       5.762  27.233  76.178  1.00 96.46           N  
ANISOU  608  NZ  LYS A  76    12613  11193  12842  -1231   -226    475       N  
ATOM    609  N   ILE A  77       4.502  29.175  68.327  1.00 90.10           N  
ANISOU  609  N   ILE A  77    11554  10441  12238   -626   -124   -190       N  
ATOM    610  CA  ILE A  77       4.034  30.352  67.611  1.00 87.68           C  
ANISOU  610  CA  ILE A  77    11197  10234  11885   -574    -82   -265       C  
ATOM    611  C   ILE A  77       3.535  30.019  66.209  1.00 84.59           C  
ANISOU  611  C   ILE A  77    10773   9833  11533   -525    -97   -361       C  
ATOM    612  O   ILE A  77       4.128  29.203  65.505  1.00 87.54           O  
ANISOU  612  O   ILE A  77    11168  10131  11961   -480   -134   -385       O  
ATOM    613  CB  ILE A  77       5.164  31.403  67.524  1.00 83.11           C  
ANISOU  613  CB  ILE A  77    10620   9697  11261   -493    -75   -248       C  
ATOM    614  CG1 ILE A  77       5.672  31.750  68.926  1.00 87.00           C  
ANISOU  614  CG1 ILE A  77    11146  10207  11703   -555    -64   -155       C  
ATOM    615  CG2 ILE A  77       4.700  32.644  66.794  1.00 75.58           C  
ANISOU  615  CG2 ILE A  77     9619   8833  10263   -439    -36   -315       C  
ATOM    616  CD1 ILE A  77       7.002  32.474  68.934  1.00 92.38           C  
ANISOU  616  CD1 ILE A  77    11839  10909  12351   -490    -73   -122       C  
ATOM    617  N   THR A  78       2.436  30.653  65.813  1.00 77.33           N  
ANISOU  617  N   THR A  78     9799   8995  10586   -536    -66   -416       N  
ATOM    618  CA  THR A  78       1.880  30.455  64.481  1.00 79.85           C  
ANISOU  618  CA  THR A  78    10083   9330  10927   -502    -83   -503       C  
ATOM    619  C   THR A  78       1.516  31.785  63.817  1.00 72.90           C  
ANISOU  619  C   THR A  78     9145   8555   9998   -440    -58   -543       C  
ATOM    620  O   THR A  78       0.818  32.615  64.399  1.00 72.01           O  
ANISOU  620  O   THR A  78     8997   8510   9855   -465    -16   -528       O  
ATOM    621  CB  THR A  78       0.639  29.539  64.525  1.00 84.24           C  
ANISOU  621  CB  THR A  78    10620   9868  11518   -598    -91   -529       C  
ATOM    622  OG1 THR A  78      -0.051  29.598  63.271  1.00 82.69           O  
ANISOU  622  OG1 THR A  78    10375   9719  11323   -574   -105   -612       O  
ATOM    623  CG2 THR A  78      -0.304  29.959  65.646  1.00 88.26           C  
ANISOU  623  CG2 THR A  78    11099  10437  11997   -683    -45   -490       C  
ATOM    624  N   ILE A  79       2.005  31.982  62.596  1.00 67.89           N  
ANISOU  624  N   ILE A  79     8505   7933   9358   -361    -81   -593       N  
ATOM    625  CA  ILE A  79       1.693  33.179  61.823  1.00 68.46           C  
ANISOU  625  CA  ILE A  79     8527   8099   9387   -301    -69   -623       C  
ATOM    626  C   ILE A  79       0.527  32.935  60.879  1.00 73.71           C  
ANISOU  626  C   ILE A  79     9136   8810  10061   -323    -91   -685       C  
ATOM    627  O   ILE A  79       0.696  32.293  59.840  1.00 75.41           O  
ANISOU  627  O   ILE A  79     9361   9007  10285   -310   -127   -739       O  
ATOM    628  CB  ILE A  79       2.901  33.654  60.981  1.00 66.87           C  
ANISOU  628  CB  ILE A  79     8348   7903   9159   -210    -83   -635       C  
ATOM    629  CG1 ILE A  79       4.098  33.983  61.875  1.00 68.81           C  
ANISOU  629  CG1 ILE A  79     8638   8115   9391   -190    -66   -570       C  
ATOM    630  CG2 ILE A  79       2.522  34.864  60.138  1.00 62.12           C  
ANISOU  630  CG2 ILE A  79     7698   7393   8512   -157    -78   -657       C  
ATOM    631  CD1 ILE A  79       5.273  34.578  61.121  1.00 63.21           C  
ANISOU  631  CD1 ILE A  79     7940   7426   8650   -107    -72   -578       C  
ATOM    632  N   LYS A  80      -0.659  33.420  61.237  1.00 77.89           N  
ANISOU  632  N   LYS A  80     9604   9402  10587   -360    -67   -679       N  
ATOM    633  CA  LYS A  80      -1.815  33.229  60.369  1.00 80.45           C  
ANISOU  633  CA  LYS A  80     9861   9785  10920   -385    -94   -729       C  
ATOM    634  C   LYS A  80      -1.755  34.183  59.183  1.00 80.29           C  
ANISOU  634  C   LYS A  80     9804   9840  10863   -304   -116   -751       C  
ATOM    635  O   LYS A  80      -1.301  35.317  59.311  1.00 77.13           O  
ANISOU  635  O   LYS A  80     9404   9466  10436   -238    -91   -719       O  
ATOM    636  CB  LYS A  80      -3.125  33.422  61.139  1.00 83.82           C  
ANISOU  636  CB  LYS A  80    10221  10264  11365   -449    -61   -714       C  
ATOM    637  CG  LYS A  80      -3.415  32.320  62.149  1.00 90.05           C  
ANISOU  637  CG  LYS A  80    11040  10990  12185   -554    -48   -696       C  
ATOM    638  CD  LYS A  80      -4.803  32.460  62.760  1.00 94.74           C  
ANISOU  638  CD  LYS A  80    11553  11651  12792   -626    -12   -692       C  
ATOM    639  CE  LYS A  80      -4.902  33.633  63.711  1.00 96.03           C  
ANISOU  639  CE  LYS A  80    11692  11860  12936   -599     57   -655       C  
ATOM    640  NZ  LYS A  80      -6.209  33.627  64.430  1.00 97.22           N  
ANISOU  640  NZ  LYS A  80    11765  12070  13104   -678    104   -656       N  
ATOM    641  N   LYS A  81      -2.187  33.711  58.020  1.00 88.72           N  
ANISOU  641  N   LYS A  81    10846  10940  11925   -316   -163   -805       N  
ATOM    642  CA  LYS A  81      -2.278  34.570  56.848  1.00 98.81           C  
ANISOU  642  CA  LYS A  81    12083  12301  13159   -255   -193   -819       C  
ATOM    643  C   LYS A  81      -3.593  35.351  56.849  1.00115.14           C  
ANISOU  643  C   LYS A  81    14051  14461  15237   -258   -193   -798       C  
ATOM    644  O   LYS A  81      -4.643  34.798  57.171  1.00109.23           O  
ANISOU  644  O   LYS A  81    13251  13730  14521   -329   -195   -809       O  
ATOM    645  CB  LYS A  81      -2.140  33.750  55.563  1.00 98.39           C  
ANISOU  645  CB  LYS A  81    12047  12253  13083   -275   -245   -888       C  
ATOM    646  CG  LYS A  81      -2.313  34.560  54.284  1.00100.02           C  
ANISOU  646  CG  LYS A  81    12210  12559  13232   -230   -286   -898       C  
ATOM    647  CD  LYS A  81      -1.230  35.637  54.192  1.00101.30           C  
ANISOU  647  CD  LYS A  81    12406  12725  13357   -140   -265   -858       C  
ATOM    648  CE  LYS A  81      -1.175  36.288  52.816  1.00 98.72           C  
ANISOU  648  CE  LYS A  81    12058  12488  12964   -104   -310   -868       C  
ATOM    649  NZ  LYS A  81      -0.176  37.391  52.762  1.00 92.89           N  
ANISOU  649  NZ  LYS A  81    11351  11754  12190    -25   -288   -822       N  
ATOM    650  N   THR A  82      -3.511  36.631  56.494  1.00148.33           N  
ANISOU  650  N   THR A  82    18224  18719  19417   -179   -191   -765       N  
ATOM    651  CA  THR A  82      -4.657  37.544  56.361  1.00159.40           C  
ANISOU  651  CA  THR A  82    19523  20204  20835   -155   -194   -737       C  
ATOM    652  C   THR A  82      -5.856  37.389  57.302  1.00165.55           C  
ANISOU  652  C   THR A  82    20229  21003  21670   -208   -157   -730       C  
ATOM    653  O   THR A  82      -6.968  37.111  56.850  1.00163.90           O  
ANISOU  653  O   THR A  82    19934  20862  21479   -247   -192   -745       O  
ATOM    654  CB  THR A  82      -5.238  37.465  54.935  1.00162.87           C  
ANISOU  654  CB  THR A  82    19907  20730  21246   -159   -271   -759       C  
ATOM    655  OG1 THR A  82      -5.677  36.127  54.667  1.00164.39           O  
ANISOU  655  OG1 THR A  82    20100  20918  21443   -253   -303   -815       O  
ATOM    656  CG2 THR A  82      -4.196  37.870  53.914  1.00161.49           C  
ANISOU  656  CG2 THR A  82    19789  20563  21007   -104   -303   -761       C  
ATOM    657  N   SER A  83      -5.634  37.556  58.600  1.00175.15           N  
ANISOU  657  N   SER A  83    21475  22167  22906   -217    -87   -709       N  
ATOM    658  CA  SER A  83      -6.739  37.631  59.549  1.00177.21           C  
ANISOU  658  CA  SER A  83    21663  22457  23213   -261    -36   -702       C  
ATOM    659  C   SER A  83      -7.430  38.987  59.374  1.00180.82           C  
ANISOU  659  C   SER A  83    22028  22980  23696   -179    -17   -677       C  
ATOM    660  O   SER A  83      -8.639  39.117  59.571  1.00178.43           O  
ANISOU  660  O   SER A  83    21619  22738  23439   -196     -1   -678       O  
ATOM    661  CB  SER A  83      -6.254  37.441  60.985  1.00174.72           C  
ANISOU  661  CB  SER A  83    21413  22073  22899   -303     36   -687       C  
ATOM    662  OG  SER A  83      -7.337  37.485  61.898  1.00173.73           O  
ANISOU  662  OG  SER A  83    21216  21984  22809   -355     93   -687       O  
ATOM    663  N   ASP A  84      -6.612  39.984  59.024  1.00183.59           N  
ANISOU  663  N   ASP A  84    22422  23312  24023    -89    -18   -651       N  
ATOM    664  CA  ASP A  84      -6.989  41.394  58.827  1.00181.68           C  
ANISOU  664  CA  ASP A  84    22119  23104  23807      5     -1   -618       C  
ATOM    665  C   ASP A  84      -7.182  42.169  60.124  1.00174.55           C  
ANISOU  665  C   ASP A  84    21209  22171  22940     22    100   -611       C  
ATOM    666  O   ASP A  84      -7.413  43.377  60.096  1.00176.20           O  
ANISOU  666  O   ASP A  84    21381  22385  23181    104    128   -589       O  
ATOM    667  CB  ASP A  84      -8.238  41.541  57.952  1.00183.09           C  
ANISOU  667  CB  ASP A  84    22169  23375  24022     22    -56   -610       C  
ATOM    668  CG  ASP A  84      -8.013  41.070  56.526  1.00182.51           C  
ANISOU  668  CG  ASP A  84    22104  23344  23898     14   -157   -614       C  
ATOM    669  OD1 ASP A  84      -6.840  40.996  56.098  1.00183.38           O  
ANISOU  669  OD1 ASP A  84    22313  23411  23950     28   -177   -618       O  
ATOM    670  OD2 ASP A  84      -9.010  40.814  55.819  1.00180.25           O  
ANISOU  670  OD2 ASP A  84    21721  23139  23627     -9   -215   -615       O  
ATOM    671  N   ARG A  85      -7.072  41.485  61.255  1.00163.75           N  
ANISOU  671  N   ARG A  85    19883  20768  21566    -58    155   -631       N  
ATOM    672  CA  ARG A  85      -7.168  42.156  62.539  1.00153.09           C  
ANISOU  672  CA  ARG A  85    18541  19393  20233    -60    256   -633       C  
ATOM    673  C   ARG A  85      -6.213  41.432  63.473  1.00139.98           C  
ANISOU  673  C   ARG A  85    16991  17671  18522   -139    282   -634       C  
ATOM    674  O   ARG A  85      -6.431  40.281  63.855  1.00142.40           O  
ANISOU  674  O   ARG A  85    17306  17976  18825   -231    274   -643       O  
ATOM    675  CB  ARG A  85      -8.615  42.187  63.041  1.00154.54           C  
ANISOU  675  CB  ARG A  85    18602  19637  20478    -86    307   -652       C  
ATOM    676  CG  ARG A  85      -8.827  43.055  64.271  1.00155.41           C  
ANISOU  676  CG  ARG A  85    18709  19731  20610    -76    424   -666       C  
ATOM    677  CD  ARG A  85     -10.307  43.239  64.581  1.00156.25           C  
ANISOU  677  CD  ARG A  85    18673  19908  20789    -78    477   -689       C  
ATOM    678  NE  ARG A  85     -11.010  42.007  64.917  1.00156.47           N  
ANISOU  678  NE  ARG A  85    18656  19982  20815   -194    473   -706       N  
ATOM    679  CZ  ARG A  85     -12.334  41.912  64.992  1.00155.09           C  
ANISOU  679  CZ  ARG A  85    18343  19885  20699   -213    498   -724       C  
ATOM    680  NH1 ARG A  85     -13.090  42.976  64.750  1.00152.25           N  
ANISOU  680  NH1 ARG A  85    17872  19563  20413   -112    529   -725       N  
ATOM    681  NH2 ARG A  85     -12.904  40.756  65.302  1.00155.15           N  
ANISOU  681  NH2 ARG A  85    18321  19932  20699   -332    492   -737       N  
ATOM    682  N   ILE A  86      -5.151  42.141  63.838  1.00112.69           N  
ANISOU  682  N   ILE A  86    13622  14166  15031   -104    311   -617       N  
ATOM    683  CA  ILE A  86      -4.068  41.572  64.621  1.00 90.79           C  
ANISOU  683  CA  ILE A  86    10954  11337  12205   -166    321   -604       C  
ATOM    684  C   ILE A  86      -4.061  42.033  66.066  1.00 79.69           C  
ANISOU  684  C   ILE A  86     9579   9917  10782   -215    417   -606       C  
ATOM    685  O   ILE A  86      -4.095  43.230  66.347  1.00 76.79           O  
ANISOU  685  O   ILE A  86     9209   9548  10421   -163    476   -614       O  
ATOM    686  CB  ILE A  86      -2.709  41.936  63.988  1.00 85.75           C  
ANISOU  686  CB  ILE A  86    10395  10660  11524   -108    277   -581       C  
ATOM    687  CG1 ILE A  86      -2.751  41.715  62.475  1.00 87.94           C  
ANISOU  687  CG1 ILE A  86    10640  10964  11810    -55    193   -586       C  
ATOM    688  CG2 ILE A  86      -1.587  41.145  64.624  1.00 83.93           C  
ANISOU  688  CG2 ILE A  86    10258  10379  11251   -169    268   -561       C  
ATOM    689  CD1 ILE A  86      -1.691  42.481  61.719  1.00 90.49           C  
ANISOU  689  CD1 ILE A  86    11013  11272  12096     19    164   -565       C  
ATOM    690  N   GLY A  87      -4.000  41.072  66.980  1.00 74.32           N  
ANISOU  690  N   GLY A  87     8935   9226  10079   -318    432   -599       N  
ATOM    691  CA  GLY A  87      -3.905  41.375  68.393  1.00 73.24           C  
ANISOU  691  CA  GLY A  87     8839   9083   9906   -387    517   -598       C  
ATOM    692  C   GLY A  87      -2.478  41.713  68.769  1.00 74.12           C  
ANISOU  692  C   GLY A  87     9057   9147   9956   -385    511   -566       C  
ATOM    693  O   GLY A  87      -1.543  41.419  68.026  1.00 73.67           O  
ANISOU  693  O   GLY A  87     9043   9060   9889   -346    438   -541       O  
ATOM    694  N   ALA A  88      -2.309  42.327  69.933  1.00 63.06           N  
ANISOU  694  N   ALA A  88     7699   7748   8514   -434    591   -570       N  
ATOM    695  CA  ALA A  88      -0.994  42.753  70.388  1.00 60.12           C  
ANISOU  695  CA  ALA A  88     7424   7342   8078   -445    589   -540       C  
ATOM    696  C   ALA A  88      -0.095  41.558  70.692  1.00 65.42           C  
ANISOU  696  C   ALA A  88     8157   7986   8712   -515    523   -483       C  
ATOM    697  O   ALA A  88       1.124  41.697  70.805  1.00 67.49           O  
ANISOU  697  O   ALA A  88     8489   8224   8932   -512    493   -446       O  
ATOM    698  CB  ALA A  88      -1.122  43.636  71.603  1.00 52.19           C  
ANISOU  698  CB  ALA A  88     6449   6350   7030   -497    694   -565       C  
ATOM    699  N   THR A  89      -0.705  40.386  70.830  1.00 74.44           N  
ANISOU  699  N   THR A  89     9273   9133   9878   -578    499   -474       N  
ATOM    700  CA  THR A  89       0.034  39.178  71.157  1.00 80.82           C  
ANISOU  700  CA  THR A  89    10137   9903  10667   -644    436   -416       C  
ATOM    701  C   THR A  89       0.367  38.352  69.915  1.00 78.44           C  
ANISOU  701  C   THR A  89     9825   9563  10417   -581    345   -411       C  
ATOM    702  O   THR A  89       1.257  37.504  69.949  1.00 77.99           O  
ANISOU  702  O   THR A  89     9818   9457  10357   -599    286   -365       O  
ATOM    703  CB  THR A  89      -0.754  38.305  72.155  1.00 87.89           C  
ANISOU  703  CB  THR A  89    11027  10815  11554   -769    465   -402       C  
ATOM    704  OG1 THR A  89       0.136  37.394  72.806  1.00 93.36           O  
ANISOU  704  OG1 THR A  89    11793  11466  12214   -844    415   -328       O  
ATOM    705  CG2 THR A  89      -1.858  37.528  71.449  1.00 89.03           C  
ANISOU  705  CG2 THR A  89    11097  10967  11765   -769    441   -432       C  
ATOM    706  N   ASP A  90      -0.344  38.606  68.821  1.00 77.51           N  
ANISOU  706  N   ASP A  90     9639   9466  10345   -507    334   -459       N  
ATOM    707  CA  ASP A  90      -0.158  37.839  67.593  1.00 79.51           C  
ANISOU  707  CA  ASP A  90     9880   9693  10638   -458    256   -469       C  
ATOM    708  C   ASP A  90       1.208  38.078  66.961  1.00 77.01           C  
ANISOU  708  C   ASP A  90     9613   9346  10303   -385    211   -451       C  
ATOM    709  O   ASP A  90       1.767  39.171  67.056  1.00 76.65           O  
ANISOU  709  O   ASP A  90     9587   9314  10222   -342    238   -444       O  
ATOM    710  CB  ASP A  90      -1.257  38.175  66.585  1.00 86.60           C  
ANISOU  710  CB  ASP A  90    10691  10639  11576   -405    253   -520       C  
ATOM    711  CG  ASP A  90      -2.607  37.615  66.985  1.00 94.70           C  
ANISOU  711  CG  ASP A  90    11652  11697  12632   -481    279   -540       C  
ATOM    712  OD1 ASP A  90      -2.642  36.642  67.769  1.00 94.68           O  
ANISOU  712  OD1 ASP A  90    11682  11666  12625   -577    279   -516       O  
ATOM    713  OD2 ASP A  90      -3.633  38.146  66.510  1.00 99.26           O  
ANISOU  713  OD2 ASP A  90    12145  12330  13241   -447    298   -574       O  
HETATM  714  N   MSE A  91       1.740  37.047  66.313  1.00 66.21           N  
ANISOU  714  N   MSE A  91     8265   7933   8960   -373    146   -447       N  
HETATM  715  CA  MSE A  91       3.005  37.161  65.594  1.00 54.27           C  
ANISOU  715  CA  MSE A  91     6786   6397   7435   -301    106   -439       C  
HETATM  716  C   MSE A  91       2.769  37.345  64.099  1.00 48.24           C  
ANISOU  716  C   MSE A  91     5982   5661   6688   -225     75   -490       C  
HETATM  717  O   MSE A  91       2.019  36.589  63.482  1.00 39.08           O  
ANISOU  717  O   MSE A  91     4788   4499   5561   -239     48   -527       O  
HETATM  718  CB  MSE A  91       3.871  35.927  65.840  1.00 48.53           C  
ANISOU  718  CB  MSE A  91     6107   5601   6731   -329     60   -403       C  
HETATM  719  CG  MSE A  91       5.154  35.873  65.014  1.00 57.24           C  
ANISOU  719  CG  MSE A  91     7233   6681   7835   -251     21   -403       C  
HETATM  720 SE   MSE A  91       6.636  36.918  65.759  1.00 64.06          SE  
ANISOU  720 SE   MSE A  91     8139   7562   8636   -232     38   -338      SE  
HETATM  721  CE  MSE A  91       6.736  36.075  67.523  1.00 43.06           C  
ANISOU  721  CE  MSE A  91     5525   4861   5976   -349     36   -255       C  
ATOM    722  N   THR A  92       3.395  38.364  63.523  1.00 66.38           N  
ANISOU  722  N   THR A  92     8283   7984   8952   -154     77   -491       N  
ATOM    723  CA  THR A  92       3.320  38.584  62.087  1.00 70.26           C  
ANISOU  723  CA  THR A  92     8744   8508   9444    -88     43   -530       C  
ATOM    724  C   THR A  92       4.719  38.440  61.516  1.00 68.22           C  
ANISOU  724  C   THR A  92     8527   8229   9163    -43     15   -524       C  
ATOM    725  O   THR A  92       5.683  38.304  62.270  1.00 72.23           O  
ANISOU  725  O   THR A  92     9078   8703   9663    -57     21   -484       O  
ATOM    726  CB  THR A  92       2.747  39.971  61.735  1.00 71.40           C  
ANISOU  726  CB  THR A  92     8851   8708   9571    -41     69   -533       C  
ATOM    727  OG1 THR A  92       3.684  40.989  62.100  1.00 71.46           O  
ANISOU  727  OG1 THR A  92     8900   8711   9539    -13     96   -500       O  
ATOM    728  CG2 THR A  92       1.432  40.212  62.459  1.00 66.78           C  
ANISOU  728  CG2 THR A  92     8217   8143   9014    -79    111   -538       C  
ATOM    729  N   PHE A  93       4.838  38.454  60.193  1.00 51.89           N  
ANISOU  729  N   PHE A  93     6442   6190   7086      6    -17   -562       N  
ATOM    730  CA  PHE A  93       6.158  38.374  59.580  1.00 48.79           C  
ANISOU  730  CA  PHE A  93     6079   5789   6670     50    -35   -564       C  
ATOM    731  C   PHE A  93       7.019  39.594  59.899  1.00 42.93           C  
ANISOU  731  C   PHE A  93     5361   5070   5882     78    -10   -519       C  
ATOM    732  O   PHE A  93       8.185  39.453  60.262  1.00 42.33           O  
ANISOU  732  O   PHE A  93     5316   4971   5796     83     -9   -492       O  
ATOM    733  CB  PHE A  93       6.052  38.207  58.066  1.00 47.42           C  
ANISOU  733  CB  PHE A  93     5884   5655   6480     85    -68   -620       C  
ATOM    734  CG  PHE A  93       7.383  38.172  57.380  1.00 48.97           C  
ANISOU  734  CG  PHE A  93     6104   5855   6647    129    -76   -631       C  
ATOM    735  CD1 PHE A  93       8.135  37.009  57.359  1.00 51.33           C  
ANISOU  735  CD1 PHE A  93     6423   6097   6982    131    -85   -655       C  
ATOM    736  CD2 PHE A  93       7.890  39.301  56.762  1.00 46.68           C  
ANISOU  736  CD2 PHE A  93     5814   5622   6300    169    -71   -615       C  
ATOM    737  CE1 PHE A  93       9.364  36.974  56.733  1.00 52.96           C  
ANISOU  737  CE1 PHE A  93     6640   6313   7168    175    -84   -671       C  
ATOM    738  CE2 PHE A  93       9.121  39.272  56.134  1.00 51.85           C  
ANISOU  738  CE2 PHE A  93     6485   6292   6925    203    -72   -627       C  
ATOM    739  CZ  PHE A  93       9.859  38.107  56.120  1.00 51.02           C  
ANISOU  739  CZ  PHE A  93     6391   6138   6857    208    -75   -658       C  
ATOM    740  N   ARG A  94       6.446  40.787  59.752  1.00 45.01           N  
ANISOU  740  N   ARG A  94     5606   5374   6120     96      9   -510       N  
ATOM    741  CA  ARG A  94       7.167  42.026  60.042  1.00 47.72           C  
ANISOU  741  CA  ARG A  94     5978   5731   6422    116     36   -471       C  
ATOM    742  C   ARG A  94       7.619  42.077  61.500  1.00 46.97           C  
ANISOU  742  C   ARG A  94     5920   5602   6324     66     70   -431       C  
ATOM    743  O   ARG A  94       8.695  42.590  61.806  1.00 37.58           O  
ANISOU  743  O   ARG A  94     4766   4415   5099     66     79   -399       O  
ATOM    744  CB  ARG A  94       6.308  43.250  59.706  1.00 49.25           C  
ANISOU  744  CB  ARG A  94     6147   5958   6608    144     53   -467       C  
ATOM    745  CG  ARG A  94       6.066  43.446  58.213  1.00 56.27           C  
ANISOU  745  CG  ARG A  94     7005   6894   7480    191     12   -487       C  
ATOM    746  CD  ARG A  94       5.171  44.651  57.931  1.00 59.88           C  
ANISOU  746  CD  ARG A  94     7432   7376   7943    224     20   -468       C  
ATOM    747  NE  ARG A  94       5.833  45.928  58.193  1.00 66.85           N  
ANISOU  747  NE  ARG A  94     8356   8247   8797    244     51   -429       N  
ATOM    748  CZ  ARG A  94       6.694  46.515  57.366  1.00 70.23           C  
ANISOU  748  CZ  ARG A  94     8810   8699   9174    270     31   -408       C  
ATOM    749  NH1 ARG A  94       7.012  45.943  56.212  1.00 68.13           N  
ANISOU  749  NH1 ARG A  94     8531   8477   8878    281    -15   -428       N  
ATOM    750  NH2 ARG A  94       7.238  47.680  57.690  1.00 69.06           N  
ANISOU  750  NH2 ARG A  94     8703   8532   9003    277     61   -372       N  
ATOM    751  N   ARG A  95       6.794  41.544  62.397  1.00 48.53           N  
ANISOU  751  N   ARG A  95     6110   5777   6553     15     87   -432       N  
ATOM    752  CA  ARG A  95       7.138  41.516  63.812  1.00 51.94           C  
ANISOU  752  CA  ARG A  95     6579   6185   6971    -47    117   -393       C  
ATOM    753  C   ARG A  95       8.277  40.544  64.089  1.00 52.81           C  
ANISOU  753  C   ARG A  95     6715   6263   7085    -64     81   -361       C  
ATOM    754  O   ARG A  95       9.140  40.824  64.917  1.00 57.38           O  
ANISOU  754  O   ARG A  95     7330   6841   7632    -95     89   -315       O  
ATOM    755  CB  ARG A  95       5.917  41.159  64.659  1.00 56.25           C  
ANISOU  755  CB  ARG A  95     7106   6723   7545   -106    147   -403       C  
ATOM    756  CG  ARG A  95       4.945  42.313  64.798  1.00 64.83           C  
ANISOU  756  CG  ARG A  95     8167   7837   8629    -94    200   -424       C  
ATOM    757  CD  ARG A  95       3.680  41.940  65.542  1.00 64.81           C  
ANISOU  757  CD  ARG A  95     8131   7838   8656   -150    236   -441       C  
ATOM    758  NE  ARG A  95       2.671  42.983  65.394  1.00 63.95           N  
ANISOU  758  NE  ARG A  95     7976   7756   8565   -114    282   -470       N  
ATOM    759  CZ  ARG A  95       1.505  42.989  66.028  1.00 60.96           C  
ANISOU  759  CZ  ARG A  95     7555   7393   8214   -151    332   -492       C  
ATOM    760  NH1 ARG A  95       1.202  42.010  66.866  1.00 54.89           N  
ANISOU  760  NH1 ARG A  95     6791   6619   7447   -235    341   -486       N  
ATOM    761  NH2 ARG A  95       0.648  43.981  65.834  1.00 62.47           N  
ANISOU  761  NH2 ARG A  95     7698   7605   8435   -103    374   -517       N  
ATOM    762  N   LEU A  96       8.282  39.411  63.393  1.00 42.01           N  
ANISOU  762  N   LEU A  96     5331   4871   5760    -43     41   -386       N  
ATOM    763  CA  LEU A  96       9.380  38.453  63.501  1.00 43.85           C  
ANISOU  763  CA  LEU A  96     5581   5064   6015    -39      6   -359       C  
ATOM    764  C   LEU A  96      10.674  39.046  62.940  1.00 51.26           C  
ANISOU  764  C   LEU A  96     6524   6031   6920     13     -1   -348       C  
ATOM    765  O   LEU A  96      11.734  38.934  63.556  1.00 51.68           O  
ANISOU  765  O   LEU A  96     6595   6076   6966      2    -12   -297       O  
ATOM    766  CB  LEU A  96       9.038  37.151  62.776  1.00 40.96           C  
ANISOU  766  CB  LEU A  96     5199   4655   5710    -24    -27   -403       C  
ATOM    767  CG  LEU A  96      10.130  36.082  62.768  1.00 44.82           C  
ANISOU  767  CG  LEU A  96     5700   5086   6242     -3    -60   -385       C  
ATOM    768  CD1 LEU A  96      10.434  35.636  64.186  1.00 45.51           C  
ANISOU  768  CD1 LEU A  96     5815   5133   6344    -64    -69   -306       C  
ATOM    769  CD2 LEU A  96       9.720  34.898  61.914  1.00 48.01           C  
ANISOU  769  CD2 LEU A  96     6094   5442   6706     13    -84   -448       C  
ATOM    770  N   ASP A  97      10.574  39.674  61.771  1.00 50.48           N  
ANISOU  770  N   ASP A  97     6407   5974   6798     65      2   -391       N  
ATOM    771  CA  ASP A  97      11.710  40.332  61.134  1.00 50.73           C  
ANISOU  771  CA  ASP A  97     6441   6044   6788    107      0   -383       C  
ATOM    772  C   ASP A  97      12.336  41.380  62.048  1.00 50.87           C  
ANISOU  772  C   ASP A  97     6488   6083   6758     75     24   -327       C  
ATOM    773  O   ASP A  97      13.560  41.486  62.143  1.00 49.98           O  
ANISOU  773  O   ASP A  97     6380   5985   6624     81     15   -294       O  
ATOM    774  CB  ASP A  97      11.276  40.981  59.815  1.00 50.08           C  
ANISOU  774  CB  ASP A  97     6341   6011   6678    150      1   -429       C  
ATOM    775  CG  ASP A  97      12.396  41.758  59.147  1.00 51.31           C  
ANISOU  775  CG  ASP A  97     6501   6214   6781    183      3   -418       C  
ATOM    776  OD1 ASP A  97      13.054  41.194  58.252  1.00 56.59           O  
ANISOU  776  OD1 ASP A  97     7153   6897   7450    217    -11   -450       O  
ATOM    777  OD2 ASP A  97      12.623  42.931  59.512  1.00 60.35           O  
ANISOU  777  OD2 ASP A  97     7667   7381   7883    169     25   -380       O  
ATOM    778  N   SER A  98      11.488  42.151  62.719  1.00 47.72           N  
ANISOU  778  N   SER A  98     6104   5685   6341     38     56   -319       N  
ATOM    779  CA  SER A  98      11.947  43.206  63.608  1.00 49.39           C  
ANISOU  779  CA  SER A  98     6352   5911   6502     -3     87   -279       C  
ATOM    780  C   SER A  98      12.669  42.622  64.820  1.00 48.68           C  
ANISOU  780  C   SER A  98     6283   5805   6408    -63     76   -226       C  
ATOM    781  O   SER A  98      13.716  43.125  65.226  1.00 43.49           O  
ANISOU  781  O   SER A  98     5646   5171   5708    -86     74   -185       O  
ATOM    782  CB  SER A  98      10.768  44.076  64.053  1.00 51.00           C  
ANISOU  782  CB  SER A  98     6566   6112   6700    -25    134   -297       C  
ATOM    783  OG  SER A  98      10.127  44.677  62.940  1.00 46.53           O  
ANISOU  783  OG  SER A  98     5976   5562   6142     34    136   -331       O  
ATOM    784  N   LEU A  99      12.104  41.554  65.383  1.00 55.70           N  
ANISOU  784  N   LEU A  99     7167   6658   7339    -94     63   -220       N  
ATOM    785  CA  LEU A  99      12.708  40.846  66.512  1.00 55.59           C  
ANISOU  785  CA  LEU A  99     7170   6625   7326   -153     40   -157       C  
ATOM    786  C   LEU A  99      14.114  40.360  66.203  1.00 52.18           C  
ANISOU  786  C   LEU A  99     6722   6195   6907   -117     -5   -120       C  
ATOM    787  O   LEU A  99      15.031  40.512  67.010  1.00 54.18           O  
ANISOU  787  O   LEU A  99     6989   6467   7129   -159    -20    -56       O  
ATOM    788  CB  LEU A  99      11.850  39.643  66.916  1.00 55.26           C  
ANISOU  788  CB  LEU A  99     7122   6535   7338   -184     26   -158       C  
ATOM    789  CG  LEU A  99      10.533  39.873  67.649  1.00 61.56           C  
ANISOU  789  CG  LEU A  99     7932   7335   8125   -247     70   -176       C  
ATOM    790  CD1 LEU A  99       9.794  38.555  67.798  1.00 59.66           C  
ANISOU  790  CD1 LEU A  99     7679   7047   7943   -273     47   -177       C  
ATOM    791  CD2 LEU A  99      10.792  40.499  69.013  1.00 60.34           C  
ANISOU  791  CD2 LEU A  99     7818   7206   7903   -336     99   -128       C  
ATOM    792  N   ILE A 100      14.273  39.779  65.022  1.00 47.69           N  
ANISOU  792  N   ILE A 100     6120   5613   6385    -41    -25   -162       N  
ATOM    793  CA  ILE A 100      15.548  39.222  64.604  1.00 50.97           C  
ANISOU  793  CA  ILE A 100     6510   6028   6830      8    -58   -141       C  
ATOM    794  C   ILE A 100      16.592  40.328  64.440  1.00 49.47           C  
ANISOU  794  C   ILE A 100     6317   5904   6576     13    -47   -120       C  
ATOM    795  O   ILE A 100      17.755  40.154  64.805  1.00 48.48           O  
ANISOU  795  O   ILE A 100     6175   5795   6451     10    -73    -65       O  
ATOM    796  CB  ILE A 100      15.386  38.409  63.306  1.00 48.48           C  
ANISOU  796  CB  ILE A 100     6164   5686   6572     83    -68   -212       C  
ATOM    797  CG1 ILE A 100      14.520  37.176  63.583  1.00 50.16           C  
ANISOU  797  CG1 ILE A 100     6381   5823   6853     67    -85   -225       C  
ATOM    798  CG2 ILE A 100      16.728  37.988  62.759  1.00 47.83           C  
ANISOU  798  CG2 ILE A 100     6046   5611   6517    143    -86   -206       C  
ATOM    799  CD1 ILE A 100      14.206  36.344  62.361  1.00 52.65           C  
ANISOU  799  CD1 ILE A 100     6677   6106   7222    124    -91   -305       C  
ATOM    800  N   ARG A 101      16.170  41.469  63.906  1.00 43.16           N  
ANISOU  800  N   ARG A 101     5532   5142   5725     17    -13   -157       N  
ATOM    801  CA  ARG A 101      17.070  42.607  63.746  1.00 40.94           C  
ANISOU  801  CA  ARG A 101     5258   4918   5379     10      1   -136       C  
ATOM    802  C   ARG A 101      17.464  43.206  65.098  1.00 43.19           C  
ANISOU  802  C   ARG A 101     5579   5219   5614    -76      7    -73       C  
ATOM    803  O   ARG A 101      18.621  43.567  65.306  1.00 45.70           O  
ANISOU  803  O   ARG A 101     5889   5579   5896    -96     -6    -30       O  
ATOM    804  CB  ARG A 101      16.430  43.668  62.853  1.00 36.91           C  
ANISOU  804  CB  ARG A 101     4760   4430   4832     34     33   -184       C  
ATOM    805  CG  ARG A 101      16.255  43.204  61.416  1.00 38.18           C  
ANISOU  805  CG  ARG A 101     4888   4600   5021    106     22   -241       C  
ATOM    806  CD  ARG A 101      15.543  44.239  60.575  1.00 37.46           C  
ANISOU  806  CD  ARG A 101     4809   4533   4893    124     43   -272       C  
ATOM    807  NE  ARG A 101      15.116  43.698  59.287  1.00 39.06           N  
ANISOU  807  NE  ARG A 101     4981   4745   5113    177     28   -328       N  
ATOM    808  CZ  ARG A 101      15.875  43.662  58.198  1.00 41.75           C  
ANISOU  808  CZ  ARG A 101     5301   5132   5430    213     22   -350       C  
ATOM    809  NH1 ARG A 101      15.396  43.149  57.073  1.00 45.54           N  
ANISOU  809  NH1 ARG A 101     5760   5626   5919    248     11   -408       N  
ATOM    810  NH2 ARG A 101      17.113  44.139  58.230  1.00 38.82           N  
ANISOU  810  NH2 ARG A 101     4928   4800   5020    205     29   -317       N  
ATOM    811  N   VAL A 102      16.508  43.303  66.017  1.00 45.93           N  
ANISOU  811  N   VAL A 102     5960   5538   5952   -133     28    -72       N  
ATOM    812  CA  VAL A 102      16.803  43.771  67.369  1.00 50.15           C  
ANISOU  812  CA  VAL A 102     6535   6090   6431   -229     36    -19       C  
ATOM    813  C   VAL A 102      17.813  42.851  68.059  1.00 54.22           C  
ANISOU  813  C   VAL A 102     7029   6612   6960   -256    -19     57       C  
ATOM    814  O   VAL A 102      18.752  43.319  68.708  1.00 55.43           O  
ANISOU  814  O   VAL A 102     7192   6809   7058   -314    -32    112       O  
ATOM    815  CB  VAL A 102      15.525  43.866  68.229  1.00 47.69           C  
ANISOU  815  CB  VAL A 102     6259   5749   6112   -287     76    -40       C  
ATOM    816  CG1 VAL A 102      15.877  44.062  69.690  1.00 43.36           C  
ANISOU  816  CG1 VAL A 102     5751   5222   5501   -398     79     16       C  
ATOM    817  CG2 VAL A 102      14.649  45.007  67.746  1.00 47.99           C  
ANISOU  817  CG2 VAL A 102     6316   5784   6134   -265    133   -102       C  
ATOM    818  N   ARG A 103      17.623  41.544  67.892  1.00 56.10           N  
ANISOU  818  N   ARG A 103     7237   6805   7275   -216    -54     63       N  
ATOM    819  CA  ARG A 103      18.530  40.537  68.438  1.00 55.05           C  
ANISOU  819  CA  ARG A 103     7076   6662   7180   -222   -113    141       C  
ATOM    820  C   ARG A 103      19.957  40.695  67.914  1.00 57.03           C  
ANISOU  820  C   ARG A 103     7279   6959   7431   -177   -139    169       C  
ATOM    821  O   ARG A 103      20.920  40.575  68.671  1.00 52.01           O  
ANISOU  821  O   ARG A 103     6627   6354   6779   -218   -180    251       O  
ATOM    822  CB  ARG A 103      18.008  39.130  68.116  1.00 56.04           C  
ANISOU  822  CB  ARG A 103     7179   6711   7402   -171   -139    128       C  
ATOM    823  CG  ARG A 103      18.803  37.979  68.736  1.00 56.63           C  
ANISOU  823  CG  ARG A 103     7229   6753   7536   -172   -203    216       C  
ATOM    824  CD  ARG A 103      19.854  37.434  67.777  1.00 64.34           C  
ANISOU  824  CD  ARG A 103     8143   7721   8583    -68   -229    207       C  
ATOM    825  NE  ARG A 103      20.091  36.007  67.966  1.00 73.58           N  
ANISOU  825  NE  ARG A 103     9288   8811   9857    -32   -278    252       N  
ATOM    826  CZ  ARG A 103      21.020  35.505  68.771  1.00 78.43           C  
ANISOU  826  CZ  ARG A 103     9878   9424  10500    -47   -336    359       C  
ATOM    827  NH1 ARG A 103      21.803  36.316  69.466  1.00 79.74           N  
ANISOU  827  NH1 ARG A 103    10037   9674  10587   -108   -353    429       N  
ATOM    828  NH2 ARG A 103      21.165  34.193  68.880  1.00 82.71           N  
ANISOU  828  NH2 ARG A 103    10399   9877  11150     -5   -382    400       N  
ATOM    829  N   LEU A 104      20.084  40.944  66.616  1.00 54.45           N  
ANISOU  829  N   LEU A 104     6926   6644   7120    -96   -117    103       N  
ATOM    830  CA  LEU A 104      21.390  41.062  65.973  1.00 55.56           C  
ANISOU  830  CA  LEU A 104     7012   6835   7263    -48   -132    116       C  
ATOM    831  C   LEU A 104      22.182  42.280  66.445  1.00 56.22           C  
ANISOU  831  C   LEU A 104     7109   6995   7255   -119   -124    159       C  
ATOM    832  O   LEU A 104      23.400  42.212  66.625  1.00 50.79           O  
ANISOU  832  O   LEU A 104     6376   6357   6564   -123   -156    216       O  
ATOM    833  CB  LEU A 104      21.218  41.100  64.456  1.00 52.48           C  
ANISOU  833  CB  LEU A 104     6599   6447   6895     39   -102     28       C  
ATOM    834  CG  LEU A 104      21.059  39.716  63.826  1.00 53.51           C  
ANISOU  834  CG  LEU A 104     6691   6514   7124    119   -118    -10       C  
ATOM    835  CD1 LEU A 104      20.785  39.810  62.333  1.00 52.85           C  
ANISOU  835  CD1 LEU A 104     6594   6443   7042    187    -86   -105       C  
ATOM    836  CD2 LEU A 104      22.304  38.886  64.083  1.00 54.34           C  
ANISOU  836  CD2 LEU A 104     6737   6618   7292    155   -158     48       C  
ATOM    837  N   VAL A 105      21.487  43.396  66.633  1.00 49.83           N  
ANISOU  837  N   VAL A 105     6362   6196   6376   -174    -82    129       N  
ATOM    838  CA  VAL A 105      22.114  44.631  67.098  1.00 55.03           C  
ANISOU  838  CA  VAL A 105     7051   6915   6944   -253    -67    159       C  
ATOM    839  C   VAL A 105      22.690  44.424  68.507  1.00 55.66           C  
ANISOU  839  C   VAL A 105     7138   7020   6991   -347   -107    246       C  
ATOM    840  O   VAL A 105      23.722  45.007  68.846  1.00 58.86           O  
ANISOU  840  O   VAL A 105     7533   7491   7340   -403   -123    294       O  
ATOM    841  CB  VAL A 105      21.111  45.814  67.099  1.00 56.22           C  
ANISOU  841  CB  VAL A 105     7273   7047   7041   -289     -8    105       C  
ATOM    842  CG1 VAL A 105      21.645  47.038  67.851  1.00 54.17           C  
ANISOU  842  CG1 VAL A 105     7062   6830   6689   -392     10    133       C  
ATOM    843  CG2 VAL A 105      20.739  46.216  65.686  1.00 53.74           C  
ANISOU  843  CG2 VAL A 105     6949   6726   6743   -208     19     39       C  
ATOM    844  N   GLU A 106      22.015  43.621  69.336  1.00 64.03           N  
ANISOU  844  N   GLU A 106     8215   8034   8078   -375   -124    270       N  
ATOM    845  CA  GLU A 106      22.540  43.262  70.664  1.00 74.67           C  
ANISOU  845  CA  GLU A 106     9567   9408   9395   -467   -172    364       C  
ATOM    846  C   GLU A 106      23.934  42.676  70.610  1.00 77.33           C  
ANISOU  846  C   GLU A 106     9827   9789   9768   -437   -239    443       C  
ATOM    847  O   GLU A 106      24.817  43.047  71.375  1.00 83.55           O  
ANISOU  847  O   GLU A 106    10607  10644  10494   -519   -273    517       O  
ATOM    848  CB  GLU A 106      21.695  42.162  71.294  1.00 78.23           C  
ANISOU  848  CB  GLU A 106    10031   9796   9895   -477   -193    386       C  
ATOM    849  CG  GLU A 106      20.327  42.474  71.846  1.00 90.96           C  
ANISOU  849  CG  GLU A 106    11713  11375  11472   -538   -139    338       C  
ATOM    850  CD  GLU A 106      20.374  43.384  73.024  1.00103.13           C  
ANISOU  850  CD  GLU A 106    13315  12968  12902   -673   -117    362       C  
ATOM    851  OE1 GLU A 106      21.310  43.257  73.834  1.00107.80           O  
ANISOU  851  OE1 GLU A 106    13898  13611  13449   -746   -170    451       O  
ATOM    852  OE2 GLU A 106      19.423  44.151  73.187  1.00107.46           O  
ANISOU  852  OE2 GLU A 106    13918  13503  13410   -709    -47    293       O  
ATOM    853  N   GLU A 107      24.114  41.762  69.662  1.00 74.19           N  
ANISOU  853  N   GLU A 107     9366   9353   9472   -319   -254    423       N  
ATOM    854  CA  GLU A 107      25.339  40.978  69.512  1.00 77.20           C  
ANISOU  854  CA  GLU A 107     9658   9756   9920   -261   -312    489       C  
ATOM    855  C   GLU A 107      26.557  41.801  69.043  1.00 75.46           C  
ANISOU  855  C   GLU A 107     9387   9630   9654   -261   -309    499       C  
ATOM    856  O   GLU A 107      27.703  41.327  69.062  1.00 76.63           O  
ANISOU  856  O   GLU A 107     9451   9818   9845   -229   -357    564       O  
ATOM    857  CB  GLU A 107      25.073  39.836  68.537  1.00 79.65           C  
ANISOU  857  CB  GLU A 107     9925   9988  10351   -133   -311    438       C  
ATOM    858  CG  GLU A 107      23.908  38.954  68.990  1.00 86.00           C  
ANISOU  858  CG  GLU A 107    10775  10697  11203   -141   -318    434       C  
ATOM    859  CD  GLU A 107      24.209  38.130  70.237  1.00 95.79           C  
ANISOU  859  CD  GLU A 107    12009  11917  12469   -195   -390    553       C  
ATOM    860  OE1 GLU A 107      23.256  37.585  70.843  1.00100.76           O  
ANISOU  860  OE1 GLU A 107    12690  12485  13111   -237   -395    565       O  
ATOM    861  OE2 GLU A 107      25.396  38.004  70.599  1.00 99.63           O  
ANISOU  861  OE2 GLU A 107    12437  12452  12965   -197   -443    641       O  
ATOM    862  N   THR A 108      26.310  43.043  68.643  1.00 73.00           N  
ANISOU  862  N   THR A 108     9124   9353   9260   -299   -254    438       N  
ATOM    863  CA  THR A 108      27.378  43.909  68.159  1.00 75.55           C  
ANISOU  863  CA  THR A 108     9409   9764   9532   -312   -245    443       C  
ATOM    864  C   THR A 108      28.217  44.468  69.308  1.00 76.21           C  
ANISOU  864  C   THR A 108     9495   9926   9534   -436   -285    534       C  
ATOM    865  O   THR A 108      29.150  45.235  69.087  1.00 75.19           O  
ANISOU  865  O   THR A 108     9337   9878   9352   -473   -283    549       O  
ATOM    866  CB  THR A 108      26.807  45.073  67.328  1.00 76.20           C  
ANISOU  866  CB  THR A 108     9551   9846   9555   -316   -175    355       C  
ATOM    867  OG1 THR A 108      25.898  45.840  68.129  1.00 78.31           O  
ANISOU  867  OG1 THR A 108     9916  10086   9754   -407   -147    341       O  
ATOM    868  CG2 THR A 108      26.074  44.538  66.110  1.00 77.73           C  
ANISOU  868  CG2 THR A 108     9733   9982   9819   -200   -144    271       C  
ATOM    869  N   GLY A 109      27.881  44.078  70.534  1.00 74.69           N  
ANISOU  869  N   GLY A 109     9339   9715   9326   -511   -322    595       N  
ATOM    870  CA  GLY A 109      28.687  44.422  71.691  1.00 74.66           C  
ANISOU  870  CA  GLY A 109     9332   9791   9243   -636   -373    690       C  
ATOM    871  C   GLY A 109      29.710  43.344  71.993  1.00 75.72           C  
ANISOU  871  C   GLY A 109     9361   9958   9452   -597   -460    799       C  
ATOM    872  O   GLY A 109      30.609  43.536  72.810  1.00 79.30           O  
ANISOU  872  O   GLY A 109     9783  10496   9851   -687   -518    893       O  
ATOM    873  N   ASN A 110      29.567  42.206  71.321  1.00 73.84           N  
ANISOU  873  N   ASN A 110     9066   9649   9341   -461   -470    784       N  
ATOM    874  CA  ASN A 110      30.491  41.085  71.464  1.00 73.90           C  
ANISOU  874  CA  ASN A 110     8966   9662   9450   -394   -546    879       C  
ATOM    875  C   ASN A 110      31.422  40.991  70.258  1.00 71.43           C  
ANISOU  875  C   ASN A 110     8548   9386   9207   -278   -528    843       C  
ATOM    876  O   ASN A 110      30.961  40.949  69.121  1.00 73.73           O  
ANISOU  876  O   ASN A 110     8846   9630   9539   -186   -464    735       O  
ATOM    877  CB  ASN A 110      29.703  39.783  71.648  1.00 75.47           C  
ANISOU  877  CB  ASN A 110     9178   9743   9753   -328   -570    891       C  
ATOM    878  CG  ASN A 110      30.595  38.555  71.721  1.00 78.58           C  
ANISOU  878  CG  ASN A 110     9464  10117  10276   -239   -645    986       C  
ATOM    879  OD1 ASN A 110      30.992  37.999  70.697  1.00 72.36           O  
ANISOU  879  OD1 ASN A 110     8600   9297   9595   -105   -626    938       O  
ATOM    880  ND2 ASN A 110      30.903  38.118  72.937  1.00 82.88           N  
ANISOU  880  ND2 ASN A 110    10000  10679  10813   -314   -731   1121       N  
ATOM    881  N   SER A 111      32.728  40.948  70.510  1.00 67.22           N  
ANISOU  881  N   SER A 111     7912   8943   8684   -286   -583    933       N  
ATOM    882  CA  SER A 111      33.723  41.026  69.438  1.00 70.88           C  
ANISOU  882  CA  SER A 111     8268   9467   9195   -196   -558    900       C  
ATOM    883  C   SER A 111      33.624  39.880  68.439  1.00 74.61           C  
ANISOU  883  C   SER A 111     8679   9853   9818    -26   -533    839       C  
ATOM    884  O   SER A 111      33.756  40.095  67.235  1.00 66.75           O  
ANISOU  884  O   SER A 111     7654   8870   8836     47   -467    741       O  
ATOM    885  CB  SER A 111      35.139  41.072  70.021  1.00 69.03           C  
ANISOU  885  CB  SER A 111     7921   9351   8957   -238   -631   1021       C  
ATOM    886  OG  SER A 111      35.454  39.871  70.704  1.00 73.75           O  
ANISOU  886  OG  SER A 111     8451   9908   9661   -189   -715   1131       O  
ATOM    887  N   GLU A 112      33.382  38.670  68.934  1.00 93.42           N  
ANISOU  887  N   GLU A 112    11047  12143  12306     28   -585    894       N  
ATOM    888  CA  GLU A 112      33.295  37.503  68.063  1.00101.69           C  
ANISOU  888  CA  GLU A 112    12042  13091  13505    186   -564    836       C  
ATOM    889  C   GLU A 112      32.063  37.604  67.179  1.00 97.98           C  
ANISOU  889  C   GLU A 112    11668  12543  13020    216   -483    694       C  
ATOM    890  O   GLU A 112      32.134  37.416  65.966  1.00 94.19           O  
ANISOU  890  O   GLU A 112    11153  12049  12588    314   -423    590       O  
ATOM    891  CB  GLU A 112      33.242  36.212  68.888  1.00112.99           C  
ANISOU  891  CB  GLU A 112    13453  14426  15052    224   -643    937       C  
ATOM    892  CG  GLU A 112      34.579  35.751  69.445  1.00126.86           C  
ANISOU  892  CG  GLU A 112    15078  16241  16882    251   -726   1074       C  
ATOM    893  CD  GLU A 112      35.600  35.482  68.356  1.00136.90           C  
ANISOU  893  CD  GLU A 112    16216  17547  18254    387   -687   1022       C  
ATOM    894  OE1 GLU A 112      35.290  34.702  67.431  1.00139.62           O  
ANISOU  894  OE1 GLU A 112    16550  17790  18708    514   -634    923       O  
ATOM    895  OE2 GLU A 112      36.708  36.051  68.422  1.00139.85           O  
ANISOU  895  OE2 GLU A 112    16494  18052  18593    361   -706   1076       O  
ATOM    896  N   ASN A 113      30.935  37.920  67.804  1.00 92.57           N  
ANISOU  896  N   ASN A 113    11098  11814  12261    127   -482    690       N  
ATOM    897  CA  ASN A 113      29.676  38.075  67.095  1.00 85.75           C  
ANISOU  897  CA  ASN A 113    10321  10882  11376    142   -415    569       C  
ATOM    898  C   ASN A 113      29.693  39.252  66.128  1.00 80.77           C  
ANISOU  898  C   ASN A 113     9707  10326  10654    131   -345    477       C  
ATOM    899  O   ASN A 113      29.164  39.159  65.021  1.00 86.58           O  
ANISOU  899  O   ASN A 113    10458  11028  11412    198   -289    369       O  
ATOM    900  CB  ASN A 113      28.533  38.242  68.095  1.00 87.75           C  
ANISOU  900  CB  ASN A 113    10683  11090  11568     40   -428    594       C  
ATOM    901  CG  ASN A 113      28.294  36.993  68.917  1.00 89.15           C  
ANISOU  901  CG  ASN A 113    10861  11178  11836     51   -492    675       C  
ATOM    902  OD1 ASN A 113      28.576  35.881  68.473  1.00 91.85           O  
ANISOU  902  OD1 ASN A 113    11144  11447  12307    159   -508    673       O  
ATOM    903  ND2 ASN A 113      27.776  37.171  70.125  1.00 86.23           N  
ANISOU  903  ND2 ASN A 113    10558  10808  11397    -66   -524    745       N  
ATOM    904  N   LEU A 114      30.302  40.357  66.555  1.00 70.78           N  
ANISOU  904  N   LEU A 114     8444   9164   9285     36   -351    523       N  
ATOM    905  CA  LEU A 114      30.404  41.554  65.724  1.00 69.39           C  
ANISOU  905  CA  LEU A 114     8287   9059   9018     11   -291    454       C  
ATOM    906  C   LEU A 114      31.107  41.295  64.400  1.00 65.64           C  
ANISOU  906  C   LEU A 114     7725   8619   8596    116   -252    390       C  
ATOM    907  O   LEU A 114      30.685  41.793  63.359  1.00 69.24           O  
ANISOU  907  O   LEU A 114     8213   9081   9014    137   -193    298       O  
ATOM    908  CB  LEU A 114      31.145  42.663  66.476  1.00 71.09           C  
ANISOU  908  CB  LEU A 114     8508   9377   9125   -113   -312    527       C  
ATOM    909  CG  LEU A 114      31.402  43.983  65.736  1.00 67.11           C  
ANISOU  909  CG  LEU A 114     8026   8949   8524   -157   -257    475       C  
ATOM    910  CD1 LEU A 114      30.143  44.496  65.048  1.00 65.01           C  
ANISOU  910  CD1 LEU A 114     7858   8619   8225   -146   -196    377       C  
ATOM    911  CD2 LEU A 114      31.961  45.033  66.680  1.00 65.59           C  
ANISOU  911  CD2 LEU A 114     7861   8837   8222   -300   -281    546       C  
ATOM    912  N   ASN A 115      32.175  40.509  64.439  1.00 65.05           N  
ANISOU  912  N   ASN A 115     7538   8570   8609    180   -286    440       N  
ATOM    913  CA  ASN A 115      32.944  40.237  63.233  1.00 71.97           C  
ANISOU  913  CA  ASN A 115     8319   9489   9537    279   -241    376       C  
ATOM    914  C   ASN A 115      32.288  39.244  62.275  1.00 73.38           C  
ANISOU  914  C   ASN A 115     8502   9569   9809    395   -199    270       C  
ATOM    915  O   ASN A 115      32.405  39.399  61.058  1.00 73.72           O  
ANISOU  915  O   ASN A 115     8524   9646   9839    444   -136    174       O  
ATOM    916  CB  ASN A 115      34.349  39.771  63.608  1.00 77.26           C  
ANISOU  916  CB  ASN A 115     8853  10224  10277    313   -286    464       C  
ATOM    917  CG  ASN A 115      35.220  40.912  64.105  1.00 84.73           C  
ANISOU  917  CG  ASN A 115     9772  11305  11115    200   -307    539       C  
ATOM    918  OD1 ASN A 115      35.850  41.614  63.315  1.00 79.47           O  
ANISOU  918  OD1 ASN A 115     9065  10736  10396    190   -260    499       O  
ATOM    919  ND2 ASN A 115      35.238  41.118  65.415  1.00 95.07           N  
ANISOU  919  ND2 ASN A 115    11113  12626  12383    101   -377    647       N  
ATOM    920  N   THR A 116      31.604  38.231  62.802  1.00 71.76           N  
ANISOU  920  N   THR A 116     8329   9246   9690    430   -234    286       N  
ATOM    921  CA  THR A 116      30.901  37.297  61.927  1.00 73.38           C  
ANISOU  921  CA  THR A 116     8552   9351   9979    524   -195    181       C  
ATOM    922  C   THR A 116      29.781  38.038  61.200  1.00 76.06           C  
ANISOU  922  C   THR A 116     8989   9690  10222    484   -143     85       C  
ATOM    923  O   THR A 116      29.577  37.841  60.002  1.00 80.61           O  
ANISOU  923  O   THR A 116     9559  10261  10807    543    -89    -23       O  
ATOM    924  CB  THR A 116      30.323  36.084  62.684  1.00 74.28           C  
ANISOU  924  CB  THR A 116     8691   9331  10201    555   -245    223       C  
ATOM    925  OG1 THR A 116      29.210  36.493  63.486  1.00 82.35           O  
ANISOU  925  OG1 THR A 116     9820  10318  11151    456   -268    253       O  
ATOM    926  CG2 THR A 116      31.383  35.444  63.562  1.00 73.66           C  
ANISOU  926  CG2 THR A 116     8521   9252  10213    583   -313    346       C  
ATOM    927  N   ILE A 117      29.054  38.885  61.926  1.00 63.99           N  
ANISOU  927  N   ILE A 117     7546   8167   8600    382   -160    125       N  
ATOM    928  CA  ILE A 117      27.992  39.681  61.316  1.00 59.83           C  
ANISOU  928  CA  ILE A 117     7105   7641   7987    345   -117     49       C  
ATOM    929  C   ILE A 117      28.575  40.621  60.270  1.00 58.49           C  
ANISOU  929  C   ILE A 117     6911   7574   7739    342    -69      2       C  
ATOM    930  O   ILE A 117      28.053  40.721  59.164  1.00 55.68           O  
ANISOU  930  O   ILE A 117     6577   7218   7361    373    -26    -89       O  
ATOM    931  CB  ILE A 117      27.203  40.504  62.359  1.00 58.51           C  
ANISOU  931  CB  ILE A 117     7027   7464   7741    238   -137    102       C  
ATOM    932  CG1 ILE A 117      26.428  39.583  63.295  1.00 56.04           C  
ANISOU  932  CG1 ILE A 117     6748   7051   7492    230   -176    137       C  
ATOM    933  CG2 ILE A 117      26.215  41.435  61.675  1.00 56.70           C  
ANISOU  933  CG2 ILE A 117     6871   7240   7431    210    -92     30       C  
ATOM    934  CD1 ILE A 117      25.785  40.307  64.451  1.00 59.50           C  
ANISOU  934  CD1 ILE A 117     7263   7489   7854    120   -191    192       C  
ATOM    935  N   LYS A 118      29.664  41.297  60.624  1.00 65.63           N  
ANISOU  935  N   LYS A 118     7769   8571   8598    296    -80     68       N  
ATOM    936  CA  LYS A 118      30.349  42.193  59.697  1.00 68.14           C  
ANISOU  936  CA  LYS A 118     8057   8995   8839    281    -37     36       C  
ATOM    937  C   LYS A 118      30.770  41.450  58.430  1.00 66.22           C  
ANISOU  937  C   LYS A 118     7741   8767   8652    382      9    -52       C  
ATOM    938  O   LYS A 118      30.569  41.938  57.320  1.00 63.67           O  
ANISOU  938  O   LYS A 118     7437   8488   8266    383     57   -126       O  
ATOM    939  CB  LYS A 118      31.564  42.839  60.374  1.00 67.64           C  
ANISOU  939  CB  LYS A 118     7939   9028   8733    215    -62    129       C  
ATOM    940  CG  LYS A 118      32.367  43.773  59.479  1.00 70.29           C  
ANISOU  940  CG  LYS A 118     8239   9480   8987    186    -18    106       C  
ATOM    941  CD  LYS A 118      33.524  44.414  60.236  1.00 79.40           C  
ANISOU  941  CD  LYS A 118     9340  10731  10097    106    -49    201       C  
ATOM    942  CE  LYS A 118      33.027  45.329  61.351  1.00 86.42           C  
ANISOU  942  CE  LYS A 118    10330  11601  10906    -15    -82    264       C  
ATOM    943  NZ  LYS A 118      34.127  46.057  62.049  1.00 84.98           N  
ANISOU  943  NZ  LYS A 118    10107  11520  10663   -114   -111    350       N  
ATOM    944  N   SER A 119      31.338  40.261  58.602  1.00 67.23           N  
ANISOU  944  N   SER A 119     7788   8859   8899    465     -6    -45       N  
ATOM    945  CA  SER A 119      31.780  39.448  57.473  1.00 67.65           C  
ANISOU  945  CA  SER A 119     7768   8917   9020    567     45   -139       C  
ATOM    946  C   SER A 119      30.614  38.939  56.633  1.00 64.67           C  
ANISOU  946  C   SER A 119     7459   8459   8653    605     77   -250       C  
ATOM    947  O   SER A 119      30.659  38.980  55.406  1.00 67.36           O  
ANISOU  947  O   SER A 119     7788   8845   8961    633    136   -348       O  
ATOM    948  CB  SER A 119      32.610  38.261  57.965  1.00 77.87           C  
ANISOU  948  CB  SER A 119     8961  10168  10458    654     18   -100       C  
ATOM    949  OG  SER A 119      33.559  38.669  58.934  1.00 91.58           O  
ANISOU  949  OG  SER A 119    10637  11973  12186    608    -32     21       O  
ATOM    950  N   LYS A 120      29.569  38.460  57.298  1.00 72.14           N  
ANISOU  950  N   LYS A 120     8476   9295   9640    597     39   -234       N  
ATOM    951  CA  LYS A 120      28.448  37.837  56.602  1.00 69.46           C  
ANISOU  951  CA  LYS A 120     8193   8874   9323    629     61   -333       C  
ATOM    952  C   LYS A 120      27.552  38.857  55.911  1.00 65.07           C  
ANISOU  952  C   LYS A 120     7715   8364   8645    568     84   -378       C  
ATOM    953  O   LYS A 120      27.098  38.637  54.790  1.00 71.00           O  
ANISOU  953  O   LYS A 120     8481   9118   9377    594    122   -479       O  
ATOM    954  CB  LYS A 120      27.616  37.001  57.575  1.00 67.17           C  
ANISOU  954  CB  LYS A 120     7950   8457   9116    631     11   -294       C  
ATOM    955  CG  LYS A 120      27.445  35.551  57.162  1.00 72.59           C  
ANISOU  955  CG  LYS A 120     8617   9036   9927    719     23   -368       C  
ATOM    956  CD  LYS A 120      28.593  34.696  57.657  1.00 83.24           C  
ANISOU  956  CD  LYS A 120     9875  10353  11399    792      3   -315       C  
ATOM    957  CE  LYS A 120      28.467  33.273  57.147  1.00 90.53           C  
ANISOU  957  CE  LYS A 120    10782  11159  12456    887     25   -400       C  
ATOM    958  NZ  LYS A 120      29.512  32.381  57.712  1.00 95.33           N  
ANISOU  958  NZ  LYS A 120    11301  11714  13205    969     -2   -336       N  
ATOM    959  N   ILE A 121      27.296  39.974  56.582  1.00 59.62           N  
ANISOU  959  N   ILE A 121     7074   7706   7872    485     60   -304       N  
ATOM    960  CA  ILE A 121      26.327  40.943  56.086  1.00 59.10           C  
ANISOU  960  CA  ILE A 121     7085   7661   7708    432     73   -331       C  
ATOM    961  C   ILE A 121      26.911  41.810  54.971  1.00 61.44           C  
ANISOU  961  C   ILE A 121     7364   8070   7912    416    115   -363       C  
ATOM    962  O   ILE A 121      26.187  42.556  54.311  1.00 57.34           O  
ANISOU  962  O   ILE A 121     6901   7574   7314    383    127   -390       O  
ATOM    963  CB  ILE A 121      25.801  41.845  57.221  1.00 54.05           C  
ANISOU  963  CB  ILE A 121     6511   7005   7022    351     41   -247       C  
ATOM    964  CG1 ILE A 121      24.361  42.273  56.944  1.00 53.26           C  
ANISOU  964  CG1 ILE A 121     6488   6864   6882    327     45   -282       C  
ATOM    965  CG2 ILE A 121      26.710  43.049  57.433  1.00 56.14           C  
ANISOU  965  CG2 ILE A 121     6766   7361   7204    289     47   -185       C  
ATOM    966  CD1 ILE A 121      23.706  42.969  58.110  1.00 53.21           C  
ANISOU  966  CD1 ILE A 121     6545   6823   6851    259     23   -217       C  
ATOM    967  N   ALA A 122      28.219  41.707  54.754  1.00 74.08           N  
ANISOU  967  N   ALA A 122     8883   9742   9522    439    136   -357       N  
ATOM    968  CA  ALA A 122      28.862  42.470  53.690  1.00 75.00           C  
ANISOU  968  CA  ALA A 122     8974   9973   9547    417    181   -387       C  
ATOM    969  C   ALA A 122      28.436  41.972  52.310  1.00 75.00           C  
ANISOU  969  C   ALA A 122     8978   9986   9533    460    224   -502       C  
ATOM    970  O   ALA A 122      28.649  42.650  51.305  1.00 73.66           O  
ANISOU  970  O   ALA A 122     8811   9908   9268    428    259   -533       O  
ATOM    971  CB  ALA A 122      30.373  42.404  53.833  1.00 69.42           C  
ANISOU  971  CB  ALA A 122     8166   9348   8863    431    196   -354       C  
ATOM    972  N   SER A 123      27.825  40.791  52.273  1.00 70.18           N  
ANISOU  972  N   SER A 123     8372   9283   9012    520    220   -564       N  
ATOM    973  CA  SER A 123      27.400  40.174  51.020  1.00 65.04           C  
ANISOU  973  CA  SER A 123     7726   8635   8351    555    260   -684       C  
ATOM    974  C   SER A 123      25.904  40.354  50.758  1.00 67.37           C  
ANISOU  974  C   SER A 123     8110   8884   8605    522    234   -708       C  
ATOM    975  O   SER A 123      25.410  39.976  49.699  1.00 65.88           O  
ANISOU  975  O   SER A 123     7936   8708   8387    530    258   -801       O  
ATOM    976  CB  SER A 123      27.749  38.686  51.015  1.00 66.85           C  
ANISOU  976  CB  SER A 123     7900   8790   8710    644    280   -753       C  
ATOM    977  OG  SER A 123      26.995  37.984  51.987  1.00 74.71           O  
ANISOU  977  OG  SER A 123     8931   9657   9799    660    231   -720       O  
ATOM    978  N   HIS A 124      25.189  40.935  51.719  1.00 71.06           N  
ANISOU  978  N   HIS A 124     8631   9302   9067    480    186   -625       N  
ATOM    979  CA  HIS A 124      23.751  41.155  51.575  1.00 70.52           C  
ANISOU  979  CA  HIS A 124     8633   9191   8970    451    160   -638       C  
ATOM    980  C   HIS A 124      23.460  42.186  50.491  1.00 69.29           C  
ANISOU  980  C   HIS A 124     8508   9126   8693    408    172   -650       C  
ATOM    981  O   HIS A 124      24.174  43.180  50.375  1.00 70.91           O  
ANISOU  981  O   HIS A 124     8707   9407   8827    372    184   -601       O  
ATOM    982  CB  HIS A 124      23.131  41.616  52.900  1.00 68.53           C  
ANISOU  982  CB  HIS A 124     8424   8874   8741    416    118   -548       C  
ATOM    983  CG  HIS A 124      22.978  40.530  53.917  1.00 64.37           C  
ANISOU  983  CG  HIS A 124     7887   8246   8324    446     95   -535       C  
ATOM    984  ND1 HIS A 124      23.883  39.499  54.057  1.00 65.24           N  
ANISOU  984  ND1 HIS A 124     7939   8332   8520    501    104   -552       N  
ATOM    985  CD2 HIS A 124      22.030  40.324  54.865  1.00 58.60           C  
ANISOU  985  CD2 HIS A 124     7197   7434   7636    425     63   -500       C  
ATOM    986  CE1 HIS A 124      23.494  38.700  55.032  1.00 61.32           C  
ANISOU  986  CE1 HIS A 124     7451   7736   8110    511     72   -522       C  
ATOM    987  NE2 HIS A 124      22.373  39.179  55.541  1.00 61.91           N  
ANISOU  987  NE2 HIS A 124     7588   7780   8156    461     49   -491       N  
ATOM    988  N   PRO A 125      22.413  41.940  49.685  1.00 65.50           N  
ANISOU  988  N   PRO A 125     8060   8639   8187    405    164   -712       N  
ATOM    989  CA  PRO A 125      22.063  42.816  48.559  1.00 62.49           C  
ANISOU  989  CA  PRO A 125     7708   8346   7691    363    166   -720       C  
ATOM    990  C   PRO A 125      21.784  44.256  48.982  1.00 61.11           C  
ANISOU  990  C   PRO A 125     7575   8184   7459    315    139   -618       C  
ATOM    991  O   PRO A 125      22.231  45.181  48.305  1.00 63.60           O  
ANISOU  991  O   PRO A 125     7899   8584   7683    278    151   -591       O  
ATOM    992  CB  PRO A 125      20.800  42.164  47.979  1.00 60.10           C  
ANISOU  992  CB  PRO A 125     7430   8009   7395    367    144   -788       C  
ATOM    993  CG  PRO A 125      20.273  41.296  49.065  1.00 64.77           C  
ANISOU  993  CG  PRO A 125     8024   8484   8103    396    123   -786       C  
ATOM    994  CD  PRO A 125      21.478  40.811  49.808  1.00 68.16           C  
ANISOU  994  CD  PRO A 125     8410   8887   8602    433    147   -770       C  
ATOM    995  N   LEU A 126      21.068  44.440  50.086  1.00 57.13           N  
ANISOU  995  N   LEU A 126     7101   7596   7011    312    109   -564       N  
ATOM    996  CA  LEU A 126      20.709  45.780  50.544  1.00 57.91           C  
ANISOU  996  CA  LEU A 126     7246   7689   7069    272     91   -478       C  
ATOM    997  C   LEU A 126      21.922  46.618  50.935  1.00 59.36           C  
ANISOU  997  C   LEU A 126     7425   7916   7214    238    110   -416       C  
ATOM    998  O   LEU A 126      21.949  47.827  50.706  1.00 60.56           O  
ANISOU  998  O   LEU A 126     7613   8099   7297    196    107   -363       O  
ATOM    999  CB  LEU A 126      19.748  45.697  51.730  1.00 55.71           C  
ANISOU  999  CB  LEU A 126     6993   7311   6861    275     67   -447       C  
ATOM   1000  CG  LEU A 126      18.271  45.903  51.408  1.00 52.23           C  
ANISOU 1000  CG  LEU A 126     6581   6844   6421    276     39   -454       C  
ATOM   1001  CD1 LEU A 126      17.432  45.736  52.662  1.00 48.70           C  
ANISOU 1001  CD1 LEU A 126     6150   6307   6048    277     28   -431       C  
ATOM   1002  CD2 LEU A 126      18.060  47.274  50.785  1.00 48.54           C  
ANISOU 1002  CD2 LEU A 126     6147   6421   5875    249     30   -403       C  
ATOM   1003  N   ILE A 127      22.926  45.971  51.515  1.00 55.99           N  
ANISOU 1003  N   ILE A 127     6950   7488   6834    255    126   -421       N  
ATOM   1004  CA  ILE A 127      24.111  46.676  51.983  1.00 56.62           C  
ANISOU 1004  CA  ILE A 127     7016   7616   6883    217    140   -360       C  
ATOM   1005  C   ILE A 127      24.906  47.215  50.798  1.00 60.27           C  
ANISOU 1005  C   ILE A 127     7458   8188   7254    192    169   -373       C  
ATOM   1006  O   ILE A 127      25.410  48.340  50.833  1.00 63.39           O  
ANISOU 1006  O   ILE A 127     7875   8627   7583    135    173   -312       O  
ATOM   1007  CB  ILE A 127      25.010  45.765  52.855  1.00 57.93           C  
ANISOU 1007  CB  ILE A 127     7120   7762   7127    245    142   -355       C  
ATOM   1008  CG1 ILE A 127      24.537  45.778  54.310  1.00 55.32           C  
ANISOU 1008  CG1 ILE A 127     6823   7346   6850    227    112   -299       C  
ATOM   1009  CG2 ILE A 127      26.453  46.223  52.813  1.00 57.90           C  
ANISOU 1009  CG2 ILE A 127     7067   7849   7083    216    164   -321       C  
ATOM   1010  CD1 ILE A 127      23.246  45.034  54.550  1.00 50.81           C  
ANISOU 1010  CD1 ILE A 127     6280   6686   6341    259     93   -334       C  
ATOM   1011  N   GLN A 128      24.986  46.420  49.737  1.00 64.13           N  
ANISOU 1011  N   GLN A 128     7909   8721   7734    228    191   -455       N  
ATOM   1012  CA  GLN A 128      25.701  46.823  48.533  1.00 69.81           C  
ANISOU 1012  CA  GLN A 128     8608   9558   8359    200    226   -478       C  
ATOM   1013  C   GLN A 128      24.965  47.925  47.769  1.00 69.81           C  
ANISOU 1013  C   GLN A 128     8676   9588   8262    148    206   -442       C  
ATOM   1014  O   GLN A 128      25.589  48.839  47.229  1.00 72.40           O  
ANISOU 1014  O   GLN A 128     9011   9997   8500     93    221   -403       O  
ATOM   1015  CB  GLN A 128      25.919  45.609  47.630  1.00 75.10           C  
ANISOU 1015  CB  GLN A 128     9224  10262   9047    250    262   -589       C  
ATOM   1016  CG  GLN A 128      26.657  44.470  48.317  1.00 78.92           C  
ANISOU 1016  CG  GLN A 128     9638  10706   9644    314    282   -623       C  
ATOM   1017  CD  GLN A 128      26.866  43.277  47.410  1.00 84.39           C  
ANISOU 1017  CD  GLN A 128    10283  11418  10364    368    327   -744       C  
ATOM   1018  OE1 GLN A 128      25.908  42.696  46.898  1.00 86.04           O  
ANISOU 1018  OE1 GLN A 128    10525  11587  10579    383    318   -811       O  
ATOM   1019  NE2 GLN A 128      28.123  42.901  47.209  1.00 88.53           N  
ANISOU 1019  NE2 GLN A 128    10725  12004  10907    395    377   -776       N  
ATOM   1020  N   ALA A 129      23.638  47.841  47.736  1.00 65.77           N  
ANISOU 1020  N   ALA A 129     8208   9011   7771    165    169   -449       N  
ATOM   1021  CA  ALA A 129      22.825  48.845  47.053  1.00 59.70           C  
ANISOU 1021  CA  ALA A 129     7497   8260   6925    126    140   -405       C  
ATOM   1022  C   ALA A 129      22.938  50.197  47.748  1.00 58.97           C  
ANISOU 1022  C   ALA A 129     7455   8136   6817     82    127   -302       C  
ATOM   1023  O   ALA A 129      22.890  51.246  47.105  1.00 58.40           O  
ANISOU 1023  O   ALA A 129     7422   8103   6664     36    116   -249       O  
ATOM   1024  CB  ALA A 129      21.377  48.401  46.987  1.00 53.39           C  
ANISOU 1024  CB  ALA A 129     6720   7397   6168    159    101   -431       C  
ATOM   1025  N   TYR A 130      23.089  50.163  49.067  1.00 57.26           N  
ANISOU 1025  N   TYR A 130     7239   7845   6673     90    127   -275       N  
ATOM   1026  CA  TYR A 130      23.265  51.380  49.845  1.00 59.36           C  
ANISOU 1026  CA  TYR A 130     7555   8074   6926     41    123   -192       C  
ATOM   1027  C   TYR A 130      24.707  51.858  49.750  1.00 59.99           C  
ANISOU 1027  C   TYR A 130     7613   8236   6947    -13    152   -163       C  
ATOM   1028  O   TYR A 130      24.997  53.031  49.977  1.00 55.05           O  
ANISOU 1028  O   TYR A 130     7033   7605   6276    -74    151    -95       O  
ATOM   1029  CB  TYR A 130      22.885  51.150  51.310  1.00 54.77           C  
ANISOU 1029  CB  TYR A 130     6985   7392   6431     57    115   -180       C  
ATOM   1030  CG  TYR A 130      21.430  51.405  51.623  1.00 53.01           C  
ANISOU 1030  CG  TYR A 130     6809   7081   6251     80     90   -171       C  
ATOM   1031  CD1 TYR A 130      20.430  50.626  51.058  1.00 57.36           C  
ANISOU 1031  CD1 TYR A 130     7343   7621   6831    129     71   -222       C  
ATOM   1032  CD2 TYR A 130      21.058  52.424  52.487  1.00 57.98           C  
ANISOU 1032  CD2 TYR A 130     7498   7640   6894     50     91   -117       C  
ATOM   1033  CE1 TYR A 130      19.098  50.856  51.344  1.00 60.99           C  
ANISOU 1033  CE1 TYR A 130     7831   8009   7334    150     49   -212       C  
ATOM   1034  CE2 TYR A 130      19.728  52.667  52.776  1.00 57.39           C  
ANISOU 1034  CE2 TYR A 130     7454   7487   6866     77     76   -113       C  
ATOM   1035  CZ  TYR A 130      18.752  51.877  52.205  1.00 61.34           C  
ANISOU 1035  CZ  TYR A 130     7925   7985   7396    129     54   -157       C  
ATOM   1036  OH  TYR A 130      17.424  52.107  52.492  1.00 59.54           O  
ANISOU 1036  OH  TYR A 130     7715   7688   7219    156     40   -152       O  
ATOM   1037  N   GLY A 131      25.606  50.937  49.417  1.00 69.10           N  
ANISOU 1037  N   GLY A 131     8690   9461   8103      8    179   -217       N  
ATOM   1038  CA  GLY A 131      27.023  51.237  49.367  1.00 69.12           C  
ANISOU 1038  CA  GLY A 131     8649   9553   8060    -38    210   -195       C  
ATOM   1039  C   GLY A 131      27.536  51.608  50.743  1.00 72.20           C  
ANISOU 1039  C   GLY A 131     9044   9899   8488    -72    202   -137       C  
ATOM   1040  O   GLY A 131      28.277  52.576  50.903  1.00 77.96           O  
ANISOU 1040  O   GLY A 131     9791  10670   9162   -146    209    -79       O  
ATOM   1041  N   LEU A 132      27.128  50.837  51.745  1.00 64.36           N  
ANISOU 1041  N   LEU A 132     8040   8827   7586    -26    184   -150       N  
ATOM   1042  CA  LEU A 132      27.456  51.148  53.130  1.00 61.33           C  
ANISOU 1042  CA  LEU A 132     7670   8399   7233    -65    170    -95       C  
ATOM   1043  C   LEU A 132      28.818  50.619  53.566  1.00 61.85           C  
ANISOU 1043  C   LEU A 132     7648   8534   7319    -72    179    -84       C  
ATOM   1044  O   LEU A 132      29.079  49.421  53.472  1.00 64.45           O  
ANISOU 1044  O   LEU A 132     7903   8873   7713     -3    184   -129       O  
ATOM   1045  CB  LEU A 132      26.379  50.579  54.054  1.00 61.34           C  
ANISOU 1045  CB  LEU A 132     7701   8290   7314    -25    146   -106       C  
ATOM   1046  CG  LEU A 132      26.471  50.956  55.529  1.00 55.87           C  
ANISOU 1046  CG  LEU A 132     7041   7545   6643    -76    132    -53       C  
ATOM   1047  CD1 LEU A 132      26.176  52.435  55.721  1.00 57.76           C  
ANISOU 1047  CD1 LEU A 132     7369   7756   6822   -149    138     -8       C  
ATOM   1048  CD2 LEU A 132      25.521  50.094  56.347  1.00 55.82           C  
ANISOU 1048  CD2 LEU A 132     7043   7449   6716    -31    113    -73       C  
ATOM   1049  N   PRO A 133      29.693  51.519  54.040  1.00 76.10           N  
ANISOU 1049  N   PRO A 133     9457  10384   9073   -156    181    -22       N  
ATOM   1050  CA  PRO A 133      31.017  51.146  54.553  1.00 79.72           C  
ANISOU 1050  CA  PRO A 133     9825  10918   9548   -173    181      5       C  
ATOM   1051  C   PRO A 133      30.946  50.457  55.921  1.00 78.31           C  
ANISOU 1051  C   PRO A 133     9629  10676   9448   -157    146     31       C  
ATOM   1052  O   PRO A 133      30.657  51.111  56.920  1.00 83.08           O  
ANISOU 1052  O   PRO A 133    10301  11231  10035   -222    126     77       O  
ATOM   1053  CB  PRO A 133      31.748  52.490  54.646  1.00 81.08           C  
ANISOU 1053  CB  PRO A 133    10030  11149   9629   -288    188     67       C  
ATOM   1054  CG  PRO A 133      30.667  53.499  54.783  1.00 80.60           C  
ANISOU 1054  CG  PRO A 133    10094  10995   9535   -328    181     84       C  
ATOM   1055  CD  PRO A 133      29.521  52.980  53.970  1.00 79.83           C  
ANISOU 1055  CD  PRO A 133    10019  10847   9467   -242    183     27       C  
ATOM   1056  N   LEU A 134      31.206  49.154  55.957  1.00 77.10           N  
ANISOU 1056  N   LEU A 134     9392  10523   9379    -73    140      0       N  
ATOM   1057  CA  LEU A 134      31.157  48.384  57.201  1.00 79.97           C  
ANISOU 1057  CA  LEU A 134     9735  10828   9821    -55    100     34       C  
ATOM   1058  C   LEU A 134      32.447  48.531  58.009  1.00 81.28           C  
ANISOU 1058  C   LEU A 134     9832  11071   9980   -111     77    108       C  
ATOM   1059  O   LEU A 134      33.255  47.606  58.070  1.00 87.48           O  
ANISOU 1059  O   LEU A 134    10511  11895  10834    -55     68    114       O  
ATOM   1060  CB  LEU A 134      30.891  46.902  56.918  1.00 71.80           C  
ANISOU 1060  CB  LEU A 134     8643   9747   8889     59     99    -22       C  
ATOM   1061  CG  LEU A 134      29.465  46.493  56.545  1.00 70.43           C  
ANISOU 1061  CG  LEU A 134     8537   9478   8744    109    102    -84       C  
ATOM   1062  CD1 LEU A 134      28.444  47.383  57.237  1.00 67.63           C  
ANISOU 1062  CD1 LEU A 134     8291   9059   8348     44     87    -52       C  
ATOM   1063  CD2 LEU A 134      29.273  46.512  55.044  1.00 74.34           C  
ANISOU 1063  CD2 LEU A 134     9029  10014   9203    146    144   -161       C  
ATOM   1064  N   ASP A 135      32.635  49.688  58.635  1.00 72.59           N  
ANISOU 1064  N   ASP A 135     8789   9989   8801   -223     67    164       N  
ATOM   1065  CA  ASP A 135      33.850  49.936  59.401  1.00 76.13           C  
ANISOU 1065  CA  ASP A 135     9175  10522   9228   -298     41    237       C  
ATOM   1066  C   ASP A 135      33.714  49.586  60.883  1.00 76.53           C  
ANISOU 1066  C   ASP A 135     9242  10526   9311   -333    -13    296       C  
ATOM   1067  O   ASP A 135      34.265  48.586  61.347  1.00 75.72           O  
ANISOU 1067  O   ASP A 135     9046  10441   9281   -285    -48    330       O  
ATOM   1068  CB  ASP A 135      34.252  51.405  59.255  1.00 88.40           C  
ANISOU 1068  CB  ASP A 135    10785  12132  10670   -419     60    265       C  
ATOM   1069  CG  ASP A 135      35.545  51.731  59.972  1.00102.83           C  
ANISOU 1069  CG  ASP A 135    12546  14062  12464   -512     32    339       C  
ATOM   1070  OD1 ASP A 135      36.436  50.858  60.018  1.00108.86           O  
ANISOU 1070  OD1 ASP A 135    13180  14896  13286   -461     14    360       O  
ATOM   1071  OD2 ASP A 135      35.665  52.862  60.492  1.00106.76           O  
ANISOU 1071  OD2 ASP A 135    13117  14567  12878   -636     28    376       O  
ATOM   1072  N   ASP A 136      32.963  50.398  61.619  1.00 78.74           N  
ANISOU 1072  N   ASP A 136     9638  10744   9537   -415    -17    309       N  
ATOM   1073  CA  ASP A 136      32.870  50.246  63.066  1.00 73.86           C  
ANISOU 1073  CA  ASP A 136     9045  10096   8921   -478    -62    366       C  
ATOM   1074  C   ASP A 136      31.559  49.591  63.497  1.00 67.71           C  
ANISOU 1074  C   ASP A 136     8328   9201   8198   -425    -67    335       C  
ATOM   1075  O   ASP A 136      30.778  49.135  62.662  1.00 64.19           O  
ANISOU 1075  O   ASP A 136     7891   8699   7801   -330    -41    271       O  
ATOM   1076  CB  ASP A 136      33.039  51.606  63.745  1.00 76.31           C  
ANISOU 1076  CB  ASP A 136     9441  10427   9127   -626    -57    398       C  
ATOM   1077  CG  ASP A 136      31.891  52.549  63.452  1.00 86.00           C  
ANISOU 1077  CG  ASP A 136    10797  11563  10314   -645    -11    343       C  
ATOM   1078  OD1 ASP A 136      31.384  52.525  62.309  1.00 81.28           O  
ANISOU 1078  OD1 ASP A 136    10206  10939   9739   -564     22    291       O  
ATOM   1079  OD2 ASP A 136      31.502  53.318  64.358  1.00 94.86           O  
ANISOU 1079  OD2 ASP A 136    12015  12643  11386   -742     -6    353       O  
ATOM   1080  N   ALA A 137      31.332  49.533  64.806  1.00 59.08           N  
ANISOU 1080  N   ALA A 137     7275   8080   7094   -494   -100    381       N  
ATOM   1081  CA  ALA A 137      30.158  48.861  65.352  1.00 59.11           C  
ANISOU 1081  CA  ALA A 137     7328   7983   7146   -458   -106    361       C  
ATOM   1082  C   ALA A 137      28.863  49.541  64.925  1.00 66.61           C  
ANISOU 1082  C   ALA A 137     8381   8852   8075   -448    -54    289       C  
ATOM   1083  O   ALA A 137      27.876  48.868  64.619  1.00 68.01           O  
ANISOU 1083  O   ALA A 137     8570   8958   8314   -369    -44    244       O  
ATOM   1084  CB  ALA A 137      30.242  48.799  66.872  1.00 58.50           C  
ANISOU 1084  CB  ALA A 137     7279   7911   7039   -558   -149    429       C  
ATOM   1085  N   LYS A 138      28.867  50.870  64.903  1.00 72.50           N  
ANISOU 1085  N   LYS A 138     9198   9607   8741   -530    -21    281       N  
ATOM   1086  CA  LYS A 138      27.674  51.620  64.526  1.00 75.86           C  
ANISOU 1086  CA  LYS A 138     9718   9952   9154   -519     26    222       C  
ATOM   1087  C   LYS A 138      27.317  51.382  63.067  1.00 76.21           C  
ANISOU 1087  C   LYS A 138     9733   9988   9237   -412     46    172       C  
ATOM   1088  O   LYS A 138      26.143  51.375  62.696  1.00 75.98           O  
ANISOU 1088  O   LYS A 138     9746   9886   9237   -359     67    124       O  
ATOM   1089  CB  LYS A 138      27.855  53.116  64.785  1.00 75.06           C  
ANISOU 1089  CB  LYS A 138     9700   9853   8966   -628     56    227       C  
ATOM   1090  CG  LYS A 138      27.574  53.523  66.217  1.00 80.86           C  
ANISOU 1090  CG  LYS A 138    10508  10556   9658   -735     60    241       C  
ATOM   1091  CD  LYS A 138      27.385  55.025  66.336  1.00 84.89           C  
ANISOU 1091  CD  LYS A 138    11124  11029  10102   -822    107    219       C  
ATOM   1092  CE  LYS A 138      27.037  55.419  67.762  1.00 91.83           C  
ANISOU 1092  CE  LYS A 138    12082  11874  10936   -931    123    215       C  
ATOM   1093  NZ  LYS A 138      28.151  55.121  68.703  1.00 94.86           N  
ANISOU 1093  NZ  LYS A 138    12426  12350  11265  -1034     73    280       N  
ATOM   1094  N   SER A 139      28.338  51.191  62.241  1.00 64.20           N  
ANISOU 1094  N   SER A 139     8135   8548   7712   -385     39    182       N  
ATOM   1095  CA  SER A 139      28.122  50.931  60.828  1.00 60.82           C  
ANISOU 1095  CA  SER A 139     7675   8128   7305   -296     59    132       C  
ATOM   1096  C   SER A 139      27.463  49.568  60.634  1.00 56.40           C  
ANISOU 1096  C   SER A 139     7074   7520   6835   -193     46     92       C  
ATOM   1097  O   SER A 139      26.586  49.412  59.785  1.00 51.41           O  
ANISOU 1097  O   SER A 139     6461   6851   6223   -131     63     38       O  
ATOM   1098  CB  SER A 139      29.446  51.001  60.065  1.00 59.33           C  
ANISOU 1098  CB  SER A 139     7406   8048   7087   -300     62    148       C  
ATOM   1099  OG  SER A 139      29.226  50.950  58.668  1.00 66.80           O  
ANISOU 1099  OG  SER A 139     8338   9012   8030   -235     89     96       O  
ATOM   1100  N   VAL A 140      27.878  48.589  61.432  1.00 49.43           N  
ANISOU 1100  N   VAL A 140     6137   6638   6005   -181     12    124       N  
ATOM   1101  CA  VAL A 140      27.309  47.247  61.364  1.00 50.66           C  
ANISOU 1101  CA  VAL A 140     6260   6737   6253    -93     -3     93       C  
ATOM   1102  C   VAL A 140      25.844  47.252  61.796  1.00 52.01           C  
ANISOU 1102  C   VAL A 140     6509   6814   6437    -95      4     66       C  
ATOM   1103  O   VAL A 140      25.011  46.542  61.229  1.00 46.38           O  
ANISOU 1103  O   VAL A 140     5794   6052   5778    -25      9     13       O  
ATOM   1104  CB  VAL A 140      28.103  46.255  62.240  1.00 48.94           C  
ANISOU 1104  CB  VAL A 140     5971   6532   6092    -86    -48    151       C  
ATOM   1105  CG1 VAL A 140      27.420  44.904  62.279  1.00 48.13           C  
ANISOU 1105  CG1 VAL A 140     5851   6349   6087     -6    -64    124       C  
ATOM   1106  CG2 VAL A 140      29.516  46.111  61.721  1.00 52.20           C  
ANISOU 1106  CG2 VAL A 140     6285   7039   6511    -64    -51    171       C  
ATOM   1107  N   ARG A 141      25.530  48.082  62.784  1.00 61.69           N  
ANISOU 1107  N   ARG A 141     7804   8021   7615   -182      8     97       N  
ATOM   1108  CA  ARG A 141      24.161  48.213  63.261  1.00 62.44           C  
ANISOU 1108  CA  ARG A 141     7969   8036   7720   -192     24     70       C  
ATOM   1109  C   ARG A 141      23.233  48.756  62.179  1.00 60.94           C  
ANISOU 1109  C   ARG A 141     7812   7816   7525   -144     57     11       C  
ATOM   1110  O   ARG A 141      22.134  48.237  61.995  1.00 69.00           O  
ANISOU 1110  O   ARG A 141     8841   8783   8594    -96     60    -29       O  
ATOM   1111  CB  ARG A 141      24.126  49.106  64.499  1.00 61.47           C  
ANISOU 1111  CB  ARG A 141     7914   7906   7536   -301     34    105       C  
ATOM   1112  CG  ARG A 141      24.559  48.379  65.757  1.00 65.12           C  
ANISOU 1112  CG  ARG A 141     8357   8380   8008   -353     -5    163       C  
ATOM   1113  CD  ARG A 141      24.883  49.340  66.877  1.00 66.36           C  
ANISOU 1113  CD  ARG A 141     8573   8560   8081   -479      2    199       C  
ATOM   1114  NE  ARG A 141      25.968  48.819  67.701  1.00 72.34           N  
ANISOU 1114  NE  ARG A 141     9282   9379   8825   -533    -52    277       N  
ATOM   1115  CZ  ARG A 141      26.755  49.570  68.462  1.00 77.91           C  
ANISOU 1115  CZ  ARG A 141    10009  10143   9450   -647    -62    322       C  
ATOM   1116  NH1 ARG A 141      26.578  50.883  68.508  1.00 77.32           N  
ANISOU 1116  NH1 ARG A 141    10014  10060   9304   -719    -15    291       N  
ATOM   1117  NH2 ARG A 141      27.721  49.006  69.175  1.00 82.72           N  
ANISOU 1117  NH2 ARG A 141    10561  10816  10053   -691   -122    402       N  
ATOM   1118  N   LEU A 142      23.673  49.790  61.464  1.00 46.81           N  
ANISOU 1118  N   LEU A 142     6039   6067   5679   -163     76     12       N  
ATOM   1119  CA  LEU A 142      22.891  50.336  60.357  1.00 38.87           C  
ANISOU 1119  CA  LEU A 142     5061   5042   4665   -120     97    -28       C  
ATOM   1120  C   LEU A 142      22.623  49.270  59.306  1.00 46.45           C  
ANISOU 1120  C   LEU A 142     5964   6013   5672    -31     85    -74       C  
ATOM   1121  O   LEU A 142      21.543  49.224  58.720  1.00 51.10           O  
ANISOU 1121  O   LEU A 142     6569   6565   6280     12     89   -113       O  
ATOM   1122  CB  LEU A 142      23.597  51.529  59.708  1.00 44.70           C  
ANISOU 1122  CB  LEU A 142     5822   5830   5332   -160    112     -7       C  
ATOM   1123  CG  LEU A 142      23.579  52.872  60.440  1.00 49.33           C  
ANISOU 1123  CG  LEU A 142     6489   6385   5868   -247    134     23       C  
ATOM   1124  CD1 LEU A 142      24.428  53.892  59.694  1.00 46.23           C  
ANISOU 1124  CD1 LEU A 142     6112   6046   5408   -290    144     49       C  
ATOM   1125  CD2 LEU A 142      22.158  53.380  60.608  1.00 46.03           C  
ANISOU 1125  CD2 LEU A 142     6135   5876   5477   -228    157     -4       C  
ATOM   1126  N   ALA A 143      23.616  48.416  59.070  1.00 49.89           N  
ANISOU 1126  N   ALA A 143     6329   6498   6127     -4     71    -73       N  
ATOM   1127  CA  ALA A 143      23.490  47.348  58.084  1.00 49.55           C  
ANISOU 1127  CA  ALA A 143     6233   6463   6129     76     67   -129       C  
ATOM   1128  C   ALA A 143      22.374  46.380  58.471  1.00 46.50           C  
ANISOU 1128  C   ALA A 143     5855   5998   5816    113     53   -159       C  
ATOM   1129  O   ALA A 143      21.551  46.000  57.640  1.00 43.92           O  
ANISOU 1129  O   ALA A 143     5528   5653   5507    158     56   -213       O  
ATOM   1130  CB  ALA A 143      24.813  46.608  57.934  1.00 47.82           C  
ANISOU 1130  CB  ALA A 143     5934   6303   5933    100     62   -122       C  
ATOM   1131  N   ILE A 144      22.354  45.999  59.744  1.00 44.36           N  
ANISOU 1131  N   ILE A 144     5591   5686   5577     82     37   -120       N  
ATOM   1132  CA  ILE A 144      21.331  45.112  60.285  1.00 46.54           C  
ANISOU 1132  CA  ILE A 144     5879   5888   5918     99     24   -138       C  
ATOM   1133  C   ILE A 144      19.951  45.770  60.199  1.00 46.87           C  
ANISOU 1133  C   ILE A 144     5974   5891   5944     89     42   -165       C  
ATOM   1134  O   ILE A 144      18.917  45.102  60.107  1.00 47.06           O  
ANISOU 1134  O   ILE A 144     5997   5868   6014    116     37   -201       O  
ATOM   1135  CB  ILE A 144      21.652  44.747  61.748  1.00 46.96           C  
ANISOU 1135  CB  ILE A 144     5935   5917   5990     48      2    -76       C  
ATOM   1136  CG1 ILE A 144      23.021  44.064  61.833  1.00 48.78           C  
ANISOU 1136  CG1 ILE A 144     6099   6186   6249     68    -24    -39       C  
ATOM   1137  CG2 ILE A 144      20.561  43.872  62.346  1.00 45.00           C  
ANISOU 1137  CG2 ILE A 144     5704   5594   5800     52     -9    -88       C  
ATOM   1138  CD1 ILE A 144      23.574  43.958  63.242  1.00 47.36           C  
ANISOU 1138  CD1 ILE A 144     5920   6008   6065      2    -56     43       C  
HETATM 1139  N   MSE A 145      19.952  47.095  60.205  1.00 43.85           N  
ANISOU 1139  N   MSE A 145     5633   5528   5500     50     63   -146       N  
HETATM 1140  CA  MSE A 145      18.726  47.870  60.228  1.00 41.23           C  
ANISOU 1140  CA  MSE A 145     5349   5155   5162     43     84   -162       C  
HETATM 1141  C   MSE A 145      18.091  47.999  58.846  1.00 44.54           C  
ANISOU 1141  C   MSE A 145     5756   5588   5579     99     81   -202       C  
HETATM 1142  O   MSE A 145      16.885  48.218  58.722  1.00 47.50           O  
ANISOU 1142  O   MSE A 145     6146   5928   5975    116     86   -222       O  
HETATM 1143  CB  MSE A 145      19.014  49.257  60.789  1.00 47.74           C  
ANISOU 1143  CB  MSE A 145     6229   5981   5929    -20    109   -126       C  
HETATM 1144  CG  MSE A 145      17.879  49.859  61.555  1.00 62.93           C  
ANISOU 1144  CG  MSE A 145     8202   7844   7865    -45    139   -135       C  
HETATM 1145 SE   MSE A 145      17.703  48.973  63.275  1.00 60.84          SE  
ANISOU 1145 SE   MSE A 145     7943   7548   7627   -104    139   -120      SE  
HETATM 1146  CE  MSE A 145      16.679  50.386  64.143  1.00151.53           C  
ANISOU 1146  CE  MSE A 145    19506  18978  19091   -157    202   -137       C  
ATOM   1147  N   LEU A 146      18.909  47.866  57.809  1.00 47.97           N  
ANISOU 1147  N   LEU A 146     6160   6082   5986    123     73   -212       N  
ATOM   1148  CA  LEU A 146      18.464  48.172  56.459  1.00 47.84           C  
ANISOU 1148  CA  LEU A 146     6139   6096   5942    157     69   -240       C  
ATOM   1149  C   LEU A 146      17.398  47.181  56.002  1.00 52.66           C  
ANISOU 1149  C   LEU A 146     6725   6682   6602    202     52   -294       C  
ATOM   1150  O   LEU A 146      17.630  45.973  55.981  1.00 57.95           O  
ANISOU 1150  O   LEU A 146     7359   7345   7312    224     43   -329       O  
ATOM   1151  CB  LEU A 146      19.649  48.163  55.495  1.00 53.94           C  
ANISOU 1151  CB  LEU A 146     6881   6947   6665    162     71   -245       C  
ATOM   1152  CG  LEU A 146      20.579  49.367  55.655  1.00 56.58           C  
ANISOU 1152  CG  LEU A 146     7244   7318   6935    109     86   -191       C  
ATOM   1153  CD1 LEU A 146      21.784  49.280  54.728  1.00 60.44           C  
ANISOU 1153  CD1 LEU A 146     7692   7898   7376    109     94   -198       C  
ATOM   1154  CD2 LEU A 146      19.832  50.667  55.489  1.00 59.73           C  
ANISOU 1154  CD2 LEU A 146     7703   7689   7303     89     91   -162       C  
ATOM   1155  N   GLY A 147      16.224  47.698  55.652  1.00 52.81           N  
ANISOU 1155  N   GLY A 147     6760   6682   6622    213     46   -298       N  
ATOM   1156  CA  GLY A 147      15.128  46.860  55.200  1.00 51.32           C  
ANISOU 1156  CA  GLY A 147     6546   6480   6474    243     26   -346       C  
ATOM   1157  C   GLY A 147      14.173  46.462  56.306  1.00 51.55           C  
ANISOU 1157  C   GLY A 147     6577   6442   6567    234     31   -348       C  
ATOM   1158  O   GLY A 147      13.149  45.827  56.056  1.00 56.01           O  
ANISOU 1158  O   GLY A 147     7120   6993   7169    249     16   -383       O  
ATOM   1159  N   GLY A 148      14.505  46.843  57.534  1.00 44.72           N  
ANISOU 1159  N   GLY A 148     5740   5544   5708    198     54   -312       N  
ATOM   1160  CA  GLY A 148      13.662  46.537  58.673  1.00 48.60           C  
ANISOU 1160  CA  GLY A 148     6237   5980   6247    176     67   -312       C  
ATOM   1161  C   GLY A 148      12.515  47.515  58.822  1.00 44.91           C  
ANISOU 1161  C   GLY A 148     5785   5490   5789    179     87   -307       C  
ATOM   1162  O   GLY A 148      12.551  48.617  58.273  1.00 42.59           O  
ANISOU 1162  O   GLY A 148     5510   5210   5464    192     92   -287       O  
ATOM   1163  N   SER A 149      11.488  47.115  59.565  1.00 44.47           N  
ANISOU 1163  N   SER A 149     5718   5397   5780    167    100   -323       N  
ATOM   1164  CA  SER A 149      10.369  48.009  59.817  1.00 44.10           C  
ANISOU 1164  CA  SER A 149     5675   5326   5756    175    128   -322       C  
ATOM   1165  C   SER A 149      10.769  49.069  60.831  1.00 46.47           C  
ANISOU 1165  C   SER A 149     6028   5596   6031    136    176   -297       C  
ATOM   1166  O   SER A 149      10.761  48.830  62.041  1.00 43.15           O  
ANISOU 1166  O   SER A 149     5627   5153   5616     85    205   -298       O  
ATOM   1167  CB  SER A 149       9.151  47.239  60.316  1.00 45.84           C  
ANISOU 1167  CB  SER A 149     5860   5526   6032    168    134   -352       C  
ATOM   1168  OG  SER A 149       8.131  48.139  60.705  1.00 48.03           O  
ANISOU 1168  OG  SER A 149     6132   5780   6337    177    173   -354       O  
ATOM   1169  N   LEU A 150      11.115  50.244  60.318  1.00 46.35           N  
ANISOU 1169  N   LEU A 150     6042   5582   5986    151    182   -274       N  
ATOM   1170  CA  LEU A 150      11.569  51.355  61.146  1.00 48.06           C  
ANISOU 1170  CA  LEU A 150     6318   5766   6175    109    228   -254       C  
ATOM   1171  C   LEU A 150      10.537  51.808  62.193  1.00 49.03           C  
ANISOU 1171  C   LEU A 150     6455   5837   6338     94    286   -278       C  
ATOM   1172  O   LEU A 150      10.912  52.068  63.336  1.00 46.15           O  
ANISOU 1172  O   LEU A 150     6136   5452   5948     29    327   -280       O  
ATOM   1173  CB  LEU A 150      11.985  52.535  60.256  1.00 44.90           C  
ANISOU 1173  CB  LEU A 150     5948   5369   5745    132    221   -224       C  
ATOM   1174  CG  LEU A 150      13.460  52.582  59.819  1.00 44.63           C  
ANISOU 1174  CG  LEU A 150     5933   5382   5643    103    198   -195       C  
ATOM   1175  CD1 LEU A 150      14.031  51.203  59.531  1.00 40.72           C  
ANISOU 1175  CD1 LEU A 150     5391   4939   5142    107    160   -208       C  
ATOM   1176  CD2 LEU A 150      13.631  53.476  58.601  1.00 43.03           C  
ANISOU 1176  CD2 LEU A 150     5742   5194   5413    133    178   -164       C  
ATOM   1177  N   PRO A 151       9.245  51.920  61.818  1.00 42.89           N  
ANISOU 1177  N   PRO A 151     5634   5042   5619    148    291   -297       N  
ATOM   1178  CA  PRO A 151       8.307  52.345  62.863  1.00 50.82           C  
ANISOU 1178  CA  PRO A 151     6644   6000   6664    134    358   -327       C  
ATOM   1179  C   PRO A 151       8.187  51.357  64.020  1.00 51.24           C  
ANISOU 1179  C   PRO A 151     6693   6062   6713     69    380   -350       C  
ATOM   1180  O   PRO A 151       7.989  51.781  65.156  1.00 54.52           O  
ANISOU 1180  O   PRO A 151     7142   6450   7122     18    444   -371       O  
ATOM   1181  CB  PRO A 151       6.977  52.447  62.112  1.00 48.79           C  
ANISOU 1181  CB  PRO A 151     6320   5740   6477    211    346   -337       C  
ATOM   1182  CG  PRO A 151       7.361  52.695  60.703  1.00 40.88           C  
ANISOU 1182  CG  PRO A 151     5309   4766   5457    260    283   -300       C  
ATOM   1183  CD  PRO A 151       8.586  51.864  60.501  1.00 40.58           C  
ANISOU 1183  CD  PRO A 151     5290   4773   5356    220    244   -291       C  
ATOM   1184  N   LEU A 152       8.313  50.064  63.737  1.00 53.20           N  
ANISOU 1184  N   LEU A 152     6903   6347   6962     65    329   -347       N  
ATOM   1185  CA  LEU A 152       8.233  49.050  64.783  1.00 54.12           C  
ANISOU 1185  CA  LEU A 152     7018   6468   7077      0    339   -355       C  
ATOM   1186  C   LEU A 152       9.442  49.095  65.710  1.00 54.12           C  
ANISOU 1186  C   LEU A 152     7078   6472   7014    -76    347   -327       C  
ATOM   1187  O   LEU A 152       9.298  49.147  66.929  1.00 56.93           O  
ANISOU 1187  O   LEU A 152     7464   6818   7349   -147    393   -334       O  
ATOM   1188  CB  LEU A 152       8.103  47.652  64.176  1.00 49.38           C  
ANISOU 1188  CB  LEU A 152     6368   5892   6503     17    279   -357       C  
ATOM   1189  CG  LEU A 152       6.723  47.267  63.641  1.00 52.43           C  
ANISOU 1189  CG  LEU A 152     6689   6283   6949     58    272   -388       C  
ATOM   1190  CD1 LEU A 152       6.735  45.839  63.116  1.00 55.93           C  
ANISOU 1190  CD1 LEU A 152     7098   6742   7410     58    215   -395       C  
ATOM   1191  CD2 LEU A 152       5.648  47.450  64.704  1.00 46.23           C  
ANISOU 1191  CD2 LEU A 152     5891   5483   6192     22    337   -413       C  
ATOM   1192  N   ILE A 153      10.632  49.071  65.124  1.00 50.82           N  
ANISOU 1192  N   ILE A 153     6674   6076   6561    -67    303   -295       N  
ATOM   1193  CA  ILE A 153      11.862  49.000  65.899  1.00 52.46           C  
ANISOU 1193  CA  ILE A 153     6922   6300   6711   -137    296   -259       C  
ATOM   1194  C   ILE A 153      12.095  50.279  66.708  1.00 52.56           C  
ANISOU 1194  C   ILE A 153     7000   6295   6677   -195    354   -262       C  
ATOM   1195  O   ILE A 153      12.675  50.240  67.790  1.00 52.97           O  
ANISOU 1195  O   ILE A 153     7089   6359   6678   -281    366   -243       O  
ATOM   1196  CB  ILE A 153      13.073  48.722  64.986  1.00 55.19           C  
ANISOU 1196  CB  ILE A 153     7253   6680   7037   -106    240   -229       C  
ATOM   1197  CG1 ILE A 153      12.812  47.489  64.121  1.00 58.11           C  
ANISOU 1197  CG1 ILE A 153     7565   7059   7455    -48    192   -242       C  
ATOM   1198  CG2 ILE A 153      14.323  48.504  65.807  1.00 50.65           C  
ANISOU 1198  CG2 ILE A 153     6702   6130   6413   -175    224   -184       C  
ATOM   1199  CD1 ILE A 153      13.915  47.194  63.138  1.00 58.87           C  
ANISOU 1199  CD1 ILE A 153     7640   7191   7536    -10    150   -227       C  
ATOM   1200  N   ALA A 154      11.616  51.408  66.195  1.00 53.19           N  
ANISOU 1200  N   ALA A 154     7094   6344   6772   -151    388   -284       N  
ATOM   1201  CA  ALA A 154      11.809  52.700  66.856  1.00 49.83           C  
ANISOU 1201  CA  ALA A 154     6737   5885   6310   -201    448   -295       C  
ATOM   1202  C   ALA A 154      11.262  52.748  68.283  1.00 60.37           C  
ANISOU 1202  C   ALA A 154     8104   7204   7631   -279    514   -330       C  
ATOM   1203  O   ALA A 154      11.695  53.576  69.087  1.00 64.07           O  
ANISOU 1203  O   ALA A 154     8640   7658   8048   -353    561   -340       O  
ATOM   1204  CB  ALA A 154      11.175  53.805  66.032  1.00 42.99           C  
ANISOU 1204  CB  ALA A 154     5875   4972   5487   -127    472   -312       C  
ATOM   1205  N   SER A 155      10.306  51.875  68.592  1.00 64.62           N  
ANISOU 1205  N   SER A 155     8596   7747   8209   -271    521   -350       N  
ATOM   1206  CA  SER A 155       9.696  51.864  69.917  1.00 69.99           C  
ANISOU 1206  CA  SER A 155     9300   8421   8872   -349    590   -386       C  
ATOM   1207  C   SER A 155      10.574  51.162  70.954  1.00 64.19           C  
ANISOU 1207  C   SER A 155     8598   7730   8062   -460    566   -347       C  
ATOM   1208  O   SER A 155      10.416  51.381  72.154  1.00 72.80           O  
ANISOU 1208  O   SER A 155     9731   8825   9102   -555    623   -369       O  
ATOM   1209  CB  SER A 155       8.316  51.207  69.864  1.00 75.08           C  
ANISOU 1209  CB  SER A 155     9878   9063   9586   -308    608   -419       C  
ATOM   1210  OG  SER A 155       8.417  49.811  69.671  1.00 77.87           O  
ANISOU 1210  OG  SER A 155    10187   9450   9949   -311    540   -384       O  
ATOM   1211  N   VAL A 156      11.492  50.318  70.493  1.00 50.92           N  
ANISOU 1211  N   VAL A 156     6894   6083   6372   -450    482   -289       N  
ATOM   1212  CA  VAL A 156      12.417  49.627  71.391  1.00 51.97           C  
ANISOU 1212  CA  VAL A 156     7047   6257   6443   -544    444   -234       C  
ATOM   1213  C   VAL A 156      13.457  50.604  71.927  1.00 55.03           C  
ANISOU 1213  C   VAL A 156     7500   6662   6748   -622    459   -219       C  
ATOM   1214  O   VAL A 156      14.012  51.392  71.161  1.00 52.19           O  
ANISOU 1214  O   VAL A 156     7151   6293   6386   -581    452   -219       O  
ATOM   1215  CB  VAL A 156      13.124  48.459  70.681  1.00 51.55           C  
ANISOU 1215  CB  VAL A 156     6941   6225   6420   -495    352   -179       C  
ATOM   1216  CG1 VAL A 156      13.977  47.666  71.664  1.00 47.26           C  
ANISOU 1216  CG1 VAL A 156     6409   5718   5829   -585    307   -112       C  
ATOM   1217  CG2 VAL A 156      12.106  47.558  70.014  1.00 52.70           C  
ANISOU 1217  CG2 VAL A 156     7029   6349   6647   -420    337   -203       C  
ATOM   1218  N   ASP A 157      13.721  50.555  73.232  1.00 64.97           N  
ANISOU 1218  N   ASP A 157     8804   7950   7933   -745    477   -205       N  
ATOM   1219  CA  ASP A 157      14.635  51.508  73.864  1.00 67.96           C  
ANISOU 1219  CA  ASP A 157     9250   8350   8222   -841    496   -198       C  
ATOM   1220  C   ASP A 157      16.042  51.490  73.266  1.00 66.77           C  
ANISOU 1220  C   ASP A 157     9084   8237   8050   -830    419   -132       C  
ATOM   1221  O   ASP A 157      16.597  50.425  72.987  1.00 68.56           O  
ANISOU 1221  O   ASP A 157     9254   8495   8299   -801    342    -70       O  
ATOM   1222  CB  ASP A 157      14.708  51.260  75.373  1.00 68.49           C  
ANISOU 1222  CB  ASP A 157     9362   8459   8202   -987    515   -184       C  
ATOM   1223  CG  ASP A 157      13.485  51.778  76.103  1.00 78.76           C  
ANISOU 1223  CG  ASP A 157    10701   9728   9495  -1028    622   -270       C  
ATOM   1224  OD1 ASP A 157      12.743  52.586  75.506  1.00 77.28           O  
ANISOU 1224  OD1 ASP A 157    10515   9482   9367   -947    685   -339       O  
ATOM   1225  OD2 ASP A 157      13.269  51.393  77.271  1.00 86.00           O  
ANISOU 1225  OD2 ASP A 157    11645  10682  10349  -1140    644   -266       O  
ATOM   1226  N   SER A 158      16.585  52.697  73.088  1.00 57.74           N  
ANISOU 1226  N   SER A 158     7988   7084   6866   -854    447   -150       N  
ATOM   1227  CA  SER A 158      17.899  52.982  72.494  1.00 58.44           C  
ANISOU 1227  CA  SER A 158     8067   7211   6926   -854    393   -100       C  
ATOM   1228  C   SER A 158      17.924  52.782  70.973  1.00 57.98           C  
ANISOU 1228  C   SER A 158     7948   7137   6943   -718    357    -94       C  
ATOM   1229  O   SER A 158      18.965  52.954  70.342  1.00 59.96           O  
ANISOU 1229  O   SER A 158     8180   7425   7177   -708    316    -56       O  
ATOM   1230  CB  SER A 158      19.002  52.143  73.150  1.00 53.52           C  
ANISOU 1230  CB  SER A 158     7417   6667   6251   -931    317    -17       C  
ATOM   1231  OG  SER A 158      18.992  50.813  72.668  1.00 57.17           O  
ANISOU 1231  OG  SER A 158     7800   7140   6783   -848    254     25       O  
ATOM   1232  N   PHE A 159      16.782  52.436  70.387  1.00 59.37           N  
ANISOU 1232  N   PHE A 159     8093   7269   7198   -623    375   -133       N  
ATOM   1233  CA  PHE A 159      16.689  52.264  68.937  1.00 60.46           C  
ANISOU 1233  CA  PHE A 159     8178   7396   7396   -503    344   -134       C  
ATOM   1234  C   PHE A 159      16.079  53.474  68.231  1.00 56.95           C  
ANISOU 1234  C   PHE A 159     7766   6897   6976   -452    393   -176       C  
ATOM   1235  O   PHE A 159      15.877  53.446  67.019  1.00 51.29           O  
ANISOU 1235  O   PHE A 159     7011   6174   6302   -360    369   -177       O  
ATOM   1236  CB  PHE A 159      15.874  51.015  68.587  1.00 55.14           C  
ANISOU 1236  CB  PHE A 159     7441   6715   6795   -430    317   -142       C  
ATOM   1237  CG  PHE A 159      16.653  49.732  68.663  1.00 56.80           C  
ANISOU 1237  CG  PHE A 159     7602   6969   7011   -433    248    -89       C  
ATOM   1238  CD1 PHE A 159      16.761  49.034  69.852  1.00 55.42           C  
ANISOU 1238  CD1 PHE A 159     7434   6809   6812   -512    235    -57       C  
ATOM   1239  CD2 PHE A 159      17.269  49.217  67.532  1.00 55.63           C  
ANISOU 1239  CD2 PHE A 159     7399   6843   6894   -356    199    -72       C  
ATOM   1240  CE1 PHE A 159      17.475  47.849  69.917  1.00 58.81           C  
ANISOU 1240  CE1 PHE A 159     7817   7267   7262   -506    167      1       C  
ATOM   1241  CE2 PHE A 159      17.983  48.033  67.588  1.00 51.05           C  
ANISOU 1241  CE2 PHE A 159     6770   6290   6334   -347    141    -29       C  
ATOM   1242  CZ  PHE A 159      18.087  47.348  68.783  1.00 55.18           C  
ANISOU 1242  CZ  PHE A 159     7300   6819   6847   -418    123     12       C  
ATOM   1243  N   GLU A 160      15.776  54.527  68.984  1.00 57.82           N  
ANISOU 1243  N   GLU A 160     7946   6964   7057   -514    460   -212       N  
ATOM   1244  CA  GLU A 160      15.096  55.697  68.431  1.00 58.88           C  
ANISOU 1244  CA  GLU A 160     8115   7028   7229   -461    511   -250       C  
ATOM   1245  C   GLU A 160      15.921  56.421  67.369  1.00 54.10           C  
ANISOU 1245  C   GLU A 160     7521   6426   6608   -434    480   -216       C  
ATOM   1246  O   GLU A 160      15.507  56.517  66.211  1.00 57.17           O  
ANISOU 1246  O   GLU A 160     7877   6798   7047   -339    460   -210       O  
ATOM   1247  CB  GLU A 160      14.729  56.678  69.545  1.00 56.69           C  
ANISOU 1247  CB  GLU A 160     7918   6697   6924   -540    598   -302       C  
ATOM   1248  CG  GLU A 160      13.848  56.093  70.633  1.00 64.27           C  
ANISOU 1248  CG  GLU A 160     8872   7658   7891   -578    643   -344       C  
ATOM   1249  CD  GLU A 160      14.638  55.389  71.720  1.00 74.19           C  
ANISOU 1249  CD  GLU A 160    10142   8984   9063   -698    617   -312       C  
ATOM   1250  OE1 GLU A 160      15.885  55.371  71.640  1.00 77.83           O  
ANISOU 1250  OE1 GLU A 160    10611   9494   9466   -747    563   -258       O  
ATOM   1251  OE2 GLU A 160      14.009  54.858  72.659  1.00 73.82           O  
ANISOU 1251  OE2 GLU A 160    10093   8948   9005   -746    649   -336       O  
HETATM 1252  N   MSE A 161      17.081  56.930  67.774  1.00 36.16           N  
ANISOU 1252  N   MSE A 161     5297   4182   4261   -528    476   -190       N  
HETATM 1253  CA  MSE A 161      17.923  57.746  66.901  1.00 34.79           C  
ANISOU 1253  CA  MSE A 161     5145   4013   4060   -528    456   -157       C  
HETATM 1254  C   MSE A 161      18.288  57.036  65.611  1.00 48.93           C  
ANISOU 1254  C   MSE A 161     6858   5860   5871   -445    390   -118       C  
HETATM 1255  O   MSE A 161      18.176  57.610  64.528  1.00 54.53           O  
ANISOU 1255  O   MSE A 161     7570   6550   6600   -388    383   -107       O  
HETATM 1256  CB  MSE A 161      19.202  58.168  67.627  1.00 32.45           C  
ANISOU 1256  CB  MSE A 161     4896   3762   3673   -657    452   -131       C  
HETATM 1257  CG  MSE A 161      18.957  59.160  68.739  1.00 38.72           C  
ANISOU 1257  CG  MSE A 161     5785   4494   4431   -753    525   -178       C  
HETATM 1258 SE   MSE A 161      17.656  60.493  68.161  1.00 75.88          SE  
ANISOU 1258 SE   MSE A 161    10553   9055   9224   -665    602   -234      SE  
HETATM 1259  CE  MSE A 161      18.704  61.337  66.753  1.00 48.18           C  
ANISOU 1259  CE  MSE A 161     7059   5554   5692   -652    555   -168       C  
ATOM   1260  N   ILE A 162      18.718  55.786  65.726  1.00 48.03           N  
ANISOU 1260  N   ILE A 162     6679   5815   5755   -440    343    -97       N  
ATOM   1261  CA  ILE A 162      19.132  55.027  64.555  1.00 49.95           C  
ANISOU 1261  CA  ILE A 162     6849   6114   6016   -367    288    -73       C  
ATOM   1262  C   ILE A 162      17.940  54.781  63.625  1.00 51.43           C  
ANISOU 1262  C   ILE A 162     7005   6264   6271   -260    287   -101       C  
ATOM   1263  O   ILE A 162      18.108  54.678  62.410  1.00 56.77           O  
ANISOU 1263  O   ILE A 162     7646   6970   6953   -202    257    -90       O  
ATOM   1264  CB  ILE A 162      19.805  53.687  64.958  1.00 52.11           C  
ANISOU 1264  CB  ILE A 162     7059   6452   6288   -378    242    -48       C  
ATOM   1265  CG1 ILE A 162      20.447  53.016  63.743  1.00 55.01           C  
ANISOU 1265  CG1 ILE A 162     7355   6878   6669   -310    198    -32       C  
ATOM   1266  CG2 ILE A 162      18.824  52.755  65.645  1.00 43.27           C  
ANISOU 1266  CG2 ILE A 162     5922   5302   5217   -360    247    -72       C  
ATOM   1267  CD1 ILE A 162      21.267  51.795  64.090  1.00 54.82           C  
ANISOU 1267  CD1 ILE A 162     7266   6909   6653   -315    154     -3       C  
ATOM   1268  N   SER A 163      16.737  54.714  64.189  1.00 40.01           N  
ANISOU 1268  N   SER A 163     5568   4762   4872   -242    321   -139       N  
ATOM   1269  CA  SER A 163      15.542  54.522  63.376  1.00 44.66           C  
ANISOU 1269  CA  SER A 163     6121   5322   5527   -147    317   -163       C  
ATOM   1270  C   SER A 163      15.157  55.790  62.622  1.00 52.32           C  
ANISOU 1270  C   SER A 163     7127   6244   6509   -111    335   -157       C  
ATOM   1271  O   SER A 163      14.871  55.738  61.427  1.00 49.73           O  
ANISOU 1271  O   SER A 163     6763   5930   6200    -42    301   -144       O  
ATOM   1272  CB  SER A 163      14.365  54.065  64.237  1.00 43.48           C  
ANISOU 1272  CB  SER A 163     5961   5134   5427   -143    350   -202       C  
ATOM   1273  OG  SER A 163      14.576  52.765  64.747  1.00 46.75           O  
ANISOU 1273  OG  SER A 163     6336   5586   5840   -165    322   -199       O  
ATOM   1274  N   VAL A 164      15.143  56.926  63.319  1.00 48.70           N  
ANISOU 1274  N   VAL A 164     6741   5725   6039   -160    388   -165       N  
ATOM   1275  CA  VAL A 164      14.699  58.174  62.703  1.00 52.27           C  
ANISOU 1275  CA  VAL A 164     7233   6109   6517   -121    409   -156       C  
ATOM   1276  C   VAL A 164      15.761  58.741  61.759  1.00 51.17           C  
ANISOU 1276  C   VAL A 164     7116   6002   6323   -139    373   -104       C  
ATOM   1277  O   VAL A 164      15.423  59.310  60.724  1.00 51.10           O  
ANISOU 1277  O   VAL A 164     7107   5971   6335    -83    354    -76       O  
ATOM   1278  CB  VAL A 164      14.308  59.244  63.766  1.00 50.00           C  
ANISOU 1278  CB  VAL A 164     7024   5729   6244   -167    487   -192       C  
ATOM   1279  CG1 VAL A 164      15.512  59.720  64.554  1.00 48.01           C  
ANISOU 1279  CG1 VAL A 164     6842   5490   5911   -285    507   -186       C  
ATOM   1280  CG2 VAL A 164      13.619  60.421  63.106  1.00 51.81           C  
ANISOU 1280  CG2 VAL A 164     7284   5870   6532   -102    507   -183       C  
ATOM   1281  N   VAL A 165      17.038  58.569  62.095  1.00 47.54           N  
ANISOU 1281  N   VAL A 165     6670   5603   5793   -220    361    -86       N  
ATOM   1282  CA  VAL A 165      18.115  59.069  61.245  1.00 48.27           C  
ANISOU 1282  CA  VAL A 165     6775   5739   5826   -249    332    -38       C  
ATOM   1283  C   VAL A 165      18.143  58.274  59.944  1.00 50.92           C  
ANISOU 1283  C   VAL A 165     7036   6148   6165   -177    278    -20       C  
ATOM   1284  O   VAL A 165      18.313  58.838  58.863  1.00 51.99           O  
ANISOU 1284  O   VAL A 165     7179   6294   6279   -159    258     15       O  
ATOM   1285  CB  VAL A 165      19.491  58.996  61.946  1.00 50.35           C  
ANISOU 1285  CB  VAL A 165     7053   6064   6015   -355    330    -22       C  
ATOM   1286  CG1 VAL A 165      20.620  59.167  60.940  1.00 45.81           C  
ANISOU 1286  CG1 VAL A 165     6459   5565   5383   -375    295     25       C  
ATOM   1287  CG2 VAL A 165      19.587  60.054  63.030  1.00 53.95           C  
ANISOU 1287  CG2 VAL A 165     7601   6450   6448   -446    384    -37       C  
ATOM   1288  N   LEU A 166      17.966  56.961  60.050  1.00 41.79           N  
ANISOU 1288  N   LEU A 166     5811   5038   5031   -143    256    -45       N  
ATOM   1289  CA  LEU A 166      17.899  56.118  58.864  1.00 42.30           C  
ANISOU 1289  CA  LEU A 166     5806   5164   5100    -77    211    -46       C  
ATOM   1290  C   LEU A 166      16.644  56.429  58.054  1.00 49.02           C  
ANISOU 1290  C   LEU A 166     6652   5976   5999     -2    201    -48       C  
ATOM   1291  O   LEU A 166      16.657  56.356  56.827  1.00 51.95           O  
ANISOU 1291  O   LEU A 166     6996   6392   6349     34    166    -31       O  
ATOM   1292  CB  LEU A 166      17.926  54.635  59.243  1.00 40.46           C  
ANISOU 1292  CB  LEU A 166     5510   4971   4892    -59    194    -77       C  
ATOM   1293  CG  LEU A 166      17.853  53.657  58.069  1.00 42.56           C  
ANISOU 1293  CG  LEU A 166     5709   5295   5167      4    155    -93       C  
ATOM   1294  CD1 LEU A 166      18.950  53.955  57.059  1.00 49.85           C  
ANISOU 1294  CD1 LEU A 166     6623   6291   6025    -11    140    -67       C  
ATOM   1295  CD2 LEU A 166      17.938  52.214  58.549  1.00 45.44           C  
ANISOU 1295  CD2 LEU A 166     6021   5678   5566     18    141   -123       C  
ATOM   1296  N   ALA A 167      15.561  56.776  58.745  1.00 50.35           N  
ANISOU 1296  N   ALA A 167     6841   6064   6226     19    232    -69       N  
ATOM   1297  CA  ALA A 167      14.306  57.094  58.073  1.00 44.55           C  
ANISOU 1297  CA  ALA A 167     6088   5289   5548     94    221    -65       C  
ATOM   1298  C   ALA A 167      14.417  58.378  57.262  1.00 43.87           C  
ANISOU 1298  C   ALA A 167     6051   5174   5446    101    212    -12       C  
ATOM   1299  O   ALA A 167      13.990  58.425  56.110  1.00 51.65           O  
ANISOU 1299  O   ALA A 167     7007   6185   6434    151    169     18       O  
ATOM   1300  CB  ALA A 167      13.175  57.204  59.087  1.00 45.77           C  
ANISOU 1300  CB  ALA A 167     6247   5368   5776    114    266   -103       C  
ATOM   1301  N   ILE A 168      14.998  59.409  57.868  1.00 47.31           N  
ANISOU 1301  N   ILE A 168     6562   5554   5861     42    251      4       N  
ATOM   1302  CA  ILE A 168      15.234  60.684  57.192  1.00 54.48           C  
ANISOU 1302  CA  ILE A 168     7529   6420   6752     33    246     61       C  
ATOM   1303  C   ILE A 168      16.109  60.476  55.965  1.00 54.03           C  
ANISOU 1303  C   ILE A 168     7451   6462   6617     16    194    105       C  
ATOM   1304  O   ILE A 168      15.838  61.015  54.889  1.00 49.75           O  
ANISOU 1304  O   ILE A 168     6914   5921   6069     47    159    157       O  
ATOM   1305  CB  ILE A 168      15.903  61.713  58.126  1.00 50.52           C  
ANISOU 1305  CB  ILE A 168     7118   5849   6229    -49    299     61       C  
ATOM   1306  CG1 ILE A 168      14.969  62.073  59.278  1.00 53.41           C  
ANISOU 1306  CG1 ILE A 168     7514   6111   6670    -34    362     10       C  
ATOM   1307  CG2 ILE A 168      16.278  62.970  57.361  1.00 46.35           C  
ANISOU 1307  CG2 ILE A 168     6656   5278   5678    -69    289    127       C  
ATOM   1308  CD1 ILE A 168      15.652  62.825  60.395  1.00 61.75           C  
ANISOU 1308  CD1 ILE A 168     8657   7112   7693   -132    421    -13       C  
ATOM   1309  N   TYR A 169      17.159  59.681  56.143  1.00 51.50           N  
ANISOU 1309  N   TYR A 169     7102   6229   6238    -34    191     86       N  
ATOM   1310  CA  TYR A 169      18.082  59.366  55.064  1.00 52.63           C  
ANISOU 1310  CA  TYR A 169     7215   6477   6304    -54    156    112       C  
ATOM   1311  C   TYR A 169      17.358  58.715  53.898  1.00 53.08           C  
ANISOU 1311  C   TYR A 169     7213   6585   6370     17    110    110       C  
ATOM   1312  O   TYR A 169      17.624  59.024  52.736  1.00 52.23           O  
ANISOU 1312  O   TYR A 169     7105   6531   6208     12     80    151       O  
ATOM   1313  CB  TYR A 169      19.190  58.444  55.566  1.00 51.14           C  
ANISOU 1313  CB  TYR A 169     6987   6368   6077   -100    163     82       C  
ATOM   1314  CG  TYR A 169      20.173  58.045  54.495  1.00 51.70           C  
ANISOU 1314  CG  TYR A 169     7015   6553   6077   -116    139     96       C  
ATOM   1315  CD1 TYR A 169      21.197  58.899  54.116  1.00 51.28           C  
ANISOU 1315  CD1 TYR A 169     6997   6536   5952   -187    145    142       C  
ATOM   1316  CD2 TYR A 169      20.082  56.811  53.868  1.00 50.18           C  
ANISOU 1316  CD2 TYR A 169     6746   6431   5887    -66    117     56       C  
ATOM   1317  CE1 TYR A 169      22.097  58.537  53.138  1.00 47.84           C  
ANISOU 1317  CE1 TYR A 169     6516   6215   5448   -206    132    150       C  
ATOM   1318  CE2 TYR A 169      20.978  56.441  52.891  1.00 53.27           C  
ANISOU 1318  CE2 TYR A 169     7097   6929   6214    -80    107     56       C  
ATOM   1319  CZ  TYR A 169      21.983  57.306  52.531  1.00 54.06           C  
ANISOU 1319  CZ  TYR A 169     7227   7073   6241   -149    116    103       C  
ATOM   1320  OH  TYR A 169      22.879  56.937  51.554  1.00 61.54           O  
ANISOU 1320  OH  TYR A 169     8127   8135   7120   -167    115     98       O  
ATOM   1321  N   GLN A 170      16.447  57.805  54.216  1.00 50.95           N  
ANISOU 1321  N   GLN A 170     6893   6303   6161     73    105     62       N  
ATOM   1322  CA  GLN A 170      15.684  57.108  53.194  1.00 54.60           C  
ANISOU 1322  CA  GLN A 170     7298   6815   6631    132     61     51       C  
ATOM   1323  C   GLN A 170      14.743  58.061  52.465  1.00 57.40           C  
ANISOU 1323  C   GLN A 170     7672   7127   7009    172     32    107       C  
ATOM   1324  O   GLN A 170      14.453  57.868  51.292  1.00 60.45           O  
ANISOU 1324  O   GLN A 170     8029   7577   7364    193    -16    127       O  
ATOM   1325  CB  GLN A 170      14.909  55.944  53.813  1.00 50.28           C  
ANISOU 1325  CB  GLN A 170     6699   6258   6149    171     65    -11       C  
ATOM   1326  CG  GLN A 170      15.779  54.724  54.057  1.00 49.53           C  
ANISOU 1326  CG  GLN A 170     6565   6224   6030    149     70    -58       C  
ATOM   1327  CD  GLN A 170      15.073  53.642  54.839  1.00 52.60           C  
ANISOU 1327  CD  GLN A 170     6915   6586   6485    175     76   -110       C  
ATOM   1328  OE1 GLN A 170      13.945  53.824  55.292  1.00 55.90           O  
ANISOU 1328  OE1 GLN A 170     7332   6944   6962    203     84   -117       O  
ATOM   1329  NE2 GLN A 170      15.741  52.509  55.016  1.00 54.38           N  
ANISOU 1329  NE2 GLN A 170     7106   6853   6704    165     74   -146       N  
ATOM   1330  N   ASP A 171      14.275  59.092  53.162  1.00 64.64           N  
ANISOU 1330  N   ASP A 171     8640   7938   7983    180     61    131       N  
ATOM   1331  CA  ASP A 171      13.414  60.100  52.551  1.00 67.43           C  
ANISOU 1331  CA  ASP A 171     9013   8233   8375    225     34    195       C  
ATOM   1332  C   ASP A 171      14.212  61.007  51.616  1.00 72.87           C  
ANISOU 1332  C   ASP A 171     9754   8946   8988    180      9    272       C  
ATOM   1333  O   ASP A 171      13.751  61.348  50.525  1.00 76.19           O  
ANISOU 1333  O   ASP A 171    10165   9389   9394    208    -45    333       O  
ATOM   1334  CB  ASP A 171      12.712  60.929  53.628  1.00 73.12           C  
ANISOU 1334  CB  ASP A 171     9773   8821   9189    251     85    188       C  
ATOM   1335  CG  ASP A 171      11.794  61.987  53.047  1.00 73.76           C  
ANISOU 1335  CG  ASP A 171     9868   8826   9332    313     59    257       C  
ATOM   1336  OD1 ASP A 171      10.949  61.641  52.197  1.00 72.30           O  
ANISOU 1336  OD1 ASP A 171     9619   8684   9166    370      2    282       O  
ATOM   1337  OD2 ASP A 171      11.912  63.164  53.446  1.00 73.19           O  
ANISOU 1337  OD2 ASP A 171     9870   8648   9291    302     93    287       O  
ATOM   1338  N   ALA A 172      15.411  61.388  52.049  1.00 68.80           N  
ANISOU 1338  N   ALA A 172     9293   8432   8418    104     45    273       N  
ATOM   1339  CA  ALA A 172      16.267  62.292  51.281  1.00 64.80           C  
ANISOU 1339  CA  ALA A 172     8841   7946   7835     43     29    346       C  
ATOM   1340  C   ALA A 172      16.853  61.645  50.026  1.00 65.07           C  
ANISOU 1340  C   ALA A 172     8830   8124   7770     20    -13    358       C  
ATOM   1341  O   ALA A 172      16.873  62.257  48.960  1.00 72.55           O  
ANISOU 1341  O   ALA A 172     9798   9098   8667      5    -54    431       O  
ATOM   1342  CB  ALA A 172      17.394  62.820  52.164  1.00 59.58           C  
ANISOU 1342  CB  ALA A 172     8241   7255   7141    -43     81    337       C  
ATOM   1343  N   LYS A 173      17.328  60.411  50.150  1.00 57.83           N  
ANISOU 1343  N   LYS A 173     7851   7295   6825     14     -3    286       N  
ATOM   1344  CA  LYS A 173      18.016  59.751  49.045  1.00 54.75           C  
ANISOU 1344  CA  LYS A 173     7419   7043   6341    -14    -25    278       C  
ATOM   1345  C   LYS A 173      17.209  58.592  48.470  1.00 52.43           C  
ANISOU 1345  C   LYS A 173     7054   6806   6061     46    -58    227       C  
ATOM   1346  O   LYS A 173      17.788  57.632  47.960  1.00 48.08           O  
ANISOU 1346  O   LYS A 173     6455   6356   5456     32    -56    176       O  
ATOM   1347  CB  LYS A 173      19.382  59.233  49.505  1.00 57.19           C  
ANISOU 1347  CB  LYS A 173     7710   7417   6603    -71     16    235       C  
ATOM   1348  CG  LYS A 173      20.309  60.282  50.102  1.00 61.60           C  
ANISOU 1348  CG  LYS A 173     8334   7937   7136   -148     48    278       C  
ATOM   1349  CD  LYS A 173      20.920  61.182  49.044  1.00 72.71           C  
ANISOU 1349  CD  LYS A 173     9780   9394   8452   -211     32    353       C  
ATOM   1350  CE  LYS A 173      22.139  61.909  49.599  1.00 75.97           C  
ANISOU 1350  CE  LYS A 173    10238   9806   8822   -307     69    379       C  
ATOM   1351  NZ  LYS A 173      22.821  62.747  48.575  1.00 75.91           N  
ANISOU 1351  NZ  LYS A 173    10267   9857   8719   -382     56    453       N  
ATOM   1352  N   TYR A 174      15.882  58.679  48.543  1.00 61.74           N  
ANISOU 1352  N   TYR A 174     8222   7920   7315    110    -86    238       N  
ATOM   1353  CA  TYR A 174      15.024  57.566  48.138  1.00 68.58           C  
ANISOU 1353  CA  TYR A 174     9020   8833   8203    159   -117    185       C  
ATOM   1354  C   TYR A 174      15.231  57.195  46.676  1.00 73.52           C  
ANISOU 1354  C   TYR A 174     9621   9584   8729    134   -160    192       C  
ATOM   1355  O   TYR A 174      15.122  56.028  46.303  1.00 68.26           O  
ANISOU 1355  O   TYR A 174     8902   8987   8046    144   -167    120       O  
ATOM   1356  CB  TYR A 174      13.541  57.896  48.365  1.00 68.78           C  
ANISOU 1356  CB  TYR A 174     9033   8778   8323    226   -145    210       C  
ATOM   1357  CG  TYR A 174      12.928  58.757  47.283  1.00 78.89           C  
ANISOU 1357  CG  TYR A 174    10325  10069   9582    239   -207    303       C  
ATOM   1358  CD1 TYR A 174      13.094  60.134  47.280  1.00 84.34           C  
ANISOU 1358  CD1 TYR A 174    11081  10686  10278    228   -207    391       C  
ATOM   1359  CD2 TYR A 174      12.190  58.182  46.255  1.00 83.59           C  
ANISOU 1359  CD2 TYR A 174    10865  10746  10148    258   -269    305       C  
ATOM   1360  CE1 TYR A 174      12.538  60.915  46.283  1.00 87.65           C  
ANISOU 1360  CE1 TYR A 174    11512  11110  10683    241   -272    490       C  
ATOM   1361  CE2 TYR A 174      11.634  58.950  45.257  1.00 86.33           C  
ANISOU 1361  CE2 TYR A 174    11220  11112  10471    265   -336    401       C  
ATOM   1362  CZ  TYR A 174      11.810  60.316  45.274  1.00 92.13           C  
ANISOU 1362  CZ  TYR A 174    12018  11768  11217    260   -339    498       C  
ATOM   1363  OH  TYR A 174      11.253  61.081  44.276  1.00 98.89           O  
ANISOU 1363  OH  TYR A 174    12882  12638  12054    269   -414    608       O  
ATOM   1364  N   LYS A 175      15.525  58.196  45.852  1.00 99.22           N  
ANISOU 1364  N   LYS A 175    12919  12865  11917     96   -186    277       N  
ATOM   1365  CA  LYS A 175      15.689  57.982  44.423  1.00107.45           C  
ANISOU 1365  CA  LYS A 175    13946  14032  12849     60   -227    293       C  
ATOM   1366  C   LYS A 175      16.947  57.152  44.158  1.00 99.22           C  
ANISOU 1366  C   LYS A 175    12880  13095  11725     10   -182    217       C  
ATOM   1367  O   LYS A 175      16.915  56.195  43.385  1.00 99.33           O  
ANISOU 1367  O   LYS A 175    12850  13205  11686      5   -192    155       O  
ATOM   1368  CB  LYS A 175      15.743  59.322  43.685  1.00114.56           C  
ANISOU 1368  CB  LYS A 175    14904  14928  13695     22   -266    415       C  
ATOM   1369  CG  LYS A 175      15.601  59.204  42.180  1.00119.82           C  
ANISOU 1369  CG  LYS A 175    15557  15721  14248    -16   -324    451       C  
ATOM   1370  CD  LYS A 175      14.312  58.468  41.840  1.00124.61           C  
ANISOU 1370  CD  LYS A 175    16106  16348  14893     39   -379    423       C  
ATOM   1371  CE  LYS A 175      14.078  58.382  40.342  1.00128.19           C  
ANISOU 1371  CE  LYS A 175    16547  16933  15225     -8   -445    463       C  
ATOM   1372  NZ  LYS A 175      13.811  59.720  39.749  1.00131.91           N  
ANISOU 1372  NZ  LYS A 175    17068  17381  15670    -27   -507    613       N  
ATOM   1373  N   ASP A 176      18.051  57.521  44.803  1.00 78.15           N  
ANISOU 1373  N   ASP A 176    10238  10407   9048    -28   -131    220       N  
ATOM   1374  CA  ASP A 176      19.305  56.787  44.650  1.00 74.32           C  
ANISOU 1374  CA  ASP A 176     9719  10018   8500    -68    -84    153       C  
ATOM   1375  C   ASP A 176      19.213  55.401  45.283  1.00 72.07           C  
ANISOU 1375  C   ASP A 176     9374   9725   8284    -17    -58     47       C  
ATOM   1376  O   ASP A 176      19.925  54.479  44.888  1.00 73.05           O  
ANISOU 1376  O   ASP A 176     9453   9934   8369    -27    -30    -26       O  
ATOM   1377  CB  ASP A 176      20.476  57.558  45.267  1.00 80.73           C  
ANISOU 1377  CB  ASP A 176    10566  10812   9294   -125    -41    191       C  
ATOM   1378  CG  ASP A 176      20.684  58.920  44.633  1.00 92.50           C  
ANISOU 1378  CG  ASP A 176    12123  12307  10715   -187    -63    298       C  
ATOM   1379  OD1 ASP A 176      20.236  59.122  43.484  1.00 99.35           O  
ANISOU 1379  OD1 ASP A 176    12998  13234  11518   -200   -107    339       O  
ATOM   1380  OD2 ASP A 176      21.310  59.787  45.282  1.00 92.45           O  
ANISOU 1380  OD2 ASP A 176    12164  12247  10715   -232    -38    344       O  
ATOM   1381  N   LEU A 177      18.330  55.262  46.268  1.00 67.99           N  
ANISOU 1381  N   LEU A 177     8858   9101   7872     36    -65     38       N  
ATOM   1382  CA  LEU A 177      18.187  54.007  46.999  1.00 63.51           C  
ANISOU 1382  CA  LEU A 177     8244   8510   7378     79    -45    -48       C  
ATOM   1383  C   LEU A 177      17.218  53.048  46.322  1.00 67.10           C  
ANISOU 1383  C   LEU A 177     8658   8996   7842    115    -78   -104       C  
ATOM   1384  O   LEU A 177      17.012  51.927  46.790  1.00 63.38           O  
ANISOU 1384  O   LEU A 177     8149   8503   7429    147    -66   -178       O  
ATOM   1385  CB  LEU A 177      17.744  54.281  48.435  1.00 60.87           C  
ANISOU 1385  CB  LEU A 177     7930   8056   7142    104    -31    -34       C  
ATOM   1386  CG  LEU A 177      18.830  54.948  49.277  1.00 59.40           C  
ANISOU 1386  CG  LEU A 177     7777   7845   6947     57      8     -3       C  
ATOM   1387  CD1 LEU A 177      18.287  55.436  50.607  1.00 59.83           C  
ANISOU 1387  CD1 LEU A 177     7867   7783   7081     69     23     15       C  
ATOM   1388  CD2 LEU A 177      19.961  53.958  49.490  1.00 54.75           C  
ANISOU 1388  CD2 LEU A 177     7139   7317   6345     45     39    -60       C  
ATOM   1389  N   GLY A 178      16.621  53.497  45.225  1.00 66.29           N  
ANISOU 1389  N   GLY A 178     8565   8942   7680    103   -125    -64       N  
ATOM   1390  CA  GLY A 178      15.716  52.666  44.455  1.00 64.48           C  
ANISOU 1390  CA  GLY A 178     8300   8760   7441    120   -163   -112       C  
ATOM   1391  C   GLY A 178      14.447  52.311  45.199  1.00 62.50           C  
ANISOU 1391  C   GLY A 178     8027   8423   7297    174   -186   -125       C  
ATOM   1392  O   GLY A 178      13.941  51.197  45.078  1.00 61.62           O  
ANISOU 1392  O   GLY A 178     7876   8326   7209    189   -194   -200       O  
ATOM   1393  N   ILE A 179      13.930  53.258  45.975  1.00 64.97           N  
ANISOU 1393  N   ILE A 179     8365   8643   7676    198   -191    -56       N  
ATOM   1394  CA  ILE A 179      12.684  53.039  46.693  1.00 66.04           C  
ANISOU 1394  CA  ILE A 179     8476   8703   7914    248   -206    -64       C  
ATOM   1395  C   ILE A 179      11.532  53.579  45.861  1.00 70.28           C  
ANISOU 1395  C   ILE A 179     8997   9260   8445    265   -273     -2       C  
ATOM   1396  O   ILE A 179      11.458  54.776  45.593  1.00 73.58           O  
ANISOU 1396  O   ILE A 179     9449   9659   8851    266   -295     90       O  
ATOM   1397  CB  ILE A 179      12.688  53.719  48.075  1.00 65.05           C  
ANISOU 1397  CB  ILE A 179     8381   8464   7871    267   -164    -36       C  
ATOM   1398  CG1 ILE A 179      13.837  53.188  48.932  1.00 60.11           C  
ANISOU 1398  CG1 ILE A 179     7766   7827   7247    243   -108    -85       C  
ATOM   1399  CG2 ILE A 179      11.359  53.507  48.778  1.00 65.68           C  
ANISOU 1399  CG2 ILE A 179     8428   8476   8052    315   -172    -48       C  
ATOM   1400  CD1 ILE A 179      13.944  53.851  50.289  1.00 59.39           C  
ANISOU 1400  CD1 ILE A 179     7711   7638   7216    243    -66    -61       C  
ATOM   1401  N   ASP A 180      10.636  52.688  45.453  1.00 74.46           N  
ANISOU 1401  N   ASP A 180     9475   9829   8986    277   -310    -48       N  
ATOM   1402  CA  ASP A 180       9.472  53.074  44.665  1.00 75.16           C  
ANISOU 1402  CA  ASP A 180     9534   9952   9073    292   -384     11       C  
ATOM   1403  C   ASP A 180       8.399  53.685  45.562  1.00 76.64           C  
ANISOU 1403  C   ASP A 180     9701  10038   9382    353   -387     57       C  
ATOM   1404  O   ASP A 180       7.870  53.009  46.447  1.00 71.57           O  
ANISOU 1404  O   ASP A 180     9025   9347   8820    377   -360     -1       O  
ATOM   1405  CB  ASP A 180       8.922  51.865  43.904  1.00 78.00           C  
ANISOU 1405  CB  ASP A 180     9843  10398   9395    269   -422    -61       C  
ATOM   1406  CG  ASP A 180       7.807  52.236  42.945  1.00 85.12           C  
ANISOU 1406  CG  ASP A 180    10709  11361  10272    269   -510      6       C  
ATOM   1407  OD1 ASP A 180       7.691  53.427  42.591  1.00 88.08           O  
ANISOU 1407  OD1 ASP A 180    11104  11729  10635    281   -547    116       O  
ATOM   1408  OD2 ASP A 180       7.050  51.331  42.534  1.00 90.40           O  
ANISOU 1408  OD2 ASP A 180    11328  12084  10935    255   -547    -47       O  
ATOM   1409  N   PRO A 181       8.080  54.972  45.342  1.00 75.43           N  
ANISOU 1409  N   PRO A 181     9567   9849   9244    377   -417    163       N  
ATOM   1410  CA  PRO A 181       7.093  55.692  46.160  1.00 73.14           C  
ANISOU 1410  CA  PRO A 181     9258   9456   9077    444   -411    207       C  
ATOM   1411  C   PRO A 181       5.709  55.041  46.138  1.00 77.21           C  
ANISOU 1411  C   PRO A 181     9685   9992   9658    479   -451    184       C  
ATOM   1412  O   PRO A 181       4.919  55.241  47.062  1.00 77.11           O  
ANISOU 1412  O   PRO A 181     9641   9900   9757    531   -423    180       O  
ATOM   1413  CB  PRO A 181       7.049  57.082  45.514  1.00 71.24           C  
ANISOU 1413  CB  PRO A 181     9051   9194   8822    458   -456    331       C  
ATOM   1414  CG  PRO A 181       8.359  57.212  44.803  1.00 72.03           C  
ANISOU 1414  CG  PRO A 181     9213   9360   8794    387   -452    343       C  
ATOM   1415  CD  PRO A 181       8.686  55.839  44.317  1.00 73.12           C  
ANISOU 1415  CD  PRO A 181     9320   9608   8855    342   -454    247       C  
ATOM   1416  N   LYS A 182       5.428  54.269  45.095  1.00 84.59           N  
ANISOU 1416  N   LYS A 182    10581  11039  10521    444   -513    165       N  
ATOM   1417  CA  LYS A 182       4.151  53.574  44.978  1.00 87.35           C  
ANISOU 1417  CA  LYS A 182    10845  11426  10920    461   -558    141       C  
ATOM   1418  C   LYS A 182       4.120  52.355  45.893  1.00 86.97           C  
ANISOU 1418  C   LYS A 182    10777  11351  10916    449   -501     26       C  
ATOM   1419  O   LYS A 182       3.051  51.874  46.268  1.00 89.97           O  
ANISOU 1419  O   LYS A 182    11090  11725  11370    468   -511      1       O  
ATOM   1420  CB  LYS A 182       3.881  53.172  43.525  1.00 91.36           C  
ANISOU 1420  CB  LYS A 182    11323  12067  11323    412   -647    158       C  
ATOM   1421  CG  LYS A 182       3.218  54.272  42.699  1.00 94.10           C  
ANISOU 1421  CG  LYS A 182    11647  12442  11664    438   -733    292       C  
ATOM   1422  CD  LYS A 182       4.163  55.436  42.443  1.00 96.25           C  
ANISOU 1422  CD  LYS A 182    12000  12681  11889    435   -724    377       C  
ATOM   1423  CE  LYS A 182       3.497  56.521  41.619  1.00 94.09           C  
ANISOU 1423  CE  LYS A 182    11707  12426  11617    461   -817    523       C  
ATOM   1424  NZ  LYS A 182       4.284  57.784  41.650  1.00 91.86           N  
ANISOU 1424  NZ  LYS A 182    11507  12070  11326    470   -797    612       N  
ATOM   1425  N   LYS A 183       5.301  51.854  46.236  1.00 85.39           N  
ANISOU 1425  N   LYS A 183    10634  11139  10672    414   -442    -39       N  
ATOM   1426  CA  LYS A 183       5.420  50.666  47.072  1.00 82.57           C  
ANISOU 1426  CA  LYS A 183    10267  10753  10353    399   -392   -138       C  
ATOM   1427  C   LYS A 183       5.801  51.020  48.511  1.00 79.00           C  
ANISOU 1427  C   LYS A 183     9849  10193   9974    422   -315   -144       C  
ATOM   1428  O   LYS A 183       5.490  50.279  49.445  1.00 79.55           O  
ANISOU 1428  O   LYS A 183     9900  10221  10106    421   -278   -199       O  
ATOM   1429  CB  LYS A 183       6.455  49.715  46.472  1.00 83.69           C  
ANISOU 1429  CB  LYS A 183    10439  10956  10404    346   -382   -211       C  
ATOM   1430  CG  LYS A 183       6.056  49.161  45.115  1.00 89.51           C  
ANISOU 1430  CG  LYS A 183    11146  11804  11060    307   -449   -232       C  
ATOM   1431  CD  LYS A 183       7.237  48.514  44.411  1.00 95.53           C  
ANISOU 1431  CD  LYS A 183    11948  12628  11723    259   -427   -298       C  
ATOM   1432  CE  LYS A 183       6.867  48.071  43.005  1.00 99.91           C  
ANISOU 1432  CE  LYS A 183    12482  13300  12179    208   -490   -321       C  
ATOM   1433  NZ  LYS A 183       8.017  47.450  42.297  1.00104.15           N  
ANISOU 1433  NZ  LYS A 183    13055  13899  12618    162   -456   -398       N  
ATOM   1434  N   TYR A 184       6.468  52.159  48.686  1.00 63.76           N  
ANISOU 1434  N   TYR A 184     7972   8221   8031    434   -291    -84       N  
ATOM   1435  CA  TYR A 184       6.899  52.598  50.010  1.00 58.64           C  
ANISOU 1435  CA  TYR A 184     7365   7477   7437    443   -219    -89       C  
ATOM   1436  C   TYR A 184       6.857  54.119  50.150  1.00 57.34           C  
ANISOU 1436  C   TYR A 184     7237   7249   7299    474   -210     -7       C  
ATOM   1437  O   TYR A 184       7.719  54.821  49.624  1.00 56.33           O  
ANISOU 1437  O   TYR A 184     7163   7134   7107    454   -217     40       O  
ATOM   1438  CB  TYR A 184       8.311  52.079  50.301  1.00 57.33           C  
ANISOU 1438  CB  TYR A 184     7247   7320   7214    398   -178   -132       C  
ATOM   1439  CG  TYR A 184       8.792  52.315  51.720  1.00 58.05           C  
ANISOU 1439  CG  TYR A 184     7377   7328   7350    391   -110   -144       C  
ATOM   1440  CD1 TYR A 184       8.395  51.480  52.760  1.00 54.35           C  
ANISOU 1440  CD1 TYR A 184     6886   6823   6941    387    -78   -198       C  
ATOM   1441  CD2 TYR A 184       9.652  53.366  52.018  1.00 61.90           C  
ANISOU 1441  CD2 TYR A 184     7927   7780   7813    376    -79   -101       C  
ATOM   1442  CE1 TYR A 184       8.836  51.689  54.057  1.00 54.27           C  
ANISOU 1442  CE1 TYR A 184     6914   6748   6958    367    -19   -206       C  
ATOM   1443  CE2 TYR A 184      10.100  53.582  53.313  1.00 62.69           C  
ANISOU 1443  CE2 TYR A 184     8065   7813   7942    356    -20   -114       C  
ATOM   1444  CZ  TYR A 184       9.685  52.741  54.328  1.00 62.83           C  
ANISOU 1444  CZ  TYR A 184     8058   7802   8011    351      9   -166       C  
ATOM   1445  OH  TYR A 184      10.126  52.951  55.615  1.00 62.57           O  
ANISOU 1445  OH  TYR A 184     8066   7714   7995    320     65   -176       O  
ATOM   1446  N   ASP A 185       5.857  54.628  50.862  1.00 61.84           N  
ANISOU 1446  N   ASP A 185     7781   7749   7967    522   -189      8       N  
ATOM   1447  CA  ASP A 185       5.770  56.063  51.103  1.00 65.78           C  
ANISOU 1447  CA  ASP A 185     8319   8166   8511    558   -170     76       C  
ATOM   1448  C   ASP A 185       6.835  56.441  52.124  1.00 62.93           C  
ANISOU 1448  C   ASP A 185     8037   7737   8136    522    -94     52       C  
ATOM   1449  O   ASP A 185       6.694  56.186  53.320  1.00 66.44           O  
ANISOU 1449  O   ASP A 185     8485   8130   8631    516    -32     -1       O  
ATOM   1450  CB  ASP A 185       4.372  56.460  51.588  1.00 69.30           C  
ANISOU 1450  CB  ASP A 185     8703   8554   9075    626   -160     87       C  
ATOM   1451  CG  ASP A 185       4.146  57.968  51.569  1.00 72.28           C  
ANISOU 1451  CG  ASP A 185     9112   8843   9510    679   -153    166       C  
ATOM   1452  OD1 ASP A 185       5.136  58.730  51.539  1.00 70.66           O  
ANISOU 1452  OD1 ASP A 185     8991   8597   9258    652   -135    199       O  
ATOM   1453  OD2 ASP A 185       2.970  58.393  51.575  1.00 76.48           O  
ANISOU 1453  OD2 ASP A 185     9579   9342  10138    749   -166    196       O  
ATOM   1454  N   THR A 186       7.903  57.055  51.634  1.00 53.40           N  
ANISOU 1454  N   THR A 186     6896   6540   6856    487   -101     95       N  
ATOM   1455  CA  THR A 186       9.075  57.328  52.449  1.00 53.13           C  
ANISOU 1455  CA  THR A 186     6934   6467   6788    436    -41     75       C  
ATOM   1456  C   THR A 186       8.838  58.474  53.439  1.00 62.56           C  
ANISOU 1456  C   THR A 186     8177   7540   8053    452     18     90       C  
ATOM   1457  O   THR A 186       9.480  58.543  54.490  1.00 62.93           O  
ANISOU 1457  O   THR A 186     8271   7544   8093    408     79     52       O  
ATOM   1458  CB  THR A 186      10.291  57.630  51.543  1.00 49.83           C  
ANISOU 1458  CB  THR A 186     6561   6108   6264    386    -68    117       C  
ATOM   1459  OG1 THR A 186      11.492  57.632  52.320  1.00 65.88           O  
ANISOU 1459  OG1 THR A 186     8646   8128   8259    328    -16     90       O  
ATOM   1460  CG2 THR A 186      10.128  58.963  50.834  1.00 49.93           C  
ANISOU 1460  CG2 THR A 186     6613   6083   6277    404    -99    211       C  
ATOM   1461  N   LYS A 187       7.913  59.366  53.097  1.00 69.34           N  
ANISOU 1461  N   LYS A 187     9023   8342   8980    515     -1    144       N  
ATOM   1462  CA  LYS A 187       7.511  60.461  53.976  1.00 67.53           C  
ANISOU 1462  CA  LYS A 187     8835   7986   8836    545     61    149       C  
ATOM   1463  C   LYS A 187       6.616  59.971  55.117  1.00 60.88           C  
ANISOU 1463  C   LYS A 187     7946   7109   8078    571    121     73       C  
ATOM   1464  O   LYS A 187       6.780  60.367  56.271  1.00 55.49           O  
ANISOU 1464  O   LYS A 187     7312   6349   7423    547    200     29       O  
ATOM   1465  CB  LYS A 187       6.779  61.537  53.171  1.00 73.95           C  
ANISOU 1465  CB  LYS A 187     9641   8747   9710    615     17    238       C  
ATOM   1466  CG  LYS A 187       6.600  62.868  53.882  1.00 79.60           C  
ANISOU 1466  CG  LYS A 187    10419   9314  10510    645     81    254       C  
ATOM   1467  CD  LYS A 187       7.927  63.590  54.064  1.00 90.92           C  
ANISOU 1467  CD  LYS A 187    11967  10707  11871    566    111    270       C  
ATOM   1468  CE  LYS A 187       7.710  65.023  54.545  1.00 96.37           C  
ANISOU 1468  CE  LYS A 187    12729  11238  12647    596    163    296       C  
ATOM   1469  NZ  LYS A 187       8.990  65.762  54.748  1.00 92.23           N  
ANISOU 1469  NZ  LYS A 187    12320  10671  12051    507    193    310       N  
ATOM   1470  N   GLU A 188       5.666  59.106  54.776  1.00 62.20           N  
ANISOU 1470  N   GLU A 188     8019   7337   8277    609     82     58       N  
ATOM   1471  CA  GLU A 188       4.729  58.553  55.746  1.00 69.04           C  
ANISOU 1471  CA  GLU A 188     8828   8186   9218    628    133    -10       C  
ATOM   1472  C   GLU A 188       5.463  57.732  56.799  1.00 68.24           C  
ANISOU 1472  C   GLU A 188     8761   8100   9067    551    186    -82       C  
ATOM   1473  O   GLU A 188       5.093  57.733  57.976  1.00 67.84           O  
ANISOU 1473  O   GLU A 188     8714   8001   9062    540    260   -135       O  
ATOM   1474  CB  GLU A 188       3.673  57.698  55.039  1.00 77.65           C  
ANISOU 1474  CB  GLU A 188     9809   9356  10337    668     69     -7       C  
ATOM   1475  CG  GLU A 188       2.591  57.140  55.953  1.00 84.94           C  
ANISOU 1475  CG  GLU A 188    10661  10270  11341    686    118    -70       C  
ATOM   1476  CD  GLU A 188       1.574  56.293  55.206  1.00 91.12           C  
ANISOU 1476  CD  GLU A 188    11335  11139  12146    713     49    -64       C  
ATOM   1477  OE1 GLU A 188       1.943  55.678  54.184  1.00 90.63           O  
ANISOU 1477  OE1 GLU A 188    11267  11160  12010    687    -28    -44       O  
ATOM   1478  OE2 GLU A 188       0.402  56.252  55.634  1.00 95.31           O  
ANISOU 1478  OE2 GLU A 188    11787  11659  12768    755     74    -84       O  
ATOM   1479  N   ALA A 189       6.498  57.021  56.360  1.00 59.28           N  
ANISOU 1479  N   ALA A 189     7649   7037   7840    497    149    -82       N  
ATOM   1480  CA  ALA A 189       7.309  56.206  57.255  1.00 46.81           C  
ANISOU 1480  CA  ALA A 189     6097   5475   6212    426    184   -134       C  
ATOM   1481  C   ALA A 189       8.016  57.079  58.282  1.00 49.45           C  
ANISOU 1481  C   ALA A 189     6517   5738   6534    380    254   -141       C  
ATOM   1482  O   ALA A 189       8.005  56.777  59.478  1.00 51.89           O  
ANISOU 1482  O   ALA A 189     6839   6024   6851    339    311   -190       O  
ATOM   1483  CB  ALA A 189       8.312  55.396  56.470  1.00 42.63           C  
ANISOU 1483  CB  ALA A 189     5569   5030   5597    391    131   -127       C  
ATOM   1484  N   LEU A 190       8.629  58.161  57.809  1.00 45.94           N  
ANISOU 1484  N   LEU A 190     6133   5260   6063    377    247    -92       N  
ATOM   1485  CA  LEU A 190       9.308  59.102  58.696  1.00 47.27           C  
ANISOU 1485  CA  LEU A 190     6390   5356   6216    325    311    -98       C  
ATOM   1486  C   LEU A 190       8.346  59.669  59.731  1.00 50.31           C  
ANISOU 1486  C   LEU A 190     6781   5648   6685    350    388   -142       C  
ATOM   1487  O   LEU A 190       8.720  59.897  60.884  1.00 53.78           O  
ANISOU 1487  O   LEU A 190     7277   6049   7109    287    456   -185       O  
ATOM   1488  CB  LEU A 190       9.940  60.243  57.897  1.00 41.75           C  
ANISOU 1488  CB  LEU A 190     5751   4626   5487    323    288    -32       C  
ATOM   1489  CG  LEU A 190      10.520  61.374  58.751  1.00 48.09           C  
ANISOU 1489  CG  LEU A 190     6652   5335   6283    269    355    -38       C  
ATOM   1490  CD1 LEU A 190      11.610  60.847  59.676  1.00 46.71           C  
ANISOU 1490  CD1 LEU A 190     6512   5204   6030    169    383    -77       C  
ATOM   1491  CD2 LEU A 190      11.030  62.522  57.892  1.00 54.53           C  
ANISOU 1491  CD2 LEU A 190     7528   6111   7078    267    328     35       C  
ATOM   1492  N   GLY A 191       7.103  59.884  59.314  1.00 50.37           N  
ANISOU 1492  N   GLY A 191     6728   5629   6783    437    379   -132       N  
ATOM   1493  CA  GLY A 191       6.081  60.392  60.207  1.00 49.43           C  
ANISOU 1493  CA  GLY A 191     6596   5428   6757    475    458   -179       C  
ATOM   1494  C   GLY A 191       5.731  59.394  61.287  1.00 49.67           C  
ANISOU 1494  C   GLY A 191     6591   5495   6785    432    505   -252       C  
ATOM   1495  O   GLY A 191       5.623  59.752  62.462  1.00 48.65           O  
ANISOU 1495  O   GLY A 191     6503   5312   6671    394    593   -309       O  
ATOM   1496  N   LYS A 192       5.577  58.133  60.887  1.00 53.68           N  
ANISOU 1496  N   LYS A 192     7030   6096   7269    429    448   -252       N  
ATOM   1497  CA  LYS A 192       5.234  57.067  61.821  1.00 57.44           C  
ANISOU 1497  CA  LYS A 192     7471   6611   7742    384    480   -310       C  
ATOM   1498  C   LYS A 192       6.310  56.881  62.879  1.00 58.40           C  
ANISOU 1498  C   LYS A 192     7672   6733   7785    281    521   -337       C  
ATOM   1499  O   LYS A 192       6.004  56.645  64.050  1.00 56.55           O  
ANISOU 1499  O   LYS A 192     7445   6488   7555    233    587   -388       O  
ATOM   1500  CB  LYS A 192       5.017  55.747  61.083  1.00 54.86           C  
ANISOU 1500  CB  LYS A 192     7069   6374   7401    393    403   -300       C  
ATOM   1501  CG  LYS A 192       3.796  55.707  60.196  1.00 52.95           C  
ANISOU 1501  CG  LYS A 192     6734   6151   7232    476    361   -282       C  
ATOM   1502  CD  LYS A 192       3.527  54.283  59.750  1.00 58.40           C  
ANISOU 1502  CD  LYS A 192     7358   6926   7904    461    301   -294       C  
ATOM   1503  CE  LYS A 192       2.560  54.237  58.584  1.00 64.95           C  
ANISOU 1503  CE  LYS A 192     8102   7797   8780    530    234   -262       C  
ATOM   1504  NZ  LYS A 192       2.328  52.840  58.122  1.00 70.42           N  
ANISOU 1504  NZ  LYS A 192     8738   8568   9449    504    177   -282       N  
ATOM   1505  N   VAL A 193       7.567  56.991  62.461  1.00 54.83           N  
ANISOU 1505  N   VAL A 193     7274   6302   7258    243    480   -299       N  
ATOM   1506  CA  VAL A 193       8.682  56.861  63.386  1.00 52.76           C  
ANISOU 1506  CA  VAL A 193     7078   6049   6918    144    506   -311       C  
ATOM   1507  C   VAL A 193       8.589  57.962  64.432  1.00 49.79           C  
ANISOU 1507  C   VAL A 193     6774   5593   6551    105    597   -348       C  
ATOM   1508  O   VAL A 193       8.757  57.705  65.622  1.00 49.50           O  
ANISOU 1508  O   VAL A 193     6768   5561   6479     26    647   -388       O  
ATOM   1509  CB  VAL A 193      10.039  56.921  62.658  1.00 51.64           C  
ANISOU 1509  CB  VAL A 193     6972   5948   6701    116    449   -260       C  
ATOM   1510  CG1 VAL A 193      11.187  56.951  63.658  1.00 43.88           C  
ANISOU 1510  CG1 VAL A 193     6054   4975   5642     11    475   -266       C  
ATOM   1511  CG2 VAL A 193      10.183  55.730  61.723  1.00 51.62           C  
ANISOU 1511  CG2 VAL A 193     6902   6027   6686    145    372   -241       C  
ATOM   1512  N   CYS A 194       8.306  59.184  63.988  1.00 54.63           N  
ANISOU 1512  N   CYS A 194     7416   6129   7210    158    618   -335       N  
ATOM   1513  CA  CYS A 194       8.137  60.305  64.909  1.00 59.42           C  
ANISOU 1513  CA  CYS A 194     8096   6642   7840    130    713   -381       C  
ATOM   1514  C   CYS A 194       6.915  60.146  65.817  1.00 61.70           C  
ANISOU 1514  C   CYS A 194     8343   6904   8195    148    793   -452       C  
ATOM   1515  O   CYS A 194       6.986  60.427  67.015  1.00 59.27           O  
ANISOU 1515  O   CYS A 194     8091   6567   7862     73    877   -513       O  
ATOM   1516  CB  CYS A 194       8.034  61.619  64.133  1.00 53.76           C  
ANISOU 1516  CB  CYS A 194     7415   5834   7176    196    713   -345       C  
ATOM   1517  SG  CYS A 194       9.583  62.150  63.371  1.00 54.46           S  
ANISOU 1517  SG  CYS A 194     7582   5936   7173    139    652   -272       S  
ATOM   1518  N   THR A 195       5.800  59.696  65.247  1.00 66.37           N  
ANISOU 1518  N   THR A 195     8836   7516   8867    239    769   -447       N  
ATOM   1519  CA  THR A 195       4.589  59.455  66.027  1.00 69.00           C  
ANISOU 1519  CA  THR A 195     9111   7840   9266    258    842   -512       C  
ATOM   1520  C   THR A 195       4.884  58.467  67.154  1.00 73.56           C  
ANISOU 1520  C   THR A 195     9701   8482   9767    148    870   -553       C  
ATOM   1521  O   THR A 195       4.424  58.643  68.285  1.00 80.72           O  
ANISOU 1521  O   THR A 195    10625   9366  10679    102    966   -622       O  
ATOM   1522  CB  THR A 195       3.439  58.929  65.153  1.00 69.32           C  
ANISOU 1522  CB  THR A 195     9030   7916   9391    360    792   -489       C  
ATOM   1523  OG1 THR A 195       3.105  59.909  64.163  1.00 75.91           O  
ANISOU 1523  OG1 THR A 195     9851   8690  10300    461    764   -441       O  
ATOM   1524  CG2 THR A 195       2.214  58.648  66.003  1.00 64.14           C  
ANISOU 1524  CG2 THR A 195     8306   7263   8800    370    872   -557       C  
ATOM   1525  N   VAL A 196       5.654  57.429  66.833  1.00 61.06           N  
ANISOU 1525  N   VAL A 196     8109   6977   8113    105    788   -510       N  
ATOM   1526  CA  VAL A 196       6.072  56.442  67.822  1.00 55.27           C  
ANISOU 1526  CA  VAL A 196     7390   6302   7306      0    795   -527       C  
ATOM   1527  C   VAL A 196       6.958  57.077  68.897  1.00 59.60           C  
ANISOU 1527  C   VAL A 196     8043   6826   7775   -107    853   -551       C  
ATOM   1528  O   VAL A 196       6.770  56.827  70.087  1.00 63.13           O  
ANISOU 1528  O   VAL A 196     8512   7289   8187   -190    916   -597       O  
ATOM   1529  CB  VAL A 196       6.825  55.262  67.155  1.00 44.84           C  
ANISOU 1529  CB  VAL A 196     6041   5056   5939    -10    690   -470       C  
ATOM   1530  CG1 VAL A 196       7.588  54.445  68.186  1.00 42.25           C  
ANISOU 1530  CG1 VAL A 196     5749   4775   5530   -123    688   -468       C  
ATOM   1531  CG2 VAL A 196       5.853  54.374  66.403  1.00 43.63           C  
ANISOU 1531  CG2 VAL A 196     5788   4939   5849     61    643   -464       C  
ATOM   1532  N   LEU A 197       7.905  57.914  68.481  1.00 66.12           N  
ANISOU 1532  N   LEU A 197     8935   7620   8568   -114    834   -521       N  
ATOM   1533  CA  LEU A 197       8.802  58.586  69.423  1.00 69.87           C  
ANISOU 1533  CA  LEU A 197     9512   8074   8962   -225    883   -542       C  
ATOM   1534  C   LEU A 197       8.059  59.553  70.341  1.00 74.69           C  
ANISOU 1534  C   LEU A 197    10169   8606   9605   -243   1005   -626       C  
ATOM   1535  O   LEU A 197       8.365  59.650  71.527  1.00 75.32           O  
ANISOU 1535  O   LEU A 197    10311   8695   9614   -357   1065   -672       O  
ATOM   1536  CB  LEU A 197       9.916  59.332  68.682  1.00 69.53           C  
ANISOU 1536  CB  LEU A 197     9525   8011   8883   -228    836   -491       C  
ATOM   1537  CG  LEU A 197      10.851  58.506  67.795  1.00 67.22           C  
ANISOU 1537  CG  LEU A 197     9195   7799   8548   -221    728   -416       C  
ATOM   1538  CD1 LEU A 197      12.098  59.292  67.436  1.00 63.40           C  
ANISOU 1538  CD1 LEU A 197     8778   7307   8002   -266    703   -376       C  
ATOM   1539  CD2 LEU A 197      11.216  57.199  68.466  1.00 66.63           C  
ANISOU 1539  CD2 LEU A 197     9090   7808   8419   -289    696   -406       C  
ATOM   1540  N   LYS A 198       7.090  60.273  69.786  1.00 73.46           N  
ANISOU 1540  N   LYS A 198     9981   8373   9556   -132   1041   -647       N  
ATOM   1541  CA  LYS A 198       6.342  61.265  70.549  1.00 72.95           C  
ANISOU 1541  CA  LYS A 198     9953   8219   9545   -128   1164   -733       C  
ATOM   1542  C   LYS A 198       5.438  60.578  71.569  1.00 75.43           C  
ANISOU 1542  C   LYS A 198    10220   8577   9862   -165   1236   -802       C  
ATOM   1543  O   LYS A 198       5.108  61.141  72.612  1.00 76.79           O  
ANISOU 1543  O   LYS A 198    10442   8709  10027   -221   1351   -888       O  
ATOM   1544  CB  LYS A 198       5.513  62.139  69.606  1.00 72.09           C  
ANISOU 1544  CB  LYS A 198     9806   8017   9568     18   1172   -723       C  
ATOM   1545  CG  LYS A 198       4.898  63.374  70.242  1.00 72.92           C  
ANISOU 1545  CG  LYS A 198     9960   8001   9744     39   1300   -808       C  
ATOM   1546  CD  LYS A 198       4.197  64.223  69.193  1.00 77.43           C  
ANISOU 1546  CD  LYS A 198    10491   8477  10452    192   1287   -773       C  
ATOM   1547  CE  LYS A 198       3.607  65.487  69.795  1.00 79.23           C  
ANISOU 1547  CE  LYS A 198    10768   8565  10769    226   1417   -858       C  
ATOM   1548  NZ  LYS A 198       2.525  65.187  70.776  1.00 82.34           N  
ANISOU 1548  NZ  LYS A 198    11103   8975  11208    227   1528   -959       N  
ATOM   1549  N   SER A 199       5.044  59.352  71.248  1.00 70.25           N  
ANISOU 1549  N   SER A 199     9472   8005   9214   -141   1172   -765       N  
ATOM   1550  CA  SER A 199       4.185  58.551  72.109  1.00 65.69           C  
ANISOU 1550  CA  SER A 199     8840   7482   8638   -181   1225   -815       C  
ATOM   1551  C   SER A 199       4.875  58.057  73.377  1.00 68.13           C  
ANISOU 1551  C   SER A 199     9218   7848   8819   -342   1252   -835       C  
ATOM   1552  O   SER A 199       4.226  57.862  74.404  1.00 67.93           O  
ANISOU 1552  O   SER A 199     9187   7845   8777   -406   1339   -900       O  
ATOM   1553  CB  SER A 199       3.647  57.365  71.324  1.00 67.62           C  
ANISOU 1553  CB  SER A 199     8974   7793   8924   -118   1137   -763       C  
ATOM   1554  OG  SER A 199       2.743  57.821  70.338  1.00 75.76           O  
ANISOU 1554  OG  SER A 199     9929   8782  10074     20   1128   -756       O  
ATOM   1555  N   LYS A 200       6.184  57.840  73.296  1.00 73.16           N  
ANISOU 1555  N   LYS A 200     9914   8519   9366   -411   1175   -774       N  
ATOM   1556  CA  LYS A 200       6.965  57.432  74.458  1.00 78.98           C  
ANISOU 1556  CA  LYS A 200    10718   9315   9978   -567   1184   -775       C  
ATOM   1557  C   LYS A 200       7.652  58.617  75.121  1.00 87.27           C  
ANISOU 1557  C   LYS A 200    11881  10315  10961   -654   1252   -821       C  
ATOM   1558  O   LYS A 200       8.540  58.435  75.957  1.00 78.07           O  
ANISOU 1558  O   LYS A 200    10782   9203   9680   -790   1241   -808       O  
ATOM   1559  CB  LYS A 200       8.023  56.399  74.066  1.00 78.54           C  
ANISOU 1559  CB  LYS A 200    10648   9332   9863   -597   1057   -677       C  
ATOM   1560  CG  LYS A 200       8.880  56.830  72.886  1.00 81.25           C  
ANISOU 1560  CG  LYS A 200    10999   9650  10221   -528    979   -619       C  
ATOM   1561  CD  LYS A 200      10.103  55.941  72.696  1.00 83.06           C  
ANISOU 1561  CD  LYS A 200    11225   9954  10381   -576    872   -535       C  
ATOM   1562  CE  LYS A 200       9.897  54.540  73.235  1.00 81.66           C  
ANISOU 1562  CE  LYS A 200    10999   9844  10183   -621    836   -510       C  
ATOM   1563  NZ  LYS A 200      11.185  53.794  73.260  1.00 78.84           N  
ANISOU 1563  NZ  LYS A 200    10647   9548   9758   -677    743   -430       N  
ATOM   1564  N   ALA A 201       7.232  59.821  74.739  1.00109.50           N  
ANISOU 1564  N   ALA A 201    14721  13030  13854   -576   1317   -870       N  
ATOM   1565  CA  ALA A 201       7.774  61.062  75.286  1.00118.74           C  
ANISOU 1565  CA  ALA A 201    16006  14130  14980   -649   1392   -926       C  
ATOM   1566  C   ALA A 201       9.290  61.098  75.126  1.00116.96           C  
ANISOU 1566  C   ALA A 201    15845  13941  14652   -734   1304   -853       C  
ATOM   1567  O   ALA A 201      10.017  61.471  76.047  1.00123.86           O  
ANISOU 1567  O   ALA A 201    16810  14830  15421   -874   1339   -882       O  
ATOM   1568  CB  ALA A 201       7.382  61.225  76.750  1.00124.13           C  
ANISOU 1568  CB  ALA A 201    16741  14824  15598   -771   1514  -1027       C  
ATOM   1569  N   PHE A 202       9.758  60.703  73.947  1.00 94.58           N  
ANISOU 1569  N   PHE A 202    12960  11129  11849   -652   1192   -762       N  
ATOM   1570  CA  PHE A 202      11.185  60.689  73.660  1.00 84.69           C  
ANISOU 1570  CA  PHE A 202    11748   9920  10512   -718   1106   -689       C  
ATOM   1571  C   PHE A 202      11.690  62.099  73.403  1.00 87.38           C  
ANISOU 1571  C   PHE A 202    12178  10168  10852   -730   1142   -707       C  
ATOM   1572  O   PHE A 202      11.149  62.829  72.571  1.00 80.81           O  
ANISOU 1572  O   PHE A 202    11339   9246  10119   -616   1159   -712       O  
ATOM   1573  CB  PHE A 202      11.491  59.781  72.468  1.00 77.17           C  
ANISOU 1573  CB  PHE A 202    10707   9022   9590   -627    987   -596       C  
ATOM   1574  CG  PHE A 202      12.944  59.740  72.094  1.00 68.97           C  
ANISOU 1574  CG  PHE A 202     9694   8036   8476   -682    903   -522       C  
ATOM   1575  CD1 PHE A 202      13.834  58.957  72.809  1.00 66.26           C  
ANISOU 1575  CD1 PHE A 202     9354   7786   8037   -793    857   -484       C  
ATOM   1576  CD2 PHE A 202      13.415  60.456  71.008  1.00 69.17           C  
ANISOU 1576  CD2 PHE A 202     9733   8022   8528   -623    868   -485       C  
ATOM   1577  CE1 PHE A 202      15.171  58.911  72.465  1.00 66.96           C  
ANISOU 1577  CE1 PHE A 202     9451   7929   8063   -839    781   -415       C  
ATOM   1578  CE2 PHE A 202      14.751  60.412  70.656  1.00 68.00           C  
ANISOU 1578  CE2 PHE A 202     9598   7930   8309   -678    797   -419       C  
ATOM   1579  CZ  PHE A 202      15.629  59.640  71.386  1.00 66.79           C  
ANISOU 1579  CZ  PHE A 202     9440   7872   8067   -782    755   -387       C  
ATOM   1580  N   GLU A 203      12.737  62.474  74.125  1.00102.01           N  
ANISOU 1580  N   GLU A 203    14117  12046  12594   -873   1147   -710       N  
ATOM   1581  CA  GLU A 203      13.317  63.798  73.984  1.00110.18           C  
ANISOU 1581  CA  GLU A 203    15250  12996  13616   -912   1181   -729       C  
ATOM   1582  C   GLU A 203      14.722  63.695  73.412  1.00 98.10           C  
ANISOU 1582  C   GLU A 203    13726  11532  12014   -962   1078   -636       C  
ATOM   1583  O   GLU A 203      15.546  62.919  73.893  1.00 92.90           O  
ANISOU 1583  O   GLU A 203    13051  10985  11260  -1058   1019   -592       O  
ATOM   1584  CB  GLU A 203      13.333  64.516  75.333  1.00121.62           C  
ANISOU 1584  CB  GLU A 203    16807  14411  14994  -1053   1290   -828       C  
ATOM   1585  CG  GLU A 203      13.633  66.002  75.257  1.00127.86           C  
ANISOU 1585  CG  GLU A 203    17708  15077  15795  -1083   1353   -874       C  
ATOM   1586  CD  GLU A 203      13.392  66.704  76.583  1.00129.58           C  
ANISOU 1586  CD  GLU A 203    18031  15246  15960  -1208   1482   -998       C  
ATOM   1587  OE1 GLU A 203      12.688  66.127  77.441  1.00129.77           O  
ANISOU 1587  OE1 GLU A 203    18027  15315  15965  -1237   1540  -1056       O  
ATOM   1588  OE2 GLU A 203      13.898  67.832  76.765  1.00127.62           O  
ANISOU 1588  OE2 GLU A 203    17893  14914  15684  -1284   1530  -1040       O  
HETATM 1589  N   MSE A 204      14.982  64.473  72.370  1.00 81.27           N  
ANISOU 1589  N   MSE A 204    11613   9334   9931   -896   1054   -600       N  
HETATM 1590  CA  MSE A 204      16.277  64.447  71.710  1.00 77.17           C  
ANISOU 1590  CA  MSE A 204    11094   8878   9350   -938    963   -514       C  
HETATM 1591  C   MSE A 204      17.223  65.494  72.288  1.00 77.72           C  
ANISOU 1591  C   MSE A 204    11278   8918   9332  -1086    997   -535       C  
HETATM 1592  O   MSE A 204      17.439  66.543  71.683  1.00 82.85           O  
ANISOU 1592  O   MSE A 204    11988   9480  10010  -1073   1010   -528       O  
HETATM 1593  CB  MSE A 204      16.115  64.671  70.205  1.00 77.31           C  
ANISOU 1593  CB  MSE A 204    11067   8856   9451   -801    912   -454       C  
HETATM 1594  CG  MSE A 204      15.127  63.734  69.541  1.00 74.25           C  
ANISOU 1594  CG  MSE A 204    10569   8491   9150   -657    878   -438       C  
HETATM 1595 SE   MSE A 204      15.074  63.974  67.604  1.00 82.74          SE  
ANISOU 1595 SE   MSE A 204    11592   9544  10300   -512    798   -352      SE  
HETATM 1596  CE  MSE A 204      13.671  62.677  67.178  1.00 70.34           C  
ANISOU 1596  CE  MSE A 204     9888   8014   8825   -367    772   -359       C  
ATOM   1597  N   ASN A 205      17.784  65.207  73.459  1.00 77.40           N  
ANISOU 1597  N   ASN A 205    11271   8954   9184  -1234   1007   -557       N  
ATOM   1598  CA  ASN A 205      18.804  66.066  74.046  1.00 85.20           C  
ANISOU 1598  CA  ASN A 205    12361   9941  10070  -1398   1024   -571       C  
ATOM   1599  C   ASN A 205      20.129  65.964  73.289  1.00 87.28           C  
ANISOU 1599  C   ASN A 205    12594  10289  10281  -1432    923   -469       C  
ATOM   1600  O   ASN A 205      20.216  65.278  72.270  1.00 80.08           O  
ANISOU 1600  O   ASN A 205    11586   9425   9415  -1321    848   -397       O  
ATOM   1601  CB  ASN A 205      19.001  65.729  75.527  1.00 87.26           C  
ANISOU 1601  CB  ASN A 205    12660  10275  10219  -1556   1057   -617       C  
ATOM   1602  CG  ASN A 205      19.115  64.237  75.779  1.00 84.32           C  
ANISOU 1602  CG  ASN A 205    12182  10041   9815  -1548    978   -554       C  
ATOM   1603  OD1 ASN A 205      20.104  63.605  75.410  1.00 87.99           O  
ANISOU 1603  OD1 ASN A 205    12584  10608  10238  -1566    877   -460       O  
ATOM   1604  ND2 ASN A 205      18.105  63.671  76.433  1.00 81.69           N  
ANISOU 1604  ND2 ASN A 205    11827   9706   9504  -1525   1028   -606       N  
ATOM   1605  N   GLU A 206      21.152  66.656  73.783  1.00 93.71           N  
ANISOU 1605  N   GLU A 206    13487  11124  10995  -1591    925   -470       N  
ATOM   1606  CA  GLU A 206      22.451  66.701  73.115  1.00100.41           C  
ANISOU 1606  CA  GLU A 206    14308  12054  11790  -1639    840   -379       C  
ATOM   1607  C   GLU A 206      23.069  65.317  72.925  1.00101.84           C  
ANISOU 1607  C   GLU A 206    14360  12393  11943  -1614    737   -292       C  
ATOM   1608  O   GLU A 206      23.725  65.056  71.918  1.00 97.98           O  
ANISOU 1608  O   GLU A 206    13802  11960  11466  -1561    668   -216       O  
ATOM   1609  CB  GLU A 206      23.425  67.582  73.899  1.00107.14           C  
ANISOU 1609  CB  GLU A 206    15263  12918  12527  -1839    860   -400       C  
ATOM   1610  CG  GLU A 206      23.096  69.059  73.881  1.00114.17           C  
ANISOU 1610  CG  GLU A 206    16290  13644  13447  -1872    952   -474       C  
ATOM   1611  CD  GLU A 206      23.970  69.848  74.834  1.00121.00           C  
ANISOU 1611  CD  GLU A 206    17264  14523  14188  -2090    980   -512       C  
ATOM   1612  OE1 GLU A 206      24.790  69.224  75.542  1.00122.26           O  
ANISOU 1612  OE1 GLU A 206    17386  14830  14236  -2214    924   -477       O  
ATOM   1613  OE2 GLU A 206      23.842  71.090  74.873  1.00124.44           O  
ANISOU 1613  OE2 GLU A 206    17822  14819  14639  -2138   1054   -575       O  
ATOM   1614  N   ASP A 207      22.851  64.433  73.893  1.00115.72           N  
ANISOU 1614  N   ASP A 207    16085  14218  13663  -1654    731   -303       N  
ATOM   1615  CA  ASP A 207      23.416  63.089  73.835  1.00120.80           C  
ANISOU 1615  CA  ASP A 207    16611  14998  14289  -1632    636   -220       C  
ATOM   1616  C   ASP A 207      22.773  62.263  72.726  1.00107.69           C  
ANISOU 1616  C   ASP A 207    14852  13326  12739  -1443    602   -192       C  
ATOM   1617  O   ASP A 207      23.456  61.513  72.028  1.00107.78           O  
ANISOU 1617  O   ASP A 207    14770  13421  12760  -1393    523   -118       O  
ATOM   1618  CB  ASP A 207      23.257  62.381  75.182  1.00129.91           C  
ANISOU 1618  CB  ASP A 207    17765  16216  15377  -1727    638   -234       C  
ATOM   1619  CG  ASP A 207      24.062  63.041  76.286  1.00137.62           C  
ANISOU 1619  CG  ASP A 207    18828  17239  16223  -1933    652   -249       C  
ATOM   1620  OD1 ASP A 207      25.212  63.454  76.020  1.00140.03           O  
ANISOU 1620  OD1 ASP A 207    19133  17600  16472  -2011    604   -198       O  
ATOM   1621  OD2 ASP A 207      23.546  63.148  77.418  1.00140.97           O  
ANISOU 1621  OD2 ASP A 207    19319  17651  16594  -2027    712   -314       O  
ATOM   1622  N   GLN A 208      21.461  62.400  72.570  1.00 85.30           N  
ANISOU 1622  N   GLN A 208    12034  10388   9988  -1342    665   -254       N  
ATOM   1623  CA  GLN A 208      20.746  61.685  71.522  1.00 72.74           C  
ANISOU 1623  CA  GLN A 208    10356   8782   8500  -1172    636   -234       C  
ATOM   1624  C   GLN A 208      21.140  62.205  70.141  1.00 72.46           C  
ANISOU 1624  C   GLN A 208    10306   8726   8500  -1098    605   -193       C  
ATOM   1625  O   GLN A 208      21.294  61.429  69.197  1.00 70.35           O  
ANISOU 1625  O   GLN A 208     9949   8512   8268  -1004    543   -143       O  
ATOM   1626  CB  GLN A 208      19.232  61.797  71.726  1.00 67.17           C  
ANISOU 1626  CB  GLN A 208     9669   7979   7875  -1091    712   -310       C  
ATOM   1627  CG  GLN A 208      18.725  61.168  73.020  1.00 65.42           C  
ANISOU 1627  CG  GLN A 208     9450   7785   7619  -1157    746   -351       C  
ATOM   1628  CD  GLN A 208      18.860  59.651  73.036  1.00 68.14           C  
ANISOU 1628  CD  GLN A 208     9695   8229   7966  -1125    668   -291       C  
ATOM   1629  OE1 GLN A 208      19.129  59.027  72.012  1.00 67.96           O  
ANISOU 1629  OE1 GLN A 208     9593   8240   7988  -1030    599   -236       O  
ATOM   1630  NE2 GLN A 208      18.669  59.054  74.204  1.00 70.03           N  
ANISOU 1630  NE2 GLN A 208     9940   8512   8155  -1210    681   -304       N  
ATOM   1631  N   VAL A 209      21.299  63.521  70.026  1.00 76.16           N  
ANISOU 1631  N   VAL A 209    10867   9114   8955  -1147    651   -215       N  
ATOM   1632  CA  VAL A 209      21.710  64.137  68.767  1.00 76.81           C  
ANISOU 1632  CA  VAL A 209    10951   9176   9059  -1099    623   -169       C  
ATOM   1633  C   VAL A 209      23.139  63.736  68.406  1.00 79.15           C  
ANISOU 1633  C   VAL A 209    11190   9601   9280  -1162    548    -94       C  
ATOM   1634  O   VAL A 209      23.440  63.458  67.244  1.00 74.96           O  
ANISOU 1634  O   VAL A 209    10596   9112   8772  -1085    500    -44       O  
ATOM   1635  CB  VAL A 209      21.603  65.678  68.832  1.00 74.18           C  
ANISOU 1635  CB  VAL A 209    10741   8716   8728  -1153    690   -206       C  
ATOM   1636  CG1 VAL A 209      22.272  66.320  67.626  1.00 69.61           C  
ANISOU 1636  CG1 VAL A 209    10170   8132   8145  -1141    653   -142       C  
ATOM   1637  CG2 VAL A 209      20.148  66.101  68.914  1.00 72.61           C  
ANISOU 1637  CG2 VAL A 209    10579   8381   8630  -1056    764   -273       C  
ATOM   1638  N   LYS A 210      24.008  63.680  69.411  1.00 92.36           N  
ANISOU 1638  N   LYS A 210    12883  11347  10865  -1303    538    -88       N  
ATOM   1639  CA  LYS A 210      25.399  63.292  69.199  1.00 99.05           C  
ANISOU 1639  CA  LYS A 210    13665  12326  11644  -1369    467    -15       C  
ATOM   1640  C   LYS A 210      25.500  61.878  68.647  1.00 91.86           C  
ANISOU 1640  C   LYS A 210    12621  11507  10774  -1260    401     30       C  
ATOM   1641  O   LYS A 210      26.251  61.624  67.706  1.00 95.60           O  
ANISOU 1641  O   LYS A 210    13025  12052  11246  -1225    355     82       O  
ATOM   1642  CB  LYS A 210      26.186  63.392  70.507  1.00104.97           C  
ANISOU 1642  CB  LYS A 210    14450  13142  12293  -1541    462    -14       C  
ATOM   1643  CG  LYS A 210      27.650  63.008  70.386  1.00108.63           C  
ANISOU 1643  CG  LYS A 210    14835  13751  12689  -1615    386     66       C  
ATOM   1644  CD  LYS A 210      28.341  63.068  71.739  1.00115.46           C  
ANISOU 1644  CD  LYS A 210    15730  14689  13452  -1790    373     73       C  
ATOM   1645  CE  LYS A 210      29.774  62.568  71.657  1.00121.56           C  
ANISOU 1645  CE  LYS A 210    16401  15617  14168  -1853    289    162       C  
ATOM   1646  NZ  LYS A 210      30.442  62.577  72.990  1.00125.15           N  
ANISOU 1646  NZ  LYS A 210    16876  16155  14519  -2028    262    181       N  
ATOM   1647  N   LYS A 211      24.741  60.963  69.240  1.00 72.02           N  
ANISOU 1647  N   LYS A 211    10077   8990   8297  -1212    402      7       N  
ATOM   1648  CA  LYS A 211      24.680  59.591  68.759  1.00 62.25           C  
ANISOU 1648  CA  LYS A 211     8724   7815   7112  -1104    346     40       C  
ATOM   1649  C   LYS A 211      24.077  59.569  67.359  1.00 60.14           C  
ANISOU 1649  C   LYS A 211     8426   7504   6920   -962    347     33       C  
ATOM   1650  O   LYS A 211      24.566  58.869  66.473  1.00 62.13           O  
ANISOU 1650  O   LYS A 211     8592   7824   7191   -895    300     70       O  
ATOM   1651  CB  LYS A 211      23.889  58.706  69.728  1.00 65.19           C  
ANISOU 1651  CB  LYS A 211     9085   8177   7506  -1094    353     16       C  
ATOM   1652  CG  LYS A 211      23.794  57.250  69.302  1.00 66.86           C  
ANISOU 1652  CG  LYS A 211     9188   8438   7778   -989    296     48       C  
ATOM   1653  CD  LYS A 211      22.888  56.439  70.220  1.00 67.05           C  
ANISOU 1653  CD  LYS A 211     9211   8440   7828   -984    307     25       C  
ATOM   1654  CE  LYS A 211      21.477  56.991  70.296  1.00 66.60           C  
ANISOU 1654  CE  LYS A 211     9214   8276   7813   -942    383    -51       C  
ATOM   1655  NZ  LYS A 211      20.618  56.129  71.168  1.00 58.38           N  
ANISOU 1655  NZ  LYS A 211     8162   7227   6793   -944    394    -71       N  
ATOM   1656  N   GLY A 212      23.014  60.344  67.169  1.00 46.57           N  
ANISOU 1656  N   GLY A 212     6775   5674   5245   -919    403    -15       N  
ATOM   1657  CA  GLY A 212      22.344  60.433  65.885  1.00 46.21           C  
ANISOU 1657  CA  GLY A 212     6707   5584   5267   -793    400    -16       C  
ATOM   1658  C   GLY A 212      23.255  60.893  64.761  1.00 54.46           C  
ANISOU 1658  C   GLY A 212     7737   6674   6279   -797    370     33       C  
ATOM   1659  O   GLY A 212      23.190  60.362  63.650  1.00 50.28           O  
ANISOU 1659  O   GLY A 212     7142   6182   5781   -705    337     52       O  
ATOM   1660  N   LYS A 213      24.100  61.883  65.045  1.00 60.95           N  
ANISOU 1660  N   LYS A 213     8624   7497   7035   -912    384     50       N  
ATOM   1661  CA  LYS A 213      25.025  62.415  64.046  1.00 63.76           C  
ANISOU 1661  CA  LYS A 213     8974   7902   7351   -938    361     99       C  
ATOM   1662  C   LYS A 213      26.060  61.389  63.590  1.00 55.92           C  
ANISOU 1662  C   LYS A 213     7865   7051   6329   -927    305    141       C  
ATOM   1663  O   LYS A 213      26.433  61.355  62.418  1.00 52.17           O  
ANISOU 1663  O   LYS A 213     7347   6625   5850   -884    284    170       O  
ATOM   1664  CB  LYS A 213      25.743  63.658  64.583  1.00 68.49           C  
ANISOU 1664  CB  LYS A 213     9669   8474   7881  -1082    389    106       C  
ATOM   1665  CG  LYS A 213      24.865  64.892  64.677  1.00 68.21           C  
ANISOU 1665  CG  LYS A 213     9754   8283   7881  -1084    449     70       C  
ATOM   1666  CD  LYS A 213      25.678  66.119  65.037  1.00 73.62           C  
ANISOU 1666  CD  LYS A 213    10537   8939   8497  -1232    474     79       C  
ATOM   1667  CE  LYS A 213      24.827  67.377  64.962  1.00 79.96           C  
ANISOU 1667  CE  LYS A 213    11459   9570   9351  -1218    534     47       C  
ATOM   1668  NZ  LYS A 213      25.611  68.601  65.280  1.00 84.95           N  
ANISOU 1668  NZ  LYS A 213    12198  10158   9919  -1368    561     51       N  
ATOM   1669  N   GLU A 214      26.521  60.555  64.517  1.00 57.40           N  
ANISOU 1669  N   GLU A 214     8004   7306   6501   -967    282    146       N  
ATOM   1670  CA  GLU A 214      27.499  59.523  64.191  1.00 64.47           C  
ANISOU 1670  CA  GLU A 214     8782   8327   7386   -948    230    185       C  
ATOM   1671  C   GLU A 214      26.912  58.527  63.195  1.00 65.34           C  
ANISOU 1671  C   GLU A 214     8816   8443   7566   -801    213    170       C  
ATOM   1672  O   GLU A 214      27.604  58.053  62.295  1.00 67.82           O  
ANISOU 1672  O   GLU A 214     9051   8841   7877   -762    189    191       O  
ATOM   1673  CB  GLU A 214      27.967  58.806  65.459  1.00 64.77           C  
ANISOU 1673  CB  GLU A 214     8785   8420   7404  -1012    203    201       C  
ATOM   1674  CG  GLU A 214      28.668  59.724  66.450  1.00 73.37           C  
ANISOU 1674  CG  GLU A 214     9943   9526   8408  -1175    213    217       C  
ATOM   1675  CD  GLU A 214      29.152  59.001  67.692  1.00 85.95           C  
ANISOU 1675  CD  GLU A 214    11498  11187   9972  -1247    175    245       C  
ATOM   1676  OE1 GLU A 214      29.048  57.760  67.739  1.00 87.96           O  
ANISOU 1676  OE1 GLU A 214    11666  11476  10278  -1166    138    261       O  
ATOM   1677  OE2 GLU A 214      29.626  59.677  68.631  1.00 94.79           O  
ANISOU 1677  OE2 GLU A 214    12677  12323  11014  -1391    181    252       O  
ATOM   1678  N   TYR A 215      25.630  58.222  63.360  1.00 61.07           N  
ANISOU 1678  N   TYR A 215     8300   7818   7087   -727    230    129       N  
ATOM   1679  CA  TYR A 215      24.909  57.400  62.394  1.00 57.61           C  
ANISOU 1679  CA  TYR A 215     7804   7372   6711   -598    217    108       C  
ATOM   1680  C   TYR A 215      24.767  58.142  61.074  1.00 54.52           C  
ANISOU 1680  C   TYR A 215     7433   6970   6311   -561    225    114       C  
ATOM   1681  O   TYR A 215      24.970  57.567  60.005  1.00 54.21           O  
ANISOU 1681  O   TYR A 215     7329   6990   6279   -496    204    117       O  
ATOM   1682  CB  TYR A 215      23.530  57.012  62.931  1.00 53.36           C  
ANISOU 1682  CB  TYR A 215     7289   6748   6236   -542    235     65       C  
ATOM   1683  CG  TYR A 215      23.554  55.873  63.922  1.00 52.94           C  
ANISOU 1683  CG  TYR A 215     7191   6719   6203   -549    214     63       C  
ATOM   1684  CD1 TYR A 215      24.211  54.685  63.628  1.00 53.89           C  
ANISOU 1684  CD1 TYR A 215     7218   6914   6344   -507    171     83       C  
ATOM   1685  CD2 TYR A 215      22.926  55.988  65.156  1.00 54.01           C  
ANISOU 1685  CD2 TYR A 215     7380   6801   6340   -599    241     42       C  
ATOM   1686  CE1 TYR A 215      24.240  53.642  64.532  1.00 54.79           C  
ANISOU 1686  CE1 TYR A 215     7295   7041   6483   -513    145     94       C  
ATOM   1687  CE2 TYR A 215      22.950  54.951  66.067  1.00 57.76           C  
ANISOU 1687  CE2 TYR A 215     7818   7300   6827   -616    217     52       C  
ATOM   1688  CZ  TYR A 215      23.606  53.779  65.750  1.00 58.80           C  
ANISOU 1688  CZ  TYR A 215     7859   7500   6983   -571    165     83       C  
ATOM   1689  OH  TYR A 215      23.629  52.742  66.654  1.00 63.16           O  
ANISOU 1689  OH  TYR A 215     8378   8067   7554   -586    136    105       O  
ATOM   1690  N   ALA A 216      24.414  59.422  61.159  1.00 56.70           N  
ANISOU 1690  N   ALA A 216     7805   7168   6571   -605    257    117       N  
ATOM   1691  CA  ALA A 216      24.210  60.247  59.972  1.00 55.17           C  
ANISOU 1691  CA  ALA A 216     7643   6948   6369   -578    260    137       C  
ATOM   1692  C   ALA A 216      25.515  60.416  59.207  1.00 56.62           C  
ANISOU 1692  C   ALA A 216     7791   7237   6483   -631    242    180       C  
ATOM   1693  O   ALA A 216      25.522  60.453  57.977  1.00 56.27           O  
ANISOU 1693  O   ALA A 216     7724   7229   6427   -588    228    196       O  
ATOM   1694  CB  ALA A 216      23.639  61.607  60.355  1.00 47.52           C  
ANISOU 1694  CB  ALA A 216     6788   5860   5409   -619    299    135       C  
ATOM   1695  N   ALA A 217      26.616  60.504  59.947  1.00 59.50           N  
ANISOU 1695  N   ALA A 217     8149   7662   6798   -731    241    198       N  
ATOM   1696  CA  ALA A 217      27.941  60.639  59.352  1.00 58.99           C  
ANISOU 1696  CA  ALA A 217     8037   7710   6666   -792    227    239       C  
ATOM   1697  C   ALA A 217      28.274  59.446  58.466  1.00 59.04           C  
ANISOU 1697  C   ALA A 217     7926   7818   6688   -707    204    231       C  
ATOM   1698  O   ALA A 217      28.789  59.610  57.363  1.00 62.35           O  
ANISOU 1698  O   ALA A 217     8315   8307   7067   -706    203    249       O  
ATOM   1699  CB  ALA A 217      28.997  60.803  60.441  1.00 51.89           C  
ANISOU 1699  CB  ALA A 217     7134   6863   5717   -913    223    259       C  
ATOM   1700  N   ILE A 218      27.972  58.247  58.953  1.00 55.22           N  
ANISOU 1700  N   ILE A 218     7380   7340   6260   -639    188    201       N  
ATOM   1701  CA  ILE A 218      28.240  57.022  58.206  1.00 52.35           C  
ANISOU 1701  CA  ILE A 218     6909   7055   5925   -553    171    181       C  
ATOM   1702  C   ILE A 218      27.401  56.945  56.932  1.00 48.43           C  
ANISOU 1702  C   ILE A 218     6419   6539   5444   -468    175    155       C  
ATOM   1703  O   ILE A 218      27.885  56.526  55.881  1.00 51.53           O  
ANISOU 1703  O   ILE A 218     6748   7016   5815   -436    174    146       O  
ATOM   1704  CB  ILE A 218      27.977  55.772  59.069  1.00 49.70           C  
ANISOU 1704  CB  ILE A 218     6521   6706   5656   -500    152    159       C  
ATOM   1705  CG1 ILE A 218      28.890  55.771  60.295  1.00 50.58           C  
ANISOU 1705  CG1 ILE A 218     6616   6856   5745   -590    137    197       C  
ATOM   1706  CG2 ILE A 218      28.196  54.502  58.263  1.00 51.42           C  
ANISOU 1706  CG2 ILE A 218     6636   6984   5916   -405    139    130       C  
ATOM   1707  CD1 ILE A 218      28.499  54.754  61.344  1.00 51.30           C  
ANISOU 1707  CD1 ILE A 218     6683   6915   5894   -560    114    190       C  
ATOM   1708  N   LEU A 219      26.147  57.372  57.027  1.00 49.90           N  
ANISOU 1708  N   LEU A 219     6677   6619   5662   -435    180    142       N  
ATOM   1709  CA  LEU A 219      25.237  57.332  55.886  1.00 57.58           C  
ANISOU 1709  CA  LEU A 219     7655   7572   6650   -359    174    125       C  
ATOM   1710  C   LEU A 219      25.607  58.314  54.772  1.00 60.64           C  
ANISOU 1710  C   LEU A 219     8076   7997   6969   -399    177    166       C  
ATOM   1711  O   LEU A 219      25.399  58.025  53.595  1.00 63.35           O  
ANISOU 1711  O   LEU A 219     8390   8388   7295   -353    166    157       O  
ATOM   1712  CB  LEU A 219      23.804  57.601  56.358  1.00 59.44           C  
ANISOU 1712  CB  LEU A 219     7951   7687   6947   -316    178    109       C  
ATOM   1713  CG  LEU A 219      23.119  56.448  57.098  1.00 53.60           C  
ANISOU 1713  CG  LEU A 219     7171   6916   6277   -258    172     64       C  
ATOM   1714  CD1 LEU A 219      21.763  56.876  57.629  1.00 48.86           C  
ANISOU 1714  CD1 LEU A 219     6628   6204   5731   -230    185     49       C  
ATOM   1715  CD2 LEU A 219      22.981  55.234  56.178  1.00 49.67           C  
ANISOU 1715  CD2 LEU A 219     6594   6477   5801   -178    150     28       C  
ATOM   1716  N   SER A 220      26.155  59.469  55.135  1.00 65.50           N  
ANISOU 1716  N   SER A 220     8757   8591   7539   -493    191    210       N  
ATOM   1717  CA  SER A 220      26.592  60.438  54.133  1.00 70.77           C  
ANISOU 1717  CA  SER A 220     9461   9292   8137   -546    192    258       C  
ATOM   1718  C   SER A 220      27.804  59.928  53.362  1.00 71.39           C  
ANISOU 1718  C   SER A 220     9453   9520   8152   -573    194    261       C  
ATOM   1719  O   SER A 220      27.923  60.144  52.156  1.00 70.15           O  
ANISOU 1719  O   SER A 220     9291   9423   7942   -575    191    279       O  
ATOM   1720  CB  SER A 220      26.914  61.785  54.783  1.00 72.81           C  
ANISOU 1720  CB  SER A 220     9816   9482   8367   -650    209    302       C  
ATOM   1721  OG  SER A 220      25.765  62.341  55.394  1.00 77.95           O  
ANISOU 1721  OG  SER A 220    10549   9989   9081   -620    218    293       O  
ATOM   1722  N   SER A 221      28.706  59.255  54.069  1.00 76.70           N  
ANISOU 1722  N   SER A 221    10055  10257   8829   -595    199    244       N  
ATOM   1723  CA  SER A 221      29.940  58.759  53.471  1.00 76.32           C  
ANISOU 1723  CA  SER A 221     9911  10353   8733   -617    208    243       C  
ATOM   1724  C   SER A 221      29.695  57.539  52.583  1.00 75.93           C  
ANISOU 1724  C   SER A 221     9779  10361   8710   -514    208    186       C  
ATOM   1725  O   SER A 221      30.590  57.090  51.867  1.00 80.51           O  
ANISOU 1725  O   SER A 221    10278  11059   9253   -517    225    171       O  
ATOM   1726  CB  SER A 221      30.956  58.421  54.563  1.00 76.98           C  
ANISOU 1726  CB  SER A 221     9938  10485   8826   -667    207    251       C  
ATOM   1727  OG  SER A 221      30.554  57.272  55.286  1.00 82.24           O  
ANISOU 1727  OG  SER A 221    10556  11119   9572   -587    193    212       O  
ATOM   1728  N   SER A 222      28.478  57.010  52.633  1.00 80.28           N  
ANISOU 1728  N   SER A 222    10350  10828   9324   -427    193    150       N  
ATOM   1729  CA  SER A 222      28.103  55.856  51.824  1.00 87.15           C  
ANISOU 1729  CA  SER A 222    11155  11736  10221   -335    191     89       C  
ATOM   1730  C   SER A 222      27.704  56.287  50.416  1.00 85.47           C  
ANISOU 1730  C   SER A 222    10969  11560   9944   -335    190     93       C  
ATOM   1731  O   SER A 222      27.276  57.419  50.206  1.00 87.80           O  
ANISOU 1731  O   SER A 222    11348  11808  10205   -378    179    148       O  
ATOM   1732  CB  SER A 222      26.964  55.082  52.487  1.00 87.30           C  
ANISOU 1732  CB  SER A 222    11182  11657  10332   -256    173     50       C  
ATOM   1733  OG  SER A 222      25.870  55.929  52.770  1.00 87.68           O  
ANISOU 1733  OG  SER A 222    11321  11600  10395   -260    160     77       O  
ATOM   1734  N   ASN A 223      27.855  55.383  49.453  1.00 73.44           N  
ANISOU 1734  N   ASN A 223     9379  10120   8405   -289    202     37       N  
ATOM   1735  CA  ASN A 223      27.524  55.686  48.066  1.00 74.50           C  
ANISOU 1735  CA  ASN A 223     9533  10309   8463   -298    199     39       C  
ATOM   1736  C   ASN A 223      26.389  54.816  47.528  1.00 66.56           C  
ANISOU 1736  C   ASN A 223     8518   9277   7493   -215    179    -21       C  
ATOM   1737  O   ASN A 223      26.628  53.779  46.907  1.00 63.93           O  
ANISOU 1737  O   ASN A 223     8120   9015   7157   -177    198    -95       O  
ATOM   1738  CB  ASN A 223      28.766  55.532  47.186  1.00 85.44           C  
ANISOU 1738  CB  ASN A 223    10852  11843   9766   -343    238     21       C  
ATOM   1739  CG  ASN A 223      28.560  56.078  45.787  1.00 94.20           C  
ANISOU 1739  CG  ASN A 223    11997  13024  10771   -384    235     41       C  
ATOM   1740  OD1 ASN A 223      28.281  55.329  44.849  1.00 97.46           O  
ANISOU 1740  OD1 ASN A 223    12376  13498  11158   -347    243    -22       O  
ATOM   1741  ND2 ASN A 223      28.682  57.394  45.643  1.00 98.09           N  
ANISOU 1741  ND2 ASN A 223    12562  13507  11200   -468    223    130       N  
ATOM   1742  N   PRO A 224      25.142  55.250  47.763  1.00 62.13           N  
ANISOU 1742  N   PRO A 224     8022   8613   6970   -190    142      8       N  
ATOM   1743  CA  PRO A 224      23.939  54.534  47.327  1.00 71.67           C  
ANISOU 1743  CA  PRO A 224     9225   9792   8215   -121    115    -38       C  
ATOM   1744  C   PRO A 224      23.837  54.412  45.812  1.00 80.58           C  
ANISOU 1744  C   PRO A 224    10343  11021   9254   -134    108    -56       C  
ATOM   1745  O   PRO A 224      24.001  55.405  45.104  1.00 80.64           O  
ANISOU 1745  O   PRO A 224    10393  11070   9178   -193     98      9       O  
ATOM   1746  CB  PRO A 224      22.799  55.398  47.874  1.00 75.16           C  
ANISOU 1746  CB  PRO A 224     9738  10115   8703   -110     81     20       C  
ATOM   1747  CG  PRO A 224      23.395  56.752  48.050  1.00 74.14           C  
ANISOU 1747  CG  PRO A 224     9669   9973   8528   -184     89    102       C  
ATOM   1748  CD  PRO A 224      24.813  56.507  48.457  1.00 61.24           C  
ANISOU 1748  CD  PRO A 224     7992   8407   6870   -229    127     86       C  
ATOM   1749  N   ASN A 225      23.565  53.205  45.329  1.00 90.12           N  
ANISOU 1749  N   ASN A 225    11500  12266  10477    -85    113   -144       N  
ATOM   1750  CA  ASN A 225      23.399  52.972  43.901  1.00 98.21           C  
ANISOU 1750  CA  ASN A 225    12515  13390  11409   -104    108   -177       C  
ATOM   1751  C   ASN A 225      22.674  51.659  43.633  1.00 95.58           C  
ANISOU 1751  C   ASN A 225    12145  13051  11121    -44    102   -275       C  
ATOM   1752  O   ASN A 225      23.235  50.740  43.033  1.00 94.17           O  
ANISOU 1752  O   ASN A 225    11917  12949  10916    -37    141   -364       O  
ATOM   1753  CB  ASN A 225      24.756  52.978  43.195  1.00108.69           C  
ANISOU 1753  CB  ASN A 225    13805  14848  12644   -159    160   -198       C  
ATOM   1754  CG  ASN A 225      24.633  53.194  41.702  1.00116.10           C  
ANISOU 1754  CG  ASN A 225    14757  15900  13455   -211    153   -200       C  
ATOM   1755  OD1 ASN A 225      23.603  53.662  41.217  1.00121.04           O  
ANISOU 1755  OD1 ASN A 225    15432  16505  14052   -219     97   -151       O  
ATOM   1756  ND2 ASN A 225      25.686  52.856  40.963  1.00117.63           N  
ANISOU 1756  ND2 ASN A 225    14904  16220  13570   -249    210   -255       N  
ATOM   1757  N   ALA A 226      21.429  51.575  44.090  1.00 95.88           N  
ANISOU 1757  N   ALA A 226    12206  12994  11229     -1     57   -263       N  
ATOM   1758  CA  ALA A 226      20.609  50.386  43.883  1.00101.55           C  
ANISOU 1758  CA  ALA A 226    12895  13697  11991     45     44   -349       C  
ATOM   1759  C   ALA A 226      20.288  50.202  42.405  1.00108.19           C  
ANISOU 1759  C   ALA A 226    13736  14644  12728     12     28   -384       C  
ATOM   1760  O   ALA A 226      20.430  49.106  41.859  1.00104.54           O  
ANISOU 1760  O   ALA A 226    13239  14230  12254     21     54   -488       O  
ATOM   1761  CB  ALA A 226      19.329  50.477  44.696  1.00100.69           C  
ANISOU 1761  CB  ALA A 226    12808  13476  11975     86      0   -317       C  
ATOM   1762  N   LYS A 227      19.852  51.285  41.769  1.00117.90           N  
ANISOU 1762  N   LYS A 227    15009  15906  13882    -31    -17   -295       N  
ATOM   1763  CA  LYS A 227      19.559  51.285  40.341  1.00124.69           C  
ANISOU 1763  CA  LYS A 227    15875  16879  14622    -80    -43   -305       C  
ATOM   1764  C   LYS A 227      20.776  50.884  39.519  1.00123.51           C  
ANISOU 1764  C   LYS A 227    15699  16855  14374   -128     21   -376       C  
ATOM   1765  O   LYS A 227      20.674  50.097  38.577  1.00125.88           O  
ANISOU 1765  O   LYS A 227    15981  17239  14609   -147     33   -465       O  
ATOM   1766  CB  LYS A 227      19.068  52.662  39.895  1.00131.59           C  
ANISOU 1766  CB  LYS A 227    16802  17761  15436   -121   -103   -172       C  
ATOM   1767  CG  LYS A 227      17.570  52.849  40.000  1.00134.46           C  
ANISOU 1767  CG  LYS A 227    17175  18056  15856    -83   -178   -123       C  
ATOM   1768  CD  LYS A 227      17.175  53.755  41.151  1.00137.98           C  
ANISOU 1768  CD  LYS A 227    17651  18368  16409    -41   -193    -35       C  
ATOM   1769  CE  LYS A 227      15.686  54.074  41.093  1.00140.85           C  
ANISOU 1769  CE  LYS A 227    18015  18679  16822     -4   -268     23       C  
ATOM   1770  NZ  LYS A 227      15.242  54.978  42.189  1.00140.54           N  
ANISOU 1770  NZ  LYS A 227    18003  18505  16891     42   -273     99       N  
ATOM   1771  N   GLY A 228      21.929  51.431  39.887  1.00118.64           N  
ANISOU 1771  N   GLY A 228    15079  16253  13745   -150     66   -341       N  
ATOM   1772  CA  GLY A 228      23.160  51.158  39.174  1.00115.32           C  
ANISOU 1772  CA  GLY A 228    14624  15957  13236   -195    135   -401       C  
ATOM   1773  C   GLY A 228      23.627  49.725  39.322  1.00107.85           C  
ANISOU 1773  C   GLY A 228    13613  15014  12351   -142    197   -542       C  
ATOM   1774  O   GLY A 228      23.281  49.034  40.281  1.00102.18           O  
ANISOU 1774  O   GLY A 228    12877  14187  11760    -70    192   -576       O  
ATOM   1775  N   SER A 229      24.416  49.275  38.355  1.00107.85           N  
ANISOU 1775  N   SER A 229    13578  15138  12260   -178    258   -626       N  
ATOM   1776  CA  SER A 229      24.996  47.944  38.401  1.00103.87           C  
ANISOU 1776  CA  SER A 229    13010  14640  11818   -125    328   -766       C  
ATOM   1777  C   SER A 229      26.396  47.993  38.995  1.00105.87           C  
ANISOU 1777  C   SER A 229    13203  14911  12112   -109    393   -764       C  
ATOM   1778  O   SER A 229      27.009  49.058  39.079  1.00104.67           O  
ANISOU 1778  O   SER A 229    13061  14804  11904   -164    393   -669       O  
ATOM   1779  CB  SER A 229      25.040  47.330  37.002  1.00 99.12           C  
ANISOU 1779  CB  SER A 229    12399  14163  11100   -170    369   -879       C  
ATOM   1780  OG  SER A 229      25.853  46.170  36.977  1.00100.46           O  
ANISOU 1780  OG  SER A 229    12500  14344  11324   -120    456  -1016       O  
ATOM   1781  N   VAL A 230      26.895  46.835  39.412  1.00107.62           N  
ANISOU 1781  N   VAL A 230    13360  15094  12436    -35    445   -864       N  
ATOM   1782  CA  VAL A 230      28.278  46.719  39.845  1.00102.33           C  
ANISOU 1782  CA  VAL A 230    12613  14461  11808    -15    510   -875       C  
ATOM   1783  C   VAL A 230      29.182  47.000  38.651  1.00 95.25           C  
ANISOU 1783  C   VAL A 230    11685  13733  10773    -86    580   -916       C  
ATOM   1784  O   VAL A 230      30.275  47.549  38.790  1.00 94.73           O  
ANISOU 1784  O   VAL A 230    11574  13738  10680   -118    618   -873       O  
ATOM   1785  CB  VAL A 230      28.581  45.321  40.421  1.00104.65           C  
ANISOU 1785  CB  VAL A 230    12839  14675  12247     87    549   -977       C  
ATOM   1786  CG1 VAL A 230      30.001  45.262  40.963  1.00106.35           C  
ANISOU 1786  CG1 VAL A 230    12963  14926  12517    114    604   -967       C  
ATOM   1787  CG2 VAL A 230      27.575  44.961  41.507  1.00100.26           C  
ANISOU 1787  CG2 VAL A 230    12321  13960  11814    145    481   -941       C  
ATOM   1788  N   ALA A 231      28.695  46.631  37.471  1.00 92.19           N  
ANISOU 1788  N   ALA A 231    11323  13417  10290   -121    595  -1000       N  
ATOM   1789  CA  ALA A 231      29.433  46.809  36.228  1.00 84.77           C  
ANISOU 1789  CA  ALA A 231    10360  12648   9202   -199    666  -1055       C  
ATOM   1790  C   ALA A 231      29.495  48.271  35.794  1.00 82.48           C  
ANISOU 1790  C   ALA A 231    10124  12444   8769   -310    628   -921       C  
ATOM   1791  O   ALA A 231      30.397  48.664  35.054  1.00 85.20           O  
ANISOU 1791  O   ALA A 231    10440  12933   8999   -385    689   -929       O  
ATOM   1792  CB  ALA A 231      28.810  45.965  35.131  1.00 82.11           C  
ANISOU 1792  CB  ALA A 231    10044  12358   8796   -214    689  -1187       C  
HETATM 1793  N   MSE A 232      28.531  49.069  36.245  1.00 81.50           N  
ANISOU 1793  N   MSE A 232    10078  12232   8656   -323    530   -798       N  
HETATM 1794  CA  MSE A 232      28.504  50.494  35.923  1.00 85.35           C  
ANISOU 1794  CA  MSE A 232    10627  12772   9031   -420    485   -657       C  
HETATM 1795  C   MSE A 232      29.750  51.204  36.436  1.00 98.29           C  
ANISOU 1795  C   MSE A 232    12227  14447  10670   -453    525   -591       C  
HETATM 1796  O   MSE A 232      30.359  52.004  35.723  1.00 97.20           O  
ANISOU 1796  O   MSE A 232    12100  14430  10402   -554    547   -541       O  
HETATM 1797  CB  MSE A 232      27.260  51.162  36.509  1.00 85.01           C  
ANISOU 1797  CB  MSE A 232    10663  12599   9039   -403    379   -543       C  
HETATM 1798  CG  MSE A 232      26.043  51.135  35.604  1.00 85.35           C  
ANISOU 1798  CG  MSE A 232    10762  12663   9004   -432    317   -541       C  
HETATM 1799 SE   MSE A 232      24.878  52.662  35.932  1.00130.06          SE  
ANISOU 1799 SE   MSE A 232    16523  18228  14667   -458    192   -341      SE  
HETATM 1800  CE  MSE A 232      26.139  54.092  35.511  1.00 73.07           C  
ANISOU 1800  CE  MSE A 232     9330  11116   7318   -578    221   -224       C  
ATOM   1801  N   GLU A 233      30.118  50.904  37.677  1.00104.70           N  
ANISOU 1801  N   GLU A 233    12996  15160  11626   -378    531   -588       N  
ATOM   1802  CA  GLU A 233      31.283  51.509  38.310  1.00108.74           C  
ANISOU 1802  CA  GLU A 233    13465  15700  12153   -408    561   -526       C  
ATOM   1803  C   GLU A 233      32.557  51.186  37.535  1.00101.37           C  
ANISOU 1803  C   GLU A 233    12441  14931  11144   -446    661   -604       C  
ATOM   1804  O   GLU A 233      33.496  51.982  37.500  1.00105.80           O  
ANISOU 1804  O   GLU A 233    12980  15577  11641   -524    688   -541       O  
ATOM   1805  CB  GLU A 233      31.406  51.031  39.758  1.00120.38           C  
ANISOU 1805  CB  GLU A 233    14899  17046  13794   -316    547   -522       C  
ATOM   1806  CG  GLU A 233      30.117  51.155  40.560  1.00127.36           C  
ANISOU 1806  CG  GLU A 233    15860  17769  14761   -269    463   -469       C  
ATOM   1807  CD  GLU A 233      30.250  50.625  41.976  1.00133.03           C  
ANISOU 1807  CD  GLU A 233    16541  18372  15632   -190    452   -468       C  
ATOM   1808  OE1 GLU A 233      31.386  50.585  42.495  1.00135.50           O  
ANISOU 1808  OE1 GLU A 233    16783  18723  15977   -192    489   -460       O  
ATOM   1809  OE2 GLU A 233      29.217  50.245  42.568  1.00134.19           O  
ANISOU 1809  OE2 GLU A 233    16726  18396  15863   -131    404   -470       O  
ATOM   1810  N   HIS A 234      32.572  50.013  36.909  1.00 89.59           N  
ANISOU 1810  N   HIS A 234    10897  13482   9661   -395    720   -748       N  
ATOM   1811  CA  HIS A 234      33.712  49.552  36.125  1.00 81.07           C  
ANISOU 1811  CA  HIS A 234     9725  12556   8521   -417    829   -850       C  
ATOM   1812  C   HIS A 234      33.968  50.445  34.909  1.00 78.95           C  
ANISOU 1812  C   HIS A 234     9494  12451   8053   -557    851   -813       C  
ATOM   1813  O   HIS A 234      35.109  50.821  34.636  1.00 76.42           O  
ANISOU 1813  O   HIS A 234     9111  12258   7668   -619    918   -806       O  
ATOM   1814  CB  HIS A 234      33.482  48.102  35.685  1.00 83.00           C  
ANISOU 1814  CB  HIS A 234     9926  12789   8820   -332    885  -1021       C  
ATOM   1815  CG  HIS A 234      34.613  47.511  34.904  1.00 87.79           C  
ANISOU 1815  CG  HIS A 234    10431  13542   9383   -339   1010  -1148       C  
ATOM   1816  ND1 HIS A 234      34.460  46.404  34.097  1.00 88.80           N  
ANISOU 1816  ND1 HIS A 234    10537  13701   9502   -302   1079  -1315       N  
ATOM   1817  CD2 HIS A 234      35.918  47.866  34.810  1.00 92.73           C  
ANISOU 1817  CD2 HIS A 234    10968  14292   9974   -379   1083  -1138       C  
ATOM   1818  CE1 HIS A 234      35.617  46.106  33.536  1.00 95.23           C  
ANISOU 1818  CE1 HIS A 234    11253  14651  10281   -314   1195  -1407       C  
ATOM   1819  NE2 HIS A 234      36.518  46.977  33.952  1.00 95.94           N  
ANISOU 1819  NE2 HIS A 234    11295  14804  10355   -359   1199  -1300       N  
ATOM   1820  N   TYR A 235      32.905  50.786  34.187  1.00 81.33           N  
ANISOU 1820  N   TYR A 235     9894  12753   8255   -609    792   -783       N  
ATOM   1821  CA  TYR A 235      33.027  51.596  32.975  1.00 80.20           C  
ANISOU 1821  CA  TYR A 235     9797  12763   7914   -748    801   -739       C  
ATOM   1822  C   TYR A 235      32.857  53.091  33.241  1.00 87.27           C  
ANISOU 1822  C   TYR A 235    10775  13628   8755   -833    720   -551       C  
ATOM   1823  O   TYR A 235      32.970  53.902  32.320  1.00 79.81           O  
ANISOU 1823  O   TYR A 235     9877  12798   7649   -956    715   -485       O  
ATOM   1824  CB  TYR A 235      31.995  51.162  31.929  1.00 63.63           C  
ANISOU 1824  CB  TYR A 235     7758  10699   5719   -772    776   -803       C  
ATOM   1825  CG  TYR A 235      32.164  49.756  31.399  1.00 55.79           C  
ANISOU 1825  CG  TYR A 235     6700   9755   4743   -718    866  -1001       C  
ATOM   1826  CD1 TYR A 235      33.263  49.411  30.627  1.00 58.12           C  
ANISOU 1826  CD1 TYR A 235     6918  10212   4951   -763    988  -1109       C  
ATOM   1827  CD2 TYR A 235      31.205  48.781  31.647  1.00 62.85           C  
ANISOU 1827  CD2 TYR A 235     7611  10531   5736   -626    833  -1083       C  
ATOM   1828  CE1 TYR A 235      33.415  48.129  30.130  1.00 68.89           C  
ANISOU 1828  CE1 TYR A 235     8226  11611   6336   -710   1080  -1301       C  
ATOM   1829  CE2 TYR A 235      31.346  47.493  31.154  1.00 61.59           C  
ANISOU 1829  CE2 TYR A 235     7402  10404   5597   -580    918  -1270       C  
ATOM   1830  CZ  TYR A 235      32.453  47.174  30.396  1.00 70.23           C  
ANISOU 1830  CZ  TYR A 235     8423  11650   6611   -619   1043  -1381       C  
ATOM   1831  OH  TYR A 235      32.607  45.898  29.899  1.00 69.81           O  
ANISOU 1831  OH  TYR A 235     8322  11618   6583   -570   1137  -1578       O  
ATOM   1832  N   SER A 236      32.585  53.441  34.498  1.00 98.45           N  
ANISOU 1832  N   SER A 236    12212  14888  10306   -772    658   -467       N  
ATOM   1833  CA  SER A 236      32.191  54.799  34.884  1.00107.47           C  
ANISOU 1833  CA  SER A 236    13448  15957  11429   -832    574   -298       C  
ATOM   1834  C   SER A 236      33.098  55.900  34.335  1.00108.78           C  
ANISOU 1834  C   SER A 236    13628  16247  11456   -972    600   -208       C  
ATOM   1835  O   SER A 236      32.620  56.946  33.896  1.00108.79           O  
ANISOU 1835  O   SER A 236    13724  16244  11368  -1056    537    -86       O  
ATOM   1836  CB  SER A 236      32.133  54.907  36.409  1.00108.71           C  
ANISOU 1836  CB  SER A 236    13601  15951  11751   -753    538   -251       C  
ATOM   1837  OG  SER A 236      33.391  54.606  36.987  1.00110.93           O  
ANISOU 1837  OG  SER A 236    13785  16279  12085   -740    608   -290       O  
ATOM   1838  N   GLU A 237      34.404  55.654  34.362  1.00108.71           N  
ANISOU 1838  N   GLU A 237    13521  16348  11436   -995    692   -263       N  
ATOM   1839  CA  GLU A 237      35.388  56.610  33.867  1.00112.19           C  
ANISOU 1839  CA  GLU A 237    13959  16923  11747  -1135    729   -188       C  
ATOM   1840  C   GLU A 237      35.153  56.980  32.404  1.00107.74           C  
ANISOU 1840  C   GLU A 237    13449  16495  10990  -1250    732   -171       C  
ATOM   1841  O   GLU A 237      35.423  58.105  31.984  1.00104.27           O  
ANISOU 1841  O   GLU A 237    13070  16114  10435  -1379    712    -51       O  
ATOM   1842  CB  GLU A 237      36.794  56.039  34.037  1.00121.39           C  
ANISOU 1842  CB  GLU A 237    14983  18203  12937  -1127    837   -279       C  
ATOM   1843  CG  GLU A 237      36.956  54.654  33.429  1.00130.89           C  
ANISOU 1843  CG  GLU A 237    16093  19488  14150  -1051    923   -458       C  
ATOM   1844  CD  GLU A 237      38.271  54.005  33.798  1.00137.00           C  
ANISOU 1844  CD  GLU A 237    16715  20343  14995  -1008   1023   -546       C  
ATOM   1845  OE1 GLU A 237      38.934  54.499  34.734  1.00137.44           O  
ANISOU 1845  OE1 GLU A 237    16734  20366  15119  -1016   1010   -468       O  
ATOM   1846  OE2 GLU A 237      38.641  53.002  33.152  1.00139.09           O  
ANISOU 1846  OE2 GLU A 237    16895  20703  15251   -966   1116   -695       O  
ATOM   1847  N   THR A 238      34.643  56.023  31.635  1.00107.14           N  
ANISOU 1847  N   THR A 238    13359  16472  10878  -1211    756   -290       N  
ATOM   1848  CA  THR A 238      34.430  56.210  30.206  1.00102.53           C  
ANISOU 1848  CA  THR A 238    12819  16038  10100  -1324    765   -293       C  
ATOM   1849  C   THR A 238      33.011  56.690  29.914  1.00100.47           C  
ANISOU 1849  C   THR A 238    12680  15687   9808  -1333    642   -193       C  
ATOM   1850  O   THR A 238      32.796  57.505  29.016  1.00105.26           O  
ANISOU 1850  O   THR A 238    13360  16376  10260  -1455    601    -92       O  
ATOM   1851  CB  THR A 238      34.697  54.908  29.432  1.00 98.15           C  
ANISOU 1851  CB  THR A 238    12183  15606   9505  -1294    866   -489       C  
ATOM   1852  OG1 THR A 238      35.919  54.319  29.895  1.00 89.42           O  
ANISOU 1852  OG1 THR A 238    10949  14549   8478  -1244    976   -588       O  
ATOM   1853  CG2 THR A 238      34.792  55.179  27.935  1.00 98.45           C  
ANISOU 1853  CG2 THR A 238    12254  15839   9313  -1442    898   -496       C  
ATOM   1854  N   LEU A 239      32.052  56.172  30.676  1.00 87.52           N  
ANISOU 1854  N   LEU A 239    11053  13882   8317  -1205    582   -216       N  
ATOM   1855  CA  LEU A 239      30.656  56.591  30.580  1.00 79.44           C  
ANISOU 1855  CA  LEU A 239    10128  12757   7299  -1192    462   -120       C  
ATOM   1856  C   LEU A 239      30.511  58.099  30.751  1.00 79.40           C  
ANISOU 1856  C   LEU A 239    10214  12691   7264  -1267    383     77       C  
ATOM   1857  O   LEU A 239      29.803  58.757  29.988  1.00 83.44           O  
ANISOU 1857  O   LEU A 239    10805  13226   7674  -1337    306    182       O  
ATOM   1858  CB  LEU A 239      29.812  55.869  31.634  1.00 66.26           C  
ANISOU 1858  CB  LEU A 239     8447  10910   5821  -1040    421   -170       C  
ATOM   1859  CG  LEU A 239      29.006  54.631  31.235  1.00 58.87           C  
ANISOU 1859  CG  LEU A 239     7490   9976   4903   -973    421   -305       C  
ATOM   1860  CD1 LEU A 239      29.684  53.852  30.119  1.00 62.32           C  
ANISOU 1860  CD1 LEU A 239     7873  10598   5209  -1032    520   -448       C  
ATOM   1861  CD2 LEU A 239      28.799  53.742  32.449  1.00 51.59           C  
ANISOU 1861  CD2 LEU A 239     6519   8904   4180   -829    430   -386       C  
ATOM   1862  N   ASN A 240      31.194  58.635  31.759  1.00 71.57           N  
ANISOU 1862  N   ASN A 240     9210  11621   6362  -1255    400    129       N  
ATOM   1863  CA  ASN A 240      31.106  60.052  32.088  1.00 75.78           C  
ANISOU 1863  CA  ASN A 240     9833  12069   6891  -1320    334    306       C  
ATOM   1864  C   ASN A 240      31.612  60.954  30.969  1.00 81.67           C  
ANISOU 1864  C   ASN A 240    10626  12959   7447  -1484    337    403       C  
ATOM   1865  O   ASN A 240      31.223  62.118  30.882  1.00 86.40           O  
ANISOU 1865  O   ASN A 240    11322  13491   8016  -1546    260    562       O  
ATOM   1866  CB  ASN A 240      31.872  60.340  33.380  1.00 83.61           C  
ANISOU 1866  CB  ASN A 240    10794  12968   8005  -1290    365    319       C  
ATOM   1867  CG  ASN A 240      31.115  59.888  34.617  1.00 95.22           C  
ANISOU 1867  CG  ASN A 240    12262  14253   9664  -1146    327    287       C  
ATOM   1868  OD1 ASN A 240      30.326  60.642  35.186  1.00 98.80           O  
ANISOU 1868  OD1 ASN A 240    12796  14554  10187  -1122    251    389       O  
ATOM   1869  ND2 ASN A 240      31.348  58.649  35.035  1.00 99.93           N  
ANISOU 1869  ND2 ASN A 240    12765  14859  10344  -1051    382    146       N  
ATOM   1870  N   LYS A 241      32.473  60.416  30.112  1.00 88.05           N  
ANISOU 1870  N   LYS A 241    11365  13962   8126  -1556    428    307       N  
ATOM   1871  CA  LYS A 241      32.960  61.167  28.962  1.00 95.93           C  
ANISOU 1871  CA  LYS A 241    12402  15121   8924  -1724    440    389       C  
ATOM   1872  C   LYS A 241      31.843  61.395  27.945  1.00 95.85           C  
ANISOU 1872  C   LYS A 241    12478  15137   8805  -1768    348    462       C  
ATOM   1873  O   LYS A 241      31.918  62.312  27.124  1.00 99.76           O  
ANISOU 1873  O   LYS A 241    13042  15711   9151  -1905    312    590       O  
ATOM   1874  CB  LYS A 241      34.140  60.448  28.302  1.00102.70           C  
ANISOU 1874  CB  LYS A 241    13155  16193   9674  -1785    572    249       C  
ATOM   1875  CG  LYS A 241      35.445  60.551  29.078  1.00105.12           C  
ANISOU 1875  CG  LYS A 241    13379  16520  10044  -1792    657    224       C  
ATOM   1876  CD  LYS A 241      36.609  59.953  28.299  1.00107.28           C  
ANISOU 1876  CD  LYS A 241    13544  17019  10200  -1863    791     98       C  
ATOM   1877  CE  LYS A 241      36.415  58.463  28.064  1.00106.78           C  
ANISOU 1877  CE  LYS A 241    13396  16996  10181  -1750    856   -100       C  
ATOM   1878  NZ  LYS A 241      37.575  57.848  27.359  1.00103.91           N  
ANISOU 1878  NZ  LYS A 241    12918  16843   9721  -1805   1000   -238       N  
ATOM   1879  N   PHE A 242      30.808  60.561  28.006  1.00 84.38           N  
ANISOU 1879  N   PHE A 242    11017  13620   7424  -1657    307    386       N  
ATOM   1880  CA  PHE A 242      29.659  60.699  27.116  1.00 74.12           C  
ANISOU 1880  CA  PHE A 242     9786  12341   6034  -1688    209    454       C  
ATOM   1881  C   PHE A 242      28.609  61.622  27.721  1.00 61.36           C  
ANISOU 1881  C   PHE A 242     8257  10528   4530  -1633     80    620       C  
ATOM   1882  O   PHE A 242      27.903  62.328  27.001  1.00 63.50           O  
ANISOU 1882  O   PHE A 242     8604  10810   4713  -1698    -16    758       O  
ATOM   1883  CB  PHE A 242      29.041  59.334  26.806  1.00 78.33           C  
ANISOU 1883  CB  PHE A 242    10267  12914   6580  -1610    227    287       C  
ATOM   1884  CG  PHE A 242      29.893  58.466  25.923  1.00 75.80           C  
ANISOU 1884  CG  PHE A 242     9878  12801   6123  -1679    347    125       C  
ATOM   1885  CD1 PHE A 242      30.004  58.730  24.569  1.00 67.04           C  
ANISOU 1885  CD1 PHE A 242     8803  11881   4788  -1832    349    155       C  
ATOM   1886  CD2 PHE A 242      30.574  57.379  26.446  1.00 82.58           C  
ANISOU 1886  CD2 PHE A 242    10636  13663   7078  -1590    459    -56       C  
ATOM   1887  CE1 PHE A 242      30.785  57.936  23.754  1.00 57.83           C  
ANISOU 1887  CE1 PHE A 242     7573  10908   3491  -1898    470     -6       C  
ATOM   1888  CE2 PHE A 242      31.355  56.580  25.638  1.00 55.50           C  
ANISOU 1888  CE2 PHE A 242     7139  10414   3533  -1644    578   -214       C  
ATOM   1889  CZ  PHE A 242      31.460  56.859  24.290  1.00 61.18           C  
ANISOU 1889  CZ  PHE A 242     7894  11326   4025  -1799    589   -195       C  
ATOM   1890  N   TYR A 243      28.505  61.607  29.045  1.00 60.65           N  
ANISOU 1890  N   TYR A 243     8153  10260   4634  -1514     80    608       N  
ATOM   1891  CA  TYR A 243      27.602  62.510  29.749  1.00 70.70           C  
ANISOU 1891  CA  TYR A 243     9502  11334   6029  -1455    -23    751       C  
ATOM   1892  C   TYR A 243      27.954  63.969  29.472  1.00 88.61           C  
ANISOU 1892  C   TYR A 243    11859  13589   8222  -1574    -63    935       C  
ATOM   1893  O   TYR A 243      27.072  64.806  29.269  1.00 93.63           O  
ANISOU 1893  O   TYR A 243    12575  14133   8867  -1578   -167   1084       O  
ATOM   1894  CB  TYR A 243      27.646  62.251  31.252  1.00 59.40           C  
ANISOU 1894  CB  TYR A 243     8037   9733   4799  -1328      5    692       C  
ATOM   1895  CG  TYR A 243      26.678  61.201  31.746  1.00 61.31           C  
ANISOU 1895  CG  TYR A 243     8235   9892   5166  -1187    -15    587       C  
ATOM   1896  CD1 TYR A 243      25.310  61.435  31.737  1.00 63.52           C  
ANISOU 1896  CD1 TYR A 243     8561  10068   5505  -1127   -118    662       C  
ATOM   1897  CD2 TYR A 243      27.133  59.991  32.256  1.00 58.87           C  
ANISOU 1897  CD2 TYR A 243     7836   9605   4926  -1114     67    419       C  
ATOM   1898  CE1 TYR A 243      24.419  60.486  32.205  1.00 59.46           C  
ANISOU 1898  CE1 TYR A 243     8004   9483   5104  -1007   -136    568       C  
ATOM   1899  CE2 TYR A 243      26.248  59.034  32.724  1.00 56.51           C  
ANISOU 1899  CE2 TYR A 243     7504   9225   4742   -993     47    328       C  
ATOM   1900  CZ  TYR A 243      24.894  59.289  32.696  1.00 55.53           C  
ANISOU 1900  CZ  TYR A 243     7427   9006   4665   -946    -53    402       C  
ATOM   1901  OH  TYR A 243      24.008  58.346  33.158  1.00 56.75           O  
ANISOU 1901  OH  TYR A 243     7545   9086   4930   -837    -72    313       O  
ATOM   1902  N   GLU A 244      29.253  64.261  29.465  1.00 95.29           N  
ANISOU 1902  N   GLU A 244    12685  14522   8997  -1671     21    925       N  
ATOM   1903  CA  GLU A 244      29.746  65.616  29.246  1.00103.14           C  
ANISOU 1903  CA  GLU A 244    13763  15507   9917  -1799     -4   1091       C  
ATOM   1904  C   GLU A 244      29.323  66.157  27.886  1.00101.38           C  
ANISOU 1904  C   GLU A 244    13609  15392   9521  -1916    -76   1216       C  
ATOM   1905  O   GLU A 244      29.086  67.355  27.733  1.00113.63           O  
ANISOU 1905  O   GLU A 244    15257  16863  11054  -1980   -152   1395       O  
ATOM   1906  CB  GLU A 244      31.271  65.657  29.373  1.00119.75           C  
ANISOU 1906  CB  GLU A 244    15814  17726  11959  -1894    108   1038       C  
ATOM   1907  CG  GLU A 244      31.784  65.459  30.792  1.00129.39           C  
ANISOU 1907  CG  GLU A 244    16986  18830  13348  -1806    160    966       C  
ATOM   1908  CD  GLU A 244      33.297  65.530  30.886  1.00135.39           C  
ANISOU 1908  CD  GLU A 244    17681  19716  14044  -1906    262    925       C  
ATOM   1909  OE1 GLU A 244      33.816  66.545  31.395  1.00136.69           O  
ANISOU 1909  OE1 GLU A 244    17899  19811  14227  -1980    256   1027       O  
ATOM   1910  OE2 GLU A 244      33.967  64.568  30.454  1.00136.70           O  
ANISOU 1910  OE2 GLU A 244    17743  20050  14147  -1912    351    789       O  
HETATM 1911  N   MSE A 245      29.226  65.270  26.902  1.00 88.44           N  
ANISOU 1911  N   MSE A 245    11921  13931   7752  -1946    -53   1121       N  
HETATM 1912  CA  MSE A 245      28.830  65.664  25.556  1.00 86.17           C  
ANISOU 1912  CA  MSE A 245    11691  13772   7278  -2068   -121   1229       C  
HETATM 1913  C   MSE A 245      27.343  65.989  25.468  1.00 82.69           C  
ANISOU 1913  C   MSE A 245    11311  13203   6903  -1995   -264   1347       C  
HETATM 1914  O   MSE A 245      26.896  66.636  24.522  1.00 85.73           O  
ANISOU 1914  O   MSE A 245    11764  13646   7164  -2089   -353   1496       O  
HETATM 1915  CB  MSE A 245      29.171  64.562  24.552  1.00 91.33           C  
ANISOU 1915  CB  MSE A 245    12273  14659   7768  -2127    -45   1073       C  
HETATM 1916  CG  MSE A 245      30.655  64.400  24.278  1.00 96.07           C  
ANISOU 1916  CG  MSE A 245    12816  15432   8255  -2236     92    984       C  
HETATM 1917 SE   MSE A 245      31.005  63.077  22.883  1.00117.81          SE  
ANISOU 1917 SE   MSE A 245    15491  18482  10791  -2320    194    784      SE  
HETATM 1918  CE  MSE A 245      31.670  61.638  24.015  1.00 60.41           C  
ANISOU 1918  CE  MSE A 245     8077  11163   3715  -2145    337    521       C  
ATOM   1919  N   PHE A 246      26.581  65.537  26.458  1.00 81.23           N  
ANISOU 1919  N   PHE A 246    11097  12852   6913  -1828   -287   1286       N  
ATOM   1920  CA  PHE A 246      25.131  65.685  26.431  1.00 79.29           C  
ANISOU 1920  CA  PHE A 246    10885  12494   6747  -1741   -414   1374       C  
ATOM   1921  C   PHE A 246      24.647  66.780  27.376  1.00 83.43           C  
ANISOU 1921  C   PHE A 246    11476  12778   7444  -1666   -480   1518       C  
ATOM   1922  O   PHE A 246      23.529  67.277  27.237  1.00 83.85           O  
ANISOU 1922  O   PHE A 246    11572  12735   7553  -1618   -595   1644       O  
ATOM   1923  CB  PHE A 246      24.462  64.354  26.778  1.00 71.77           C  
ANISOU 1923  CB  PHE A 246     9851  11533   5885  -1611   -397   1202       C  
ATOM   1924  CG  PHE A 246      24.726  63.267  25.775  1.00 68.46           C  
ANISOU 1924  CG  PHE A 246     9376  11333   5303  -1679   -343   1060       C  
ATOM   1925  CD1 PHE A 246      24.880  63.572  24.433  1.00 66.88           C  
ANISOU 1925  CD1 PHE A 246     9213  11317   4882  -1834   -371   1133       C  
ATOM   1926  CD2 PHE A 246      24.832  61.945  26.174  1.00 54.40           C  
ANISOU 1926  CD2 PHE A 246     7510   9573   3586  -1593   -261    853       C  
ATOM   1927  CE1 PHE A 246      25.127  62.577  23.505  1.00 62.28           C  
ANISOU 1927  CE1 PHE A 246     8583  10939   4141  -1904   -312    990       C  
ATOM   1928  CE2 PHE A 246      25.080  60.946  25.249  1.00 55.20           C  
ANISOU 1928  CE2 PHE A 246     7566   9865   3543  -1654   -202    711       C  
ATOM   1929  CZ  PHE A 246      25.227  61.264  23.914  1.00 57.02           C  
ANISOU 1929  CZ  PHE A 246     7834  10282   3549  -1812   -224    773       C  
ATOM   1930  N   GLY A 247      25.491  67.153  28.332  1.00 85.09           N  
ANISOU 1930  N   GLY A 247    11693  12896   7742  -1658   -407   1496       N  
ATOM   1931  CA  GLY A 247      25.154  68.198  29.282  1.00 85.82           C  
ANISOU 1931  CA  GLY A 247    11855  12758   7995  -1598   -451   1611       C  
ATOM   1932  C   GLY A 247      24.971  69.549  28.615  1.00 88.53           C  
ANISOU 1932  C   GLY A 247    12305  13061   8270  -1696   -541   1832       C  
ATOM   1933  O   GLY A 247      24.947  70.586  29.279  1.00 85.52           O  
ANISOU 1933  O   GLY A 247    11998  12498   7996  -1683   -564   1938       O  
TER    1934      GLY A 247                                                      
ATOM   1935  N   SER B   2      26.010  21.555  54.923  1.00118.79           N  
ANISOU 1935  N   SER B   2    16511  14788  13837   1385   -165    197       N  
ATOM   1936  CA  SER B   2      26.289  22.986  54.896  1.00121.42           C  
ANISOU 1936  CA  SER B   2    16625  15258  14250   1325   -113    192       C  
ATOM   1937  C   SER B   2      25.050  23.770  54.478  1.00120.93           C  
ANISOU 1937  C   SER B   2    16498  15148  14301   1162    -75    177       C  
ATOM   1938  O   SER B   2      24.069  23.840  55.216  1.00125.30           O  
ANISOU 1938  O   SER B   2    17083  15628  14899   1020    -60    174       O  
ATOM   1939  CB  SER B   2      27.453  23.291  53.951  1.00117.51           C  
ANISOU 1939  CB  SER B   2    16033  14893  13723   1473   -115    191       C  
ATOM   1940  OG  SER B   2      27.862  24.641  54.071  1.00115.48           O  
ANISOU 1940  OG  SER B   2    15577  14778  13524   1417    -66    188       O  
ATOM   1941  N   LYS B   3      25.104  24.358  53.288  1.00107.17           N  
ANISOU 1941  N   LYS B   3    14664  13453  12602   1184    -61    168       N  
ATOM   1942  CA  LYS B   3      23.989  25.131  52.754  1.00 97.33           C  
ANISOU 1942  CA  LYS B   3    13350  12170  11460   1048    -28    155       C  
ATOM   1943  C   LYS B   3      22.875  24.205  52.279  1.00 93.39           C  
ANISOU 1943  C   LYS B   3    13007  11519  10957   1004    -56    150       C  
ATOM   1944  O   LYS B   3      23.141  23.158  51.691  1.00 92.62           O  
ANISOU 1944  O   LYS B   3    13042  11365  10785   1111    -98    154       O  
ATOM   1945  CB  LYS B   3      24.450  26.029  51.606  1.00 96.63           C  
ANISOU 1945  CB  LYS B   3    13123  12180  11411   1089     -8    149       C  
ATOM   1946  CG  LYS B   3      25.270  27.233  52.031  1.00100.10           C  
ANISOU 1946  CG  LYS B   3    13388  12770  11874   1079     33    150       C  
ATOM   1947  CD  LYS B   3      25.661  28.073  50.824  1.00105.05           C  
ANISOU 1947  CD  LYS B   3    13895  13485  12534   1111     49    141       C  
ATOM   1948  CE  LYS B   3      26.335  29.372  51.240  1.00109.11           C  
ANISOU 1948  CE  LYS B   3    14240  14142  13074   1072     95    142       C  
ATOM   1949  NZ  LYS B   3      25.387  30.301  51.920  1.00109.69           N  
ANISOU 1949  NZ  LYS B   3    14250  14186  13240    906    140    137       N  
ATOM   1950  N   VAL B   4      21.627  24.592  52.531  1.00 94.78           N  
ANISOU 1950  N   VAL B   4    13169  11634  11209    845    -31    141       N  
ATOM   1951  CA  VAL B   4      20.488  23.747  52.189  1.00 91.83           C  
ANISOU 1951  CA  VAL B   4    12938  11125  10828    779    -55    135       C  
ATOM   1952  C   VAL B   4      19.492  24.517  51.331  1.00 87.38           C  
ANISOU 1952  C   VAL B   4    12286  10555  10359    678    -27    123       C  
ATOM   1953  O   VAL B   4      19.599  25.733  51.180  1.00 88.16           O  
ANISOU 1953  O   VAL B   4    12219  10742  10534    646     12    119       O  
ATOM   1954  CB  VAL B   4      19.763  23.221  53.447  1.00 88.15           C  
ANISOU 1954  CB  VAL B   4    12572  10577  10342    670    -60    134       C  
ATOM   1955  CG1 VAL B   4      20.760  22.669  54.456  1.00 91.62           C  
ANISOU 1955  CG1 VAL B   4    13075  11038  10698    757    -81    148       C  
ATOM   1956  CG2 VAL B   4      18.917  24.314  54.069  1.00 85.61           C  
ANISOU 1956  CG2 VAL B   4    12121  10286  10121    509    -10    123       C  
ATOM   1957  N   LYS B   5      18.528  23.801  50.764  1.00 86.40           N  
ANISOU 1957  N   LYS B   5    12277  10326  10226    629    -48    119       N  
ATOM   1958  CA  LYS B   5      17.547  24.412  49.877  1.00 91.16           C  
ANISOU 1958  CA  LYS B   5    12807  10920  10910    541    -28    109       C  
ATOM   1959  C   LYS B   5      16.425  25.102  50.655  1.00 94.10           C  
ANISOU 1959  C   LYS B   5    13109  11287  11360    374      8     97       C  
ATOM   1960  O   LYS B   5      15.954  24.596  51.675  1.00 95.50           O  
ANISOU 1960  O   LYS B   5    13367  11410  11508    298      3     94       O  
ATOM   1961  CB  LYS B   5      16.982  23.368  48.908  1.00 97.12           C  
ANISOU 1961  CB  LYS B   5    13711  11574  11616    553    -65    110       C  
ATOM   1962  CG  LYS B   5      15.950  23.918  47.940  1.00104.86           C  
ANISOU 1962  CG  LYS B   5    14623  12546  12673    464    -48    102       C  
ATOM   1963  CD  LYS B   5      15.374  22.833  47.050  1.00112.02           C  
ANISOU 1963  CD  LYS B   5    15686  13352  13523    464    -83    104       C  
ATOM   1964  CE  LYS B   5      14.176  23.349  46.269  1.00115.08           C  
ANISOU 1964  CE  LYS B   5    16008  13732  13985    351    -66     96       C  
ATOM   1965  NZ  LYS B   5      13.556  22.292  45.426  1.00117.28           N  
ANISOU 1965  NZ  LYS B   5    16441  13916  14204    335    -98     99       N  
ATOM   1966  N   LEU B   6      16.012  26.265  50.159  1.00 88.77           N  
ANISOU 1966  N   LEU B   6    12283  10668  10779    320     44     90       N  
ATOM   1967  CA  LEU B   6      14.983  27.081  50.793  1.00 84.06           C  
ANISOU 1967  CA  LEU B   6    11596  10080  10263    175     83     76       C  
ATOM   1968  C   LEU B   6      13.604  26.442  50.693  1.00 83.49           C  
ANISOU 1968  C   LEU B   6    11616   9919  10189     63     70     66       C  
ATOM   1969  O   LEU B   6      12.966  26.470  49.641  1.00 80.86           O  
ANISOU 1969  O   LEU B   6    11276   9566   9881     44     64     64       O  
ATOM   1970  CB  LEU B   6      14.959  28.474  50.161  1.00 85.63           C  
ANISOU 1970  CB  LEU B   6    11620  10359  10556    165    120     72       C  
ATOM   1971  CG  LEU B   6      13.916  29.489  50.635  1.00 82.91           C  
ANISOU 1971  CG  LEU B   6    11166  10032  10304     32    164     57       C  
ATOM   1972  CD1 LEU B   6      13.764  29.472  52.146  1.00 81.36           C  
ANISOU 1972  CD1 LEU B   6    10980   9832  10100    -44    184     50       C  
ATOM   1973  CD2 LEU B   6      14.312  30.869  50.162  1.00 81.99           C  
ANISOU 1973  CD2 LEU B   6    10890  10002  10259     55    199     56       C  
ATOM   1974  N   THR B   7      13.154  25.869  51.805  1.00 97.87           N  
ANISOU 1974  N   THR B   7    13522  11691  11973    -17     66     60       N  
ATOM   1975  CA  THR B   7      11.864  25.192  51.878  1.00103.22           C  
ANISOU 1975  CA  THR B   7    14296  12291  12631   -138     54     49       C  
ATOM   1976  C   THR B   7      11.091  25.652  53.111  1.00 99.00           C  
ANISOU 1976  C   THR B   7    13709  11771  12138   -276     86     31       C  
ATOM   1977  O   THR B   7      11.651  26.300  53.993  1.00107.52           O  
ANISOU 1977  O   THR B   7    14706  12903  13245   -269    113     31       O  
ATOM   1978  CB  THR B   7      12.027  23.660  51.940  1.00105.69           C  
ANISOU 1978  CB  THR B   7    14824  12506  12825   -103      3     57       C  
ATOM   1979  OG1 THR B   7      12.637  23.290  53.183  1.00103.68           O  
ANISOU 1979  OG1 THR B   7    14629  12243  12520    -88     -3     61       O  
ATOM   1980  CG2 THR B   7      12.885  23.158  50.789  1.00107.32           C  
ANISOU 1980  CG2 THR B   7    15092  12700  12985     45    -28     73       C  
ATOM   1981  N   LYS B   8       9.803  25.325  53.163  1.00 72.92           N  
ANISOU 1981  N   LYS B   8    10449   8424   8834   -404     86     16       N  
ATOM   1982  CA  LYS B   8       8.970  25.668  54.312  1.00 63.39           C  
ANISOU 1982  CA  LYS B   8     9199   7229   7658   -543    115     -5       C  
ATOM   1983  C   LYS B   8       9.525  25.013  55.579  1.00 69.97           C  
ANISOU 1983  C   LYS B   8    10134   8029   8421   -547    101     -2       C  
ATOM   1984  O   LYS B   8       9.553  25.629  56.643  1.00 65.63           O  
ANISOU 1984  O   LYS B   8     9506   7520   7909   -601    134    -11       O  
ATOM   1985  CB  LYS B   8       7.515  25.251  54.064  1.00 63.88           C  
ANISOU 1985  CB  LYS B   8     9307   7255   7711   -677    109    -23       C  
ATOM   1986  CG  LYS B   8       6.542  25.554  55.202  1.00 62.71           C  
ANISOU 1986  CG  LYS B   8     9114   7124   7588   -829    139    -49       C  
ATOM   1987  CD  LYS B   8       5.102  25.270  54.763  1.00 64.99           C  
ANISOU 1987  CD  LYS B   8     9421   7401   7871   -954    136    -67       C  
ATOM   1988  CE  LYS B   8       4.070  25.690  55.804  1.00 70.32           C  
ANISOU 1988  CE  LYS B   8    10028   8113   8578  -1105    170    -98       C  
ATOM   1989  NZ  LYS B   8       4.141  24.895  57.066  1.00 73.87           N  
ANISOU 1989  NZ  LYS B   8    10601   8515   8951  -1176    156   -106       N  
ATOM   1990  N   GLU B   9       9.972  23.766  55.455  1.00 80.26           N  
ANISOU 1990  N   GLU B   9    11616   9258   9622   -487     53     12       N  
ATOM   1991  CA  GLU B   9      10.529  23.029  56.588  1.00 85.77           C  
ANISOU 1991  CA  GLU B   9    12432   9915  10242   -479     32     17       C  
ATOM   1992  C   GLU B   9      11.879  23.575  57.056  1.00 78.35           C  
ANISOU 1992  C   GLU B   9    11413   9040   9316   -362     44     33       C  
ATOM   1993  O   GLU B   9      12.181  23.551  58.248  1.00 75.65           O  
ANISOU 1993  O   GLU B   9    11083   8704   8955   -392     51     33       O  
ATOM   1994  CB  GLU B   9      10.672  21.543  56.241  1.00 97.24           C  
ANISOU 1994  CB  GLU B   9    14109  11265  11575   -432    -25     29       C  
ATOM   1995  CG  GLU B   9       9.363  20.831  55.920  1.00106.33           C  
ANISOU 1995  CG  GLU B   9    15369  12345  12685   -563    -40     14       C  
ATOM   1996  CD  GLU B   9       8.877  21.081  54.503  1.00114.34           C  
ANISOU 1996  CD  GLU B   9    16331  13373  13740   -550    -37     14       C  
ATOM   1997  OE1 GLU B   9       9.645  21.644  53.693  1.00115.36           O  
ANISOU 1997  OE1 GLU B   9    16367  13550  13915   -425    -31     28       O  
ATOM   1998  OE2 GLU B   9       7.725  20.705  54.199  1.00117.41           O  
ANISOU 1998  OE2 GLU B   9    16772  13728  14110   -669    -42      1       O  
ATOM   1999  N   ASN B  10      12.690  24.068  56.125  1.00 74.88           N  
ANISOU 1999  N   ASN B  10    10891   8653   8906   -236     48     47       N  
ATOM   2000  CA  ASN B  10      14.000  24.604  56.481  1.00 81.88           C  
ANISOU 2000  CA  ASN B  10    11696   9616   9798   -126     59     61       C  
ATOM   2001  C   ASN B  10      13.896  25.995  57.091  1.00 80.78           C  
ANISOU 2001  C   ASN B  10    11372   9566   9756   -196    117     51       C  
ATOM   2002  O   ASN B  10      14.782  26.421  57.834  1.00 79.45           O  
ANISOU 2002  O   ASN B  10    11145   9456   9585   -157    133     60       O  
ATOM   2003  CB  ASN B  10      14.936  24.621  55.270  1.00 84.11           C  
ANISOU 2003  CB  ASN B  10    11958   9931  10067     30     42     77       C  
ATOM   2004  CG  ASN B  10      15.460  23.239  54.917  1.00 80.33           C  
ANISOU 2004  CG  ASN B  10    11668   9377   9477    137    -14     90       C  
ATOM   2005  OD1 ASN B  10      15.580  22.373  55.782  1.00 73.28           O  
ANISOU 2005  OD1 ASN B  10    10908   8427   8508    131    -41     94       O  
ATOM   2006  ND2 ASN B  10      15.783  23.032  53.646  1.00 77.42           N  
ANISOU 2006  ND2 ASN B  10    11316   9006   9095    236    -33     97       N  
ATOM   2007  N   ILE B  11      12.818  26.706  56.774  1.00 72.64           N  
ANISOU 2007  N   ILE B  11    10250   8544   8804   -298    148     33       N  
ATOM   2008  CA  ILE B  11      12.556  27.985  57.418  1.00 61.31           C  
ANISOU 2008  CA  ILE B  11     8657   7180   7459   -377    204     20       C  
ATOM   2009  C   ILE B  11      12.183  27.710  58.871  1.00 60.75           C  
ANISOU 2009  C   ILE B  11     8631   7084   7366   -484    213      9       C  
ATOM   2010  O   ILE B  11      12.623  28.415  59.780  1.00 66.26           O  
ANISOU 2010  O   ILE B  11     9246   7838   8092   -505    247      9       O  
ATOM   2011  CB  ILE B  11      11.428  28.777  56.724  1.00 55.08           C  
ANISOU 2011  CB  ILE B  11     7766   6405   6756   -454    233      2       C  
ATOM   2012  CG1 ILE B  11      11.823  29.137  55.294  1.00 54.65           C  
ANISOU 2012  CG1 ILE B  11     7659   6378   6727   -352    224     14       C  
ATOM   2013  CG2 ILE B  11      11.114  30.050  57.493  1.00 56.27           C  
ANISOU 2013  CG2 ILE B  11     7770   6620   6992   -535    291    -13       C  
ATOM   2014  CD1 ILE B  11      10.720  29.826  54.517  1.00 52.04           C  
ANISOU 2014  CD1 ILE B  11     7241   6057   6475   -416    245     -1       C  
ATOM   2015  N   VAL B  12      11.384  26.667  59.082  1.00 45.35           N  
ANISOU 2015  N   VAL B  12     6819   5053   5360   -559    183      0       N  
ATOM   2016  CA  VAL B  12      11.011  26.250  60.427  1.00 58.25           C  
ANISOU 2016  CA  VAL B  12     8519   6654   6959   -666    184    -12       C  
ATOM   2017  C   VAL B  12      12.249  25.846  61.224  1.00 58.09           C  
ANISOU 2017  C   VAL B  12     8559   6638   6875   -584    166      9       C  
ATOM   2018  O   VAL B  12      12.363  26.149  62.410  1.00 59.15           O  
ANISOU 2018  O   VAL B  12     8661   6796   7016   -647    189      5       O  
ATOM   2019  CB  VAL B  12      10.007  25.069  60.397  1.00 54.23           C  
ANISOU 2019  CB  VAL B  12     8172   6053   6381   -756    147    -24       C  
ATOM   2020  CG1 VAL B  12       9.794  24.499  61.792  1.00 41.61           C  
ANISOU 2020  CG1 VAL B  12     6666   4416   4729   -857    140    -33       C  
ATOM   2021  CG2 VAL B  12       8.685  25.507  59.792  1.00 59.16           C  
ANISOU 2021  CG2 VAL B  12     8724   6688   7066   -859    169    -47       C  
ATOM   2022  N   ALA B  13      13.187  25.182  60.555  1.00 56.99           N  
ANISOU 2022  N   ALA B  13     8502   6481   6672   -440    125     33       N  
ATOM   2023  CA  ALA B  13      14.442  24.790  61.185  1.00 57.57           C  
ANISOU 2023  CA  ALA B  13     8625   6569   6678   -338    104     55       C  
ATOM   2024  C   ALA B  13      15.281  26.014  61.528  1.00 59.89           C  
ANISOU 2024  C   ALA B  13     8746   6977   7032   -301    149     62       C  
ATOM   2025  O   ALA B  13      15.903  26.080  62.587  1.00 60.48           O  
ANISOU 2025  O   ALA B  13     8815   7083   7083   -303    156     70       O  
ATOM   2026  CB  ALA B  13      15.222  23.848  60.274  1.00 57.02           C  
ANISOU 2026  CB  ALA B  13     8675   6463   6528   -182     51     75       C  
ATOM   2027  N   LEU B  14      15.275  26.985  60.622  1.00 60.68           N  
ANISOU 2027  N   LEU B  14     8711   7138   7208   -274    179     58       N  
ATOM   2028  CA  LEU B  14      15.996  28.241  60.797  1.00 60.74           C  
ANISOU 2028  CA  LEU B  14     8554   7254   7273   -250    225     63       C  
ATOM   2029  C   LEU B  14      15.533  28.996  62.043  1.00 69.42           C  
ANISOU 2029  C   LEU B  14     9574   8378   8423   -384    274     49       C  
ATOM   2030  O   LEU B  14      16.326  29.670  62.700  1.00 69.95           O  
ANISOU 2030  O   LEU B  14     9558   8521   8499   -371    303     58       O  
ATOM   2031  CB  LEU B  14      15.825  29.115  59.552  1.00 62.69           C  
ANISOU 2031  CB  LEU B  14     8686   7542   7590   -220    247     58       C  
ATOM   2032  CG  LEU B  14      16.675  30.374  59.394  1.00 61.35           C  
ANISOU 2032  CG  LEU B  14     8360   7482   7467   -174    287     65       C  
ATOM   2033  CD1 LEU B  14      18.078  30.014  58.943  1.00 59.79           C  
ANISOU 2033  CD1 LEU B  14     8182   7336   7199    -20    257     88       C  
ATOM   2034  CD2 LEU B  14      16.030  31.312  58.393  1.00 62.55           C  
ANISOU 2034  CD2 LEU B  14     8409   7652   7704   -201    315     52       C  
ATOM   2035  N   LEU B  15      14.244  28.888  62.358  1.00 69.18           N  
ANISOU 2035  N   LEU B  15     9569   8291   8423   -515    284     26       N  
ATOM   2036  CA  LEU B  15      13.644  29.675  63.431  1.00 57.37           C  
ANISOU 2036  CA  LEU B  15     7990   6821   6986   -649    334      6       C  
ATOM   2037  C   LEU B  15      13.546  28.953  64.778  1.00 60.43           C  
ANISOU 2037  C   LEU B  15     8475   7167   7317   -728    322      3       C  
ATOM   2038  O   LEU B  15      13.454  29.598  65.821  1.00 65.17           O  
ANISOU 2038  O   LEU B  15     9007   7804   7952   -815    363     -6       O  
ATOM   2039  CB  LEU B  15      12.248  30.136  63.008  1.00 54.35           C  
ANISOU 2039  CB  LEU B  15     7554   6421   6677   -752    360    -22       C  
ATOM   2040  CG  LEU B  15      12.187  30.981  61.732  1.00 57.18           C  
ANISOU 2040  CG  LEU B  15     7806   6819   7101   -692    377    -22       C  
ATOM   2041  CD1 LEU B  15      10.744  31.230  61.310  1.00 47.10           C  
ANISOU 2041  CD1 LEU B  15     6496   5519   5883   -788    392    -49       C  
ATOM   2042  CD2 LEU B  15      12.945  32.295  61.899  1.00 51.73           C  
ANISOU 2042  CD2 LEU B  15     6971   6217   6465   -662    426    -15       C  
ATOM   2043  N   THR B  16      13.563  27.624  64.765  1.00 70.34           N  
ANISOU 2043  N   THR B  16     9898   8344   8484   -700    265     11       N  
ATOM   2044  CA  THR B  16      13.292  26.866  65.988  1.00 72.81           C  
ANISOU 2044  CA  THR B  16    10323   8603   8739   -791    248      6       C  
ATOM   2045  C   THR B  16      14.491  26.114  66.560  1.00 77.52           C  
ANISOU 2045  C   THR B  16    11017   9192   9244   -694    209     34       C  
ATOM   2046  O   THR B  16      14.439  25.637  67.694  1.00 76.80           O  
ANISOU 2046  O   THR B  16    11003   9069   9108   -765    199     33       O  
ATOM   2047  CB  THR B  16      12.161  25.850  65.764  1.00 72.33           C  
ANISOU 2047  CB  THR B  16    10402   8445   8635   -873    212    -12       C  
ATOM   2048  OG1 THR B  16      12.520  24.960  64.699  1.00 78.86           O  
ANISOU 2048  OG1 THR B  16    11342   9222   9399   -755    161      5       O  
ATOM   2049  CG2 THR B  16      10.874  26.563  65.403  1.00 67.13           C  
ANISOU 2049  CG2 THR B  16     9642   7802   8060   -987    252    -43       C  
ATOM   2050  N   GLN B  17      15.563  26.005  65.785  1.00 89.70           N  
ANISOU 2050  N   GLN B  17    12557  10768  10756   -533    186     59       N  
ATOM   2051  CA  GLN B  17      16.744  25.273  66.231  1.00 92.42           C  
ANISOU 2051  CA  GLN B  17    12991  11115  11009   -421    146     87       C  
ATOM   2052  C   GLN B  17      17.950  26.196  66.371  1.00 95.19           C  
ANISOU 2052  C   GLN B  17    13199  11588  11381   -336    176    105       C  
ATOM   2053  O   GLN B  17      17.906  27.356  65.964  1.00 98.83           O  
ANISOU 2053  O   GLN B  17    13505  12122  11924   -354    225     98       O  
ATOM   2054  CB  GLN B  17      17.062  24.129  65.267  1.00 89.77           C  
ANISOU 2054  CB  GLN B  17    12803  10713  10592   -290     84    100       C  
ATOM   2055  CG  GLN B  17      15.933  23.124  65.112  1.00 92.40           C  
ANISOU 2055  CG  GLN B  17    13299  10924  10886   -374     50     84       C  
ATOM   2056  CD  GLN B  17      16.242  22.052  64.088  1.00103.43           C  
ANISOU 2056  CD  GLN B  17    14842  12253  12202   -245     -6     97       C  
ATOM   2057  OE1 GLN B  17      17.402  21.820  63.742  1.00108.81           O  
ANISOU 2057  OE1 GLN B  17    15537  12968  12837    -84    -30    119       O  
ATOM   2058  NE2 GLN B  17      15.201  21.396  63.588  1.00105.62           N  
ANISOU 2058  NE2 GLN B  17    15231  12439  12461   -318    -27     82       N  
ATOM   2059  N   GLY B  18      19.023  25.678  66.957  1.00101.36           N  
ANISOU 2059  N   GLY B  18    14036  12393  12083   -247    147    130       N  
ATOM   2060  CA  GLY B  18      20.217  26.467  67.187  1.00104.11           C  
ANISOU 2060  CA  GLY B  18    14256  12867  12435   -173    174    149       C  
ATOM   2061  C   GLY B  18      21.313  26.232  66.164  1.00105.07           C  
ANISOU 2061  C   GLY B  18    14372  13042  12507     13    143    168       C  
ATOM   2062  O   GLY B  18      22.372  26.849  66.234  1.00110.98           O  
ANISOU 2062  O   GLY B  18    15013  13907  13247     84    162    184       O  
ATOM   2063  N   LYS B  19      21.061  25.343  65.209  1.00 96.10           N  
ANISOU 2063  N   LYS B  19    13353  11827  11335     88     98    166       N  
ATOM   2064  CA  LYS B  19      22.042  25.022  64.180  1.00 91.76           C  
ANISOU 2064  CA  LYS B  19    12811  11319  10733    268     66    181       C  
ATOM   2065  C   LYS B  19      22.234  26.164  63.182  1.00 84.91           C  
ANISOU 2065  C   LYS B  19    11777  10545   9940    291    107    175       C  
ATOM   2066  O   LYS B  19      21.283  26.871  62.839  1.00 82.12           O  
ANISOU 2066  O   LYS B  19    11354  10173   9674    183    143    155       O  
ATOM   2067  CB  LYS B  19      21.617  23.759  63.425  1.00 99.05           C  
ANISOU 2067  CB  LYS B  19    13915  12121  11598    329      9    179       C  
ATOM   2068  CG  LYS B  19      22.671  23.230  62.460  1.00106.51           C  
ANISOU 2068  CG  LYS B  19    14897  13100  12474    527    -30    194       C  
ATOM   2069  CD  LYS B  19      22.226  21.964  61.743  1.00109.14           C  
ANISOU 2069  CD  LYS B  19    15422  13303  12743    582    -84    192       C  
ATOM   2070  CE  LYS B  19      22.182  20.775  62.688  1.00111.27           C  
ANISOU 2070  CE  LYS B  19    15885  13475  12919    582   -131    201       C  
ATOM   2071  NZ  LYS B  19      21.831  19.522  61.963  1.00111.88           N  
ANISOU 2071  NZ  LYS B  19    16163  13423  12922    642   -184    200       N  
ATOM   2072  N   ASP B  20      23.469  26.335  62.715  1.00 73.59           N  
ANISOU 2072  N   ASP B  20    10280   9215   8464    432     99    190       N  
ATOM   2073  CA  ASP B  20      23.759  27.322  61.684  1.00 71.75           C  
ANISOU 2073  CA  ASP B  20     9906   9071   8286    465    130    185       C  
ATOM   2074  C   ASP B  20      23.129  26.860  60.384  1.00 74.94           C  
ANISOU 2074  C   ASP B  20    10376   9393   8705    501    105    173       C  
ATOM   2075  O   ASP B  20      23.436  25.780  59.880  1.00 82.39           O  
ANISOU 2075  O   ASP B  20    11444  10286   9574    616     54    180       O  
ATOM   2076  CB  ASP B  20      25.266  27.517  61.505  1.00 70.11           C  
ANISOU 2076  CB  ASP B  20     9622   9001   8015    607    124    202       C  
ATOM   2077  CG  ASP B  20      25.924  28.135  62.719  1.00 74.50           C  
ANISOU 2077  CG  ASP B  20    10090   9657   8559    562    156    215       C  
ATOM   2078  OD1 ASP B  20      25.205  28.720  63.555  1.00 79.80           O  
ANISOU 2078  OD1 ASP B  20    10724  10304   9292    411    196    206       O  
ATOM   2079  OD2 ASP B  20      27.163  28.041  62.834  1.00 79.28           O  
ANISOU 2079  OD2 ASP B  20    10661  10371   9090    676    142    232       O  
ATOM   2080  N   LEU B  21      22.242  27.678  59.840  1.00 76.13           N  
ANISOU 2080  N   LEU B  21    10446   9532   8949    404    141    156       N  
ATOM   2081  CA  LEU B  21      21.536  27.299  58.634  1.00 76.55           C  
ANISOU 2081  CA  LEU B  21    10555   9509   9022    419    120    146       C  
ATOM   2082  C   LEU B  21      21.651  28.397  57.587  1.00 75.28           C  
ANISOU 2082  C   LEU B  21    10250   9424   8929    431    153    139       C  
ATOM   2083  O   LEU B  21      21.343  29.553  57.858  1.00 85.03           O  
ANISOU 2083  O   LEU B  21    11359  10707  10239    335    203    130       O  
ATOM   2084  CB  LEU B  21      20.072  27.007  58.973  1.00 77.69           C  
ANISOU 2084  CB  LEU B  21    10773   9538   9208    275    124    129       C  
ATOM   2085  CG  LEU B  21      19.316  25.965  58.154  1.00 82.07           C  
ANISOU 2085  CG  LEU B  21    11472   9977   9733    287     82    124       C  
ATOM   2086  CD1 LEU B  21      18.789  26.576  56.874  1.00 85.02           C  
ANISOU 2086  CD1 LEU B  21    11768  10360  10177    277     98    113       C  
ATOM   2087  CD2 LEU B  21      20.204  24.761  57.872  1.00 85.75           C  
ANISOU 2087  CD2 LEU B  21    12078  10414  10089    441     25    140       C  
ATOM   2088  N   GLU B  22      22.109  28.035  56.394  1.00 72.67           N  
ANISOU 2088  N   GLU B  22     9942   9101   8566    549    124    142       N  
ATOM   2089  CA  GLU B  22      22.179  28.981  55.288  1.00 72.17           C  
ANISOU 2089  CA  GLU B  22     9760   9101   8561    561    148    135       C  
ATOM   2090  C   GLU B  22      21.490  28.418  54.054  1.00 73.58           C  
ANISOU 2090  C   GLU B  22    10013   9193   8749    583    119    128       C  
ATOM   2091  O   GLU B  22      21.472  27.206  53.839  1.00 73.42           O  
ANISOU 2091  O   GLU B  22    10139   9096   8662    648     73    132       O  
ATOM   2092  CB  GLU B  22      23.631  29.344  54.974  1.00 74.42           C  
ANISOU 2092  CB  GLU B  22     9960   9518   8797    683    148    145       C  
ATOM   2093  CG  GLU B  22      24.316  30.098  56.099  1.00 83.38           C  
ANISOU 2093  CG  GLU B  22    10998  10757   9927    647    184    152       C  
ATOM   2094  CD  GLU B  22      25.625  30.727  55.678  1.00 91.84           C  
ANISOU 2094  CD  GLU B  22    11957  11978  10961    737    195    158       C  
ATOM   2095  OE1 GLU B  22      26.393  30.076  54.941  1.00 95.15           O  
ANISOU 2095  OE1 GLU B  22    12414  12428  11311    876    157    162       O  
ATOM   2096  OE2 GLU B  22      25.878  31.881  56.079  1.00 95.30           O  
ANISOU 2096  OE2 GLU B  22    12270  12505  11434    667    242    157       O  
ATOM   2097  N   PHE B  23      20.932  29.308  53.241  1.00 77.48           N  
ANISOU 2097  N   PHE B  23    10414   9702   9324    529    146    117       N  
ATOM   2098  CA  PHE B  23      20.204  28.908  52.045  1.00 78.82           C  
ANISOU 2098  CA  PHE B  23    10639   9798   9512    534    124    111       C  
ATOM   2099  C   PHE B  23      21.065  29.090  50.800  1.00 84.61           C  
ANISOU 2099  C   PHE B  23    11324  10597  10225    651    112    114       C  
ATOM   2100  O   PHE B  23      21.906  29.986  50.750  1.00 85.39           O  
ANISOU 2100  O   PHE B  23    11303  10807  10334    682    136    115       O  
ATOM   2101  CB  PHE B  23      18.917  29.723  51.920  1.00 75.73           C  
ANISOU 2101  CB  PHE B  23    10179   9374   9220    396    158     98       C  
ATOM   2102  CG  PHE B  23      17.907  29.434  52.997  1.00 73.48           C  
ANISOU 2102  CG  PHE B  23     9949   9018   8952    274    167     90       C  
ATOM   2103  CD1 PHE B  23      17.168  30.461  53.562  1.00 73.44           C  
ANISOU 2103  CD1 PHE B  23     9842   9032   9029    153    214     78       C  
ATOM   2104  CD2 PHE B  23      17.699  28.141  53.446  1.00 72.07           C  
ANISOU 2104  CD2 PHE B  23     9928   8753   8701    280    129     94       C  
ATOM   2105  CE1 PHE B  23      16.244  30.205  54.554  1.00 71.89           C  
ANISOU 2105  CE1 PHE B  23     9690   8778   8845     39    223     68       C  
ATOM   2106  CE2 PHE B  23      16.769  27.880  54.434  1.00 73.49           C  
ANISOU 2106  CE2 PHE B  23    10159   8872   8891    159    136     84       C  
ATOM   2107  CZ  PHE B  23      16.043  28.914  54.990  1.00 71.80           C  
ANISOU 2107  CZ  PHE B  23     9833   8686   8761     38    184     71       C  
ATOM   2108  N   GLU B  24      20.857  28.241  49.799  1.00 81.46           N  
ANISOU 2108  N   GLU B  24    11024  10132   9796    711     74    114       N  
ATOM   2109  CA  GLU B  24      21.560  28.380  48.527  1.00 91.63           C  
ANISOU 2109  CA  GLU B  24    12273  11475  11069    814     62    114       C  
ATOM   2110  C   GLU B  24      20.815  29.359  47.628  1.00106.99           C  
ANISOU 2110  C   GLU B  24    14119  13425  13106    736     87    105       C  
ATOM   2111  O   GLU B  24      19.710  29.079  47.165  1.00106.69           O  
ANISOU 2111  O   GLU B  24    14135  13299  13103    670     79    101       O  
ATOM   2112  CB  GLU B  24      21.717  27.026  47.837  1.00 89.65           C  
ANISOU 2112  CB  GLU B  24    12175  11150  10738    918     12    118       C  
ATOM   2113  CG  GLU B  24      22.745  26.127  48.495  1.00 95.20           C  
ANISOU 2113  CG  GLU B  24    12964  11869  11338   1037    -17    127       C  
ATOM   2114  CD  GLU B  24      23.960  25.878  47.618  1.00 97.30           C  
ANISOU 2114  CD  GLU B  24    13219  12211  11538   1199    -40    128       C  
ATOM   2115  OE1 GLU B  24      23.861  26.080  46.388  1.00 95.37           O  
ANISOU 2115  OE1 GLU B  24    12946  11971  11317   1218    -42    121       O  
ATOM   2116  OE2 GLU B  24      25.016  25.481  48.160  1.00 95.43           O  
ANISOU 2116  OE2 GLU B  24    13000  12035  11223   1306    -55    134       O  
ATOM   2117  N   GLU B  25      21.441  30.504  47.379  1.00126.37           N  
ANISOU 2117  N   GLU B  25    16435  15988  15593    743    117    103       N  
ATOM   2118  CA  GLU B  25      20.765  31.647  46.775  1.00145.34           C  
ANISOU 2118  CA  GLU B  25    18732  18404  18088    658    147     95       C  
ATOM   2119  C   GLU B  25      20.580  31.580  45.258  1.00155.49           C  
ANISOU 2119  C   GLU B  25    20023  19670  19386    695    127     92       C  
ATOM   2120  O   GLU B  25      19.594  32.097  44.734  1.00152.27           O  
ANISOU 2120  O   GLU B  25    19582  19223  19052    615    139     88       O  
ATOM   2121  CB  GLU B  25      21.524  32.930  47.129  1.00151.07           C  
ANISOU 2121  CB  GLU B  25    19317  19249  18835    643    188     93       C  
ATOM   2122  CG  GLU B  25      23.035  32.761  47.214  1.00154.43           C  
ANISOU 2122  CG  GLU B  25    19721  19780  19174    757    177     98       C  
ATOM   2123  CD  GLU B  25      23.551  32.854  48.639  1.00155.80           C  
ANISOU 2123  CD  GLU B  25    19876  20003  19316    741    196    105       C  
ATOM   2124  OE1 GLU B  25      24.784  32.802  48.833  1.00156.16           O  
ANISOU 2124  OE1 GLU B  25    19892  20152  19292    826    192    110       O  
ATOM   2125  OE2 GLU B  25      22.724  32.983  49.567  1.00155.84           O  
ANISOU 2125  OE2 GLU B  25    19895  19951  19366    640    217    104       O  
ATOM   2126  N   ASN B  26      21.519  30.952  44.557  1.00168.81           N  
ANISOU 2126  N   ASN B  26    21750  21388  21002    818     96     95       N  
ATOM   2127  CA  ASN B  26      21.548  31.011  43.094  1.00179.66           C  
ANISOU 2127  CA  ASN B  26    23113  22764  22384    860     80     91       C  
ATOM   2128  C   ASN B  26      20.324  30.407  42.400  1.00182.14           C
[truncated: 641,602 more chars]
