# Supplementary material for: Using structure prediction of negative sense RNA virus nucleoproteins to assess evolutionary relationships
Source: bioRxiv. 2024 May 22:2024.02.16.580771. Originally published 2024 Feb 17. Preprint. [Version 2] doi: 10.1101/2024.02.16.580771 (PMC10888975; doi:10.1101/2024.02.16.580771)
Supplement: Supplement 3 — Supplementary File 1: Initial Dataset NP PDBs (.pdb files) [file media-3.zip › Initial Dataset NP PDBs/5WKN.pdb]

HEADER    VIRAL PROTEIN                           25-JUL-17   5WKN              
TITLE     CRYSTAL STRUCTURE OF THE PARAINFLUENZA VIRUS 5 NUCLEOPROTEIN-         
TITLE    2 PHOSPHOPROTEIN COMPLEX                                               
COMPND    MOL_ID: 1;                                                            
COMPND   2 MOLECULE: NUCLEOPROTEIN;                                             
COMPND   3 CHAIN: A, B;                                                         
COMPND   4 FRAGMENT: UNP RESIDUES 32-372;                                       
COMPND   5 SYNONYM: NUCLEOCAPSID PROTEIN,PROTEIN N;                             
COMPND   6 ENGINEERED: YES;                                                     
COMPND   7 MOL_ID: 2;                                                           
COMPND   8 MOLECULE: PHOSPHOPROTEIN;                                            
COMPND   9 CHAIN: C, D;                                                         
COMPND  10 FRAGMENT: UNP RESIDUES 2-50;                                         
COMPND  11 SYNONYM: PROTEIN P;                                                  
COMPND  12 ENGINEERED: YES                                                      
SOURCE    MOL_ID: 1;                                                            
SOURCE   2 ORGANISM_SCIENTIFIC: PARAINFLUENZA VIRUS 5 (STRAIN W3);              
SOURCE   3 ORGANISM_COMMON: PIV5;                                               
SOURCE   4 ORGANISM_TAXID: 11208;                                               
SOURCE   5 STRAIN: W3;                                                          
SOURCE   6 GENE: NP, N;                                                         
SOURCE   7 EXPRESSION_SYSTEM: ESCHERICHIA COLI;                                 
SOURCE   8 EXPRESSION_SYSTEM_TAXID: 511693;                                     
SOURCE   9 EXPRESSION_SYSTEM_STRAIN: BL21;                                      
SOURCE  10 MOL_ID: 2;                                                           
SOURCE  11 ORGANISM_SCIENTIFIC: PARAINFLUENZA VIRUS 5 (STRAIN W3);              
SOURCE  12 ORGANISM_COMMON: PIV5;                                               
SOURCE  13 ORGANISM_TAXID: 11208;                                               
SOURCE  14 STRAIN: W3;                                                          
SOURCE  15 GENE: P/V;                                                           
SOURCE  16 EXPRESSION_SYSTEM: ESCHERICHIA COLI;                                 
SOURCE  17 EXPRESSION_SYSTEM_TAXID: 511693;                                     
SOURCE  18 EXPRESSION_SYSTEM_STRAIN: BL21                                       
KEYWDS    PARAMYXOVIRUS, NUCLEOPROTEIN, PHOSPHOPROTEIN, CONFORMATIONAL CHANGES, 
KEYWDS   2 VIRAL PROTEIN                                                        
EXPDTA    X-RAY DIFFRACTION                                                     
AUTHOR    M.AGGARWAL,G.P.LESER,C.A.KORS,R.A.LAMB                                
REVDAT   4   20-NOV-19 5WKN    1       REMARK                                   
REVDAT   3   21-FEB-18 5WKN    1       JRNL                                     
REVDAT   2   27-DEC-17 5WKN    1       JRNL                                     
REVDAT   1   13-DEC-17 5WKN    0                                                
JRNL        AUTH   M.AGGARWAL,G.P.LESER,C.A.KORS,R.A.LAMB                       
JRNL        TITL   STRUCTURE OF THE PARAMYXOVIRUS PARAINFLUENZA VIRUS 5         
JRNL        TITL 2 NUCLEOPROTEIN IN COMPLEX WITH AN AMINO-TERMINAL PEPTIDE OF   
JRNL        TITL 3 THE PHOSPHOPROTEIN.                                          
JRNL        REF    J. VIROL.                     V.  92       2018              
JRNL        REFN                   ESSN 1098-5514                               
JRNL        PMID   29237836                                                     
JRNL        DOI    10.1128/JVI.01304-17                                         
REMARK   2                                                                      
REMARK   2 RESOLUTION.    2.65 ANGSTROMS.                                       
REMARK   3                                                                      
REMARK   3 REFINEMENT.                                                          
REMARK   3   PROGRAM     : PHENIX 1.11.1_2575                                   
REMARK   3   AUTHORS     : PAUL ADAMS,PAVEL AFONINE,VINCENT CHEN,IAN            
REMARK   3               : DAVIS,KRESHNA GOPAL,RALF GROSSE-KUNSTLEVE,           
REMARK   3               : LI-WEI HUNG,ROBERT IMMORMINO,TOM IOERGER,            
REMARK   3               : AIRLIE MCCOY,ERIK MCKEE,NIGEL MORIARTY,              
REMARK   3               : REETAL PAI,RANDY READ,JANE RICHARDSON,               
REMARK   3               : DAVID RICHARDSON,TOD ROMO,JIM SACCHETTINI,           
REMARK   3               : NICHOLAS SAUTER,JACOB SMITH,LAURENT                  
REMARK   3               : STORONI,TOM TERWILLIGER,PETER ZWART                  
REMARK   3                                                                      
REMARK   3    REFINEMENT TARGET : NULL                                          
REMARK   3                                                                      
REMARK   3  DATA USED IN REFINEMENT.                                            
REMARK   3   RESOLUTION RANGE HIGH (ANGSTROMS) : 2.65                           
REMARK   3   RESOLUTION RANGE LOW  (ANGSTROMS) : 39.18                          
REMARK   3   MIN(FOBS/SIGMA_FOBS)              : 1.340                          
REMARK   3   COMPLETENESS FOR RANGE        (%) : 99.8                           
REMARK   3   NUMBER OF REFLECTIONS             : 29107                          
REMARK   3                                                                      
REMARK   3  FIT TO DATA USED IN REFINEMENT.                                     
REMARK   3   R VALUE     (WORKING + TEST SET) : 0.253                           
REMARK   3   R VALUE            (WORKING SET) : 0.251                           
REMARK   3   FREE R VALUE                     : 0.288                           
REMARK   3   FREE R VALUE TEST SET SIZE   (%) : 5.030                           
REMARK   3   FREE R VALUE TEST SET COUNT      : 1463                            
REMARK   3                                                                      
REMARK   3  FIT TO DATA USED IN REFINEMENT (IN BINS).                           
REMARK   3   BIN  RESOLUTION RANGE  COMPL.    NWORK NFREE   RWORK  RFREE        
REMARK   3     1 39.1800 -  5.7111    0.98     2897   160  0.2406 0.2245        
REMARK   3     2  5.7111 -  4.5352    1.00     2808   144  0.2394 0.3089        
REMARK   3     3  4.5352 -  3.9626    1.00     2786   158  0.2176 0.2663        
REMARK   3     4  3.9626 -  3.6006    1.00     2745   156  0.2462 0.2870        
REMARK   3     5  3.6006 -  3.3426    1.00     2750   147  0.2642 0.3196        
REMARK   3     6  3.3426 -  3.1457    1.00     2750   140  0.2695 0.3335        
REMARK   3     7  3.1457 -  2.9882    1.00     2739   145  0.2977 0.3987        
REMARK   3     8  2.9882 -  2.8581    1.00     2737   143  0.2965 0.3443        
REMARK   3     9  2.8581 -  2.7481    1.00     2747   120  0.3105 0.3399        
REMARK   3    10  2.7481 -  2.6533    0.99     2685   150  0.3327 0.4310        
REMARK   3                                                                      
REMARK   3  BULK SOLVENT MODELLING.                                             
REMARK   3   METHOD USED        : NULL                                          
REMARK   3   SOLVENT RADIUS     : 1.11                                          
REMARK   3   SHRINKAGE RADIUS   : 0.90                                          
REMARK   3   K_SOL              : NULL                                          
REMARK   3   B_SOL              : NULL                                          
REMARK   3                                                                      
REMARK   3  ERROR ESTIMATES.                                                    
REMARK   3   COORDINATE ERROR (MAXIMUM-LIKELIHOOD BASED)     : 0.460            
REMARK   3   PHASE ERROR (DEGREES, MAXIMUM-LIKELIHOOD BASED) : 33.920           
REMARK   3                                                                      
REMARK   3  B VALUES.                                                           
REMARK   3   FROM WILSON PLOT           (A**2) : NULL                           
REMARK   3   MEAN B VALUE      (OVERALL, A**2) : NULL                           
REMARK   3   OVERALL ANISOTROPIC B VALUE.                                       
REMARK   3    B11 (A**2) : NULL                                                 
REMARK   3    B22 (A**2) : NULL                                                 
REMARK   3    B33 (A**2) : NULL                                                 
REMARK   3    B12 (A**2) : NULL                                                 
REMARK   3    B13 (A**2) : NULL                                                 
REMARK   3    B23 (A**2) : NULL                                                 
REMARK   3                                                                      
REMARK   3  TWINNING INFORMATION.                                               
REMARK   3   FRACTION: NULL                                                     
REMARK   3   OPERATOR: NULL                                                     
REMARK   3                                                                      
REMARK   3  DEVIATIONS FROM IDEAL VALUES.                                       
REMARK   3                 RMSD          COUNT                                  
REMARK   3   BOND      :  0.005           5613                                  
REMARK   3   ANGLE     :  0.742           7578                                  
REMARK   3   CHIRALITY :  0.044            844                                  
REMARK   3   PLANARITY :  0.005            967                                  
REMARK   3   DIHEDRAL  :  5.553           3384                                  
REMARK   3                                                                      
REMARK   3  TLS DETAILS                                                         
REMARK   3   NUMBER OF TLS GROUPS  : NULL                                       
REMARK   3                                                                      
REMARK   3  NCS DETAILS                                                         
REMARK   3   NUMBER OF NCS GROUPS : NULL                                        
REMARK   3                                                                      
REMARK   3  OTHER REFINEMENT REMARKS: NULL                                      
REMARK   4                                                                      
REMARK   4 5WKN COMPLIES WITH FORMAT V. 3.30, 13-JUL-11                         
REMARK 100                                                                      
REMARK 100 THIS ENTRY HAS BEEN PROCESSED BY RCSB ON 31-JUL-17.                  
REMARK 100 THE DEPOSITION ID IS D_1000228255.                                   
REMARK 200                                                                      
REMARK 200 EXPERIMENTAL DETAILS                                                 
REMARK 200  EXPERIMENT TYPE                : X-RAY DIFFRACTION                  
REMARK 200  DATE OF DATA COLLECTION        : 30-NOV-16                          
REMARK 200  TEMPERATURE           (KELVIN) : 100                                
REMARK 200  PH                             : 7.0                                
REMARK 200  NUMBER OF CRYSTALS USED        : 1                                  
REMARK 200                                                                      
REMARK 200  SYNCHROTRON              (Y/N) : Y                                  
REMARK 200  RADIATION SOURCE               : APS                                
REMARK 200  BEAMLINE                       : 21-ID-F                            
REMARK 200  X-RAY GENERATOR MODEL          : NULL                               
REMARK 200  MONOCHROMATIC OR LAUE    (M/L) : M                                  
REMARK 200  WAVELENGTH OR RANGE        (A) : 0.97857                            
REMARK 200  MONOCHROMATOR                  : NULL                               
REMARK 200  OPTICS                         : NULL                               
REMARK 200                                                                      
REMARK 200  DETECTOR TYPE                  : CCD                                
REMARK 200  DETECTOR MANUFACTURER          : MARMOSAIC 300 MM CCD               
REMARK 200  INTENSITY-INTEGRATION SOFTWARE : HKL-2000                           
REMARK 200  DATA SCALING SOFTWARE          : HKL-2000                           
REMARK 200                                                                      
REMARK 200  NUMBER OF UNIQUE REFLECTIONS   : 29196                              
REMARK 200  RESOLUTION RANGE HIGH      (A) : 2.650                              
REMARK 200  RESOLUTION RANGE LOW       (A) : 50.000                             
REMARK 200  REJECTION CRITERIA  (SIGMA(I)) : NULL                               
REMARK 200                                                                      
REMARK 200 OVERALL.                                                             
REMARK 200  COMPLETENESS FOR RANGE     (%) : 99.9                               
REMARK 200  DATA REDUNDANCY                : 7.300                              
REMARK 200  R MERGE                    (I) : 0.07900                            
REMARK 200  R SYM                      (I) : NULL                               
REMARK 200  <I/SIGMA(I)> FOR THE DATA SET  : 30.3000                            
REMARK 200                                                                      
REMARK 200 IN THE HIGHEST RESOLUTION SHELL.                                     
REMARK 200  HIGHEST RESOLUTION SHELL, RANGE HIGH (A) : 2.65                     
REMARK 200  HIGHEST RESOLUTION SHELL, RANGE LOW  (A) : 2.70                     
REMARK 200  COMPLETENESS FOR SHELL     (%) : 100.0                              
REMARK 200  DATA REDUNDANCY IN SHELL       : 7.50                               
REMARK 200  R MERGE FOR SHELL          (I) : NULL                               
REMARK 200  R SYM FOR SHELL            (I) : NULL                               
REMARK 200  <I/SIGMA(I)> FOR SHELL         : 1.780                              
REMARK 200                                                                      
REMARK 200 DIFFRACTION PROTOCOL: SINGLE WAVELENGTH                              
REMARK 200 METHOD USED TO DETERMINE THE STRUCTURE: MOLECULAR REPLACEMENT        
REMARK 200 SOFTWARE USED: MRBUMP                                                
REMARK 200 STARTING MODEL: 4CO6                                                 
REMARK 200                                                                      
REMARK 200 REMARK: NULL                                                         
REMARK 280                                                                      
REMARK 280 CRYSTAL                                                              
REMARK 280 SOLVENT CONTENT, VS   (%): 55.73                                     
REMARK 280 MATTHEWS COEFFICIENT, VM (ANGSTROMS**3/DA): 2.78                     
REMARK 280                                                                      
REMARK 280 CRYSTALLIZATION CONDITIONS: 0.2 M CACL2, 0.1 M HEPES SODIUM PH 7.0   
REMARK 280  AND 24 % (V/V) PEG 400, VAPOR DIFFUSION, SITTING DROP,              
REMARK 280  TEMPERATURE 298K                                                    
REMARK 290                                                                      
REMARK 290 CRYSTALLOGRAPHIC SYMMETRY                                            
REMARK 290 SYMMETRY OPERATORS FOR SPACE GROUP: P 2 21 21                        
REMARK 290                                                                      
REMARK 290      SYMOP   SYMMETRY                                                
REMARK 290     NNNMMM   OPERATOR                                                
REMARK 290       1555   X,Y,Z                                                   
REMARK 290       2555   X,-Y,-Z                                                 
REMARK 290       3555   -X,Y+1/2,-Z+1/2                                         
REMARK 290       4555   -X,-Y+1/2,Z+1/2                                         
REMARK 290                                                                      
REMARK 290     WHERE NNN -> OPERATOR NUMBER                                     
REMARK 290           MMM -> TRANSLATION VECTOR                                  
REMARK 290                                                                      
REMARK 290 CRYSTALLOGRAPHIC SYMMETRY TRANSFORMATIONS                            
REMARK 290 THE FOLLOWING TRANSFORMATIONS OPERATE ON THE ATOM/HETATM             
REMARK 290 RECORDS IN THIS ENTRY TO PRODUCE CRYSTALLOGRAPHICALLY                
REMARK 290 RELATED MOLECULES.                                                   
REMARK 290   SMTRY1   1  1.000000  0.000000  0.000000        0.00000            
REMARK 290   SMTRY2   1  0.000000  1.000000  0.000000        0.00000            
REMARK 290   SMTRY3   1  0.000000  0.000000  1.000000        0.00000            
REMARK 290   SMTRY1   2  1.000000  0.000000  0.000000        0.00000            
REMARK 290   SMTRY2   2  0.000000 -1.000000  0.000000        0.00000            
REMARK 290   SMTRY3   2  0.000000  0.000000 -1.000000        0.00000            
REMARK 290   SMTRY1   3 -1.000000  0.000000  0.000000        0.00000            
REMARK 290   SMTRY2   3  0.000000  1.000000  0.000000       40.53150            
REMARK 290   SMTRY3   3  0.000000  0.000000 -1.000000       76.48850            
REMARK 290   SMTRY1   4 -1.000000  0.000000  0.000000        0.00000            
REMARK 290   SMTRY2   4  0.000000 -1.000000  0.000000       40.53150            
REMARK 290   SMTRY3   4  0.000000  0.000000  1.000000       76.48850            
REMARK 290                                                                      
REMARK 290 REMARK: NULL                                                         
REMARK 300                                                                      
REMARK 300 BIOMOLECULE: 1                                                       
REMARK 300 SEE REMARK 350 FOR THE AUTHOR PROVIDED AND/OR PROGRAM                
REMARK 300 GENERATED ASSEMBLY INFORMATION FOR THE STRUCTURE IN                  
REMARK 300 THIS ENTRY. THE REMARK MAY ALSO PROVIDE INFORMATION ON               
REMARK 300 BURIED SURFACE AREA.                                                 
REMARK 350                                                                      
REMARK 350 COORDINATES FOR A COMPLETE MULTIMER REPRESENTING THE KNOWN           
REMARK 350 BIOLOGICALLY SIGNIFICANT OLIGOMERIZATION STATE OF THE                
REMARK 350 MOLECULE CAN BE GENERATED BY APPLYING BIOMT TRANSFORMATIONS          
REMARK 350 GIVEN BELOW.  BOTH NON-CRYSTALLOGRAPHIC AND                          
REMARK 350 CRYSTALLOGRAPHIC OPERATIONS ARE GIVEN.                               
REMARK 350                                                                      
REMARK 350 BIOMOLECULE: 1                                                       
REMARK 350 AUTHOR DETERMINED BIOLOGICAL UNIT: TETRAMERIC                        
REMARK 350 APPLY THE FOLLOWING TO CHAINS: A, C, B, D                            
REMARK 350   BIOMT1   1  1.000000  0.000000  0.000000        0.00000            
REMARK 350   BIOMT2   1  0.000000  1.000000  0.000000        0.00000            
REMARK 350   BIOMT3   1  0.000000  0.000000  1.000000        0.00000            
REMARK 375                                                                      
REMARK 375 SPECIAL POSITION                                                     
REMARK 375 THE FOLLOWING ATOMS ARE FOUND TO BE WITHIN 0.15 ANGSTROMS            
REMARK 375 OF A SYMMETRY RELATED ATOM AND ARE ASSUMED TO BE ON SPECIAL          
REMARK 375 POSITIONS.                                                           
REMARK 375                                                                      
REMARK 375 ATOM RES CSSEQI                                                      
REMARK 375      HOH A 405  LIES ON A SPECIAL POSITION.                          
REMARK 465                                                                      
REMARK 465 MISSING RESIDUES                                                     
REMARK 465 THE FOLLOWING RESIDUES WERE NOT LOCATED IN THE                       
REMARK 465 EXPERIMENT. (M=MODEL NUMBER; RES=RESIDUE NAME; C=CHAIN               
REMARK 465 IDENTIFIER; SSSEQ=SEQUENCE NUMBER; I=INSERTION CODE.)                
REMARK 465                                                                      
REMARK 465   M RES C SSSEQI                                                     
REMARK 465     GLY A    26                                                      
REMARK 465     SER A    27                                                      
REMARK 465     HIS A    28                                                      
REMARK 465     MET A    29                                                      
REMARK 465     ALA A    30                                                      
REMARK 465     SER A    31                                                      
REMARK 465     LYS A    32                                                      
REMARK 465     SER A    94                                                      
REMARK 465     PRO A    95                                                      
REMARK 465     GLU A    96                                                      
REMARK 465     ALA A    97                                                      
REMARK 465     ASP A    98                                                      
REMARK 465     ILE A    99                                                      
REMARK 465     GLU A   100                                                      
REMARK 465     CYS A   181                                                      
REMARK 465     MET A   182                                                      
REMARK 465     THR A   183                                                      
REMARK 465     ALA A   184                                                      
REMARK 465     PRO A   185                                                      
REMARK 465     ASP A   186                                                      
REMARK 465     GLN A   187                                                      
REMARK 465     PRO A   188                                                      
REMARK 465     ALA A   189                                                      
REMARK 465     ALA A   190                                                      
REMARK 465     SER A   191                                                      
REMARK 465     ASP C     2                                                      
REMARK 465     PRO C     3                                                      
REMARK 465     THR C     4                                                      
REMARK 465     ASP C     5                                                      
REMARK 465     LEU C     6                                                      
REMARK 465     TYR C    26                                                      
REMARK 465     PHE C    27                                                      
REMARK 465     THR C    28                                                      
REMARK 465     SER C    29                                                      
REMARK 465     GLN C    30                                                      
REMARK 465     GLN C    31                                                      
REMARK 465     VAL C    32                                                      
REMARK 465     THR C    33                                                      
REMARK 465     GLY C    34                                                      
REMARK 465     THR C    35                                                      
REMARK 465     SER C    36                                                      
REMARK 465     SER C    37                                                      
REMARK 465     LEU C    38                                                      
REMARK 465     GLY C    39                                                      
REMARK 465     LYS C    40                                                      
REMARK 465     ASN C    41                                                      
REMARK 465     THR C    42                                                      
REMARK 465     ILE C    43                                                      
REMARK 465     PRO C    44                                                      
REMARK 465     PRO C    45                                                      
REMARK 465     GLY C    46                                                      
REMARK 465     VAL C    47                                                      
REMARK 465     THR C    48                                                      
REMARK 465     GLY C    49                                                      
REMARK 465     LEU C    50                                                      
REMARK 465     GLY B    26                                                      
REMARK 465     SER B    27                                                      
REMARK 465     HIS B    28                                                      
REMARK 465     MET B    29                                                      
REMARK 465     ALA B    30                                                      
REMARK 465     SER B    31                                                      
REMARK 465     LYS B    32                                                      
REMARK 465     CYS B   181                                                      
REMARK 465     MET B   182                                                      
REMARK 465     THR B   183                                                      
REMARK 465     ALA B   184                                                      
REMARK 465     PRO B   185                                                      
REMARK 465     ASP B   186                                                      
REMARK 465     GLN B   187                                                      
REMARK 465     PRO B   188                                                      
REMARK 465     ALA B   189                                                      
REMARK 465     ALA B   190                                                      
REMARK 465     SER B   191                                                      
REMARK 465     ILE B   192                                                      
REMARK 465     MET B   373                                                      
REMARK 465     ASP D     2                                                      
REMARK 465     PRO D     3                                                      
REMARK 465     THR D     4                                                      
REMARK 465     ASP D     5                                                      
REMARK 465     GLU D    25                                                      
REMARK 465     TYR D    26                                                      
REMARK 465     PHE D    27                                                      
REMARK 465     THR D    28                                                      
REMARK 465     SER D    29                                                      
REMARK 465     GLN D    30                                                      
REMARK 465     GLN D    31                                                      
REMARK 465     VAL D    32                                                      
REMARK 465     THR D    33                                                      
REMARK 465     GLY D    34                                                      
REMARK 465     THR D    35                                                      
REMARK 465     SER D    36                                                      
REMARK 465     SER D    37                                                      
REMARK 465     LEU D    38                                                      
REMARK 465     GLY D    39                                                      
REMARK 465     LYS D    40                                                      
REMARK 465     ASN D    41                                                      
REMARK 465     THR D    42                                                      
REMARK 465     ILE D    43                                                      
REMARK 465     PRO D    44                                                      
REMARK 465     PRO D    45                                                      
REMARK 465     GLY D    46                                                      
REMARK 465     VAL D    47                                                      
REMARK 465     THR D    48                                                      
REMARK 465     GLY D    49                                                      
REMARK 465     LEU D    50                                                      
REMARK 500                                                                      
REMARK 500 GEOMETRY AND STEREOCHEMISTRY                                         
REMARK 500 SUBTOPIC: CLOSE CONTACTS IN SAME ASYMMETRIC UNIT                     
REMARK 500                                                                      
REMARK 500 THE FOLLOWING ATOMS ARE IN CLOSE CONTACT.                            
REMARK 500                                                                      
REMARK 500  ATM1  RES C  SSEQI   ATM2  RES C  SSEQI           DISTANCE          
REMARK 500   OE1  GLU A   109     OG   SER A   120              2.08            
REMARK 500   O    THR A   140     O    HOH A   401              2.10            
REMARK 500                                                                      
REMARK 500 REMARK: NULL                                                         
REMARK 500                                                                      
REMARK 500 GEOMETRY AND STEREOCHEMISTRY                                         
REMARK 500 SUBTOPIC: CLOSE CONTACTS                                             
REMARK 500                                                                      
REMARK 500 THE FOLLOWING ATOMS THAT ARE RELATED BY CRYSTALLOGRAPHIC             
REMARK 500 SYMMETRY ARE IN CLOSE CONTACT.  AN ATOM LOCATED WITHIN 0.15          
REMARK 500 ANGSTROMS OF A SYMMETRY RELATED ATOM IS ASSUMED TO BE ON A           
REMARK 500 SPECIAL POSITION AND IS, THEREFORE, LISTED IN REMARK 375             
REMARK 500 INSTEAD OF REMARK 500.  ATOMS WITH NON-BLANK ALTERNATE               
REMARK 500 LOCATION INDICATORS ARE NOT INCLUDED IN THE CALCULATIONS.            
REMARK 500                                                                      
REMARK 500 DISTANCE CUTOFF:                                                     
REMARK 500 2.2 ANGSTROMS FOR CONTACTS NOT INVOLVING HYDROGEN ATOMS              
REMARK 500 1.6 ANGSTROMS FOR CONTACTS INVOLVING HYDROGEN ATOMS                  
REMARK 500                                                                      
REMARK 500  ATM1  RES C  SSEQI   ATM2  RES C  SSEQI  SSYMOP   DISTANCE          
REMARK 500   O    THR B   140     O    HOH A   401     1455     2.13            
REMARK 500                                                                      
REMARK 500 REMARK: NULL                                                         
REMARK 500                                                                      
REMARK 500 GEOMETRY AND STEREOCHEMISTRY                                         
REMARK 500 SUBTOPIC: TORSION ANGLES                                             
REMARK 500                                                                      
REMARK 500 TORSION ANGLES OUTSIDE THE EXPECTED RAMACHANDRAN REGIONS:            
REMARK 500 (M=MODEL NUMBER; RES=RESIDUE NAME; C=CHAIN IDENTIFIER;               
REMARK 500 SSEQ=SEQUENCE NUMBER; I=INSERTION CODE).                             
REMARK 500                                                                      
REMARK 500 STANDARD TABLE:                                                      
REMARK 500 FORMAT:(10X,I3,1X,A3,1X,A1,I4,A1,4X,F7.2,3X,F7.2)                    
REMARK 500                                                                      
REMARK 500 EXPECTED VALUES: GJ KLEYWEGT AND TA JONES (1996). PHI/PSI-           
REMARK 500 CHOLOGY: RAMACHANDRAN REVISITED. STRUCTURE 4, 1395 - 1400            
REMARK 500                                                                      
REMARK 500  M RES CSSEQI        PSI       PHI                                   
REMARK 500    ASP A  66      -50.34    -21.08                                   
REMARK 500    LEU A  90      -48.00     28.35                                   
REMARK 500    ALA A  91      157.93    -47.18                                   
REMARK 500    ASP A  92     -151.52   -124.79                                   
REMARK 500    SER A 111      130.39    -35.50                                   
REMARK 500    LEU A 114      -68.86   -150.16                                   
REMARK 500    MET A 122     -159.69   -145.20                                   
REMARK 500    ASP A 136       52.69   -108.33                                   
REMARK 500    GLU A 193      -72.86    -38.09                                   
REMARK 500    GLN A 243      155.22     68.60                                   
REMARK 500    SER A 247       73.93     53.98                                   
REMARK 500    TYR A 329       56.61   -147.10                                   
REMARK 500    PRO C  10       39.97    -73.48                                   
REMARK 500    LYS C  15       75.56    -68.56                                   
REMARK 500    VAL C  24       45.58   -101.69                                   
REMARK 500    ILE B  99       -8.49     64.23                                   
REMARK 500    GLU B 100     -159.71     54.13                                   
REMARK 500    PHE B 112       43.67    -84.20                                   
REMARK 500    ASP B 136       63.17   -101.79                                   
REMARK 500    LYS B 194       79.43   -107.21                                   
REMARK 500    GLN B 202     -132.92   -101.76                                   
REMARK 500    LEU B 277      -10.79   -147.63                                   
REMARK 500    TYR B 329       60.68   -151.60                                   
REMARK 500    ALA B 351       93.43    -67.32                                   
REMARK 500    SER B 353       74.76     53.19                                   
REMARK 500    LYS B 359      -15.32     69.03                                   
REMARK 500    PRO D  10     -149.67    -60.34                                   
REMARK 500    GLU D  12       69.27    -68.68                                   
REMARK 500    ASN D  14       40.48    -59.04                                   
REMARK 500    LEU D  21       37.38    -94.06                                   
REMARK 500                                                                      
REMARK 500 REMARK: NULL                                                         
REMARK 500                                                                      
REMARK 500 GEOMETRY AND STEREOCHEMISTRY                                         
REMARK 500 SUBTOPIC: NON-CIS, NON-TRANS                                         
REMARK 500                                                                      
REMARK 500 THE FOLLOWING PEPTIDE BONDS DEVIATE SIGNIFICANTLY FROM BOTH          
REMARK 500 CIS AND TRANS CONFORMATION.  CIS BONDS, IF ANY, ARE LISTED           
REMARK 500 ON CISPEP RECORDS.  TRANS IS DEFINED AS 180 +/- 30 AND               
REMARK 500 CIS IS DEFINED AS 0 +/- 30 DEGREES.                                  
REMARK 500                                 MODEL     OMEGA                      
REMARK 500 MET A  122     SER A  123                 -148.24                    
REMARK 500 SER B   94     PRO B   95                  146.97                    
REMARK 500 ARG B  204     ILE B  205                  136.78                    
REMARK 500 GLN B  243     SER B  244                  147.57                    
REMARK 500                                                                      
REMARK 500 REMARK: NULL                                                         
DBREF  5WKN A   32   372  UNP    Q88435   NCAP_PIV5       32    372             
DBREF  5WKN C    2    50  UNP    P11208   PHOSP_PIV5       2     50             
DBREF  5WKN B   32   372  UNP    Q88435   NCAP_PIV5       32    372             
DBREF  5WKN D    2    50  UNP    P11208   PHOSP_PIV5       2     50             
SEQADV 5WKN GLY A   26  UNP  Q88435              EXPRESSION TAG                 
SEQADV 5WKN SER A   27  UNP  Q88435              EXPRESSION TAG                 
SEQADV 5WKN HIS A   28  UNP  Q88435              EXPRESSION TAG                 
SEQADV 5WKN MET A   29  UNP  Q88435              EXPRESSION TAG                 
SEQADV 5WKN ALA A   30  UNP  Q88435              EXPRESSION TAG                 
SEQADV 5WKN SER A   31  UNP  Q88435              EXPRESSION TAG                 
SEQADV 5WKN MET A  373  UNP  Q88435              EXPRESSION TAG                 
SEQADV 5WKN GLY B   26  UNP  Q88435              EXPRESSION TAG                 
SEQADV 5WKN SER B   27  UNP  Q88435              EXPRESSION TAG                 
SEQADV 5WKN HIS B   28  UNP  Q88435              EXPRESSION TAG                 
SEQADV 5WKN MET B   29  UNP  Q88435              EXPRESSION TAG                 
SEQADV 5WKN ALA B   30  UNP  Q88435              EXPRESSION TAG                 
SEQADV 5WKN SER B   31  UNP  Q88435              EXPRESSION TAG                 
SEQADV 5WKN MET B  373  UNP  Q88435              EXPRESSION TAG                 
SEQRES   1 A  348  GLY SER HIS MET ALA SER LYS PRO VAL ILE ARG VAL PHE          
SEQRES   2 A  348  ILE LEU THR SER ASN ASN PRO GLU LEU ARG SER ARG LEU          
SEQRES   3 A  348  LEU LEU PHE CYS LEU ARG ILE VAL LEU SER ASN GLY ALA          
SEQRES   4 A  348  ARG ASP SER HIS ARG PHE GLY ALA LEU LEU THR MET PHE          
SEQRES   5 A  348  SER LEU PRO SER ALA THR MET LEU ASN HIS VAL LYS LEU          
SEQRES   6 A  348  ALA ASP GLN SER PRO GLU ALA ASP ILE GLU ARG VAL GLU          
SEQRES   7 A  348  ILE ASP GLY PHE GLU GLU GLY SER PHE ARG LEU ILE PRO          
SEQRES   8 A  348  ASN ALA ARG SER GLY MET SER ARG GLY GLU ILE ASN ALA          
SEQRES   9 A  348  TYR ALA ALA LEU ALA GLU ASP LEU PRO ASP THR LEU ASN          
SEQRES  10 A  348  HIS ALA THR PRO PHE VAL ASP SER GLU VAL GLU GLY THR          
SEQRES  11 A  348  ALA TRP ASP GLU ILE GLU THR PHE LEU ASP MET CYS TYR          
SEQRES  12 A  348  SER VAL LEU MET GLN ALA TRP ILE VAL THR CYS LYS CYS          
SEQRES  13 A  348  MET THR ALA PRO ASP GLN PRO ALA ALA SER ILE GLU LYS          
SEQRES  14 A  348  ARG LEU GLN LYS TYR ARG GLN GLN GLY ARG ILE ASN PRO          
SEQRES  15 A  348  ARG TYR LEU LEU GLN PRO GLU ALA ARG ARG ILE ILE GLN          
SEQRES  16 A  348  ASN VAL ILE ARG LYS GLY MET VAL VAL ARG HIS PHE LEU          
SEQRES  17 A  348  THR PHE GLU LEU GLN LEU ALA ARG ALA GLN SER LEU VAL          
SEQRES  18 A  348  SER ASN ARG TYR TYR ALA MET VAL GLY ASP VAL GLY LYS          
SEQRES  19 A  348  TYR ILE GLU ASN CYS GLY MET GLY GLY PHE PHE LEU THR          
SEQRES  20 A  348  LEU LYS TYR ALA LEU GLY THR ARG TRP PRO THR LEU ALA          
SEQRES  21 A  348  LEU ALA ALA PHE SER GLY GLU LEU THR LYS LEU LYS SER          
SEQRES  22 A  348  LEU MET ALA LEU TYR GLN THR LEU GLY GLU GLN ALA ARG          
SEQRES  23 A  348  TYR LEU ALA LEU LEU GLU SER PRO HIS LEU MET ASP PHE          
SEQRES  24 A  348  ALA ALA ALA ASN TYR PRO LEU LEU TYR SER TYR ALA MET          
SEQRES  25 A  348  GLY ILE GLY TYR VAL LEU ASP VAL ASN MET ARG ASN TYR          
SEQRES  26 A  348  ALA PHE SER ARG SER TYR MET ASN LYS THR TYR PHE GLN          
SEQRES  27 A  348  LEU GLY MET GLU THR ALA ARG LYS GLN MET                      
SEQRES   1 C   49  ASP PRO THR ASP LEU SER PHE SER PRO ASP GLU ILE ASN          
SEQRES   2 C   49  LYS LEU ILE GLU THR GLY LEU ASN THR VAL GLU TYR PHE          
SEQRES   3 C   49  THR SER GLN GLN VAL THR GLY THR SER SER LEU GLY LYS          
SEQRES   4 C   49  ASN THR ILE PRO PRO GLY VAL THR GLY LEU                      
SEQRES   1 B  348  GLY SER HIS MET ALA SER LYS PRO VAL ILE ARG VAL PHE          
SEQRES   2 B  348  ILE LEU THR SER ASN ASN PRO GLU LEU ARG SER ARG LEU          
SEQRES   3 B  348  LEU LEU PHE CYS LEU ARG ILE VAL LEU SER ASN GLY ALA          
SEQRES   4 B  348  ARG ASP SER HIS ARG PHE GLY ALA LEU LEU THR MET PHE          
SEQRES   5 B  348  SER LEU PRO SER ALA THR MET LEU ASN HIS VAL LYS LEU          
SEQRES   6 B  348  ALA ASP GLN SER PRO GLU ALA ASP ILE GLU ARG VAL GLU          
SEQRES   7 B  348  ILE ASP GLY PHE GLU GLU GLY SER PHE ARG LEU ILE PRO          
SEQRES   8 B  348  ASN ALA ARG SER GLY MET SER ARG GLY GLU ILE ASN ALA          
SEQRES   9 B  348  TYR ALA ALA LEU ALA GLU ASP LEU PRO ASP THR LEU ASN          
SEQRES  10 B  348  HIS ALA THR PRO PHE VAL ASP SER GLU VAL GLU GLY THR          
SEQRES  11 B  348  ALA TRP ASP GLU ILE GLU THR PHE LEU ASP MET CYS TYR          
SEQRES  12 B  348  SER VAL LEU MET GLN ALA TRP ILE VAL THR CYS LYS CYS          
SEQRES  13 B  348  MET THR ALA PRO ASP GLN PRO ALA ALA SER ILE GLU LYS          
SEQRES  14 B  348  ARG LEU GLN LYS TYR ARG GLN GLN GLY ARG ILE ASN PRO          
SEQRES  15 B  348  ARG TYR LEU LEU GLN PRO GLU ALA ARG ARG ILE ILE GLN          
SEQRES  16 B  348  ASN VAL ILE ARG LYS GLY MET VAL VAL ARG HIS PHE LEU          
SEQRES  17 B  348  THR PHE GLU LEU GLN LEU ALA ARG ALA GLN SER LEU VAL          
SEQRES  18 B  348  SER ASN ARG TYR TYR ALA MET VAL GLY ASP VAL GLY LYS          
SEQRES  19 B  348  TYR ILE GLU ASN CYS GLY MET GLY GLY PHE PHE LEU THR          
SEQRES  20 B  348  LEU LYS TYR ALA LEU GLY THR ARG TRP PRO THR LEU ALA          
SEQRES  21 B  348  LEU ALA ALA PHE SER GLY GLU LEU THR LYS LEU LYS SER          
SEQRES  22 B  348  LEU MET ALA LEU TYR GLN THR LEU GLY GLU GLN ALA ARG          
SEQRES  23 B  348  TYR LEU ALA LEU LEU GLU SER PRO HIS LEU MET ASP PHE          
SEQRES  24 B  348  ALA ALA ALA ASN TYR PRO LEU LEU TYR SER TYR ALA MET          
SEQRES  25 B  348  GLY ILE GLY TYR VAL LEU ASP VAL ASN MET ARG ASN TYR          
SEQRES  26 B  348  ALA PHE SER ARG SER TYR MET ASN LYS THR TYR PHE GLN          
SEQRES  27 B  348  LEU GLY MET GLU THR ALA ARG LYS GLN MET                      
SEQRES   1 D   49  ASP PRO THR ASP LEU SER PHE SER PRO ASP GLU ILE ASN          
SEQRES   2 D   49  LYS LEU ILE GLU THR GLY LEU ASN THR VAL GLU TYR PHE          
SEQRES   3 D   49  THR SER GLN GLN VAL THR GLY THR SER SER LEU GLY LYS          
SEQRES   4 D   49  ASN THR ILE PRO PRO GLY VAL THR GLY LEU                      
FORMUL   5  HOH   *35(H2 O)                                                     
HELIX    1 AA1 ASN A   44  SER A   61  1                                  18    
HELIX    2 AA2 ARG A   65  LEU A   79  1                                  15    
HELIX    3 AA3 SER A   81  LYS A   89  1                                   9    
HELIX    4 AA4 SER A  123  GLU A  135  1                                  13    
HELIX    5 AA5 LEU A  141  THR A  145  5                                   5    
HELIX    6 AA6 GLU A  159  VAL A  177  1                                  19    
HELIX    7 AA7 LYS A  194  GLN A  202  1                                   9    
HELIX    8 AA8 ASN A  206  LEU A  210  5                                   5    
HELIX    9 AA9 GLN A  212  GLY A  226  1                                  15    
HELIX   10 AB1 GLY A  226  ARG A  241  1                                  16    
HELIX   11 AB2 ASN A  248  GLU A  262  1                                  15    
HELIX   12 AB3 MET A  266  ALA A  276  1                                  11    
HELIX   13 AB4 TRP A  281  ALA A  288  5                                   8    
HELIX   14 AB5 PHE A  289  GLY A  307  1                                  19    
HELIX   15 AB6 GLU A  308  LEU A  313  5                                   6    
HELIX   16 AB7 HIS A  320  ASN A  328  5                                   9    
HELIX   17 AB8 TYR A  329  ASP A  344  1                                  16    
HELIX   18 AB9 VAL A  345  ARG A  348  5                                   4    
HELIX   19 AC1 ASN A  358  LYS A  371  1                                  14    
HELIX   20 AC2 LEU C   16  VAL C   24  1                                   9    
HELIX   21 AC3 ASN B   44  SER B   61  1                                  18    
HELIX   22 AC4 ARG B   65  LEU B   79  1                                  15    
HELIX   23 AC5 SER B   81  VAL B   88  1                                   8    
HELIX   24 AC6 SER B  123  ALA B  134  1                                  12    
HELIX   25 AC7 LEU B  141  THR B  145  5                                   5    
HELIX   26 AC8 GLU B  159  CYS B  179  1                                  21    
HELIX   27 AC9 LYS B  194  GLN B  202  1                                   9    
HELIX   28 AD1 ASN B  206  LEU B  210  5                                   5    
HELIX   29 AD2 GLN B  212  GLY B  226  1                                  15    
HELIX   30 AD3 GLY B  226  ALA B  242  1                                  17    
HELIX   31 AD4 ASN B  248  GLU B  262  1                                  15    
HELIX   32 AD5 MET B  266  ALA B  276  1                                  11    
HELIX   33 AD6 TRP B  281  ALA B  288  5                                   8    
HELIX   34 AD7 PHE B  289  GLY B  307  1                                  19    
HELIX   35 AD8 GLU B  308  LEU B  313  5                                   6    
HELIX   36 AD9 SER B  318  ASN B  328  5                                  11    
HELIX   37 AE1 TYR B  329  ASP B  344  1                                  16    
HELIX   38 AE2 THR B  360  LYS B  371  1                                  12    
SHEET    1 AA1 2 ILE A  35  ARG A  36  0                                        
SHEET    2 AA1 2 VAL A 102  GLU A 103  1  O  GLU A 103   N  ILE A  35           
SHEET    1 AA2 2 ILE B  35  ARG B  36  0                                        
SHEET    2 AA2 2 GLU B  96  ALA B  97  1  O  ALA B  97   N  ILE B  35           
SHEET    1 AA3 3 ILE B  39  LEU B  40  0                                        
SHEET    2 AA3 3 ARG B 101  ASP B 105  1  O  VAL B 102   N  ILE B  39           
SHEET    3 AA3 3 LEU B 114  PRO B 116 -1  O  ILE B 115   N  GLU B 103           
CISPEP   1 ALA A   91    ASP A   92          0        14.20                     
CISPEP   2 GLU A  109    GLY A  110          0        -0.38                     
CISPEP   3 ARG A  348    ASN A  349          0         4.62                     
CRYST1   79.087   81.063  152.977  90.00  90.00  90.00 P 2 21 21     8          
ORIGX1      1.000000  0.000000  0.000000        0.00000                         
ORIGX2      0.000000  1.000000  0.000000        0.00000                         
ORIGX3      0.000000  0.000000  1.000000        0.00000                         
SCALE1      0.012644  0.000000  0.000000        0.00000                         
SCALE2      0.000000  0.012336  0.000000        0.00000                         
SCALE3      0.000000  0.000000  0.006537        0.00000                         
ATOM      1  N   PRO A  33     -23.794   3.798  19.586  1.00 99.82           N  
ATOM      2  CA  PRO A  33     -23.776   3.276  20.958  1.00102.89           C  
ATOM      3  C   PRO A  33     -24.857   2.218  21.201  1.00 98.66           C  
ATOM      4  O   PRO A  33     -25.796   2.465  21.962  1.00 97.55           O  
ATOM      5  CB  PRO A  33     -24.025   4.527  21.811  1.00101.31           C  
ATOM      6  CG  PRO A  33     -24.747   5.468  20.902  1.00104.69           C  
ATOM      7  CD  PRO A  33     -24.184   5.218  19.534  1.00101.77           C  
ATOM      8  N   VAL A  34     -24.717   1.055  20.563  1.00 93.32           N  
ATOM      9  CA  VAL A  34     -25.700  -0.024  20.646  1.00 96.50           C  
ATOM     10  C   VAL A  34     -25.210  -1.070  21.642  1.00 87.12           C  
ATOM     11  O   VAL A  34     -24.043  -1.485  21.601  1.00 81.50           O  
ATOM     12  CB  VAL A  34     -25.963  -0.646  19.259  1.00 93.99           C  
ATOM     13  CG1 VAL A  34     -24.655  -0.953  18.535  1.00 92.42           C  
ATOM     14  CG2 VAL A  34     -26.824  -1.901  19.377  1.00 87.20           C  
ATOM     15  N   ILE A  35     -26.098  -1.488  22.542  1.00 73.75           N  
ATOM     16  CA  ILE A  35     -25.800  -2.496  23.554  1.00 70.97           C  
ATOM     17  C   ILE A  35     -26.486  -3.785  23.123  1.00 71.13           C  
ATOM     18  O   ILE A  35     -27.714  -3.909  23.218  1.00 72.74           O  
ATOM     19  CB  ILE A  35     -26.249  -2.046  24.952  1.00 70.42           C  
ATOM     20  CG1 ILE A  35     -25.414  -0.843  25.402  1.00 66.68           C  
ATOM     21  CG2 ILE A  35     -26.134  -3.179  25.962  1.00 59.68           C  
ATOM     22  CD1 ILE A  35     -26.000  -0.076  26.560  1.00 56.36           C  
ATOM     23  N   ARG A  36     -25.695  -4.742  22.642  1.00 72.38           N  
ATOM     24  CA  ARG A  36     -26.209  -5.981  22.071  1.00 73.12           C  
ATOM     25  C   ARG A  36     -26.219  -7.069  23.138  1.00 68.20           C  
ATOM     26  O   ARG A  36     -25.175  -7.383  23.719  1.00 67.18           O  
ATOM     27  CB  ARG A  36     -25.370  -6.419  20.869  1.00 77.33           C  
ATOM     28  CG  ARG A  36     -24.841  -5.270  20.022  1.00 84.82           C  
ATOM     29  CD  ARG A  36     -24.514  -5.721  18.602  1.00 94.94           C  
ATOM     30  NE  ARG A  36     -25.704  -6.166  17.880  1.00101.81           N  
ATOM     31  CZ  ARG A  36     -25.865  -6.073  16.562  1.00105.20           C  
ATOM     32  NH1 ARG A  36     -24.908  -5.548  15.809  1.00103.84           N  
ATOM     33  NH2 ARG A  36     -26.985  -6.509  15.997  1.00102.40           N  
ATOM     34  N   VAL A  37     -27.391  -7.647  23.383  1.00 68.52           N  
ATOM     35  CA  VAL A  37     -27.559  -8.741  24.334  1.00 68.38           C  
ATOM     36  C   VAL A  37     -27.857 -10.009  23.545  1.00 71.71           C  
ATOM     37  O   VAL A  37     -28.833 -10.061  22.786  1.00 73.96           O  
ATOM     38  CB  VAL A  37     -28.676  -8.446  25.346  1.00 68.69           C  
ATOM     39  CG1 VAL A  37     -28.859  -9.623  26.286  1.00 67.03           C  
ATOM     40  CG2 VAL A  37     -28.364  -7.181  26.126  1.00 65.65           C  
ATOM     41  N   PHE A  38     -27.025 -11.029  23.726  1.00 70.57           N  
ATOM     42  CA  PHE A  38     -27.157 -12.279  22.990  1.00 67.14           C  
ATOM     43  C   PHE A  38     -28.157 -13.198  23.677  1.00 65.46           C  
ATOM     44  O   PHE A  38     -28.067 -13.434  24.885  1.00 72.42           O  
ATOM     45  CB  PHE A  38     -25.800 -12.968  22.865  1.00 65.96           C  
ATOM     46  CG  PHE A  38     -24.762 -12.130  22.171  1.00 66.65           C  
ATOM     47  CD1 PHE A  38     -25.046 -11.525  20.961  1.00 68.32           C  
ATOM     48  CD2 PHE A  38     -23.504 -11.952  22.726  1.00 68.68           C  
ATOM     49  CE1 PHE A  38     -24.100 -10.754  20.317  1.00 66.50           C  
ATOM     50  CE2 PHE A  38     -22.552 -11.181  22.085  1.00 66.91           C  
ATOM     51  CZ  PHE A  38     -22.851 -10.582  20.879  1.00 66.86           C  
ATOM     52  N   ILE A  39     -29.115 -13.702  22.896  1.00 80.36           N  
ATOM     53  CA  ILE A  39     -30.133 -14.648  23.342  1.00 84.77           C  
ATOM     54  C   ILE A  39     -30.041 -15.889  22.471  1.00 84.15           C  
ATOM     55  O   ILE A  39     -29.916 -15.785  21.245  1.00 93.99           O  
ATOM     56  CB  ILE A  39     -31.561 -14.063  23.265  1.00 84.09           C  
ATOM     57  CG1 ILE A  39     -31.551 -12.550  23.510  1.00 82.24           C  
ATOM     58  CG2 ILE A  39     -32.507 -14.799  24.216  1.00 91.42           C  
ATOM     59  CD1 ILE A  39     -31.067 -12.130  24.878  1.00 79.12           C  
ATOM     60  N   LEU A  40     -30.132 -17.059  23.094  1.00 82.68           N  
ATOM     61  CA  LEU A  40     -30.020 -18.311  22.361  1.00 88.13           C  
ATOM     62  C   LEU A  40     -31.377 -18.962  22.126  1.00 89.16           C  
ATOM     63  O   LEU A  40     -32.340 -18.727  22.859  1.00 84.89           O  
ATOM     64  CB  LEU A  40     -29.099 -19.294  23.090  1.00 74.86           C  
ATOM     65  CG  LEU A  40     -29.132 -19.451  24.606  1.00 84.98           C  
ATOM     66  CD1 LEU A  40     -30.405 -20.126  25.063  1.00 92.28           C  
ATOM     67  CD2 LEU A  40     -27.918 -20.254  25.054  1.00 81.36           C  
ATOM     68  N   THR A  41     -31.429 -19.801  21.087  1.00 96.00           N  
ATOM     69  CA  THR A  41     -32.632 -20.504  20.652  1.00 93.10           C  
ATOM     70  C   THR A  41     -32.654 -21.964  21.119  1.00 96.36           C  
ATOM     71  O   THR A  41     -33.354 -22.794  20.526  1.00 90.83           O  
ATOM     72  CB  THR A  41     -32.756 -20.421  19.120  1.00 89.44           C  
ATOM     73  OG1 THR A  41     -32.254 -19.154  18.676  1.00 91.21           O  
ATOM     74  CG2 THR A  41     -34.196 -20.551  18.651  1.00 93.32           C  
ATOM     75  N   SER A  42     -31.914 -22.292  22.178  1.00 93.23           N  
ATOM     76  CA  SER A  42     -31.815 -23.675  22.624  1.00 97.41           C  
ATOM     77  C   SER A  42     -31.305 -23.747  24.058  1.00 93.06           C  
ATOM     78  O   SER A  42     -30.348 -23.061  24.424  1.00 96.08           O  
ATOM     79  CB  SER A  42     -30.896 -24.494  21.712  1.00 96.60           C  
ATOM     80  OG  SER A  42     -30.455 -25.662  22.385  1.00 94.52           O  
ATOM     81  N   ASN A  43     -31.935 -24.621  24.847  1.00 92.41           N  
ATOM     82  CA  ASN A  43     -31.556 -24.820  26.239  1.00 92.22           C  
ATOM     83  C   ASN A  43     -30.282 -25.648  26.400  1.00 91.51           C  
ATOM     84  O   ASN A  43     -29.660 -25.582  27.465  1.00 94.97           O  
ATOM     85  CB  ASN A  43     -32.715 -25.483  26.998  1.00 99.20           C  
ATOM     86  CG  ASN A  43     -32.452 -25.636  28.506  1.00103.35           C  
ATOM     87  OD1 ASN A  43     -31.560 -25.006  29.075  1.00 98.65           O  
ATOM     88  ND2 ASN A  43     -33.252 -26.480  29.155  1.00100.36           N  
ATOM     89  N   ASN A  44     -29.859 -26.398  25.370  1.00 87.28           N  
ATOM     90  CA  ASN A  44     -28.758 -27.353  25.521  1.00 89.27           C  
ATOM     91  C   ASN A  44     -27.565 -26.727  26.245  1.00 84.76           C  
ATOM     92  O   ASN A  44     -27.100 -25.642  25.870  1.00 79.85           O  
ATOM     93  CB  ASN A  44     -28.349 -27.927  24.157  1.00 89.64           C  
ATOM     94  CG  ASN A  44     -27.426 -27.013  23.384  1.00 88.22           C  
ATOM     95  OD1 ASN A  44     -27.882 -26.106  22.684  1.00 88.96           O  
ATOM     96  ND2 ASN A  44     -26.121 -27.254  23.493  1.00 76.58           N  
ATOM     97  N   PRO A  45     -27.070 -27.368  27.312  1.00 84.45           N  
ATOM     98  CA  PRO A  45     -26.122 -26.681  28.206  1.00 84.61           C  
ATOM     99  C   PRO A  45     -24.775 -26.384  27.575  1.00 83.08           C  
ATOM    100  O   PRO A  45     -24.095 -25.453  28.025  1.00 85.10           O  
ATOM    101  CB  PRO A  45     -25.977 -27.655  29.386  1.00 91.18           C  
ATOM    102  CG  PRO A  45     -27.134 -28.598  29.268  1.00 91.45           C  
ATOM    103  CD  PRO A  45     -27.410 -28.711  27.804  1.00 88.72           C  
ATOM    104  N   GLU A  46     -24.356 -27.148  26.564  1.00 82.87           N  
ATOM    105  CA  GLU A  46     -23.077 -26.868  25.920  1.00 84.47           C  
ATOM    106  C   GLU A  46     -23.091 -25.516  25.224  1.00 77.60           C  
ATOM    107  O   GLU A  46     -22.066 -24.826  25.185  1.00 79.19           O  
ATOM    108  CB  GLU A  46     -22.732 -27.978  24.925  1.00 90.35           C  
ATOM    109  CG  GLU A  46     -21.358 -27.837  24.274  1.00 95.85           C  
ATOM    110  CD  GLU A  46     -21.440 -27.369  22.828  1.00102.32           C  
ATOM    111  OE1 GLU A  46     -22.572 -27.180  22.327  1.00100.07           O  
ATOM    112  OE2 GLU A  46     -20.375 -27.192  22.195  1.00102.26           O  
ATOM    113  N   LEU A  47     -24.239 -25.119  24.676  1.00 78.44           N  
ATOM    114  CA  LEU A  47     -24.351 -23.819  24.028  1.00 74.75           C  
ATOM    115  C   LEU A  47     -24.448 -22.695  25.050  1.00 74.43           C  
ATOM    116  O   LEU A  47     -23.896 -21.610  24.836  1.00 68.54           O  
ATOM    117  CB  LEU A  47     -25.565 -23.802  23.103  1.00 72.57           C  
ATOM    118  CG  LEU A  47     -25.901 -22.454  22.476  1.00 78.80           C  
ATOM    119  CD1 LEU A  47     -24.794 -22.032  21.536  1.00 78.89           C  
ATOM    120  CD2 LEU A  47     -27.237 -22.519  21.757  1.00 79.98           C  
ATOM    121  N   ARG A  48     -25.155 -22.936  26.159  1.00 77.42           N  
ATOM    122  CA  ARG A  48     -25.229 -21.948  27.228  1.00 64.63           C  
ATOM    123  C   ARG A  48     -23.851 -21.672  27.811  1.00 65.24           C  
ATOM    124  O   ARG A  48     -23.488 -20.514  28.043  1.00 62.54           O  
ATOM    125  CB  ARG A  48     -26.190 -22.423  28.320  1.00 70.77           C  
ATOM    126  CG  ARG A  48     -27.658 -22.436  27.905  1.00 72.76           C  
ATOM    127  CD  ARG A  48     -28.548 -23.029  28.990  1.00 74.19           C  
ATOM    128  NE  ARG A  48     -28.874 -22.069  30.041  1.00 84.27           N  
ATOM    129  CZ  ARG A  48     -29.654 -22.334  31.087  1.00 86.60           C  
ATOM    130  NH1 ARG A  48     -30.190 -23.540  31.229  1.00 88.44           N  
ATOM    131  NH2 ARG A  48     -29.891 -21.396  31.998  1.00 81.46           N  
ATOM    132  N   SER A  49     -23.069 -22.727  28.053  1.00 66.05           N  
ATOM    133  CA  SER A  49     -21.723 -22.549  28.587  1.00 63.53           C  
ATOM    134  C   SER A  49     -20.835 -21.784  27.619  1.00 61.25           C  
ATOM    135  O   SER A  49     -20.095 -20.883  28.028  1.00 63.06           O  
ATOM    136  CB  SER A  49     -21.100 -23.904  28.907  1.00 63.53           C  
ATOM    137  OG  SER A  49     -21.923 -24.647  29.781  1.00 73.20           O  
ATOM    138  N   ARG A  50     -20.877 -22.136  26.337  1.00 68.06           N  
ATOM    139  CA  ARG A  50     -20.010 -21.465  25.378  1.00 68.90           C  
ATOM    140  C   ARG A  50     -20.367 -19.991  25.246  1.00 66.52           C  
ATOM    141  O   ARG A  50     -19.477 -19.157  25.049  1.00 68.33           O  
ATOM    142  CB  ARG A  50     -20.078 -22.171  24.020  1.00 73.23           C  
ATOM    143  CG  ARG A  50     -19.084 -23.326  23.872  1.00 83.98           C  
ATOM    144  CD  ARG A  50     -17.718 -22.828  23.397  1.00 94.36           C  
ATOM    145  NE  ARG A  50     -16.720 -23.895  23.313  1.00 91.03           N  
ATOM    146  CZ  ARG A  50     -15.831 -24.166  24.265  1.00 95.29           C  
ATOM    147  NH1 ARG A  50     -15.810 -23.452  25.383  1.00 91.71           N  
ATOM    148  NH2 ARG A  50     -14.960 -25.152  24.099  1.00 96.49           N  
ATOM    149  N   LEU A  51     -21.652 -19.647  25.382  1.00 63.52           N  
ATOM    150  CA  LEU A  51     -22.063 -18.249  25.279  1.00 58.85           C  
ATOM    151  C   LEU A  51     -21.580 -17.441  26.475  1.00 62.19           C  
ATOM    152  O   LEU A  51     -21.213 -16.266  26.335  1.00 57.59           O  
ATOM    153  CB  LEU A  51     -23.581 -18.151  25.158  1.00 53.62           C  
ATOM    154  CG  LEU A  51     -24.163 -16.738  25.081  1.00 51.14           C  
ATOM    155  CD1 LEU A  51     -23.675 -16.004  23.849  1.00 44.61           C  
ATOM    156  CD2 LEU A  51     -25.671 -16.800  25.091  1.00 50.98           C  
ATOM    157  N   LEU A  52     -21.585 -18.052  27.661  1.00 57.02           N  
ATOM    158  CA  LEU A  52     -21.111 -17.364  28.853  1.00 55.25           C  
ATOM    159  C   LEU A  52     -19.606 -17.142  28.789  1.00 57.62           C  
ATOM    160  O   LEU A  52     -19.118 -16.030  29.031  1.00 52.04           O  
ATOM    161  CB  LEU A  52     -21.491 -18.165  30.098  1.00 56.67           C  
ATOM    162  CG  LEU A  52     -21.136 -17.498  31.427  1.00 51.94           C  
ATOM    163  CD1 LEU A  52     -22.381 -16.910  32.068  1.00 51.45           C  
ATOM    164  CD2 LEU A  52     -20.479 -18.482  32.355  1.00 61.43           C  
ATOM    165  N   LEU A  53     -18.851 -18.193  28.458  1.00 62.03           N  
ATOM    166  CA  LEU A  53     -17.402 -18.061  28.361  1.00 59.53           C  
ATOM    167  C   LEU A  53     -17.002 -17.145  27.213  1.00 55.84           C  
ATOM    168  O   LEU A  53     -15.935 -16.523  27.259  1.00 57.77           O  
ATOM    169  CB  LEU A  53     -16.761 -19.438  28.202  1.00 56.38           C  
ATOM    170  CG  LEU A  53     -17.072 -20.479  29.283  1.00 54.45           C  
ATOM    171  CD1 LEU A  53     -16.589 -21.858  28.854  1.00 60.67           C  
ATOM    172  CD2 LEU A  53     -16.459 -20.100  30.612  1.00 52.07           C  
ATOM    173  N   PHE A  54     -17.846 -17.034  26.188  1.00 55.23           N  
ATOM    174  CA  PHE A  54     -17.585 -16.080  25.118  1.00 56.32           C  
ATOM    175  C   PHE A  54     -17.856 -14.650  25.580  1.00 56.17           C  
ATOM    176  O   PHE A  54     -17.052 -13.744  25.325  1.00 50.44           O  
ATOM    177  CB  PHE A  54     -18.430 -16.444  23.896  1.00 55.69           C  
ATOM    178  CG  PHE A  54     -18.480 -15.379  22.842  1.00 63.54           C  
ATOM    179  CD1 PHE A  54     -17.379 -15.122  22.039  1.00 57.43           C  
ATOM    180  CD2 PHE A  54     -19.638 -14.649  22.640  1.00 60.93           C  
ATOM    181  CE1 PHE A  54     -17.431 -14.152  21.067  1.00 59.60           C  
ATOM    182  CE2 PHE A  54     -19.695 -13.675  21.666  1.00 66.12           C  
ATOM    183  CZ  PHE A  54     -18.593 -13.431  20.875  1.00 65.71           C  
ATOM    184  N   CYS A  55     -18.974 -14.431  26.275  1.00 53.87           N  
ATOM    185  CA  CYS A  55     -19.271 -13.099  26.789  1.00 53.62           C  
ATOM    186  C   CYS A  55     -18.293 -12.686  27.883  1.00 54.23           C  
ATOM    187  O   CYS A  55     -17.944 -11.503  27.981  1.00 51.99           O  
ATOM    188  CB  CYS A  55     -20.709 -13.042  27.303  1.00 49.61           C  
ATOM    189  SG  CYS A  55     -21.962 -13.054  25.994  1.00 50.92           S  
ATOM    190  N   LEU A  56     -17.834 -13.639  28.700  1.00 48.79           N  
ATOM    191  CA  LEU A  56     -16.854 -13.319  29.735  1.00 51.18           C  
ATOM    192  C   LEU A  56     -15.560 -12.785  29.126  1.00 58.51           C  
ATOM    193  O   LEU A  56     -14.954 -11.845  29.659  1.00 53.13           O  
ATOM    194  CB  LEU A  56     -16.575 -14.554  30.589  1.00 44.81           C  
ATOM    195  CG  LEU A  56     -15.461 -14.413  31.628  1.00 45.05           C  
ATOM    196  CD1 LEU A  56     -15.813 -13.319  32.632  1.00 47.18           C  
ATOM    197  CD2 LEU A  56     -15.209 -15.739  32.346  1.00 38.98           C  
ATOM    198  N   ARG A  57     -15.129 -13.366  27.998  1.00 58.61           N  
ATOM    199  CA  ARG A  57     -13.911 -12.903  27.340  1.00 54.55           C  
ATOM    200  C   ARG A  57     -14.073 -11.499  26.773  1.00 53.59           C  
ATOM    201  O   ARG A  57     -13.144 -10.689  26.859  1.00 52.74           O  
ATOM    202  CB  ARG A  57     -13.508 -13.887  26.245  1.00 50.76           C  
ATOM    203  CG  ARG A  57     -12.962 -15.194  26.796  1.00 58.01           C  
ATOM    204  CD  ARG A  57     -12.874 -16.305  25.751  1.00 50.26           C  
ATOM    205  NE  ARG A  57     -11.994 -17.362  26.232  1.00 51.97           N  
ATOM    206  CZ  ARG A  57     -10.673 -17.348  26.091  1.00 53.64           C  
ATOM    207  NH1 ARG A  57     -10.085 -16.340  25.465  1.00 55.05           N  
ATOM    208  NH2 ARG A  57      -9.941 -18.342  26.570  1.00 52.96           N  
ATOM    209  N   ILE A  58     -15.240 -11.186  26.207  1.00 50.28           N  
ATOM    210  CA  ILE A  58     -15.466  -9.849  25.671  1.00 53.20           C  
ATOM    211  C   ILE A  58     -15.392  -8.807  26.780  1.00 57.78           C  
ATOM    212  O   ILE A  58     -14.829  -7.722  26.592  1.00 57.71           O  
ATOM    213  CB  ILE A  58     -16.811  -9.789  24.928  1.00 54.53           C  
ATOM    214  CG1 ILE A  58     -16.808 -10.765  23.755  1.00 58.22           C  
ATOM    215  CG2 ILE A  58     -17.088  -8.374  24.440  1.00 51.26           C  
ATOM    216  CD1 ILE A  58     -18.109 -10.806  23.022  1.00 62.40           C  
ATOM    217  N   VAL A  59     -15.960  -9.115  27.949  1.00 55.12           N  
ATOM    218  CA  VAL A  59     -15.917  -8.173  29.061  1.00 50.16           C  
ATOM    219  C   VAL A  59     -14.480  -7.901  29.466  1.00 55.18           C  
ATOM    220  O   VAL A  59     -14.139  -6.782  29.870  1.00 57.89           O  
ATOM    221  CB  VAL A  59     -16.741  -8.707  30.249  1.00 50.94           C  
ATOM    222  CG1 VAL A  59     -16.669  -7.745  31.425  1.00 39.43           C  
ATOM    223  CG2 VAL A  59     -18.179  -8.950  29.834  1.00 49.42           C  
ATOM    224  N   LEU A  60     -13.615  -8.904  29.347  1.00 52.91           N  
ATOM    225  CA  LEU A  60     -12.239  -8.807  29.804  1.00 59.68           C  
ATOM    226  C   LEU A  60     -11.255  -8.513  28.681  1.00 56.76           C  
ATOM    227  O   LEU A  60     -10.050  -8.412  28.942  1.00 57.85           O  
ATOM    228  CB  LEU A  60     -11.833 -10.100  30.521  1.00 55.55           C  
ATOM    229  CG  LEU A  60     -12.758 -10.575  31.642  1.00 49.35           C  
ATOM    230  CD1 LEU A  60     -12.419 -12.004  32.019  1.00 52.95           C  
ATOM    231  CD2 LEU A  60     -12.657  -9.657  32.850  1.00 49.46           C  
ATOM    232  N   SER A  61     -11.733  -8.361  27.449  1.00 55.22           N  
ATOM    233  CA  SER A  61     -10.836  -8.183  26.318  1.00 57.67           C  
ATOM    234  C   SER A  61     -10.235  -6.782  26.314  1.00 61.85           C  
ATOM    235  O   SER A  61     -10.801  -5.828  26.855  1.00 67.49           O  
ATOM    236  CB  SER A  61     -11.570  -8.439  25.004  1.00 53.91           C  
ATOM    237  OG  SER A  61     -12.750  -7.669  24.931  1.00 60.84           O  
ATOM    238  N   ASN A  62      -9.067  -6.665  25.682  1.00 60.61           N  
ATOM    239  CA  ASN A  62      -8.373  -5.384  25.649  1.00 64.85           C  
ATOM    240  C   ASN A  62      -9.059  -4.393  24.720  1.00 70.15           C  
ATOM    241  O   ASN A  62      -9.184  -3.210  25.058  1.00 69.44           O  
ATOM    242  CB  ASN A  62      -6.918  -5.582  25.224  1.00 63.58           C  
ATOM    243  CG  ASN A  62      -6.064  -6.187  26.323  1.00 70.56           C  
ATOM    244  OD1 ASN A  62      -6.257  -5.898  27.508  1.00 73.25           O  
ATOM    245  ND2 ASN A  62      -5.113  -7.031  25.936  1.00 66.11           N  
ATOM    246  N   GLY A  63      -9.518  -4.858  23.556  1.00 68.98           N  
ATOM    247  CA  GLY A  63      -9.983  -3.973  22.509  1.00 62.13           C  
ATOM    248  C   GLY A  63     -11.446  -3.620  22.527  1.00 63.67           C  
ATOM    249  O   GLY A  63     -11.854  -2.687  21.829  1.00 71.54           O  
ATOM    250  N   ALA A  64     -12.257  -4.331  23.300  1.00 66.48           N  
ATOM    251  CA  ALA A  64     -13.681  -4.044  23.328  1.00 64.83           C  
ATOM    252  C   ALA A  64     -13.952  -2.695  23.984  1.00 64.16           C  
ATOM    253  O   ALA A  64     -13.185  -2.222  24.826  1.00 68.99           O  
ATOM    254  CB  ALA A  64     -14.430  -5.151  24.065  1.00 62.33           C  
ATOM    255  N   ARG A  65     -15.049  -2.067  23.567  1.00 64.85           N  
ATOM    256  CA  ARG A  65     -15.548  -0.843  24.174  1.00 61.24           C  
ATOM    257  C   ARG A  65     -16.736  -1.173  25.068  1.00 66.29           C  
ATOM    258  O   ARG A  65     -17.524  -2.075  24.772  1.00 68.65           O  
ATOM    259  CB  ARG A  65     -15.951   0.174  23.095  1.00 65.15           C  
ATOM    260  CG  ARG A  65     -16.492   1.547  23.607  1.00 85.03           C  
ATOM    261  CD  ARG A  65     -15.838   1.989  24.934  1.00 80.89           C  
ATOM    262  NE  ARG A  65     -16.081   3.361  25.370  1.00 85.14           N  
ATOM    263  CZ  ARG A  65     -15.133   4.170  25.831  1.00 86.89           C  
ATOM    264  NH1 ARG A  65     -13.879   3.749  25.921  1.00 84.03           N  
ATOM    265  NH2 ARG A  65     -15.433   5.404  26.211  1.00 92.18           N  
ATOM    266  N   ASP A  66     -16.815  -0.456  26.192  1.00 68.17           N  
ATOM    267  CA  ASP A  66     -17.913  -0.455  27.157  1.00 66.86           C  
ATOM    268  C   ASP A  66     -19.241  -0.951  26.607  1.00 64.15           C  
ATOM    269  O   ASP A  66     -19.885  -1.809  27.219  1.00 62.23           O  
ATOM    270  CB  ASP A  66     -18.093   0.959  27.707  1.00 65.42           C  
ATOM    271  CG  ASP A  66     -16.799   1.523  28.272  1.00 73.67           C  
ATOM    272  OD1 ASP A  66     -15.753   0.834  28.189  1.00 72.13           O  
ATOM    273  OD2 ASP A  66     -16.827   2.651  28.814  1.00 74.27           O  
ATOM    274  N   SER A  67     -19.662  -0.407  25.463  1.00 66.80           N  
ATOM    275  CA  SER A  67     -20.898  -0.872  24.850  1.00 58.59           C  
ATOM    276  C   SER A  67     -20.858  -2.377  24.615  1.00 61.59           C  
ATOM    277  O   SER A  67     -21.842  -3.077  24.879  1.00 63.55           O  
ATOM    278  CB  SER A  67     -21.155  -0.127  23.545  1.00 62.39           C  
ATOM    279  OG  SER A  67     -22.323  -0.629  22.927  1.00 79.45           O  
ATOM    280  N   HIS A  68     -19.723  -2.901  24.139  1.00 64.33           N  
ATOM    281  CA  HIS A  68     -19.612  -4.349  23.973  1.00 63.27           C  
ATOM    282  C   HIS A  68     -19.549  -5.053  25.322  1.00 61.84           C  
ATOM    283  O   HIS A  68     -20.087  -6.155  25.475  1.00 63.24           O  
ATOM    284  CB  HIS A  68     -18.386  -4.704  23.136  1.00 57.06           C  
ATOM    285  CG  HIS A  68     -18.379  -4.075  21.780  1.00 74.02           C  
ATOM    286  ND1 HIS A  68     -17.221  -3.666  21.155  1.00 75.64           N  
ATOM    287  CD2 HIS A  68     -19.390  -3.782  20.929  1.00 72.93           C  
ATOM    288  CE1 HIS A  68     -17.518  -3.146  19.978  1.00 68.11           C  
ATOM    289  NE2 HIS A  68     -18.828  -3.205  19.816  1.00 74.80           N  
ATOM    290  N   ARG A  69     -18.893  -4.438  26.311  1.00 59.34           N  
ATOM    291  CA  ARG A  69     -18.764  -5.083  27.615  1.00 56.61           C  
ATOM    292  C   ARG A  69     -20.096  -5.100  28.356  1.00 52.09           C  
ATOM    293  O   ARG A  69     -20.438  -6.096  29.005  1.00 45.55           O  
ATOM    294  CB  ARG A  69     -17.692  -4.381  28.448  1.00 53.56           C  
ATOM    295  CG  ARG A  69     -16.358  -4.215  27.746  1.00 58.28           C  
ATOM    296  CD  ARG A  69     -15.366  -3.451  28.617  1.00 60.41           C  
ATOM    297  NE  ARG A  69     -14.195  -3.035  27.855  1.00 53.92           N  
ATOM    298  CZ  ARG A  69     -13.114  -3.788  27.686  1.00 59.29           C  
ATOM    299  NH1 ARG A  69     -13.059  -4.992  28.239  1.00 60.67           N  
ATOM    300  NH2 ARG A  69     -12.091  -3.341  26.968  1.00 56.65           N  
ATOM    301  N   PHE A  70     -20.861  -4.008  28.262  1.00 49.74           N  
ATOM    302  CA  PHE A  70     -22.157  -3.933  28.929  1.00 48.04           C  
ATOM    303  C   PHE A  70     -23.119  -4.977  28.383  1.00 53.92           C  
ATOM    304  O   PHE A  70     -23.877  -5.592  29.145  1.00 46.85           O  
ATOM    305  CB  PHE A  70     -22.755  -2.533  28.768  1.00 48.22           C  
ATOM    306  CG  PHE A  70     -21.898  -1.431  29.334  1.00 45.78           C  
ATOM    307  CD1 PHE A  70     -20.994  -1.688  30.355  1.00 43.25           C  
ATOM    308  CD2 PHE A  70     -21.999  -0.136  28.845  1.00 44.51           C  
ATOM    309  CE1 PHE A  70     -20.206  -0.678  30.873  1.00 48.70           C  
ATOM    310  CE2 PHE A  70     -21.214   0.884  29.365  1.00 43.86           C  
ATOM    311  CZ  PHE A  70     -20.316   0.612  30.378  1.00 45.49           C  
ATOM    312  N   GLY A  71     -23.105  -5.184  27.064  1.00 59.62           N  
ATOM    313  CA  GLY A  71     -24.013  -6.147  26.466  1.00 52.57           C  
ATOM    314  C   GLY A  71     -23.621  -7.579  26.760  1.00 45.51           C  
ATOM    315  O   GLY A  71     -24.482  -8.433  26.984  1.00 51.99           O  
ATOM    316  N   ALA A  72     -22.319  -7.868  26.753  1.00 49.06           N  
ATOM    317  CA  ALA A  72     -21.873  -9.217  27.080  1.00 50.15           C  
ATOM    318  C   ALA A  72     -22.091  -9.527  28.555  1.00 51.82           C  
ATOM    319  O   ALA A  72     -22.404 -10.670  28.909  1.00 47.24           O  
ATOM    320  CB  ALA A  72     -20.401  -9.390  26.704  1.00 48.03           C  
ATOM    321  N   LEU A  73     -21.950  -8.519  29.420  1.00 50.18           N  
ATOM    322  CA  LEU A  73     -22.196  -8.710  30.845  1.00 47.38           C  
ATOM    323  C   LEU A  73     -23.676  -8.945  31.121  1.00 48.94           C  
ATOM    324  O   LEU A  73     -24.031  -9.759  31.984  1.00 46.29           O  
ATOM    325  CB  LEU A  73     -21.680  -7.498  31.622  1.00 44.82           C  
ATOM    326  CG  LEU A  73     -21.370  -7.704  33.105  1.00 54.07           C  
ATOM    327  CD1 LEU A  73     -20.595  -8.983  33.326  1.00 46.30           C  
ATOM    328  CD2 LEU A  73     -20.593  -6.524  33.631  1.00 50.51           C  
ATOM    329  N   LEU A  74     -24.554  -8.241  30.399  1.00 50.47           N  
ATOM    330  CA  LEU A  74     -25.989  -8.474  30.527  1.00 48.45           C  
ATOM    331  C   LEU A  74     -26.383  -9.853  30.017  1.00 51.08           C  
ATOM    332  O   LEU A  74     -27.318 -10.463  30.546  1.00 51.52           O  
ATOM    333  CB  LEU A  74     -26.761  -7.396  29.773  1.00 50.00           C  
ATOM    334  CG  LEU A  74     -26.830  -6.039  30.470  1.00 55.10           C  
ATOM    335  CD1 LEU A  74     -27.506  -5.008  29.582  1.00 55.47           C  
ATOM    336  CD2 LEU A  74     -27.557  -6.175  31.804  1.00 59.58           C  
ATOM    337  N   THR A  75     -25.688 -10.357  28.994  1.00 52.15           N  
ATOM    338  CA  THR A  75     -25.959 -11.707  28.508  1.00 51.79           C  
ATOM    339  C   THR A  75     -25.614 -12.749  29.566  1.00 45.70           C  
ATOM    340  O   THR A  75     -26.384 -13.688  29.791  1.00 53.27           O  
ATOM    341  CB  THR A  75     -25.187 -11.959  27.209  1.00 52.85           C  
ATOM    342  OG1 THR A  75     -25.648 -11.058  26.199  1.00 50.27           O  
ATOM    343  CG2 THR A  75     -25.376 -13.388  26.722  1.00 48.92           C  
ATOM    344  N   MET A  76     -24.481 -12.583  30.250  1.00 42.90           N  
ATOM    345  CA  MET A  76     -24.128 -13.496  31.335  1.00 45.22           C  
ATOM    346  C   MET A  76     -25.165 -13.476  32.453  1.00 48.62           C  
ATOM    347  O   MET A  76     -25.577 -14.534  32.940  1.00 50.38           O  
ATOM    348  CB  MET A  76     -22.751 -13.138  31.886  1.00 43.64           C  
ATOM    349  CG  MET A  76     -21.661 -13.190  30.845  1.00 50.06           C  
ATOM    350  SD  MET A  76     -20.133 -12.422  31.395  1.00 52.92           S  
ATOM    351  CE  MET A  76     -19.768 -13.416  32.839  1.00 48.26           C  
ATOM    352  N   PHE A  77     -25.599 -12.285  32.879  1.00 47.72           N  
ATOM    353  CA  PHE A  77     -26.519 -12.209  34.013  1.00 55.13           C  
ATOM    354  C   PHE A  77     -27.899 -12.761  33.664  1.00 50.76           C  
ATOM    355  O   PHE A  77     -28.625 -13.221  34.552  1.00 54.51           O  
ATOM    356  CB  PHE A  77     -26.637 -10.761  34.519  1.00 48.46           C  
ATOM    357  CG  PHE A  77     -25.559 -10.358  35.496  1.00 40.96           C  
ATOM    358  CD1 PHE A  77     -25.560 -10.836  36.798  1.00 46.37           C  
ATOM    359  CD2 PHE A  77     -24.550  -9.489  35.114  1.00 40.98           C  
ATOM    360  CE1 PHE A  77     -24.562 -10.458  37.702  1.00 40.51           C  
ATOM    361  CE2 PHE A  77     -23.557  -9.113  36.006  1.00 43.00           C  
ATOM    362  CZ  PHE A  77     -23.561  -9.603  37.301  1.00 36.34           C  
ATOM    363  N   SER A  78     -28.275 -12.736  32.392  1.00 48.61           N  
ATOM    364  CA  SER A  78     -29.612 -13.154  31.997  1.00 57.79           C  
ATOM    365  C   SER A  78     -29.730 -14.653  31.755  1.00 57.78           C  
ATOM    366  O   SER A  78     -30.854 -15.163  31.705  1.00 63.99           O  
ATOM    367  CB  SER A  78     -30.046 -12.395  30.739  1.00 59.00           C  
ATOM    368  OG  SER A  78     -29.146 -12.638  29.673  1.00 63.45           O  
ATOM    369  N   LEU A  79     -28.610 -15.365  31.611  1.00 56.41           N  
ATOM    370  CA  LEU A  79     -28.664 -16.798  31.319  1.00 58.42           C  
ATOM    371  C   LEU A  79     -29.398 -17.607  32.384  1.00 60.89           C  
ATOM    372  O   LEU A  79     -30.214 -18.469  32.013  1.00 63.61           O  
ATOM    373  CB  LEU A  79     -27.244 -17.332  31.093  1.00 57.67           C  
ATOM    374  CG  LEU A  79     -26.603 -16.915  29.763  1.00 60.06           C  
ATOM    375  CD1 LEU A  79     -25.137 -17.323  29.691  1.00 53.52           C  
ATOM    376  CD2 LEU A  79     -27.380 -17.479  28.585  1.00 58.00           C  
ATOM    377  N   PRO A  80     -29.176 -17.413  33.684  1.00 61.37           N  
ATOM    378  CA  PRO A  80     -29.995 -18.118  34.678  1.00 67.49           C  
ATOM    379  C   PRO A  80     -31.287 -17.408  35.052  1.00 67.58           C  
ATOM    380  O   PRO A  80     -31.941 -17.828  36.011  1.00 72.02           O  
ATOM    381  CB  PRO A  80     -29.057 -18.169  35.889  1.00 59.56           C  
ATOM    382  CG  PRO A  80     -28.366 -16.870  35.827  1.00 56.20           C  
ATOM    383  CD  PRO A  80     -28.132 -16.608  34.349  1.00 58.23           C  
ATOM    384  N   SER A  81     -31.663 -16.350  34.346  1.00 62.35           N  
ATOM    385  CA  SER A  81     -32.746 -15.475  34.782  1.00 71.28           C  
ATOM    386  C   SER A  81     -33.771 -15.376  33.661  1.00 76.65           C  
ATOM    387  O   SER A  81     -33.576 -14.637  32.689  1.00 76.48           O  
ATOM    388  CB  SER A  81     -32.217 -14.098  35.172  1.00 68.31           C  
ATOM    389  OG  SER A  81     -33.271 -13.257  35.603  1.00 75.32           O  
ATOM    390  N   ALA A  82     -34.867 -16.121  33.801  1.00 78.80           N  
ATOM    391  CA  ALA A  82     -35.961 -15.980  32.854  1.00 83.06           C  
ATOM    392  C   ALA A  82     -36.656 -14.633  32.998  1.00 83.98           C  
ATOM    393  O   ALA A  82     -37.346 -14.199  32.069  1.00 80.82           O  
ATOM    394  CB  ALA A  82     -36.962 -17.124  33.031  1.00 72.26           C  
ATOM    395  N   THR A  83     -36.476 -13.959  34.136  1.00 84.39           N  
ATOM    396  CA  THR A  83     -37.092 -12.662  34.383  1.00 82.86           C  
ATOM    397  C   THR A  83     -36.289 -11.507  33.798  1.00 83.04           C  
ATOM    398  O   THR A  83     -36.878 -10.538  33.304  1.00 87.12           O  
ATOM    399  CB  THR A  83     -37.274 -12.439  35.884  1.00 83.48           C  
ATOM    400  OG1 THR A  83     -37.585 -13.685  36.519  1.00 89.50           O  
ATOM    401  CG2 THR A  83     -38.406 -11.457  36.134  1.00 81.46           C  
ATOM    402  N   MET A  84     -34.955 -11.574  33.852  1.00 81.42           N  
ATOM    403  CA  MET A  84     -34.158 -10.520  33.232  1.00 78.05           C  
ATOM    404  C   MET A  84     -34.279 -10.579  31.718  1.00 77.29           C  
ATOM    405  O   MET A  84     -34.316  -9.541  31.045  1.00 80.09           O  
ATOM    406  CB  MET A  84     -32.690 -10.628  33.645  1.00 72.23           C  
ATOM    407  CG  MET A  84     -31.833  -9.601  32.918  1.00 72.96           C  
ATOM    408  SD  MET A  84     -30.101  -9.532  33.381  1.00 72.31           S  
ATOM    409  CE  MET A  84     -30.194  -8.659  34.926  1.00 59.88           C  
ATOM    410  N   LEU A  85     -34.343 -11.793  31.166  1.00 77.55           N  
ATOM    411  CA  LEU A  85     -34.614 -11.959  29.743  1.00 80.85           C  
ATOM    412  C   LEU A  85     -35.946 -11.336  29.355  1.00 80.08           C  
ATOM    413  O   LEU A  85     -36.106 -10.844  28.235  1.00 82.54           O  
ATOM    414  CB  LEU A  85     -34.572 -13.452  29.387  1.00 85.87           C  
ATOM    415  CG  LEU A  85     -33.235 -13.833  28.775  1.00 78.68           C  
ATOM    416  CD1 LEU A  85     -33.011 -15.340  28.750  1.00 77.43           C  
ATOM    417  CD2 LEU A  85     -33.150 -13.234  27.395  1.00 84.10           C  
ATOM    418  N   ASN A  86     -36.914 -11.376  30.258  1.00 83.34           N  
ATOM    419  CA  ASN A  86     -38.184 -10.699  30.054  1.00 79.42           C  
ATOM    420  C   ASN A  86     -38.102  -9.195  30.266  1.00 82.27           C  
ATOM    421  O   ASN A  86     -39.064  -8.485  29.932  1.00 91.64           O  
ATOM    422  CB  ASN A  86     -39.254 -11.286  30.981  1.00 84.67           C  
ATOM    423  CG  ASN A  86     -39.690 -12.680  30.563  1.00 91.36           C  
ATOM    424  OD1 ASN A  86     -39.453 -13.105  29.422  1.00 96.98           O  
ATOM    425  ND2 ASN A  86     -40.359 -13.383  31.463  1.00 91.99           N  
ATOM    426  N   HIS A  87     -37.005  -8.691  30.828  0.86 82.88           N  
ATOM    427  CA  HIS A  87     -36.781  -7.253  30.859  0.86 82.01           C  
ATOM    428  C   HIS A  87     -35.811  -6.775  29.792  0.86 81.49           C  
ATOM    429  O   HIS A  87     -35.685  -5.566  29.589  0.86 83.57           O  
ATOM    430  CB  HIS A  87     -36.250  -6.813  32.237  0.86 80.89           C  
ATOM    431  CG  HIS A  87     -37.317  -6.269  33.127  0.86 91.79           C  
ATOM    432  ND1 HIS A  87     -38.055  -5.147  32.807  0.86 93.69           N  
ATOM    433  CD2 HIS A  87     -37.817  -6.732  34.297  0.86 96.59           C  
ATOM    434  CE1 HIS A  87     -38.939  -4.926  33.766  0.86 93.86           C  
ATOM    435  NE2 HIS A  87     -38.814  -5.872  34.681  0.86 99.29           N  
ATOM    436  N   VAL A  88     -35.138  -7.690  29.102  1.00 79.91           N  
ATOM    437  CA  VAL A  88     -34.251  -7.314  28.008  1.00 83.42           C  
ATOM    438  C   VAL A  88     -35.033  -7.080  26.711  1.00 82.61           C  
ATOM    439  O   VAL A  88     -34.630  -6.247  25.892  1.00 84.28           O  
ATOM    440  CB  VAL A  88     -33.145  -8.377  27.832  1.00 82.23           C  
ATOM    441  CG1 VAL A  88     -32.268  -8.065  26.646  1.00 77.58           C  
ATOM    442  CG2 VAL A  88     -32.280  -8.464  29.081  1.00 78.13           C  
ATOM    443  N   LYS A  89     -36.155  -7.774  26.510  1.00 83.02           N  
ATOM    444  CA  LYS A  89     -36.993  -7.522  25.336  1.00 91.66           C  
ATOM    445  C   LYS A  89     -37.422  -6.055  25.266  1.00 96.65           C  
ATOM    446  O   LYS A  89     -38.078  -5.537  26.181  1.00 95.34           O  
ATOM    447  CB  LYS A  89     -38.231  -8.427  25.362  1.00 91.35           C  
ATOM    448  CG  LYS A  89     -37.984  -9.861  25.824  1.00 90.90           C  
ATOM    449  CD  LYS A  89     -38.305 -10.884  24.734  1.00 89.37           C  
ATOM    450  CE  LYS A  89     -37.898 -12.293  25.171  1.00 94.79           C  
ATOM    451  NZ  LYS A  89     -36.457 -12.399  25.562  1.00 87.87           N  
ATOM    452  N   LEU A  90     -37.087  -5.415  24.135  1.00 94.38           N  
ATOM    453  CA  LEU A  90     -37.077  -3.966  23.888  1.00 90.31           C  
ATOM    454  C   LEU A  90     -36.825  -3.107  25.132  1.00 96.11           C  
ATOM    455  O   LEU A  90     -36.009  -2.182  25.078  1.00 91.03           O  
ATOM    456  CB  LEU A  90     -38.367  -3.506  23.190  1.00 83.49           C  
ATOM    457  CG  LEU A  90     -39.789  -3.754  23.695  1.00 86.77           C  
ATOM    458  CD1 LEU A  90     -40.645  -2.517  23.436  1.00 88.20           C  
ATOM    459  CD2 LEU A  90     -40.403  -4.961  23.013  1.00 76.84           C  
ATOM    460  N   ALA A  91     -37.531  -3.374  26.240  1.00 92.38           N  
ATOM    461  CA  ALA A  91     -37.244  -2.801  27.556  1.00 93.39           C  
ATOM    462  C   ALA A  91     -35.749  -2.905  27.873  1.00 91.61           C  
ATOM    463  O   ALA A  91     -35.069  -3.766  27.307  1.00 92.30           O  
ATOM    464  CB  ALA A  91     -38.100  -3.519  28.608  1.00 98.50           C  
ATOM    465  N   ASP A  92     -35.208  -2.079  28.778  1.00 97.09           N  
ATOM    466  CA  ASP A  92     -35.944  -1.250  29.736  1.00100.20           C  
ATOM    467  C   ASP A  92     -35.616   0.245  29.688  1.00106.64           C  
ATOM    468  O   ASP A  92     -35.234   0.784  28.645  1.00112.32           O  
ATOM    469  CB  ASP A  92     -35.678  -1.772  31.151  1.00 96.46           C  
ATOM    470  CG  ASP A  92     -36.898  -1.706  32.036  1.00 97.06           C  
ATOM    471  OD1 ASP A  92     -37.255  -0.595  32.483  1.00 98.39           O  
ATOM    472  OD2 ASP A  92     -37.504  -2.768  32.275  1.00 95.84           O  
ATOM    473  N   GLN A  93     -35.776   0.889  30.847  1.00108.97           N  
ATOM    474  CA  GLN A  93     -35.643   2.338  31.023  1.00113.08           C  
ATOM    475  C   GLN A  93     -36.714   3.087  30.234  1.00111.69           C  
ATOM    476  O   GLN A  93     -37.523   3.818  30.810  1.00105.23           O  
ATOM    477  CB  GLN A  93     -34.248   2.825  30.616  1.00113.51           C  
ATOM    478  CG  GLN A  93     -33.109   2.212  31.413  1.00107.51           C  
ATOM    479  CD  GLN A  93     -31.767   2.420  30.743  1.00105.86           C  
ATOM    480  OE1 GLN A  93     -31.695   2.631  29.531  1.00105.06           O  
ATOM    481  NE2 GLN A  93     -30.695   2.372  31.531  1.00 95.41           N  
ATOM    482  N   ARG A 101     -30.252   2.494  22.706  1.00 89.11           N  
ATOM    483  CA  ARG A 101     -30.657   1.629  23.811  1.00 91.12           C  
ATOM    484  C   ARG A 101     -30.298   0.163  23.548  1.00 89.02           C  
ATOM    485  O   ARG A 101     -29.491  -0.145  22.669  1.00 88.97           O  
ATOM    486  CB  ARG A 101     -32.161   1.771  24.068  1.00 93.26           C  
ATOM    487  CG  ARG A 101     -33.026   1.484  22.848  1.00 97.27           C  
ATOM    488  CD  ARG A 101     -34.170   2.481  22.720  1.00 93.64           C  
ATOM    489  NE  ARG A 101     -34.987   2.534  23.929  1.00101.53           N  
ATOM    490  CZ  ARG A 101     -36.133   3.200  24.032  1.00104.17           C  
ATOM    491  NH1 ARG A 101     -36.610   3.872  22.992  1.00 97.97           N  
ATOM    492  NH2 ARG A 101     -36.806   3.192  25.175  1.00 99.23           N  
ATOM    493  N   VAL A 102     -30.908  -0.735  24.316  1.00 85.50           N  
ATOM    494  CA  VAL A 102     -30.602  -2.160  24.241  1.00 80.06           C  
ATOM    495  C   VAL A 102     -31.339  -2.775  23.057  1.00 81.70           C  
ATOM    496  O   VAL A 102     -32.574  -2.780  23.017  1.00 89.95           O  
ATOM    497  CB  VAL A 102     -30.982  -2.875  25.546  1.00 76.02           C  
ATOM    498  CG1 VAL A 102     -31.026  -4.382  25.330  1.00 74.22           C  
ATOM    499  CG2 VAL A 102     -30.011  -2.511  26.660  1.00 71.83           C  
ATOM    500  N   GLU A 103     -30.586  -3.311  22.101  1.00 68.55           N  
ATOM    501  CA  GLU A 103     -31.146  -4.107  21.015  1.00 78.42           C  
ATOM    502  C   GLU A 103     -30.851  -5.575  21.285  1.00 78.98           C  
ATOM    503  O   GLU A 103     -29.683  -5.960  21.414  1.00 76.45           O  
ATOM    504  CB  GLU A 103     -30.564  -3.699  19.662  1.00 90.45           C  
ATOM    505  CG  GLU A 103     -30.667  -4.807  18.618  1.00 93.50           C  
ATOM    506  CD  GLU A 103     -30.039  -4.437  17.291  1.00103.30           C  
ATOM    507  OE1 GLU A 103     -29.006  -3.735  17.295  1.00105.92           O  
ATOM    508  OE2 GLU A 103     -30.579  -4.854  16.243  1.00108.72           O  
ATOM    509  N   ILE A 104     -31.900  -6.396  21.367  1.00 82.18           N  
ATOM    510  CA  ILE A 104     -31.685  -7.815  21.625  1.00 80.16           C  
ATOM    511  C   ILE A 104     -31.107  -8.438  20.359  1.00 88.10           C  
ATOM    512  O   ILE A 104     -31.832  -8.846  19.445  1.00 92.63           O  
ATOM    513  CB  ILE A 104     -32.963  -8.527  22.136  1.00 81.02           C  
ATOM    514  CG1 ILE A 104     -34.087  -8.641  21.100  1.00 90.02           C  
ATOM    515  CG2 ILE A 104     -33.517  -7.801  23.335  1.00 84.43           C  
ATOM    516  CD1 ILE A 104     -35.065  -9.777  21.404  1.00 81.78           C  
ATOM    517  N   ASP A 105     -29.777  -8.460  20.273  1.00 90.45           N  
ATOM    518  CA  ASP A 105     -29.147  -9.083  19.118  1.00 88.15           C  
ATOM    519  C   ASP A 105     -29.575 -10.533  19.000  1.00 91.25           C  
ATOM    520  O   ASP A 105     -29.790 -11.032  17.893  1.00102.89           O  
ATOM    521  CB  ASP A 105     -27.628  -8.981  19.209  1.00 93.38           C  
ATOM    522  CG  ASP A 105     -26.935  -9.741  18.099  1.00 97.16           C  
ATOM    523  OD1 ASP A 105     -26.751 -10.970  18.242  1.00 89.24           O  
ATOM    524  OD2 ASP A 105     -26.583  -9.112  17.079  1.00104.38           O  
ATOM    525  N   GLY A 106     -29.715 -11.212  20.140  1.00 96.02           N  
ATOM    526  CA  GLY A 106     -30.221 -12.567  20.246  1.00 94.68           C  
ATOM    527  C   GLY A 106     -29.931 -13.463  19.068  1.00102.80           C  
ATOM    528  O   GLY A 106     -28.781 -13.587  18.637  1.00106.30           O  
ATOM    529  N   PHE A 107     -30.983 -14.092  18.548  1.00101.70           N  
ATOM    530  CA  PHE A 107     -30.942 -14.778  17.260  1.00105.61           C  
ATOM    531  C   PHE A 107     -29.777 -15.761  17.198  1.00109.97           C  
ATOM    532  O   PHE A 107     -29.127 -15.919  16.161  1.00115.26           O  
ATOM    533  CB  PHE A 107     -30.866 -13.784  16.098  1.00110.64           C  
ATOM    534  CG  PHE A 107     -31.825 -12.622  16.206  1.00110.21           C  
ATOM    535  CD1 PHE A 107     -33.007 -12.719  16.930  1.00107.81           C  
ATOM    536  CD2 PHE A 107     -31.542 -11.431  15.559  1.00104.88           C  
ATOM    537  CE1 PHE A 107     -33.873 -11.643  17.019  1.00106.85           C  
ATOM    538  CE2 PHE A 107     -32.402 -10.353  15.645  1.00108.28           C  
ATOM    539  CZ  PHE A 107     -33.571 -10.459  16.374  1.00106.45           C  
ATOM    540  N   GLU A 108     -29.493 -16.406  18.327  1.00101.59           N  
ATOM    541  CA  GLU A 108     -28.468 -17.441  18.386  1.00 99.47           C  
ATOM    542  C   GLU A 108     -29.122 -18.774  18.058  1.00103.33           C  
ATOM    543  O   GLU A 108     -29.768 -19.386  18.912  1.00100.72           O  
ATOM    544  CB  GLU A 108     -27.807 -17.488  19.757  1.00101.41           C  
ATOM    545  CG  GLU A 108     -26.306 -17.599  19.718  1.00 98.35           C  
ATOM    546  CD  GLU A 108     -25.676 -16.392  19.072  1.00 96.70           C  
ATOM    547  OE1 GLU A 108     -26.284 -15.301  19.128  1.00 93.07           O  
ATOM    548  OE2 GLU A 108     -24.571 -16.528  18.514  1.00100.48           O  
ATOM    549  N   GLU A 109     -28.952 -19.221  16.809  1.00107.11           N  
ATOM    550  CA  GLU A 109     -29.246 -20.607  16.440  1.00104.77           C  
ATOM    551  C   GLU A 109     -28.681 -21.616  17.446  1.00 97.74           C  
ATOM    552  O   GLU A 109     -29.394 -22.529  17.877  1.00 92.46           O  
ATOM    553  CB  GLU A 109     -28.715 -20.918  15.030  1.00 98.48           C  
ATOM    554  CG  GLU A 109     -28.626 -19.748  14.057  1.00102.87           C  
ATOM    555  CD  GLU A 109     -29.858 -18.865  14.065  1.00108.35           C  
ATOM    556  OE1 GLU A 109     -29.704 -17.624  14.076  1.00105.98           O  
ATOM    557  OE2 GLU A 109     -30.981 -19.410  14.059  1.00113.08           O  
ATOM    558  N   GLY A 110     -27.402 -21.494  17.821  1.00 89.90           N  
ATOM    559  CA  GLY A 110     -26.482 -20.470  17.340  1.00 95.98           C  
ATOM    560  C   GLY A 110     -25.040 -20.789  17.580  1.00 92.91           C  
ATOM    561  O   GLY A 110     -24.180 -19.916  17.461  1.00 92.10           O  
ATOM    562  N   SER A 111     -24.806 -22.058  17.905  1.00 88.64           N  
ATOM    563  CA  SER A 111     -23.490 -22.564  18.265  1.00 99.54           C  
ATOM    564  C   SER A 111     -22.388 -21.885  17.469  1.00101.57           C  
ATOM    565  O   SER A 111     -22.473 -21.750  16.245  1.00113.00           O  
ATOM    566  CB  SER A 111     -23.435 -24.080  18.044  1.00100.94           C  
ATOM    567  OG  SER A 111     -22.503 -24.696  18.918  1.00100.71           O  
ATOM    568  N   PHE A 112     -21.375 -21.419  18.187  1.00 93.49           N  
ATOM    569  CA  PHE A 112     -20.161 -20.953  17.546  1.00 98.08           C  
ATOM    570  C   PHE A 112     -19.594 -22.051  16.654  1.00102.51           C  
ATOM    571  O   PHE A 112     -19.652 -23.236  16.993  1.00102.59           O  
ATOM    572  CB  PHE A 112     -19.136 -20.548  18.609  1.00 96.54           C  
ATOM    573  CG  PHE A 112     -19.672 -19.591  19.640  1.00 94.41           C  
ATOM    574  CD1 PHE A 112     -19.482 -18.228  19.494  1.00 83.95           C  
ATOM    575  CD2 PHE A 112     -20.365 -20.052  20.753  1.00 88.97           C  
ATOM    576  CE1 PHE A 112     -19.973 -17.342  20.430  1.00 82.83           C  
ATOM    577  CE2 PHE A 112     -20.862 -19.167  21.694  1.00 84.49           C  
ATOM    578  CZ  PHE A 112     -20.664 -17.809  21.532  1.00 81.81           C  
ATOM    579  N   ARG A 113     -19.071 -21.659  15.489  1.00 97.51           N  
ATOM    580  CA  ARG A 113     -18.238 -22.586  14.730  1.00 97.52           C  
ATOM    581  C   ARG A 113     -17.028 -23.003  15.555  1.00100.02           C  
ATOM    582  O   ARG A 113     -16.639 -24.179  15.564  1.00 87.46           O  
ATOM    583  CB  ARG A 113     -17.785 -21.947  13.417  1.00 95.76           C  
ATOM    584  CG  ARG A 113     -18.750 -20.946  12.814  1.00 90.29           C  
ATOM    585  CD  ARG A 113     -18.127 -20.298  11.593  1.00 89.84           C  
ATOM    586  NE  ARG A 113     -19.017 -19.329  10.960  1.00102.04           N  
ATOM    587  CZ  ARG A 113     -18.617 -18.407  10.090  1.00101.97           C  
ATOM    588  NH1 ARG A 113     -17.337 -18.326   9.747  1.00 93.58           N  
ATOM    589  NH2 ARG A 113     -19.498 -17.566   9.560  1.00 99.73           N  
ATOM    590  N   LEU A 114     -16.434 -22.039  16.264  1.00103.94           N  
ATOM    591  CA  LEU A 114     -15.274 -22.206  17.132  1.00100.68           C  
ATOM    592  C   LEU A 114     -15.374 -21.174  18.249  1.00100.19           C  
ATOM    593  O   LEU A 114     -15.595 -21.507  19.418  1.00104.02           O  
ATOM    594  CB  LEU A 114     -13.977 -22.027  16.330  1.00101.98           C  
ATOM    595  CG  LEU A 114     -12.578 -22.236  16.932  1.00100.60           C  
ATOM    596  CD1 LEU A 114     -12.113 -21.061  17.806  1.00102.43           C  
ATOM    597  CD2 LEU A 114     -12.494 -23.552  17.689  1.00 88.72           C  
ATOM    598  N   ILE A 115     -15.210 -19.910  17.876  1.00 95.35           N  
ATOM    599  CA  ILE A 115     -15.400 -18.753  18.745  1.00 91.90           C  
ATOM    600  C   ILE A 115     -16.248 -17.675  18.060  1.00 94.67           C  
ATOM    601  O   ILE A 115     -16.682 -16.743  18.754  1.00 91.40           O  
ATOM    602  CB  ILE A 115     -14.044 -18.184  19.202  1.00 93.81           C  
ATOM    603  CG1 ILE A 115     -14.197 -17.286  20.444  1.00 74.98           C  
ATOM    604  CG2 ILE A 115     -13.352 -17.447  18.060  1.00 97.05           C  
ATOM    605  CD1 ILE A 115     -13.925 -17.984  21.766  1.00 56.79           C  
ATOM    606  N   PRO A 116     -16.520 -17.716  16.745  1.00 99.43           N  
ATOM    607  CA  PRO A 116     -17.468 -16.754  16.177  1.00 97.45           C  
ATOM    608  C   PRO A 116     -18.883 -17.313  16.071  1.00 92.87           C  
ATOM    609  O   PRO A 116     -19.113 -18.521  15.987  1.00 92.82           O  
ATOM    610  CB  PRO A 116     -16.896 -16.495  14.784  1.00 91.59           C  
ATOM    611  CG  PRO A 116     -16.394 -17.784  14.384  1.00 94.59           C  
ATOM    612  CD  PRO A 116     -15.774 -18.369  15.643  1.00 96.93           C  
ATOM    613  N   ASN A 117     -19.838 -16.392  16.023  1.00 93.15           N  
ATOM    614  CA  ASN A 117     -21.250 -16.727  16.104  1.00 92.33           C  
ATOM    615  C   ASN A 117     -21.838 -17.021  14.726  1.00 98.72           C  
ATOM    616  O   ASN A 117     -21.237 -16.753  13.681  1.00103.37           O  
ATOM    617  CB  ASN A 117     -22.035 -15.584  16.756  1.00 95.24           C  
ATOM    618  CG  ASN A 117     -21.274 -14.905  17.878  1.00 89.63           C  
ATOM    619  OD1 ASN A 117     -20.281 -14.210  17.652  1.00 86.27           O  
ATOM    620  ND2 ASN A 117     -21.742 -15.107  19.104  1.00 78.97           N  
ATOM    621  N   ALA A 118     -23.049 -17.574  14.743  1.00 98.72           N  
ATOM    622  CA  ALA A 118     -23.880 -17.748  13.555  1.00101.48           C  
ATOM    623  C   ALA A 118     -25.227 -17.099  13.852  1.00 96.34           C  
ATOM    624  O   ALA A 118     -25.983 -17.596  14.692  1.00 89.12           O  
ATOM    625  CB  ALA A 118     -24.040 -19.228  13.197  1.00 92.84           C  
ATOM    626  N   ARG A 119     -25.525 -16.000  13.164  1.00100.48           N  
ATOM    627  CA  ARG A 119     -26.611 -15.094  13.519  1.00102.52           C  
ATOM    628  C   ARG A 119     -27.743 -15.184  12.502  1.00112.24           C  
ATOM    629  O   ARG A 119     -27.494 -15.200  11.292  1.00121.46           O  
ATOM    630  CB  ARG A 119     -26.099 -13.649  13.577  1.00103.13           C  
ATOM    631  CG  ARG A 119     -24.582 -13.532  13.710  1.00104.36           C  
ATOM    632  CD  ARG A 119     -24.065 -12.126  13.389  1.00105.80           C  
ATOM    633  NE  ARG A 119     -24.031 -11.259  14.567  1.00105.63           N  
ATOM    634  CZ  ARG A 119     -23.055 -11.256  15.470  1.00 96.04           C  
ATOM    635  NH1 ARG A 119     -23.113 -10.433  16.507  1.00 86.41           N  
ATOM    636  NH2 ARG A 119     -22.025 -12.081  15.343  1.00 97.79           N  
ATOM    637  N   SER A 120     -28.987 -15.243  12.992  1.00106.82           N  
ATOM    638  CA  SER A 120     -30.123 -14.887  12.146  1.00115.69           C  
ATOM    639  C   SER A 120     -30.146 -13.395  11.836  1.00117.88           C  
ATOM    640  O   SER A 120     -30.881 -12.967  10.938  1.00114.38           O  
ATOM    641  CB  SER A 120     -31.448 -15.262  12.820  1.00113.12           C  
ATOM    642  OG  SER A 120     -31.352 -16.455  13.573  1.00103.75           O  
ATOM    643  N   GLY A 121     -29.348 -12.602  12.549  1.00113.23           N  
ATOM    644  CA  GLY A 121     -29.528 -11.166  12.574  1.00113.18           C  
ATOM    645  C   GLY A 121     -28.591 -10.293  11.762  1.00115.56           C  
ATOM    646  O   GLY A 121     -29.056  -9.317  11.168  1.00115.70           O  
ATOM    647  N   MET A 122     -27.296 -10.588  11.713  1.00113.31           N  
ATOM    648  CA  MET A 122     -26.381  -9.525  11.299  1.00110.03           C  
ATOM    649  C   MET A 122     -25.211 -10.079  10.490  1.00108.38           C  
ATOM    650  O   MET A 122     -25.266 -11.195   9.962  1.00107.47           O  
ATOM    651  CB  MET A 122     -25.919  -8.726  12.527  1.00110.00           C  
ATOM    652  CG  MET A 122     -26.705  -7.443  12.706  1.00115.75           C  
ATOM    653  SD  MET A 122     -26.258  -6.190  11.482  1.00125.96           S  
ATOM    654  CE  MET A 122     -25.318  -5.045  12.487  1.00105.63           C  
ATOM    655  N   SER A 123     -24.137  -9.293  10.433  1.00105.98           N  
ATOM    656  CA  SER A 123     -23.220  -9.218   9.305  1.00108.01           C  
ATOM    657  C   SER A 123     -21.972 -10.072   9.498  1.00105.19           C  
ATOM    658  O   SER A 123     -21.695 -10.596  10.578  1.00108.23           O  
ATOM    659  CB  SER A 123     -22.808  -7.764   9.075  1.00107.13           C  
ATOM    660  OG  SER A 123     -21.804  -7.381  10.001  1.00 96.18           O  
ATOM    661  N   ARG A 124     -21.193 -10.171   8.415  1.00106.07           N  
ATOM    662  CA  ARG A 124     -19.989 -10.997   8.413  1.00106.16           C  
ATOM    663  C   ARG A 124     -18.873 -10.349   9.221  1.00101.40           C  
ATOM    664  O   ARG A 124     -18.180 -11.021   9.994  1.00100.32           O  
ATOM    665  CB  ARG A 124     -19.519 -11.238   6.976  1.00116.41           C  
ATOM    666  CG  ARG A 124     -20.623 -11.277   5.924  1.00120.97           C  
ATOM    667  CD  ARG A 124     -20.041 -11.465   4.524  1.00120.84           C  
ATOM    668  NE  ARG A 124     -21.079 -11.564   3.499  1.00134.10           N  
ATOM    669  CZ  ARG A 124     -20.918 -11.216   2.226  1.00133.97           C  
ATOM    670  NH1 ARG A 124     -19.754 -10.736   1.806  1.00131.17           N  
ATOM    671  NH2 ARG A 124     -21.923 -11.345   1.368  1.00132.60           N  
ATOM    672  N   GLY A 125     -18.670  -9.043   9.038  1.00 98.99           N  
ATOM    673  CA  GLY A 125     -17.548  -8.377   9.676  1.00 98.91           C  
ATOM    674  C   GLY A 125     -17.635  -8.372  11.187  1.00100.69           C  
ATOM    675  O   GLY A 125     -16.610  -8.418  11.873  1.00 98.64           O  
ATOM    676  N   GLU A 126     -18.851  -8.319  11.729  1.00102.67           N  
ATOM    677  CA  GLU A 126     -19.014  -8.334  13.176  1.00 94.29           C  
ATOM    678  C   GLU A 126     -18.763  -9.715  13.762  1.00 96.84           C  
ATOM    679  O   GLU A 126     -18.376  -9.826  14.930  1.00 93.91           O  
ATOM    680  CB  GLU A 126     -20.412  -7.845  13.545  1.00 88.37           C  
ATOM    681  CG  GLU A 126     -20.644  -6.388  13.208  1.00 92.81           C  
ATOM    682  CD  GLU A 126     -22.053  -5.949  13.523  1.00 97.13           C  
ATOM    683  OE1 GLU A 126     -22.914  -6.832  13.711  1.00102.22           O  
ATOM    684  OE2 GLU A 126     -22.300  -4.726  13.587  1.00 97.76           O  
ATOM    685  N   ILE A 127     -18.973 -10.770  12.973  1.00 97.91           N  
ATOM    686  CA  ILE A 127     -18.708 -12.123  13.451  1.00 91.47           C  
ATOM    687  C   ILE A 127     -17.214 -12.321  13.675  1.00 90.43           C  
ATOM    688  O   ILE A 127     -16.786 -12.847  14.709  1.00 94.12           O  
ATOM    689  CB  ILE A 127     -19.277 -13.157  12.464  1.00 93.41           C  
ATOM    690  CG1 ILE A 127     -20.796 -13.025  12.373  1.00 97.49           C  
ATOM    691  CG2 ILE A 127     -18.918 -14.558  12.885  1.00 92.87           C  
ATOM    692  CD1 ILE A 127     -21.399 -13.703  11.164  1.00105.17           C  
ATOM    693  N   ASN A 128     -16.398 -11.893  12.712  1.00 94.59           N  
ATOM    694  CA  ASN A 128     -14.953 -12.003  12.865  1.00 95.56           C  
ATOM    695  C   ASN A 128     -14.426 -11.035  13.913  1.00 87.03           C  
ATOM    696  O   ASN A 128     -13.448 -11.346  14.602  1.00 80.57           O  
ATOM    697  CB  ASN A 128     -14.268 -11.757  11.521  1.00 95.62           C  
ATOM    698  CG  ASN A 128     -14.849 -12.607  10.411  1.00 96.50           C  
ATOM    699  OD1 ASN A 128     -15.229 -13.758  10.629  1.00101.66           O  
ATOM    700  ND2 ASN A 128     -14.931 -12.040   9.215  1.00 94.35           N  
ATOM    701  N   ALA A 129     -15.053  -9.864  14.049  1.00 87.52           N  
ATOM    702  CA  ALA A 129     -14.606  -8.898  15.046  1.00 88.16           C  
ATOM    703  C   ALA A 129     -14.871  -9.408  16.460  1.00 85.79           C  
ATOM    704  O   ALA A 129     -13.989  -9.349  17.326  1.00 82.87           O  
ATOM    705  CB  ALA A 129     -15.288  -7.549  14.814  1.00 89.69           C  
ATOM    706  N   TYR A 130     -16.083  -9.915  16.711  1.00 86.82           N  
ATOM    707  CA  TYR A 130     -16.387 -10.498  18.015  1.00 80.27           C  
ATOM    708  C   TYR A 130     -15.496 -11.702  18.298  1.00 78.06           C  
ATOM    709  O   TYR A 130     -15.074 -11.919  19.441  1.00 75.73           O  
ATOM    710  CB  TYR A 130     -17.864 -10.898  18.086  1.00 77.78           C  
ATOM    711  CG  TYR A 130     -18.786  -9.814  18.616  1.00 81.21           C  
ATOM    712  CD1 TYR A 130     -18.604  -9.278  19.884  1.00 73.55           C  
ATOM    713  CD2 TYR A 130     -19.845  -9.332  17.849  1.00 80.08           C  
ATOM    714  CE1 TYR A 130     -19.445  -8.291  20.372  1.00 71.18           C  
ATOM    715  CE2 TYR A 130     -20.691  -8.347  18.330  1.00 70.04           C  
ATOM    716  CZ  TYR A 130     -20.485  -7.829  19.592  1.00 74.06           C  
ATOM    717  OH  TYR A 130     -21.319  -6.845  20.081  1.00 77.34           O  
ATOM    718  N   ALA A 131     -15.199 -12.496  17.266  1.00 80.63           N  
ATOM    719  CA  ALA A 131     -14.334 -13.657  17.445  1.00 80.54           C  
ATOM    720  C   ALA A 131     -12.924 -13.239  17.836  1.00 75.46           C  
ATOM    721  O   ALA A 131     -12.267 -13.913  18.638  1.00 79.59           O  
ATOM    722  CB  ALA A 131     -14.307 -14.489  16.166  1.00 90.95           C  
ATOM    723  N   ALA A 132     -12.441 -12.129  17.276  1.00 77.78           N  
ATOM    724  CA  ALA A 132     -11.110 -11.645  17.619  1.00 74.38           C  
ATOM    725  C   ALA A 132     -11.084 -11.072  19.030  1.00 77.93           C  
ATOM    726  O   ALA A 132     -10.100 -11.246  19.760  1.00 76.72           O  
ATOM    727  CB  ALA A 132     -10.655 -10.599  16.602  1.00 76.59           C  
ATOM    728  N   LEU A 133     -12.160 -10.389  19.430  1.00 74.32           N  
ATOM    729  CA  LEU A 133     -12.235  -9.840  20.778  1.00 67.17           C  
ATOM    730  C   LEU A 133     -12.231 -10.938  21.833  1.00 68.90           C  
ATOM    731  O   LEU A 133     -11.713 -10.736  22.938  1.00 60.71           O  
ATOM    732  CB  LEU A 133     -13.484  -8.972  20.920  1.00 65.25           C  
ATOM    733  CG  LEU A 133     -13.426  -7.585  20.275  1.00 65.20           C  
ATOM    734  CD1 LEU A 133     -14.757  -6.866  20.431  1.00 63.87           C  
ATOM    735  CD2 LEU A 133     -12.294  -6.756  20.861  1.00 64.67           C  
ATOM    736  N   ALA A 134     -12.791 -12.106  21.518  1.00 64.67           N  
ATOM    737  CA  ALA A 134     -12.836 -13.167  22.514  1.00 67.84           C  
ATOM    738  C   ALA A 134     -11.450 -13.740  22.791  1.00 69.33           C  
ATOM    739  O   ALA A 134     -11.221 -14.293  23.872  1.00 63.52           O  
ATOM    740  CB  ALA A 134     -13.801 -14.263  22.072  1.00 66.13           C  
ATOM    741  N   GLU A 135     -10.513 -13.612  21.850  1.00 72.03           N  
ATOM    742  CA  GLU A 135      -9.149 -14.087  22.056  1.00 76.98           C  
ATOM    743  C   GLU A 135      -8.170 -12.950  22.346  1.00 76.54           C  
ATOM    744  O   GLU A 135      -6.956 -13.123  22.185  1.00 78.65           O  
ATOM    745  CB  GLU A 135      -8.681 -14.906  20.852  1.00 79.61           C  
ATOM    746  CG  GLU A 135      -9.269 -16.317  20.800  1.00 86.52           C  
ATOM    747  CD  GLU A 135      -8.228 -17.414  21.002  1.00 90.44           C  
ATOM    748  OE1 GLU A 135      -7.422 -17.320  21.955  1.00 92.18           O  
ATOM    749  OE2 GLU A 135      -8.221 -18.376  20.205  1.00 90.88           O  
ATOM    750  N   ASP A 136      -8.672 -11.801  22.794  1.00 69.96           N  
ATOM    751  CA  ASP A 136      -7.831 -10.644  23.057  1.00 61.47           C  
ATOM    752  C   ASP A 136      -7.698 -10.395  24.557  1.00 63.35           C  
ATOM    753  O   ASP A 136      -7.943  -9.283  25.035  1.00 64.55           O  
ATOM    754  CB  ASP A 136      -8.410  -9.419  22.346  1.00 68.42           C  
ATOM    755  CG  ASP A 136      -7.430  -8.268  22.271  1.00 75.95           C  
ATOM    756  OD1 ASP A 136      -6.241  -8.512  21.968  1.00 81.64           O  
ATOM    757  OD2 ASP A 136      -7.855  -7.118  22.513  1.00 75.57           O  
ATOM    758  N   LEU A 137      -7.307 -11.420  25.309  1.00 61.32           N  
ATOM    759  CA  LEU A 137      -7.173 -11.276  26.750  1.00 61.36           C  
ATOM    760  C   LEU A 137      -5.872 -10.561  27.109  1.00 61.55           C  
ATOM    761  O   LEU A 137      -4.894 -10.626  26.364  1.00 71.24           O  
ATOM    762  CB  LEU A 137      -7.208 -12.640  27.429  1.00 55.99           C  
ATOM    763  CG  LEU A 137      -8.569 -13.330  27.407  1.00 57.42           C  
ATOM    764  CD1 LEU A 137      -8.517 -14.588  28.239  1.00 46.60           C  
ATOM    765  CD2 LEU A 137      -9.670 -12.376  27.888  1.00 60.29           C  
ATOM    766  N   PRO A 138      -5.841  -9.861  28.240  1.00 63.79           N  
ATOM    767  CA  PRO A 138      -4.589  -9.242  28.686  1.00 64.41           C  
ATOM    768  C   PRO A 138      -3.606 -10.278  29.213  1.00 62.18           C  
ATOM    769  O   PRO A 138      -3.979 -11.375  29.638  1.00 65.51           O  
ATOM    770  CB  PRO A 138      -5.040  -8.284  29.795  1.00 63.18           C  
ATOM    771  CG  PRO A 138      -6.326  -8.852  30.288  1.00 60.55           C  
ATOM    772  CD  PRO A 138      -6.984  -9.471  29.087  1.00 61.71           C  
ATOM    773  N   ASP A 139      -2.322  -9.899  29.190  1.00 63.89           N  
ATOM    774  CA  ASP A 139      -1.242 -10.805  29.573  1.00 63.97           C  
ATOM    775  C   ASP A 139      -1.231 -11.119  31.066  1.00 62.15           C  
ATOM    776  O   ASP A 139      -0.579 -12.087  31.476  1.00 65.33           O  
ATOM    777  CB  ASP A 139       0.115 -10.217  29.162  1.00 66.96           C  
ATOM    778  CG  ASP A 139       0.484  -8.966  29.956  1.00 73.32           C  
ATOM    779  OD1 ASP A 139      -0.435  -8.266  30.431  1.00 74.94           O  
ATOM    780  OD2 ASP A 139       1.693  -8.680  30.101  1.00 76.27           O  
ATOM    781  N   THR A 140      -1.929 -10.330  31.884  1.00 59.98           N  
ATOM    782  CA  THR A 140      -1.951 -10.554  33.325  1.00 59.29           C  
ATOM    783  C   THR A 140      -2.734 -11.802  33.720  1.00 61.31           C  
ATOM    784  O   THR A 140      -2.602 -12.264  34.862  1.00 50.11           O  
ATOM    785  CB  THR A 140      -2.543  -9.336  34.027  1.00 58.13           C  
ATOM    786  OG1 THR A 140      -3.728  -8.926  33.335  1.00 63.65           O  
ATOM    787  CG2 THR A 140      -1.547  -8.194  34.033  1.00 61.39           C  
ATOM    788  N   LEU A 141      -3.531 -12.357  32.811  1.00 58.83           N  
ATOM    789  CA  LEU A 141      -4.269 -13.585  33.071  1.00 57.80           C  
ATOM    790  C   LEU A 141      -3.450 -14.771  32.582  1.00 56.94           C  
ATOM    791  O   LEU A 141      -3.174 -14.895  31.384  1.00 59.30           O  
ATOM    792  CB  LEU A 141      -5.635 -13.556  32.388  1.00 56.53           C  
ATOM    793  CG  LEU A 141      -6.436 -12.267  32.571  1.00 63.83           C  
ATOM    794  CD1 LEU A 141      -7.767 -12.358  31.846  1.00 59.49           C  
ATOM    795  CD2 LEU A 141      -6.642 -11.973  34.054  1.00 60.83           C  
ATOM    796  N   ASN A 142      -3.090 -15.650  33.508  1.00 55.42           N  
ATOM    797  CA  ASN A 142      -2.228 -16.772  33.184  1.00 54.51           C  
ATOM    798  C   ASN A 142      -2.900 -17.718  32.191  1.00 61.70           C  
ATOM    799  O   ASN A 142      -4.121 -17.890  32.199  1.00 62.65           O  
ATOM    800  CB  ASN A 142      -1.862 -17.520  34.459  1.00 57.59           C  
ATOM    801  CG  ASN A 142      -0.596 -18.316  34.309  1.00 65.58           C  
ATOM    802  OD1 ASN A 142       0.287 -17.959  33.527  1.00 68.03           O  
ATOM    803  ND2 ASN A 142      -0.491 -19.402  35.062  1.00 64.66           N  
ATOM    804  N   HIS A 143      -2.086 -18.318  31.318  1.00 65.35           N  
ATOM    805  CA  HIS A 143      -2.498 -19.333  30.344  1.00 58.87           C  
ATOM    806  C   HIS A 143      -3.599 -18.852  29.401  1.00 57.23           C  
ATOM    807  O   HIS A 143      -4.283 -19.675  28.781  1.00 52.64           O  
ATOM    808  CB  HIS A 143      -2.937 -20.629  31.035  1.00 58.33           C  
ATOM    809  CG  HIS A 143      -1.816 -21.378  31.690  1.00 66.50           C  
ATOM    810  ND1 HIS A 143      -0.765 -21.919  30.980  1.00 62.48           N  
ATOM    811  CD2 HIS A 143      -1.583 -21.674  32.991  1.00 66.59           C  
ATOM    812  CE1 HIS A 143       0.064 -22.520  31.815  1.00 64.39           C  
ATOM    813  NE2 HIS A 143      -0.409 -22.386  33.042  1.00 61.07           N  
ATOM    814  N   ALA A 144      -3.771 -17.534  29.267  1.00 56.44           N  
ATOM    815  CA  ALA A 144      -4.751 -16.941  28.352  1.00 56.44           C  
ATOM    816  C   ALA A 144      -6.175 -17.413  28.661  1.00 61.85           C  
ATOM    817  O   ALA A 144      -6.940 -17.775  27.764  1.00 61.44           O  
ATOM    818  CB  ALA A 144      -4.382 -17.226  26.891  1.00 49.12           C  
ATOM    819  N   THR A 145      -6.535 -17.392  29.952  1.00 66.46           N  
ATOM    820  CA  THR A 145      -7.871 -17.790  30.406  1.00 59.67           C  
ATOM    821  C   THR A 145      -8.280 -16.986  31.635  1.00 54.25           C  
ATOM    822  O   THR A 145      -7.426 -16.696  32.485  1.00 54.12           O  
ATOM    823  CB  THR A 145      -7.935 -19.290  30.726  1.00 56.29           C  
ATOM    824  OG1 THR A 145      -9.248 -19.631  31.192  1.00 54.70           O  
ATOM    825  CG2 THR A 145      -6.912 -19.664  31.793  1.00 56.42           C  
ATOM    826  N   PRO A 146      -9.563 -16.618  31.757  1.00 51.10           N  
ATOM    827  CA  PRO A 146     -10.008 -15.861  32.940  1.00 48.10           C  
ATOM    828  C   PRO A 146      -9.929 -16.629  34.250  1.00 49.26           C  
ATOM    829  O   PRO A 146      -9.935 -15.996  35.314  1.00 47.19           O  
ATOM    830  CB  PRO A 146     -11.467 -15.515  32.607  1.00 51.84           C  
ATOM    831  CG  PRO A 146     -11.590 -15.671  31.139  1.00 47.32           C  
ATOM    832  CD  PRO A 146     -10.639 -16.757  30.760  1.00 48.48           C  
ATOM    833  N   PHE A 147      -9.873 -17.956  34.215  1.00 55.43           N  
ATOM    834  CA  PHE A 147      -9.963 -18.777  35.414  1.00 52.22           C  
ATOM    835  C   PHE A 147      -8.579 -19.100  35.961  1.00 48.76           C  
ATOM    836  O   PHE A 147      -7.599 -19.171  35.219  1.00 55.10           O  
ATOM    837  CB  PHE A 147     -10.716 -20.076  35.114  1.00 51.17           C  
ATOM    838  CG  PHE A 147     -12.125 -19.866  34.630  1.00 53.85           C  
ATOM    839  CD1 PHE A 147     -12.389 -19.678  33.287  1.00 46.28           C  
ATOM    840  CD2 PHE A 147     -13.188 -19.867  35.526  1.00 54.91           C  
ATOM    841  CE1 PHE A 147     -13.685 -19.489  32.840  1.00 52.70           C  
ATOM    842  CE2 PHE A 147     -14.482 -19.681  35.086  1.00 47.13           C  
ATOM    843  CZ  PHE A 147     -14.731 -19.490  33.739  1.00 48.58           C  
ATOM    844  N   VAL A 148      -8.507 -19.315  37.275  1.00 48.63           N  
ATOM    845  CA  VAL A 148      -7.216 -19.655  37.861  1.00 55.03           C  
ATOM    846  C   VAL A 148      -6.807 -21.067  37.472  1.00 61.57           C  
ATOM    847  O   VAL A 148      -5.611 -21.378  37.421  1.00 66.12           O  
ATOM    848  CB  VAL A 148      -7.240 -19.468  39.390  1.00 49.91           C  
ATOM    849  CG1 VAL A 148      -7.931 -18.164  39.740  1.00 52.99           C  
ATOM    850  CG2 VAL A 148      -7.914 -20.621  40.063  1.00 54.87           C  
ATOM    851  N   ASP A 149      -7.776 -21.938  37.189  1.00 63.36           N  
ATOM    852  CA  ASP A 149      -7.503 -23.282  36.694  1.00 62.25           C  
ATOM    853  C   ASP A 149      -7.470 -23.245  35.171  1.00 65.49           C  
ATOM    854  O   ASP A 149      -8.476 -22.919  34.530  1.00 62.27           O  
ATOM    855  CB  ASP A 149      -8.559 -24.270  37.187  1.00 65.96           C  
ATOM    856  CG  ASP A 149      -8.136 -25.722  37.011  1.00 76.29           C  
ATOM    857  OD1 ASP A 149      -7.503 -26.053  35.982  1.00 76.61           O  
ATOM    858  OD2 ASP A 149      -8.444 -26.536  37.904  1.00 81.17           O  
ATOM    859  N   SER A 150      -6.317 -23.595  34.596  1.00 69.38           N  
ATOM    860  CA  SER A 150      -6.118 -23.449  33.157  1.00 68.66           C  
ATOM    861  C   SER A 150      -6.951 -24.427  32.338  1.00 73.03           C  
ATOM    862  O   SER A 150      -7.113 -24.218  31.131  1.00 75.80           O  
ATOM    863  CB  SER A 150      -4.638 -23.623  32.809  1.00 70.54           C  
ATOM    864  OG  SER A 150      -4.151 -24.886  33.234  1.00 82.56           O  
ATOM    865  N   GLU A 151      -7.481 -25.484  32.950  1.00 72.97           N  
ATOM    866  CA  GLU A 151      -8.226 -26.502  32.218  1.00 79.49           C  
ATOM    867  C   GLU A 151      -9.723 -26.452  32.507  1.00 77.81           C  
ATOM    868  O   GLU A 151     -10.401 -27.480  32.480  1.00 84.75           O  
ATOM    869  CB  GLU A 151      -7.670 -27.889  32.522  1.00 84.68           C  
ATOM    870  CG  GLU A 151      -6.567 -28.315  31.570  1.00 92.13           C  
ATOM    871  CD  GLU A 151      -5.504 -29.145  32.249  1.00 97.18           C  
ATOM    872  OE1 GLU A 151      -5.302 -30.305  31.832  1.00102.42           O  
ATOM    873  OE2 GLU A 151      -4.875 -28.639  33.202  1.00 96.32           O  
ATOM    874  N   VAL A 152     -10.250 -25.264  32.779  1.00 75.76           N  
ATOM    875  CA  VAL A 152     -11.682 -25.094  32.993  1.00 67.98           C  
ATOM    876  C   VAL A 152     -12.419 -24.940  31.673  1.00 64.06           C  
ATOM    877  O   VAL A 152     -13.426 -25.607  31.428  1.00 65.64           O  
ATOM    878  CB  VAL A 152     -11.932 -23.891  33.926  1.00 72.64           C  
ATOM    879  CG1 VAL A 152     -13.373 -23.398  33.794  1.00 67.60           C  
ATOM    880  CG2 VAL A 152     -11.597 -24.250  35.360  1.00 67.03           C  
ATOM    881  N   GLU A 153     -11.933 -24.059  30.802  1.00 70.65           N  
ATOM    882  CA  GLU A 153     -12.629 -23.818  29.544  1.00 72.15           C  
ATOM    883  C   GLU A 153     -12.617 -25.045  28.647  1.00 81.43           C  
ATOM    884  O   GLU A 153     -13.502 -25.197  27.795  1.00 88.14           O  
ATOM    885  CB  GLU A 153     -12.007 -22.630  28.813  1.00 62.17           C  
ATOM    886  CG  GLU A 153     -12.135 -21.322  29.554  1.00 52.78           C  
ATOM    887  CD  GLU A 153     -11.785 -20.139  28.679  1.00 59.66           C  
ATOM    888  OE1 GLU A 153     -12.480 -19.921  27.662  1.00 56.54           O  
ATOM    889  OE2 GLU A 153     -10.809 -19.428  29.008  1.00 59.38           O  
ATOM    890  N   GLY A 154     -11.631 -25.925  28.820  1.00 79.40           N  
ATOM    891  CA  GLY A 154     -11.577 -27.152  28.052  1.00 76.38           C  
ATOM    892  C   GLY A 154     -12.550 -28.222  28.490  1.00 83.47           C  
ATOM    893  O   GLY A 154     -12.667 -29.250  27.816  1.00 97.65           O  
ATOM    894  N   THR A 155     -13.245 -28.003  29.601  1.00 82.86           N  
ATOM    895  CA  THR A 155     -14.194 -28.983  30.107  1.00 80.71           C  
ATOM    896  C   THR A 155     -15.335 -29.185  29.117  1.00 85.62           C  
ATOM    897  O   THR A 155     -15.832 -28.231  28.512  1.00 82.69           O  
ATOM    898  CB  THR A 155     -14.746 -28.533  31.463  1.00 84.67           C  
ATOM    899  OG1 THR A 155     -13.686 -28.502  32.429  1.00 82.07           O  
ATOM    900  CG2 THR A 155     -15.841 -29.472  31.950  1.00 88.71           C  
ATOM    901  N   ALA A 156     -15.731 -30.441  28.936  1.00 90.00           N  
ATOM    902  CA  ALA A 156     -16.915 -30.753  28.145  1.00 89.97           C  
ATOM    903  C   ALA A 156     -18.153 -30.359  28.940  1.00 91.91           C  
ATOM    904  O   ALA A 156     -18.455 -30.960  29.977  1.00 87.38           O  
ATOM    905  CB  ALA A 156     -16.938 -32.235  27.785  1.00 85.99           C  
ATOM    906  N   TRP A 157     -18.865 -29.340  28.465  1.00 90.72           N  
ATOM    907  CA  TRP A 157     -20.074 -28.862  29.136  1.00 91.29           C  
ATOM    908  C   TRP A 157     -21.283 -29.680  28.682  1.00 93.09           C  
ATOM    909  O   TRP A 157     -22.229 -29.181  28.072  1.00 90.84           O  
ATOM    910  CB  TRP A 157     -20.262 -27.374  28.873  1.00 87.26           C  
ATOM    911  CG  TRP A 157     -19.011 -26.605  29.129  1.00 80.00           C  
ATOM    912  CD1 TRP A 157     -18.115 -26.162  28.202  1.00 80.96           C  
ATOM    913  CD2 TRP A 157     -18.495 -26.217  30.406  1.00 76.92           C  
ATOM    914  NE1 TRP A 157     -17.076 -25.513  28.821  1.00 79.57           N  
ATOM    915  CE2 TRP A 157     -17.285 -25.532  30.175  1.00 77.37           C  
ATOM    916  CE3 TRP A 157     -18.944 -26.374  31.723  1.00 76.19           C  
ATOM    917  CZ2 TRP A 157     -16.518 -25.003  31.211  1.00 76.78           C  
ATOM    918  CZ3 TRP A 157     -18.179 -25.849  32.752  1.00 71.12           C  
ATOM    919  CH2 TRP A 157     -16.980 -25.171  32.490  1.00 73.82           C  
ATOM    920  N   ASP A 158     -21.227 -30.975  29.003  1.00 97.60           N  
ATOM    921  CA  ASP A 158     -22.218 -31.916  28.491  1.00107.18           C  
ATOM    922  C   ASP A 158     -23.541 -31.802  29.237  1.00103.74           C  
ATOM    923  O   ASP A 158     -24.611 -31.887  28.624  1.00104.56           O  
ATOM    924  CB  ASP A 158     -21.674 -33.347  28.579  1.00106.09           C  
ATOM    925  CG  ASP A 158     -22.656 -34.388  28.056  1.00113.52           C  
ATOM    926  OD1 ASP A 158     -22.873 -34.439  26.823  1.00120.41           O  
ATOM    927  OD2 ASP A 158     -23.204 -35.158  28.873  1.00105.36           O  
ATOM    928  N   GLU A 159     -23.491 -31.594  30.547  1.00 97.89           N  
ATOM    929  CA  GLU A 159     -24.667 -31.711  31.392  1.00 97.78           C  
ATOM    930  C   GLU A 159     -25.076 -30.354  31.960  1.00 95.98           C  
ATOM    931  O   GLU A 159     -24.295 -29.399  31.991  1.00 91.06           O  
ATOM    932  CB  GLU A 159     -24.411 -32.715  32.522  1.00 98.27           C  
ATOM    933  CG  GLU A 159     -24.529 -34.189  32.103  1.00105.30           C  
ATOM    934  CD  GLU A 159     -23.226 -34.964  32.242  1.00102.76           C  
ATOM    935  OE1 GLU A 159     -22.391 -34.573  33.086  1.00101.94           O  
ATOM    936  OE2 GLU A 159     -23.052 -35.978  31.531  1.00 95.87           O  
ATOM    937  N   ILE A 160     -26.330 -30.283  32.411  1.00 95.89           N  
ATOM    938  CA  ILE A 160     -26.889 -29.015  32.869  1.00 88.42           C  
ATOM    939  C   ILE A 160     -26.297 -28.604  34.212  1.00 85.87           C  
ATOM    940  O   ILE A 160     -26.158 -27.408  34.493  1.00 79.20           O  
ATOM    941  CB  ILE A 160     -28.427 -29.112  32.923  1.00 85.09           C  
ATOM    942  CG1 ILE A 160     -29.050 -27.739  33.177  1.00 86.18           C  
ATOM    943  CG2 ILE A 160     -28.870 -30.123  33.973  1.00 87.03           C  
ATOM    944  CD1 ILE A 160     -28.958 -26.809  31.992  1.00 94.40           C  
ATOM    945  N   GLU A 161     -25.923 -29.570  35.056  1.00 87.51           N  
ATOM    946  CA  GLU A 161     -25.418 -29.230  36.383  1.00 85.85           C  
ATOM    947  C   GLU A 161     -24.014 -28.644  36.321  1.00 82.19           C  
ATOM    948  O   GLU A 161     -23.668 -27.782  37.137  1.00 87.28           O  
ATOM    949  CB  GLU A 161     -25.441 -30.460  37.293  1.00 87.61           C  
ATOM    950  CG  GLU A 161     -26.792 -31.157  37.360  1.00 91.41           C  
ATOM    951  CD  GLU A 161     -26.807 -32.496  36.631  1.00 97.72           C  
ATOM    952  OE1 GLU A 161     -27.247 -33.497  37.238  1.00101.66           O  
ATOM    953  OE2 GLU A 161     -26.385 -32.548  35.453  1.00 86.70           O  
ATOM    954  N   THR A 162     -23.189 -29.096  35.373  1.00 80.48           N  
ATOM    955  CA  THR A 162     -21.852 -28.530  35.255  1.00 81.67           C  
ATOM    956  C   THR A 162     -21.886 -27.113  34.691  1.00 74.07           C  
ATOM    957  O   THR A 162     -20.961 -26.336  34.945  1.00 71.38           O  
ATOM    958  CB  THR A 162     -20.958 -29.441  34.402  1.00 81.75           C  
ATOM    959  OG1 THR A 162     -19.592 -29.021  34.512  1.00 77.89           O  
ATOM    960  CG2 THR A 162     -21.373 -29.411  32.938  1.00 79.15           C  
ATOM    961  N   PHE A 163     -22.937 -26.750  33.953  1.00 67.08           N  
ATOM    962  CA  PHE A 163     -23.065 -25.368  33.508  1.00 68.89           C  
ATOM    963  C   PHE A 163     -23.611 -24.484  34.621  1.00 67.58           C  
ATOM    964  O   PHE A 163     -23.075 -23.403  34.883  1.00 66.18           O  
ATOM    965  CB  PHE A 163     -23.965 -25.273  32.279  1.00 62.84           C  
ATOM    966  CG  PHE A 163     -24.561 -23.908  32.084  1.00 68.21           C  
ATOM    967  CD1 PHE A 163     -23.796 -22.871  31.575  1.00 70.84           C  
ATOM    968  CD2 PHE A 163     -25.879 -23.653  32.429  1.00 72.24           C  
ATOM    969  CE1 PHE A 163     -24.336 -21.612  31.400  1.00 67.92           C  
ATOM    970  CE2 PHE A 163     -26.423 -22.391  32.259  1.00 75.01           C  
ATOM    971  CZ  PHE A 163     -25.649 -21.371  31.743  1.00 66.75           C  
ATOM    972  N   LEU A 164     -24.683 -24.928  35.277  1.00 65.32           N  
ATOM    973  CA  LEU A 164     -25.293 -24.116  36.321  1.00 64.68           C  
ATOM    974  C   LEU A 164     -24.358 -23.938  37.506  1.00 64.42           C  
ATOM    975  O   LEU A 164     -24.346 -22.870  38.128  1.00 62.38           O  
ATOM    976  CB  LEU A 164     -26.619 -24.731  36.761  1.00 64.70           C  
ATOM    977  CG  LEU A 164     -27.770 -24.617  35.756  1.00 66.86           C  
ATOM    978  CD1 LEU A 164     -28.911 -25.529  36.165  1.00 67.63           C  
ATOM    979  CD2 LEU A 164     -28.263 -23.176  35.600  1.00 65.34           C  
ATOM    980  N   ASP A 165     -23.547 -24.949  37.819  1.00 63.86           N  
ATOM    981  CA  ASP A 165     -22.529 -24.766  38.849  1.00 64.49           C  
ATOM    982  C   ASP A 165     -21.444 -23.802  38.378  1.00 61.20           C  
ATOM    983  O   ASP A 165     -20.905 -23.020  39.170  1.00 54.24           O  
ATOM    984  CB  ASP A 165     -21.926 -26.115  39.231  1.00 59.55           C  
ATOM    985  CG  ASP A 165     -21.027 -26.029  40.441  1.00 63.33           C  
ATOM    986  OD1 ASP A 165     -21.184 -25.078  41.243  1.00 63.19           O  
ATOM    987  OD2 ASP A 165     -20.156 -26.909  40.584  1.00 55.52           O  
ATOM    988  N   MET A 166     -21.122 -23.839  37.087  1.00 62.55           N  
ATOM    989  CA  MET A 166     -20.168 -22.893  36.530  1.00 57.68           C  
ATOM    990  C   MET A 166     -20.784 -21.506  36.391  1.00 56.23           C  
ATOM    991  O   MET A 166     -20.125 -20.501  36.675  1.00 54.39           O  
ATOM    992  CB  MET A 166     -19.669 -23.399  35.179  1.00 56.71           C  
ATOM    993  CG  MET A 166     -18.480 -22.645  34.646  1.00 54.33           C  
ATOM    994  SD  MET A 166     -18.990 -21.406  33.460  1.00 65.54           S  
ATOM    995  CE  MET A 166     -19.541 -22.457  32.120  1.00 63.97           C  
ATOM    996  N   CYS A 167     -22.048 -21.435  35.969  1.00 58.90           N  
ATOM    997  CA  CYS A 167     -22.691 -20.139  35.783  1.00 51.92           C  
ATOM    998  C   CYS A 167     -22.936 -19.445  37.117  1.00 54.95           C  
ATOM    999  O   CYS A 167     -22.705 -18.238  37.245  1.00 54.91           O  
ATOM   1000  CB  CYS A 167     -24.000 -20.308  35.018  1.00 57.05           C  
ATOM   1001  SG  CYS A 167     -24.926 -18.779  34.783  1.00 58.22           S  
ATOM   1002  N   TYR A 168     -23.391 -20.190  38.126  1.00 57.38           N  
ATOM   1003  CA  TYR A 168     -23.629 -19.572  39.423  1.00 48.26           C  
ATOM   1004  C   TYR A 168     -22.325 -19.149  40.083  1.00 48.54           C  
ATOM   1005  O   TYR A 168     -22.287 -18.121  40.767  1.00 46.66           O  
ATOM   1006  CB  TYR A 168     -24.412 -20.521  40.335  1.00 48.15           C  
ATOM   1007  CG  TYR A 168     -25.829 -20.809  39.869  1.00 50.59           C  
ATOM   1008  CD1 TYR A 168     -26.407 -20.082  38.832  1.00 56.05           C  
ATOM   1009  CD2 TYR A 168     -26.589 -21.812  40.467  1.00 51.59           C  
ATOM   1010  CE1 TYR A 168     -27.699 -20.349  38.396  1.00 57.03           C  
ATOM   1011  CE2 TYR A 168     -27.883 -22.082  40.045  1.00 54.63           C  
ATOM   1012  CZ  TYR A 168     -28.433 -21.349  39.008  1.00 62.76           C  
ATOM   1013  OH  TYR A 168     -29.716 -21.613  38.579  1.00 65.66           O  
ATOM   1014  N   SER A 169     -21.247 -19.910  39.882  1.00 49.63           N  
ATOM   1015  CA  SER A 169     -19.979 -19.555  40.514  1.00 55.02           C  
ATOM   1016  C   SER A 169     -19.404 -18.277  39.917  1.00 48.50           C  
ATOM   1017  O   SER A 169     -18.849 -17.440  40.640  1.00 42.70           O  
ATOM   1018  CB  SER A 169     -18.975 -20.703  40.385  1.00 53.37           C  
ATOM   1019  OG  SER A 169     -19.359 -21.826  41.159  1.00 51.00           O  
ATOM   1020  N   VAL A 170     -19.534 -18.111  38.599  1.00 45.97           N  
ATOM   1021  CA  VAL A 170     -18.999 -16.931  37.930  1.00 42.35           C  
ATOM   1022  C   VAL A 170     -19.830 -15.701  38.267  1.00 48.63           C  
ATOM   1023  O   VAL A 170     -19.289 -14.635  38.588  1.00 44.61           O  
ATOM   1024  CB  VAL A 170     -18.936 -17.181  36.414  1.00 44.57           C  
ATOM   1025  CG1 VAL A 170     -18.723 -15.880  35.653  1.00 43.74           C  
ATOM   1026  CG2 VAL A 170     -17.836 -18.180  36.104  1.00 47.07           C  
ATOM   1027  N   LEU A 171     -21.158 -15.828  38.211  1.00 48.28           N  
ATOM   1028  CA  LEU A 171     -22.014 -14.688  38.511  1.00 43.62           C  
ATOM   1029  C   LEU A 171     -21.943 -14.299  39.984  1.00 47.35           C  
ATOM   1030  O   LEU A 171     -22.093 -13.117  40.314  1.00 43.71           O  
ATOM   1031  CB  LEU A 171     -23.453 -14.997  38.105  1.00 42.49           C  
ATOM   1032  CG  LEU A 171     -23.677 -15.195  36.606  1.00 39.66           C  
ATOM   1033  CD1 LEU A 171     -25.157 -15.320  36.291  1.00 45.82           C  
ATOM   1034  CD2 LEU A 171     -23.067 -14.046  35.842  1.00 42.96           C  
ATOM   1035  N   MET A 172     -21.713 -15.261  40.885  1.00 41.06           N  
ATOM   1036  CA  MET A 172     -21.613 -14.897  42.295  1.00 43.46           C  
ATOM   1037  C   MET A 172     -20.360 -14.079  42.555  1.00 47.17           C  
ATOM   1038  O   MET A 172     -20.364 -13.189  43.411  1.00 51.05           O  
ATOM   1039  CB  MET A 172     -21.640 -16.139  43.189  1.00 50.09           C  
ATOM   1040  CG  MET A 172     -23.050 -16.617  43.560  1.00 54.39           C  
ATOM   1041  SD  MET A 172     -24.159 -15.314  44.168  1.00 65.04           S  
ATOM   1042  CE  MET A 172     -25.378 -15.301  42.868  1.00 50.34           C  
ATOM   1043  N   GLN A 173     -19.279 -14.360  41.825  1.00 47.17           N  
ATOM   1044  CA  GLN A 173     -18.094 -13.517  41.936  1.00 46.03           C  
ATOM   1045  C   GLN A 173     -18.345 -12.129  41.351  1.00 52.70           C  
ATOM   1046  O   GLN A 173     -17.775 -11.140  41.832  1.00 52.37           O  
ATOM   1047  CB  GLN A 173     -16.907 -14.183  41.245  1.00 47.15           C  
ATOM   1048  CG  GLN A 173     -16.524 -15.537  41.832  1.00 47.68           C  
ATOM   1049  CD  GLN A 173     -15.433 -16.212  41.034  1.00 44.35           C  
ATOM   1050  OE1 GLN A 173     -14.259 -15.864  41.156  1.00 52.90           O  
ATOM   1051  NE2 GLN A 173     -15.815 -17.164  40.194  1.00 43.70           N  
ATOM   1052  N   ALA A 174     -19.201 -12.030  40.330  1.00 41.89           N  
ATOM   1053  CA  ALA A 174     -19.585 -10.717  39.828  1.00 38.78           C  
ATOM   1054  C   ALA A 174     -20.402  -9.959  40.869  1.00 47.87           C  
ATOM   1055  O   ALA A 174     -20.053  -8.835  41.235  1.00 51.13           O  
ATOM   1056  CB  ALA A 174     -20.352 -10.849  38.513  1.00 41.70           C  
ATOM   1057  N   TRP A 175     -21.468 -10.581  41.394  1.00 43.71           N  
ATOM   1058  CA  TRP A 175     -22.322  -9.930  42.392  1.00 42.48           C  
ATOM   1059  C   TRP A 175     -21.532  -9.374  43.571  1.00 48.41           C  
ATOM   1060  O   TRP A 175     -21.905  -8.344  44.140  1.00 50.20           O  
ATOM   1061  CB  TRP A 175     -23.373 -10.914  42.911  1.00 40.55           C  
ATOM   1062  CG  TRP A 175     -24.561 -11.046  42.022  1.00 40.13           C  
ATOM   1063  CD1 TRP A 175     -24.861 -12.097  41.205  1.00 43.35           C  
ATOM   1064  CD2 TRP A 175     -25.614 -10.093  41.853  1.00 42.33           C  
ATOM   1065  NE1 TRP A 175     -26.032 -11.853  40.530  1.00 46.62           N  
ATOM   1066  CE2 TRP A 175     -26.515 -10.629  40.911  1.00 47.87           C  
ATOM   1067  CE3 TRP A 175     -25.880  -8.835  42.401  1.00 44.97           C  
ATOM   1068  CZ2 TRP A 175     -27.664  -9.952  40.508  1.00 50.62           C  
ATOM   1069  CZ3 TRP A 175     -27.025  -8.163  41.998  1.00 44.01           C  
ATOM   1070  CH2 TRP A 175     -27.902  -8.724  41.066  1.00 49.84           C  
ATOM   1071  N   ILE A 176     -20.439 -10.036  43.948  1.00 52.52           N  
ATOM   1072  CA  ILE A 176     -19.689  -9.632  45.132  1.00 55.84           C  
ATOM   1073  C   ILE A 176     -18.968  -8.308  44.910  1.00 56.45           C  
ATOM   1074  O   ILE A 176     -18.789  -7.523  45.852  1.00 61.36           O  
ATOM   1075  CB  ILE A 176     -18.709 -10.753  45.524  1.00 55.42           C  
ATOM   1076  CG1 ILE A 176     -19.450 -11.876  46.243  1.00 60.39           C  
ATOM   1077  CG2 ILE A 176     -17.584 -10.229  46.397  1.00 66.29           C  
ATOM   1078  CD1 ILE A 176     -18.573 -13.060  46.536  1.00 63.71           C  
ATOM   1079  N   VAL A 177     -18.556  -8.019  43.678  1.00 49.98           N  
ATOM   1080  CA  VAL A 177     -17.760  -6.828  43.418  1.00 56.43           C  
ATOM   1081  C   VAL A 177     -18.615  -5.653  42.947  1.00 55.86           C  
ATOM   1082  O   VAL A 177     -18.063  -4.627  42.542  1.00 59.47           O  
ATOM   1083  CB  VAL A 177     -16.621  -7.123  42.417  1.00 62.63           C  
ATOM   1084  CG1 VAL A 177     -15.712  -8.227  42.948  1.00 54.95           C  
ATOM   1085  CG2 VAL A 177     -17.153  -7.486  41.031  1.00 49.56           C  
ATOM   1086  N   THR A 178     -19.945  -5.755  43.023  1.00 55.67           N  
ATOM   1087  CA  THR A 178     -20.782  -4.700  42.461  1.00 64.15           C  
ATOM   1088  C   THR A 178     -21.216  -3.641  43.468  1.00 68.57           C  
ATOM   1089  O   THR A 178     -22.021  -2.779  43.103  1.00 77.02           O  
ATOM   1090  CB  THR A 178     -22.045  -5.263  41.789  1.00 59.74           C  
ATOM   1091  OG1 THR A 178     -23.089  -5.420  42.754  1.00 69.55           O  
ATOM   1092  CG2 THR A 178     -21.781  -6.570  41.132  1.00 56.25           C  
ATOM   1093  N   CYS A 179     -20.714  -3.652  44.703  1.00 72.09           N  
ATOM   1094  CA  CYS A 179     -21.127  -2.596  45.622  1.00 80.36           C  
ATOM   1095  C   CYS A 179     -20.136  -2.442  46.769  1.00 84.02           C  
ATOM   1096  O   CYS A 179     -19.181  -3.212  46.910  1.00 81.76           O  
ATOM   1097  CB  CYS A 179     -22.534  -2.849  46.172  1.00 79.77           C  
ATOM   1098  SG  CYS A 179     -23.389  -1.328  46.644  1.00 83.00           S  
ATOM   1099  N   LYS A 180     -20.411  -1.423  47.593  1.00 91.39           N  
ATOM   1100  CA  LYS A 180     -19.611  -0.960  48.739  1.00 93.38           C  
ATOM   1101  C   LYS A 180     -18.402  -0.152  48.281  1.00 94.12           C  
ATOM   1102  O   LYS A 180     -18.542   1.006  47.881  1.00 95.31           O  
ATOM   1103  CB  LYS A 180     -19.167  -2.122  49.628  1.00 90.59           C  
ATOM   1104  CG  LYS A 180     -20.008  -2.288  50.870  1.00 80.80           C  
ATOM   1105  CD  LYS A 180     -19.898  -3.697  51.402  1.00 87.89           C  
ATOM   1106  CE  LYS A 180     -21.262  -4.235  51.802  1.00 85.51           C  
ATOM   1107  NZ  LYS A 180     -21.858  -3.449  52.919  1.00 88.82           N  
ATOM   1108  N   ILE A 192     -13.251  -9.318  46.635  1.00 72.01           N  
ATOM   1109  CA  ILE A 192     -13.365  -8.705  47.954  1.00 85.05           C  
ATOM   1110  C   ILE A 192     -12.759  -9.619  49.028  1.00 88.02           C  
ATOM   1111  O   ILE A 192     -12.884 -10.849  48.960  1.00 76.63           O  
ATOM   1112  CB  ILE A 192     -14.828  -8.360  48.259  1.00 87.52           C  
ATOM   1113  CG1 ILE A 192     -15.389  -7.455  47.156  1.00 76.73           C  
ATOM   1114  CG2 ILE A 192     -14.966  -7.706  49.632  1.00 86.62           C  
ATOM   1115  CD1 ILE A 192     -14.505  -6.269  46.797  1.00 72.76           C  
ATOM   1116  N   GLU A 193     -12.129  -8.981  50.022  1.00 92.90           N  
ATOM   1117  CA  GLU A 193     -11.174  -9.591  50.946  1.00 97.31           C  
ATOM   1118  C   GLU A 193     -11.543 -11.014  51.363  1.00 96.62           C  
ATOM   1119  O   GLU A 193     -10.919 -11.976  50.901  1.00 93.26           O  
ATOM   1120  CB  GLU A 193     -10.987  -8.691  52.184  1.00 95.72           C  
ATOM   1121  CG  GLU A 193     -12.265  -8.228  52.892  1.00 88.40           C  
ATOM   1122  CD  GLU A 193     -12.851  -6.963  52.298  1.00 95.03           C  
ATOM   1123  OE1 GLU A 193     -12.112  -6.221  51.614  1.00 99.20           O  
ATOM   1124  OE2 GLU A 193     -14.057  -6.717  52.510  1.00 91.70           O  
ATOM   1125  N   LYS A 194     -12.565 -11.163  52.209  1.00 95.44           N  
ATOM   1126  CA  LYS A 194     -12.899 -12.441  52.818  1.00 87.12           C  
ATOM   1127  C   LYS A 194     -14.296 -12.935  52.470  1.00 78.47           C  
ATOM   1128  O   LYS A 194     -14.682 -14.017  52.928  1.00 82.13           O  
ATOM   1129  CB  LYS A 194     -12.753 -12.352  54.346  1.00 91.34           C  
ATOM   1130  CG  LYS A 194     -11.325 -12.096  54.821  1.00 96.07           C  
ATOM   1131  CD  LYS A 194     -10.797 -13.240  55.682  1.00 97.84           C  
ATOM   1132  CE  LYS A 194      -9.359 -12.985  56.124  1.00 93.66           C  
ATOM   1133  NZ  LYS A 194      -8.553 -12.302  55.068  1.00 89.78           N  
ATOM   1134  N   ARG A 195     -15.069 -12.179  51.689  1.00 71.72           N  
ATOM   1135  CA  ARG A 195     -16.381 -12.663  51.272  1.00 70.54           C  
ATOM   1136  C   ARG A 195     -16.264 -13.910  50.407  1.00 74.48           C  
ATOM   1137  O   ARG A 195     -17.111 -14.807  50.484  1.00 74.38           O  
ATOM   1138  CB  ARG A 195     -17.127 -11.570  50.514  1.00 75.51           C  
ATOM   1139  CG  ARG A 195     -17.470 -10.376  51.357  1.00 87.12           C  
ATOM   1140  CD  ARG A 195     -18.794  -9.810  50.932  1.00 89.10           C  
ATOM   1141  NE  ARG A 195     -18.656  -8.579  50.160  1.00 96.45           N  
ATOM   1142  CZ  ARG A 195     -19.549  -8.163  49.267  1.00 89.64           C  
ATOM   1143  NH1 ARG A 195     -20.640  -8.885  49.036  1.00 80.79           N  
ATOM   1144  NH2 ARG A 195     -19.353  -7.029  48.607  1.00 88.20           N  
ATOM   1145  N   LEU A 196     -15.228 -13.982  49.568  1.00 73.81           N  
ATOM   1146  CA  LEU A 196     -15.025 -15.174  48.754  1.00 67.33           C  
ATOM   1147  C   LEU A 196     -14.740 -16.387  49.623  1.00 69.78           C  
ATOM   1148  O   LEU A 196     -15.190 -17.497  49.320  1.00 66.71           O  
ATOM   1149  CB  LEU A 196     -13.884 -14.954  47.766  1.00 67.40           C  
ATOM   1150  CG  LEU A 196     -13.936 -13.681  46.933  1.00 68.57           C  
ATOM   1151  CD1 LEU A 196     -12.660 -13.552  46.139  1.00 64.91           C  
ATOM   1152  CD2 LEU A 196     -15.135 -13.713  46.017  1.00 62.42           C  
ATOM   1153  N   GLN A 197     -13.982 -16.198  50.705  1.00 71.28           N  
ATOM   1154  CA  GLN A 197     -13.732 -17.301  51.624  1.00 71.99           C  
ATOM   1155  C   GLN A 197     -15.025 -17.783  52.265  1.00 72.49           C  
ATOM   1156  O   GLN A 197     -15.193 -18.985  52.498  1.00 72.26           O  
ATOM   1157  CB  GLN A 197     -12.718 -16.877  52.686  1.00 75.49           C  
ATOM   1158  CG  GLN A 197     -12.272 -17.998  53.617  1.00 85.58           C  
ATOM   1159  CD  GLN A 197     -12.861 -17.869  55.013  1.00 88.23           C  
ATOM   1160  OE1 GLN A 197     -13.466 -16.852  55.354  1.00 92.30           O  
ATOM   1161  NE2 GLN A 197     -12.680 -18.897  55.829  1.00 94.58           N  
ATOM   1162  N   LYS A 198     -15.959 -16.867  52.531  1.00 69.79           N  
ATOM   1163  CA  LYS A 198     -17.252 -17.261  53.082  1.00 74.94           C  
ATOM   1164  C   LYS A 198     -18.079 -18.021  52.052  1.00 69.27           C  
ATOM   1165  O   LYS A 198     -18.602 -19.105  52.336  1.00 67.17           O  
ATOM   1166  CB  LYS A 198     -18.013 -16.030  53.577  1.00 77.47           C  
ATOM   1167  CG  LYS A 198     -19.492 -16.280  53.844  1.00 81.97           C  
ATOM   1168  CD  LYS A 198     -20.217 -14.993  54.215  1.00 86.99           C  
ATOM   1169  CE  LYS A 198     -21.727 -15.196  54.272  1.00 88.39           C  
ATOM   1170  NZ  LYS A 198     -22.440 -13.961  54.705  1.00 95.48           N  
ATOM   1171  N   TYR A 199     -18.202 -17.464  50.844  1.00 64.34           N  
ATOM   1172  CA  TYR A 199     -18.989 -18.088  49.785  1.00 67.39           C  
ATOM   1173  C   TYR A 199     -18.345 -19.356  49.249  1.00 65.89           C  
ATOM   1174  O   TYR A 199     -19.029 -20.157  48.602  1.00 62.27           O  
ATOM   1175  CB  TYR A 199     -19.205 -17.104  48.636  1.00 64.28           C  
ATOM   1176  CG  TYR A 199     -20.298 -16.105  48.905  1.00 67.68           C  
ATOM   1177  CD1 TYR A 199     -20.813 -15.943  50.183  1.00 71.11           C  
ATOM   1178  CD2 TYR A 199     -20.821 -15.330  47.886  1.00 63.33           C  
ATOM   1179  CE1 TYR A 199     -21.811 -15.037  50.438  1.00 72.32           C  
ATOM   1180  CE2 TYR A 199     -21.824 -14.416  48.132  1.00 65.39           C  
ATOM   1181  CZ  TYR A 199     -22.315 -14.275  49.412  1.00 64.21           C  
ATOM   1182  OH  TYR A 199     -23.318 -13.372  49.670  1.00 75.22           O  
ATOM   1183  N   ARG A 200     -17.044 -19.537  49.473  1.00 69.94           N  
ATOM   1184  CA  ARG A 200     -16.407 -20.807  49.151  1.00 63.24           C  
ATOM   1185  C   ARG A 200     -16.837 -21.883  50.141  1.00 63.25           C  
ATOM   1186  O   ARG A 200     -17.267 -22.972  49.743  1.00 59.27           O  
ATOM   1187  CB  ARG A 200     -14.882 -20.643  49.142  1.00 65.46           C  
ATOM   1188  CG  ARG A 200     -14.100 -21.857  48.628  1.00 76.87           C  
ATOM   1189  CD  ARG A 200     -12.652 -21.878  49.138  1.00 82.01           C  
ATOM   1190  NE  ARG A 200     -12.573 -22.153  50.575  1.00 87.06           N  
ATOM   1191  CZ  ARG A 200     -11.453 -22.444  51.234  1.00 89.51           C  
ATOM   1192  NH1 ARG A 200     -10.290 -22.507  50.596  1.00 86.13           N  
ATOM   1193  NH2 ARG A 200     -11.496 -22.673  52.541  1.00 91.00           N  
ATOM   1194  N   GLN A 201     -16.757 -21.582  51.441  1.00 69.62           N  
ATOM   1195  CA  GLN A 201     -17.101 -22.574  52.456  1.00 62.21           C  
ATOM   1196  C   GLN A 201     -18.588 -22.903  52.429  1.00 64.64           C  
ATOM   1197  O   GLN A 201     -18.982 -24.051  52.669  1.00 66.86           O  
ATOM   1198  CB  GLN A 201     -16.695 -22.076  53.837  1.00 60.23           C  
ATOM   1199  CG  GLN A 201     -15.203 -21.947  54.048  1.00 68.61           C  
ATOM   1200  CD  GLN A 201     -14.883 -21.305  55.380  1.00 85.81           C  
ATOM   1201  OE1 GLN A 201     -13.776 -21.443  55.905  1.00 99.56           O  
ATOM   1202  NE2 GLN A 201     -15.861 -20.602  55.942  1.00 79.11           N  
ATOM   1203  N   GLN A 202     -19.428 -21.912  52.142  1.00 63.14           N  
ATOM   1204  CA  GLN A 202     -20.863 -22.135  52.044  1.00 61.25           C  
ATOM   1205  C   GLN A 202     -21.266 -22.792  50.734  1.00 63.25           C  
ATOM   1206  O   GLN A 202     -22.460 -23.036  50.526  1.00 60.90           O  
ATOM   1207  CB  GLN A 202     -21.600 -20.809  52.221  1.00 58.90           C  
ATOM   1208  CG  GLN A 202     -21.295 -20.157  53.554  1.00 65.22           C  
ATOM   1209  CD  GLN A 202     -22.098 -18.909  53.793  1.00 66.58           C  
ATOM   1210  OE1 GLN A 202     -22.782 -18.419  52.899  1.00 73.60           O  
ATOM   1211  NE2 GLN A 202     -22.043 -18.399  55.015  1.00 66.08           N  
ATOM   1212  N   GLY A 203     -20.304 -23.084  49.858  1.00 63.16           N  
ATOM   1213  CA  GLY A 203     -20.585 -23.721  48.587  1.00 59.35           C  
ATOM   1214  C   GLY A 203     -21.310 -22.864  47.577  1.00 58.34           C  
ATOM   1215  O   GLY A 203     -21.898 -23.401  46.636  1.00 63.66           O  
ATOM   1216  N   ARG A 204     -21.293 -21.540  47.741  1.00 58.74           N  
ATOM   1217  CA  ARG A 204     -21.934 -20.668  46.765  1.00 67.34           C  
ATOM   1218  C   ARG A 204     -21.033 -20.367  45.575  1.00 64.26           C  
ATOM   1219  O   ARG A 204     -21.534 -19.951  44.522  1.00 66.36           O  
ATOM   1220  CB  ARG A 204     -22.383 -19.372  47.438  1.00 66.15           C  
ATOM   1221  CG  ARG A 204     -23.580 -19.574  48.344  1.00 70.01           C  
ATOM   1222  CD  ARG A 204     -23.810 -18.405  49.275  1.00 75.58           C  
ATOM   1223  NE  ARG A 204     -25.094 -18.532  49.962  1.00 81.73           N  
ATOM   1224  CZ  ARG A 204     -25.388 -17.949  51.119  1.00 80.05           C  
ATOM   1225  NH1 ARG A 204     -24.489 -17.187  51.730  1.00 79.23           N  
ATOM   1226  NH2 ARG A 204     -26.583 -18.127  51.666  1.00 87.77           N  
ATOM   1227  N   ILE A 205     -19.725 -20.580  45.714  1.00 59.53           N  
ATOM   1228  CA  ILE A 205     -18.773 -20.477  44.614  1.00 57.09           C  
ATOM   1229  C   ILE A 205     -17.927 -21.744  44.621  1.00 50.93           C  
ATOM   1230  O   ILE A 205     -17.156 -21.972  45.561  1.00 59.17           O  
ATOM   1231  CB  ILE A 205     -17.882 -19.234  44.729  1.00 54.45           C  
ATOM   1232  CG1 ILE A 205     -18.731 -17.966  44.754  1.00 55.58           C  
ATOM   1233  CG2 ILE A 205     -16.891 -19.187  43.580  1.00 53.30           C  
ATOM   1234  CD1 ILE A 205     -17.937 -16.721  45.045  1.00 54.28           C  
ATOM   1235  N   ASN A 206     -18.069 -22.561  43.588  1.00 48.91           N  
ATOM   1236  CA  ASN A 206     -17.211 -23.726  43.394  1.00 47.60           C  
ATOM   1237  C   ASN A 206     -15.773 -23.272  43.160  1.00 52.20           C  
ATOM   1238  O   ASN A 206     -15.516 -22.531  42.197  1.00 50.62           O  
ATOM   1239  CB  ASN A 206     -17.711 -24.543  42.201  1.00 60.12           C  
ATOM   1240  CG  ASN A 206     -17.033 -25.905  42.077  1.00 61.57           C  
ATOM   1241  OD1 ASN A 206     -15.880 -26.089  42.478  1.00 54.51           O  
ATOM   1242  ND2 ASN A 206     -17.745 -26.859  41.484  1.00 51.98           N  
ATOM   1243  N   PRO A 207     -14.812 -23.699  43.985  1.00 54.36           N  
ATOM   1244  CA  PRO A 207     -13.425 -23.224  43.816  1.00 55.16           C  
ATOM   1245  C   PRO A 207     -12.826 -23.553  42.462  1.00 52.77           C  
ATOM   1246  O   PRO A 207     -11.881 -22.875  42.037  1.00 58.90           O  
ATOM   1247  CB  PRO A 207     -12.666 -23.938  44.946  1.00 55.20           C  
ATOM   1248  CG  PRO A 207     -13.724 -24.312  45.943  1.00 60.41           C  
ATOM   1249  CD  PRO A 207     -14.957 -24.600  45.138  1.00 57.28           C  
ATOM   1250  N   ARG A 208     -13.346 -24.571  41.775  1.00 54.06           N  
ATOM   1251  CA  ARG A 208     -12.871 -24.898  40.436  1.00 56.37           C  
ATOM   1252  C   ARG A 208     -13.129 -23.758  39.452  1.00 55.08           C  
ATOM   1253  O   ARG A 208     -12.374 -23.582  38.488  1.00 59.55           O  
ATOM   1254  CB  ARG A 208     -13.537 -26.198  39.966  1.00 58.92           C  
ATOM   1255  CG  ARG A 208     -13.241 -26.605  38.522  1.00 70.49           C  
ATOM   1256  CD  ARG A 208     -13.818 -27.988  38.200  1.00 80.03           C  
ATOM   1257  NE  ARG A 208     -13.904 -28.226  36.760  1.00 80.89           N  
ATOM   1258  CZ  ARG A 208     -12.894 -28.666  36.015  1.00 84.45           C  
ATOM   1259  NH1 ARG A 208     -11.714 -28.923  36.571  1.00 86.18           N  
ATOM   1260  NH2 ARG A 208     -13.061 -28.845  34.712  1.00 79.43           N  
ATOM   1261  N   TYR A 209     -14.167 -22.955  39.684  1.00 55.51           N  
ATOM   1262  CA  TYR A 209     -14.545 -21.906  38.746  1.00 56.68           C  
ATOM   1263  C   TYR A 209     -14.150 -20.514  39.230  1.00 50.45           C  
ATOM   1264  O   TYR A 209     -14.681 -19.514  38.734  1.00 43.67           O  
ATOM   1265  CB  TYR A 209     -16.044 -21.977  38.452  1.00 51.98           C  
ATOM   1266  CG  TYR A 209     -16.463 -23.319  37.905  1.00 56.66           C  
ATOM   1267  CD1 TYR A 209     -15.908 -23.812  36.729  1.00 61.16           C  
ATOM   1268  CD2 TYR A 209     -17.398 -24.102  38.569  1.00 59.22           C  
ATOM   1269  CE1 TYR A 209     -16.279 -25.045  36.222  1.00 64.34           C  
ATOM   1270  CE2 TYR A 209     -17.775 -25.339  38.073  1.00 66.53           C  
ATOM   1271  CZ  TYR A 209     -17.211 -25.806  36.899  1.00 68.41           C  
ATOM   1272  OH  TYR A 209     -17.582 -27.033  36.402  1.00 73.72           O  
ATOM   1273  N   LEU A 210     -13.207 -20.431  40.168  1.00 48.33           N  
ATOM   1274  CA  LEU A 210     -12.705 -19.139  40.621  1.00 47.91           C  
ATOM   1275  C   LEU A 210     -12.055 -18.374  39.475  1.00 49.42           C  
ATOM   1276  O   LEU A 210     -11.313 -18.938  38.665  1.00 53.00           O  
ATOM   1277  CB  LEU A 210     -11.680 -19.321  41.731  1.00 46.44           C  
ATOM   1278  CG  LEU A 210     -12.207 -19.447  43.150  1.00 52.06           C  
ATOM   1279  CD1 LEU A 210     -11.078 -19.901  44.046  1.00 46.22           C  
ATOM   1280  CD2 LEU A 210     -12.771 -18.123  43.608  1.00 48.55           C  
ATOM   1281  N   LEU A 211     -12.336 -17.081  39.413  1.00 46.08           N  
ATOM   1282  CA  LEU A 211     -11.678 -16.203  38.461  1.00 45.15           C  
ATOM   1283  C   LEU A 211     -10.375 -15.676  39.053  1.00 41.55           C  
ATOM   1284  O   LEU A 211     -10.227 -15.559  40.271  1.00 42.74           O  
ATOM   1285  CB  LEU A 211     -12.595 -15.040  38.083  1.00 44.04           C  
ATOM   1286  CG  LEU A 211     -13.883 -15.400  37.340  1.00 45.55           C  
ATOM   1287  CD1 LEU A 211     -14.753 -14.153  37.142  1.00 40.60           C  
ATOM   1288  CD2 LEU A 211     -13.562 -16.053  36.008  1.00 42.68           C  
ATOM   1289  N   GLN A 212      -9.420 -15.378  38.180  1.00 46.97           N  
ATOM   1290  CA  GLN A 212      -8.211 -14.710  38.626  1.00 46.61           C  
ATOM   1291  C   GLN A 212      -8.546 -13.303  39.121  1.00 47.38           C  
ATOM   1292  O   GLN A 212      -9.501 -12.680  38.646  1.00 46.42           O  
ATOM   1293  CB  GLN A 212      -7.194 -14.642  37.494  1.00 48.33           C  
ATOM   1294  CG  GLN A 212      -6.680 -16.000  37.070  1.00 49.33           C  
ATOM   1295  CD  GLN A 212      -5.607 -15.911  36.009  1.00 55.45           C  
ATOM   1296  OE1 GLN A 212      -4.694 -15.082  36.093  1.00 61.19           O  
ATOM   1297  NE2 GLN A 212      -5.713 -16.761  34.997  1.00 46.66           N  
ATOM   1298  N   PRO A 213      -7.774 -12.782  40.077  1.00 46.11           N  
ATOM   1299  CA  PRO A 213      -8.099 -11.460  40.644  1.00 45.86           C  
ATOM   1300  C   PRO A 213      -8.218 -10.351  39.609  1.00 49.40           C  
ATOM   1301  O   PRO A 213      -9.120  -9.511  39.718  1.00 49.91           O  
ATOM   1302  CB  PRO A 213      -6.936 -11.208  41.614  1.00 49.57           C  
ATOM   1303  CG  PRO A 213      -6.428 -12.577  41.965  1.00 46.49           C  
ATOM   1304  CD  PRO A 213      -6.598 -13.391  40.717  1.00 46.44           C  
ATOM   1305  N   GLU A 214      -7.338 -10.318  38.604  1.00 52.02           N  
ATOM   1306  CA  GLU A 214      -7.458  -9.296  37.568  1.00 49.63           C  
ATOM   1307  C   GLU A 214      -8.808  -9.383  36.864  1.00 49.87           C  
ATOM   1308  O   GLU A 214      -9.424  -8.355  36.560  1.00 52.35           O  
ATOM   1309  CB  GLU A 214      -6.313  -9.420  36.559  1.00 54.60           C  
ATOM   1310  CG  GLU A 214      -4.918  -9.303  37.158  1.00 56.33           C  
ATOM   1311  CD  GLU A 214      -4.311 -10.656  37.446  1.00 59.30           C  
ATOM   1312  OE1 GLU A 214      -5.089 -11.598  37.698  1.00 57.96           O  
ATOM   1313  OE2 GLU A 214      -3.065 -10.783  37.420  1.00 62.20           O  
ATOM   1314  N   ALA A 215      -9.295 -10.602  36.613  1.00 54.47           N  
ATOM   1315  CA  ALA A 215     -10.578 -10.762  35.931  1.00 53.31           C  
ATOM   1316  C   ALA A 215     -11.738 -10.289  36.795  1.00 46.60           C  
ATOM   1317  O   ALA A 215     -12.771  -9.861  36.266  1.00 45.80           O  
ATOM   1318  CB  ALA A 215     -10.783 -12.222  35.524  1.00 50.37           C  
ATOM   1319  N   ARG A 216     -11.593 -10.370  38.117  1.00 47.19           N  
ATOM   1320  CA  ARG A 216     -12.619  -9.843  39.007  1.00 44.53           C  
ATOM   1321  C   ARG A 216     -12.617  -8.319  38.999  1.00 50.10           C  
ATOM   1322  O   ARG A 216     -13.682  -7.692  38.975  1.00 51.22           O  
ATOM   1323  CB  ARG A 216     -12.402 -10.377  40.422  1.00 41.19           C  
ATOM   1324  CG  ARG A 216     -13.562 -11.178  40.967  1.00 48.17           C  
ATOM   1325  CD  ARG A 216     -13.325 -11.600  42.414  1.00 58.34           C  
ATOM   1326  NE  ARG A 216     -12.236 -12.570  42.540  1.00 64.24           N  
ATOM   1327  CZ  ARG A 216     -11.074 -12.321  43.138  1.00 58.83           C  
ATOM   1328  NH1 ARG A 216     -10.840 -11.126  43.682  1.00 50.18           N  
ATOM   1329  NH2 ARG A 216     -10.147 -13.271  43.195  1.00 50.91           N  
ATOM   1330  N   ARG A 217     -11.430  -7.705  38.994  1.00 48.63           N  
ATOM   1331  CA  ARG A 217     -11.355  -6.249  39.065  1.00 47.71           C  
ATOM   1332  C   ARG A 217     -11.856  -5.588  37.787  1.00 46.38           C  
ATOM   1333  O   ARG A 217     -12.452  -4.510  37.847  1.00 51.49           O  
ATOM   1334  CB  ARG A 217      -9.924  -5.813  39.366  1.00 47.96           C  
ATOM   1335  CG  ARG A 217      -9.432  -6.251  40.736  1.00 46.40           C  
ATOM   1336  CD  ARG A 217      -8.141  -5.546  41.102  1.00 62.18           C  
ATOM   1337  NE  ARG A 217      -6.956  -6.269  40.652  1.00 63.70           N  
ATOM   1338  CZ  ARG A 217      -6.332  -7.191  41.379  1.00 63.85           C  
ATOM   1339  NH1 ARG A 217      -6.792  -7.507  42.587  1.00 51.34           N  
ATOM   1340  NH2 ARG A 217      -5.256  -7.802  40.897  1.00 68.11           N  
ATOM   1341  N   ILE A 218     -11.628  -6.204  36.628  1.00 42.67           N  
ATOM   1342  CA  ILE A 218     -12.162  -5.644  35.391  1.00 43.24           C  
ATOM   1343  C   ILE A 218     -13.685  -5.685  35.406  1.00 47.43           C  
ATOM   1344  O   ILE A 218     -14.350  -4.697  35.069  1.00 44.09           O  
ATOM   1345  CB  ILE A 218     -11.584  -6.384  34.170  1.00 46.17           C  
ATOM   1346  CG1 ILE A 218     -10.067  -6.203  34.107  1.00 46.05           C  
ATOM   1347  CG2 ILE A 218     -12.255  -5.913  32.876  1.00 39.09           C  
ATOM   1348  CD1 ILE A 218      -9.407  -7.061  33.053  1.00 50.78           C  
ATOM   1349  N   ILE A 219     -14.265  -6.821  35.804  1.00 49.34           N  
ATOM   1350  CA  ILE A 219     -15.719  -6.898  35.908  1.00 48.09           C  
ATOM   1351  C   ILE A 219     -16.236  -5.868  36.903  1.00 47.98           C  
ATOM   1352  O   ILE A 219     -17.287  -5.251  36.684  1.00 42.49           O  
ATOM   1353  CB  ILE A 219     -16.150  -8.329  36.279  1.00 46.40           C  
ATOM   1354  CG1 ILE A 219     -15.828  -9.288  35.132  1.00 43.62           C  
ATOM   1355  CG2 ILE A 219     -17.629  -8.385  36.615  1.00 38.27           C  
ATOM   1356  CD1 ILE A 219     -16.095 -10.735  35.461  1.00 33.39           C  
ATOM   1357  N   GLN A 220     -15.487  -5.630  37.984  1.00 46.22           N  
ATOM   1358  CA  GLN A 220     -15.896  -4.636  38.973  1.00 50.42           C  
ATOM   1359  C   GLN A 220     -16.023  -3.246  38.354  1.00 46.50           C  
ATOM   1360  O   GLN A 220     -16.990  -2.523  38.626  1.00 45.57           O  
ATOM   1361  CB  GLN A 220     -14.903  -4.624  40.136  1.00 50.72           C  
ATOM   1362  CG  GLN A 220     -15.226  -3.622  41.224  1.00 54.64           C  
ATOM   1363  CD  GLN A 220     -14.302  -3.746  42.420  1.00 57.48           C  
ATOM   1364  OE1 GLN A 220     -13.380  -4.560  42.426  1.00 58.14           O  
ATOM   1365  NE2 GLN A 220     -14.551  -2.942  43.446  1.00 67.13           N  
ATOM   1366  N   ASN A 221     -15.068  -2.859  37.500  1.00 49.17           N  
ATOM   1367  CA  ASN A 221     -15.122  -1.523  36.909  1.00 53.56           C  
ATOM   1368  C   ASN A 221     -16.131  -1.426  35.774  1.00 53.08           C  
ATOM   1369  O   ASN A 221     -16.748  -0.374  35.599  1.00 52.55           O  
ATOM   1370  CB  ASN A 221     -13.736  -1.094  36.426  1.00 48.55           C  
ATOM   1371  CG  ASN A 221     -12.669  -1.340  37.475  1.00 64.67           C  
ATOM   1372  OD1 ASN A 221     -12.908  -1.149  38.678  1.00 74.96           O  
ATOM   1373  ND2 ASN A 221     -11.481  -1.749  37.034  1.00 53.50           N  
ATOM   1374  N   VAL A 222     -16.326  -2.504  35.013  1.00 45.76           N  
ATOM   1375  CA  VAL A 222     -17.339  -2.505  33.961  1.00 47.58           C  
ATOM   1376  C   VAL A 222     -18.729  -2.322  34.559  1.00 45.88           C  
ATOM   1377  O   VAL A 222     -19.561  -1.580  34.023  1.00 46.38           O  
ATOM   1378  CB  VAL A 222     -17.238  -3.802  33.131  1.00 50.43           C  
ATOM   1379  CG1 VAL A 222     -18.446  -3.971  32.222  1.00 42.90           C  
ATOM   1380  CG2 VAL A 222     -15.948  -3.816  32.318  1.00 48.15           C  
ATOM   1381  N   ILE A 223     -19.009  -3.007  35.670  1.00 45.89           N  
ATOM   1382  CA  ILE A 223     -20.278  -2.806  36.363  1.00 44.59           C  
ATOM   1383  C   ILE A 223     -20.357  -1.382  36.895  1.00 48.70           C  
ATOM   1384  O   ILE A 223     -21.391  -0.714  36.770  1.00 47.98           O  
ATOM   1385  CB  ILE A 223     -20.452  -3.859  37.480  1.00 39.61           C  
ATOM   1386  CG1 ILE A 223     -20.740  -5.235  36.886  1.00 38.04           C  
ATOM   1387  CG2 ILE A 223     -21.579  -3.498  38.423  1.00 41.94           C  
ATOM   1388  CD1 ILE A 223     -20.469  -6.369  37.835  1.00 42.72           C  
ATOM   1389  N   ARG A 224     -19.252  -0.886  37.465  1.00 53.58           N  
ATOM   1390  CA  ARG A 224     -19.207   0.482  37.975  1.00 48.13           C  
ATOM   1391  C   ARG A 224     -19.496   1.498  36.874  1.00 52.72           C  
ATOM   1392  O   ARG A 224     -20.223   2.473  37.096  1.00 63.49           O  
ATOM   1393  CB  ARG A 224     -17.844   0.750  38.616  1.00 53.20           C  
ATOM   1394  CG  ARG A 224     -17.687   2.145  39.232  1.00 65.51           C  
ATOM   1395  CD  ARG A 224     -16.253   2.399  39.711  1.00 70.26           C  
ATOM   1396  NE  ARG A 224     -15.270   2.177  38.650  1.00 75.69           N  
ATOM   1397  CZ  ARG A 224     -15.010   3.038  37.669  1.00 75.56           C  
ATOM   1398  NH1 ARG A 224     -15.656   4.196  37.602  1.00 73.64           N  
ATOM   1399  NH2 ARG A 224     -14.100   2.739  36.749  1.00 80.95           N  
ATOM   1400  N   LYS A 225     -18.952   1.286  35.675  1.00 49.60           N  
ATOM   1401  CA  LYS A 225     -19.197   2.232  34.591  1.00 49.10           C  
ATOM   1402  C   LYS A 225     -20.568   2.040  33.956  1.00 48.96           C  
ATOM   1403  O   LYS A 225     -21.093   2.969  33.336  1.00 58.01           O  
ATOM   1404  CB  LYS A 225     -18.113   2.107  33.516  1.00 51.38           C  
ATOM   1405  CG  LYS A 225     -16.701   2.389  34.005  1.00 56.53           C  
ATOM   1406  CD  LYS A 225     -15.659   2.165  32.908  1.00 69.55           C  
ATOM   1407  CE  LYS A 225     -15.549   0.687  32.524  1.00 66.25           C  
ATOM   1408  NZ  LYS A 225     -14.484   0.424  31.506  1.00 70.39           N  
ATOM   1409  N   GLY A 226     -21.163   0.863  34.096  1.00 52.41           N  
ATOM   1410  CA  GLY A 226     -22.377   0.566  33.365  1.00 50.18           C  
ATOM   1411  C   GLY A 226     -23.646   0.915  34.108  1.00 55.04           C  
ATOM   1412  O   GLY A 226     -24.101   0.147  34.959  1.00 62.97           O  
ATOM   1413  N   MET A 227     -24.230   2.073  33.798  1.00 58.73           N  
ATOM   1414  CA  MET A 227     -25.510   2.424  34.402  1.00 58.15           C  
ATOM   1415  C   MET A 227     -26.602   1.456  33.968  1.00 59.02           C  
ATOM   1416  O   MET A 227     -27.451   1.061  34.776  1.00 62.18           O  
ATOM   1417  CB  MET A 227     -25.887   3.864  34.047  1.00 57.86           C  
ATOM   1418  CG  MET A 227     -27.311   4.259  34.461  1.00 71.08           C  
ATOM   1419  SD  MET A 227     -27.590   4.213  36.251  1.00 83.21           S  
ATOM   1420  CE  MET A 227     -29.354   3.871  36.336  1.00 68.01           C  
ATOM   1421  N   VAL A 228     -26.583   1.042  32.701  1.00 58.03           N  
ATOM   1422  CA  VAL A 228     -27.607   0.124  32.222  1.00 55.60           C  
ATOM   1423  C   VAL A 228     -27.459  -1.249  32.874  1.00 52.54           C  
ATOM   1424  O   VAL A 228     -28.460  -1.910  33.170  1.00 56.31           O  
ATOM   1425  CB  VAL A 228     -27.558   0.050  30.684  1.00 59.91           C  
ATOM   1426  CG1 VAL A 228     -26.205  -0.491  30.203  1.00 55.85           C  
ATOM   1427  CG2 VAL A 228     -28.707  -0.786  30.158  1.00 59.54           C  
ATOM   1428  N   VAL A 229     -26.228  -1.691  33.133  1.00 50.26           N  
ATOM   1429  CA  VAL A 229     -26.027  -2.990  33.768  1.00 52.26           C  
ATOM   1430  C   VAL A 229     -26.589  -2.977  35.183  1.00 60.73           C  
ATOM   1431  O   VAL A 229     -27.282  -3.911  35.608  1.00 60.38           O  
ATOM   1432  CB  VAL A 229     -24.535  -3.371  33.754  1.00 51.27           C  
ATOM   1433  CG1 VAL A 229     -24.300  -4.631  34.568  1.00 46.79           C  
ATOM   1434  CG2 VAL A 229     -24.059  -3.567  32.329  1.00 47.85           C  
ATOM   1435  N   ARG A 230     -26.320  -1.906  35.929  1.00 55.38           N  
ATOM   1436  CA  ARG A 230     -26.804  -1.826  37.299  1.00 55.18           C  
ATOM   1437  C   ARG A 230     -28.307  -1.608  37.376  1.00 55.25           C  
ATOM   1438  O   ARG A 230     -28.924  -1.969  38.384  1.00 54.63           O  
ATOM   1439  CB  ARG A 230     -26.060  -0.722  38.028  1.00 55.18           C  
ATOM   1440  CG  ARG A 230     -24.581  -1.004  38.130  1.00 54.48           C  
ATOM   1441  CD  ARG A 230     -23.907   0.178  38.717  1.00 54.57           C  
ATOM   1442  NE  ARG A 230     -24.536   1.372  38.183  1.00 63.09           N  
ATOM   1443  CZ  ARG A 230     -23.885   2.438  37.747  1.00 73.47           C  
ATOM   1444  NH1 ARG A 230     -22.559   2.478  37.796  1.00 70.00           N  
ATOM   1445  NH2 ARG A 230     -24.572   3.466  37.266  1.00 74.53           N  
ATOM   1446  N   HIS A 231     -28.907  -1.040  36.333  1.00 60.50           N  
ATOM   1447  CA  HIS A 231     -30.358  -0.907  36.303  1.00 61.53           C  
ATOM   1448  C   HIS A 231     -31.034  -2.272  36.229  1.00 64.63           C  
ATOM   1449  O   HIS A 231     -32.063  -2.496  36.877  1.00 62.39           O  
ATOM   1450  CB  HIS A 231     -30.770  -0.024  35.126  1.00 69.71           C  
ATOM   1451  CG  HIS A 231     -32.252   0.114  34.958  1.00 87.63           C  
ATOM   1452  ND1 HIS A 231     -33.007   0.999  35.699  1.00 92.56           N  
ATOM   1453  CD2 HIS A 231     -33.117  -0.516  34.127  1.00 87.94           C  
ATOM   1454  CE1 HIS A 231     -34.274   0.905  35.334  1.00 97.20           C  
ATOM   1455  NE2 HIS A 231     -34.368  -0.006  34.382  1.00100.90           N  
ATOM   1456  N   PHE A 232     -30.469  -3.200  35.453  1.00 60.23           N  
ATOM   1457  CA  PHE A 232     -31.022  -4.547  35.395  1.00 58.40           C  
ATOM   1458  C   PHE A 232     -30.659  -5.374  36.620  1.00 60.36           C  
ATOM   1459  O   PHE A 232     -31.390  -6.312  36.954  1.00 64.40           O  
ATOM   1460  CB  PHE A 232     -30.559  -5.264  34.123  1.00 61.65           C  
ATOM   1461  CG  PHE A 232     -31.234  -4.771  32.868  1.00 76.44           C  
ATOM   1462  CD1 PHE A 232     -32.517  -5.187  32.537  1.00 80.65           C  
ATOM   1463  CD2 PHE A 232     -30.588  -3.880  32.025  1.00 71.41           C  
ATOM   1464  CE1 PHE A 232     -33.135  -4.724  31.385  1.00 78.49           C  
ATOM   1465  CE2 PHE A 232     -31.201  -3.417  30.881  1.00 70.49           C  
ATOM   1466  CZ  PHE A 232     -32.475  -3.839  30.560  1.00 75.59           C  
ATOM   1467  N   LEU A 233     -29.564  -5.041  37.307  1.00 56.19           N  
ATOM   1468  CA  LEU A 233     -29.228  -5.748  38.537  1.00 48.82           C  
ATOM   1469  C   LEU A 233     -30.218  -5.445  39.659  1.00 55.16           C  
ATOM   1470  O   LEU A 233     -30.464  -6.310  40.508  1.00 52.46           O  
ATOM   1471  CB  LEU A 233     -27.807  -5.394  38.969  1.00 50.03           C  
ATOM   1472  CG  LEU A 233     -26.682  -5.875  38.055  1.00 50.70           C  
ATOM   1473  CD1 LEU A 233     -25.318  -5.515  38.624  1.00 47.27           C  
ATOM   1474  CD2 LEU A 233     -26.795  -7.374  37.821  1.00 46.86           C  
ATOM   1475  N   THR A 234     -30.792  -4.233  39.690  1.00 56.02           N  
ATOM   1476  CA  THR A 234     -31.793  -3.920  40.709  1.00 60.42           C  
ATOM   1477  C   THR A 234     -33.005  -4.829  40.590  1.00 58.24           C  
ATOM   1478  O   THR A 234     -33.554  -5.275  41.604  1.00 61.77           O  
ATOM   1479  CB  THR A 234     -32.240  -2.461  40.614  1.00 59.11           C  
ATOM   1480  OG1 THR A 234     -32.748  -2.206  39.297  1.00 73.50           O  
ATOM   1481  CG2 THR A 234     -31.089  -1.509  40.944  1.00 50.60           C  
ATOM   1482  N   PHE A 235     -33.452  -5.093  39.362  1.00 53.76           N  
ATOM   1483  CA  PHE A 235     -34.587  -5.987  39.177  1.00 59.24           C  
ATOM   1484  C   PHE A 235     -34.283  -7.381  39.711  1.00 58.90           C  
ATOM   1485  O   PHE A 235     -35.157  -8.030  40.299  1.00 60.12           O  
ATOM   1486  CB  PHE A 235     -34.974  -6.032  37.700  1.00 70.31           C  
ATOM   1487  CG  PHE A 235     -35.931  -4.952  37.305  1.00 79.51           C  
ATOM   1488  CD1 PHE A 235     -37.282  -5.073  37.582  1.00 86.21           C  
ATOM   1489  CD2 PHE A 235     -35.477  -3.801  36.687  1.00 81.34           C  
ATOM   1490  CE1 PHE A 235     -38.167  -4.074  37.234  1.00 82.73           C  
ATOM   1491  CE2 PHE A 235     -36.353  -2.797  36.337  1.00 88.59           C  
ATOM   1492  CZ  PHE A 235     -37.702  -2.934  36.608  1.00 91.92           C  
ATOM   1493  N   GLU A 236     -33.048  -7.855  39.533  1.00 51.17           N  
ATOM   1494  CA  GLU A 236     -32.698  -9.166  40.065  1.00 53.11           C  
ATOM   1495  C   GLU A 236     -32.719  -9.159  41.587  1.00 55.37           C  
ATOM   1496  O   GLU A 236     -33.153 -10.134  42.211  1.00 57.96           O  
ATOM   1497  CB  GLU A 236     -31.329  -9.606  39.546  1.00 54.82           C  
ATOM   1498  CG  GLU A 236     -31.264  -9.854  38.045  1.00 62.85           C  
ATOM   1499  CD  GLU A 236     -31.581 -11.294  37.660  1.00 69.02           C  
ATOM   1500  OE1 GLU A 236     -32.779 -11.641  37.592  1.00 66.28           O  
ATOM   1501  OE2 GLU A 236     -30.626 -12.080  37.430  1.00 64.37           O  
ATOM   1502  N   LEU A 237     -32.255  -8.070  42.205  1.00 52.60           N  
ATOM   1503  CA  LEU A 237     -32.322  -7.967  43.660  1.00 48.64           C  
ATOM   1504  C   LEU A 237     -33.765  -7.848  44.135  1.00 48.85           C  
ATOM   1505  O   LEU A 237     -34.136  -8.421  45.164  1.00 53.34           O  
ATOM   1506  CB  LEU A 237     -31.489  -6.777  44.138  1.00 44.94           C  
ATOM   1507  CG  LEU A 237     -29.983  -6.859  43.886  1.00 45.88           C  
ATOM   1508  CD1 LEU A 237     -29.305  -5.536  44.168  1.00 48.43           C  
ATOM   1509  CD2 LEU A 237     -29.373  -7.946  44.725  1.00 49.85           C  
ATOM   1510  N   GLN A 238     -34.597  -7.119  43.392  1.00 57.74           N  
ATOM   1511  CA  GLN A 238     -36.000  -6.998  43.772  1.00 63.37           C  
ATOM   1512  C   GLN A 238     -36.725  -8.333  43.677  1.00 63.81           C  
ATOM   1513  O   GLN A 238     -37.589  -8.626  44.511  1.00 67.26           O  
ATOM   1514  CB  GLN A 238     -36.694  -5.949  42.903  1.00 62.98           C  
ATOM   1515  CG  GLN A 238     -36.368  -4.518  43.296  1.00 69.05           C  
ATOM   1516  CD  GLN A 238     -37.048  -3.514  42.393  1.00 73.17           C  
ATOM   1517  OE1 GLN A 238     -37.348  -3.810  41.235  1.00 83.20           O  
ATOM   1518  NE2 GLN A 238     -37.306  -2.324  42.916  1.00 72.59           N  
ATOM   1519  N   LEU A 239     -36.383  -9.156  42.680  1.00 61.19           N  
ATOM   1520  CA  LEU A 239     -36.944 -10.499  42.597  1.00 60.84           C  
ATOM   1521  C   LEU A 239     -36.251 -11.463  43.549  1.00 65.69           C  
ATOM   1522  O   LEU A 239     -36.865 -12.440  43.983  1.00 78.94           O  
ATOM   1523  CB  LEU A 239     -36.860 -11.028  41.156  1.00 66.29           C  
ATOM   1524  CG  LEU A 239     -37.100 -12.522  40.909  1.00 70.42           C  
ATOM   1525  CD1 LEU A 239     -38.521 -12.914  41.319  1.00 74.73           C  
ATOM   1526  CD2 LEU A 239     -36.860 -12.839  39.457  1.00 66.95           C  
ATOM   1527  N   ALA A 240     -34.980 -11.226  43.872  1.00 61.55           N  
ATOM   1528  CA  ALA A 240     -34.315 -12.055  44.872  1.00 62.99           C  
ATOM   1529  C   ALA A 240     -35.131 -12.097  46.161  1.00 65.24           C  
ATOM   1530  O   ALA A 240     -35.553 -13.169  46.611  1.00 82.19           O  
ATOM   1531  CB  ALA A 240     -32.894 -11.546  45.131  1.00 64.23           C  
ATOM   1532  N   ARG A 241     -35.393 -10.938  46.755  1.00 65.79           N  
ATOM   1533  CA  ARG A 241     -36.363 -10.915  47.835  1.00 75.61           C  
ATOM   1534  C   ARG A 241     -37.758 -11.156  47.262  1.00 81.24           C  
ATOM   1535  O   ARG A 241     -37.963 -11.172  46.046  1.00 84.09           O  
ATOM   1536  CB  ARG A 241     -36.287  -9.599  48.613  1.00 75.26           C  
ATOM   1537  CG  ARG A 241     -36.547  -8.357  47.788  1.00 75.07           C  
ATOM   1538  CD  ARG A 241     -36.206  -7.080  48.556  1.00 73.19           C  
ATOM   1539  NE  ARG A 241     -36.556  -5.896  47.775  1.00 81.58           N  
ATOM   1540  CZ  ARG A 241     -37.631  -5.144  47.993  1.00 86.67           C  
ATOM   1541  NH1 ARG A 241     -38.459  -5.442  48.989  1.00 89.04           N  
ATOM   1542  NH2 ARG A 241     -37.873  -4.092  47.220  1.00 79.76           N  
ATOM   1543  N   ALA A 242     -38.724 -11.369  48.154  1.00 81.92           N  
ATOM   1544  CA  ALA A 242     -40.057 -11.833  47.773  1.00 97.03           C  
ATOM   1545  C   ALA A 242     -40.015 -13.223  47.140  1.00 99.37           C  
ATOM   1546  O   ALA A 242     -40.863 -13.556  46.307  1.00 95.16           O  
ATOM   1547  CB  ALA A 242     -40.765 -10.838  46.839  1.00 91.73           C  
ATOM   1548  N   GLN A 243     -39.007 -14.019  47.515  1.00 98.42           N  
ATOM   1549  CA  GLN A 243     -38.955 -15.460  47.269  1.00 92.89           C  
ATOM   1550  C   GLN A 243     -38.793 -15.823  45.794  1.00 96.84           C  
ATOM   1551  O   GLN A 243     -39.139 -15.039  44.903  1.00 96.12           O  
ATOM   1552  CB  GLN A 243     -40.211 -16.133  47.839  1.00 98.88           C  
ATOM   1553  CG  GLN A 243     -40.137 -17.663  47.949  1.00105.84           C  
ATOM   1554  CD  GLN A 243     -41.392 -18.357  47.444  1.00101.09           C  
ATOM   1555  OE1 GLN A 243     -42.507 -18.019  47.845  1.00 90.96           O  
ATOM   1556  NE2 GLN A 243     -41.216 -19.327  46.549  1.00 97.98           N  
ATOM   1557  N   SER A 244     -38.240 -17.009  45.536  1.00105.78           N  
ATOM   1558  CA  SER A 244     -38.259 -17.603  44.202  1.00106.66           C  
ATOM   1559  C   SER A 244     -38.032 -19.103  44.346  1.00111.92           C  
ATOM   1560  O   SER A 244     -36.923 -19.528  44.684  1.00111.82           O  
ATOM   1561  CB  SER A 244     -37.205 -16.974  43.298  1.00 96.88           C  
ATOM   1562  OG  SER A 244     -37.383 -15.570  43.192  1.00 92.19           O  
ATOM   1563  N   LEU A 245     -39.085 -19.892  44.110  1.00112.61           N  
ATOM   1564  CA  LEU A 245     -38.979 -21.347  43.950  1.00112.98           C  
ATOM   1565  C   LEU A 245     -38.350 -22.022  45.172  1.00114.13           C  
ATOM   1566  O   LEU A 245     -37.398 -22.797  45.050  1.00113.10           O  
ATOM   1567  CB  LEU A 245     -38.198 -21.698  42.677  1.00110.07           C  
ATOM   1568  CG  LEU A 245     -38.594 -21.110  41.313  1.00113.60           C  
ATOM   1569  CD1 LEU A 245     -37.945 -19.751  41.049  1.00107.04           C  
ATOM   1570  CD2 LEU A 245     -38.244 -22.086  40.192  1.00105.25           C  
ATOM   1571  N   VAL A 246     -38.914 -21.746  46.355  1.00112.41           N  
ATOM   1572  CA  VAL A 246     -38.421 -22.278  47.627  1.00104.51           C  
ATOM   1573  C   VAL A 246     -36.915 -22.058  47.690  1.00106.62           C  
ATOM   1574  O   VAL A 246     -36.138 -23.013  47.803  1.00106.24           O  
ATOM   1575  CB  VAL A 246     -38.787 -23.766  47.804  1.00102.67           C  
ATOM   1576  CG1 VAL A 246     -38.522 -24.230  49.239  1.00 94.48           C  
ATOM   1577  CG2 VAL A 246     -40.245 -23.996  47.433  1.00104.24           C  
ATOM   1578  N   SER A 247     -36.502 -20.793  47.593  1.00105.94           N  
ATOM   1579  CA  SER A 247     -35.097 -20.398  47.494  1.00 95.96           C  
ATOM   1580  C   SER A 247     -34.408 -21.131  46.336  1.00104.01           C  
ATOM   1581  O   SER A 247     -33.638 -22.080  46.522  1.00104.82           O  
ATOM   1582  CB  SER A 247     -34.359 -20.629  48.822  1.00 88.88           C  
ATOM   1583  OG  SER A 247     -33.921 -21.971  48.963  1.00 91.11           O  
ATOM   1584  N   ASN A 248     -34.746 -20.682  45.122  1.00 95.07           N  
ATOM   1585  CA  ASN A 248     -33.963 -21.029  43.943  1.00 75.81           C  
ATOM   1586  C   ASN A 248     -32.498 -20.788  44.260  1.00 72.23           C  
ATOM   1587  O   ASN A 248     -32.143 -19.741  44.807  1.00 77.65           O  
ATOM   1588  CB  ASN A 248     -34.409 -20.180  42.744  1.00 79.44           C  
ATOM   1589  CG  ASN A 248     -33.604 -20.456  41.475  1.00 70.54           C  
ATOM   1590  OD1 ASN A 248     -32.382 -20.316  41.451  1.00 70.29           O  
ATOM   1591  ND2 ASN A 248     -34.297 -20.827  40.408  1.00 73.64           N  
ATOM   1592  N   ARG A 249     -31.649 -21.771  43.945  1.00 64.23           N  
ATOM   1593  CA  ARG A 249     -30.260 -21.692  44.389  1.00 61.52           C  
ATOM   1594  C   ARG A 249     -29.610 -20.386  43.949  1.00 61.23           C  
ATOM   1595  O   ARG A 249     -28.836 -19.787  44.704  1.00 63.90           O  
ATOM   1596  CB  ARG A 249     -29.461 -22.895  43.887  1.00 53.65           C  
ATOM   1597  CG  ARG A 249     -28.560 -23.498  44.959  1.00 56.48           C  
ATOM   1598  CD  ARG A 249     -27.619 -24.557  44.402  1.00 59.18           C  
ATOM   1599  NE  ARG A 249     -26.334 -24.008  43.980  1.00 57.28           N  
ATOM   1600  CZ  ARG A 249     -25.356 -23.679  44.815  1.00 58.12           C  
ATOM   1601  NH1 ARG A 249     -25.520 -23.832  46.122  1.00 58.74           N  
ATOM   1602  NH2 ARG A 249     -24.215 -23.194  44.347  1.00 66.41           N  
ATOM   1603  N   TYR A 250     -29.950 -19.902  42.752  1.00 56.53           N  
ATOM   1604  CA  TYR A 250     -29.377 -18.645  42.277  1.00 59.44           C  
ATOM   1605  C   TYR A 250     -29.949 -17.453  43.038  1.00 54.91           C  
ATOM   1606  O   TYR A 250     -29.205 -16.639  43.594  1.00 51.48           O  
ATOM   1607  CB  TYR A 250     -29.615 -18.483  40.774  1.00 52.55           C  
ATOM   1608  CG  TYR A 250     -29.065 -17.185  40.212  1.00 52.69           C  
ATOM   1609  CD1 TYR A 250     -27.703 -16.897  40.273  1.00 53.73           C  
ATOM   1610  CD2 TYR A 250     -29.905 -16.244  39.636  1.00 51.40           C  
ATOM   1611  CE1 TYR A 250     -27.195 -15.709  39.767  1.00 47.46           C  
ATOM   1612  CE2 TYR A 250     -29.407 -15.058  39.124  1.00 52.78           C  
ATOM   1613  CZ  TYR A 250     -28.054 -14.794  39.192  1.00 51.00           C  
ATOM   1614  OH  TYR A 250     -27.569 -13.608  38.678  1.00 49.80           O  
ATOM   1615  N   TYR A 251     -31.276 -17.333  43.068  1.00 51.06           N  
ATOM   1616  CA  TYR A 251     -31.896 -16.171  43.688  1.00 54.68           C  
ATOM   1617  C   TYR A 251     -31.785 -16.186  45.207  1.00 55.44           C  
ATOM   1618  O   TYR A 251     -31.876 -15.125  45.829  1.00 57.30           O  
ATOM   1619  CB  TYR A 251     -33.354 -16.069  43.249  1.00 55.93           C  
ATOM   1620  CG  TYR A 251     -33.488 -15.598  41.822  1.00 53.61           C  
ATOM   1621  CD1 TYR A 251     -33.316 -14.261  41.495  1.00 55.35           C  
ATOM   1622  CD2 TYR A 251     -33.760 -16.491  40.801  1.00 53.74           C  
ATOM   1623  CE1 TYR A 251     -33.425 -13.826  40.191  1.00 60.59           C  
ATOM   1624  CE2 TYR A 251     -33.870 -16.069  39.498  1.00 59.19           C  
ATOM   1625  CZ  TYR A 251     -33.702 -14.738  39.194  1.00 65.74           C  
ATOM   1626  OH  TYR A 251     -33.816 -14.331  37.883  1.00 68.78           O  
ATOM   1627  N   ALA A 252     -31.584 -17.352  45.819  1.00 55.64           N  
ATOM   1628  CA  ALA A 252     -31.275 -17.364  47.243  1.00 55.34           C  
ATOM   1629  C   ALA A 252     -29.907 -16.748  47.499  1.00 59.31           C  
ATOM   1630  O   ALA A 252     -29.716 -16.019  48.480  1.00 57.61           O  
ATOM   1631  CB  ALA A 252     -31.339 -18.790  47.789  1.00 59.36           C  
ATOM   1632  N   MET A 253     -28.944 -17.025  46.620  1.00 55.49           N  
ATOM   1633  CA  MET A 253     -27.637 -16.400  46.751  1.00 55.53           C  
ATOM   1634  C   MET A 253     -27.710 -14.908  46.442  1.00 56.67           C  
ATOM   1635  O   MET A 253     -27.054 -14.103  47.114  1.00 58.32           O  
ATOM   1636  CB  MET A 253     -26.632 -17.108  45.845  1.00 58.02           C  
ATOM   1637  CG  MET A 253     -26.396 -18.565  46.222  1.00 68.09           C  
ATOM   1638  SD  MET A 253     -25.161 -19.398  45.201  1.00 72.18           S  
ATOM   1639  CE  MET A 253     -25.861 -19.217  43.561  1.00 59.66           C  
ATOM   1640  N   VAL A 254     -28.513 -14.517  45.441  1.00 47.76           N  
ATOM   1641  CA  VAL A 254     -28.654 -13.102  45.100  1.00 52.52           C  
ATOM   1642  C   VAL A 254     -29.282 -12.332  46.260  1.00 60.53           C  
ATOM   1643  O   VAL A 254     -28.816 -11.246  46.630  1.00 56.98           O  
ATOM   1644  CB  VAL A 254     -29.468 -12.927  43.802  1.00 54.11           C  
ATOM   1645  CG1 VAL A 254     -29.665 -11.444  43.495  1.00 49.96           C  
ATOM   1646  CG2 VAL A 254     -28.788 -13.611  42.622  1.00 51.04           C  
ATOM   1647  N   GLY A 255     -30.345 -12.881  46.852  1.00 61.47           N  
ATOM   1648  CA  GLY A 255     -30.924 -12.268  48.034  1.00 54.19           C  
ATOM   1649  C   GLY A 255     -29.927 -12.105  49.161  1.00 53.61           C  
ATOM   1650  O   GLY A 255     -29.956 -11.107  49.881  1.00 62.44           O  
ATOM   1651  N   ASP A 256     -29.032 -13.077  49.328  1.00 57.30           N  
ATOM   1652  CA  ASP A 256     -27.986 -12.960  50.336  1.00 61.11           C  
ATOM   1653  C   ASP A 256     -27.039 -11.808  50.010  1.00 63.90           C  
ATOM   1654  O   ASP A 256     -26.721 -10.989  50.880  1.00 66.28           O  
ATOM   1655  CB  ASP A 256     -27.225 -14.281  50.447  1.00 66.97           C  
ATOM   1656  CG  ASP A 256     -26.480 -14.416  51.757  1.00 82.71           C  
ATOM   1657  OD1 ASP A 256     -27.119 -14.776  52.772  1.00 91.75           O  
ATOM   1658  OD2 ASP A 256     -25.254 -14.162  51.770  1.00 81.28           O  
ATOM   1659  N   VAL A 257     -26.583 -11.723  48.755  1.00 63.24           N  
ATOM   1660  CA  VAL A 257     -25.763 -10.588  48.338  1.00 62.45           C  
ATOM   1661  C   VAL A 257     -26.562  -9.296  48.417  1.00 61.35           C  
ATOM   1662  O   VAL A 257     -26.008  -8.230  48.712  1.00 62.60           O  
ATOM   1663  CB  VAL A 257     -25.206 -10.817  46.919  1.00 59.98           C  
ATOM   1664  CG1 VAL A 257     -24.792  -9.496  46.284  1.00 58.65           C  
ATOM   1665  CG2 VAL A 257     -24.022 -11.756  46.966  1.00 60.62           C  
ATOM   1666  N   GLY A 258     -27.872  -9.371  48.172  1.00 63.39           N  
ATOM   1667  CA  GLY A 258     -28.703  -8.181  48.246  1.00 60.93           C  
ATOM   1668  C   GLY A 258     -28.618  -7.477  49.587  1.00 63.94           C  
ATOM   1669  O   GLY A 258     -28.582  -6.246  49.646  1.00 62.53           O  
ATOM   1670  N   LYS A 259     -28.567  -8.248  50.680  1.00 63.22           N  
ATOM   1671  CA  LYS A 259     -28.491  -7.658  52.015  1.00 59.58           C  
ATOM   1672  C   LYS A 259     -27.322  -6.692  52.145  1.00 63.74           C  
ATOM   1673  O   LYS A 259     -27.395  -5.723  52.910  1.00 72.52           O  
ATOM   1674  CB  LYS A 259     -28.377  -8.755  53.067  1.00 67.29           C  
ATOM   1675  CG  LYS A 259     -29.331  -9.920  52.865  1.00 74.35           C  
ATOM   1676  CD  LYS A 259     -30.656  -9.687  53.570  1.00 81.67           C  
ATOM   1677  CE  LYS A 259     -31.009 -10.869  54.455  1.00 79.44           C  
ATOM   1678  NZ  LYS A 259     -31.064 -12.141  53.678  1.00 75.97           N  
ATOM   1679  N   TYR A 260     -26.246  -6.930  51.399  1.00 62.20           N  
ATOM   1680  CA  TYR A 260     -25.099  -6.033  51.434  1.00 68.50           C  
ATOM   1681  C   TYR A 260     -25.331  -4.780  50.600  1.00 69.03           C  
ATOM   1682  O   TYR A 260     -24.889  -3.691  50.980  1.00 71.26           O  
ATOM   1683  CB  TYR A 260     -23.852  -6.760  50.939  1.00 75.06           C  
ATOM   1684  CG  TYR A 260     -23.203  -7.616  51.993  1.00 88.58           C  
ATOM   1685  CD1 TYR A 260     -23.884  -7.959  53.155  1.00 87.49           C  
ATOM   1686  CD2 TYR A 260     -21.908  -8.079  51.833  1.00 96.24           C  
ATOM   1687  CE1 TYR A 260     -23.292  -8.744  54.124  1.00 90.51           C  
ATOM   1688  CE2 TYR A 260     -21.311  -8.862  52.797  1.00 96.59           C  
ATOM   1689  CZ  TYR A 260     -22.004  -9.194  53.938  1.00 98.60           C  
ATOM   1690  OH  TYR A 260     -21.396  -9.979  54.892  1.00106.72           O  
ATOM   1691  N   ILE A 261     -26.013  -4.914  49.464  1.00 64.54           N  
ATOM   1692  CA  ILE A 261     -26.147  -3.786  48.549  1.00 62.22           C  
ATOM   1693  C   ILE A 261     -27.220  -2.812  49.028  1.00 56.36           C  
ATOM   1694  O   ILE A 261     -27.060  -1.593  48.909  1.00 57.68           O  
ATOM   1695  CB  ILE A 261     -26.424  -4.302  47.124  1.00 56.37           C  
ATOM   1696  CG1 ILE A 261     -25.274  -5.209  46.672  1.00 61.28           C  
ATOM   1697  CG2 ILE A 261     -26.612  -3.146  46.154  1.00 45.47           C  
ATOM   1698  CD1 ILE A 261     -25.447  -5.833  45.298  1.00 53.70           C  
ATOM   1699  N   GLU A 262     -28.310  -3.321  49.598  1.00 53.50           N  
ATOM   1700  CA  GLU A 262     -29.452  -2.473  49.918  1.00 58.78           C  
ATOM   1701  C   GLU A 262     -29.103  -1.457  50.999  1.00 58.88           C  
ATOM   1702  O   GLU A 262     -28.511  -1.801  52.029  1.00 52.88           O  
ATOM   1703  CB  GLU A 262     -30.640  -3.325  50.357  1.00 64.01           C  
ATOM   1704  CG  GLU A 262     -30.960  -4.436  49.385  1.00 69.71           C  
ATOM   1705  CD  GLU A 262     -32.317  -5.058  49.620  1.00 77.42           C  
ATOM   1706  OE1 GLU A 262     -32.703  -5.225  50.794  1.00 77.26           O  
ATOM   1707  OE2 GLU A 262     -32.988  -5.403  48.620  1.00 83.13           O  
ATOM   1708  N   ASN A 263     -29.477  -0.198  50.746  1.00 53.58           N  
ATOM   1709  CA  ASN A 263     -29.273   0.914  51.675  1.00 48.81           C  
ATOM   1710  C   ASN A 263     -27.797   1.181  51.923  1.00 49.13           C  
ATOM   1711  O   ASN A 263     -27.420   1.724  52.964  1.00 49.42           O  
ATOM   1712  CB  ASN A 263     -30.006   0.686  52.996  1.00 44.01           C  
ATOM   1713  CG  ASN A 263     -31.509   0.654  52.820  1.00 58.81           C  
ATOM   1714  OD1 ASN A 263     -32.165  -0.324  53.179  1.00 67.00           O  
ATOM   1715  ND2 ASN A 263     -32.065   1.722  52.252  1.00 54.73           N  
ATOM   1716  N   CYS A 264     -26.958   0.802  50.965  1.00 46.82           N  
ATOM   1717  CA  CYS A 264     -25.547   1.142  51.027  1.00 51.67           C  
ATOM   1718  C   CYS A 264     -25.381   2.659  51.051  1.00 53.10           C  
ATOM   1719  O   CYS A 264     -25.991   3.376  50.248  1.00 52.42           O  
ATOM   1720  CB  CYS A 264     -24.812   0.529  49.837  1.00 53.78           C  
ATOM   1721  SG  CYS A 264     -23.073   0.961  49.707  1.00 75.11           S  
ATOM   1722  N   GLY A 265     -24.568   3.148  51.988  1.00 54.08           N  
ATOM   1723  CA  GLY A 265     -24.352   4.574  52.163  1.00 47.78           C  
ATOM   1724  C   GLY A 265     -25.394   5.306  52.981  1.00 43.81           C  
ATOM   1725  O   GLY A 265     -25.322   6.534  53.080  1.00 53.04           O  
ATOM   1726  N   MET A 266     -26.368   4.601  53.554  1.00 50.87           N  
ATOM   1727  CA  MET A 266     -27.388   5.203  54.403  1.00 47.37           C  
ATOM   1728  C   MET A 266     -27.125   4.970  55.879  1.00 43.24           C  
ATOM   1729  O   MET A 266     -28.017   5.217  56.695  1.00 42.81           O  
ATOM   1730  CB  MET A 266     -28.775   4.662  54.047  1.00 50.70           C  
ATOM   1731  CG  MET A 266     -29.018   4.569  52.566  1.00 53.12           C  
ATOM   1732  SD  MET A 266     -29.326   6.192  51.869  1.00 52.19           S  
ATOM   1733  CE  MET A 266     -31.030   6.429  52.321  1.00 42.12           C  
ATOM   1734  N   GLY A 267     -25.926   4.501  56.236  1.00 42.47           N  
ATOM   1735  CA  GLY A 267     -25.662   4.125  57.616  1.00 44.33           C  
ATOM   1736  C   GLY A 267     -25.745   5.298  58.575  1.00 47.40           C  
ATOM   1737  O   GLY A 267     -26.448   5.238  59.589  1.00 43.98           O  
ATOM   1738  N   GLY A 268     -25.019   6.380  58.270  1.00 48.72           N  
ATOM   1739  CA  GLY A 268     -25.104   7.575  59.094  1.00 35.43           C  
ATOM   1740  C   GLY A 268     -26.509   8.136  59.176  1.00 39.91           C  
ATOM   1741  O   GLY A 268     -26.903   8.686  60.205  1.00 43.66           O  
ATOM   1742  N   PHE A 269     -27.286   7.995  58.106  1.00 41.93           N  
ATOM   1743  CA  PHE A 269     -28.647   8.516  58.112  1.00 42.91           C  
ATOM   1744  C   PHE A 269     -29.532   7.720  59.067  1.00 43.40           C  
ATOM   1745  O   PHE A 269     -30.279   8.299  59.865  1.00 45.83           O  
ATOM   1746  CB  PHE A 269     -29.211   8.512  56.685  1.00 34.61           C  
ATOM   1747  CG  PHE A 269     -30.633   8.977  56.589  1.00 33.97           C  
ATOM   1748  CD1 PHE A 269     -30.979  10.277  56.910  1.00 38.88           C  
ATOM   1749  CD2 PHE A 269     -31.623   8.115  56.161  1.00 36.89           C  
ATOM   1750  CE1 PHE A 269     -32.293  10.704  56.817  1.00 40.00           C  
ATOM   1751  CE2 PHE A 269     -32.936   8.528  56.068  1.00 41.48           C  
ATOM   1752  CZ  PHE A 269     -33.275   9.829  56.396  1.00 42.02           C  
ATOM   1753  N   PHE A 270     -29.455   6.388  59.013  1.00 44.47           N  
ATOM   1754  CA  PHE A 270     -30.330   5.563  59.839  1.00 49.60           C  
ATOM   1755  C   PHE A 270     -29.883   5.534  61.300  1.00 48.02           C  
ATOM   1756  O   PHE A 270     -30.729   5.531  62.202  1.00 44.59           O  
ATOM   1757  CB  PHE A 270     -30.410   4.144  59.263  1.00 50.69           C  
ATOM   1758  CG  PHE A 270     -31.207   4.047  57.978  1.00 53.93           C  
ATOM   1759  CD1 PHE A 270     -32.394   4.747  57.822  1.00 51.99           C  
ATOM   1760  CD2 PHE A 270     -30.771   3.246  56.932  1.00 62.64           C  
ATOM   1761  CE1 PHE A 270     -33.130   4.655  56.646  1.00 50.83           C  
ATOM   1762  CE2 PHE A 270     -31.508   3.150  55.749  1.00 61.09           C  
ATOM   1763  CZ  PHE A 270     -32.685   3.860  55.610  1.00 51.66           C  
ATOM   1764  N   LEU A 271     -28.571   5.533  61.550  1.00 42.40           N  
ATOM   1765  CA  LEU A 271     -28.074   5.647  62.916  1.00 41.86           C  
ATOM   1766  C   LEU A 271     -28.512   6.961  63.556  1.00 53.58           C  
ATOM   1767  O   LEU A 271     -28.873   6.989  64.740  1.00 48.25           O  
ATOM   1768  CB  LEU A 271     -26.551   5.523  62.928  1.00 43.96           C  
ATOM   1769  CG  LEU A 271     -25.998   4.130  62.599  1.00 58.03           C  
ATOM   1770  CD1 LEU A 271     -24.475   4.106  62.705  1.00 60.53           C  
ATOM   1771  CD2 LEU A 271     -26.628   3.026  63.462  1.00 45.89           C  
ATOM   1772  N   THR A 272     -28.501   8.060  62.788  1.00 49.65           N  
ATOM   1773  CA  THR A 272     -28.984   9.330  63.323  1.00 41.76           C  
ATOM   1774  C   THR A 272     -30.479   9.273  63.610  1.00 47.40           C  
ATOM   1775  O   THR A 272     -30.937   9.781  64.640  1.00 52.13           O  
ATOM   1776  CB  THR A 272     -28.668  10.479  62.363  1.00 43.63           C  
ATOM   1777  OG1 THR A 272     -27.248  10.623  62.226  1.00 44.82           O  
ATOM   1778  CG2 THR A 272     -29.248  11.785  62.887  1.00 40.43           C  
ATOM   1779  N   LEU A 273     -31.258   8.658  62.715  1.00 41.03           N  
ATOM   1780  CA  LEU A 273     -32.690   8.534  62.968  1.00 47.60           C  
ATOM   1781  C   LEU A 273     -32.966   7.680  64.199  1.00 53.55           C  
ATOM   1782  O   LEU A 273     -33.987   7.871  64.870  1.00 50.22           O  
ATOM   1783  CB  LEU A 273     -33.405   7.936  61.752  1.00 49.54           C  
ATOM   1784  CG  LEU A 273     -33.446   8.710  60.431  1.00 51.00           C  
ATOM   1785  CD1 LEU A 273     -34.521   8.122  59.531  1.00 45.35           C  
ATOM   1786  CD2 LEU A 273     -33.677  10.200  60.651  1.00 48.97           C  
ATOM   1787  N   LYS A 274     -32.073   6.734  64.504  1.00 51.67           N  
ATOM   1788  CA  LYS A 274     -32.308   5.789  65.591  1.00 55.44           C  
ATOM   1789  C   LYS A 274     -31.928   6.383  66.942  1.00 58.92           C  
ATOM   1790  O   LYS A 274     -32.744   6.406  67.870  1.00 54.68           O  
ATOM   1791  CB  LYS A 274     -31.520   4.504  65.339  1.00 55.17           C  
ATOM   1792  CG  LYS A 274     -31.738   3.425  66.371  1.00 58.49           C  
ATOM   1793  CD  LYS A 274     -30.924   2.192  66.033  1.00 71.26           C  
ATOM   1794  CE  LYS A 274     -31.396   0.984  66.819  1.00 68.92           C  
ATOM   1795  NZ  LYS A 274     -30.926  -0.268  66.167  1.00 78.19           N  
ATOM   1796  N   TYR A 275     -30.693   6.866  67.067  1.00 50.58           N  
ATOM   1797  CA  TYR A 275     -30.168   7.296  68.354  1.00 54.38           C  
ATOM   1798  C   TYR A 275     -30.485   8.750  68.682  1.00 59.82           C  
ATOM   1799  O   TYR A 275     -30.586   9.099  69.863  1.00 66.05           O  
ATOM   1800  CB  TYR A 275     -28.654   7.070  68.393  1.00 57.44           C  
ATOM   1801  CG  TYR A 275     -28.288   5.610  68.368  1.00 57.86           C  
ATOM   1802  CD1 TYR A 275     -28.717   4.758  69.375  1.00 69.62           C  
ATOM   1803  CD2 TYR A 275     -27.522   5.077  67.341  1.00 64.65           C  
ATOM   1804  CE1 TYR A 275     -28.396   3.411  69.364  1.00 71.28           C  
ATOM   1805  CE2 TYR A 275     -27.194   3.725  67.319  1.00 66.75           C  
ATOM   1806  CZ  TYR A 275     -27.637   2.902  68.336  1.00 72.97           C  
ATOM   1807  OH  TYR A 275     -27.322   1.565  68.335  1.00 78.69           O  
ATOM   1808  N   ALA A 276     -30.645   9.610  67.676  1.00 54.52           N  
ATOM   1809  CA  ALA A 276     -30.954  11.008  67.950  1.00 49.17           C  
ATOM   1810  C   ALA A 276     -32.453  11.275  67.967  1.00 47.90           C  
ATOM   1811  O   ALA A 276     -32.940  12.001  68.837  1.00 52.31           O  
ATOM   1812  CB  ALA A 276     -30.269  11.914  66.923  1.00 53.73           C  
ATOM   1813  N   LEU A 277     -33.204  10.696  67.034  1.00 50.64           N  
ATOM   1814  CA  LEU A 277     -34.633  10.965  66.955  1.00 54.04           C  
ATOM   1815  C   LEU A 277     -35.495   9.847  67.518  1.00 58.62           C  
ATOM   1816  O   LEU A 277     -36.686  10.070  67.760  1.00 63.27           O  
ATOM   1817  CB  LEU A 277     -35.048  11.227  65.503  1.00 50.77           C  
ATOM   1818  CG  LEU A 277     -34.361  12.411  64.828  1.00 54.88           C  
ATOM   1819  CD1 LEU A 277     -34.762  12.440  63.369  1.00 53.95           C  
ATOM   1820  CD2 LEU A 277     -34.709  13.720  65.529  1.00 48.73           C  
ATOM   1821  N   GLY A 278     -34.942   8.646  67.700  1.00 56.52           N  
ATOM   1822  CA  GLY A 278     -35.691   7.595  68.362  1.00 55.14           C  
ATOM   1823  C   GLY A 278     -35.787   7.763  69.863  1.00 61.34           C  
ATOM   1824  O   GLY A 278     -36.711   7.224  70.479  1.00 56.38           O  
ATOM   1825  N   THR A 279     -34.861   8.514  70.463  1.00 65.90           N  
ATOM   1826  CA  THR A 279     -34.872   8.708  71.907  1.00 67.61           C  
ATOM   1827  C   THR A 279     -35.822   9.819  72.339  1.00 68.51           C  
ATOM   1828  O   THR A 279     -36.404   9.735  73.426  1.00 69.78           O  
ATOM   1829  CB  THR A 279     -33.459   9.013  72.406  1.00 64.58           C  
ATOM   1830  OG1 THR A 279     -32.982  10.224  71.803  1.00 64.67           O  
ATOM   1831  CG2 THR A 279     -32.522   7.875  72.060  1.00 66.08           C  
ATOM   1832  N   ARG A 280     -35.993  10.851  71.513  1.00 60.64           N  
ATOM   1833  CA  ARG A 280     -36.841  12.006  71.829  1.00 63.26           C  
ATOM   1834  C   ARG A 280     -36.438  12.639  73.162  1.00 59.37           C  
ATOM   1835  O   ARG A 280     -37.264  12.893  74.041  1.00 55.83           O  
ATOM   1836  CB  ARG A 280     -38.322  11.624  71.832  1.00 59.96           C  
ATOM   1837  CG  ARG A 280     -39.258  12.833  71.827  1.00 71.25           C  
ATOM   1838  CD  ARG A 280     -40.694  12.449  72.124  1.00 75.01           C  
ATOM   1839  NE  ARG A 280     -41.610  12.999  71.130  1.00 86.77           N  
ATOM   1840  CZ  ARG A 280     -42.918  12.760  71.097  1.00 90.24           C  
ATOM   1841  NH1 ARG A 280     -43.658  13.287  70.137  1.00 89.27           N  
ATOM   1842  NH2 ARG A 280     -43.492  11.986  72.003  1.00 83.32           N  
ATOM   1843  N   TRP A 281     -35.162  12.897  73.303  1.00 56.93           N  
ATOM   1844  CA  TRP A 281     -34.725  13.447  74.575  1.00 57.19           C  
ATOM   1845  C   TRP A 281     -34.732  14.975  74.546  1.00 61.89           C  
ATOM   1846  O   TRP A 281     -34.599  15.580  73.478  1.00 61.08           O  
ATOM   1847  CB  TRP A 281     -33.328  12.937  74.910  1.00 65.01           C  
ATOM   1848  CG  TRP A 281     -33.362  11.551  75.471  1.00 69.90           C  
ATOM   1849  CD1 TRP A 281     -34.366  10.995  76.211  1.00 68.01           C  
ATOM   1850  CD2 TRP A 281     -32.359  10.540  75.331  1.00 55.91           C  
ATOM   1851  NE1 TRP A 281     -34.048   9.701  76.540  1.00 65.91           N  
ATOM   1852  CE2 TRP A 281     -32.820   9.399  76.014  1.00 61.28           C  
ATOM   1853  CE3 TRP A 281     -31.115  10.491  74.700  1.00 61.84           C  
ATOM   1854  CZ2 TRP A 281     -32.079   8.222  76.085  1.00 68.30           C  
ATOM   1855  CZ3 TRP A 281     -30.384   9.321  74.766  1.00 69.92           C  
ATOM   1856  CH2 TRP A 281     -30.867   8.202  75.456  1.00 70.74           C  
ATOM   1857  N   PRO A 282     -34.883  15.612  75.717  1.00 62.48           N  
ATOM   1858  CA  PRO A 282     -35.045  17.077  75.745  1.00 59.49           C  
ATOM   1859  C   PRO A 282     -33.946  17.850  75.042  1.00 55.56           C  
ATOM   1860  O   PRO A 282     -34.209  18.948  74.540  1.00 56.61           O  
ATOM   1861  CB  PRO A 282     -35.068  17.394  77.250  1.00 63.33           C  
ATOM   1862  CG  PRO A 282     -35.552  16.151  77.887  1.00 62.17           C  
ATOM   1863  CD  PRO A 282     -34.982  15.029  77.067  1.00 68.76           C  
ATOM   1864  N   THR A 283     -32.720  17.327  74.995  1.00 51.89           N  
ATOM   1865  CA  THR A 283     -31.641  18.057  74.341  1.00 54.86           C  
ATOM   1866  C   THR A 283     -31.895  18.289  72.854  1.00 60.81           C  
ATOM   1867  O   THR A 283     -31.230  19.143  72.257  1.00 58.54           O  
ATOM   1868  CB  THR A 283     -30.322  17.315  74.538  1.00 55.06           C  
ATOM   1869  OG1 THR A 283     -30.566  15.905  74.488  1.00 60.67           O  
ATOM   1870  CG2 THR A 283     -29.711  17.673  75.870  1.00 60.16           C  
ATOM   1871  N   LEU A 284     -32.843  17.566  72.246  1.00 61.30           N  
ATOM   1872  CA  LEU A 284     -33.183  17.791  70.845  1.00 62.87           C  
ATOM   1873  C   LEU A 284     -33.704  19.200  70.592  1.00 64.02           C  
ATOM   1874  O   LEU A 284     -33.657  19.670  69.448  1.00 66.74           O  
ATOM   1875  CB  LEU A 284     -34.227  16.771  70.378  1.00 63.49           C  
ATOM   1876  CG  LEU A 284     -33.742  15.366  70.016  1.00 55.00           C  
ATOM   1877  CD1 LEU A 284     -34.912  14.435  69.774  1.00 53.91           C  
ATOM   1878  CD2 LEU A 284     -32.843  15.417  68.809  1.00 49.93           C  
ATOM   1879  N   ALA A 285     -34.200  19.883  71.622  1.00 57.66           N  
ATOM   1880  CA  ALA A 285     -34.774  21.211  71.450  1.00 55.96           C  
ATOM   1881  C   ALA A 285     -33.737  22.325  71.500  1.00 53.53           C  
ATOM   1882  O   ALA A 285     -34.119  23.498  71.443  1.00 63.66           O  
ATOM   1883  CB  ALA A 285     -35.864  21.461  72.495  1.00 51.51           C  
ATOM   1884  N   LEU A 286     -32.450  21.999  71.599  1.00 45.46           N  
ATOM   1885  CA  LEU A 286     -31.424  23.016  71.423  1.00 49.34           C  
ATOM   1886  C   LEU A 286     -31.590  23.689  70.066  1.00 63.02           C  
ATOM   1887  O   LEU A 286     -31.875  23.033  69.058  1.00 65.36           O  
ATOM   1888  CB  LEU A 286     -30.034  22.401  71.525  1.00 48.89           C  
ATOM   1889  CG  LEU A 286     -29.599  21.943  72.914  1.00 58.68           C  
ATOM   1890  CD1 LEU A 286     -28.157  21.445  72.873  1.00 62.01           C  
ATOM   1891  CD2 LEU A 286     -29.768  23.049  73.930  1.00 53.12           C  
ATOM   1892  N   ALA A 287     -31.413  25.011  70.045  1.00 71.77           N  
ATOM   1893  CA  ALA A 287     -31.613  25.773  68.816  1.00 72.27           C  
ATOM   1894  C   ALA A 287     -30.647  25.373  67.704  1.00 62.52           C  
ATOM   1895  O   ALA A 287     -31.005  25.483  66.526  1.00 66.10           O  
ATOM   1896  CB  ALA A 287     -31.493  27.266  69.108  1.00 74.42           C  
ATOM   1897  N   ALA A 288     -29.450  24.889  68.044  1.00 56.29           N  
ATOM   1898  CA  ALA A 288     -28.500  24.446  67.028  1.00 62.67           C  
ATOM   1899  C   ALA A 288     -28.947  23.190  66.295  1.00 61.83           C  
ATOM   1900  O   ALA A 288     -28.315  22.823  65.301  1.00 58.93           O  
ATOM   1901  CB  ALA A 288     -27.125  24.196  67.647  1.00 58.74           C  
ATOM   1902  N   PHE A 289     -29.987  22.510  66.763  1.00 55.22           N  
ATOM   1903  CA  PHE A 289     -30.522  21.375  66.027  1.00 61.28           C  
ATOM   1904  C   PHE A 289     -31.690  21.760  65.139  1.00 61.63           C  
ATOM   1905  O   PHE A 289     -32.132  20.936  64.332  1.00 64.94           O  
ATOM   1906  CB  PHE A 289     -30.978  20.266  66.987  1.00 58.51           C  
ATOM   1907  CG  PHE A 289     -29.859  19.609  67.736  1.00 52.07           C  
ATOM   1908  CD1 PHE A 289     -28.594  19.515  67.181  1.00 48.19           C  
ATOM   1909  CD2 PHE A 289     -30.073  19.090  69.005  1.00 53.60           C  
ATOM   1910  CE1 PHE A 289     -27.558  18.914  67.881  1.00 53.69           C  
ATOM   1911  CE2 PHE A 289     -29.048  18.481  69.705  1.00 51.83           C  
ATOM   1912  CZ  PHE A 289     -27.788  18.393  69.144  1.00 53.04           C  
ATOM   1913  N   SER A 290     -32.201  22.983  65.275  1.00 60.00           N  
ATOM   1914  CA  SER A 290     -33.450  23.337  64.612  1.00 62.45           C  
ATOM   1915  C   SER A 290     -33.322  23.231  63.100  1.00 59.10           C  
ATOM   1916  O   SER A 290     -34.251  22.774  62.421  1.00 64.18           O  
ATOM   1917  CB  SER A 290     -33.879  24.747  65.015  1.00 64.63           C  
ATOM   1918  OG  SER A 290     -35.206  25.000  64.594  1.00 73.69           O  
ATOM   1919  N   GLY A 291     -32.174  23.638  62.554  1.00 56.26           N  
ATOM   1920  CA  GLY A 291     -31.998  23.577  61.112  1.00 53.34           C  
ATOM   1921  C   GLY A 291     -31.900  22.150  60.606  1.00 58.63           C  
ATOM   1922  O   GLY A 291     -32.610  21.756  59.675  1.00 51.96           O  
ATOM   1923  N   GLU A 292     -31.028  21.351  61.230  1.00 57.27           N  
ATOM   1924  CA  GLU A 292     -30.871  19.957  60.842  1.00 48.71           C  
ATOM   1925  C   GLU A 292     -32.107  19.121  61.148  1.00 48.35           C  
ATOM   1926  O   GLU A 292     -32.284  18.062  60.542  1.00 53.35           O  
ATOM   1927  CB  GLU A 292     -29.642  19.360  61.527  1.00 44.57           C  
ATOM   1928  CG  GLU A 292     -28.370  20.172  61.323  1.00 44.64           C  
ATOM   1929  CD  GLU A 292     -27.163  19.580  62.035  1.00 54.93           C  
ATOM   1930  OE1 GLU A 292     -27.329  18.580  62.767  1.00 60.00           O  
ATOM   1931  OE2 GLU A 292     -26.044  20.111  61.868  1.00 56.81           O  
ATOM   1932  N   LEU A 293     -32.973  19.565  62.056  1.00 53.42           N  
ATOM   1933  CA  LEU A 293     -34.205  18.820  62.292  1.00 58.70           C  
ATOM   1934  C   LEU A 293     -35.091  18.842  61.056  1.00 56.09           C  
ATOM   1935  O   LEU A 293     -35.543  17.794  60.581  1.00 47.78           O  
ATOM   1936  CB  LEU A 293     -34.952  19.385  63.499  1.00 54.76           C  
ATOM   1937  CG  LEU A 293     -34.462  18.885  64.855  1.00 63.96           C  
ATOM   1938  CD1 LEU A 293     -35.311  19.487  65.964  1.00 67.62           C  
ATOM   1939  CD2 LEU A 293     -34.459  17.354  64.919  1.00 51.02           C  
ATOM   1940  N   THR A 294     -35.344  20.032  60.514  1.00 54.04           N  
ATOM   1941  CA  THR A 294     -36.174  20.124  59.322  1.00 63.17           C  
ATOM   1942  C   THR A 294     -35.490  19.488  58.117  1.00 57.22           C  
ATOM   1943  O   THR A 294     -36.161  18.881  57.274  1.00 50.40           O  
ATOM   1944  CB  THR A 294     -36.525  21.585  59.047  1.00 66.23           C  
ATOM   1945  OG1 THR A 294     -35.324  22.365  59.037  1.00 71.42           O  
ATOM   1946  CG2 THR A 294     -37.454  22.117  60.135  1.00 59.79           C  
ATOM   1947  N   LYS A 295     -34.163  19.591  58.033  1.00 48.85           N  
ATOM   1948  CA  LYS A 295     -33.448  18.940  56.943  1.00 50.91           C  
ATOM   1949  C   LYS A 295     -33.634  17.426  56.977  1.00 55.34           C  
ATOM   1950  O   LYS A 295     -33.887  16.809  55.935  1.00 55.07           O  
ATOM   1951  CB  LYS A 295     -31.967  19.303  56.995  1.00 50.85           C  
ATOM   1952  CG  LYS A 295     -31.152  18.620  55.913  1.00 53.77           C  
ATOM   1953  CD  LYS A 295     -29.713  19.090  55.917  1.00 58.53           C  
ATOM   1954  CE  LYS A 295     -29.600  20.550  55.484  1.00 75.09           C  
ATOM   1955  NZ  LYS A 295     -28.182  20.974  55.280  1.00 68.29           N  
ATOM   1956  N   LEU A 296     -33.518  16.806  58.162  1.00 51.46           N  
ATOM   1957  CA  LEU A 296     -33.753  15.366  58.269  1.00 49.95           C  
ATOM   1958  C   LEU A 296     -35.203  15.020  57.976  1.00 51.54           C  
ATOM   1959  O   LEU A 296     -35.507  13.893  57.565  1.00 53.60           O  
ATOM   1960  CB  LEU A 296     -33.367  14.855  59.660  1.00 45.05           C  
ATOM   1961  CG  LEU A 296     -31.871  14.706  59.945  1.00 46.10           C  
ATOM   1962  CD1 LEU A 296     -31.604  14.371  61.411  1.00 46.60           C  
ATOM   1963  CD2 LEU A 296     -31.258  13.660  59.030  1.00 45.29           C  
ATOM   1964  N   LYS A 297     -36.113  15.968  58.187  1.00 45.28           N  
ATOM   1965  CA  LYS A 297     -37.509  15.712  57.872  1.00 51.90           C  
ATOM   1966  C   LYS A 297     -37.735  15.674  56.365  1.00 56.09           C  
ATOM   1967  O   LYS A 297     -38.555  14.890  55.878  1.00 59.20           O  
ATOM   1968  CB  LYS A 297     -38.395  16.765  58.524  1.00 56.01           C  
ATOM   1969  CG  LYS A 297     -39.852  16.376  58.572  1.00 62.65           C  
ATOM   1970  CD  LYS A 297     -40.730  17.603  58.461  1.00 70.01           C  
ATOM   1971  CE  LYS A 297     -42.186  17.217  58.319  1.00 78.35           C  
ATOM   1972  NZ  LYS A 297     -42.767  17.808  57.092  1.00 91.51           N  
ATOM   1973  N   SER A 298     -37.018  16.505  55.604  1.00 48.70           N  
ATOM   1974  CA  SER A 298     -37.141  16.420  54.153  1.00 53.14           C  
ATOM   1975  C   SER A 298     -36.463  15.163  53.626  1.00 53.37           C  
ATOM   1976  O   SER A 298     -36.976  14.519  52.705  1.00 56.79           O  
ATOM   1977  CB  SER A 298     -36.554  17.661  53.486  1.00 57.92           C  
ATOM   1978  OG  SER A 298     -35.144  17.570  53.409  1.00 64.75           O  
ATOM   1979  N   LEU A 299     -35.314  14.799  54.202  1.00 52.12           N  
ATOM   1980  CA  LEU A 299     -34.642  13.562  53.814  1.00 52.43           C  
ATOM   1981  C   LEU A 299     -35.528  12.347  54.073  1.00 52.02           C  
ATOM   1982  O   LEU A 299     -35.572  11.420  53.259  1.00 49.32           O  
ATOM   1983  CB  LEU A 299     -33.312  13.431  54.559  1.00 46.87           C  
ATOM   1984  CG  LEU A 299     -32.177  14.352  54.098  1.00 49.62           C  
ATOM   1985  CD1 LEU A 299     -30.984  14.304  55.063  1.00 45.08           C  
ATOM   1986  CD2 LEU A 299     -31.735  14.015  52.677  1.00 50.02           C  
ATOM   1987  N   MET A 300     -36.247  12.336  55.201  1.00 52.57           N  
ATOM   1988  CA  MET A 300     -37.167  11.235  55.479  1.00 58.96           C  
ATOM   1989  C   MET A 300     -38.335  11.237  54.499  1.00 52.79           C  
ATOM   1990  O   MET A 300     -38.751  10.176  54.018  1.00 53.28           O  
ATOM   1991  CB  MET A 300     -37.677  11.315  56.924  1.00 53.99           C  
ATOM   1992  CG  MET A 300     -36.685  10.833  57.987  1.00 60.59           C  
ATOM   1993  SD  MET A 300     -37.336  10.840  59.681  1.00 62.90           S  
ATOM   1994  CE  MET A 300     -37.406  12.596  60.027  1.00 55.46           C  
ATOM   1995  N   ALA A 301     -38.885  12.415  54.200  1.00 49.11           N  
ATOM   1996  CA  ALA A 301     -39.918  12.497  53.173  1.00 58.62           C  
ATOM   1997  C   ALA A 301     -39.387  12.025  51.827  1.00 55.79           C  
ATOM   1998  O   ALA A 301     -40.105  11.362  51.069  1.00 47.56           O  
ATOM   1999  CB  ALA A 301     -40.445  13.929  53.065  1.00 45.93           C  
ATOM   2000  N   LEU A 302     -38.125  12.340  51.533  1.00 55.11           N  
ATOM   2001  CA  LEU A 302     -37.527  11.948  50.266  1.00 50.76           C  
ATOM   2002  C   LEU A 302     -37.405  10.434  50.157  1.00 52.67           C  
ATOM   2003  O   LEU A 302     -37.664   9.863  49.093  1.00 62.77           O  
ATOM   2004  CB  LEU A 302     -36.166  12.623  50.119  1.00 53.01           C  
ATOM   2005  CG  LEU A 302     -35.431  12.388  48.802  1.00 56.64           C  
ATOM   2006  CD1 LEU A 302     -36.287  12.875  47.647  1.00 47.93           C  
ATOM   2007  CD2 LEU A 302     -34.053  13.061  48.811  1.00 43.90           C  
ATOM   2008  N   TYR A 303     -37.026   9.765  51.247  1.00 52.58           N  
ATOM   2009  CA  TYR A 303     -36.918   8.309  51.224  1.00 51.27           C  
ATOM   2010  C   TYR A 303     -38.276   7.659  50.977  1.00 57.06           C  
ATOM   2011  O   TYR A 303     -38.378   6.676  50.233  1.00 56.52           O  
ATOM   2012  CB  TYR A 303     -36.304   7.816  52.537  1.00 47.22           C  
ATOM   2013  CG  TYR A 303     -35.870   6.366  52.534  1.00 49.88           C  
ATOM   2014  CD1 TYR A 303     -36.787   5.348  52.760  1.00 45.44           C  
ATOM   2015  CD2 TYR A 303     -34.541   6.014  52.330  1.00 49.47           C  
ATOM   2016  CE1 TYR A 303     -36.399   4.021  52.764  1.00 48.07           C  
ATOM   2017  CE2 TYR A 303     -34.143   4.682  52.334  1.00 44.76           C  
ATOM   2018  CZ  TYR A 303     -35.080   3.694  52.553  1.00 45.95           C  
ATOM   2019  OH  TYR A 303     -34.705   2.369  52.564  1.00 46.47           O  
ATOM   2020  N   GLN A 304     -39.334   8.198  51.589  1.00 58.78           N  
ATOM   2021  CA  GLN A 304     -40.671   7.648  51.386  1.00 58.24           C  
ATOM   2022  C   GLN A 304     -41.159   7.896  49.962  1.00 55.03           C  
ATOM   2023  O   GLN A 304     -41.857   7.057  49.385  1.00 58.88           O  
ATOM   2024  CB  GLN A 304     -41.650   8.250  52.400  1.00 61.53           C  
ATOM   2025  CG  GLN A 304     -41.469   7.779  53.843  1.00 60.27           C  
ATOM   2026  CD  GLN A 304     -42.560   8.304  54.775  1.00 61.70           C  
ATOM   2027  OE1 GLN A 304     -42.875   9.496  54.777  1.00 54.85           O  
ATOM   2028  NE2 GLN A 304     -43.146   7.408  55.563  1.00 61.67           N  
ATOM   2029  N   THR A 305     -40.812   9.048  49.384  1.00 55.99           N  
ATOM   2030  CA  THR A 305     -41.275   9.366  48.037  1.00 63.30           C  
ATOM   2031  C   THR A 305     -40.622   8.459  47.003  1.00 66.13           C  
ATOM   2032  O   THR A 305     -41.262   8.067  46.020  1.00 66.02           O  
ATOM   2033  CB  THR A 305     -40.990  10.832  47.711  1.00 63.11           C  
ATOM   2034  OG1 THR A 305     -41.636  11.671  48.675  1.00 68.21           O  
ATOM   2035  CG2 THR A 305     -41.497  11.178  46.324  1.00 60.01           C  
ATOM   2036  N   LEU A 306     -39.352   8.107  47.217  1.00 63.73           N  
ATOM   2037  CA  LEU A 306     -38.641   7.269  46.260  1.00 60.01           C  
ATOM   2038  C   LEU A 306     -39.183   5.844  46.238  1.00 58.45           C  
ATOM   2039  O   LEU A 306     -39.037   5.145  45.230  1.00 61.61           O  
ATOM   2040  CB  LEU A 306     -37.146   7.270  46.577  1.00 57.29           C  
ATOM   2041  CG  LEU A 306     -36.410   8.598  46.370  1.00 53.33           C  
ATOM   2042  CD1 LEU A 306     -34.992   8.496  46.887  1.00 48.31           C  
ATOM   2043  CD2 LEU A 306     -36.416   9.018  44.911  1.00 50.82           C  
ATOM   2044  N   GLY A 307     -39.804   5.397  47.326  1.00 55.37           N  
ATOM   2045  CA  GLY A 307     -40.387   4.070  47.371  1.00 55.30           C  
ATOM   2046  C   GLY A 307     -39.412   2.927  47.165  1.00 58.40           C  
ATOM   2047  O   GLY A 307     -38.514   2.710  47.984  1.00 63.07           O  
ATOM   2048  N   GLU A 308     -39.582   2.189  46.066  1.00 65.78           N  
ATOM   2049  CA  GLU A 308     -38.769   0.999  45.836  1.00 66.81           C  
ATOM   2050  C   GLU A 308     -37.319   1.357  45.538  1.00 64.88           C  
ATOM   2051  O   GLU A 308     -36.402   0.632  45.938  1.00 63.79           O  
ATOM   2052  CB  GLU A 308     -39.364   0.175  44.697  1.00 68.07           C  
ATOM   2053  CG  GLU A 308     -40.393  -0.838  45.154  1.00 71.63           C  
ATOM   2054  CD  GLU A 308     -39.757  -2.134  45.620  1.00 88.26           C  
ATOM   2055  OE1 GLU A 308     -39.292  -2.911  44.755  1.00 85.84           O  
ATOM   2056  OE2 GLU A 308     -39.714  -2.373  46.847  1.00 90.09           O  
ATOM   2057  N   GLN A 309     -37.089   2.474  44.850  1.00 63.70           N  
ATOM   2058  CA  GLN A 309     -35.730   2.873  44.510  1.00 62.40           C  
ATOM   2059  C   GLN A 309     -34.941   3.399  45.706  1.00 61.29           C  
ATOM   2060  O   GLN A 309     -33.739   3.642  45.559  1.00 55.58           O  
ATOM   2061  CB  GLN A 309     -35.764   3.930  43.403  1.00 63.48           C  
ATOM   2062  CG  GLN A 309     -36.826   3.682  42.340  1.00 78.27           C  
ATOM   2063  CD  GLN A 309     -36.311   2.848  41.176  1.00 94.84           C  
ATOM   2064  OE1 GLN A 309     -35.414   3.269  40.443  1.00 95.12           O  
ATOM   2065  NE2 GLN A 309     -36.879   1.656  41.004  1.00 93.92           N  
ATOM   2066  N   ALA A 310     -35.577   3.569  46.873  1.00 59.43           N  
ATOM   2067  CA  ALA A 310     -34.902   4.159  48.029  1.00 49.94           C  
ATOM   2068  C   ALA A 310     -33.757   3.285  48.525  1.00 49.52           C  
ATOM   2069  O   ALA A 310     -32.691   3.795  48.890  1.00 46.62           O  
ATOM   2070  CB  ALA A 310     -35.906   4.395  49.154  1.00 49.50           C  
ATOM   2071  N   ARG A 311     -33.952   1.971  48.549  1.00 52.15           N  
ATOM   2072  CA  ARG A 311     -32.914   1.071  49.032  1.00 57.65           C  
ATOM   2073  C   ARG A 311     -31.797   0.828  48.021  1.00 51.72           C  
ATOM   2074  O   ARG A 311     -30.805   0.185  48.377  1.00 52.75           O  
ATOM   2075  CB  ARG A 311     -33.536  -0.263  49.453  1.00 63.02           C  
ATOM   2076  CG  ARG A 311     -34.673  -0.724  48.558  1.00 70.32           C  
ATOM   2077  CD  ARG A 311     -34.976  -2.200  48.770  1.00 72.38           C  
ATOM   2078  NE  ARG A 311     -35.492  -2.467  50.108  1.00 80.52           N  
ATOM   2079  CZ  ARG A 311     -36.783  -2.454  50.422  1.00 91.40           C  
ATOM   2080  NH1 ARG A 311     -37.688  -2.181  49.490  1.00 85.69           N  
ATOM   2081  NH2 ARG A 311     -37.169  -2.712  51.665  1.00 99.96           N  
ATOM   2082  N   TYR A 312     -31.905   1.344  46.794  1.00 48.06           N  
ATOM   2083  CA  TYR A 312     -30.928   1.071  45.743  1.00 53.10           C  
ATOM   2084  C   TYR A 312     -30.270   2.338  45.201  1.00 49.64           C  
ATOM   2085  O   TYR A 312     -29.842   2.371  44.046  1.00 54.80           O  
ATOM   2086  CB  TYR A 312     -31.572   0.296  44.593  1.00 51.99           C  
ATOM   2087  CG  TYR A 312     -32.219  -1.009  44.994  1.00 54.77           C  
ATOM   2088  CD1 TYR A 312     -31.465  -2.053  45.512  1.00 49.95           C  
ATOM   2089  CD2 TYR A 312     -33.586  -1.205  44.828  1.00 61.27           C  
ATOM   2090  CE1 TYR A 312     -32.060  -3.250  45.869  1.00 62.80           C  
ATOM   2091  CE2 TYR A 312     -34.192  -2.395  45.181  1.00 56.18           C  
ATOM   2092  CZ  TYR A 312     -33.424  -3.416  45.700  1.00 64.82           C  
ATOM   2093  OH  TYR A 312     -34.016  -4.609  46.057  1.00 66.31           O  
ATOM   2094  N   LEU A 313     -30.181   3.384  46.023  1.00 46.27           N  
ATOM   2095  CA  LEU A 313     -29.655   4.664  45.556  1.00 45.90           C  
ATOM   2096  C   LEU A 313     -28.189   4.561  45.165  1.00 49.13           C  
ATOM   2097  O   LEU A 313     -27.765   5.151  44.164  1.00 52.66           O  
ATOM   2098  CB  LEU A 313     -29.825   5.726  46.638  1.00 50.12           C  
ATOM   2099  CG  LEU A 313     -31.247   6.126  46.996  1.00 46.38           C  
ATOM   2100  CD1 LEU A 313     -31.206   7.237  48.013  1.00 48.58           C  
ATOM   2101  CD2 LEU A 313     -31.982   6.564  45.738  1.00 51.98           C  
ATOM   2102  N   ALA A 314     -27.395   3.852  45.967  1.00 49.55           N  
ATOM   2103  CA  ALA A 314     -25.974   3.713  45.672  1.00 50.72           C  
ATOM   2104  C   ALA A 314     -25.751   2.934  44.381  1.00 55.04           C  
ATOM   2105  O   ALA A 314     -24.878   3.285  43.578  1.00 57.37           O  
ATOM   2106  CB  ALA A 314     -25.261   3.034  46.841  1.00 53.09           C  
ATOM   2107  N   LEU A 315     -26.535   1.877  44.159  1.00 56.69           N  
ATOM   2108  CA  LEU A 315     -26.359   1.067  42.961  1.00 57.57           C  
ATOM   2109  C   LEU A 315     -26.923   1.759  41.729  1.00 57.91           C  
ATOM   2110  O   LEU A 315     -26.354   1.632  40.641  1.00 60.26           O  
ATOM   2111  CB  LEU A 315     -27.005  -0.308  43.153  1.00 54.73           C  
ATOM   2112  CG  LEU A 315     -27.203  -1.240  41.955  1.00 57.24           C  
ATOM   2113  CD1 LEU A 315     -25.870  -1.772  41.480  1.00 51.63           C  
ATOM   2114  CD2 LEU A 315     -28.101  -2.395  42.341  1.00 51.03           C  
ATOM   2115  N   LEU A 316     -28.006   2.515  41.883  1.00 51.43           N  
ATOM   2116  CA  LEU A 316     -28.643   3.182  40.758  1.00 49.21           C  
ATOM   2117  C   LEU A 316     -27.988   4.503  40.400  1.00 58.22           C  
ATOM   2118  O   LEU A 316     -28.494   5.193  39.506  1.00 61.65           O  
ATOM   2119  CB  LEU A 316     -30.125   3.404  41.048  1.00 46.78           C  
ATOM   2120  CG  LEU A 316     -31.016   2.169  40.887  1.00 60.88           C  
ATOM   2121  CD1 LEU A 316     -32.385   2.430  41.484  1.00 62.49           C  
ATOM   2122  CD2 LEU A 316     -31.137   1.734  39.419  1.00 51.62           C  
ATOM   2123  N   GLU A 317     -26.881   4.862  41.054  1.00 56.11           N  
ATOM   2124  CA  GLU A 317     -26.210   6.136  40.801  1.00 66.23           C  
ATOM   2125  C   GLU A 317     -27.172   7.307  40.996  1.00 58.77           C  
ATOM   2126  O   GLU A 317     -27.229   8.227  40.184  1.00 62.32           O  
ATOM   2127  CB  GLU A 317     -25.610   6.176  39.393  1.00 69.67           C  
ATOM   2128  CG  GLU A 317     -24.120   5.960  39.295  1.00 76.05           C  
ATOM   2129  CD  GLU A 317     -23.644   5.999  37.854  1.00 85.41           C  
ATOM   2130  OE1 GLU A 317     -24.341   6.599  37.001  1.00 82.96           O  
ATOM   2131  OE2 GLU A 317     -22.604   5.373  37.559  1.00 90.55           O  
ATOM   2132  N   SER A 318     -27.953   7.253  42.061  1.00 57.72           N  
ATOM   2133  CA  SER A 318     -28.888   8.354  42.246  1.00 58.96           C  
ATOM   2134  C   SER A 318     -28.159   9.590  42.769  1.00 55.53           C  
ATOM   2135  O   SER A 318     -27.329   9.485  43.674  1.00 59.95           O  
ATOM   2136  CB  SER A 318     -29.995   7.974  43.217  1.00 58.43           C  
ATOM   2137  OG  SER A 318     -30.827   9.093  43.468  1.00 55.71           O  
ATOM   2138  N   PRO A 319     -28.442  10.771  42.214  1.00 59.07           N  
ATOM   2139  CA  PRO A 319     -27.850  11.999  42.768  1.00 58.49           C  
ATOM   2140  C   PRO A 319     -28.344  12.323  44.163  1.00 51.51           C  
ATOM   2141  O   PRO A 319     -27.711  13.128  44.854  1.00 58.64           O  
ATOM   2142  CB  PRO A 319     -28.271  13.077  41.761  1.00 57.09           C  
ATOM   2143  CG  PRO A 319     -29.496  12.528  41.106  1.00 54.88           C  
ATOM   2144  CD  PRO A 319     -29.283  11.040  41.034  1.00 54.62           C  
ATOM   2145  N   HIS A 320     -29.440  11.711  44.598  1.00 54.49           N  
ATOM   2146  CA  HIS A 320     -29.983  11.921  45.929  1.00 51.80           C  
ATOM   2147  C   HIS A 320     -29.192  11.214  47.017  1.00 55.05           C  
ATOM   2148  O   HIS A 320     -29.430  11.483  48.200  1.00 60.53           O  
ATOM   2149  CB  HIS A 320     -31.438  11.452  45.968  1.00 52.96           C  
ATOM   2150  CG  HIS A 320     -32.376  12.350  45.224  1.00 65.48           C  
ATOM   2151  ND1 HIS A 320     -32.581  13.668  45.577  1.00 58.27           N  
ATOM   2152  CD2 HIS A 320     -33.166  12.122  44.148  1.00 60.52           C  
ATOM   2153  CE1 HIS A 320     -33.456  14.212  44.751  1.00 57.30           C  
ATOM   2154  NE2 HIS A 320     -33.827  13.295  43.875  1.00 67.62           N  
ATOM   2155  N   LEU A 321     -28.261  10.326  46.661  1.00 48.65           N  
ATOM   2156  CA  LEU A 321     -27.647   9.482  47.679  1.00 57.05           C  
ATOM   2157  C   LEU A 321     -26.875  10.310  48.700  1.00 53.93           C  
ATOM   2158  O   LEU A 321     -27.049  10.133  49.911  1.00 59.08           O  
ATOM   2159  CB  LEU A 321     -26.741   8.435  47.036  1.00 46.95           C  
ATOM   2160  CG  LEU A 321     -25.961   7.680  48.114  1.00 54.62           C  
ATOM   2161  CD1 LEU A 321     -26.726   6.454  48.619  1.00 54.50           C  
ATOM   2162  CD2 LEU A 321     -24.598   7.301  47.603  1.00 49.40           C  
ATOM   2163  N   MET A 322     -26.033  11.229  48.233  1.00 54.84           N  
ATOM   2164  CA  MET A 322     -25.221  12.036  49.133  1.00 58.90           C  
ATOM   2165  C   MET A 322     -26.003  13.163  49.794  1.00 59.02           C  
ATOM   2166  O   MET A 322     -25.463  13.828  50.686  1.00 56.22           O  
ATOM   2167  CB  MET A 322     -24.004  12.592  48.394  1.00 62.89           C  
ATOM   2168  CG  MET A 322     -23.042  11.504  47.916  1.00 79.19           C  
ATOM   2169  SD  MET A 322     -21.731  11.085  49.098  1.00 98.07           S  
ATOM   2170  CE  MET A 322     -22.487   9.765  50.058  1.00 77.48           C  
ATOM   2171  N   ASP A 323     -27.260  13.379  49.401  1.00 52.58           N  
ATOM   2172  CA  ASP A 323     -28.146  14.185  50.230  1.00 49.60           C  
ATOM   2173  C   ASP A 323     -28.321  13.563  51.612  1.00 53.10           C  
ATOM   2174  O   ASP A 323     -28.558  14.282  52.591  1.00 53.77           O  
ATOM   2175  CB  ASP A 323     -29.504  14.353  49.547  1.00 52.13           C  
ATOM   2176  CG  ASP A 323     -29.433  15.235  48.306  1.00 62.74           C  
ATOM   2177  OD1 ASP A 323     -28.452  15.998  48.166  1.00 53.49           O  
ATOM   2178  OD2 ASP A 323     -30.362  15.168  47.471  1.00 63.54           O  
ATOM   2179  N   PHE A 324     -28.193  12.237  51.715  1.00 45.61           N  
ATOM   2180  CA  PHE A 324     -28.356  11.524  52.973  1.00 41.50           C  
ATOM   2181  C   PHE A 324     -27.066  11.423  53.771  1.00 37.54           C  
ATOM   2182  O   PHE A 324     -27.104  10.941  54.903  1.00 35.63           O  
ATOM   2183  CB  PHE A 324     -28.908  10.116  52.719  1.00 37.25           C  
ATOM   2184  CG  PHE A 324     -30.313  10.101  52.186  1.00 43.02           C  
ATOM   2185  CD1 PHE A 324     -30.551  10.216  50.824  1.00 40.68           C  
ATOM   2186  CD2 PHE A 324     -31.395   9.955  53.042  1.00 43.93           C  
ATOM   2187  CE1 PHE A 324     -31.840  10.199  50.326  1.00 41.30           C  
ATOM   2188  CE2 PHE A 324     -32.694   9.937  52.549  1.00 45.69           C  
ATOM   2189  CZ  PHE A 324     -32.915  10.063  51.187  1.00 43.86           C  
ATOM   2190  N   ALA A 325     -25.939  11.874  53.223  1.00 42.41           N  
ATOM   2191  CA  ALA A 325     -24.673  11.787  53.938  1.00 42.84           C  
ATOM   2192  C   ALA A 325     -24.724  12.595  55.233  1.00 51.15           C  
ATOM   2193  O   ALA A 325     -25.460  13.580  55.357  1.00 49.47           O  
ATOM   2194  CB  ALA A 325     -23.527  12.282  53.056  1.00 45.97           C  
ATOM   2195  N   ALA A 326     -23.927  12.162  56.212  1.00 52.24           N  
ATOM   2196  CA  ALA A 326     -23.940  12.785  57.530  1.00 60.49           C  
ATOM   2197  C   ALA A 326     -23.362  14.192  57.525  1.00 65.97           C  
ATOM   2198  O   ALA A 326     -23.554  14.925  58.504  1.00 58.88           O  
ATOM   2199  CB  ALA A 326     -23.170  11.920  58.527  1.00 55.29           C  
ATOM   2200  N   ALA A 327     -22.666  14.589  56.456  1.00 62.98           N  
ATOM   2201  CA  ALA A 327     -22.080  15.921  56.410  1.00 56.55           C  
ATOM   2202  C   ALA A 327     -23.137  17.015  56.364  1.00 54.33           C  
ATOM   2203  O   ALA A 327     -22.840  18.161  56.718  1.00 53.86           O  
ATOM   2204  CB  ALA A 327     -21.142  16.034  55.212  1.00 61.95           C  
ATOM   2205  N   ASN A 328     -24.363  16.679  55.963  1.00 51.86           N  
ATOM   2206  CA  ASN A 328     -25.463  17.628  55.877  1.00 47.86           C  
ATOM   2207  C   ASN A 328     -26.157  17.867  57.207  1.00 59.26           C  
ATOM   2208  O   ASN A 328     -27.008  18.761  57.284  1.00 57.37           O  
ATOM   2209  CB  ASN A 328     -26.495  17.144  54.860  1.00 51.93           C  
ATOM   2210  CG  ASN A 328     -25.944  17.115  53.440  1.00 62.32           C  
ATOM   2211  OD1 ASN A 328     -25.323  18.079  52.978  1.00 62.84           O  
ATOM   2212  ND2 ASN A 328     -26.172  16.008  52.741  1.00 53.08           N  
ATOM   2213  N   TYR A 329     -25.835  17.088  58.243  1.00 58.90           N  
ATOM   2214  CA  TYR A 329     -26.406  17.274  59.579  1.00 52.64           C  
ATOM   2215  C   TYR A 329     -25.368  16.887  60.628  1.00 55.58           C  
ATOM   2216  O   TYR A 329     -25.626  16.062  61.509  1.00 48.77           O  
ATOM   2217  CB  TYR A 329     -27.696  16.467  59.737  1.00 47.59           C  
ATOM   2218  CG  TYR A 329     -27.657  15.093  59.099  1.00 59.22           C  
ATOM   2219  CD1 TYR A 329     -28.034  14.905  57.773  1.00 52.85           C  
ATOM   2220  CD2 TYR A 329     -27.252  13.983  59.825  1.00 52.86           C  
ATOM   2221  CE1 TYR A 329     -27.998  13.657  57.189  1.00 51.74           C  
ATOM   2222  CE2 TYR A 329     -27.207  12.733  59.248  1.00 58.31           C  
ATOM   2223  CZ  TYR A 329     -27.581  12.568  57.930  1.00 54.99           C  
ATOM   2224  OH  TYR A 329     -27.534  11.305  57.368  1.00 39.74           O  
ATOM   2225  N   PRO A 330     -24.188  17.518  60.591  1.00 57.98           N  
ATOM   2226  CA  PRO A 330     -23.076  17.036  61.426  1.00 54.23           C  
ATOM   2227  C   PRO A 330     -23.325  17.175  62.917  1.00 54.22           C  
ATOM   2228  O   PRO A 330     -22.693  16.460  63.703  1.00 56.88           O  
ATOM   2229  CB  PRO A 330     -21.901  17.911  60.972  1.00 58.06           C  
ATOM   2230  CG  PRO A 330     -22.551  19.194  60.570  1.00 49.06           C  
ATOM   2231  CD  PRO A 330     -23.880  18.819  59.966  1.00 48.78           C  
ATOM   2232  N   LEU A 331     -24.203  18.085  63.340  1.00 58.04           N  
ATOM   2233  CA  LEU A 331     -24.454  18.232  64.770  1.00 57.45           C  
ATOM   2234  C   LEU A 331     -25.290  17.070  65.292  1.00 51.04           C  
ATOM   2235  O   LEU A 331     -24.883  16.369  66.226  1.00 49.85           O  
ATOM   2236  CB  LEU A 331     -25.136  19.574  65.055  1.00 56.08           C  
ATOM   2237  CG  LEU A 331     -24.340  20.826  64.661  1.00 58.43           C  
ATOM   2238  CD1 LEU A 331     -25.155  22.087  64.866  1.00 48.96           C  
ATOM   2239  CD2 LEU A 331     -23.031  20.906  65.435  1.00 59.91           C  
ATOM   2240  N   LEU A 332     -26.459  16.841  64.690  1.00 47.46           N  
ATOM   2241  CA  LEU A 332     -27.301  15.729  65.110  1.00 45.11           C  
ATOM   2242  C   LEU A 332     -26.612  14.385  64.900  1.00 52.69           C  
ATOM   2243  O   LEU A 332     -26.888  13.427  65.631  1.00 51.68           O  
ATOM   2244  CB  LEU A 332     -28.622  15.772  64.358  1.00 35.88           C  
ATOM   2245  CG  LEU A 332     -29.655  16.739  64.913  1.00 44.90           C  
ATOM   2246  CD1 LEU A 332     -30.833  16.807  63.972  1.00 51.26           C  
ATOM   2247  CD2 LEU A 332     -30.094  16.282  66.290  1.00 51.34           C  
ATOM   2248  N   TYR A 333     -25.710  14.301  63.920  1.00 50.99           N  
ATOM   2249  CA  TYR A 333     -24.945  13.078  63.710  1.00 48.39           C  
ATOM   2250  C   TYR A 333     -23.981  12.837  64.864  1.00 51.90           C  
ATOM   2251  O   TYR A 333     -23.858  11.709  65.354  1.00 56.88           O  
ATOM   2252  CB  TYR A 333     -24.190  13.148  62.380  1.00 50.75           C  
ATOM   2253  CG  TYR A 333     -23.172  12.044  62.198  1.00 55.28           C  
ATOM   2254  CD1 TYR A 333     -23.571  10.744  61.905  1.00 50.67           C  
ATOM   2255  CD2 TYR A 333     -21.813  12.299  62.328  1.00 55.59           C  
ATOM   2256  CE1 TYR A 333     -22.643   9.728  61.739  1.00 48.17           C  
ATOM   2257  CE2 TYR A 333     -20.875  11.286  62.167  1.00 63.74           C  
ATOM   2258  CZ  TYR A 333     -21.297  10.003  61.877  1.00 57.35           C  
ATOM   2259  OH  TYR A 333     -20.365   9.001  61.722  1.00 68.96           O  
ATOM   2260  N   SER A 334     -23.275  13.884  65.304  1.00 48.10           N  
ATOM   2261  CA  SER A 334     -22.376  13.743  66.448  1.00 56.65           C  
ATOM   2262  C   SER A 334     -23.161  13.481  67.728  1.00 54.66           C  
ATOM   2263  O   SER A 334     -22.717  12.727  68.602  1.00 53.27           O  
ATOM   2264  CB  SER A 334     -21.510  14.995  66.601  1.00 58.56           C  
ATOM   2265  OG  SER A 334     -20.900  15.368  65.379  1.00 60.92           O  
ATOM   2266  N   TYR A 335     -24.327  14.108  67.857  1.00 53.37           N  
ATOM   2267  CA  TYR A 335     -25.215  13.814  68.972  1.00 54.34           C  
ATOM   2268  C   TYR A 335     -25.676  12.359  68.938  1.00 53.45           C  
ATOM   2269  O   TYR A 335     -25.784  11.707  69.982  1.00 53.50           O  
ATOM   2270  CB  TYR A 335     -26.398  14.775  68.918  1.00 51.64           C  
ATOM   2271  CG  TYR A 335     -27.469  14.587  69.957  1.00 48.12           C  
ATOM   2272  CD1 TYR A 335     -27.201  14.781  71.305  1.00 52.28           C  
ATOM   2273  CD2 TYR A 335     -28.770  14.278  69.578  1.00 49.09           C  
ATOM   2274  CE1 TYR A 335     -28.197  14.635  72.254  1.00 48.56           C  
ATOM   2275  CE2 TYR A 335     -29.766  14.136  70.511  1.00 47.22           C  
ATOM   2276  CZ  TYR A 335     -29.476  14.318  71.846  1.00 50.44           C  
ATOM   2277  OH  TYR A 335     -30.477  14.164  72.770  1.00 59.36           O  
ATOM   2278  N   ALA A 336     -25.938  11.825  67.745  1.00 54.86           N  
ATOM   2279  CA  ALA A 336     -26.406  10.447  67.660  1.00 52.72           C  
ATOM   2280  C   ALA A 336     -25.279   9.464  67.938  1.00 49.83           C  
ATOM   2281  O   ALA A 336     -25.512   8.411  68.540  1.00 48.06           O  
ATOM   2282  CB  ALA A 336     -27.028  10.185  66.291  1.00 42.57           C  
ATOM   2283  N   MET A 337     -24.055   9.799  67.521  1.00 47.59           N  
ATOM   2284  CA  MET A 337     -22.915   8.924  67.768  1.00 48.26           C  
ATOM   2285  C   MET A 337     -22.568   8.874  69.251  1.00 59.10           C  
ATOM   2286  O   MET A 337     -22.196   7.814  69.771  1.00 62.04           O  
ATOM   2287  CB  MET A 337     -21.706   9.389  66.955  1.00 58.26           C  
ATOM   2288  CG  MET A 337     -21.869   9.284  65.443  1.00 60.44           C  
ATOM   2289  SD  MET A 337     -22.201   7.614  64.851  1.00 58.80           S  
ATOM   2290  CE  MET A 337     -23.956   7.719  64.504  1.00 48.73           C  
ATOM   2291  N   GLY A 338     -22.667  10.009  69.946  1.00 58.13           N  
ATOM   2292  CA  GLY A 338     -22.455   9.996  71.382  1.00 55.59           C  
ATOM   2293  C   GLY A 338     -23.484   9.146  72.102  1.00 58.64           C  
ATOM   2294  O   GLY A 338     -23.145   8.373  73.002  1.00 62.59           O  
ATOM   2295  N   ILE A 339     -24.752   9.274  71.709  1.00 50.65           N  
ATOM   2296  CA  ILE A 339     -25.802   8.460  72.304  1.00 49.62           C  
ATOM   2297  C   ILE A 339     -25.565   6.984  72.005  1.00 60.95           C  
ATOM   2298  O   ILE A 339     -25.721   6.126  72.883  1.00 58.15           O  
ATOM   2299  CB  ILE A 339     -27.175   8.947  71.806  1.00 50.83           C  
ATOM   2300  CG1 ILE A 339     -27.467  10.336  72.375  1.00 54.84           C  
ATOM   2301  CG2 ILE A 339     -28.283   7.972  72.171  1.00 54.65           C  
ATOM   2302  CD1 ILE A 339     -28.776  10.933  71.912  1.00 55.70           C  
ATOM   2303  N   GLY A 340     -25.151   6.667  70.775  1.00 61.13           N  
ATOM   2304  CA  GLY A 340     -24.911   5.280  70.417  1.00 60.64           C  
ATOM   2305  C   GLY A 340     -23.688   4.700  71.093  1.00 63.24           C  
ATOM   2306  O   GLY A 340     -23.652   3.503  71.396  1.00 60.25           O  
ATOM   2307  N   TYR A 341     -22.676   5.533  71.342  1.00 63.37           N  
ATOM   2308  CA  TYR A 341     -21.490   5.071  72.053  1.00 70.87           C  
ATOM   2309  C   TYR A 341     -21.850   4.520  73.426  1.00 79.04           C  
ATOM   2310  O   TYR A 341     -21.243   3.553  73.897  1.00 84.70           O  
ATOM   2311  CB  TYR A 341     -20.492   6.217  72.190  1.00 74.54           C  
ATOM   2312  CG  TYR A 341     -19.144   5.813  72.735  1.00 85.92           C  
ATOM   2313  CD1 TYR A 341     -18.959   5.565  74.092  1.00 91.12           C  
ATOM   2314  CD2 TYR A 341     -18.044   5.721  71.899  1.00 91.49           C  
ATOM   2315  CE1 TYR A 341     -17.722   5.203  74.589  1.00 96.79           C  
ATOM   2316  CE2 TYR A 341     -16.800   5.367  72.388  1.00 94.19           C  
ATOM   2317  CZ  TYR A 341     -16.646   5.103  73.728  1.00 97.61           C  
ATOM   2318  OH  TYR A 341     -15.404   4.749  74.199  1.00 99.20           O  
ATOM   2319  N   VAL A 342     -22.828   5.129  74.086  1.00 73.64           N  
ATOM   2320  CA  VAL A 342     -23.205   4.715  75.431  1.00 73.19           C  
ATOM   2321  C   VAL A 342     -24.236   3.596  75.400  1.00 69.35           C  
ATOM   2322  O   VAL A 342     -24.127   2.623  76.150  1.00 79.83           O  
ATOM   2323  CB  VAL A 342     -23.713   5.941  76.219  1.00 73.76           C  
ATOM   2324  CG1 VAL A 342     -24.411   5.521  77.499  1.00 65.09           C  
ATOM   2325  CG2 VAL A 342     -22.555   6.886  76.517  1.00 67.61           C  
ATOM   2326  N   LEU A 343     -25.229   3.695  74.519  1.00 64.50           N  
ATOM   2327  CA  LEU A 343     -26.326   2.736  74.558  1.00 68.84           C  
ATOM   2328  C   LEU A 343     -25.953   1.392  73.932  1.00 76.88           C  
ATOM   2329  O   LEU A 343     -26.294   0.342  74.485  1.00 84.68           O  
ATOM   2330  CB  LEU A 343     -27.554   3.321  73.864  1.00 67.00           C  
ATOM   2331  CG  LEU A 343     -28.156   4.568  74.515  1.00 69.41           C  
ATOM   2332  CD1 LEU A 343     -29.501   4.876  73.890  1.00 66.62           C  
ATOM   2333  CD2 LEU A 343     -28.288   4.387  76.025  1.00 72.36           C  
ATOM   2334  N   ASP A 344     -25.266   1.388  72.791  1.00 79.17           N  
ATOM   2335  CA  ASP A 344     -25.053   0.173  72.012  1.00 66.33           C  
ATOM   2336  C   ASP A 344     -23.633  -0.337  72.162  1.00 73.50           C  
ATOM   2337  O   ASP A 344     -22.680   0.423  72.010  1.00 75.71           O  
ATOM   2338  CB  ASP A 344     -25.356   0.410  70.534  1.00 74.96           C  
ATOM   2339  CG  ASP A 344     -25.382  -0.877  69.741  1.00 86.65           C  
ATOM   2340  OD1 ASP A 344     -25.175  -1.949  70.357  1.00 84.69           O  
ATOM   2341  OD2 ASP A 344     -25.614  -0.831  68.518  1.00 84.96           O  
ATOM   2342  N   VAL A 345     -23.487  -1.638  72.415  1.00 82.63           N  
ATOM   2343  CA  VAL A 345     -22.126  -2.160  72.553  1.00 81.26           C  
ATOM   2344  C   VAL A 345     -21.412  -2.279  71.212  1.00 81.04           C  
ATOM   2345  O   VAL A 345     -20.181  -2.244  71.176  1.00 79.93           O  
ATOM   2346  CB  VAL A 345     -22.116  -3.492  73.333  1.00 82.05           C  
ATOM   2347  CG1 VAL A 345     -22.492  -4.678  72.461  1.00 69.08           C  
ATOM   2348  CG2 VAL A 345     -20.732  -3.682  73.958  1.00 77.30           C  
ATOM   2349  N   ASN A 346     -22.155  -2.396  70.114  1.00 79.75           N  
ATOM   2350  CA  ASN A 346     -21.532  -2.569  68.811  1.00 87.62           C  
ATOM   2351  C   ASN A 346     -20.994  -1.270  68.240  1.00 83.89           C  
ATOM   2352  O   ASN A 346     -20.222  -1.311  67.276  1.00 79.94           O  
ATOM   2353  CB  ASN A 346     -22.531  -3.206  67.833  1.00 88.38           C  
ATOM   2354  CG  ASN A 346     -23.096  -4.506  68.367  1.00 86.08           C  
ATOM   2355  OD1 ASN A 346     -22.383  -5.271  69.030  1.00 87.21           O  
ATOM   2356  ND2 ASN A 346     -24.374  -4.755  68.116  1.00 79.35           N  
ATOM   2357  N   MET A 347     -21.359  -0.129  68.827  1.00 85.16           N  
ATOM   2358  CA  MET A 347     -20.876   1.161  68.347  1.00 86.39           C  
ATOM   2359  C   MET A 347     -19.394   1.364  68.592  1.00 95.76           C  
ATOM   2360  O   MET A 347     -18.825   2.336  68.079  1.00103.07           O  
ATOM   2361  CB  MET A 347     -21.665   2.299  69.001  1.00 79.88           C  
ATOM   2362  CG  MET A 347     -23.086   2.458  68.481  1.00 76.39           C  
ATOM   2363  SD  MET A 347     -23.151   3.108  66.803  1.00 84.10           S  
ATOM   2364  CE  MET A 347     -22.030   4.507  66.927  1.00 73.74           C  
ATOM   2365  N   ARG A 348     -18.752   0.502  69.368  1.00 95.03           N  
ATOM   2366  CA  ARG A 348     -17.322   0.645  69.591  1.00101.55           C  
ATOM   2367  C   ARG A 348     -16.601  -0.683  69.409  1.00104.89           C  
ATOM   2368  O   ARG A 348     -17.005  -1.707  69.976  1.00106.72           O  
ATOM   2369  CB  ARG A 348     -17.029   1.230  70.973  1.00 97.41           C  
ATOM   2370  CG  ARG A 348     -17.493   2.625  71.201  1.00103.03           C  
ATOM   2371  CD  ARG A 348     -18.722   2.603  72.002  1.00 97.22           C  
ATOM   2372  NE  ARG A 348     -18.544   1.700  73.106  1.00104.46           N  
ATOM   2373  CZ  ARG A 348     -19.441   0.761  73.347  1.00102.42           C  
ATOM   2374  NH1 ARG A 348     -20.493   0.646  72.523  1.00 96.37           N  
ATOM   2375  NH2 ARG A 348     -19.314  -0.071  74.373  1.00101.63           N  
ATOM   2376  N   ASN A 349     -15.516  -0.646  68.644  1.00113.04           N  
ATOM   2377  CA  ASN A 349     -15.030   0.645  68.122  1.00113.56           C  
ATOM   2378  C   ASN A 349     -15.534   0.982  66.720  1.00115.86           C  
ATOM   2379  O   ASN A 349     -15.253   0.266  65.763  1.00119.92           O  
ATOM   2380  CB  ASN A 349     -13.510   0.682  68.153  1.00114.94           C  
ATOM   2381  CG  ASN A 349     -12.884  -0.610  67.662  1.00117.13           C  
ATOM   2382  OD1 ASN A 349     -13.577  -1.523  67.225  1.00116.55           O  
ATOM   2383  ND2 ASN A 349     -11.555  -0.702  67.761  1.00117.96           N  
ATOM   2384  N   TYR A 350     -16.291   2.078  66.622  1.00111.53           N  
ATOM   2385  CA  TYR A 350     -16.606   2.683  65.337  1.00114.71           C  
ATOM   2386  C   TYR A 350     -15.426   3.544  64.888  1.00117.16           C  
ATOM   2387  O   TYR A 350     -14.404   3.655  65.574  1.00112.94           O  
ATOM   2388  CB  TYR A 350     -17.886   3.513  65.431  1.00108.59           C  
ATOM   2389  CG  TYR A 350     -18.662   3.631  64.138  1.00110.68           C  
ATOM   2390  CD1 TYR A 350     -19.203   2.508  63.527  1.00104.93           C  
ATOM   2391  CD2 TYR A 350     -18.853   4.867  63.529  1.00110.23           C  
ATOM   2392  CE1 TYR A 350     -19.915   2.612  62.342  1.00104.33           C  
ATOM   2393  CE2 TYR A 350     -19.564   4.983  62.343  1.00101.29           C  
ATOM   2394  CZ  TYR A 350     -20.092   3.851  61.755  1.00101.98           C  
ATOM   2395  OH  TYR A 350     -20.800   3.955  60.579  1.00 97.40           O  
ATOM   2396  N   ALA A 351     -15.571   4.169  63.720  1.00117.14           N  
ATOM   2397  CA  ALA A 351     -14.514   5.032  63.207  1.00118.60           C  
ATOM   2398  C   ALA A 351     -14.392   6.300  64.042  1.00115.73           C  
ATOM   2399  O   ALA A 351     -13.359   6.541  64.679  1.00116.88           O  
ATOM   2400  CB  ALA A 351     -14.783   5.368  61.740  1.00116.01           C  
ATOM   2401  N   PHE A 352     -15.443   7.126  64.050  1.00112.54           N  
ATOM   2402  CA  PHE A 352     -15.440   8.419  64.742  1.00112.96           C  
ATOM   2403  C   PHE A 352     -14.313   9.322  64.243  1.00106.87           C  
ATOM   2404  O   PHE A 352     -13.874  10.237  64.946  1.00102.11           O  
ATOM   2405  CB  PHE A 352     -15.351   8.247  66.266  1.00111.08           C  
ATOM   2406  CG  PHE A 352     -16.464   7.424  66.860  1.00105.83           C  
ATOM   2407  CD1 PHE A 352     -17.742   7.467  66.328  1.00100.83           C  
ATOM   2408  CD2 PHE A 352     -16.230   6.615  67.962  1.00105.67           C  
ATOM   2409  CE1 PHE A 352     -18.767   6.712  66.880  1.00 93.18           C  
ATOM   2410  CE2 PHE A 352     -17.251   5.858  68.518  1.00 97.52           C  
ATOM   2411  CZ  PHE A 352     -18.521   5.908  67.977  1.00 92.54           C  
ATOM   2412  N   SER A 353     -13.837   9.072  63.021  1.00107.23           N  
ATOM   2413  CA  SER A 353     -12.704   9.789  62.451  1.00111.80           C  
ATOM   2414  C   SER A 353     -13.128  10.776  61.368  1.00108.09           C  
ATOM   2415  O   SER A 353     -12.286  11.239  60.591  1.00104.67           O  
ATOM   2416  CB  SER A 353     -11.677   8.798  61.896  1.00112.39           C  
ATOM   2417  OG  SER A 353     -12.038   8.343  60.601  1.00106.80           O  
ATOM   2418  N   ARG A 354     -14.413  11.108  61.301  1.00 98.10           N  
ATOM   2419  CA  ARG A 354     -14.902  12.018  60.277  1.00 94.82           C  
ATOM   2420  C   ARG A 354     -14.535  13.456  60.621  1.00 99.77           C  
ATOM   2421  O   ARG A 354     -14.542  13.855  61.789  1.00 99.03           O  
ATOM   2422  CB  ARG A 354     -16.413  11.869  60.114  1.00 84.91           C  
ATOM   2423  CG  ARG A 354     -16.797  10.571  59.425  1.00 91.20           C  
ATOM   2424  CD  ARG A 354     -18.294  10.443  59.239  1.00 86.63           C  
ATOM   2425  NE  ARG A 354     -18.635   9.398  58.276  1.00 83.45           N  
ATOM   2426  CZ  ARG A 354     -18.654   8.098  58.558  1.00 92.94           C  
ATOM   2427  NH1 ARG A 354     -18.345   7.671  59.777  1.00 85.15           N  
ATOM   2428  NH2 ARG A 354     -18.979   7.221  57.618  1.00 99.95           N  
ATOM   2429  N   SER A 355     -14.206  14.235  59.587  1.00 97.93           N  
ATOM   2430  CA  SER A 355     -13.696  15.583  59.812  1.00 94.62           C  
ATOM   2431  C   SER A 355     -14.776  16.524  60.329  1.00 92.51           C  
ATOM   2432  O   SER A 355     -14.462  17.493  61.029  1.00 91.83           O  
ATOM   2433  CB  SER A 355     -13.077  16.135  58.526  1.00 94.26           C  
ATOM   2434  OG  SER A 355     -14.061  16.357  57.530  1.00 96.86           O  
ATOM   2435  N   TYR A 356     -16.042  16.265  60.005  1.00 87.12           N  
ATOM   2436  CA  TYR A 356     -17.130  17.135  60.431  1.00 86.99           C  
ATOM   2437  C   TYR A 356     -17.752  16.701  61.752  1.00 88.89           C  
ATOM   2438  O   TYR A 356     -18.752  17.291  62.175  1.00 81.35           O  
ATOM   2439  CB  TYR A 356     -18.207  17.217  59.344  1.00 87.72           C  
ATOM   2440  CG  TYR A 356     -18.718  15.884  58.838  1.00 84.90           C  
ATOM   2441  CD1 TYR A 356     -19.727  15.199  59.510  1.00 75.41           C  
ATOM   2442  CD2 TYR A 356     -18.210  15.323  57.673  1.00 89.13           C  
ATOM   2443  CE1 TYR A 356     -20.204  13.982  59.041  1.00 76.88           C  
ATOM   2444  CE2 TYR A 356     -18.680  14.110  57.196  1.00 87.88           C  
ATOM   2445  CZ  TYR A 356     -19.675  13.444  57.881  1.00 83.23           C  
ATOM   2446  OH  TYR A 356     -20.135  12.240  57.397  1.00 80.48           O  
ATOM   2447  N   MET A 357     -17.181  15.691  62.409  1.00 89.36           N  
ATOM   2448  CA  MET A 357     -17.679  15.235  63.702  1.00 80.01           C  
ATOM   2449  C   MET A 357     -17.365  16.272  64.777  1.00 77.83           C  
ATOM   2450  O   MET A 357     -16.196  16.590  65.026  1.00 75.56           O  
ATOM   2451  CB  MET A 357     -17.060  13.881  64.048  1.00 78.42           C  
ATOM   2452  CG  MET A 357     -17.032  13.543  65.538  1.00 86.07           C  
ATOM   2453  SD  MET A 357     -18.466  12.608  66.105  1.00 76.77           S  
ATOM   2454  CE  MET A 357     -18.095  10.981  65.469  1.00 80.34           C  
ATOM   2455  N   ASN A 358     -18.410  16.805  65.406  1.00 70.45           N  
ATOM   2456  CA  ASN A 358     -18.244  17.818  66.439  1.00 72.22           C  
ATOM   2457  C   ASN A 358     -17.869  17.162  67.760  1.00 71.57           C  
ATOM   2458  O   ASN A 358     -18.561  16.255  68.232  1.00 68.28           O  
ATOM   2459  CB  ASN A 358     -19.527  18.630  66.600  1.00 67.95           C  
ATOM   2460  CG  ASN A 358     -19.314  19.895  67.398  1.00 69.43           C  
ATOM   2461  OD1 ASN A 358     -19.259  19.864  68.626  1.00 69.29           O  
ATOM   2462  ND2 ASN A 358     -19.190  21.018  66.704  1.00 71.41           N  
ATOM   2463  N   LYS A 359     -16.780  17.635  68.367  1.00 74.12           N  
ATOM   2464  CA  LYS A 359     -16.268  16.985  69.566  1.00 76.96           C  
ATOM   2465  C   LYS A 359     -17.144  17.246  70.786  1.00 75.43           C  
ATOM   2466  O   LYS A 359     -17.277  16.363  71.641  1.00 70.16           O  
ATOM   2467  CB  LYS A 359     -14.836  17.445  69.838  1.00 80.65           C  
ATOM   2468  CG  LYS A 359     -14.038  16.506  70.718  1.00 84.37           C  
ATOM   2469  CD  LYS A 359     -12.661  17.082  71.008  1.00 91.80           C  
ATOM   2470  CE  LYS A 359     -12.763  18.374  71.799  1.00 84.07           C  
ATOM   2471  NZ  LYS A 359     -13.475  18.174  73.095  1.00 88.56           N  
ATOM   2472  N   THR A 360     -17.758  18.429  70.884  1.00 70.37           N  
ATOM   2473  CA  THR A 360     -18.551  18.735  72.069  1.00 68.64           C  
ATOM   2474  C   THR A 360     -19.965  18.169  71.963  1.00 66.68           C  
ATOM   2475  O   THR A 360     -20.511  17.682  72.958  1.00 71.77           O  
ATOM   2476  CB  THR A 360     -18.581  20.250  72.323  1.00 72.94           C  
ATOM   2477  OG1 THR A 360     -19.666  20.856  71.612  1.00 75.22           O  
ATOM   2478  CG2 THR A 360     -17.264  20.898  71.887  1.00 76.50           C  
ATOM   2479  N   TYR A 361     -20.573  18.199  70.773  1.00 65.90           N  
ATOM   2480  CA  TYR A 361     -21.905  17.615  70.625  1.00 63.77           C  
ATOM   2481  C   TYR A 361     -21.884  16.096  70.733  1.00 62.10           C  
ATOM   2482  O   TYR A 361     -22.917  15.489  71.039  1.00 54.89           O  
ATOM   2483  CB  TYR A 361     -22.533  18.053  69.300  1.00 57.63           C  
ATOM   2484  CG  TYR A 361     -23.146  19.427  69.393  1.00 63.73           C  
ATOM   2485  CD1 TYR A 361     -22.350  20.563  69.335  1.00 63.71           C  
ATOM   2486  CD2 TYR A 361     -24.513  19.592  69.574  1.00 58.90           C  
ATOM   2487  CE1 TYR A 361     -22.895  21.828  69.445  1.00 61.05           C  
ATOM   2488  CE2 TYR A 361     -25.072  20.860  69.679  1.00 61.79           C  
ATOM   2489  CZ  TYR A 361     -24.255  21.973  69.612  1.00 62.65           C  
ATOM   2490  OH  TYR A 361     -24.797  23.236  69.715  1.00 72.15           O  
ATOM   2491  N   PHE A 362     -20.734  15.471  70.498  1.00 63.66           N  
ATOM   2492  CA  PHE A 362     -20.593  14.060  70.820  1.00 61.97           C  
ATOM   2493  C   PHE A 362     -20.655  13.845  72.329  1.00 67.18           C  
ATOM   2494  O   PHE A 362     -21.269  12.879  72.802  1.00 62.47           O  
ATOM   2495  CB  PHE A 362     -19.286  13.527  70.227  1.00 63.07           C  
ATOM   2496  CG  PHE A 362     -19.058  12.061  70.460  1.00 67.25           C  
ATOM   2497  CD1 PHE A 362     -19.581  11.116  69.592  1.00 66.11           C  
ATOM   2498  CD2 PHE A 362     -18.305  11.629  71.538  1.00 63.35           C  
ATOM   2499  CE1 PHE A 362     -19.364   9.766  69.805  1.00 71.43           C  
ATOM   2500  CE2 PHE A 362     -18.088  10.286  71.755  1.00 67.97           C  
ATOM   2501  CZ  PHE A 362     -18.618   9.352  70.890  1.00 70.80           C  
ATOM   2502  N   GLN A 363     -20.052  14.751  73.107  1.00 66.02           N  
ATOM   2503  CA  GLN A 363     -20.086  14.604  74.559  1.00 64.44           C  
ATOM   2504  C   GLN A 363     -21.464  14.920  75.128  1.00 59.42           C  
ATOM   2505  O   GLN A 363     -21.868  14.319  76.131  1.00 66.19           O  
ATOM   2506  CB  GLN A 363     -19.020  15.484  75.206  1.00 60.85           C  
ATOM   2507  CG  GLN A 363     -17.599  15.109  74.821  1.00 67.41           C  
ATOM   2508  CD  GLN A 363     -16.574  16.053  75.418  1.00 79.51           C  
ATOM   2509  OE1 GLN A 363     -16.820  16.680  76.450  1.00 80.71           O  
ATOM   2510  NE2 GLN A 363     -15.421  16.168  74.765  1.00 82.10           N  
ATOM   2511  N   LEU A 364     -22.199  15.848  74.516  1.00 51.12           N  
ATOM   2512  CA  LEU A 364     -23.577  16.070  74.937  1.00 55.13           C  
ATOM   2513  C   LEU A 364     -24.417  14.816  74.740  1.00 60.01           C  
ATOM   2514  O   LEU A 364     -25.217  14.457  75.613  1.00 57.13           O  
ATOM   2515  CB  LEU A 364     -24.179  17.243  74.171  1.00 50.48           C  
ATOM   2516  CG  LEU A 364     -23.462  18.566  74.404  1.00 66.11           C  
ATOM   2517  CD1 LEU A 364     -24.152  19.663  73.619  1.00 68.69           C  
ATOM   2518  CD2 LEU A 364     -23.386  18.907  75.900  1.00 63.46           C  
ATOM   2519  N   GLY A 365     -24.238  14.131  73.605  1.00 60.94           N  
ATOM   2520  CA  GLY A 365     -24.993  12.913  73.356  1.00 53.95           C  
ATOM   2521  C   GLY A 365     -24.694  11.829  74.372  1.00 54.71           C  
ATOM   2522  O   GLY A 365     -25.608  11.177  74.883  1.00 50.62           O  
ATOM   2523  N   MET A 366     -23.410  11.627  74.681  1.00 63.12           N  
ATOM   2524  CA  MET A 366     -23.022  10.689  75.730  1.00 61.16           C  
ATOM   2525  C   MET A 366     -23.675  11.051  77.059  1.00 67.63           C  
ATOM   2526  O   MET A 366     -24.274  10.196  77.723  1.00 68.81           O  
ATOM   2527  CB  MET A 366     -21.501  10.674  75.884  1.00 56.20           C  
ATOM   2528  CG  MET A 366     -20.741  10.115  74.704  1.00 72.78           C  
ATOM   2529  SD  MET A 366     -18.998   9.849  75.107  1.00 83.19           S  
ATOM   2530  CE  MET A 366     -19.157   8.590  76.375  1.00 80.06           C  
ATOM   2531  N   GLU A 367     -23.569  12.320  77.468  1.00 61.07           N  
ATOM   2532  CA  GLU A 367     -24.125  12.714  78.758  1.00 59.62           C  
ATOM   2533  C   GLU A 367     -25.644  12.580  78.774  1.00 65.71           C  
ATOM   2534  O   GLU A 367     -26.217  12.141  79.777  1.00 72.04           O  
ATOM   2535  CB  GLU A 367     -23.701  14.137  79.104  1.00 66.55           C  
ATOM   2536  CG  GLU A 367     -23.964  14.511  80.548  1.00 76.46           C  
ATOM   2537  CD  GLU A 367     -23.154  13.679  81.524  1.00 76.25           C  
ATOM   2538  OE1 GLU A 367     -21.980  13.387  81.211  1.00 77.78           O  
ATOM   2539  OE2 GLU A 367     -23.692  13.315  82.595  1.00 72.75           O  
ATOM   2540  N   THR A 368     -26.314  12.932  77.671  1.00 59.27           N  
ATOM   2541  CA  THR A 368     -27.769  12.796  77.620  1.00 57.79           C  
ATOM   2542  C   THR A 368     -28.200  11.340  77.724  1.00 64.02           C  
ATOM   2543  O   THR A 368     -29.222  11.034  78.350  1.00 67.60           O  
ATOM   2544  CB  THR A 368     -28.319  13.391  76.329  1.00 55.41           C  
ATOM   2545  OG1 THR A 368     -27.807  14.715  76.152  1.00 62.55           O  
ATOM   2546  CG2 THR A 368     -29.838  13.414  76.363  1.00 55.21           C  
ATOM   2547  N   ALA A 369     -27.442  10.433  77.101  1.00 63.92           N  
ATOM   2548  CA  ALA A 369     -27.821   9.024  77.062  1.00 66.93           C  
ATOM   2549  C   ALA A 369     -27.432   8.302  78.347  1.00 66.15           C  
ATOM   2550  O   ALA A 369     -28.204   7.485  78.863  1.00 60.58           O  
ATOM   2551  CB  ALA A 369     -27.178   8.345  75.848  1.00 56.23           C  
ATOM   2552  N   ARG A 370     -26.238   8.597  78.871  1.00 69.02           N  
ATOM   2553  CA  ARG A 370     -25.764   7.939  80.083  1.00 71.11           C  
ATOM   2554  C   ARG A 370     -26.715   8.169  81.250  1.00 75.41           C  
ATOM   2555  O   ARG A 370     -26.920   7.274  82.081  1.00 73.46           O  
ATOM   2556  CB  ARG A 370     -24.360   8.437  80.432  1.00 71.97           C  
ATOM   2557  CG  ARG A 370     -23.808   7.877  81.740  1.00 71.56           C  
ATOM   2558  CD  ARG A 370     -22.855   8.850  82.394  1.00 79.81           C  
ATOM   2559  NE  ARG A 370     -23.034   8.891  83.841  1.00 85.59           N  
ATOM   2560  CZ  ARG A 370     -22.364   9.704  84.651  1.00 91.93           C  
ATOM   2561  NH1 ARG A 370     -21.471  10.548  84.147  1.00 91.25           N  
ATOM   2562  NH2 ARG A 370     -22.592   9.679  85.960  1.00 96.39           N  
ATOM   2563  N   LYS A 371     -27.313   9.356  81.333  1.00 71.09           N  
ATOM   2564  CA  LYS A 371     -28.189   9.667  82.458  1.00 76.25           C  
ATOM   2565  C   LYS A 371     -29.578   9.088  82.185  1.00 82.13           C  
ATOM   2566  O   LYS A 371     -30.543   9.782  81.859  1.00 79.65           O  
ATOM   2567  CB  LYS A 371     -28.215  11.165  82.721  1.00 75.14           C  
ATOM   2568  CG  LYS A 371     -26.842  11.751  83.103  1.00 73.10           C  
ATOM   2569  CD  LYS A 371     -26.171  10.983  84.237  1.00 74.96           C  
ATOM   2570  CE  LYS A 371     -26.787  11.336  85.596  1.00 83.98           C  
ATOM   2571  NZ  LYS A 371     -26.327  10.466  86.731  1.00 83.98           N  
ATOM   2572  N   GLN A 372     -29.649   7.760  82.294  1.00 88.68           N  
ATOM   2573  CA  GLN A 372     -30.903   7.039  82.464  1.00 92.27           C  
ATOM   2574  C   GLN A 372     -31.136   6.672  83.927  1.00102.90           C  
ATOM   2575  O   GLN A 372     -31.798   5.670  84.222  1.00107.79           O  
ATOM   2576  CB  GLN A 372     -30.928   5.788  81.586  1.00 85.28           C  
ATOM   2577  CG  GLN A 372     -31.351   6.050  80.147  1.00 87.21           C  
ATOM   2578  CD  GLN A 372     -30.975   4.915  79.210  1.00 79.57           C  
ATOM   2579  OE1 GLN A 372     -29.890   4.339  79.319  1.00 76.49           O  
ATOM   2580  NE2 GLN A 372     -31.874   4.587  78.282  1.00 60.63           N  
ATOM   2581  N   MET A 373     -30.590   7.465  84.848  1.00 93.72           N  
ATOM   2582  CA  MET A 373     -30.728   7.223  86.278  1.00 97.87           C  
ATOM   2583  C   MET A 373     -31.798   8.130  86.876  1.00 93.84           C  
ATOM   2584  O   MET A 373     -31.756   9.347  86.704  1.00 92.72           O  
ATOM   2585  CB  MET A 373     -29.385   7.442  86.987  1.00102.47           C  
ATOM   2586  CG  MET A 373     -29.474   7.668  88.500  1.00 99.99           C  
ATOM   2587  SD  MET A 373     -28.862   6.274  89.485  1.00113.67           S  
ATOM   2588  CE  MET A 373     -27.087   6.450  89.276  1.00 88.36           C  
TER    2589      MET A 373                                                      
ATOM   2590  N   SER C   7     -27.006  -4.039  58.387  1.00 74.79           N  
ATOM   2591  CA  SER C   7     -27.059  -3.659  59.796  1.00 81.32           C  
ATOM   2592  C   SER C   7     -28.458  -3.212  60.212  1.00 75.02           C  
ATOM   2593  O   SER C   7     -28.766  -3.137  61.402  1.00 81.57           O  
ATOM   2594  CB  SER C   7     -26.053  -2.547  60.088  1.00 75.49           C  
ATOM   2595  OG  SER C   7     -26.150  -2.108  61.432  1.00 79.94           O  
ATOM   2596  N   PHE C   8     -29.304  -2.922  59.225  1.00 78.71           N  
ATOM   2597  CA  PHE C   8     -30.667  -2.472  59.464  1.00 79.04           C  
ATOM   2598  C   PHE C   8     -31.645  -3.354  58.701  1.00 87.03           C  
ATOM   2599  O   PHE C   8     -31.355  -3.826  57.598  1.00 84.76           O  
ATOM   2600  CB  PHE C   8     -30.866  -1.005  59.048  1.00 71.07           C  
ATOM   2601  CG  PHE C   8     -30.515  -0.025  60.119  1.00 63.16           C  
ATOM   2602  CD1 PHE C   8     -31.452   0.350  61.064  1.00 63.11           C  
ATOM   2603  CD2 PHE C   8     -29.240   0.511  60.192  1.00 62.09           C  
ATOM   2604  CE1 PHE C   8     -31.127   1.255  62.061  1.00 66.02           C  
ATOM   2605  CE2 PHE C   8     -28.906   1.412  61.183  1.00 57.20           C  
ATOM   2606  CZ  PHE C   8     -29.851   1.786  62.122  1.00 59.24           C  
ATOM   2607  N   SER C   9     -32.809  -3.566  59.306  1.00 91.62           N  
ATOM   2608  CA  SER C   9     -33.860  -4.389  58.732  1.00 92.53           C  
ATOM   2609  C   SER C   9     -34.551  -3.654  57.582  1.00 85.77           C  
ATOM   2610  O   SER C   9     -34.613  -2.423  57.573  1.00 85.04           O  
ATOM   2611  CB  SER C   9     -34.881  -4.757  59.807  1.00 86.17           C  
ATOM   2612  OG  SER C   9     -36.000  -5.429  59.258  1.00 85.92           O  
ATOM   2613  N   PRO C  10     -35.074  -4.391  56.593  1.00 87.60           N  
ATOM   2614  CA  PRO C  10     -35.791  -3.742  55.485  1.00 87.48           C  
ATOM   2615  C   PRO C  10     -37.167  -3.221  55.874  1.00 92.51           C  
ATOM   2616  O   PRO C  10     -38.125  -3.330  55.100  1.00 96.17           O  
ATOM   2617  CB  PRO C  10     -35.897  -4.857  54.437  1.00 98.78           C  
ATOM   2618  CG  PRO C  10     -35.820  -6.122  55.226  1.00102.78           C  
ATOM   2619  CD  PRO C  10     -34.871  -5.830  56.353  1.00 97.41           C  
ATOM   2620  N   ASP C  11     -37.269  -2.649  57.070  1.00 88.90           N  
ATOM   2621  CA  ASP C  11     -38.476  -1.982  57.532  1.00 93.34           C  
ATOM   2622  C   ASP C  11     -38.070  -0.781  58.372  1.00 98.77           C  
ATOM   2623  O   ASP C  11     -37.178  -0.880  59.221  1.00 96.84           O  
ATOM   2624  CB  ASP C  11     -39.363  -2.918  58.357  1.00 95.19           C  
ATOM   2625  CG  ASP C  11     -38.686  -3.375  59.629  1.00 91.15           C  
ATOM   2626  OD1 ASP C  11     -38.687  -2.597  60.608  1.00 73.93           O  
ATOM   2627  OD2 ASP C  11     -38.146  -4.502  59.644  1.00 92.60           O  
ATOM   2628  N   GLU C  12     -38.724   0.355  58.136  1.00 91.35           N  
ATOM   2629  CA  GLU C  12     -38.342   1.612  58.776  1.00 77.48           C  
ATOM   2630  C   GLU C  12     -39.539   2.186  59.533  1.00 85.87           C  
ATOM   2631  O   GLU C  12     -40.214   3.104  59.062  1.00 80.35           O  
ATOM   2632  CB  GLU C  12     -37.783   2.591  57.743  1.00 78.46           C  
ATOM   2633  CG  GLU C  12     -36.944   1.938  56.640  1.00 77.98           C  
ATOM   2634  CD  GLU C  12     -35.583   1.447  57.118  1.00 78.86           C  
ATOM   2635  OE1 GLU C  12     -35.269   1.592  58.314  1.00 79.25           O  
ATOM   2636  OE2 GLU C  12     -34.818   0.910  56.290  1.00 76.81           O  
ATOM   2637  N   ILE C  13     -39.809   1.624  60.717  1.00 89.20           N  
ATOM   2638  CA  ILE C  13     -40.581   2.355  61.720  1.00 84.93           C  
ATOM   2639  C   ILE C  13     -39.726   3.425  62.372  1.00 84.29           C  
ATOM   2640  O   ILE C  13     -40.244   4.264  63.122  1.00 86.61           O  
ATOM   2641  CB  ILE C  13     -41.161   1.417  62.797  1.00 84.61           C  
ATOM   2642  CG1 ILE C  13     -40.085   0.474  63.340  1.00 86.40           C  
ATOM   2643  CG2 ILE C  13     -42.344   0.629  62.242  1.00 85.15           C  
ATOM   2644  CD1 ILE C  13     -40.605  -0.526  64.361  1.00 83.86           C  
ATOM   2645  N   ASN C  14     -38.422   3.416  62.085  1.00 79.72           N  
ATOM   2646  CA  ASN C  14     -37.508   4.424  62.597  1.00 74.33           C  
ATOM   2647  C   ASN C  14     -37.855   5.821  62.105  1.00 69.04           C  
ATOM   2648  O   ASN C  14     -37.445   6.805  62.728  1.00 72.35           O  
ATOM   2649  CB  ASN C  14     -36.078   4.066  62.196  1.00 64.00           C  
ATOM   2650  CG  ASN C  14     -35.057   4.530  63.213  1.00 77.22           C  
ATOM   2651  OD1 ASN C  14     -35.362   5.340  64.097  1.00 79.22           O  
ATOM   2652  ND2 ASN C  14     -33.839   4.014  63.101  1.00 74.12           N  
ATOM   2653  N   LYS C  15     -38.606   5.933  61.010  1.00 74.03           N  
ATOM   2654  CA  LYS C  15     -38.967   7.234  60.449  1.00 74.06           C  
ATOM   2655  C   LYS C  15     -39.926   7.935  61.405  1.00 87.82           C  
ATOM   2656  O   LYS C  15     -41.138   8.016  61.183  1.00 82.29           O  
ATOM   2657  CB  LYS C  15     -39.581   7.074  59.070  1.00 74.45           C  
ATOM   2658  CG  LYS C  15     -38.971   5.955  58.277  1.00 71.46           C  
ATOM   2659  CD  LYS C  15     -38.920   6.321  56.818  1.00 74.03           C  
ATOM   2660  CE  LYS C  15     -37.704   7.172  56.505  1.00 71.87           C  
ATOM   2661  NZ  LYS C  15     -36.425   6.424  56.710  1.00 72.91           N  
ATOM   2662  N   LEU C  16     -39.355   8.448  62.498  1.00 90.07           N  
ATOM   2663  CA  LEU C  16     -40.107   9.212  63.489  1.00 78.25           C  
ATOM   2664  C   LEU C  16     -40.045  10.694  63.116  1.00 78.82           C  
ATOM   2665  O   LEU C  16     -39.293  11.497  63.671  1.00 70.23           O  
ATOM   2666  CB  LEU C  16     -39.574   8.942  64.889  1.00 75.86           C  
ATOM   2667  CG  LEU C  16     -39.745   7.490  65.354  1.00 78.72           C  
ATOM   2668  CD1 LEU C  16     -39.496   7.330  66.849  1.00 66.28           C  
ATOM   2669  CD2 LEU C  16     -41.115   6.968  64.985  1.00 74.92           C  
ATOM   2670  N   ILE C  17     -40.850  11.034  62.108  1.00 74.52           N  
ATOM   2671  CA  ILE C  17     -41.111  12.435  61.811  1.00 78.74           C  
ATOM   2672  C   ILE C  17     -41.884  13.075  62.954  1.00 83.47           C  
ATOM   2673  O   ILE C  17     -41.819  14.296  63.156  1.00 85.21           O  
ATOM   2674  CB  ILE C  17     -41.862  12.552  60.471  1.00 79.94           C  
ATOM   2675  CG1 ILE C  17     -41.066  11.860  59.363  1.00 74.80           C  
ATOM   2676  CG2 ILE C  17     -42.117  14.008  60.116  1.00 79.64           C  
ATOM   2677  CD1 ILE C  17     -41.844  11.652  58.096  1.00 57.16           C  
ATOM   2678  N   GLU C  18     -42.617  12.268  63.727  1.00 75.30           N  
ATOM   2679  CA  GLU C  18     -43.320  12.805  64.887  1.00 83.03           C  
ATOM   2680  C   GLU C  18     -42.346  13.426  65.878  1.00 87.03           C  
ATOM   2681  O   GLU C  18     -42.655  14.445  66.506  1.00 88.70           O  
ATOM   2682  CB  GLU C  18     -44.144  11.711  65.558  1.00 81.94           C  
ATOM   2683  CG  GLU C  18     -45.121  11.023  64.632  1.00 86.82           C  
ATOM   2684  CD  GLU C  18     -45.297   9.563  64.978  1.00 95.29           C  
ATOM   2685  OE1 GLU C  18     -44.469   9.041  65.754  1.00 94.35           O  
ATOM   2686  OE2 GLU C  18     -46.257   8.938  64.477  1.00104.30           O  
ATOM   2687  N   THR C  19     -41.163  12.828  66.026  1.00 77.95           N  
ATOM   2688  CA  THR C  19     -40.130  13.447  66.848  1.00 75.72           C  
ATOM   2689  C   THR C  19     -39.687  14.782  66.260  1.00 83.66           C  
ATOM   2690  O   THR C  19     -39.417  15.736  67.000  1.00 83.24           O  
ATOM   2691  CB  THR C  19     -38.939  12.500  66.990  1.00 71.48           C  
ATOM   2692  OG1 THR C  19     -39.397  11.228  67.465  1.00 77.22           O  
ATOM   2693  CG2 THR C  19     -37.916  13.065  67.965  1.00 61.20           C  
ATOM   2694  N   GLY C  20     -39.615  14.873  64.935  1.00 88.95           N  
ATOM   2695  CA  GLY C  20     -39.184  16.095  64.290  1.00 81.05           C  
ATOM   2696  C   GLY C  20     -40.158  17.235  64.488  1.00 88.20           C  
ATOM   2697  O   GLY C  20     -39.772  18.311  64.954  1.00 92.81           O  
ATOM   2698  N   LEU C  21     -41.430  17.008  64.146  1.00 89.26           N  
ATOM   2699  CA  LEU C  21     -42.417  18.079  64.216  1.00 93.15           C  
ATOM   2700  C   LEU C  21     -42.793  18.428  65.649  1.00 94.10           C  
ATOM   2701  O   LEU C  21     -43.282  19.536  65.895  1.00 98.21           O  
ATOM   2702  CB  LEU C  21     -43.666  17.706  63.416  1.00 97.24           C  
ATOM   2703  CG  LEU C  21     -43.600  18.004  61.911  1.00 93.10           C  
ATOM   2704  CD1 LEU C  21     -44.741  17.321  61.165  1.00 90.96           C  
ATOM   2705  CD2 LEU C  21     -43.600  19.508  61.638  1.00 83.94           C  
ATOM   2706  N   ASN C  22     -42.570  17.524  66.604  1.00 96.23           N  
ATOM   2707  CA  ASN C  22     -42.805  17.879  67.999  1.00 88.82           C  
ATOM   2708  C   ASN C  22     -41.772  18.881  68.496  1.00 85.23           C  
ATOM   2709  O   ASN C  22     -42.113  19.822  69.221  1.00 95.41           O  
ATOM   2710  CB  ASN C  22     -42.801  16.623  68.869  1.00 93.44           C  
ATOM   2711  CG  ASN C  22     -43.233  16.894  70.304  1.00104.73           C  
ATOM   2712  OD1 ASN C  22     -42.632  17.697  71.011  1.00105.18           O  
ATOM   2713  ND2 ASN C  22     -44.297  16.241  70.724  1.00106.39           N  
ATOM   2714  N   THR C  23     -40.510  18.703  68.117  1.00 81.77           N  
ATOM   2715  CA  THR C  23     -39.432  19.519  68.663  1.00 89.26           C  
ATOM   2716  C   THR C  23     -39.276  20.868  67.959  1.00 94.02           C  
ATOM   2717  O   THR C  23     -38.587  21.749  68.490  1.00 83.25           O  
ATOM   2718  CB  THR C  23     -38.120  18.722  68.614  1.00 85.31           C  
ATOM   2719  OG1 THR C  23     -38.383  17.360  68.976  1.00 89.57           O  
ATOM   2720  CG2 THR C  23     -37.098  19.277  69.593  1.00 72.92           C  
ATOM   2721  N   VAL C  24     -39.911  21.067  66.802  1.00 93.95           N  
ATOM   2722  CA  VAL C  24     -39.837  22.347  66.101  1.00 93.49           C  
ATOM   2723  C   VAL C  24     -41.117  23.141  66.344  1.00 99.08           C  
ATOM   2724  O   VAL C  24     -41.694  23.717  65.414  1.00101.31           O  
ATOM   2725  CB  VAL C  24     -39.579  22.154  64.593  1.00 91.00           C  
ATOM   2726  CG1 VAL C  24     -38.143  21.707  64.349  1.00 83.41           C  
ATOM   2727  CG2 VAL C  24     -40.562  21.158  63.993  1.00 90.61           C  
ATOM   2728  N   GLU C  25     -41.560  23.187  67.598  1.00101.35           N  
ATOM   2729  CA  GLU C  25     -42.755  23.936  67.970  1.00101.84           C  
ATOM   2730  C   GLU C  25     -42.509  25.441  67.902  1.00109.23           C  
ATOM   2731  O   GLU C  25     -41.618  25.968  68.572  1.00114.79           O  
ATOM   2732  CB  GLU C  25     -43.216  23.545  69.375  1.00101.68           C  
ATOM   2733  CG  GLU C  25     -44.557  24.135  69.769  1.00108.32           C  
ATOM   2734  CD  GLU C  25     -44.426  25.310  70.722  1.00115.66           C  
ATOM   2735  OE1 GLU C  25     -43.306  25.848  70.861  1.00115.06           O  
ATOM   2736  OE2 GLU C  25     -45.446  25.694  71.333  1.00117.32           O  
TER    2737      GLU C  25                                                      
ATOM   2738  N   PRO B  33     -59.050   0.768  53.993  1.00 97.39           N  
ATOM   2739  CA  PRO B  33     -58.578  -0.178  55.012  1.00 95.73           C  
ATOM   2740  C   PRO B  33     -57.602  -1.223  54.467  1.00 88.82           C  
ATOM   2741  O   PRO B  33     -56.800  -0.932  53.577  1.00 87.33           O  
ATOM   2742  CB  PRO B  33     -59.871  -0.849  55.488  1.00 92.48           C  
ATOM   2743  CG  PRO B  33     -60.929   0.173  55.254  1.00 91.73           C  
ATOM   2744  CD  PRO B  33     -60.517   0.914  54.008  1.00 97.84           C  
ATOM   2745  N   VAL B  34     -57.683  -2.434  55.009  1.00 85.64           N  
ATOM   2746  CA  VAL B  34     -56.788  -3.521  54.626  1.00 82.99           C  
ATOM   2747  C   VAL B  34     -57.320  -4.204  53.372  1.00 82.39           C  
ATOM   2748  O   VAL B  34     -58.524  -4.460  53.244  1.00 83.42           O  
ATOM   2749  CB  VAL B  34     -56.640  -4.522  55.787  1.00 81.22           C  
ATOM   2750  CG1 VAL B  34     -58.006  -4.858  56.372  1.00 86.85           C  
ATOM   2751  CG2 VAL B  34     -55.932  -5.786  55.322  1.00 85.16           C  
ATOM   2752  N   ILE B  35     -56.422  -4.500  52.435  1.00 78.04           N  
ATOM   2753  CA  ILE B  35     -56.753  -5.256  51.233  1.00 72.74           C  
ATOM   2754  C   ILE B  35     -56.229  -6.675  51.429  1.00 74.93           C  
ATOM   2755  O   ILE B  35     -55.014  -6.910  51.418  1.00 68.92           O  
ATOM   2756  CB  ILE B  35     -56.176  -4.605  49.971  1.00 69.24           C  
ATOM   2757  CG1 ILE B  35     -56.715  -3.183  49.820  1.00 64.46           C  
ATOM   2758  CG2 ILE B  35     -56.537  -5.417  48.740  1.00 66.16           C  
ATOM   2759  CD1 ILE B  35     -56.380  -2.539  48.490  1.00 57.97           C  
ATOM   2760  N   ARG B  36     -57.148  -7.622  51.612  1.00 73.31           N  
ATOM   2761  CA  ARG B  36     -56.803  -8.982  52.001  1.00 71.09           C  
ATOM   2762  C   ARG B  36     -56.639  -9.853  50.761  1.00 72.09           C  
ATOM   2763  O   ARG B  36     -57.600 -10.073  50.015  1.00 69.18           O  
ATOM   2764  CB  ARG B  36     -57.879  -9.568  52.915  1.00 80.47           C  
ATOM   2765  CG  ARG B  36     -58.141  -8.773  54.183  1.00 90.74           C  
ATOM   2766  CD  ARG B  36     -58.616  -9.684  55.316  1.00 94.35           C  
ATOM   2767  NE  ARG B  36     -58.980  -8.937  56.516  1.00 98.56           N  
ATOM   2768  CZ  ARG B  36     -58.176  -8.760  57.559  1.00 99.64           C  
ATOM   2769  NH1 ARG B  36     -56.956  -9.278  57.555  1.00 99.34           N  
ATOM   2770  NH2 ARG B  36     -58.592  -8.066  58.609  1.00104.83           N  
ATOM   2771  N   VAL B  37     -55.434 -10.373  50.561  1.00 68.85           N  
ATOM   2772  CA  VAL B  37     -55.147 -11.318  49.490  1.00 67.48           C  
ATOM   2773  C   VAL B  37     -54.792 -12.663  50.125  1.00 68.02           C  
ATOM   2774  O   VAL B  37     -53.667 -12.844  50.604  1.00 70.70           O  
ATOM   2775  CB  VAL B  37     -54.008 -10.818  48.588  1.00 63.06           C  
ATOM   2776  CG1 VAL B  37     -53.639 -11.868  47.556  1.00 60.03           C  
ATOM   2777  CG2 VAL B  37     -54.388  -9.510  47.904  1.00 60.57           C  
ATOM   2778  N   PHE B  38     -55.732 -13.613  50.100  1.00 62.44           N  
ATOM   2779  CA  PHE B  38     -55.488 -14.986  50.538  1.00 63.54           C  
ATOM   2780  C   PHE B  38     -54.683 -15.788  49.514  1.00 72.08           C  
ATOM   2781  O   PHE B  38     -54.961 -15.758  48.310  1.00 76.95           O  
ATOM   2782  CB  PHE B  38     -56.809 -15.718  50.777  1.00 65.47           C  
ATOM   2783  CG  PHE B  38     -57.854 -14.890  51.462  1.00 69.95           C  
ATOM   2784  CD1 PHE B  38     -57.679 -14.464  52.773  1.00 68.60           C  
ATOM   2785  CD2 PHE B  38     -59.019 -14.547  50.797  1.00 64.86           C  
ATOM   2786  CE1 PHE B  38     -58.644 -13.703  53.389  1.00 73.31           C  
ATOM   2787  CE2 PHE B  38     -59.979 -13.793  51.410  1.00 71.14           C  
ATOM   2788  CZ  PHE B  38     -59.795 -13.371  52.705  1.00 73.72           C  
ATOM   2789  N   ILE B  39     -53.715 -16.574  50.013  1.00 69.62           N  
ATOM   2790  CA  ILE B  39     -53.006 -17.554  49.192  1.00 75.41           C  
ATOM   2791  C   ILE B  39     -52.833 -18.861  49.962  1.00 76.16           C  
ATOM   2792  O   ILE B  39     -52.998 -18.910  51.181  1.00 81.06           O  
ATOM   2793  CB  ILE B  39     -51.661 -16.998  48.670  1.00 82.45           C  
ATOM   2794  CG1 ILE B  39     -50.745 -16.450  49.789  1.00 75.63           C  
ATOM   2795  CG2 ILE B  39     -51.961 -16.100  47.504  1.00 82.56           C  
ATOM   2796  CD1 ILE B  39     -49.873 -17.526  50.430  1.00 90.13           C  
ATOM   2797  N   LEU B  40     -52.546 -19.942  49.224  1.00 78.59           N  
ATOM   2798  CA  LEU B  40     -52.603 -21.319  49.711  1.00 70.87           C  
ATOM   2799  C   LEU B  40     -51.230 -21.902  50.020  1.00 85.79           C  
ATOM   2800  O   LEU B  40     -50.200 -21.415  49.552  1.00 88.59           O  
ATOM   2801  CB  LEU B  40     -53.283 -22.227  48.685  1.00 66.70           C  
ATOM   2802  CG  LEU B  40     -54.650 -21.729  48.251  1.00 64.21           C  
ATOM   2803  CD1 LEU B  40     -55.222 -22.591  47.145  1.00 64.63           C  
ATOM   2804  CD2 LEU B  40     -55.579 -21.677  49.447  1.00 73.29           C  
ATOM   2805  N   THR B  41     -51.245 -22.984  50.803  1.00 89.44           N  
ATOM   2806  CA  THR B  41     -50.076 -23.809  51.071  1.00 85.87           C  
ATOM   2807  C   THR B  41     -50.108 -25.122  50.301  1.00 91.45           C  
ATOM   2808  O   THR B  41     -49.349 -26.042  50.619  1.00102.94           O  
ATOM   2809  CB  THR B  41     -49.983 -24.109  52.561  1.00 91.32           C  
ATOM   2810  OG1 THR B  41     -51.303 -24.274  53.098  1.00 97.59           O  
ATOM   2811  CG2 THR B  41     -49.302 -22.986  53.279  1.00 86.50           C  
ATOM   2812  N   SER B  42     -50.974 -25.237  49.302  1.00 83.68           N  
ATOM   2813  CA  SER B  42     -51.194 -26.523  48.665  1.00 89.04           C  
ATOM   2814  C   SER B  42     -51.526 -26.314  47.201  1.00 94.18           C  
ATOM   2815  O   SER B  42     -52.317 -25.441  46.851  1.00100.11           O  
ATOM   2816  CB  SER B  42     -52.338 -27.302  49.340  1.00 86.17           C  
ATOM   2817  OG  SER B  42     -52.330 -27.092  50.733  1.00 93.10           O  
ATOM   2818  N   ASN B  43     -50.964 -27.163  46.366  1.00 90.76           N  
ATOM   2819  CA  ASN B  43     -51.310 -27.202  44.961  1.00 92.75           C  
ATOM   2820  C   ASN B  43     -52.587 -27.992  44.703  1.00 94.03           C  
ATOM   2821  O   ASN B  43     -52.857 -28.367  43.553  1.00 97.56           O  
ATOM   2822  CB  ASN B  43     -50.148 -27.781  44.145  1.00 95.75           C  
ATOM   2823  CG  ASN B  43     -49.727 -29.174  44.597  1.00103.93           C  
ATOM   2824  OD1 ASN B  43     -49.879 -29.554  45.765  1.00101.11           O  
ATOM   2825  ND2 ASN B  43     -49.206 -29.951  43.656  1.00102.69           N  
ATOM   2826  N   ASN B  44     -53.358 -28.258  45.748  1.00 86.39           N  
ATOM   2827  CA  ASN B  44     -54.572 -29.049  45.630  1.00 89.50           C  
ATOM   2828  C   ASN B  44     -55.569 -28.351  44.710  1.00 87.91           C  
ATOM   2829  O   ASN B  44     -56.007 -27.233  45.018  1.00 86.25           O  
ATOM   2830  CB  ASN B  44     -55.186 -29.277  47.008  1.00 87.49           C  
ATOM   2831  CG  ASN B  44     -56.395 -30.183  46.962  1.00 92.18           C  
ATOM   2832  OD1 ASN B  44     -56.522 -31.025  46.070  1.00 86.06           O  
ATOM   2833  ND2 ASN B  44     -57.296 -30.015  47.925  1.00 93.16           N  
ATOM   2834  N   PRO B  45     -55.942 -28.958  43.580  1.00 86.56           N  
ATOM   2835  CA  PRO B  45     -56.885 -28.286  42.667  1.00 83.89           C  
ATOM   2836  C   PRO B  45     -58.232 -27.973  43.301  1.00 83.92           C  
ATOM   2837  O   PRO B  45     -58.789 -26.897  43.049  1.00 81.53           O  
ATOM   2838  CB  PRO B  45     -57.014 -29.287  41.508  1.00 84.68           C  
ATOM   2839  CG  PRO B  45     -55.772 -30.125  41.582  1.00 82.55           C  
ATOM   2840  CD  PRO B  45     -55.457 -30.238  43.039  1.00 85.97           C  
ATOM   2841  N   GLU B  46     -58.773 -28.886  44.116  1.00 89.04           N  
ATOM   2842  CA  GLU B  46     -60.059 -28.641  44.765  1.00 86.51           C  
ATOM   2843  C   GLU B  46     -59.982 -27.452  45.715  1.00 81.10           C  
ATOM   2844  O   GLU B  46     -60.950 -26.693  45.854  1.00 78.74           O  
ATOM   2845  CB  GLU B  46     -60.521 -29.891  45.519  1.00 91.44           C  
ATOM   2846  CG  GLU B  46     -61.947 -29.802  46.064  1.00 93.96           C  
ATOM   2847  CD  GLU B  46     -61.997 -29.739  47.581  1.00 91.01           C  
ATOM   2848  OE1 GLU B  46     -63.113 -29.720  48.143  1.00 92.09           O  
ATOM   2849  OE2 GLU B  46     -60.918 -29.709  48.211  1.00 91.40           O  
ATOM   2850  N   LEU B  47     -58.843 -27.279  46.388  1.00 72.81           N  
ATOM   2851  CA  LEU B  47     -58.667 -26.109  47.239  1.00 72.28           C  
ATOM   2852  C   LEU B  47     -58.505 -24.842  46.404  1.00 76.55           C  
ATOM   2853  O   LEU B  47     -59.051 -23.787  46.751  1.00 66.90           O  
ATOM   2854  CB  LEU B  47     -57.465 -26.308  48.153  1.00 68.60           C  
ATOM   2855  CG  LEU B  47     -57.097 -25.076  48.978  1.00 79.60           C  
ATOM   2856  CD1 LEU B  47     -58.214 -24.715  49.951  1.00 72.15           C  
ATOM   2857  CD2 LEU B  47     -55.775 -25.297  49.698  1.00 79.21           C  
ATOM   2858  N   ARG B  48     -57.759 -24.928  45.298  1.00 75.99           N  
ATOM   2859  CA  ARG B  48     -57.651 -23.793  44.389  1.00 69.49           C  
ATOM   2860  C   ARG B  48     -59.002 -23.427  43.794  1.00 67.38           C  
ATOM   2861  O   ARG B  48     -59.264 -22.248  43.534  1.00 62.68           O  
ATOM   2862  CB  ARG B  48     -56.647 -24.099  43.279  1.00 74.40           C  
ATOM   2863  CG  ARG B  48     -55.230 -24.335  43.774  1.00 74.30           C  
ATOM   2864  CD  ARG B  48     -54.314 -24.757  42.637  1.00 79.90           C  
ATOM   2865  NE  ARG B  48     -54.057 -23.660  41.708  1.00 80.92           N  
ATOM   2866  CZ  ARG B  48     -53.279 -23.754  40.634  1.00 84.18           C  
ATOM   2867  NH1 ARG B  48     -52.676 -24.900  40.342  1.00 88.51           N  
ATOM   2868  NH2 ARG B  48     -53.107 -22.701  39.849  1.00 82.09           N  
ATOM   2869  N   SER B  49     -59.871 -24.418  43.574  1.00 66.02           N  
ATOM   2870  CA  SER B  49     -61.209 -24.127  43.070  1.00 66.37           C  
ATOM   2871  C   SER B  49     -62.084 -23.493  44.142  1.00 63.40           C  
ATOM   2872  O   SER B  49     -62.861 -22.574  43.855  1.00 61.04           O  
ATOM   2873  CB  SER B  49     -61.868 -25.400  42.547  1.00 67.23           C  
ATOM   2874  OG  SER B  49     -61.075 -26.020  41.554  1.00 75.92           O  
ATOM   2875  N   ARG B  50     -61.991 -23.980  45.379  1.00 65.95           N  
ATOM   2876  CA  ARG B  50     -62.846 -23.445  46.430  1.00 67.63           C  
ATOM   2877  C   ARG B  50     -62.450 -22.017  46.776  1.00 64.10           C  
ATOM   2878  O   ARG B  50     -63.312 -21.163  47.011  1.00 55.75           O  
ATOM   2879  CB  ARG B  50     -62.788 -24.344  47.667  1.00 77.17           C  
ATOM   2880  CG  ARG B  50     -63.394 -23.720  48.923  1.00 80.59           C  
ATOM   2881  CD  ARG B  50     -64.414 -24.642  49.580  1.00 90.61           C  
ATOM   2882  NE  ARG B  50     -65.280 -25.305  48.606  1.00 95.40           N  
ATOM   2883  CZ  ARG B  50     -66.005 -26.389  48.870  1.00100.47           C  
ATOM   2884  NH1 ARG B  50     -65.968 -26.936  50.077  1.00 99.63           N  
ATOM   2885  NH2 ARG B  50     -66.768 -26.926  47.927  1.00100.02           N  
ATOM   2886  N   LEU B  51     -61.149 -21.730  46.785  1.00 64.31           N  
ATOM   2887  CA  LEU B  51     -60.711 -20.365  47.039  1.00 60.43           C  
ATOM   2888  C   LEU B  51     -61.158 -19.430  45.923  1.00 60.85           C  
ATOM   2889  O   LEU B  51     -61.588 -18.301  46.192  1.00 57.47           O  
ATOM   2890  CB  LEU B  51     -59.195 -20.332  47.213  1.00 55.58           C  
ATOM   2891  CG  LEU B  51     -58.637 -18.944  47.507  1.00 52.92           C  
ATOM   2892  CD1 LEU B  51     -59.206 -18.398  48.797  1.00 48.16           C  
ATOM   2893  CD2 LEU B  51     -57.123 -18.991  47.556  1.00 58.35           C  
ATOM   2894  N   LEU B  52     -61.069 -19.887  44.667  1.00 55.38           N  
ATOM   2895  CA  LEU B  52     -61.562 -19.122  43.522  1.00 53.60           C  
ATOM   2896  C   LEU B  52     -63.024 -18.745  43.698  1.00 57.44           C  
ATOM   2897  O   LEU B  52     -63.407 -17.578  43.553  1.00 57.53           O  
ATOM   2898  CB  LEU B  52     -61.392 -19.933  42.234  1.00 53.53           C  
ATOM   2899  CG  LEU B  52     -61.462 -19.266  40.850  1.00 51.50           C  
ATOM   2900  CD1 LEU B  52     -62.825 -18.672  40.521  1.00 53.57           C  
ATOM   2901  CD2 LEU B  52     -60.387 -18.225  40.693  1.00 56.70           C  
ATOM   2902  N   LEU B  53     -63.865 -19.746  43.955  1.00 53.42           N  
ATOM   2903  CA  LEU B  53     -65.296 -19.493  44.042  1.00 59.00           C  
ATOM   2904  C   LEU B  53     -65.652 -18.738  45.310  1.00 56.55           C  
ATOM   2905  O   LEU B  53     -66.606 -17.952  45.315  1.00 55.06           O  
ATOM   2906  CB  LEU B  53     -66.069 -20.810  43.958  1.00 59.06           C  
ATOM   2907  CG  LEU B  53     -65.963 -21.438  42.568  1.00 58.63           C  
ATOM   2908  CD1 LEU B  53     -66.017 -22.951  42.624  1.00 61.83           C  
ATOM   2909  CD2 LEU B  53     -67.039 -20.888  41.665  1.00 58.04           C  
ATOM   2910  N   PHE B  54     -64.907 -18.962  46.390  1.00 54.42           N  
ATOM   2911  CA  PHE B  54     -65.084 -18.156  47.588  1.00 51.15           C  
ATOM   2912  C   PHE B  54     -64.827 -16.688  47.278  1.00 57.67           C  
ATOM   2913  O   PHE B  54     -65.665 -15.820  47.559  1.00 56.48           O  
ATOM   2914  CB  PHE B  54     -64.147 -18.680  48.674  1.00 55.89           C  
ATOM   2915  CG  PHE B  54     -64.054 -17.821  49.893  1.00 58.69           C  
ATOM   2916  CD1 PHE B  54     -65.101 -17.752  50.798  1.00 61.66           C  
ATOM   2917  CD2 PHE B  54     -62.892 -17.125  50.163  1.00 58.44           C  
ATOM   2918  CE1 PHE B  54     -64.996 -16.985  51.935  1.00 61.25           C  
ATOM   2919  CE2 PHE B  54     -62.779 -16.357  51.295  1.00 65.64           C  
ATOM   2920  CZ  PHE B  54     -63.833 -16.286  52.185  1.00 72.00           C  
ATOM   2921  N   CYS B  55     -63.687 -16.400  46.648  1.00 54.78           N  
ATOM   2922  CA  CYS B  55     -63.345 -15.023  46.322  1.00 49.35           C  
ATOM   2923  C   CYS B  55     -64.323 -14.420  45.329  1.00 50.45           C  
ATOM   2924  O   CYS B  55     -64.692 -13.248  45.462  1.00 53.35           O  
ATOM   2925  CB  CYS B  55     -61.923 -14.962  45.785  1.00 48.88           C  
ATOM   2926  SG  CYS B  55     -60.706 -15.142  47.081  1.00 56.11           S  
ATOM   2927  N   LEU B  56     -64.757 -15.203  44.342  1.00 47.56           N  
ATOM   2928  CA  LEU B  56     -65.744 -14.713  43.388  1.00 50.05           C  
ATOM   2929  C   LEU B  56     -67.014 -14.254  44.092  1.00 55.17           C  
ATOM   2930  O   LEU B  56     -67.605 -13.232  43.720  1.00 60.26           O  
ATOM   2931  CB  LEU B  56     -66.066 -15.802  42.367  1.00 51.40           C  
ATOM   2932  CG  LEU B  56     -67.146 -15.439  41.351  1.00 46.18           C  
ATOM   2933  CD1 LEU B  56     -66.684 -14.268  40.491  1.00 39.79           C  
ATOM   2934  CD2 LEU B  56     -67.474 -16.640  40.488  1.00 43.62           C  
ATOM   2935  N   ARG B  57     -67.445 -14.989  45.120  1.00 54.93           N  
ATOM   2936  CA  ARG B  57     -68.669 -14.619  45.822  1.00 59.20           C  
ATOM   2937  C   ARG B  57     -68.477 -13.369  46.675  1.00 57.10           C  
ATOM   2938  O   ARG B  57     -69.436 -12.623  46.898  1.00 55.51           O  
ATOM   2939  CB  ARG B  57     -69.153 -15.788  46.680  1.00 59.20           C  
ATOM   2940  CG  ARG B  57     -69.738 -16.938  45.876  1.00 56.28           C  
ATOM   2941  CD  ARG B  57     -69.852 -18.220  46.712  1.00 59.81           C  
ATOM   2942  NE  ARG B  57     -70.761 -19.176  46.090  1.00 60.19           N  
ATOM   2943  CZ  ARG B  57     -72.073 -19.200  46.301  1.00 64.32           C  
ATOM   2944  NH1 ARG B  57     -72.637 -18.329  47.131  1.00 62.22           N  
ATOM   2945  NH2 ARG B  57     -72.823 -20.098  45.685  1.00 58.06           N  
ATOM   2946  N   ILE B  58     -67.256 -13.120  47.156  1.00 55.43           N  
ATOM   2947  CA  ILE B  58     -67.002 -11.914  47.940  1.00 59.49           C  
ATOM   2948  C   ILE B  58     -67.030 -10.681  47.046  1.00 57.01           C  
ATOM   2949  O   ILE B  58     -67.507  -9.614  47.452  1.00 58.42           O  
ATOM   2950  CB  ILE B  58     -65.664 -12.038  48.693  1.00 60.40           C  
ATOM   2951  CG1 ILE B  58     -65.706 -13.213  49.667  1.00 60.01           C  
ATOM   2952  CG2 ILE B  58     -65.330 -10.748  49.433  1.00 54.05           C  
ATOM   2953  CD1 ILE B  58     -64.412 -13.423  50.383  1.00 64.80           C  
ATOM   2954  N   VAL B  59     -66.520 -10.806  45.817  1.00 54.74           N  
ATOM   2955  CA  VAL B  59     -66.577  -9.694  44.872  1.00 53.18           C  
ATOM   2956  C   VAL B  59     -68.018  -9.362  44.520  1.00 52.98           C  
ATOM   2957  O   VAL B  59     -68.360  -8.192  44.313  1.00 61.88           O  
ATOM   2958  CB  VAL B  59     -65.744 -10.015  43.611  1.00 47.19           C  
ATOM   2959  CG1 VAL B  59     -65.853  -8.894  42.587  1.00 46.85           C  
ATOM   2960  CG2 VAL B  59     -64.286 -10.243  43.974  1.00 46.16           C  
ATOM   2961  N   LEU B  60     -68.888 -10.366  44.464  1.00 52.46           N  
ATOM   2962  CA  LEU B  60     -70.260 -10.178  44.019  1.00 50.49           C  
ATOM   2963  C   LEU B  60     -71.245  -9.983  45.161  1.00 53.30           C  
ATOM   2964  O   LEU B  60     -72.437  -9.787  44.900  1.00 54.60           O  
ATOM   2965  CB  LEU B  60     -70.707 -11.371  43.170  1.00 51.05           C  
ATOM   2966  CG  LEU B  60     -69.895 -11.685  41.918  1.00 49.39           C  
ATOM   2967  CD1 LEU B  60     -70.276 -13.056  41.379  1.00 46.59           C  
ATOM   2968  CD2 LEU B  60     -70.102 -10.608  40.861  1.00 46.77           C  
ATOM   2969  N   SER B  61     -70.787 -10.029  46.410  1.00 54.53           N  
ATOM   2970  CA  SER B  61     -71.712  -9.991  47.531  1.00 58.27           C  
ATOM   2971  C   SER B  61     -72.257  -8.581  47.736  1.00 61.75           C  
ATOM   2972  O   SER B  61     -71.642  -7.583  47.352  1.00 64.18           O  
ATOM   2973  CB  SER B  61     -71.040 -10.487  48.814  1.00 56.47           C  
ATOM   2974  OG  SER B  61     -69.920  -9.693  49.153  1.00 59.11           O  
ATOM   2975  N   ASN B  62     -73.445  -8.511  48.343  1.00 58.58           N  
ATOM   2976  CA  ASN B  62     -74.053  -7.212  48.604  1.00 58.62           C  
ATOM   2977  C   ASN B  62     -73.306  -6.465  49.699  1.00 58.64           C  
ATOM   2978  O   ASN B  62     -73.099  -5.250  49.601  1.00 68.92           O  
ATOM   2979  CB  ASN B  62     -75.525  -7.374  48.986  1.00 52.95           C  
ATOM   2980  CG  ASN B  62     -76.386  -7.870  47.837  1.00 61.59           C  
ATOM   2981  OD1 ASN B  62     -76.185  -7.501  46.678  1.00 66.56           O  
ATOM   2982  ND2 ASN B  62     -77.368  -8.701  48.162  1.00 59.89           N  
ATOM   2983  N   GLY B  63     -72.888  -7.173  50.742  1.00 53.26           N  
ATOM   2984  CA  GLY B  63     -72.398  -6.509  51.930  1.00 63.06           C  
ATOM   2985  C   GLY B  63     -70.921  -6.219  51.983  1.00 62.40           C  
ATOM   2986  O   GLY B  63     -70.473  -5.532  52.904  1.00 73.08           O  
ATOM   2987  N   ALA B  64     -70.141  -6.714  51.030  1.00 68.08           N  
ATOM   2988  CA  ALA B  64     -68.702  -6.522  51.104  1.00 64.18           C  
ATOM   2989  C   ALA B  64     -68.344  -5.064  50.854  1.00 65.67           C  
ATOM   2990  O   ALA B  64     -69.080  -4.321  50.200  1.00 61.57           O  
ATOM   2991  CB  ALA B  64     -67.986  -7.420  50.098  1.00 62.88           C  
ATOM   2992  N   ARG B  65     -67.211  -4.653  51.409  1.00 69.58           N  
ATOM   2993  CA  ARG B  65     -66.670  -3.330  51.156  1.00 62.22           C  
ATOM   2994  C   ARG B  65     -65.708  -3.384  49.971  1.00 65.70           C  
ATOM   2995  O   ARG B  65     -65.279  -4.454  49.533  1.00 65.49           O  
ATOM   2996  CB  ARG B  65     -65.966  -2.792  52.402  1.00 68.41           C  
ATOM   2997  CG  ARG B  65     -66.885  -2.565  53.593  1.00 71.66           C  
ATOM   2998  CD  ARG B  65     -66.144  -1.890  54.737  1.00 74.89           C  
ATOM   2999  NE  ARG B  65     -67.051  -1.458  55.796  1.00 82.95           N  
ATOM   3000  CZ  ARG B  65     -67.687  -0.291  55.807  1.00 91.14           C  
ATOM   3001  NH1 ARG B  65     -67.517   0.571  54.811  1.00 83.19           N  
ATOM   3002  NH2 ARG B  65     -68.493   0.017  56.815  1.00 97.77           N  
ATOM   3003  N   ASP B  66     -65.366  -2.204  49.450  1.00 68.42           N  
ATOM   3004  CA  ASP B  66     -64.476  -2.141  48.295  1.00 58.95           C  
ATOM   3005  C   ASP B  66     -63.142  -2.813  48.583  1.00 59.38           C  
ATOM   3006  O   ASP B  66     -62.585  -3.494  47.714  1.00 62.01           O  
ATOM   3007  CB  ASP B  66     -64.273  -0.690  47.870  1.00 51.48           C  
ATOM   3008  CG  ASP B  66     -65.493  -0.120  47.193  1.00 63.13           C  
ATOM   3009  OD1 ASP B  66     -66.507  -0.844  47.126  1.00 66.07           O  
ATOM   3010  OD2 ASP B  66     -65.445   1.045  46.733  1.00 70.52           O  
ATOM   3011  N   SER B  67     -62.622  -2.649  49.801  1.00 51.61           N  
ATOM   3012  CA  SER B  67     -61.360  -3.291  50.155  1.00 58.05           C  
ATOM   3013  C   SER B  67     -61.475  -4.812  50.133  1.00 62.85           C  
ATOM   3014  O   SER B  67     -60.510  -5.504  49.788  1.00 63.78           O  
ATOM   3015  CB  SER B  67     -60.886  -2.809  51.530  1.00 71.19           C  
ATOM   3016  OG  SER B  67     -61.854  -3.060  52.536  1.00 75.92           O  
ATOM   3017  N   HIS B  68     -62.640  -5.352  50.490  1.00 60.08           N  
ATOM   3018  CA  HIS B  68     -62.815  -6.798  50.423  1.00 64.91           C  
ATOM   3019  C   HIS B  68     -62.850  -7.280  48.978  1.00 57.06           C  
ATOM   3020  O   HIS B  68     -62.249  -8.307  48.646  1.00 56.55           O  
ATOM   3021  CB  HIS B  68     -64.087  -7.206  51.167  1.00 65.10           C  
ATOM   3022  CG  HIS B  68     -64.066  -6.857  52.623  1.00 77.53           C  
ATOM   3023  ND1 HIS B  68     -65.201  -6.506  53.323  1.00 76.15           N  
ATOM   3024  CD2 HIS B  68     -63.044  -6.801  53.510  1.00 77.72           C  
ATOM   3025  CE1 HIS B  68     -64.878  -6.254  54.579  1.00 73.85           C  
ATOM   3026  NE2 HIS B  68     -63.575  -6.424  54.718  1.00 74.13           N  
ATOM   3027  N   ARG B  69     -63.538  -6.547  48.102  1.00 54.89           N  
ATOM   3028  CA  ARG B  69     -63.620  -6.955  46.705  1.00 56.97           C  
ATOM   3029  C   ARG B  69     -62.270  -6.829  46.003  1.00 53.90           C  
ATOM   3030  O   ARG B  69     -61.900  -7.695  45.203  1.00 48.66           O  
ATOM   3031  CB  ARG B  69     -64.686  -6.132  45.980  1.00 60.53           C  
ATOM   3032  CG  ARG B  69     -65.996  -5.990  46.740  1.00 60.65           C  
ATOM   3033  CD  ARG B  69     -66.920  -4.998  46.055  1.00 52.59           C  
ATOM   3034  NE  ARG B  69     -68.075  -4.659  46.880  1.00 60.64           N  
ATOM   3035  CZ  ARG B  69     -69.159  -5.419  46.996  1.00 59.77           C  
ATOM   3036  NH1 ARG B  69     -69.232  -6.572  46.349  1.00 60.30           N  
ATOM   3037  NH2 ARG B  69     -70.169  -5.034  47.763  1.00 59.60           N  
ATOM   3038  N   PHE B  70     -61.516  -5.762  46.288  1.00 55.51           N  
ATOM   3039  CA  PHE B  70     -60.207  -5.604  45.659  1.00 50.05           C  
ATOM   3040  C   PHE B  70     -59.289  -6.770  46.006  1.00 52.17           C  
ATOM   3041  O   PHE B  70     -58.643  -7.344  45.123  1.00 51.57           O  
ATOM   3042  CB  PHE B  70     -59.576  -4.275  46.074  1.00 47.03           C  
ATOM   3043  CG  PHE B  70     -60.380  -3.067  45.663  1.00 54.23           C  
ATOM   3044  CD1 PHE B  70     -61.273  -3.133  44.604  1.00 51.08           C  
ATOM   3045  CD2 PHE B  70     -60.253  -1.866  46.348  1.00 53.27           C  
ATOM   3046  CE1 PHE B  70     -62.020  -2.029  44.236  1.00 49.66           C  
ATOM   3047  CE2 PHE B  70     -61.002  -0.758  45.981  1.00 52.72           C  
ATOM   3048  CZ  PHE B  70     -61.882  -0.841  44.922  1.00 51.46           C  
ATOM   3049  N   GLY B  71     -59.242  -7.156  47.282  1.00 56.61           N  
ATOM   3050  CA  GLY B  71     -58.377  -8.256  47.676  1.00 50.93           C  
ATOM   3051  C   GLY B  71     -58.878  -9.604  47.195  1.00 51.18           C  
ATOM   3052  O   GLY B  71     -58.084 -10.486  46.851  1.00 52.37           O  
ATOM   3053  N   ALA B  72     -60.201  -9.787  47.172  1.00 46.75           N  
ATOM   3054  CA  ALA B  72     -60.764 -11.040  46.685  1.00 44.01           C  
ATOM   3055  C   ALA B  72     -60.548 -11.195  45.193  1.00 48.70           C  
ATOM   3056  O   ALA B  72     -60.385 -12.317  44.703  1.00 43.88           O  
ATOM   3057  CB  ALA B  72     -62.254 -11.110  47.007  1.00 46.61           C  
ATOM   3058  N   LEU B  73     -60.542 -10.078  44.462  1.00 52.39           N  
ATOM   3059  CA  LEU B  73     -60.306 -10.107  43.026  1.00 44.06           C  
ATOM   3060  C   LEU B  73     -58.837 -10.347  42.713  1.00 46.79           C  
ATOM   3061  O   LEU B  73     -58.514 -11.116  41.802  1.00 46.76           O  
ATOM   3062  CB  LEU B  73     -60.787  -8.800  42.401  1.00 44.83           C  
ATOM   3063  CG  LEU B  73     -61.108  -8.802  40.908  1.00 45.97           C  
ATOM   3064  CD1 LEU B  73     -62.057  -9.936  40.560  1.00 42.33           C  
ATOM   3065  CD2 LEU B  73     -61.702  -7.472  40.512  1.00 39.46           C  
ATOM   3066  N   LEU B  74     -57.931  -9.711  43.461  1.00 49.85           N  
ATOM   3067  CA  LEU B  74     -56.510  -9.957  43.236  1.00 49.22           C  
ATOM   3068  C   LEU B  74     -56.138 -11.395  43.553  1.00 49.85           C  
ATOM   3069  O   LEU B  74     -55.257 -11.964  42.897  1.00 53.65           O  
ATOM   3070  CB  LEU B  74     -55.660  -8.997  44.065  1.00 46.88           C  
ATOM   3071  CG  LEU B  74     -55.723  -7.537  43.625  1.00 56.78           C  
ATOM   3072  CD1 LEU B  74     -54.995  -6.661  44.638  1.00 54.24           C  
ATOM   3073  CD2 LEU B  74     -55.163  -7.343  42.205  1.00 46.32           C  
ATOM   3074  N   THR B  75     -56.799 -11.998  44.544  1.00 47.84           N  
ATOM   3075  CA  THR B  75     -56.578 -13.411  44.827  1.00 45.46           C  
ATOM   3076  C   THR B  75     -56.923 -14.273  43.615  1.00 44.30           C  
ATOM   3077  O   THR B  75     -56.141 -15.150  43.228  1.00 47.21           O  
ATOM   3078  CB  THR B  75     -57.386 -13.819  46.063  1.00 52.94           C  
ATOM   3079  OG1 THR B  75     -56.909 -13.096  47.212  1.00 48.68           O  
ATOM   3080  CG2 THR B  75     -57.287 -15.313  46.324  1.00 44.71           C  
ATOM   3081  N   MET B  76     -58.063 -14.003  42.971  1.00 44.28           N  
ATOM   3082  CA  MET B  76     -58.451 -14.751  41.774  1.00 51.68           C  
ATOM   3083  C   MET B  76     -57.403 -14.629  40.669  1.00 51.64           C  
ATOM   3084  O   MET B  76     -56.942 -15.638  40.121  1.00 52.55           O  
ATOM   3085  CB  MET B  76     -59.810 -14.267  41.264  1.00 46.51           C  
ATOM   3086  CG  MET B  76     -60.927 -14.400  42.270  1.00 50.13           C  
ATOM   3087  SD  MET B  76     -62.490 -13.721  41.673  1.00 53.47           S  
ATOM   3088  CE  MET B  76     -62.763 -14.728  40.214  1.00 49.21           C  
ATOM   3089  N   PHE B  77     -57.027 -13.396  40.316  1.00 41.67           N  
ATOM   3090  CA  PHE B  77     -56.037 -13.192  39.264  1.00 46.36           C  
ATOM   3091  C   PHE B  77     -54.681 -13.793  39.614  1.00 45.37           C  
ATOM   3092  O   PHE B  77     -53.930 -14.151  38.704  1.00 52.73           O  
ATOM   3093  CB  PHE B  77     -55.875 -11.693  38.961  1.00 48.52           C  
ATOM   3094  CG  PHE B  77     -56.944 -11.123  38.061  1.00 35.97           C  
ATOM   3095  CD1 PHE B  77     -56.973 -11.425  36.711  1.00 39.53           C  
ATOM   3096  CD2 PHE B  77     -57.909 -10.272  38.569  1.00 39.84           C  
ATOM   3097  CE1 PHE B  77     -57.956 -10.892  35.884  1.00 45.38           C  
ATOM   3098  CE2 PHE B  77     -58.893  -9.740  37.752  1.00 39.85           C  
ATOM   3099  CZ  PHE B  77     -58.919 -10.047  36.408  1.00 38.39           C  
ATOM   3100  N   SER B  78     -54.349 -13.920  40.898  1.00 43.45           N  
ATOM   3101  CA  SER B  78     -53.043 -14.446  41.284  1.00 53.38           C  
ATOM   3102  C   SER B  78     -52.937 -15.968  41.230  1.00 53.65           C  
ATOM   3103  O   SER B  78     -51.817 -16.491  41.191  1.00 55.21           O  
ATOM   3104  CB  SER B  78     -52.686 -13.985  42.697  1.00 52.41           C  
ATOM   3105  OG  SER B  78     -53.614 -14.507  43.632  1.00 58.00           O  
ATOM   3106  N   LEU B  79     -54.057 -16.689  41.234  1.00 47.66           N  
ATOM   3107  CA  LEU B  79     -53.994 -18.151  41.274  1.00 52.25           C  
ATOM   3108  C   LEU B  79     -53.232 -18.765  40.105  1.00 56.62           C  
ATOM   3109  O   LEU B  79     -52.450 -19.702  40.338  1.00 61.20           O  
ATOM   3110  CB  LEU B  79     -55.408 -18.728  41.366  1.00 49.22           C  
ATOM   3111  CG  LEU B  79     -56.151 -18.456  42.670  1.00 49.12           C  
ATOM   3112  CD1 LEU B  79     -57.570 -18.952  42.559  1.00 45.92           C  
ATOM   3113  CD2 LEU B  79     -55.438 -19.100  43.843  1.00 51.72           C  
ATOM   3114  N   PRO B  80     -53.404 -18.332  38.854  1.00 59.04           N  
ATOM   3115  CA  PRO B  80     -52.596 -18.891  37.762  1.00 59.61           C  
ATOM   3116  C   PRO B  80     -51.301 -18.142  37.483  1.00 58.56           C  
ATOM   3117  O   PRO B  80     -50.645 -18.443  36.482  1.00 56.90           O  
ATOM   3118  CB  PRO B  80     -53.547 -18.761  36.567  1.00 55.57           C  
ATOM   3119  CG  PRO B  80     -54.210 -17.460  36.824  1.00 53.94           C  
ATOM   3120  CD  PRO B  80     -54.394 -17.371  38.325  1.00 53.02           C  
ATOM   3121  N   SER B  81     -50.926 -17.187  38.331  1.00 60.22           N  
ATOM   3122  CA  SER B  81     -49.775 -16.323  38.103  1.00 60.29           C  
ATOM   3123  C   SER B  81     -48.800 -16.468  39.263  1.00 68.39           C  
ATOM   3124  O   SER B  81     -49.129 -16.115  40.403  1.00 66.07           O  
ATOM   3125  CB  SER B  81     -50.216 -14.864  37.955  1.00 57.69           C  
ATOM   3126  OG  SER B  81     -49.135 -13.967  38.151  1.00 62.43           O  
ATOM   3127  N   ALA B  82     -47.604 -16.984  38.974  1.00 67.56           N  
ATOM   3128  CA  ALA B  82     -46.519 -16.927  39.947  1.00 72.22           C  
ATOM   3129  C   ALA B  82     -45.949 -15.523  40.083  1.00 72.37           C  
ATOM   3130  O   ALA B  82     -45.419 -15.176  41.144  1.00 70.32           O  
ATOM   3131  CB  ALA B  82     -45.403 -17.896  39.558  1.00 73.67           C  
ATOM   3132  N   THR B  83     -46.084 -14.706  39.038  1.00 65.97           N  
ATOM   3133  CA  THR B  83     -45.491 -13.374  39.037  1.00 63.25           C  
ATOM   3134  C   THR B  83     -46.269 -12.422  39.937  1.00 63.88           C  
ATOM   3135  O   THR B  83     -45.687 -11.771  40.812  1.00 66.43           O  
ATOM   3136  CB  THR B  83     -45.422 -12.856  37.600  1.00 67.79           C  
ATOM   3137  OG1 THR B  83     -44.284 -13.434  36.949  1.00 72.80           O  
ATOM   3138  CG2 THR B  83     -45.326 -11.340  37.546  1.00 63.12           C  
ATOM   3139  N   MET B  84     -47.590 -12.332  39.747  1.00 63.42           N  
ATOM   3140  CA  MET B  84     -48.398 -11.480  40.615  1.00 65.76           C  
ATOM   3141  C   MET B  84     -48.285 -11.905  42.075  1.00 64.35           C  
ATOM   3142  O   MET B  84     -48.373 -11.068  42.979  1.00 59.27           O  
ATOM   3143  CB  MET B  84     -49.858 -11.503  40.164  1.00 58.50           C  
ATOM   3144  CG  MET B  84     -50.791 -10.680  41.031  1.00 59.07           C  
ATOM   3145  SD  MET B  84     -52.508 -10.826  40.522  1.00 66.11           S  
ATOM   3146  CE  MET B  84     -52.517  -9.808  39.052  1.00 53.03           C  
ATOM   3147  N   LEU B  85     -48.083 -13.201  42.318  1.00 70.42           N  
ATOM   3148  CA  LEU B  85     -47.886 -13.689  43.678  1.00 68.89           C  
ATOM   3149  C   LEU B  85     -46.635 -13.088  44.306  1.00 69.75           C  
ATOM   3150  O   LEU B  85     -46.624 -12.765  45.498  1.00 68.76           O  
ATOM   3151  CB  LEU B  85     -47.807 -15.213  43.662  1.00 73.67           C  
ATOM   3152  CG  LEU B  85     -49.118 -15.883  44.053  1.00 75.45           C  
ATOM   3153  CD1 LEU B  85     -49.183 -17.328  43.569  1.00 71.14           C  
ATOM   3154  CD2 LEU B  85     -49.229 -15.809  45.550  1.00 70.17           C  
ATOM   3155  N   ASN B  86     -45.567 -12.931  43.523  1.00 70.52           N  
ATOM   3156  CA  ASN B  86     -44.369 -12.275  44.030  1.00 72.93           C  
ATOM   3157  C   ASN B  86     -44.512 -10.759  44.071  1.00 70.21           C  
ATOM   3158  O   ASN B  86     -43.767 -10.094  44.799  1.00 64.83           O  
ATOM   3159  CB  ASN B  86     -43.156 -12.670  43.182  1.00 75.14           C  
ATOM   3160  CG  ASN B  86     -42.910 -14.165  43.186  1.00 81.27           C  
ATOM   3161  OD1 ASN B  86     -43.371 -14.879  44.081  1.00 89.83           O  
ATOM   3162  ND2 ASN B  86     -42.187 -14.649  42.182  1.00 84.45           N  
ATOM   3163  N   HIS B  87     -45.456 -10.200  43.314  1.00 72.24           N  
ATOM   3164  CA  HIS B  87     -45.652  -8.757  43.333  1.00 70.14           C  
ATOM   3165  C   HIS B  87     -46.392  -8.314  44.589  1.00 73.13           C  
ATOM   3166  O   HIS B  87     -46.083  -7.256  45.148  1.00 77.45           O  
ATOM   3167  CB  HIS B  87     -46.400  -8.311  42.076  1.00 65.97           C  
ATOM   3168  CG  HIS B  87     -45.514  -8.107  40.883  1.00 76.84           C  
ATOM   3169  ND1 HIS B  87     -45.731  -8.738  39.675  1.00 77.08           N  
ATOM   3170  CD2 HIS B  87     -44.412  -7.339  40.713  1.00 76.79           C  
ATOM   3171  CE1 HIS B  87     -44.799  -8.368  38.815  1.00 72.40           C  
ATOM   3172  NE2 HIS B  87     -43.985  -7.521  39.420  1.00 72.43           N  
ATOM   3173  N   VAL B  88     -47.358  -9.105  45.058  1.00 69.83           N  
ATOM   3174  CA  VAL B  88     -48.091  -8.751  46.270  1.00 81.12           C  
ATOM   3175  C   VAL B  88     -47.166  -8.915  47.472  1.00 81.90           C  
ATOM   3176  O   VAL B  88     -47.000 -10.017  48.007  1.00 79.05           O  
ATOM   3177  CB  VAL B  88     -49.384  -9.579  46.424  1.00 77.41           C  
ATOM   3178  CG1 VAL B  88     -50.471  -9.016  45.534  1.00 77.31           C  
ATOM   3179  CG2 VAL B  88     -49.152 -11.034  46.085  1.00 74.85           C  
ATOM   3180  N   LYS B  89     -46.542  -7.820  47.895  1.00 83.74           N  
ATOM   3181  CA  LYS B  89     -45.605  -7.839  49.008  1.00 93.03           C  
ATOM   3182  C   LYS B  89     -46.044  -6.833  50.064  1.00 99.28           C  
ATOM   3183  O   LYS B  89     -46.340  -5.674  49.747  1.00 93.18           O  
ATOM   3184  CB  LYS B  89     -44.182  -7.534  48.536  1.00 80.13           C  
ATOM   3185  CG  LYS B  89     -44.068  -6.282  47.681  1.00 81.24           C  
ATOM   3186  CD  LYS B  89     -42.672  -6.146  47.109  1.00 77.23           C  
ATOM   3187  CE  LYS B  89     -42.342  -7.320  46.201  1.00 75.47           C  
ATOM   3188  NZ  LYS B  89     -40.931  -7.276  45.728  1.00 68.75           N  
ATOM   3189  N   LEU B  90     -46.086  -7.286  51.317  1.00 96.93           N  
ATOM   3190  CA  LEU B  90     -46.403  -6.418  52.441  1.00 98.34           C  
ATOM   3191  C   LEU B  90     -45.215  -5.593  52.912  1.00103.93           C  
ATOM   3192  O   LEU B  90     -45.408  -4.673  53.714  1.00111.09           O  
ATOM   3193  CB  LEU B  90     -46.914  -7.227  53.638  1.00101.89           C  
ATOM   3194  CG  LEU B  90     -48.185  -8.071  53.576  1.00 96.17           C  
ATOM   3195  CD1 LEU B  90     -47.886  -9.364  52.880  1.00 86.73           C  
ATOM   3196  CD2 LEU B  90     -48.703  -8.337  54.986  1.00 99.41           C  
ATOM   3197  N   ALA B  91     -44.004  -5.894  52.438  1.00104.07           N  
ATOM   3198  CA  ALA B  91     -42.799  -5.397  53.097  1.00108.04           C  
ATOM   3199  C   ALA B  91     -42.755  -3.873  53.132  1.00105.39           C  
ATOM   3200  O   ALA B  91     -42.559  -3.272  54.194  1.00109.53           O  
ATOM   3201  CB  ALA B  91     -41.557  -5.958  52.404  1.00102.21           C  
ATOM   3202  N   ASP B  92     -42.939  -3.228  51.984  1.00105.68           N  
ATOM   3203  CA  ASP B  92     -42.667  -1.796  51.849  1.00113.48           C  
ATOM   3204  C   ASP B  92     -43.970  -1.011  51.948  1.00111.77           C  
ATOM   3205  O   ASP B  92     -44.626  -0.737  50.942  1.00112.50           O  
ATOM   3206  CB  ASP B  92     -41.947  -1.511  50.536  1.00112.45           C  
ATOM   3207  CG  ASP B  92     -40.449  -1.351  50.717  1.00112.04           C  
ATOM   3208  OD1 ASP B  92     -39.911  -1.856  51.729  1.00109.13           O  
ATOM   3209  OD2 ASP B  92     -39.811  -0.715  49.850  1.00101.05           O  
ATOM   3210  N   GLN B  93     -44.328  -0.623  53.176  1.00109.24           N  
ATOM   3211  CA  GLN B  93     -45.479   0.244  53.430  1.00108.43           C  
ATOM   3212  C   GLN B  93     -46.733  -0.327  52.761  1.00111.72           C  
ATOM   3213  O   GLN B  93     -47.303   0.236  51.825  1.00111.83           O  
ATOM   3214  CB  GLN B  93     -45.171   1.677  52.972  1.00105.62           C  
ATOM   3215  CG  GLN B  93     -46.304   2.689  53.087  1.00107.05           C  
ATOM   3216  CD  GLN B  93     -46.893   3.028  51.728  1.00110.24           C  
ATOM   3217  OE1 GLN B  93     -46.166   3.340  50.785  1.00110.86           O  
ATOM   3218  NE2 GLN B  93     -48.214   2.936  51.614  1.00105.14           N  
ATOM   3219  N   SER B  94     -47.134  -1.489  53.240  1.00107.69           N  
ATOM   3220  CA  SER B  94     -48.216  -2.209  52.592  1.00103.40           C  
ATOM   3221  C   SER B  94     -49.565  -1.594  52.938  1.00105.12           C  
ATOM   3222  O   SER B  94     -49.841  -1.340  54.117  1.00106.07           O  
ATOM   3223  CB  SER B  94     -48.213  -3.669  53.009  1.00104.67           C  
ATOM   3224  OG  SER B  94     -48.221  -3.806  54.423  1.00101.92           O  
ATOM   3225  N   PRO B  95     -50.409  -1.303  51.943  1.00 98.20           N  
ATOM   3226  CA  PRO B  95     -51.857  -1.408  52.138  1.00 91.95           C  
ATOM   3227  C   PRO B  95     -52.347  -2.826  51.892  1.00 83.59           C  
ATOM   3228  O   PRO B  95     -53.508  -3.136  52.194  1.00 82.27           O  
ATOM   3229  CB  PRO B  95     -52.411  -0.438  51.088  1.00 93.83           C  
ATOM   3230  CG  PRO B  95     -51.405  -0.509  49.973  1.00 94.35           C  
ATOM   3231  CD  PRO B  95     -50.061  -0.790  50.604  1.00 89.37           C  
ATOM   3232  N   GLU B  96     -51.479  -3.679  51.354  1.00 85.40           N  
ATOM   3233  CA  GLU B  96     -51.773  -5.075  51.077  1.00 82.99           C  
ATOM   3234  C   GLU B  96     -51.446  -5.938  52.286  1.00 82.99           C  
ATOM   3235  O   GLU B  96     -50.497  -5.675  53.024  1.00 88.29           O  
ATOM   3236  CB  GLU B  96     -50.963  -5.569  49.878  1.00 74.12           C  
ATOM   3237  CG  GLU B  96     -51.182  -4.786  48.612  1.00 71.08           C  
ATOM   3238  CD  GLU B  96     -52.322  -5.342  47.792  1.00 79.02           C  
ATOM   3239  OE1 GLU B  96     -53.487  -5.170  48.204  1.00 80.77           O  
ATOM   3240  OE2 GLU B  96     -52.055  -5.962  46.739  1.00 85.80           O  
ATOM   3241  N   ALA B  97     -52.232  -6.991  52.470  1.00 80.52           N  
ATOM   3242  CA  ALA B  97     -51.960  -7.973  53.509  1.00 80.96           C  
ATOM   3243  C   ALA B  97     -52.142  -9.357  52.913  1.00 79.60           C  
ATOM   3244  O   ALA B  97     -53.238  -9.696  52.457  1.00 76.70           O  
ATOM   3245  CB  ALA B  97     -52.878  -7.770  54.717  1.00 85.79           C  
ATOM   3246  N   ASP B  98     -51.067 -10.148  52.901  1.00 81.47           N  
ATOM   3247  CA  ASP B  98     -51.178 -11.529  52.448  1.00 85.27           C  
ATOM   3248  C   ASP B  98     -52.131 -12.339  53.310  1.00 90.13           C  
ATOM   3249  O   ASP B  98     -52.489 -13.458  52.927  1.00 93.90           O  
ATOM   3250  CB  ASP B  98     -49.811 -12.219  52.459  1.00 91.44           C  
ATOM   3251  CG  ASP B  98     -48.999 -11.950  51.205  1.00 93.12           C  
ATOM   3252  OD1 ASP B  98     -49.386 -11.059  50.424  1.00 96.52           O  
ATOM   3253  OD2 ASP B  98     -47.956 -12.618  51.014  1.00 89.38           O  
ATOM   3254  N   ILE B  99     -52.476 -11.844  54.503  1.00 95.09           N  
ATOM   3255  CA  ILE B  99     -53.274 -12.585  55.482  1.00100.56           C  
ATOM   3256  C   ILE B  99     -52.443 -13.795  55.900  1.00114.89           C  
ATOM   3257  O   ILE B  99     -52.728 -14.470  56.900  1.00120.27           O  
ATOM   3258  CB  ILE B  99     -54.661 -12.950  54.901  1.00 89.46           C  
ATOM   3259  CG1 ILE B  99     -55.582 -11.723  54.911  1.00 95.06           C  
ATOM   3260  CG2 ILE B  99     -55.323 -14.122  55.616  1.00 86.94           C  
ATOM   3261  CD1 ILE B  99     -54.924 -10.456  54.417  1.00 91.10           C  
ATOM   3262  N   GLU B 100     -51.335 -13.991  55.188  1.00112.54           N  
ATOM   3263  CA  GLU B 100     -50.544 -15.205  55.182  1.00111.90           C  
ATOM   3264  C   GLU B 100     -51.440 -16.387  54.849  1.00106.21           C  
ATOM   3265  O   GLU B 100     -52.527 -16.226  54.281  1.00100.68           O  
ATOM   3266  CB  GLU B 100     -49.796 -15.371  56.508  1.00113.51           C  
ATOM   3267  CG  GLU B 100     -48.503 -14.543  56.564  1.00116.71           C  
ATOM   3268  CD  GLU B 100     -48.756 -13.053  56.765  1.00120.52           C  
ATOM   3269  OE1 GLU B 100     -49.875 -12.688  57.186  1.00122.01           O  
ATOM   3270  OE2 GLU B 100     -47.840 -12.244  56.490  1.00121.20           O  
ATOM   3271  N   ARG B 101     -50.990 -17.574  55.201  1.00103.93           N  
ATOM   3272  CA  ARG B 101     -51.430 -18.761  54.501  1.00100.41           C  
ATOM   3273  C   ARG B 101     -52.823 -19.185  54.950  1.00 99.23           C  
ATOM   3274  O   ARG B 101     -53.255 -18.908  56.074  1.00100.76           O  
ATOM   3275  CB  ARG B 101     -50.406 -19.875  54.710  1.00108.55           C  
ATOM   3276  CG  ARG B 101     -49.150 -19.709  53.835  1.00107.52           C  
ATOM   3277  CD  ARG B 101     -48.239 -18.543  54.234  1.00105.15           C  
ATOM   3278  NE  ARG B 101     -47.691 -18.663  55.584  1.00115.49           N  
ATOM   3279  CZ  ARG B 101     -46.726 -19.509  55.934  1.00117.77           C  
ATOM   3280  NH1 ARG B 101     -46.193 -20.326  55.034  1.00113.77           N  
ATOM   3281  NH2 ARG B 101     -46.293 -19.539  57.189  1.00114.56           N  
ATOM   3282  N   VAL B 102     -53.539 -19.832  54.036  1.00 88.53           N  
ATOM   3283  CA  VAL B 102     -54.829 -20.445  54.316  1.00 88.74           C  
ATOM   3284  C   VAL B 102     -54.705 -21.924  53.983  1.00 89.10           C  
ATOM   3285  O   VAL B 102     -54.418 -22.280  52.834  1.00 81.38           O  
ATOM   3286  CB  VAL B 102     -55.961 -19.784  53.515  1.00 81.74           C  
ATOM   3287  CG1 VAL B 102     -57.202 -20.662  53.521  1.00 81.98           C  
ATOM   3288  CG2 VAL B 102     -56.276 -18.404  54.082  1.00 82.93           C  
ATOM   3289  N   GLU B 103     -54.899 -22.784  54.988  1.00 90.37           N  
ATOM   3290  CA  GLU B 103     -54.749 -24.222  54.776  1.00 90.36           C  
ATOM   3291  C   GLU B 103     -55.837 -24.760  53.860  1.00 87.23           C  
ATOM   3292  O   GLU B 103     -55.558 -25.247  52.760  1.00 93.81           O  
ATOM   3293  CB  GLU B 103     -54.785 -24.979  56.110  1.00 96.03           C  
ATOM   3294  CG  GLU B 103     -54.045 -24.340  57.264  1.00 94.45           C  
ATOM   3295  CD  GLU B 103     -52.693 -23.804  56.863  1.00102.36           C  
ATOM   3296  OE1 GLU B 103     -52.496 -22.579  56.979  1.00102.76           O  
ATOM   3297  OE2 GLU B 103     -51.832 -24.602  56.431  1.00104.95           O  
ATOM   3298  N   ILE B 104     -57.083 -24.727  54.329  1.00 91.12           N  
ATOM   3299  CA  ILE B 104     -58.236 -25.320  53.662  1.00 88.81           C  
ATOM   3300  C   ILE B 104     -59.435 -24.445  54.016  1.00 87.35           C  
ATOM   3301  O   ILE B 104     -59.325 -23.489  54.788  1.00 85.56           O  
ATOM   3302  CB  ILE B 104     -58.460 -26.796  54.091  1.00 96.53           C  
ATOM   3303  CG1 ILE B 104     -57.145 -27.599  54.065  1.00 94.06           C  
ATOM   3304  CG2 ILE B 104     -59.460 -27.506  53.179  1.00 93.92           C  
ATOM   3305  CD1 ILE B 104     -56.681 -28.124  55.420  1.00 91.61           C  
ATOM   3306  N   ASP B 105     -60.580 -24.738  53.411  1.00 91.22           N  
ATOM   3307  CA  ASP B 105     -61.844 -24.157  53.836  1.00 99.19           C  
ATOM   3308  C   ASP B 105     -62.604 -25.157  54.706  1.00103.65           C  
ATOM   3309  O   ASP B 105     -62.234 -26.336  54.811  1.00103.29           O  
ATOM   3310  CB  ASP B 105     -62.694 -23.733  52.627  1.00 96.61           C  
ATOM   3311  CG  ASP B 105     -62.032 -22.641  51.787  1.00 96.54           C  
ATOM   3312  OD1 ASP B 105     -61.104 -22.945  51.007  1.00 86.12           O  
ATOM   3313  OD2 ASP B 105     -62.454 -21.468  51.903  1.00 90.81           O  
ATOM   3314  N   GLY B 106     -63.653 -24.663  55.363  1.00109.49           N  
ATOM   3315  CA  GLY B 106     -64.571 -25.566  56.037  1.00108.22           C  
ATOM   3316  C   GLY B 106     -65.125 -26.590  55.059  1.00115.84           C  
ATOM   3317  O   GLY B 106     -65.470 -26.268  53.917  1.00118.71           O  
ATOM   3318  N   PHE B 107     -65.199 -27.843  55.511  1.00111.29           N  
ATOM   3319  CA  PHE B 107     -65.352 -28.951  54.574  1.00114.97           C  
ATOM   3320  C   PHE B 107     -66.729 -28.961  53.920  1.00112.48           C  
ATOM   3321  O   PHE B 107     -66.838 -29.200  52.713  1.00116.04           O  
ATOM   3322  CB  PHE B 107     -65.066 -30.271  55.287  1.00116.84           C  
ATOM   3323  CG  PHE B 107     -63.642 -30.724  55.146  1.00119.56           C  
ATOM   3324  CD1 PHE B 107     -63.253 -31.490  54.059  1.00119.33           C  
ATOM   3325  CD2 PHE B 107     -62.685 -30.357  56.080  1.00115.09           C  
ATOM   3326  CE1 PHE B 107     -61.945 -31.896  53.914  1.00117.40           C  
ATOM   3327  CE2 PHE B 107     -61.370 -30.762  55.939  1.00117.34           C  
ATOM   3328  CZ  PHE B 107     -61.001 -31.532  54.854  1.00115.96           C  
ATOM   3329  N   GLU B 108     -67.788 -28.718  54.687  1.00110.39           N  
ATOM   3330  CA  GLU B 108     -69.140 -28.754  54.137  1.00124.61           C  
ATOM   3331  C   GLU B 108     -69.410 -27.480  53.338  1.00121.95           C  
ATOM   3332  O   GLU B 108     -69.283 -26.373  53.871  1.00116.08           O  
ATOM   3333  CB  GLU B 108     -70.162 -28.923  55.262  1.00127.23           C  
ATOM   3334  CG  GLU B 108     -69.985 -30.198  56.095  1.00122.59           C  
ATOM   3335  CD  GLU B 108     -70.662 -31.415  55.477  1.00125.22           C  
ATOM   3336  OE1 GLU B 108     -71.125 -31.324  54.320  1.00126.80           O  
ATOM   3337  OE2 GLU B 108     -70.728 -32.467  56.149  1.00127.34           O  
ATOM   3338  N   GLU B 109     -69.773 -27.631  52.061  1.00124.58           N  
ATOM   3339  CA  GLU B 109     -70.093 -26.463  51.246  1.00126.43           C  
ATOM   3340  C   GLU B 109     -71.281 -25.723  51.847  1.00127.86           C  
ATOM   3341  O   GLU B 109     -72.245 -26.333  52.319  1.00126.32           O  
ATOM   3342  CB  GLU B 109     -70.390 -26.859  49.798  1.00122.87           C  
ATOM   3343  CG  GLU B 109     -70.327 -25.680  48.825  1.00109.13           C  
ATOM   3344  CD  GLU B 109     -71.177 -25.894  47.586  1.00111.66           C  
ATOM   3345  OE1 GLU B 109     -71.644 -27.034  47.372  1.00104.58           O  
ATOM   3346  OE2 GLU B 109     -71.384 -24.921  46.828  1.00102.63           O  
ATOM   3347  N   GLY B 110     -71.208 -24.396  51.818  1.00119.95           N  
ATOM   3348  CA  GLY B 110     -71.964 -23.556  52.713  1.00119.35           C  
ATOM   3349  C   GLY B 110     -71.182 -23.128  53.939  1.00122.54           C  
ATOM   3350  O   GLY B 110     -71.602 -22.196  54.636  1.00124.18           O  
ATOM   3351  N   SER B 111     -70.061 -23.794  54.222  1.00120.51           N  
ATOM   3352  CA  SER B 111     -69.093 -23.339  55.219  1.00116.03           C  
ATOM   3353  C   SER B 111     -67.916 -22.754  54.451  1.00111.32           C  
ATOM   3354  O   SER B 111     -66.948 -23.445  54.130  1.00108.96           O  
ATOM   3355  CB  SER B 111     -68.645 -24.469  56.135  1.00111.34           C  
ATOM   3356  OG  SER B 111     -67.901 -25.425  55.403  1.00112.48           O  
ATOM   3357  N   PHE B 112     -68.013 -21.469  54.144  1.00 98.08           N  
ATOM   3358  CA  PHE B 112     -66.893 -20.725  53.585  1.00 86.92           C  
ATOM   3359  C   PHE B 112     -65.957 -20.212  54.667  1.00 85.80           C  
ATOM   3360  O   PHE B 112     -65.512 -19.062  54.634  1.00 88.95           O  
ATOM   3361  CB  PHE B 112     -67.440 -19.593  52.720  1.00 78.09           C  
ATOM   3362  CG  PHE B 112     -68.282 -20.074  51.579  1.00 74.07           C  
ATOM   3363  CD1 PHE B 112     -67.687 -20.609  50.449  1.00 62.55           C  
ATOM   3364  CD2 PHE B 112     -69.664 -20.014  51.642  1.00 76.32           C  
ATOM   3365  CE1 PHE B 112     -68.451 -21.063  49.397  1.00 61.07           C  
ATOM   3366  CE2 PHE B 112     -70.436 -20.469  50.586  1.00 76.58           C  
ATOM   3367  CZ  PHE B 112     -69.826 -20.995  49.463  1.00 67.49           C  
ATOM   3368  N   ARG B 113     -65.655 -21.064  55.644  1.00 87.09           N  
ATOM   3369  CA  ARG B 113     -64.828 -20.693  56.782  1.00 90.81           C  
ATOM   3370  C   ARG B 113     -63.364 -20.980  56.472  1.00 89.08           C  
ATOM   3371  O   ARG B 113     -62.991 -22.130  56.216  1.00 90.90           O  
ATOM   3372  CB  ARG B 113     -65.272 -21.453  58.031  1.00 92.51           C  
ATOM   3373  CG  ARG B 113     -66.393 -20.762  58.785  1.00 93.76           C  
ATOM   3374  CD  ARG B 113     -67.291 -21.743  59.527  1.00 92.42           C  
ATOM   3375  NE  ARG B 113     -68.704 -21.377  59.417  1.00100.64           N  
ATOM   3376  CZ  ARG B 113     -69.259 -20.312  59.993  1.00106.77           C  
ATOM   3377  NH1 ARG B 113     -68.528 -19.483  60.731  1.00100.43           N  
ATOM   3378  NH2 ARG B 113     -70.553 -20.071  59.830  1.00104.91           N  
ATOM   3379  N   LEU B 114     -62.537 -19.942  56.505  1.00 88.77           N  
ATOM   3380  CA  LEU B 114     -61.123 -20.103  56.216  1.00 87.53           C  
ATOM   3381  C   LEU B 114     -60.411 -20.767  57.387  1.00 88.68           C  
ATOM   3382  O   LEU B 114     -60.802 -20.619  58.546  1.00 97.52           O  
ATOM   3383  CB  LEU B 114     -60.483 -18.748  55.914  1.00 91.25           C  
ATOM   3384  CG  LEU B 114     -60.889 -18.046  54.616  1.00 84.25           C  
ATOM   3385  CD1 LEU B 114     -59.824 -17.048  54.184  1.00 76.93           C  
ATOM   3386  CD2 LEU B 114     -61.154 -19.055  53.508  1.00 79.91           C  
ATOM   3387  N   ILE B 115     -59.363 -21.517  57.070  1.00 85.46           N  
ATOM   3388  CA  ILE B 115     -58.506 -22.112  58.089  1.00 86.02           C  
ATOM   3389  C   ILE B 115     -57.093 -21.580  57.890  1.00 86.75           C  
ATOM   3390  O   ILE B 115     -56.318 -22.159  57.117  1.00 93.55           O  
ATOM   3391  CB  ILE B 115     -58.544 -23.649  58.031  1.00 90.79           C  
ATOM   3392  CG1 ILE B 115     -59.983 -24.139  57.830  1.00 87.35           C  
ATOM   3393  CG2 ILE B 115     -57.924 -24.248  59.288  1.00 84.92           C  
ATOM   3394  CD1 ILE B 115     -60.156 -25.623  58.015  1.00 83.13           C  
ATOM   3395  N   PRO B 116     -56.721 -20.481  58.534  1.00 85.43           N  
ATOM   3396  CA  PRO B 116     -55.341 -19.997  58.464  1.00 93.58           C  
ATOM   3397  C   PRO B 116     -54.450 -20.683  59.495  1.00102.69           C  
ATOM   3398  O   PRO B 116     -54.918 -21.348  60.420  1.00109.15           O  
ATOM   3399  CB  PRO B 116     -55.488 -18.502  58.765  1.00 96.62           C  
ATOM   3400  CG  PRO B 116     -56.689 -18.416  59.639  1.00 95.68           C  
ATOM   3401  CD  PRO B 116     -57.616 -19.525  59.209  1.00 89.06           C  
ATOM   3402  N   ASN B 117     -53.143 -20.508  59.316  1.00104.45           N  
ATOM   3403  CA  ASN B 117     -52.156 -21.182  60.148  1.00110.38           C  
ATOM   3404  C   ASN B 117     -51.763 -20.300  61.330  1.00118.24           C  
ATOM   3405  O   ASN B 117     -52.410 -19.295  61.635  1.00116.39           O  
ATOM   3406  CB  ASN B 117     -50.927 -21.543  59.321  1.00108.40           C  
ATOM   3407  CG  ASN B 117     -50.429 -20.375  58.504  1.00111.53           C  
ATOM   3408  OD1 ASN B 117     -51.102 -19.349  58.400  1.00112.08           O  
ATOM   3409  ND2 ASN B 117     -49.245 -20.519  57.919  1.00109.64           N  
ATOM   3410  N   ALA B 118     -50.688 -20.681  62.014  1.00126.39           N  
ATOM   3411  CA  ALA B 118     -50.075 -19.796  62.987  1.00129.67           C  
ATOM   3412  C   ALA B 118     -49.442 -18.605  62.271  1.00124.65           C  
ATOM   3413  O   ALA B 118     -49.160 -18.649  61.070  1.00120.28           O  
ATOM   3414  CB  ALA B 118     -49.027 -20.543  63.816  1.00127.48           C  
ATOM   3415  N   ARG B 119     -49.232 -17.526  63.027  1.00130.04           N  
ATOM   3416  CA  ARG B 119     -48.691 -16.276  62.490  1.00130.61           C  
ATOM   3417  C   ARG B 119     -49.573 -15.710  61.378  1.00126.63           C  
ATOM   3418  O   ARG B 119     -49.099 -14.970  60.512  1.00125.14           O  
ATOM   3419  CB  ARG B 119     -47.250 -16.456  61.994  1.00128.51           C  
ATOM   3420  CG  ARG B 119     -46.173 -15.917  62.934  1.00124.30           C  
ATOM   3421  CD  ARG B 119     -46.530 -16.135  64.398  1.00120.59           C  
ATOM   3422  NE  ARG B 119     -45.658 -15.381  65.294  1.00121.16           N  
ATOM   3423  CZ  ARG B 119     -45.925 -15.146  66.575  1.00122.52           C  
ATOM   3424  NH1 ARG B 119     -47.047 -15.604  67.115  1.00119.57           N  
ATOM   3425  NH2 ARG B 119     -45.073 -14.450  67.318  1.00120.13           N  
ATOM   3426  N   SER B 120     -50.865 -16.050  61.391  1.00125.74           N  
ATOM   3427  CA  SER B 120     -51.814 -15.529  60.412  1.00119.64           C  
ATOM   3428  C   SER B 120     -52.517 -14.269  60.901  1.00125.63           C  
ATOM   3429  O   SER B 120     -52.734 -13.339  60.116  1.00127.82           O  
ATOM   3430  CB  SER B 120     -52.856 -16.592  60.063  1.00112.93           C  
ATOM   3431  OG  SER B 120     -53.850 -16.681  61.069  1.00113.92           O  
ATOM   3432  N   GLY B 121     -52.889 -14.223  62.178  1.00125.88           N  
ATOM   3433  CA  GLY B 121     -53.469 -13.018  62.743  1.00120.24           C  
ATOM   3434  C   GLY B 121     -54.896 -12.741  62.326  1.00120.66           C  
ATOM   3435  O   GLY B 121     -55.284 -11.573  62.209  1.00124.00           O  
ATOM   3436  N   MET B 122     -55.690 -13.783  62.098  1.00117.99           N  
ATOM   3437  CA  MET B 122     -57.097 -13.644  61.752  1.00114.71           C  
ATOM   3438  C   MET B 122     -57.956 -14.206  62.877  1.00111.52           C  
ATOM   3439  O   MET B 122     -57.821 -15.377  63.246  1.00111.19           O  
ATOM   3440  CB  MET B 122     -57.417 -14.352  60.433  1.00116.01           C  
ATOM   3441  CG  MET B 122     -58.775 -13.974  59.846  1.00113.52           C  
ATOM   3442  SD  MET B 122     -59.393 -15.117  58.591  1.00113.31           S  
ATOM   3443  CE  MET B 122     -58.297 -14.764  57.218  1.00 90.93           C  
ATOM   3444  N   SER B 123     -58.849 -13.369  63.396  1.00110.25           N  
ATOM   3445  CA  SER B 123     -59.705 -13.684  64.532  1.00104.95           C  
ATOM   3446  C   SER B 123     -61.007 -14.321  64.069  1.00102.91           C  
ATOM   3447  O   SER B 123     -61.551 -13.949  63.029  1.00106.55           O  
ATOM   3448  CB  SER B 123     -60.017 -12.412  65.320  1.00104.73           C  
ATOM   3449  OG  SER B 123     -60.726 -11.504  64.484  1.00 93.50           O  
ATOM   3450  N   ARG B 124     -61.512 -15.265  64.877  1.00104.90           N  
ATOM   3451  CA  ARG B 124     -62.725 -16.011  64.533  1.00 99.86           C  
ATOM   3452  C   ARG B 124     -63.811 -15.098  63.952  1.00 99.74           C  
ATOM   3453  O   ARG B 124     -64.353 -15.386  62.878  1.00 99.66           O  
ATOM   3454  CB  ARG B 124     -63.197 -16.789  65.775  1.00105.55           C  
ATOM   3455  CG  ARG B 124     -64.690 -17.032  65.948  1.00105.43           C  
ATOM   3456  CD  ARG B 124     -65.373 -17.686  64.721  1.00108.05           C  
ATOM   3457  NE  ARG B 124     -65.264 -19.137  64.612  1.00116.07           N  
ATOM   3458  CZ  ARG B 124     -66.089 -20.014  65.172  1.00115.65           C  
ATOM   3459  NH1 ARG B 124     -67.104 -19.626  65.922  1.00107.92           N  
ATOM   3460  NH2 ARG B 124     -65.888 -21.304  64.986  1.00111.00           N  
ATOM   3461  N   GLY B 125     -64.062 -13.945  64.588  1.00103.87           N  
ATOM   3462  CA  GLY B 125     -65.074 -13.014  64.095  1.00 98.52           C  
ATOM   3463  C   GLY B 125     -64.964 -12.715  62.611  1.00 95.50           C  
ATOM   3464  O   GLY B 125     -65.979 -12.540  61.927  1.00 93.89           O  
ATOM   3465  N   GLU B 126     -63.739 -12.689  62.085  1.00 96.77           N  
ATOM   3466  CA  GLU B 126     -63.519 -12.428  60.669  1.00 94.23           C  
ATOM   3467  C   GLU B 126     -63.764 -13.655  59.794  1.00 93.62           C  
ATOM   3468  O   GLU B 126     -64.133 -13.497  58.626  1.00 89.94           O  
ATOM   3469  CB  GLU B 126     -62.099 -11.900  60.456  1.00 96.01           C  
ATOM   3470  CG  GLU B 126     -61.844 -10.552  61.118  1.00 99.53           C  
ATOM   3471  CD  GLU B 126     -60.388 -10.123  61.048  1.00 99.74           C  
ATOM   3472  OE1 GLU B 126     -59.497 -10.997  61.017  1.00 98.38           O  
ATOM   3473  OE2 GLU B 126     -60.136  -8.901  61.032  1.00106.41           O  
ATOM   3474  N   ILE B 127     -63.562 -14.874  60.312  1.00 88.99           N  
ATOM   3475  CA  ILE B 127     -63.879 -16.057  59.512  1.00 84.38           C  
ATOM   3476  C   ILE B 127     -65.392 -16.210  59.348  1.00 85.31           C  
ATOM   3477  O   ILE B 127     -65.877 -16.597  58.277  1.00 94.18           O  
ATOM   3478  CB  ILE B 127     -63.242 -17.336  60.100  1.00 91.50           C  
ATOM   3479  CG1 ILE B 127     -61.703 -17.309  60.091  1.00 92.38           C  
ATOM   3480  CG2 ILE B 127     -63.721 -18.562  59.356  1.00 84.99           C  
ATOM   3481  CD1 ILE B 127     -61.021 -16.892  61.403  1.00 99.92           C  
ATOM   3482  N   ASN B 128     -66.165 -15.909  60.395  1.00 90.58           N  
ATOM   3483  CA  ASN B 128     -67.620 -15.952  60.252  1.00 92.78           C  
ATOM   3484  C   ASN B 128     -68.116 -14.838  59.342  1.00 86.91           C  
ATOM   3485  O   ASN B 128     -69.049 -15.039  58.554  1.00 86.96           O  
ATOM   3486  CB  ASN B 128     -68.306 -15.848  61.613  1.00 97.29           C  
ATOM   3487  CG  ASN B 128     -67.957 -16.990  62.534  1.00103.25           C  
ATOM   3488  OD1 ASN B 128     -67.407 -18.009  62.106  1.00100.22           O  
ATOM   3489  ND2 ASN B 128     -68.295 -16.838  63.809  1.00108.40           N  
ATOM   3490  N   ALA B 129     -67.515 -13.652  59.450  1.00 81.79           N  
ATOM   3491  CA  ALA B 129     -67.917 -12.547  58.591  1.00 82.37           C  
ATOM   3492  C   ALA B 129     -67.638 -12.867  57.127  1.00 82.13           C  
ATOM   3493  O   ALA B 129     -68.482 -12.616  56.258  1.00 77.10           O  
ATOM   3494  CB  ALA B 129     -67.203 -11.266  59.019  1.00 79.22           C  
ATOM   3495  N   TYR B 130     -66.466 -13.442  56.836  1.00 78.58           N  
ATOM   3496  CA  TYR B 130     -66.150 -13.822  55.463  1.00 78.13           C  
ATOM   3497  C   TYR B 130     -67.059 -14.945  54.979  1.00 80.57           C  
ATOM   3498  O   TYR B 130     -67.502 -14.939  53.823  1.00 74.91           O  
ATOM   3499  CB  TYR B 130     -64.680 -14.231  55.355  1.00 74.70           C  
ATOM   3500  CG  TYR B 130     -63.780 -13.089  54.941  1.00 79.52           C  
ATOM   3501  CD1 TYR B 130     -63.968 -12.446  53.729  1.00 81.83           C  
ATOM   3502  CD2 TYR B 130     -62.755 -12.642  55.766  1.00 75.82           C  
ATOM   3503  CE1 TYR B 130     -63.161 -11.398  53.341  1.00 82.48           C  
ATOM   3504  CE2 TYR B 130     -61.939 -11.589  55.387  1.00 73.84           C  
ATOM   3505  CZ  TYR B 130     -62.149 -10.971  54.169  1.00 83.03           C  
ATOM   3506  OH  TYR B 130     -61.354  -9.920  53.761  1.00 81.74           O  
ATOM   3507  N   ALA B 131     -67.346 -15.917  55.849  1.00 81.92           N  
ATOM   3508  CA  ALA B 131     -68.273 -16.984  55.492  1.00 76.60           C  
ATOM   3509  C   ALA B 131     -69.670 -16.444  55.222  1.00 78.94           C  
ATOM   3510  O   ALA B 131     -70.398 -16.998  54.390  1.00 79.81           O  
ATOM   3511  CB  ALA B 131     -68.319 -18.029  56.603  1.00 80.69           C  
ATOM   3512  N   ALA B 132     -70.062 -15.367  55.908  1.00 77.35           N  
ATOM   3513  CA  ALA B 132     -71.383 -14.796  55.685  1.00 76.98           C  
ATOM   3514  C   ALA B 132     -71.429 -13.990  54.394  1.00 78.24           C  
ATOM   3515  O   ALA B 132     -72.459 -13.975  53.708  1.00 77.31           O  
ATOM   3516  CB  ALA B 132     -71.788 -13.929  56.880  1.00 73.16           C  
ATOM   3517  N   LEU B 133     -70.326 -13.319  54.046  1.00 73.83           N  
ATOM   3518  CA  LEU B 133     -70.268 -12.573  52.795  1.00 67.77           C  
ATOM   3519  C   LEU B 133     -70.369 -13.491  51.582  1.00 75.86           C  
ATOM   3520  O   LEU B 133     -70.968 -13.113  50.569  1.00 77.81           O  
ATOM   3521  CB  LEU B 133     -68.979 -11.758  52.734  1.00 65.30           C  
ATOM   3522  CG  LEU B 133     -68.970 -10.459  53.539  1.00 68.60           C  
ATOM   3523  CD1 LEU B 133     -67.616  -9.775  53.446  1.00 57.44           C  
ATOM   3524  CD2 LEU B 133     -70.080  -9.534  53.064  1.00 61.22           C  
ATOM   3525  N   ALA B 134     -69.802 -14.697  51.661  1.00 68.17           N  
ATOM   3526  CA  ALA B 134     -69.816 -15.589  50.510  1.00 67.75           C  
ATOM   3527  C   ALA B 134     -71.201 -16.159  50.227  1.00 71.21           C  
ATOM   3528  O   ALA B 134     -71.424 -16.691  49.135  1.00 72.25           O  
ATOM   3529  CB  ALA B 134     -68.811 -16.721  50.713  1.00 66.04           C  
ATOM   3530  N   GLU B 135     -72.133 -16.063  51.174  1.00 70.92           N  
ATOM   3531  CA  GLU B 135     -73.497 -16.538  50.976  1.00 75.55           C  
ATOM   3532  C   GLU B 135     -74.474 -15.403  50.688  1.00 74.67           C  
ATOM   3533  O   GLU B 135     -75.662 -15.662  50.459  1.00 81.43           O  
ATOM   3534  CB  GLU B 135     -73.958 -17.338  52.204  1.00 85.37           C  
ATOM   3535  CG  GLU B 135     -75.103 -18.313  51.951  1.00 95.12           C  
ATOM   3536  CD  GLU B 135     -76.155 -18.269  53.049  1.00108.22           C  
ATOM   3537  OE1 GLU B 135     -75.774 -18.260  54.240  1.00110.30           O  
ATOM   3538  OE2 GLU B 135     -77.361 -18.231  52.721  1.00109.13           O  
ATOM   3539  N   ASP B 136     -73.992 -14.161  50.651  1.00 69.79           N  
ATOM   3540  CA  ASP B 136     -74.854 -12.987  50.524  1.00 69.55           C  
ATOM   3541  C   ASP B 136     -74.831 -12.468  49.082  1.00 65.89           C  
ATOM   3542  O   ASP B 136     -74.426 -11.340  48.780  1.00 61.72           O  
ATOM   3543  CB  ASP B 136     -74.428 -11.920  51.538  1.00 67.24           C  
ATOM   3544  CG  ASP B 136     -75.169 -10.609  51.368  1.00 68.55           C  
ATOM   3545  OD1 ASP B 136     -74.521  -9.596  51.016  1.00 76.50           O  
ATOM   3546  OD2 ASP B 136     -76.396 -10.598  51.553  1.00 76.95           O  
ATOM   3547  N   LEU B 137     -75.327 -13.347  48.154  1.00 59.87           N  
ATOM   3548  CA  LEU B 137     -75.389 -12.943  46.755  1.00 58.04           C  
ATOM   3549  C   LEU B 137     -76.685 -12.188  46.466  1.00 62.13           C  
ATOM   3550  O   LEU B 137     -77.719 -12.449  47.092  1.00 65.50           O  
ATOM   3551  CB  LEU B 137     -75.295 -14.164  45.836  1.00 57.91           C  
ATOM   3552  CG  LEU B 137     -73.922 -14.837  45.727  1.00 58.55           C  
ATOM   3553  CD1 LEU B 137     -73.940 -15.998  44.744  1.00 50.67           C  
ATOM   3554  CD2 LEU B 137     -72.862 -13.817  45.340  1.00 63.03           C  
ATOM   3555  N   PRO B 138     -76.666 -11.250  45.524  1.00 58.70           N  
ATOM   3556  CA  PRO B 138     -77.905 -10.560  45.151  1.00 59.07           C  
ATOM   3557  C   PRO B 138     -78.921 -11.518  44.549  1.00 58.14           C  
ATOM   3558  O   PRO B 138     -78.586 -12.592  44.045  1.00 63.51           O  
ATOM   3559  CB  PRO B 138     -77.440  -9.524  44.118  1.00 63.02           C  
ATOM   3560  CG  PRO B 138     -76.160 -10.067  43.579  1.00 55.41           C  
ATOM   3561  CD  PRO B 138     -75.515 -10.772  44.740  1.00 62.71           C  
ATOM   3562  N   ASP B 139     -80.189 -11.101  44.598  1.00 58.78           N  
ATOM   3563  CA  ASP B 139     -81.271 -11.926  44.075  1.00 53.10           C  
ATOM   3564  C   ASP B 139     -81.284 -12.004  42.552  1.00 59.22           C  
ATOM   3565  O   ASP B 139     -81.967 -12.875  42.003  1.00 62.58           O  
ATOM   3566  CB  ASP B 139     -82.624 -11.412  44.583  1.00 60.44           C  
ATOM   3567  CG  ASP B 139     -82.986 -10.038  44.035  1.00 66.49           C  
ATOM   3568  OD1 ASP B 139     -82.072  -9.273  43.658  1.00 76.59           O  
ATOM   3569  OD2 ASP B 139     -84.194  -9.717  43.997  1.00 64.14           O  
ATOM   3570  N   THR B 140     -80.550 -11.133  41.853  1.00 58.84           N  
ATOM   3571  CA  THR B 140     -80.544 -11.178  40.394  1.00 60.03           C  
ATOM   3572  C   THR B 140     -79.771 -12.370  39.847  1.00 61.43           C  
ATOM   3573  O   THR B 140     -79.818 -12.616  38.634  1.00 54.94           O  
ATOM   3574  CB  THR B 140     -79.960  -9.885  39.835  1.00 57.97           C  
ATOM   3575  OG1 THR B 140     -78.726  -9.600  40.503  1.00 58.33           O  
ATOM   3576  CG2 THR B 140     -80.927  -8.734  40.059  1.00 64.25           C  
ATOM   3577  N   LEU B 141     -79.066 -13.103  40.709  1.00 55.92           N  
ATOM   3578  CA  LEU B 141     -78.309 -14.283  40.315  1.00 55.57           C  
ATOM   3579  C   LEU B 141     -79.195 -15.509  40.497  1.00 58.09           C  
ATOM   3580  O   LEU B 141     -79.467 -15.928  41.627  1.00 58.78           O  
ATOM   3581  CB  LEU B 141     -77.027 -14.404  41.137  1.00 56.17           C  
ATOM   3582  CG  LEU B 141     -75.997 -13.288  40.947  1.00 57.68           C  
ATOM   3583  CD1 LEU B 141     -74.818 -13.473  41.890  1.00 50.49           C  
ATOM   3584  CD2 LEU B 141     -75.545 -13.197  39.490  1.00 50.46           C  
ATOM   3585  N   ASN B 142     -79.628 -16.092  39.384  1.00 53.58           N  
ATOM   3586  CA  ASN B 142     -80.504 -17.250  39.444  1.00 52.36           C  
ATOM   3587  C   ASN B 142     -79.830 -18.406  40.175  1.00 64.73           C  
ATOM   3588  O   ASN B 142     -78.628 -18.645  40.025  1.00 64.60           O  
ATOM   3589  CB  ASN B 142     -80.898 -17.677  38.035  1.00 56.07           C  
ATOM   3590  CG  ASN B 142     -82.216 -18.413  38.003  1.00 59.60           C  
ATOM   3591  OD1 ASN B 142     -83.123 -18.113  38.778  1.00 64.86           O  
ATOM   3592  ND2 ASN B 142     -82.333 -19.380  37.107  1.00 60.29           N  
ATOM   3593  N   HIS B 143     -80.622 -19.115  40.985  1.00 70.92           N  
ATOM   3594  CA  HIS B 143     -80.202 -20.291  41.749  1.00 61.11           C  
ATOM   3595  C   HIS B 143     -79.080 -19.986  42.736  1.00 57.27           C  
ATOM   3596  O   HIS B 143     -78.375 -20.901  43.170  1.00 60.54           O  
ATOM   3597  CB  HIS B 143     -79.797 -21.445  40.824  1.00 59.95           C  
ATOM   3598  CG  HIS B 143     -80.945 -22.043  40.069  1.00 68.38           C  
ATOM   3599  ND1 HIS B 143     -81.965 -22.737  40.686  1.00 69.02           N  
ATOM   3600  CD2 HIS B 143     -81.234 -22.050  38.745  1.00 71.39           C  
ATOM   3601  CE1 HIS B 143     -82.830 -23.149  39.776  1.00 64.59           C  
ATOM   3602  NE2 HIS B 143     -82.409 -22.748  38.590  1.00 67.14           N  
ATOM   3603  N   ALA B 144     -78.913 -18.713  43.109  1.00 62.66           N  
ATOM   3604  CA  ALA B 144     -77.927 -18.292  44.109  1.00 66.29           C  
ATOM   3605  C   ALA B 144     -76.514 -18.736  43.726  1.00 60.71           C  
ATOM   3606  O   ALA B 144     -75.745 -19.234  44.550  1.00 57.59           O  
ATOM   3607  CB  ALA B 144     -78.304 -18.804  45.502  1.00 59.62           C  
ATOM   3608  N   THR B 145     -76.174 -18.553  42.451  1.00 58.24           N  
ATOM   3609  CA  THR B 145     -74.864 -18.934  41.972  1.00 57.28           C  
ATOM   3610  C   THR B 145     -74.428 -17.924  40.920  1.00 59.56           C  
ATOM   3611  O   THR B 145     -75.275 -17.425  40.164  1.00 56.13           O  
ATOM   3612  CB  THR B 145     -74.856 -20.354  41.388  1.00 62.43           C  
ATOM   3613  OG1 THR B 145     -73.551 -20.664  40.882  1.00 64.22           O  
ATOM   3614  CG2 THR B 145     -75.889 -20.503  40.266  1.00 56.80           C  
ATOM   3615  N   PRO B 146     -73.137 -17.581  40.864  1.00 64.10           N  
ATOM   3616  CA  PRO B 146     -72.669 -16.634  39.839  1.00 56.26           C  
ATOM   3617  C   PRO B 146     -72.747 -17.167  38.415  1.00 60.98           C  
ATOM   3618  O   PRO B 146     -72.654 -16.362  37.477  1.00 58.24           O  
ATOM   3619  CB  PRO B 146     -71.214 -16.370  40.245  1.00 55.62           C  
ATOM   3620  CG  PRO B 146     -71.127 -16.772  41.688  1.00 49.06           C  
ATOM   3621  CD  PRO B 146     -72.083 -17.907  41.841  1.00 53.09           C  
ATOM   3622  N   PHE B 147     -72.937 -18.475  38.221  1.00 60.58           N  
ATOM   3623  CA  PHE B 147     -72.855 -19.102  36.907  1.00 63.56           C  
ATOM   3624  C   PHE B 147     -74.230 -19.312  36.286  1.00 60.57           C  
ATOM   3625  O   PHE B 147     -75.224 -19.532  36.982  1.00 65.10           O  
ATOM   3626  CB  PHE B 147     -72.141 -20.452  36.988  1.00 61.87           C  
ATOM   3627  CG  PHE B 147     -70.718 -20.352  37.422  1.00 63.20           C  
ATOM   3628  CD1 PHE B 147     -70.395 -20.366  38.765  1.00 58.67           C  
ATOM   3629  CD2 PHE B 147     -69.698 -20.226  36.487  1.00 62.86           C  
ATOM   3630  CE1 PHE B 147     -69.088 -20.265  39.170  1.00 58.22           C  
ATOM   3631  CE2 PHE B 147     -68.381 -20.125  36.889  1.00 58.49           C  
ATOM   3632  CZ  PHE B 147     -68.075 -20.146  38.233  1.00 58.53           C  
ATOM   3633  N   VAL B 148     -74.264 -19.261  34.952  1.00 57.71           N  
ATOM   3634  CA  VAL B 148     -75.488 -19.566  34.216  1.00 59.42           C  
ATOM   3635  C   VAL B 148     -75.941 -20.989  34.512  1.00 65.09           C  
ATOM   3636  O   VAL B 148     -77.125 -21.244  34.757  1.00 70.56           O  
ATOM   3637  CB  VAL B 148     -75.268 -19.340  32.709  1.00 56.65           C  
ATOM   3638  CG1 VAL B 148     -76.505 -19.728  31.916  1.00 51.66           C  
ATOM   3639  CG2 VAL B 148     -74.884 -17.890  32.451  1.00 50.42           C  
ATOM   3640  N   ASP B 149     -75.008 -21.934  34.501  1.00 71.53           N  
ATOM   3641  CA  ASP B 149     -75.309 -23.315  34.848  1.00 67.94           C  
ATOM   3642  C   ASP B 149     -75.349 -23.454  36.364  1.00 68.94           C  
ATOM   3643  O   ASP B 149     -74.346 -23.207  37.044  1.00 68.07           O  
ATOM   3644  CB  ASP B 149     -74.268 -24.253  34.245  1.00 69.38           C  
ATOM   3645  CG  ASP B 149     -74.728 -25.692  34.214  1.00 76.79           C  
ATOM   3646  OD1 ASP B 149     -75.357 -26.148  35.195  1.00 75.72           O  
ATOM   3647  OD2 ASP B 149     -74.455 -26.371  33.204  1.00 82.87           O  
ATOM   3648  N   SER B 150     -76.503 -23.863  36.889  1.00 67.03           N  
ATOM   3649  CA  SER B 150     -76.699 -23.950  38.329  1.00 71.88           C  
ATOM   3650  C   SER B 150     -75.965 -25.118  38.975  1.00 73.37           C  
ATOM   3651  O   SER B 150     -75.933 -25.196  40.208  1.00 77.29           O  
ATOM   3652  CB  SER B 150     -78.195 -24.047  38.642  1.00 77.67           C  
ATOM   3653  OG  SER B 150     -78.853 -24.924  37.741  1.00 78.51           O  
ATOM   3654  N   GLU B 151     -75.371 -26.020  38.194  1.00 73.66           N  
ATOM   3655  CA  GLU B 151     -74.707 -27.195  38.747  1.00 80.60           C  
ATOM   3656  C   GLU B 151     -73.189 -27.136  38.603  1.00 77.00           C  
ATOM   3657  O   GLU B 151     -72.526 -28.177  38.612  1.00 87.34           O  
ATOM   3658  CB  GLU B 151     -75.254 -28.469  38.099  1.00 81.92           C  
ATOM   3659  CG  GLU B 151     -76.775 -28.550  38.062  1.00 80.96           C  
ATOM   3660  CD  GLU B 151     -77.399 -28.625  39.446  1.00 90.77           C  
ATOM   3661  OE1 GLU B 151     -76.728 -29.107  40.386  1.00 94.73           O  
ATOM   3662  OE2 GLU B 151     -78.563 -28.197  39.594  1.00 98.12           O  
ATOM   3663  N   VAL B 152     -72.623 -25.942  38.486  1.00 73.39           N  
ATOM   3664  CA  VAL B 152     -71.183 -25.797  38.316  1.00 69.81           C  
ATOM   3665  C   VAL B 152     -70.463 -25.817  39.656  1.00 72.79           C  
ATOM   3666  O   VAL B 152     -69.489 -26.550  39.835  1.00 71.75           O  
ATOM   3667  CB  VAL B 152     -70.881 -24.508  37.524  1.00 73.60           C  
ATOM   3668  CG1 VAL B 152     -69.451 -24.043  37.766  1.00 70.41           C  
ATOM   3669  CG2 VAL B 152     -71.135 -24.737  36.046  1.00 70.18           C  
ATOM   3670  N   GLU B 153     -70.935 -25.019  40.618  1.00 71.75           N  
ATOM   3671  CA  GLU B 153     -70.286 -24.972  41.925  1.00 70.83           C  
ATOM   3672  C   GLU B 153     -70.325 -26.317  42.629  1.00 74.97           C  
ATOM   3673  O   GLU B 153     -69.437 -26.620  43.432  1.00 82.04           O  
ATOM   3674  CB  GLU B 153     -70.947 -23.922  42.807  1.00 69.04           C  
ATOM   3675  CG  GLU B 153     -70.741 -22.516  42.342  1.00 57.81           C  
ATOM   3676  CD  GLU B 153     -71.093 -21.514  43.413  1.00 61.53           C  
ATOM   3677  OE1 GLU B 153     -70.320 -21.371  44.388  1.00 59.54           O  
ATOM   3678  OE2 GLU B 153     -72.165 -20.888  43.290  1.00 61.60           O  
ATOM   3679  N   GLY B 154     -71.352 -27.120  42.359  1.00 79.35           N  
ATOM   3680  CA  GLY B 154     -71.476 -28.450  42.913  1.00 84.43           C  
ATOM   3681  C   GLY B 154     -70.574 -29.489  42.297  1.00 80.55           C  
ATOM   3682  O   GLY B 154     -70.518 -30.614  42.795  1.00 94.92           O  
ATOM   3683  N   THR B 155     -69.867 -29.139  41.226  1.00 81.69           N  
ATOM   3684  CA  THR B 155     -68.939 -30.062  40.591  1.00 83.95           C  
ATOM   3685  C   THR B 155     -67.813 -30.426  41.550  1.00 87.67           C  
ATOM   3686  O   THR B 155     -67.338 -29.591  42.328  1.00 82.76           O  
ATOM   3687  CB  THR B 155     -68.354 -29.441  39.315  1.00 86.73           C  
ATOM   3688  OG1 THR B 155     -69.415 -28.978  38.470  1.00 83.89           O  
ATOM   3689  CG2 THR B 155     -67.510 -30.455  38.546  1.00 86.40           C  
ATOM   3690  N   ALA B 156     -67.397 -31.690  41.500  1.00 96.17           N  
ATOM   3691  CA  ALA B 156     -66.236 -32.156  42.247  1.00 93.50           C  
ATOM   3692  C   ALA B 156     -64.980 -31.679  41.525  1.00 89.20           C  
ATOM   3693  O   ALA B 156     -64.706 -32.097  40.395  1.00 86.51           O  
ATOM   3694  CB  ALA B 156     -66.266 -33.675  42.382  1.00 84.65           C  
ATOM   3695  N   TRP B 157     -64.219 -30.798  42.169  1.00 92.34           N  
ATOM   3696  CA  TRP B 157     -63.020 -30.211  41.566  1.00 91.21           C  
ATOM   3697  C   TRP B 157     -61.800 -31.097  41.816  1.00 90.49           C  
ATOM   3698  O   TRP B 157     -60.808 -30.700  42.421  1.00 94.16           O  
ATOM   3699  CB  TRP B 157     -62.812 -28.800  42.099  1.00 87.04           C  
ATOM   3700  CG  TRP B 157     -64.042 -27.979  41.968  1.00 82.84           C  
ATOM   3701  CD1 TRP B 157     -64.955 -27.710  42.943  1.00 76.05           C  
ATOM   3702  CD2 TRP B 157     -64.519 -27.338  40.780  1.00 83.28           C  
ATOM   3703  NE1 TRP B 157     -65.970 -26.934  42.437  1.00 81.81           N  
ATOM   3704  CE2 TRP B 157     -65.725 -26.692  41.111  1.00 81.12           C  
ATOM   3705  CE3 TRP B 157     -64.038 -27.242  39.468  1.00 80.22           C  
ATOM   3706  CZ2 TRP B 157     -66.457 -25.956  40.181  1.00 79.44           C  
ATOM   3707  CZ3 TRP B 157     -64.766 -26.515  38.547  1.00 78.65           C  
ATOM   3708  CH2 TRP B 157     -65.962 -25.881  38.907  1.00 77.70           C  
ATOM   3709  N   ASP B 158     -61.898 -32.326  41.317  1.00 89.32           N  
ATOM   3710  CA  ASP B 158     -60.905 -33.342  41.637  1.00 94.14           C  
ATOM   3711  C   ASP B 158     -59.606 -33.125  40.867  1.00 94.70           C  
ATOM   3712  O   ASP B 158     -58.514 -33.203  41.450  1.00 89.27           O  
ATOM   3713  CB  ASP B 158     -61.494 -34.727  41.354  1.00 84.65           C  
ATOM   3714  CG  ASP B 158     -62.958 -34.839  41.774  1.00 87.48           C  
ATOM   3715  OD1 ASP B 158     -63.283 -34.448  42.916  1.00 82.06           O  
ATOM   3716  OD2 ASP B 158     -63.785 -35.311  40.960  1.00 84.22           O  
ATOM   3717  N   GLU B 159     -59.701 -32.840  39.569  1.00 91.00           N  
ATOM   3718  CA  GLU B 159     -58.529 -32.783  38.712  1.00 91.46           C  
ATOM   3719  C   GLU B 159     -58.176 -31.354  38.330  1.00 94.00           C  
ATOM   3720  O   GLU B 159     -59.055 -30.524  38.101  1.00 93.56           O  
ATOM   3721  CB  GLU B 159     -58.729 -33.616  37.440  1.00 91.79           C  
ATOM   3722  CG  GLU B 159     -60.167 -33.758  36.901  1.00 94.94           C  
ATOM   3723  CD  GLU B 159     -60.256 -34.846  35.817  1.00101.33           C  
ATOM   3724  OE1 GLU B 159     -61.258 -34.916  35.058  1.00 97.63           O  
ATOM   3725  OE2 GLU B 159     -59.295 -35.651  35.750  1.00101.81           O  
ATOM   3726  N   ILE B 160     -56.871 -31.090  38.225  1.00 89.00           N  
ATOM   3727  CA  ILE B 160     -56.351 -29.757  37.924  1.00 87.80           C  
ATOM   3728  C   ILE B 160     -56.845 -29.243  36.583  1.00 84.29           C  
ATOM   3729  O   ILE B 160     -56.880 -28.028  36.364  1.00 84.95           O  
ATOM   3730  CB  ILE B 160     -54.799 -29.769  37.969  1.00 89.68           C  
ATOM   3731  CG1 ILE B 160     -54.235 -28.398  38.340  1.00 90.94           C  
ATOM   3732  CG2 ILE B 160     -54.225 -30.236  36.641  1.00 77.81           C  
ATOM   3733  CD1 ILE B 160     -52.712 -28.355  38.338  1.00 82.65           C  
ATOM   3734  N   GLU B 161     -57.244 -30.138  35.676  1.00 85.85           N  
ATOM   3735  CA  GLU B 161     -57.784 -29.679  34.403  1.00 83.44           C  
ATOM   3736  C   GLU B 161     -59.171 -29.081  34.583  1.00 80.75           C  
ATOM   3737  O   GLU B 161     -59.522 -28.104  33.914  1.00 83.08           O  
ATOM   3738  CB  GLU B 161     -57.819 -30.823  33.393  1.00 88.17           C  
ATOM   3739  CG  GLU B 161     -58.458 -30.443  32.069  1.00 92.08           C  
ATOM   3740  CD  GLU B 161     -57.844 -29.187  31.463  1.00 90.18           C  
ATOM   3741  OE1 GLU B 161     -56.625 -28.963  31.646  1.00 86.38           O  
ATOM   3742  OE2 GLU B 161     -58.580 -28.429  30.794  1.00 89.15           O  
ATOM   3743  N   THR B 162     -59.971 -29.649  35.486  1.00 84.32           N  
ATOM   3744  CA  THR B 162     -61.286 -29.079  35.754  1.00 83.09           C  
ATOM   3745  C   THR B 162     -61.164 -27.701  36.395  1.00 76.87           C  
ATOM   3746  O   THR B 162     -61.945 -26.795  36.080  1.00 69.88           O  
ATOM   3747  CB  THR B 162     -62.099 -30.028  36.636  1.00 81.65           C  
ATOM   3748  OG1 THR B 162     -62.095 -31.336  36.050  1.00 88.76           O  
ATOM   3749  CG2 THR B 162     -63.539 -29.545  36.768  1.00 78.24           C  
ATOM   3750  N   PHE B 163     -60.181 -27.517  37.284  1.00 70.11           N  
ATOM   3751  CA  PHE B 163     -59.961 -26.201  37.873  1.00 71.34           C  
ATOM   3752  C   PHE B 163     -59.386 -25.229  36.851  1.00 73.46           C  
ATOM   3753  O   PHE B 163     -59.897 -24.115  36.683  1.00 66.23           O  
ATOM   3754  CB  PHE B 163     -59.028 -26.295  39.077  1.00 69.13           C  
ATOM   3755  CG  PHE B 163     -58.368 -24.986  39.424  1.00 68.66           C  
ATOM   3756  CD1 PHE B 163     -59.088 -23.978  40.046  1.00 67.48           C  
ATOM   3757  CD2 PHE B 163     -57.039 -24.754  39.107  1.00 75.33           C  
ATOM   3758  CE1 PHE B 163     -58.490 -22.769  40.359  1.00 67.16           C  
ATOM   3759  CE2 PHE B 163     -56.436 -23.543  39.417  1.00 71.65           C  
ATOM   3760  CZ  PHE B 163     -57.164 -22.552  40.045  1.00 66.05           C  
ATOM   3761  N   LEU B 164     -58.309 -25.631  36.170  1.00 70.89           N  
ATOM   3762  CA  LEU B 164     -57.639 -24.721  35.250  1.00 65.91           C  
ATOM   3763  C   LEU B 164     -58.569 -24.291  34.127  1.00 65.66           C  
ATOM   3764  O   LEU B 164     -58.520 -23.140  33.679  1.00 68.13           O  
ATOM   3765  CB  LEU B 164     -56.374 -25.371  34.690  1.00 71.50           C  
ATOM   3766  CG  LEU B 164     -55.114 -24.501  34.702  1.00 69.87           C  
ATOM   3767  CD1 LEU B 164     -54.818 -23.977  36.099  1.00 70.43           C  
ATOM   3768  CD2 LEU B 164     -53.931 -25.277  34.165  1.00 68.61           C  
ATOM   3769  N   ASP B 165     -59.434 -25.193  33.665  1.00 71.26           N  
ATOM   3770  CA  ASP B 165     -60.435 -24.794  32.680  1.00 70.30           C  
ATOM   3771  C   ASP B 165     -61.427 -23.817  33.291  1.00 64.66           C  
ATOM   3772  O   ASP B 165     -61.813 -22.828  32.658  1.00 62.79           O  
ATOM   3773  CB  ASP B 165     -61.155 -26.026  32.127  1.00 71.00           C  
ATOM   3774  CG  ASP B 165     -62.016 -25.709  30.919  1.00 76.93           C  
ATOM   3775  OD1 ASP B 165     -61.776 -24.668  30.267  1.00 76.98           O  
ATOM   3776  OD2 ASP B 165     -62.932 -26.504  30.617  1.00 76.31           O  
ATOM   3777  N   MET B 166     -61.827 -24.062  34.535  1.00 68.51           N  
ATOM   3778  CA  MET B 166     -62.736 -23.145  35.204  1.00 66.37           C  
ATOM   3779  C   MET B 166     -62.036 -21.837  35.551  1.00 62.98           C  
ATOM   3780  O   MET B 166     -62.572 -20.754  35.291  1.00 56.18           O  
ATOM   3781  CB  MET B 166     -63.306 -23.808  36.452  1.00 63.37           C  
ATOM   3782  CG  MET B 166     -64.487 -23.088  37.025  1.00 60.85           C  
ATOM   3783  SD  MET B 166     -64.249 -22.841  38.778  1.00 80.28           S  
ATOM   3784  CE  MET B 166     -62.816 -21.780  38.777  1.00 64.40           C  
ATOM   3785  N   CYS B 167     -60.834 -21.921  36.127  1.00 62.74           N  
ATOM   3786  CA  CYS B 167     -60.087 -20.721  36.494  1.00 54.46           C  
ATOM   3787  C   CYS B 167     -59.844 -19.827  35.280  1.00 55.27           C  
ATOM   3788  O   CYS B 167     -60.089 -18.616  35.328  1.00 50.02           O  
ATOM   3789  CB  CYS B 167     -58.762 -21.110  37.153  1.00 56.16           C  
ATOM   3790  SG  CYS B 167     -57.704 -19.715  37.637  1.00 65.42           S  
ATOM   3791  N   TYR B 168     -59.372 -20.411  34.175  1.00 56.98           N  
ATOM   3792  CA  TYR B 168     -59.093 -19.611  32.986  1.00 49.88           C  
ATOM   3793  C   TYR B 168     -60.365 -19.046  32.374  1.00 48.65           C  
ATOM   3794  O   TYR B 168     -60.331 -17.965  31.778  1.00 51.98           O  
ATOM   3795  CB  TYR B 168     -58.342 -20.436  31.938  1.00 56.86           C  
ATOM   3796  CG  TYR B 168     -56.938 -20.831  32.336  1.00 54.95           C  
ATOM   3797  CD1 TYR B 168     -56.331 -20.285  33.459  1.00 53.90           C  
ATOM   3798  CD2 TYR B 168     -56.219 -21.750  31.584  1.00 57.59           C  
ATOM   3799  CE1 TYR B 168     -55.047 -20.648  33.823  1.00 60.29           C  
ATOM   3800  CE2 TYR B 168     -54.937 -22.121  31.940  1.00 59.04           C  
ATOM   3801  CZ  TYR B 168     -54.356 -21.567  33.059  1.00 64.58           C  
ATOM   3802  OH  TYR B 168     -53.080 -21.937  33.415  1.00 72.69           O  
ATOM   3803  N   SER B 169     -61.491 -19.754  32.505  1.00 51.95           N  
ATOM   3804  CA  SER B 169     -62.730 -19.308  31.869  1.00 55.83           C  
ATOM   3805  C   SER B 169     -63.317 -18.085  32.561  1.00 51.28           C  
ATOM   3806  O   SER B 169     -63.816 -17.170  31.893  1.00 52.51           O  
ATOM   3807  CB  SER B 169     -63.758 -20.435  31.856  1.00 62.96           C  
ATOM   3808  OG  SER B 169     -63.419 -21.431  30.912  1.00 67.08           O  
ATOM   3809  N   VAL B 170     -63.294 -18.056  33.894  1.00 43.79           N  
ATOM   3810  CA  VAL B 170     -63.880 -16.915  34.580  1.00 48.68           C  
ATOM   3811  C   VAL B 170     -62.896 -15.753  34.611  1.00 47.13           C  
ATOM   3812  O   VAL B 170     -63.300 -14.589  34.487  1.00 43.37           O  
ATOM   3813  CB  VAL B 170     -64.351 -17.310  35.992  1.00 50.69           C  
ATOM   3814  CG1 VAL B 170     -63.269 -18.049  36.725  1.00 51.79           C  
ATOM   3815  CG2 VAL B 170     -64.786 -16.084  36.783  1.00 52.52           C  
ATOM   3816  N   LEU B 171     -61.598 -16.039  34.742  1.00 49.56           N  
ATOM   3817  CA  LEU B 171     -60.607 -14.972  34.661  1.00 43.45           C  
ATOM   3818  C   LEU B 171     -60.642 -14.294  33.300  1.00 46.16           C  
ATOM   3819  O   LEU B 171     -60.489 -13.072  33.206  1.00 45.60           O  
ATOM   3820  CB  LEU B 171     -59.213 -15.516  34.943  1.00 38.72           C  
ATOM   3821  CG  LEU B 171     -58.903 -15.774  36.414  1.00 45.02           C  
ATOM   3822  CD1 LEU B 171     -57.405 -15.850  36.620  1.00 44.43           C  
ATOM   3823  CD2 LEU B 171     -59.522 -14.707  37.293  1.00 41.07           C  
ATOM   3824  N   MET B 172     -60.851 -15.069  32.230  1.00 43.27           N  
ATOM   3825  CA  MET B 172     -60.971 -14.460  30.911  1.00 46.16           C  
ATOM   3826  C   MET B 172     -62.173 -13.531  30.852  1.00 51.54           C  
ATOM   3827  O   MET B 172     -62.104 -12.455  30.248  1.00 47.82           O  
ATOM   3828  CB  MET B 172     -61.071 -15.532  29.824  1.00 53.12           C  
ATOM   3829  CG  MET B 172     -59.726 -15.966  29.252  1.00 54.56           C  
ATOM   3830  SD  MET B 172     -58.661 -14.580  28.772  1.00 71.76           S  
ATOM   3831  CE  MET B 172     -57.404 -14.673  30.033  1.00 49.03           C  
ATOM   3832  N   GLN B 173     -63.282 -13.923  31.484  1.00 51.41           N  
ATOM   3833  CA  GLN B 173     -64.462 -13.067  31.476  1.00 50.30           C  
ATOM   3834  C   GLN B 173     -64.215 -11.778  32.247  1.00 51.82           C  
ATOM   3835  O   GLN B 173     -64.829 -10.748  31.945  1.00 59.98           O  
ATOM   3836  CB  GLN B 173     -65.665 -13.820  32.043  1.00 49.90           C  
ATOM   3837  CG  GLN B 173     -66.113 -14.990  31.190  1.00 55.46           C  
ATOM   3838  CD  GLN B 173     -67.288 -15.732  31.790  1.00 53.64           C  
ATOM   3839  OE1 GLN B 173     -68.424 -15.263  31.740  1.00 57.19           O  
ATOM   3840  NE2 GLN B 173     -67.018 -16.892  32.372  1.00 46.53           N  
ATOM   3841  N   ALA B 174     -63.318 -11.808  33.235  1.00 46.54           N  
ATOM   3842  CA  ALA B 174     -62.957 -10.579  33.932  1.00 49.03           C  
ATOM   3843  C   ALA B 174     -62.002  -9.717  33.109  1.00 49.35           C  
ATOM   3844  O   ALA B 174     -62.019  -8.486  33.237  1.00 46.69           O  
ATOM   3845  CB  ALA B 174     -62.348 -10.905  35.299  1.00 40.50           C  
ATOM   3846  N   TRP B 175     -61.181 -10.333  32.251  1.00 48.18           N  
ATOM   3847  CA  TRP B 175     -60.271  -9.555  31.414  1.00 50.06           C  
ATOM   3848  C   TRP B 175     -61.013  -8.767  30.339  1.00 52.78           C  
ATOM   3849  O   TRP B 175     -60.587  -7.665  29.984  1.00 56.16           O  
ATOM   3850  CB  TRP B 175     -59.233 -10.468  30.763  1.00 45.86           C  
ATOM   3851  CG  TRP B 175     -58.061 -10.795  31.644  1.00 42.26           C  
ATOM   3852  CD1 TRP B 175     -57.801 -11.988  32.250  1.00 43.07           C  
ATOM   3853  CD2 TRP B 175     -56.985  -9.922  32.004  1.00 38.62           C  
ATOM   3854  NE1 TRP B 175     -56.638 -11.912  32.973  1.00 37.73           N  
ATOM   3855  CE2 TRP B 175     -56.114 -10.655  32.836  1.00 40.36           C  
ATOM   3856  CE3 TRP B 175     -56.669  -8.594  31.699  1.00 37.95           C  
ATOM   3857  CZ2 TRP B 175     -54.951 -10.104  33.372  1.00 44.61           C  
ATOM   3858  CZ3 TRP B 175     -55.509  -8.047  32.226  1.00 37.76           C  
ATOM   3859  CH2 TRP B 175     -54.667  -8.799  33.055  1.00 45.01           C  
ATOM   3860  N   ILE B 176     -62.114  -9.306  29.808  1.00 58.64           N  
ATOM   3861  CA  ILE B 176     -62.835  -8.610  28.744  1.00 63.62           C  
ATOM   3862  C   ILE B 176     -63.548  -7.378  29.287  1.00 58.56           C  
ATOM   3863  O   ILE B 176     -63.691  -6.371  28.587  1.00 69.11           O  
ATOM   3864  CB  ILE B 176     -63.825  -9.555  28.042  1.00 64.05           C  
ATOM   3865  CG1 ILE B 176     -63.268 -10.966  27.956  1.00 61.57           C  
ATOM   3866  CG2 ILE B 176     -64.130  -9.050  26.649  1.00 86.60           C  
ATOM   3867  CD1 ILE B 176     -64.204 -11.932  27.267  1.00 77.19           C  
ATOM   3868  N   VAL B 177     -64.032  -7.441  30.529  1.00 57.11           N  
ATOM   3869  CA  VAL B 177     -64.725  -6.292  31.109  1.00 59.20           C  
ATOM   3870  C   VAL B 177     -63.769  -5.268  31.695  1.00 58.13           C  
ATOM   3871  O   VAL B 177     -64.203  -4.164  32.044  1.00 67.84           O  
ATOM   3872  CB  VAL B 177     -65.733  -6.738  32.187  1.00 61.05           C  
ATOM   3873  CG1 VAL B 177     -66.829  -7.602  31.570  1.00 56.58           C  
ATOM   3874  CG2 VAL B 177     -65.021  -7.485  33.306  1.00 53.02           C  
ATOM   3875  N   THR B 178     -62.481  -5.601  31.818  1.00 60.62           N  
ATOM   3876  CA  THR B 178     -61.492  -4.614  32.243  1.00 59.41           C  
ATOM   3877  C   THR B 178     -61.320  -3.522  31.200  1.00 64.24           C  
ATOM   3878  O   THR B 178     -60.952  -2.390  31.530  1.00 72.73           O  
ATOM   3879  CB  THR B 178     -60.145  -5.296  32.509  1.00 60.30           C  
ATOM   3880  OG1 THR B 178     -60.306  -6.348  33.473  1.00 56.87           O  
ATOM   3881  CG2 THR B 178     -59.125  -4.300  33.024  1.00 59.80           C  
ATOM   3882  N   CYS B 179     -61.617  -3.840  29.949  1.00 72.28           N  
ATOM   3883  CA  CYS B 179     -61.322  -2.993  28.809  1.00 79.72           C  
ATOM   3884  C   CYS B 179     -62.195  -1.737  28.805  1.00 86.13           C  
ATOM   3885  O   CYS B 179     -63.286  -1.699  29.375  1.00 93.58           O  
ATOM   3886  CB  CYS B 179     -61.519  -3.800  27.528  1.00 81.12           C  
ATOM   3887  SG  CYS B 179     -60.803  -5.479  27.574  1.00 93.63           S  
ATOM   3888  N   LYS B 180     -61.693  -0.701  28.140  1.00 93.87           N  
ATOM   3889  CA  LYS B 180     -62.327   0.621  28.086  1.00 98.11           C  
ATOM   3890  C   LYS B 180     -62.731   0.972  26.662  1.00 98.97           C  
ATOM   3891  O   LYS B 180     -63.893   1.345  26.427  1.00107.77           O  
ATOM   3892  CB  LYS B 180     -61.365   1.668  28.695  1.00 90.57           C  
ATOM   3893  CG  LYS B 180     -61.658   3.207  28.517  1.00 88.08           C  
ATOM   3894  CD  LYS B 180     -61.373   3.748  27.088  1.00100.56           C  
ATOM   3895  CE  LYS B 180     -61.714   5.177  26.984  1.00 98.75           C  
ATOM   3896  NZ  LYS B 180     -61.745   5.576  25.532  1.00 91.03           N  
ATOM   3897  N   GLU B 193     -67.849  -5.557  22.223  1.00 90.64           N  
ATOM   3898  CA  GLU B 193     -69.169  -5.887  22.747  1.00 98.28           C  
ATOM   3899  C   GLU B 193     -69.228  -7.330  23.258  1.00102.86           C  
ATOM   3900  O   GLU B 193     -69.020  -7.584  24.446  1.00102.57           O  
ATOM   3901  CB  GLU B 193     -70.238  -5.659  21.676  1.00 93.30           C  
ATOM   3902  CG  GLU B 193     -71.649  -5.553  22.224  1.00 95.97           C  
ATOM   3903  CD  GLU B 193     -72.338  -6.897  22.317  1.00 98.36           C  
ATOM   3904  OE1 GLU B 193     -72.950  -7.187  23.368  1.00104.56           O  
ATOM   3905  OE2 GLU B 193     -72.270  -7.663  21.336  1.00104.60           O  
ATOM   3906  N   LYS B 194     -69.523  -8.270  22.363  1.00104.07           N  
ATOM   3907  CA  LYS B 194     -69.601  -9.690  22.704  1.00105.57           C  
ATOM   3908  C   LYS B 194     -68.379 -10.386  22.115  1.00102.08           C  
ATOM   3909  O   LYS B 194     -68.435 -11.017  21.059  1.00 95.90           O  
ATOM   3910  CB  LYS B 194     -70.896 -10.324  22.208  1.00100.94           C  
ATOM   3911  CG  LYS B 194     -72.015 -10.305  23.237  1.00101.81           C  
ATOM   3912  CD  LYS B 194     -71.707 -11.220  24.411  1.00100.86           C  
ATOM   3913  CE  LYS B 194     -72.923 -11.388  25.310  1.00 98.68           C  
ATOM   3914  NZ  LYS B 194     -73.637 -12.665  25.039  1.00 92.35           N  
ATOM   3915  N   ARG B 195     -67.258 -10.247  22.809  1.00102.69           N  
ATOM   3916  CA  ARG B 195     -66.077 -11.048  22.543  1.00 94.99           C  
ATOM   3917  C   ARG B 195     -66.134 -12.393  23.252  1.00 91.13           C  
ATOM   3918  O   ARG B 195     -65.229 -13.215  23.073  1.00 82.18           O  
ATOM   3919  CB  ARG B 195     -64.823 -10.270  22.955  1.00 98.62           C  
ATOM   3920  CG  ARG B 195     -64.763  -8.874  22.341  1.00100.66           C  
ATOM   3921  CD  ARG B 195     -63.960  -7.889  23.183  1.00 92.83           C  
ATOM   3922  NE  ARG B 195     -62.579  -8.320  23.398  1.00101.74           N  
ATOM   3923  CZ  ARG B 195     -61.626  -8.307  22.468  1.00104.13           C  
ATOM   3924  NH1 ARG B 195     -61.893  -7.887  21.236  1.00106.25           N  
ATOM   3925  NH2 ARG B 195     -60.399  -8.718  22.773  1.00 87.75           N  
ATOM   3926  N   LEU B 196     -67.177 -12.627  24.053  1.00 96.50           N  
ATOM   3927  CA  LEU B 196     -67.397 -13.948  24.634  1.00 98.95           C  
ATOM   3928  C   LEU B 196     -67.736 -14.962  23.554  1.00 93.52           C  
ATOM   3929  O   LEU B 196     -67.239 -16.094  23.572  1.00 90.12           O  
ATOM   3930  CB  LEU B 196     -68.520 -13.896  25.671  1.00 90.39           C  
ATOM   3931  CG  LEU B 196     -68.376 -12.967  26.868  1.00 81.50           C  
ATOM   3932  CD1 LEU B 196     -69.730 -12.378  27.217  1.00 86.54           C  
ATOM   3933  CD2 LEU B 196     -67.795 -13.729  28.044  1.00 72.00           C  
ATOM   3934  N   GLN B 197     -68.602 -14.576  22.613  1.00 96.88           N  
ATOM   3935  CA  GLN B 197     -68.947 -15.476  21.519  1.00101.38           C  
ATOM   3936  C   GLN B 197     -67.719 -15.802  20.679  1.00 97.65           C  
ATOM   3937  O   GLN B 197     -67.557 -16.936  20.213  1.00 96.81           O  
ATOM   3938  CB  GLN B 197     -70.054 -14.861  20.659  1.00 98.98           C  
ATOM   3939  CG  GLN B 197     -70.373 -15.643  19.389  1.00101.73           C  
ATOM   3940  CD  GLN B 197     -70.754 -17.093  19.661  1.00108.00           C  
ATOM   3941  OE1 GLN B 197     -71.530 -17.385  20.574  1.00102.93           O  
ATOM   3942  NE2 GLN B 197     -70.202 -18.010  18.866  1.00 93.83           N  
ATOM   3943  N   LYS B 198     -66.830 -14.823  20.494  1.00 92.99           N  
ATOM   3944  CA  LYS B 198     -65.561 -15.089  19.827  1.00 94.14           C  
ATOM   3945  C   LYS B 198     -64.723 -16.075  20.633  1.00 93.13           C  
ATOM   3946  O   LYS B 198     -64.383 -17.162  20.153  1.00 97.61           O  
ATOM   3947  CB  LYS B 198     -64.798 -13.780  19.608  1.00 95.32           C  
ATOM   3948  CG  LYS B 198     -63.322 -13.969  19.274  1.00 99.87           C  
ATOM   3949  CD  LYS B 198     -62.520 -12.693  19.495  1.00 95.20           C  
ATOM   3950  CE  LYS B 198     -61.035 -12.997  19.647  1.00 90.87           C  
ATOM   3951  NZ  LYS B 198     -60.180 -11.900  19.117  1.00 85.59           N  
ATOM   3952  N   TYR B 199     -64.397 -15.717  21.878  1.00 90.44           N  
ATOM   3953  CA  TYR B 199     -63.503 -16.547  22.680  1.00 91.61           C  
ATOM   3954  C   TYR B 199     -64.095 -17.926  22.950  1.00 95.13           C  
ATOM   3955  O   TYR B 199     -63.351 -18.884  23.187  1.00 92.11           O  
ATOM   3956  CB  TYR B 199     -63.169 -15.837  23.995  1.00 90.20           C  
ATOM   3957  CG  TYR B 199     -62.122 -14.755  23.840  1.00 93.22           C  
ATOM   3958  CD1 TYR B 199     -60.937 -15.010  23.165  1.00 93.19           C  
ATOM   3959  CD2 TYR B 199     -62.324 -13.478  24.352  1.00 89.67           C  
ATOM   3960  CE1 TYR B 199     -59.977 -14.030  23.009  1.00 88.94           C  
ATOM   3961  CE2 TYR B 199     -61.366 -12.488  24.201  1.00 91.06           C  
ATOM   3962  CZ  TYR B 199     -60.193 -12.773  23.526  1.00 89.96           C  
ATOM   3963  OH  TYR B 199     -59.227 -11.805  23.361  1.00 87.91           O  
ATOM   3964  N   ARG B 200     -65.421 -18.057  22.919  1.00 96.54           N  
ATOM   3965  CA  ARG B 200     -66.008 -19.384  23.064  1.00 87.14           C  
ATOM   3966  C   ARG B 200     -65.784 -20.212  21.806  1.00 91.34           C  
ATOM   3967  O   ARG B 200     -65.436 -21.396  21.886  1.00 88.91           O  
ATOM   3968  CB  ARG B 200     -67.502 -19.279  23.378  1.00 90.39           C  
ATOM   3969  CG  ARG B 200     -68.317 -20.448  22.836  1.00 97.95           C  
ATOM   3970  CD  ARG B 200     -69.786 -20.382  23.232  1.00100.77           C  
ATOM   3971  NE  ARG B 200     -70.475 -21.629  22.894  1.00 99.49           N  
ATOM   3972  CZ  ARG B 200     -71.546 -22.096  23.529  1.00 93.53           C  
ATOM   3973  NH1 ARG B 200     -72.062 -21.426  24.550  1.00 96.49           N  
ATOM   3974  NH2 ARG B 200     -72.092 -23.243  23.151  1.00 88.90           N  
ATOM   3975  N   GLN B 201     -65.942 -19.596  20.634  1.00 98.36           N  
ATOM   3976  CA  GLN B 201     -65.807 -20.331  19.382  1.00 96.30           C  
ATOM   3977  C   GLN B 201     -64.367 -20.779  19.137  1.00 94.56           C  
ATOM   3978  O   GLN B 201     -64.142 -21.876  18.619  1.00 89.64           O  
ATOM   3979  CB  GLN B 201     -66.310 -19.461  18.228  1.00 96.17           C  
ATOM   3980  CG  GLN B 201     -66.095 -20.040  16.840  1.00101.14           C  
ATOM   3981  CD  GLN B 201     -64.989 -19.334  16.084  1.00 98.72           C  
ATOM   3982  OE1 GLN B 201     -64.960 -18.105  16.004  1.00102.51           O  
ATOM   3983  NE2 GLN B 201     -64.057 -20.109  15.541  1.00 92.41           N  
ATOM   3984  N   GLN B 202     -63.389 -19.977  19.534  1.00 96.80           N  
ATOM   3985  CA  GLN B 202     -61.992 -20.183  19.163  1.00100.19           C  
ATOM   3986  C   GLN B 202     -61.250 -20.814  20.343  1.00101.97           C  
ATOM   3987  O   GLN B 202     -61.755 -21.808  20.882  1.00 97.79           O  
ATOM   3988  CB  GLN B 202     -61.408 -18.870  18.680  1.00102.96           C  
ATOM   3989  CG  GLN B 202     -62.380 -17.965  17.921  1.00103.65           C  
ATOM   3990  CD  GLN B 202     -61.725 -16.687  17.444  1.00104.15           C  
ATOM   3991  OE1 GLN B 202     -60.637 -16.339  17.894  1.00105.65           O  
ATOM   3992  NE2 GLN B 202     -62.384 -15.981  16.527  1.00104.16           N  
ATOM   3993  N   GLY B 203     -60.066 -20.324  20.732  1.00102.69           N  
ATOM   3994  CA  GLY B 203     -59.402 -20.824  21.930  1.00 99.68           C  
ATOM   3995  C   GLY B 203     -60.277 -20.645  23.162  1.00104.00           C  
ATOM   3996  O   GLY B 203     -60.868 -19.587  23.381  1.00 98.77           O  
ATOM   3997  N   ARG B 204     -60.296 -21.668  24.007  1.00 95.96           N  
ATOM   3998  CA  ARG B 204     -61.416 -21.916  24.897  1.00 93.64           C  
ATOM   3999  C   ARG B 204     -61.562 -20.886  26.018  1.00 92.76           C  
ATOM   4000  O   ARG B 204     -60.594 -20.482  26.676  1.00 91.98           O  
ATOM   4001  CB  ARG B 204     -61.283 -23.298  25.519  1.00 90.23           C  
ATOM   4002  CG  ARG B 204     -60.798 -24.379  24.586  1.00100.08           C  
ATOM   4003  CD  ARG B 204     -61.586 -24.387  23.273  1.00 98.36           C  
ATOM   4004  NE  ARG B 204     -61.965 -25.726  22.817  1.00 97.95           N  
ATOM   4005  CZ  ARG B 204     -61.131 -26.752  22.660  1.00 94.51           C  
ATOM   4006  NH1 ARG B 204     -59.831 -26.639  22.898  1.00 88.59           N  
ATOM   4007  NH2 ARG B 204     -61.616 -27.909  22.233  1.00 97.67           N  
ATOM   4008  N   ILE B 205     -62.801 -20.424  26.176  1.00 90.35           N  
ATOM   4009  CA  ILE B 205     -63.459 -20.230  27.467  1.00 81.66           C  
ATOM   4010  C   ILE B 205     -64.681 -21.155  27.447  1.00 83.50           C  
ATOM   4011  O   ILE B 205     -65.465 -21.124  26.496  1.00 82.59           O  
ATOM   4012  CB  ILE B 205     -63.799 -18.736  27.725  1.00 76.06           C  
ATOM   4013  CG1 ILE B 205     -65.057 -18.302  26.976  1.00 81.16           C  
ATOM   4014  CG2 ILE B 205     -62.632 -17.841  27.234  1.00 85.97           C  
ATOM   4015  CD1 ILE B 205     -65.521 -16.873  27.263  1.00 87.53           C  
ATOM   4016  N   ASN B 206     -64.770 -22.054  28.424  1.00 76.03           N  
ATOM   4017  CA  ASN B 206     -65.779 -23.133  28.419  1.00 73.87           C  
ATOM   4018  C   ASN B 206     -67.171 -22.552  28.702  1.00 70.54           C  
ATOM   4019  O   ASN B 206     -67.380 -21.948  29.767  1.00 66.19           O  
ATOM   4020  CB  ASN B 206     -65.411 -24.249  29.426  1.00 77.79           C  
ATOM   4021  CG  ASN B 206     -66.472 -25.395  29.460  1.00 77.48           C  
ATOM   4022  OD1 ASN B 206     -67.556 -25.288  28.943  1.00 79.61           O  
ATOM   4023  ND2 ASN B 206     -66.074 -26.537  30.031  1.00 75.92           N  
ATOM   4024  N   PRO B 207     -68.134 -22.677  27.771  1.00 74.63           N  
ATOM   4025  CA  PRO B 207     -69.515 -22.234  28.060  1.00 74.30           C  
ATOM   4026  C   PRO B 207     -70.080 -22.774  29.356  1.00 71.52           C  
ATOM   4027  O   PRO B 207     -70.972 -22.135  29.917  1.00 71.36           O  
ATOM   4028  CB  PRO B 207     -70.314 -22.760  26.854  1.00 79.09           C  
ATOM   4029  CG  PRO B 207     -69.319 -22.895  25.761  1.00 86.81           C  
ATOM   4030  CD  PRO B 207     -68.008 -23.258  26.415  1.00 81.71           C  
ATOM   4031  N   ARG B 208     -69.568 -23.900  29.869  1.00 67.82           N  
ATOM   4032  CA  ARG B 208     -70.072 -24.426  31.132  1.00 67.07           C  
ATOM   4033  C   ARG B 208     -69.838 -23.450  32.273  1.00 67.04           C  
ATOM   4034  O   ARG B 208     -70.641 -23.388  33.211  1.00 70.15           O  
ATOM   4035  CB  ARG B 208     -69.427 -25.770  31.455  1.00 68.29           C  
ATOM   4036  CG  ARG B 208     -70.064 -26.521  32.628  1.00 79.20           C  
ATOM   4037  CD  ARG B 208     -69.272 -27.781  32.979  1.00 84.94           C  
ATOM   4038  NE  ARG B 208     -68.625 -28.367  31.803  1.00 93.31           N  
ATOM   4039  CZ  ARG B 208     -69.203 -29.229  30.969  1.00 94.20           C  
ATOM   4040  NH1 ARG B 208     -70.456 -29.623  31.171  1.00 95.97           N  
ATOM   4041  NH2 ARG B 208     -68.521 -29.699  29.930  1.00 87.70           N  
ATOM   4042  N   TYR B 209     -68.754 -22.679  32.218  1.00 60.52           N  
ATOM   4043  CA  TYR B 209     -68.412 -21.750  33.285  1.00 65.83           C  
ATOM   4044  C   TYR B 209     -68.684 -20.299  32.904  1.00 58.13           C  
ATOM   4045  O   TYR B 209     -68.038 -19.390  33.429  1.00 50.59           O  
ATOM   4046  CB  TYR B 209     -66.958 -21.950  33.701  1.00 57.71           C  
ATOM   4047  CG  TYR B 209     -66.619 -23.397  33.949  1.00 62.02           C  
ATOM   4048  CD1 TYR B 209     -65.724 -24.067  33.132  1.00 67.16           C  
ATOM   4049  CD2 TYR B 209     -67.205 -24.099  34.995  1.00 68.96           C  
ATOM   4050  CE1 TYR B 209     -65.414 -25.397  33.353  1.00 75.45           C  
ATOM   4051  CE2 TYR B 209     -66.902 -25.428  35.226  1.00 71.17           C  
ATOM   4052  CZ  TYR B 209     -66.004 -26.073  34.400  1.00 72.42           C  
ATOM   4053  OH  TYR B 209     -65.690 -27.394  34.620  1.00 74.30           O  
ATOM   4054  N   LEU B 210     -69.642 -20.071  32.012  1.00 55.84           N  
ATOM   4055  CA  LEU B 210     -70.110 -18.722  31.731  1.00 50.22           C  
ATOM   4056  C   LEU B 210     -70.738 -18.102  32.970  1.00 54.06           C  
ATOM   4057  O   LEU B 210     -71.551 -18.735  33.650  1.00 56.29           O  
ATOM   4058  CB  LEU B 210     -71.137 -18.746  30.606  1.00 56.49           C  
ATOM   4059  CG  LEU B 210     -70.615 -18.623  29.186  1.00 62.60           C  
ATOM   4060  CD1 LEU B 210     -71.789 -18.717  28.227  1.00 63.27           C  
ATOM   4061  CD2 LEU B 210     -69.865 -17.314  29.023  1.00 61.13           C  
ATOM   4062  N   LEU B 211     -70.370 -16.854  33.249  1.00 57.80           N  
ATOM   4063  CA  LEU B 211     -70.998 -16.078  34.306  1.00 47.83           C  
ATOM   4064  C   LEU B 211     -72.289 -15.444  33.802  1.00 53.52           C  
ATOM   4065  O   LEU B 211     -72.436 -15.141  32.614  1.00 58.12           O  
ATOM   4066  CB  LEU B 211     -70.057 -14.981  34.793  1.00 51.48           C  
ATOM   4067  CG  LEU B 211     -68.739 -15.402  35.440  1.00 56.36           C  
ATOM   4068  CD1 LEU B 211     -67.897 -14.178  35.806  1.00 53.49           C  
ATOM   4069  CD2 LEU B 211     -69.021 -16.237  36.667  1.00 57.54           C  
ATOM   4070  N   GLN B 212     -73.227 -15.237  34.716  1.00 56.12           N  
ATOM   4071  CA  GLN B 212     -74.429 -14.506  34.355  1.00 56.34           C  
ATOM   4072  C   GLN B 212     -74.093 -13.026  34.171  1.00 59.01           C  
ATOM   4073  O   GLN B 212     -73.190 -12.500  34.834  1.00 56.00           O  
ATOM   4074  CB  GLN B 212     -75.512 -14.675  35.422  1.00 58.65           C  
ATOM   4075  CG  GLN B 212     -75.965 -16.122  35.635  1.00 61.58           C  
ATOM   4076  CD  GLN B 212     -76.851 -16.297  36.862  1.00 56.03           C  
ATOM   4077  OE1 GLN B 212     -77.867 -15.623  37.011  1.00 55.85           O  
ATOM   4078  NE2 GLN B 212     -76.456 -17.195  37.752  1.00 55.75           N  
ATOM   4079  N   PRO B 213     -74.799 -12.338  33.265  1.00 55.94           N  
ATOM   4080  CA  PRO B 213     -74.464 -10.934  32.967  1.00 56.11           C  
ATOM   4081  C   PRO B 213     -74.365 -10.034  34.191  1.00 58.69           C  
ATOM   4082  O   PRO B 213     -73.517  -9.133  34.208  1.00 58.77           O  
ATOM   4083  CB  PRO B 213     -75.609 -10.499  32.042  1.00 54.76           C  
ATOM   4084  CG  PRO B 213     -76.089 -11.762  31.415  1.00 54.69           C  
ATOM   4085  CD  PRO B 213     -75.930 -12.824  32.456  1.00 51.20           C  
ATOM   4086  N   GLU B 214     -75.198 -10.243  35.218  1.00 56.09           N  
ATOM   4087  CA  GLU B 214     -75.114  -9.403  36.411  1.00 55.37           C  
ATOM   4088  C   GLU B 214     -73.798  -9.609  37.155  1.00 53.11           C  
ATOM   4089  O   GLU B 214     -73.265  -8.662  37.744  1.00 56.18           O  
ATOM   4090  CB  GLU B 214     -76.297  -9.672  37.348  1.00 55.95           C  
ATOM   4091  CG  GLU B 214     -77.673  -9.362  36.764  1.00 52.90           C  
ATOM   4092  CD  GLU B 214     -78.316 -10.591  36.153  1.00 60.30           C  
ATOM   4093  OE1 GLU B 214     -77.572 -11.434  35.602  1.00 57.20           O  
ATOM   4094  OE2 GLU B 214     -79.557 -10.726  36.236  1.00 64.20           O  
ATOM   4095  N   ALA B 215     -73.256 -10.829  37.141  1.00 55.10           N  
ATOM   4096  CA  ALA B 215     -71.957 -11.056  37.767  1.00 52.89           C  
ATOM   4097  C   ALA B 215     -70.834 -10.367  37.000  1.00 50.91           C  
ATOM   4098  O   ALA B 215     -69.896  -9.849  37.615  1.00 51.55           O  
ATOM   4099  CB  ALA B 215     -71.682 -12.554  37.888  1.00 52.16           C  
ATOM   4100  N   ARG B 216     -70.921 -10.331  35.668  1.00 49.16           N  
ATOM   4101  CA  ARG B 216     -69.887  -9.681  34.867  1.00 52.40           C  
ATOM   4102  C   ARG B 216     -69.851  -8.177  35.112  1.00 53.58           C  
ATOM   4103  O   ARG B 216     -68.770  -7.595  35.264  1.00 54.75           O  
ATOM   4104  CB  ARG B 216     -70.112  -9.972  33.382  1.00 60.91           C  
ATOM   4105  CG  ARG B 216     -69.098 -10.931  32.774  1.00 61.59           C  
ATOM   4106  CD  ARG B 216     -69.293 -11.097  31.272  1.00 70.30           C  
ATOM   4107  NE  ARG B 216     -70.375 -12.028  30.945  1.00 75.85           N  
ATOM   4108  CZ  ARG B 216     -71.530 -11.665  30.397  1.00 73.87           C  
ATOM   4109  NH1 ARG B 216     -71.759 -10.385  30.107  1.00 61.91           N  
ATOM   4110  NH2 ARG B 216     -72.456 -12.580  30.139  1.00 67.38           N  
ATOM   4111  N   ARG B 217     -71.022  -7.530  35.147  1.00 55.65           N  
ATOM   4112  CA  ARG B 217     -71.076  -6.085  35.346  1.00 51.26           C  
ATOM   4113  C   ARG B 217     -70.548  -5.678  36.714  1.00 49.23           C  
ATOM   4114  O   ARG B 217     -69.913  -4.626  36.840  1.00 50.69           O  
ATOM   4115  CB  ARG B 217     -72.507  -5.586  35.167  1.00 54.22           C  
ATOM   4116  CG  ARG B 217     -73.127  -6.004  33.846  1.00 57.61           C  
ATOM   4117  CD  ARG B 217     -74.398  -5.226  33.554  1.00 65.20           C  
ATOM   4118  NE  ARG B 217     -75.363  -6.032  32.813  1.00 63.94           N  
ATOM   4119  CZ  ARG B 217     -76.408  -6.642  33.363  1.00 72.72           C  
ATOM   4120  NH1 ARG B 217     -76.632  -6.528  34.670  1.00 72.11           N  
ATOM   4121  NH2 ARG B 217     -77.233  -7.359  32.605  1.00 64.87           N  
ATOM   4122  N   ILE B 218     -70.802  -6.485  37.747  1.00 46.10           N  
ATOM   4123  CA  ILE B 218     -70.281  -6.172  39.074  1.00 44.96           C  
ATOM   4124  C   ILE B 218     -68.762  -6.268  39.082  1.00 51.59           C  
ATOM   4125  O   ILE B 218     -68.075  -5.426  39.674  1.00 48.10           O  
ATOM   4126  CB  ILE B 218     -70.911  -7.100  40.127  1.00 49.53           C  
ATOM   4127  CG1 ILE B 218     -72.409  -6.816  40.267  1.00 46.62           C  
ATOM   4128  CG2 ILE B 218     -70.186  -6.981  41.466  1.00 39.12           C  
ATOM   4129  CD1 ILE B 218     -73.105  -7.728  41.247  1.00 41.04           C  
ATOM   4130  N   ILE B 219     -68.214  -7.298  38.432  1.00 50.30           N  
ATOM   4131  CA  ILE B 219     -66.764  -7.412  38.314  1.00 50.12           C  
ATOM   4132  C   ILE B 219     -66.208  -6.230  37.535  1.00 49.56           C  
ATOM   4133  O   ILE B 219     -65.163  -5.671  37.888  1.00 47.93           O  
ATOM   4134  CB  ILE B 219     -66.390  -8.759  37.663  1.00 46.00           C  
ATOM   4135  CG1 ILE B 219     -66.758  -9.905  38.603  1.00 51.96           C  
ATOM   4136  CG2 ILE B 219     -64.915  -8.813  37.316  1.00 34.24           C  
ATOM   4137  CD1 ILE B 219     -66.484 -11.264  38.035  1.00 48.75           C  
ATOM   4138  N   GLN B 220     -66.916  -5.815  36.480  1.00 45.80           N  
ATOM   4139  CA  GLN B 220     -66.474  -4.680  35.678  1.00 53.41           C  
ATOM   4140  C   GLN B 220     -66.368  -3.407  36.514  1.00 50.59           C  
ATOM   4141  O   GLN B 220     -65.393  -2.658  36.392  1.00 47.85           O  
ATOM   4142  CB  GLN B 220     -67.428  -4.479  34.501  1.00 55.51           C  
ATOM   4143  CG  GLN B 220     -67.105  -3.287  33.631  1.00 48.86           C  
ATOM   4144  CD  GLN B 220     -68.071  -3.144  32.474  1.00 55.50           C  
ATOM   4145  OE1 GLN B 220     -68.984  -3.952  32.309  1.00 53.73           O  
ATOM   4146  NE2 GLN B 220     -67.880  -2.106  31.670  1.00 65.89           N  
ATOM   4147  N   ASN B 221     -67.352  -3.148  37.381  1.00 52.11           N  
ATOM   4148  CA  ASN B 221     -67.319  -1.921  38.171  1.00 56.83           C  
ATOM   4149  C   ASN B 221     -66.313  -1.992  39.315  1.00 54.57           C  
ATOM   4150  O   ASN B 221     -65.745  -0.963  39.697  1.00 57.23           O  
ATOM   4151  CB  ASN B 221     -68.716  -1.595  38.696  1.00 49.01           C  
ATOM   4152  CG  ASN B 221     -69.577  -0.915  37.648  1.00 71.70           C  
ATOM   4153  OD1 ASN B 221     -69.440   0.287  37.395  1.00 79.73           O  
ATOM   4154  ND2 ASN B 221     -70.464  -1.682  37.024  1.00 70.09           N  
ATOM   4155  N   VAL B 222     -66.067  -3.184  39.861  1.00 50.82           N  
ATOM   4156  CA  VAL B 222     -65.030  -3.329  40.878  1.00 50.03           C  
ATOM   4157  C   VAL B 222     -63.657  -3.044  40.281  1.00 51.01           C  
ATOM   4158  O   VAL B 222     -62.828  -2.363  40.899  1.00 47.66           O  
ATOM   4159  CB  VAL B 222     -65.099  -4.730  41.511  1.00 47.90           C  
ATOM   4160  CG1 VAL B 222     -63.856  -5.013  42.332  1.00 42.01           C  
ATOM   4161  CG2 VAL B 222     -66.355  -4.869  42.361  1.00 47.00           C  
ATOM   4162  N   ILE B 223     -63.396  -3.549  39.068  1.00 50.01           N  
ATOM   4163  CA  ILE B 223     -62.117  -3.290  38.407  1.00 46.73           C  
ATOM   4164  C   ILE B 223     -61.970  -1.807  38.090  1.00 48.80           C  
ATOM   4165  O   ILE B 223     -60.872  -1.244  38.179  1.00 50.82           O  
ATOM   4166  CB  ILE B 223     -61.979  -4.157  37.142  1.00 40.80           C  
ATOM   4167  CG1 ILE B 223     -61.883  -5.635  37.513  1.00 40.03           C  
ATOM   4168  CG2 ILE B 223     -60.766  -3.737  36.315  1.00 41.80           C  
ATOM   4169  CD1 ILE B 223     -61.883  -6.565  36.312  1.00 45.77           C  
ATOM   4170  N   ARG B 224     -63.070  -1.147  37.727  1.00 50.23           N  
ATOM   4171  CA  ARG B 224     -62.999   0.277  37.423  1.00 54.59           C  
ATOM   4172  C   ARG B 224     -62.701   1.091  38.678  1.00 51.14           C  
ATOM   4173  O   ARG B 224     -61.854   1.991  38.654  1.00 50.97           O  
ATOM   4174  CB  ARG B 224     -64.302   0.737  36.769  1.00 56.30           C  
ATOM   4175  CG  ARG B 224     -64.302   2.193  36.340  1.00 63.11           C  
ATOM   4176  CD  ARG B 224     -65.669   2.611  35.815  1.00 68.59           C  
ATOM   4177  NE  ARG B 224     -66.271   3.661  36.636  1.00 86.98           N  
ATOM   4178  CZ  ARG B 224     -67.249   3.458  37.514  1.00 80.54           C  
ATOM   4179  NH1 ARG B 224     -67.744   2.236  37.682  1.00 76.75           N  
ATOM   4180  NH2 ARG B 224     -67.735   4.475  38.220  1.00 76.02           N  
ATOM   4181  N   LYS B 225     -63.363   0.770  39.790  1.00 51.94           N  
ATOM   4182  CA  LYS B 225     -63.120   1.505  41.026  1.00 54.17           C  
ATOM   4183  C   LYS B 225     -61.767   1.156  41.632  1.00 54.37           C  
ATOM   4184  O   LYS B 225     -61.179   1.977  42.345  1.00 61.69           O  
ATOM   4185  CB  LYS B 225     -64.243   1.229  42.029  1.00 52.13           C  
ATOM   4186  CG  LYS B 225     -65.608   1.730  41.565  1.00 52.38           C  
ATOM   4187  CD  LYS B 225     -66.589   1.840  42.713  1.00 55.59           C  
ATOM   4188  CE  LYS B 225     -66.912   0.491  43.312  1.00 67.62           C  
ATOM   4189  NZ  LYS B 225     -67.927   0.614  44.398  1.00 71.90           N  
ATOM   4190  N   GLY B 226     -61.251  -0.037  41.352  1.00 51.46           N  
ATOM   4191  CA  GLY B 226     -60.021  -0.484  41.971  1.00 50.39           C  
ATOM   4192  C   GLY B 226     -58.764  -0.094  41.226  1.00 48.86           C  
ATOM   4193  O   GLY B 226     -58.336  -0.792  40.306  1.00 53.97           O  
ATOM   4194  N   MET B 227     -58.162   1.028  41.614  1.00 56.20           N  
ATOM   4195  CA  MET B 227     -56.868   1.394  41.049  1.00 58.15           C  
ATOM   4196  C   MET B 227     -55.810   0.354  41.405  1.00 52.81           C  
ATOM   4197  O   MET B 227     -54.945   0.024  40.584  1.00 52.73           O  
ATOM   4198  CB  MET B 227     -56.466   2.787  41.543  1.00 60.17           C  
ATOM   4199  CG  MET B 227     -55.075   3.238  41.124  1.00 63.10           C  
ATOM   4200  SD  MET B 227     -54.946   3.682  39.374  1.00 88.37           S  
ATOM   4201  CE  MET B 227     -55.954   5.167  39.301  1.00 64.52           C  
ATOM   4202  N   VAL B 228     -55.879  -0.193  42.617  1.00 49.49           N  
ATOM   4203  CA  VAL B 228     -54.896  -1.185  43.034  1.00 53.07           C  
ATOM   4204  C   VAL B 228     -55.017  -2.441  42.182  1.00 46.62           C  
ATOM   4205  O   VAL B 228     -54.011  -3.060  41.822  1.00 48.21           O  
ATOM   4206  CB  VAL B 228     -55.042  -1.489  44.541  1.00 48.15           C  
ATOM   4207  CG1 VAL B 228     -56.445  -2.008  44.869  1.00 47.54           C  
ATOM   4208  CG2 VAL B 228     -53.980  -2.464  44.995  1.00 39.69           C  
ATOM   4209  N   VAL B 229     -56.243  -2.820  41.819  1.00 44.46           N  
ATOM   4210  CA  VAL B 229     -56.436  -4.002  40.986  1.00 49.34           C  
ATOM   4211  C   VAL B 229     -55.820  -3.791  39.605  1.00 51.54           C  
ATOM   4212  O   VAL B 229     -55.080  -4.644  39.099  1.00 47.29           O  
ATOM   4213  CB  VAL B 229     -57.931  -4.347  40.891  1.00 47.98           C  
ATOM   4214  CG1 VAL B 229     -58.160  -5.406  39.819  1.00 36.06           C  
ATOM   4215  CG2 VAL B 229     -58.447  -4.812  42.246  1.00 48.45           C  
ATOM   4216  N   ARG B 230     -56.116  -2.648  38.976  1.00 48.33           N  
ATOM   4217  CA  ARG B 230     -55.597  -2.370  37.644  1.00 44.31           C  
ATOM   4218  C   ARG B 230     -54.088  -2.171  37.642  1.00 48.27           C  
ATOM   4219  O   ARG B 230     -53.454  -2.365  36.600  1.00 49.57           O  
ATOM   4220  CB  ARG B 230     -56.297  -1.145  37.061  1.00 48.75           C  
ATOM   4221  CG  ARG B 230     -57.746  -1.391  36.690  1.00 51.99           C  
ATOM   4222  CD  ARG B 230     -58.410  -0.138  36.146  1.00 45.87           C  
ATOM   4223  NE  ARG B 230     -58.998   0.675  37.204  1.00 48.70           N  
ATOM   4224  CZ  ARG B 230     -58.559   1.878  37.563  1.00 57.49           C  
ATOM   4225  NH1 ARG B 230     -57.517   2.425  36.951  1.00 54.48           N  
ATOM   4226  NH2 ARG B 230     -59.161   2.535  38.544  1.00 58.96           N  
ATOM   4227  N   HIS B 231     -53.505  -1.791  38.781  1.00 48.30           N  
ATOM   4228  CA  HIS B 231     -52.052  -1.689  38.882  1.00 51.29           C  
ATOM   4229  C   HIS B 231     -51.386  -3.056  38.747  1.00 55.54           C  
ATOM   4230  O   HIS B 231     -50.319  -3.175  38.134  1.00 51.63           O  
ATOM   4231  CB  HIS B 231     -51.674  -1.036  40.213  1.00 56.56           C  
ATOM   4232  CG  HIS B 231     -50.198  -0.914  40.432  1.00 66.49           C  
ATOM   4233  ND1 HIS B 231     -49.421   0.002  39.756  1.00 78.25           N  
ATOM   4234  CD2 HIS B 231     -49.358  -1.590  41.252  1.00 60.74           C  
ATOM   4235  CE1 HIS B 231     -48.165  -0.116  40.149  1.00 77.92           C  
ATOM   4236  NE2 HIS B 231     -48.099  -1.077  41.055  1.00 70.12           N  
ATOM   4237  N   PHE B 232     -51.992  -4.100  39.324  1.00 47.66           N  
ATOM   4238  CA  PHE B 232     -51.423  -5.436  39.206  1.00 49.87           C  
ATOM   4239  C   PHE B 232     -51.735  -6.071  37.856  1.00 54.22           C  
ATOM   4240  O   PHE B 232     -50.937  -6.871  37.351  1.00 49.78           O  
ATOM   4241  CB  PHE B 232     -51.928  -6.325  40.343  1.00 52.37           C  
ATOM   4242  CG  PHE B 232     -51.376  -5.951  41.692  1.00 57.97           C  
ATOM   4243  CD1 PHE B 232     -50.056  -6.226  42.019  1.00 64.51           C  
ATOM   4244  CD2 PHE B 232     -52.172  -5.323  42.631  1.00 56.08           C  
ATOM   4245  CE1 PHE B 232     -49.546  -5.878  43.258  1.00 67.39           C  
ATOM   4246  CE2 PHE B 232     -51.667  -4.968  43.865  1.00 57.37           C  
ATOM   4247  CZ  PHE B 232     -50.355  -5.249  44.181  1.00 64.48           C  
ATOM   4248  N   LEU B 233     -52.875  -5.720  37.257  1.00 47.50           N  
ATOM   4249  CA  LEU B 233     -53.198  -6.227  35.930  1.00 45.78           C  
ATOM   4250  C   LEU B 233     -52.144  -5.827  34.896  1.00 48.32           C  
ATOM   4251  O   LEU B 233     -51.868  -6.602  33.974  1.00 51.22           O  
ATOM   4252  CB  LEU B 233     -54.586  -5.742  35.511  1.00 39.60           C  
ATOM   4253  CG  LEU B 233     -55.778  -6.280  36.308  1.00 43.90           C  
ATOM   4254  CD1 LEU B 233     -57.076  -5.850  35.653  1.00 45.83           C  
ATOM   4255  CD2 LEU B 233     -55.739  -7.801  36.452  1.00 43.86           C  
ATOM   4256  N   THR B 234     -51.528  -4.645  35.040  1.00 47.84           N  
ATOM   4257  CA  THR B 234     -50.495  -4.235  34.087  1.00 56.16           C  
ATOM   4258  C   THR B 234     -49.293  -5.173  34.131  1.00 49.13           C  
ATOM   4259  O   THR B 234     -48.694  -5.467  33.090  1.00 46.82           O  
ATOM   4260  CB  THR B 234     -50.037  -2.792  34.344  1.00 48.50           C  
ATOM   4261  OG1 THR B 234     -49.489  -2.689  35.660  1.00 55.73           O  
ATOM   4262  CG2 THR B 234     -51.188  -1.810  34.191  1.00 44.65           C  
ATOM   4263  N   PHE B 235     -48.919  -5.647  35.322  1.00 50.41           N  
ATOM   4264  CA  PHE B 235     -47.822  -6.605  35.411  1.00 53.70           C  
ATOM   4265  C   PHE B 235     -48.154  -7.905  34.689  1.00 49.32           C  
ATOM   4266  O   PHE B 235     -47.261  -8.540  34.121  1.00 49.05           O  
ATOM   4267  CB  PHE B 235     -47.465  -6.869  36.873  1.00 51.90           C  
ATOM   4268  CG  PHE B 235     -46.788  -5.713  37.534  1.00 62.00           C  
ATOM   4269  CD1 PHE B 235     -45.566  -5.257  37.067  1.00 71.23           C  
ATOM   4270  CD2 PHE B 235     -47.373  -5.067  38.612  1.00 71.40           C  
ATOM   4271  CE1 PHE B 235     -44.935  -4.177  37.662  1.00 76.71           C  
ATOM   4272  CE2 PHE B 235     -46.746  -3.984  39.215  1.00 73.26           C  
ATOM   4273  CZ  PHE B 235     -45.526  -3.540  38.737  1.00 71.51           C  
ATOM   4274  N   GLU B 236     -49.426  -8.309  34.684  1.00 49.56           N  
ATOM   4275  CA  GLU B 236     -49.813  -9.485  33.913  1.00 47.94           C  
ATOM   4276  C   GLU B 236     -49.766  -9.197  32.419  1.00 52.42           C  
ATOM   4277  O   GLU B 236     -49.302 -10.032  31.634  1.00 46.92           O  
ATOM   4278  CB  GLU B 236     -51.211  -9.944  34.315  1.00 43.50           C  
ATOM   4279  CG  GLU B 236     -51.342 -10.334  35.759  1.00 48.36           C  
ATOM   4280  CD  GLU B 236     -50.982 -11.782  36.006  1.00 55.89           C  
ATOM   4281  OE1 GLU B 236     -49.778 -12.089  36.112  1.00 55.53           O  
ATOM   4282  OE2 GLU B 236     -51.918 -12.616  36.075  1.00 59.67           O  
ATOM   4283  N   LEU B 237     -50.250  -8.021  32.006  1.00 47.05           N  
ATOM   4284  CA  LEU B 237     -50.167  -7.656  30.597  1.00 44.23           C  
ATOM   4285  C   LEU B 237     -48.714  -7.553  30.142  1.00 48.64           C  
ATOM   4286  O   LEU B 237     -48.369  -8.020  29.051  1.00 52.74           O  
ATOM   4287  CB  LEU B 237     -50.919  -6.351  30.351  1.00 39.98           C  
ATOM   4288  CG  LEU B 237     -52.427  -6.412  30.618  1.00 44.12           C  
ATOM   4289  CD1 LEU B 237     -53.022  -5.007  30.700  1.00 39.53           C  
ATOM   4290  CD2 LEU B 237     -53.165  -7.250  29.586  1.00 39.67           C  
ATOM   4291  N   GLN B 238     -47.844  -6.968  30.970  1.00 47.17           N  
ATOM   4292  CA  GLN B 238     -46.427  -6.909  30.625  1.00 51.58           C  
ATOM   4293  C   GLN B 238     -45.844  -8.308  30.478  1.00 56.33           C  
ATOM   4294  O   GLN B 238     -45.064  -8.574  29.556  1.00 55.85           O  
ATOM   4295  CB  GLN B 238     -45.653  -6.116  31.680  1.00 49.24           C  
ATOM   4296  CG  GLN B 238     -45.911  -4.613  31.654  1.00 57.55           C  
ATOM   4297  CD  GLN B 238     -45.044  -3.843  32.641  1.00 69.25           C  
ATOM   4298  OE1 GLN B 238     -43.815  -3.942  32.622  1.00 74.82           O  
ATOM   4299  NE2 GLN B 238     -45.686  -3.078  33.516  1.00 62.17           N  
ATOM   4300  N   LEU B 239     -46.226  -9.222  31.366  1.00 48.48           N  
ATOM   4301  CA  LEU B 239     -45.696 -10.575  31.296  1.00 53.47           C  
ATOM   4302  C   LEU B 239     -46.223 -11.328  30.081  1.00 57.18           C  
ATOM   4303  O   LEU B 239     -45.493 -12.125  29.485  1.00 65.06           O  
ATOM   4304  CB  LEU B 239     -46.023 -11.323  32.583  1.00 55.49           C  
ATOM   4305  CG  LEU B 239     -45.389 -12.702  32.678  1.00 59.12           C  
ATOM   4306  CD1 LEU B 239     -43.890 -12.607  32.451  1.00 55.81           C  
ATOM   4307  CD2 LEU B 239     -45.705 -13.283  34.034  1.00 63.54           C  
ATOM   4308  N   ALA B 240     -47.475 -11.092  29.689  1.00 56.62           N  
ATOM   4309  CA  ALA B 240     -47.989 -11.762  28.502  1.00 57.51           C  
ATOM   4310  C   ALA B 240     -47.288 -11.272  27.238  1.00 61.49           C  
ATOM   4311  O   ALA B 240     -47.146 -12.034  26.274  1.00 59.38           O  
ATOM   4312  CB  ALA B 240     -49.503 -11.566  28.404  1.00 53.09           C  
ATOM   4313  N   ARG B 241     -46.822 -10.018  27.237  1.00 67.31           N  
ATOM   4314  CA  ARG B 241     -46.157  -9.438  26.072  1.00 69.57           C  
ATOM   4315  C   ARG B 241     -44.751 -10.003  25.886  1.00 75.99           C  
ATOM   4316  O   ARG B 241     -44.396 -10.452  24.791  1.00 83.53           O  
ATOM   4317  CB  ARG B 241     -46.113  -7.914  26.208  1.00 65.94           C  
ATOM   4318  CG  ARG B 241     -45.700  -7.174  24.949  1.00 76.01           C  
ATOM   4319  CD  ARG B 241     -46.451  -5.857  24.814  1.00 73.24           C  
ATOM   4320  NE  ARG B 241     -46.702  -5.242  26.113  1.00 77.82           N  
ATOM   4321  CZ  ARG B 241     -45.855  -4.425  26.731  1.00 76.39           C  
ATOM   4322  NH1 ARG B 241     -44.691  -4.117  26.172  1.00 67.56           N  
ATOM   4323  NH2 ARG B 241     -46.170  -3.914  27.914  1.00 72.11           N  
ATOM   4324  N   ALA B 242     -43.932  -9.974  26.937  1.00 77.97           N  
ATOM   4325  CA  ALA B 242     -42.608 -10.598  26.921  1.00 82.57           C  
ATOM   4326  C   ALA B 242     -42.792 -12.061  27.293  1.00 84.00           C  
ATOM   4327  O   ALA B 242     -42.958 -12.399  28.467  1.00 87.45           O  
ATOM   4328  CB  ALA B 242     -41.655  -9.895  27.881  1.00 77.10           C  
ATOM   4329  N   GLN B 243     -42.749 -12.937  26.301  1.00 85.95           N  
ATOM   4330  CA  GLN B 243     -43.220 -14.306  26.462  1.00 85.29           C  
ATOM   4331  C   GLN B 243     -42.048 -15.280  26.553  1.00 95.53           C  
ATOM   4332  O   GLN B 243     -41.379 -15.562  25.552  1.00 98.63           O  
ATOM   4333  CB  GLN B 243     -44.148 -14.676  25.311  1.00 79.87           C  
ATOM   4334  CG  GLN B 243     -43.668 -14.170  23.963  1.00 81.49           C  
ATOM   4335  CD  GLN B 243     -44.770 -14.138  22.942  1.00 83.04           C  
ATOM   4336  OE1 GLN B 243     -44.973 -15.104  22.202  1.00 75.41           O  
ATOM   4337  NE2 GLN B 243     -45.496 -13.025  22.890  1.00 77.27           N  
ATOM   4338  N   SER B 244     -41.793 -15.776  27.760  1.00 95.19           N  
ATOM   4339  CA  SER B 244     -41.263 -17.119  27.942  1.00 98.78           C  
ATOM   4340  C   SER B 244     -42.394 -18.119  28.132  1.00 93.26           C  
ATOM   4341  O   SER B 244     -42.143 -19.285  28.458  1.00 93.92           O  
ATOM   4342  CB  SER B 244     -40.302 -17.167  29.134  1.00107.88           C  
ATOM   4343  OG  SER B 244     -38.982 -16.813  28.750  1.00105.60           O  
ATOM   4344  N   LEU B 245     -43.633 -17.664  27.937  1.00 90.39           N
[truncated: 97,363 more chars]
